# Supplementary material for: Constrained Structure Minimizations on Hyperspheres for Minimum Energy Path Following
Source: J Chem Inf Model. 2025 Apr 1;65(7):3488–501. doi: 10.1021/acs.jcim.4c02351 (PMC12004539; doi:10.1021/acs.jcim.4c02351)
Supplement: Supplementary file 1 — ci4c02351_si_001.zip [file ci4c02351_si_001.zip › data_availability/rxn8/outputs/IRC/irc-full.out]

 Executing /home/jasa/demon/6.2.4/object.mpi/deMon.6.2.4.mpi.

node05
node05
node05
node05
node05
node05
node05
node05
node05
node05
node05
node05
node05
node05
node05
node05
node05
node05
node05
node05
node05
node05
node05
node05
(node05:0,1,2,3,4,5,6,7,8,9,10,11,12,13,14,15,16,17,18,19,20,21,22,23)

real	118m16.312s
user	2480m11.920s
sys	354m58.565s
52M	.
 ******************************************************************************
 ******************************************************************************
 ***                                                                        ***
 ***                              PROGRAM deMon2k                           ***
 ***                                                                        ***
 ***                        (VERSION 6.2.2, Jun. 2022)                      ***
 ***                                                                        ***
 ***     COPYRIGHT (C) BY THE INTERNATIONAL DEMON DEVELOPERS COMMUNITY      ***
 ***                                                                        ***
 ***  AUTHORS: A.M. Koster, G. Geudtner, A. Alvarez-Ibarra, M.C. Amirani,   ***
 ***           P. Calaminici, A.A.M. Carranza, M.E. Casida, J. Carmona-     ***
 ***           Espindola, J. Cuny, F.A. Delesma, R. Delgado-Venegas, V.D.   ***
 ***           Dominguez, R. Flores-Moreno, G.U. Gamboa, A. Goursot, T.     ***
 ***           Heine, K. Hermann, A. Ipatov, F. Janetzko, A. de la Lande,   ***
 ***           F. Louisnard, J. Martin del Campo, N. Pedroza Montero, L.G.  ***
 ***           M. Pettersson, D. Mejia-Rodriguez, J. Reveles, J. Vasquez-   ***
 ***           Perez, A. Vela, B. Zuniga-Gutierrez and D.R. Salahub         ***
 ***                                                                        ***
 ******************************************************************************
 ******************************************************************************
                                                                                

 FIRST TIMING           DATE: FRI JAN 26 10:44:05 2024  TOTAL TIME:       0.071
                                                                                

 INITIALIZATION                   STEP TIME:     0.033  TOTAL TIME:       0.107

 ******************************************************************************

 IRC FORWARD RXN6

 ******************************************************************************

 
 *** THE RESTART FILE WILL BE READ ***
 
 
 *** MOLECULAR SIMULATION DATA ***
 
 MOLECULAR CHARGE: 0
 NUMBER OF ATOMS: 7
 MOLECULAR SIMULATION TYPE: QM ONLY
 
 *** MOLECULAR QM DATA ***
 
 MULTIPLICITY: 2
 NUMBER OF QM ATOMS: 7
 NUMBER OF ELECTRONS: 49
 
 *** SCF OPTIONS ***
 
 SCF THEORY: UNRESTRICTED KOHN-SHAM (UKS)
 DIAGONALIZER: RS
 START GUESS: RESTART DENSITY
 SCF TOLERANCE: 0.100E-08
 POTENTIAL DENSITY: FITTED DENSITY
 NUMBER OF SCF ITERATIONS: 1000
 DIIS ACCELERATION: ON
 XC-POTENTIAL: PBE96 - PBE
 GRID TECHNIQUE: FIXED
 GRID PRUNING: ON
 GRID METHOD: DIRECT
 GRID TYPE: (99,590)p
 ATOMIC WEIGHT FUNCTION: BECKE SCREENED
 RADIAL QUADRATURE TYPE: EULER-MACLAURIN
 SCF METHODE: DIRECT & DOUBLE ASYMPTOTIC EXPANSION
 FREEZE AUXILIARY FUNCTIONS: OFF
 ANALYTICAL FIT SOLVER: DIAGONAL SVD
 SVD THRESHOLD: 0.100E-05
 SCF SCREENING: 0.204E-11
 SYMMETRY USE: NONE
 ROTATION OF THE ANGULAR GRIDS: OFF
 SCF PRINTING UNTIL CYCLE 0
 SPHERICAL ORBITALS WILL BE USED
 
 *** INTRINSIC REACTION COORDINATE OPTIONS ***
 
 STEP DIRECTION: REVERSE (IRC EXTENSION)
 MAXIMUM IRC STEP: 0.100
 INITIAL ENERGY DECREASE: 0.00
 IRC PATH IN MASS WEIGHTED COORDINATES
 
 *** IRC PATH OPTIMIZATION OPTIONS ***
 
 NUMBER OF OPTIMIZATION STEPS: 50
 MAXIMUM OPTIMIZATION STEP: 0.300
 OPTMIZATION TOLERANCE: 0.100E-04
 HESSIAN UPDATE: BFGS
 STEP TYPE: LEVENBERG-MARQUARDT
 THE START HESSIAN IS READ FROM THE RESTART FILE
 NO WEIGHT DERIVATIVES WILL BE USED
 
 *** ACTIVATED INTERFACE PORTS ***
 
 FILE deMon.mol WILL BE WRITTEN
 
 
 *** GEOMETRY ***


 INPUT ORIENTATION IN ANGSTROM

  NO.  ATOM        X            Y            Z      Z-ATOM   MASS   TYPE OPTXYZ

    1  P         0.000000     0.000000     0.000000    15    30.974  QM       
    2  O         0.000000     0.000000     1.522358     8    15.999  QM       
    3  O         1.377653     0.000000    -0.648982     8    15.999  QM       
    4  O        -1.170761     0.761489    -0.727680     8    15.999  QM       
    5  H        -1.471754    -0.495174    -1.015146     1     1.008  QM       
    6  O        -0.922471    -1.495566    -0.601415     8    15.999  QM       
    7  H        -0.416333    -2.004181    -1.272805     1     1.008  QM       


 
 
 *** ERI STATISTIC ***
 
 Est. Integrated ERIs: 2274724
 Est. Asymptotic ERIS: 0
                                                                                

 INPUT                            STEP TIME:     0.049  TOTAL TIME:       0.156
 
 *** THE INPUT ORIENTATION IS USED ***
 
 POINT GROUP: C1
 
 GROUP ORDER: 1


 STANDARD ORIENTATION IN ANGSTROM

  NO.  ATOM        X              Y              Z        Z-ATOM   MASS   TYPE

    1  P         0.208845       0.010152      -0.081576      15    30.974  QM
    2  O         1.058583       1.180800       0.392874       8    15.999  QM
    3  O         0.893479      -1.349361      -0.035694       8    15.999  QM
    4  O        -0.833287       0.285614      -1.229682       8    15.999  QM
    5  H        -1.641139       0.081289      -0.201061       1     1.008  QM
    6  O        -1.326099      -0.079983       0.960150       8    15.999  QM
    7  H        -1.485687      -0.981708       1.316594       1     1.008  QM
                                                                                

 SYMMETRY ANALYSIS                STEP TIME:     0.001  TOTAL TIME:       0.166
 
 
 GENERAL BASIS SET: (DZVP-GGA)
 
 NUMBER OF SHELLS: 38
 NUMBER OF ORBITALS: 89
 NUMBER OF PRIMITIVE GAUSSIAN EXPONENTS: 93
 
 
 GENERAL AUXIS SET: (GEN-A2*)
 
 NUMBER OF AUXILIARY FUNCTION SETS: 45
 NUMBER OF AUXILIARY FUNCTION SHELLS: 119
 NUMBER OF AUXILIARY FUNCTION: 554
 
 
 
 *** WARNING IN INVCDERI ***
 
 *** 4 COULOMB EIGENVALUES ARE QUENCHED ***
                                                                                

 MPI AUXILIARY FUNCTION FIT       STEP TIME:     0.085  TOTAL TIME:       0.260  
                                                                                

 CORE INTEGRALS                   STEP TIME:     0.097  TOTAL TIME:       0.266
                                                                                

 FIXED GRID GENERATION            STEP TIME:     0.000  TOTAL TIME:       0.310

 CYCLE:    1    EUPPER =     -846.816342124487    CDMIX =        0.300000000000
 CYCLE:    1    ELOWER =    -1407.761728532011    SHIFT =        0.000000000000
 CYCLE:    1    EXC    =      -58.162232188412    ERCDC =       28.471090877692
 CYCLE:    1    ETOTAL =     -904.978574312899    ERROR =      560.945386407524

 CYCLE:    2    EUPPER =     -846.816292989292    CDMIX =        0.300000000000
 CYCLE:    2    ELOWER =     -846.816292992116    SHIFT =        0.000000000000
 CYCLE:    2    EXC    =      -58.162246929505    ERCDC =        0.000035410949
 CYCLE:    2    ETOTAL =     -904.978539918797    ERROR =        0.000000002824

 CYCLE:    3    EUPPER =     -846.816328111391    CDMIX =        0.300000000000
 CYCLE:    3    ELOWER =     -846.816328111728    SHIFT =        0.000000000000
 CYCLE:    3    EXC    =      -58.162246712132    ERCDC =        0.000012781469
 CYCLE:    3    ETOTAL =     -904.978574823523    ERROR =        0.000000000337

 CYCLE:    4    EUPPER =     -846.816330382356    CDMIX =        0.300000000000
 CYCLE:    4    ELOWER =     -846.816330382623    SHIFT =        0.000000000000
 CYCLE:    4    EXC    =      -58.162244987917    EDIIS =        0.000013638905
 CYCLE:    4    ETOTAL =     -904.978575370273    ERROR =        0.000000000267

 CYCLE:    5    EUPPER =     -846.816332726698    CDMIX =        0.200000000000
 CYCLE:    5    ELOWER =     -846.816332726995    SHIFT =        0.000000000000
 CYCLE:    5    EXC    =      -58.162242859785    EDIIS =        0.000014444902
 CYCLE:    5    ETOTAL =     -904.978575586483    ERROR =        0.000000000297

 CYCLE:    6    EUPPER =     -846.816325890241    CDMIX =        0.200000000000
 CYCLE:    6    ELOWER =     -846.816325890355    SHIFT =        0.000000000000
 CYCLE:    6    EXC    =      -58.162246103416    EDIIS =        0.000008978618
 CYCLE:    6    ETOTAL =     -904.978571993657    ERROR =        0.000000000114

 CYCLE:    7    EUPPER =     -846.816330569244    CDMIX =        0.133333333333
 CYCLE:    7    ELOWER =     -846.816330571146    SHIFT =        0.000000000000
 CYCLE:    7    EXC    =      -58.162245538619    EDIIS =        0.000039086250
 CYCLE:    7    ETOTAL =     -904.978576107863    ERROR =        0.000000001902

 CYCLE:    8    EUPPER =     -846.816330177800    CDMIX =        0.133333333333
 CYCLE:    8    ELOWER =     -846.816330177803    SHIFT =        0.000000000000
 CYCLE:    8    EXC    =      -58.162244138326    EDIIS =        0.000002428036
 CYCLE:    8    ETOTAL =     -904.978574316126    ERROR =        0.000000000004

 CYCLE:    9    EUPPER =     -846.816328469127    CDMIX =        0.100000000000
 CYCLE:    9    ELOWER =     -846.816328469135    SHIFT =        0.000000000000
 CYCLE:    9    EXC    =      -58.162244637712    EDIIS =        0.000002630119
 CYCLE:    9    ETOTAL =     -904.978573106839    ERROR =        0.000000000008

 CYCLE:   10    EUPPER =     -846.816329197801    CDMIX =        0.100000000000
 CYCLE:   10    ELOWER =     -846.816329197805    SHIFT =        0.000000000000
 CYCLE:   10    EXC    =      -58.162245308329    EDIIS =        0.000002004612
 CYCLE:   10    ETOTAL =     -904.978574506130    ERROR =        0.000000000004

 CYCLE:   11    EUPPER =     -846.816330140570    CDMIX =        0.100000000000
 CYCLE:   11    ELOWER =     -846.816330140591    SHIFT =        0.000000000000
 CYCLE:   11    EXC    =      -58.162244916415    EDIIS =        0.000004150138
 CYCLE:   11    ETOTAL =     -904.978575056985    ERROR =        0.000000000021

 CYCLE:   12    EUPPER =     -846.816329523144    CDMIX =        0.100000000000
 CYCLE:   12    ELOWER =     -846.816329523150    SHIFT =        0.000000000000
 CYCLE:   12    EXC    =      -58.162244776548    EDIIS =        0.000002116956
 CYCLE:   12    ETOTAL =     -904.978574299692    ERROR =        0.000000000005

 CYCLE:   13    EUPPER =     -846.816329330806    CDMIX =        0.100000000000
 CYCLE:   13    ELOWER =     -846.816329330826    SHIFT =        0.000000000000
 CYCLE:   13    EXC    =      -58.162244828595    EDIIS =        0.000003332724
 CYCLE:   13    ETOTAL =     -904.978574159401    ERROR =        0.000000000020

 CYCLE:   14    EUPPER =     -846.816329438469    CDMIX =        0.100000000000
 CYCLE:   14    ELOWER =     -846.816329438475    SHIFT =        0.000000000000
 CYCLE:   14    EXC    =      -58.162244908812    EDIIS =        0.000002213990
 CYCLE:   14    ETOTAL =     -904.978574347281    ERROR =        0.000000000006

 CYCLE:   15    EUPPER =     -846.816329580570    CDMIX =        0.100000000000
 CYCLE:   15    ELOWER =     -846.816329580591    SHIFT =        0.000000000000
 CYCLE:   15    EXC    =      -58.162244833986    EDIIS =        0.000003406696
 CYCLE:   15    ETOTAL =     -904.978574414555    ERROR =        0.000000000021

 CYCLE:   16    EUPPER =     -846.816329360000    CDMIX =        0.100000000000
 CYCLE:   16    ELOWER =     -846.816329360019    SHIFT =        0.000000000000
 CYCLE:   16    EXC    =      -58.162244846243    ERCDC =        0.000003676026
 CYCLE:   16    ETOTAL =     -904.978574206243    ERROR =        0.000000000019

 CYCLE:   17    EUPPER =     -846.816329412334    CDMIX =        0.100000000000
 CYCLE:   17    ELOWER =     -846.816329412336    SHIFT =        0.000000000000
 CYCLE:   17    EXC    =      -58.162244852042    ERCDC =        0.000001982372
 CYCLE:   17    ETOTAL =     -904.978574264376    ERROR =        0.000000000002

 CYCLE:   18    EUPPER =     -846.816329436955    CDMIX =        0.100000000000
 CYCLE:   18    ELOWER =     -846.816329436954    SHIFT =        0.000000000000
 CYCLE:   18    EXC    =      -58.162244854800    ERCDC =        0.000001762388
 CYCLE:   18    ETOTAL =     -904.978574291755    ERROR =       -0.000000000000

 CYCLE:   19    EUPPER =     -846.816329449018    CDMIX =        0.100000000000
 CYCLE:   19    ELOWER =     -846.816329449020    SHIFT =        0.000000000000
 CYCLE:   19    EXC    =      -58.162244856075    ERCDC =        0.000001572503
 CYCLE:   19    ETOTAL =     -904.978574305093    ERROR =        0.000000000002

 CYCLE:   20    EUPPER =     -846.816329455207    CDMIX =        0.100000000000
 CYCLE:   20    ELOWER =     -846.816329455208    SHIFT =        0.000000000000
 CYCLE:   20    EXC    =      -58.162244856604    ERCDC =        0.000001406552
 CYCLE:   20    ETOTAL =     -904.978574311811    ERROR =        0.000000000001

 CYCLE:   21    EUPPER =     -846.816329458495    CDMIX =        0.100000000000
 CYCLE:   21    ELOWER =     -846.816329458497    SHIFT =        0.000000000000
 CYCLE:   21    EXC    =      -58.162244856752    ERCDC =        0.000001260275
 CYCLE:   21    ETOTAL =     -904.978574315247    ERROR =        0.000000000001

 CYCLE:   22    EUPPER =     -846.816329460268    CDMIX =        0.100000000000
 CYCLE:   22    ELOWER =     -846.816329460270    SHIFT =        0.000000000000
 CYCLE:   22    EXC    =      -58.162244856707    ERCDC =        0.000001130570
 CYCLE:   22    ETOTAL =     -904.978574316975    ERROR =        0.000000000002

 CYCLE:   23    EUPPER =     -846.816329461219    CDMIX =        0.100000000000
 CYCLE:   23    ELOWER =     -846.816329461220    SHIFT =        0.000000000000
 CYCLE:   23    EXC    =      -58.162244856572    ERCDC =        0.000001015100
 CYCLE:   23    ETOTAL =     -904.978574317791    ERROR =        0.000000000001

 CYCLE:   24    EUPPER =     -846.816329461704    CDMIX =        0.100000000000
 CYCLE:   24    ELOWER =     -846.816329461706    SHIFT =        0.000000000000
 CYCLE:   24    EXC    =      -58.162244856401    ERCDC =        0.000000911983
 CYCLE:   24    ETOTAL =     -904.978574318105    ERROR =        0.000000000002

 CYCLE:   25    EUPPER =     -846.816329461935    CDMIX =        0.100000000000
 CYCLE:   25    ELOWER =     -846.816329461936    SHIFT =        0.000000000000
 CYCLE:   25    EXC    =      -58.162244854638    ERCDC =        0.000000819715
 CYCLE:   25    ETOTAL =     -904.978574316573    ERROR =        0.000000000001
 
 *** SCF CONVERGED ***
 

 REFERENCE VALUE OF S**2 FOR PURE SPIN STATE S(S+1):    0.7500

 S**2 BEFORE SPIN PROJECTION:    0.7544
 S**2 AFTER SPIN PROJECTION:     0.7500


 ELECTRONIC CORE ENERGY      =      -1407.761630002
 ELECTRONIC COULOMB ENERGY   =        560.945300540
 ELECTRONIC HARTREE ENERGY   =       -846.816329462

 EXCHANGE ENERGY             =        -56.425591252
 CORRELATION ENERGY          =         -1.736653603
 EXCHANGE-CORRELATION ENERGY =        -58.162244855

 ELECTRONIC SCF ENERGY       =       -904.978574317
 NUCLEAR-REPULSION ENERGY    =        262.063127198
 TOTAL SCF ENERGY            =       -642.915447118
                                                                                

 SCF ITERATION                    STEP TIME:     2.395  TOTAL TIME:       2.893
 
 
 
 *************************************
 *** INTRINSIC REACTION COORDINATE ***
 *************************************


 MOLECULE ORIENTATION OF IRC START STRUCTURE IN ANGSTROM

  NO.  ATOM        X              Y              Z        Z-ATOM   MASS   TYPE

    1  P         0.000000       0.000000       0.000000      15    30.974  QM
    2  O         0.000000       0.000000       1.522358       8    15.999  QM
    3  O         1.377653       0.000000      -0.648982       8    15.999  QM
    4  O        -1.170761       0.761489      -0.727680       8    15.999  QM
    5  H        -1.471754      -0.495174      -1.015146       1     1.008  QM
    6  O        -0.922471      -1.495566      -0.601415       8    15.999  QM
    7  H        -0.416333      -2.004181      -1.272805       1     1.008  QM


 
 THE START HESSIAN WAS READ FROM THE RESTART FILE

  ANGLE =       1.34  COS_ANGLE =       0.23


 IRC COORDINATES OF STEP 1 IN ANGSTROM

  NO.  ATOM        X              Y              Z        Z-ATOM   MASS   TYPE

    1  P         0.000321       0.002115       0.000334      15    30.974  QM
    2  O        -0.000374      -0.000494       1.522217       8    15.999  QM
    3  O         1.377233      -0.000578      -0.649297       8    15.999  QM
    4  O        -1.169262       0.762664      -0.726675       8    15.999  QM
    5  H        -1.468404      -0.544688      -1.016532       1     1.008  QM
    6  O        -0.923837      -1.496662      -0.602318       8    15.999  QM
    7  H        -0.419032      -2.003929      -1.276068       1     1.008  QM


 RMSQ FORCE :   0.0024358  MAXIMUM :   0.0000100  CONVERGED :NO 
 MAX FORCE  :   0.0079601  MAXIMUM :   0.0000150  CONVERGED :NO 

 NUMBER OF CONSTRAINED OPTIMIZATION CYCLES: 6
 
 TOTAL ENERGY = -642.915791108765
 
 
 CURRENT SPLINE LENGTH: 0.053 AMU^1/2*ANGSTROM
 IRC COORDINATE: 0.053 AMU^1/2*ANGSTROM

  ANGLE =       0.07  COS_ANGLE =       1.00


 IRC COORDINATES OF STEP 2 IN ANGSTROM

  NO.  ATOM        X              Y              Z        Z-ATOM   MASS   TYPE

    1  P         0.000626       0.004446       0.000671      15    30.974  QM
    2  O        -0.000795      -0.001044       1.522040       8    15.999  QM
    3  O         1.376745      -0.001230      -0.649646       8    15.999  QM
    4  O        -1.167574       0.764035      -0.725538       8    15.999  QM
    5  H        -1.467352      -0.593524      -1.019343       1     1.008  QM
    6  O        -0.925116      -1.498253      -0.603215       8    15.999  QM
    7  H        -0.421573      -2.004181      -1.279125       1     1.008  QM


 RMSQ FORCE :   0.0044923  MAXIMUM :   0.0000100  CONVERGED :NO 
 MAX FORCE  :   0.0148947  MAXIMUM :   0.0000150  CONVERGED :NO 

 NUMBER OF CONSTRAINED OPTIMIZATION CYCLES: 25
 
 TOTAL ENERGY = -642.916678456240
 
 
 CURRENT SPLINE LENGTH: 0.053 AMU^1/2*ANGSTROM
 IRC COORDINATE: 0.106 AMU^1/2*ANGSTROM

  ANGLE =       0.11  COS_ANGLE =       0.99


 IRC COORDINATES OF STEP 3 IN ANGSTROM

  NO.  ATOM        X              Y              Z        Z-ATOM   MASS   TYPE

    1  P         0.000924       0.007096       0.001020      15    30.974  QM
    2  O        -0.001277      -0.001680       1.521854       8    15.999  QM
    3  O         1.376200      -0.001988      -0.650056       8    15.999  QM
    4  O        -1.165673       0.765678      -0.724248       8    15.999  QM
    5  H        -1.469370      -0.640854      -1.024091       1     1.008  QM
    6  O        -0.926297      -1.500584      -0.604108       8    15.999  QM
    7  H        -0.423883      -2.005237      -1.281942       1     1.008  QM


 RMSQ FORCE :   0.0060972  MAXIMUM :   0.0000100  CONVERGED :NO 
 MAX FORCE  :   0.0204351  MAXIMUM :   0.0000150  CONVERGED :NO 

 NUMBER OF CONSTRAINED OPTIMIZATION CYCLES: 26
 
 TOTAL ENERGY = -642.917899716231
 
 
 CURRENT SPLINE LENGTH: 0.053 AMU^1/2*ANGSTROM
 IRC COORDINATE: 0.159 AMU^1/2*ANGSTROM

  ANGLE =       0.13  COS_ANGLE =       0.99


 IRC COORDINATES OF STEP 4 IN ANGSTROM

  NO.  ATOM        X              Y              Z        Z-ATOM   MASS   TYPE

    1  P         0.001195       0.010130       0.001367      15    30.974  QM
    2  O        -0.001844      -0.002432       1.521671       8    15.999  QM
    3  O         1.375595      -0.002885      -0.650551       8    15.999  QM
    4  O        -1.163526       0.767656      -0.722783       8    15.999  QM
    5  H        -1.474941      -0.685513      -1.030846       1     1.008  QM
    6  O        -0.927323      -1.503839      -0.604990       8    15.999  QM
    7  H        -0.425857      -2.007403      -1.284359       1     1.008  QM


 RMSQ FORCE :   0.0072531  MAXIMUM :   0.0000100  CONVERGED :NO 
 MAX FORCE  :   0.0243287  MAXIMUM :   0.0000150  CONVERGED :NO 

 NUMBER OF CONSTRAINED OPTIMIZATION CYCLES: 15
 
 TOTAL ENERGY = -642.919250373726
 
 
 CURRENT SPLINE LENGTH: 0.053 AMU^1/2*ANGSTROM
 IRC COORDINATE: 0.212 AMU^1/2*ANGSTROM

  ANGLE =       0.14  COS_ANGLE =       0.99


 IRC COORDINATES OF STEP 5 IN ANGSTROM

  NO.  ATOM        X              Y              Z        Z-ATOM   MASS   TYPE

    1  P         0.001422       0.013551       0.001696      15    30.974  QM
    2  O        -0.002499      -0.003311       1.521473       8    15.999  QM
    3  O         1.374909      -0.003932      -0.651130       8    15.999  QM
    4  O        -1.161136       0.769961      -0.721140       8    15.999  QM
    5  H        -1.483670      -0.726528      -1.039080       1     1.008  QM
    6  O        -0.928178      -1.508035      -0.605864       8    15.999  QM
    7  H        -0.427203      -2.010907      -1.286154       1     1.008  QM


 RMSQ FORCE :   0.0080018  MAXIMUM :   0.0000100  CONVERGED :NO 
 MAX FORCE  :   0.0266085  MAXIMUM :   0.0000150  CONVERGED :NO 

 NUMBER OF CONSTRAINED OPTIMIZATION CYCLES: 18
 
 TOTAL ENERGY = -642.920599057816
 
 
 CURRENT SPLINE LENGTH: 0.053 AMU^1/2*ANGSTROM
 IRC COORDINATE: 0.265 AMU^1/2*ANGSTROM

  ANGLE =       0.12  COS_ANGLE =       0.99


 IRC COORDINATES OF STEP 6 IN ANGSTROM

  NO.  ATOM        X              Y              Z        Z-ATOM   MASS   TYPE

    1  P         0.001595       0.017283       0.001996      15    30.974  QM
    2  O        -0.003232      -0.004310       1.521276       8    15.999  QM
    3  O         1.374165      -0.005119      -0.651788       8    15.999  QM
    4  O        -1.158584       0.772589      -0.719367       8    15.999  QM
    5  H        -1.494413      -0.763718      -1.047874       1     1.008  QM
    6  O        -0.928877      -1.513057      -0.606746       8    15.999  QM
    7  H        -0.427768      -2.015696      -1.287136       1     1.008  QM


 RMSQ FORCE :   0.0084060  MAXIMUM :   0.0000100  CONVERGED :NO 
 MAX FORCE  :   0.0276103  MAXIMUM :   0.0000150  CONVERGED :NO 

 NUMBER OF CONSTRAINED OPTIMIZATION CYCLES: 13
 
 TOTAL ENERGY = -642.921892495358
 
 
 CURRENT SPLINE LENGTH: 0.053 AMU^1/2*ANGSTROM
 IRC COORDINATE: 0.318 AMU^1/2*ANGSTROM

  ANGLE =       0.10  COS_ANGLE =       1.00


 IRC COORDINATES OF STEP 7 IN ANGSTROM

  NO.  ATOM        X              Y              Z        Z-ATOM   MASS   TYPE

    1  P         0.001708       0.021239       0.002252      15    30.974  QM
    2  O        -0.004035      -0.005416       1.521099       8    15.999  QM
    3  O         1.373387      -0.006431      -0.652524       8    15.999  QM
    4  O        -1.155948       0.775522      -0.717509       8    15.999  QM
    5  H        -1.506004      -0.797560      -1.056462       1     1.008  QM
    6  O        -0.929435      -1.518727      -0.607637       8    15.999  QM
    7  H        -0.427574      -2.021600      -1.287311       1     1.008  QM


 RMSQ FORCE :   0.0085450  MAXIMUM :   0.0000100  CONVERGED :NO 
 MAX FORCE  :   0.0277223  MAXIMUM :   0.0000150  CONVERGED :NO 

 NUMBER OF CONSTRAINED OPTIMIZATION CYCLES: 15
 
 TOTAL ENERGY = -642.923119278429
 
 
 CURRENT SPLINE LENGTH: 0.053 AMU^1/2*ANGSTROM
 IRC COORDINATE: 0.370 AMU^1/2*ANGSTROM

  ANGLE =       0.07  COS_ANGLE =       1.00


 IRC COORDINATES OF STEP 8 IN ANGSTROM

  NO.  ATOM        X              Y              Z        Z-ATOM   MASS   TYPE

    1  P         0.001749       0.025350       0.002458      15    30.974  QM
    2  O        -0.004896      -0.006620       1.520967       8    15.999  QM
    3  O         1.372612      -0.007857      -0.653340       8    15.999  QM
    4  O        -1.153289       0.778756      -0.715603       8    15.999  QM
    5  H        -1.517520      -0.828694      -1.064524       1     1.008  QM
    6  O        -0.929868      -1.524904      -0.608519       8    15.999  QM
    7  H        -0.426710      -2.028322      -1.286760       1     1.008  QM


 RMSQ FORCE :   0.0084924  MAXIMUM :   0.0000100  CONVERGED :NO 
 MAX FORCE  :   0.0272563  MAXIMUM :   0.0000150  CONVERGED :NO 

 NUMBER OF CONSTRAINED OPTIMIZATION CYCLES: 23
 
 TOTAL ENERGY = -642.924281064560
 
 
 CURRENT SPLINE LENGTH: 0.053 AMU^1/2*ANGSTROM
 IRC COORDINATE: 0.423 AMU^1/2*ANGSTROM

  ANGLE =       0.06  COS_ANGLE =       1.00


 IRC COORDINATES OF STEP 9 IN ANGSTROM

  NO.  ATOM        X              Y              Z        Z-ATOM   MASS   TYPE

    1  P         0.001782       0.029563       0.002648      15    30.974  QM
    2  O        -0.005800      -0.007906       1.520812       8    15.999  QM
    3  O         1.371777      -0.009376      -0.654190       8    15.999  QM
    4  O        -1.150658       0.782215      -0.713688       8    15.999  QM
    5  H        -1.528692      -0.857847      -1.071924       1     1.008  QM
    6  O        -0.930217      -1.531414      -0.609405       8    15.999  QM
    7  H        -0.425196      -2.035686      -1.285585       1     1.008  QM


 RMSQ FORCE :   0.0083200  MAXIMUM :   0.0000100  CONVERGED :NO 
 MAX FORCE  :   0.0264175  MAXIMUM :   0.0000150  CONVERGED :NO 

 NUMBER OF CONSTRAINED OPTIMIZATION CYCLES: 13
 
 TOTAL ENERGY = -642.925380808714
 
 
 CURRENT SPLINE LENGTH: 0.053 AMU^1/2*ANGSTROM
 IRC COORDINATE: 0.476 AMU^1/2*ANGSTROM

  ANGLE =       0.05  COS_ANGLE =       1.00


 IRC COORDINATES OF STEP 10 IN ANGSTROM

  NO.  ATOM        X              Y              Z        Z-ATOM   MASS   TYPE

    1  P         0.001788       0.033837       0.002811      15    30.974  QM
    2  O        -0.006745      -0.009266       1.520678       8    15.999  QM
    3  O         1.370928      -0.010983      -0.655091       8    15.999  QM
    4  O        -1.148083       0.785912      -0.711780       8    15.999  QM
    5  H        -1.539250      -0.885422      -1.078782       1     1.008  QM
    6  O        -0.930469      -1.538189      -0.610265       8    15.999  QM
    7  H        -0.423230      -2.043461      -1.283955       1     1.008  QM


 RMSQ FORCE :   0.0080637  MAXIMUM :   0.0000100  CONVERGED :NO 
 MAX FORCE  :   0.0253408  MAXIMUM :   0.0000150  CONVERGED :NO 

 NUMBER OF CONSTRAINED OPTIMIZATION CYCLES: 15
 
 TOTAL ENERGY = -642.926421233305
 
 
 CURRENT SPLINE LENGTH: 0.053 AMU^1/2*ANGSTROM
 IRC COORDINATE: 0.529 AMU^1/2*ANGSTROM

  ANGLE =       0.04  COS_ANGLE =       1.00


 IRC COORDINATES OF STEP 11 IN ANGSTROM

  NO.  ATOM        X              Y              Z        Z-ATOM   MASS   TYPE

    1  P         0.001768       0.038141       0.002950      15    30.974  QM
    2  O        -0.007727      -0.010697       1.520581       8    15.999  QM
    3  O         1.370087      -0.012673      -0.656048       8    15.999  QM
    4  O        -1.145598       0.789850      -0.709904       8    15.999  QM
    5  H        -1.549079      -0.911722      -1.085172       1     1.008  QM
    6  O        -0.930628      -1.545176      -0.611081       8    15.999  QM
    7  H        -0.420837      -2.051489      -1.281988       1     1.008  QM


 RMSQ FORCE :   0.0077556  MAXIMUM :   0.0000100  CONVERGED :NO 
 MAX FORCE  :   0.0241190  MAXIMUM :   0.0000150  CONVERGED :NO 

 NUMBER OF CONSTRAINED OPTIMIZATION CYCLES: 13
 
 TOTAL ENERGY = -642.927404548166
 
 
 CURRENT SPLINE LENGTH: 0.053 AMU^1/2*ANGSTROM
 IRC COORDINATE: 0.582 AMU^1/2*ANGSTROM

  ANGLE =       0.04  COS_ANGLE =       1.00


 IRC COORDINATES OF STEP 12 IN ANGSTROM

  NO.  ATOM        X              Y              Z        Z-ATOM   MASS   TYPE

    1  P         0.001757       0.042465       0.003084      15    30.974  QM
    2  O        -0.008739      -0.012192       1.520448       8    15.999  QM
    3  O         1.369185      -0.014438      -0.657021       8    15.999  QM
    4  O        -1.143190       0.793976      -0.708054       8    15.999  QM
    5  H        -1.558342      -0.937017      -1.091137       1     1.008  QM
    6  O        -0.930694      -1.552301      -0.611860       8    15.999  QM
    7  H        -0.418072      -2.059690      -1.279629       1     1.008  QM


 RMSQ FORCE :   0.0074063  MAXIMUM :   0.0000100  CONVERGED :NO 
 MAX FORCE  :   0.0227935  MAXIMUM :   0.0000150  CONVERGED :NO 

 NUMBER OF CONSTRAINED OPTIMIZATION CYCLES: 14
 
 TOTAL ENERGY = -642.928332781027
 
 
 CURRENT SPLINE LENGTH: 0.053 AMU^1/2*ANGSTROM
 IRC COORDINATE: 0.635 AMU^1/2*ANGSTROM

  ANGLE =       0.03  COS_ANGLE =       1.00


 IRC COORDINATES OF STEP 13 IN ANGSTROM

  NO.  ATOM        X              Y              Z        Z-ATOM   MASS   TYPE

    1  P         0.001744       0.046776       0.003214      15    30.974  QM
    2  O        -0.009783      -0.013746       1.520315       8    15.999  QM
    3  O         1.368268      -0.016274      -0.658036       8    15.999  QM
    4  O        -1.140890       0.798329      -0.706247       8    15.999  QM
    5  H        -1.566901      -0.961480      -1.096844       1     1.008  QM
    6  O        -0.930668      -1.559548      -0.612575       8    15.999  QM
    7  H        -0.414904      -2.067939      -1.277031       1     1.008  QM


 RMSQ FORCE :   0.0070397  MAXIMUM :   0.0000100  CONVERGED :NO 
 MAX FORCE  :   0.0214320  MAXIMUM :   0.0000150  CONVERGED :NO 

 NUMBER OF CONSTRAINED OPTIMIZATION CYCLES: 10
 
 TOTAL ENERGY = -642.929207555588
 
 
 CURRENT SPLINE LENGTH: 0.053 AMU^1/2*ANGSTROM
 IRC COORDINATE: 0.688 AMU^1/2*ANGSTROM

  ANGLE =       0.03  COS_ANGLE =       1.00


 IRC COORDINATES OF STEP 14 IN ANGSTROM

  NO.  ATOM        X              Y              Z        Z-ATOM   MASS   TYPE

    1  P         0.001726       0.051072       0.003339      15    30.974  QM
    2  O        -0.010859      -0.015356       1.520173       8    15.999  QM
    3  O         1.367326      -0.018180      -0.659087       8    15.999  QM
    4  O        -1.138686       0.802878      -0.704481       8    15.999  QM
    5  H        -1.574822      -0.985264      -1.102320       1     1.008  QM
    6  O        -0.930543      -1.566880      -0.613224       8    15.999  QM
    7  H        -0.411434      -2.076168      -1.274221       1     1.008  QM


 RMSQ FORCE :   0.0066609  MAXIMUM :   0.0000100  CONVERGED :NO 
 MAX FORCE  :   0.0200509  MAXIMUM :   0.0000150  CONVERGED :NO 

 NUMBER OF CONSTRAINED OPTIMIZATION CYCLES: 17
 
 TOTAL ENERGY = -642.930030586218
 
 
 CURRENT SPLINE LENGTH: 0.053 AMU^1/2*ANGSTROM
 IRC COORDINATE: 0.741 AMU^1/2*ANGSTROM

  ANGLE =       0.03  COS_ANGLE =       1.00


 IRC COORDINATES OF STEP 15 IN ANGSTROM

  NO.  ATOM        X              Y              Z        Z-ATOM   MASS   TYPE

    1  P         0.001711       0.055338       0.003464      15    30.974  QM
    2  O        -0.011964      -0.017019       1.520005       8    15.999  QM
    3  O         1.366342      -0.020151      -0.660166       8    15.999  QM
    4  O        -1.136575       0.807619      -0.702756       8    15.999  QM
    5  H        -1.582172      -1.008492      -1.107593       1     1.008  QM
    6  O        -0.930316      -1.574268      -0.613800       8    15.999  QM
    7  H        -0.407622      -2.084349      -1.271223       1     1.008  QM


 RMSQ FORCE :   0.0062800  MAXIMUM :   0.0000100  CONVERGED :NO 
 MAX FORCE  :   0.0186759  MAXIMUM :   0.0000150  CONVERGED :NO 

 NUMBER OF CONSTRAINED OPTIMIZATION CYCLES: 34
 
 TOTAL ENERGY = -642.930803366462
 
 
 CURRENT SPLINE LENGTH: 0.053 AMU^1/2*ANGSTROM
 IRC COORDINATE: 0.794 AMU^1/2*ANGSTROM

  ANGLE =       0.03  COS_ANGLE =       1.00


 IRC COORDINATES OF STEP 16 IN ANGSTROM

  NO.  ATOM        X              Y              Z        Z-ATOM   MASS   TYPE

    1  P         0.001696       0.059566       0.003580      15    30.974  QM
    2  O        -0.013098      -0.018731       1.519831       8    15.999  QM
    3  O         1.365319      -0.022183      -0.661275       8    15.999  QM
    4  O        -1.134552       0.812546      -0.701073       8    15.999  QM
    5  H        -1.588982      -1.031253      -1.112689       1     1.008  QM
    6  O        -0.929989      -1.581696      -0.614307       8    15.999  QM
    7  H        -0.403481      -2.092402      -1.268023       1     1.008  QM


 RMSQ FORCE :   0.0058995  MAXIMUM :   0.0000100  CONVERGED :NO 
 MAX FORCE  :   0.0173238  MAXIMUM :   0.0000150  CONVERGED :NO 

 NUMBER OF CONSTRAINED OPTIMIZATION CYCLES: 5
 
 TOTAL ENERGY = -642.931527538726
 
 
 CURRENT SPLINE LENGTH: 0.053 AMU^1/2*ANGSTROM
 IRC COORDINATE: 0.847 AMU^1/2*ANGSTROM

  ANGLE =       0.03  COS_ANGLE =       1.00


 IRC COORDINATES OF STEP 17 IN ANGSTROM

  NO.  ATOM        X              Y              Z        Z-ATOM   MASS   TYPE

    1  P         0.001672       0.063749       0.003688      15    30.974  QM
    2  O        -0.014268      -0.020487       1.519670       8    15.999  QM
    3  O         1.364288      -0.024275      -0.662435       8    15.999  QM
    4  O        -1.132618       0.817653      -0.699431       8    15.999  QM
    5  H        -1.595256      -1.053622      -1.117663       1     1.008  QM
    6  O        -0.929560      -1.589149      -0.614738       8    15.999  QM
    7  H        -0.399043      -2.100290      -1.264680       1     1.008  QM


 RMSQ FORCE :   0.0055242  MAXIMUM :   0.0000100  CONVERGED :NO 
 MAX FORCE  :   0.0160063  MAXIMUM :   0.0000150  CONVERGED :NO 

 NUMBER OF CONSTRAINED OPTIMIZATION CYCLES: 11
 
 TOTAL ENERGY = -642.932204636722
 
 
 CURRENT SPLINE LENGTH: 0.053 AMU^1/2*ANGSTROM
 IRC COORDINATE: 0.900 AMU^1/2*ANGSTROM

  ANGLE =       0.02  COS_ANGLE =       1.00


 IRC COORDINATES OF STEP 18 IN ANGSTROM

  NO.  ATOM        X              Y              Z        Z-ATOM   MASS   TYPE

    1  P         0.001637       0.067879       0.003809      15    30.974  QM
    2  O        -0.015470      -0.022283       1.519412       8    15.999  QM
    3  O         1.363169      -0.026427      -0.663612       8    15.999  QM
    4  O        -1.130730       0.822933      -0.697806       8    15.999  QM
    5  H        -1.601016      -1.075555      -1.122434       1     1.008  QM
    6  O        -0.929004      -1.596605      -0.615086       8    15.999  QM
    7  H        -0.394238      -2.108083      -1.261160       1     1.008  QM


 RMSQ FORCE :   0.0051575  MAXIMUM :   0.0000100  CONVERGED :NO 
 MAX FORCE  :   0.0147237  MAXIMUM :   0.0000150  CONVERGED :NO 

 NUMBER OF CONSTRAINED OPTIMIZATION CYCLES: 12
 
 TOTAL ENERGY = -642.932836255436
 
 
 CURRENT SPLINE LENGTH: 0.053 AMU^1/2*ANGSTROM
 IRC COORDINATE: 0.953 AMU^1/2*ANGSTROM

  ANGLE =       0.02  COS_ANGLE =       1.00


 IRC COORDINATES OF STEP 19 IN ANGSTROM

  NO.  ATOM        X              Y              Z        Z-ATOM   MASS   TYPE

    1  P         0.001600       0.071948       0.003917      15    30.974  QM
    2  O        -0.016707      -0.024120       1.519159       8    15.999  QM
    3  O         1.362007      -0.028634      -0.664826       8    15.999  QM
    4  O        -1.128919       0.828383      -0.696222       8    15.999  QM
    5  H        -1.606311      -1.097250      -1.127125       1     1.008  QM
    6  O        -0.928338      -1.604048      -0.615351       8    15.999  QM
    7  H        -0.389145      -2.115606      -1.257502       1     1.008  QM


 RMSQ FORCE :   0.0048003  MAXIMUM :   0.0000100  CONVERGED :NO 
 MAX FORCE  :   0.0134989  MAXIMUM :   0.0000150  CONVERGED :NO 

 NUMBER OF CONSTRAINED OPTIMIZATION CYCLES: 12
 
 TOTAL ENERGY = -642.933424073084
 
 
 CURRENT SPLINE LENGTH: 0.053 AMU^1/2*ANGSTROM
 IRC COORDINATE: 1.005 AMU^1/2*ANGSTROM

  ANGLE =       0.02  COS_ANGLE =       1.00


 IRC COORDINATES OF STEP 20 IN ANGSTROM

  NO.  ATOM        X              Y              Z        Z-ATOM   MASS   TYPE

    1  P         0.001544       0.075959       0.004019      15    30.974  QM
    2  O        -0.017983      -0.025995       1.518869       8    15.999  QM
    3  O         1.360784      -0.030897      -0.666076       8    15.999  QM
    4  O        -1.127144       0.833984      -0.694653       8    15.999  QM
    5  H        -1.611124      -1.118639      -1.131657       1     1.008  QM
    6  O        -0.927553      -1.611471      -0.615531       8    15.999  QM
    7  H        -0.383663      -2.122885      -1.253692       1     1.008  QM


 RMSQ FORCE :   0.0044559  MAXIMUM :   0.0000100  CONVERGED :NO 
 MAX FORCE  :   0.0123155  MAXIMUM :   0.0000150  CONVERGED :NO 

 NUMBER OF CONSTRAINED OPTIMIZATION CYCLES: 35
 
 TOTAL ENERGY = -642.933969750489
 
 
 CURRENT SPLINE LENGTH: 0.053 AMU^1/2*ANGSTROM
 IRC COORDINATE: 1.058 AMU^1/2*ANGSTROM

  ANGLE =       0.03  COS_ANGLE =       1.00


 IRC COORDINATES OF STEP 21 IN ANGSTROM

  NO.  ATOM        X              Y              Z        Z-ATOM   MASS   TYPE

    1  P         0.001460       0.079892       0.004105      15    30.974  QM
    2  O        -0.019298      -0.027897       1.518554       8    15.999  QM
    3  O         1.359499      -0.033210      -0.667368       8    15.999  QM
    4  O        -1.125395       0.839749      -0.693096       8    15.999  QM
    5  H        -1.615538      -1.139740      -1.136094       1     1.008  QM
    6  O        -0.926632      -1.618862      -0.615621       8    15.999  QM
    7  H        -0.377865      -2.129928      -1.249742       1     1.008  QM


 RMSQ FORCE :   0.0041179  MAXIMUM :   0.0000100  CONVERGED :NO 
 MAX FORCE  :   0.0111826  MAXIMUM :   0.0000150  CONVERGED :NO 

 NUMBER OF CONSTRAINED OPTIMIZATION CYCLES: 20
 
 TOTAL ENERGY = -642.934474944481
 
 
 CURRENT SPLINE LENGTH: 0.053 AMU^1/2*ANGSTROM
 IRC COORDINATE: 1.111 AMU^1/2*ANGSTROM

  ANGLE =       0.03  COS_ANGLE =       1.00


 IRC COORDINATES OF STEP 22 IN ANGSTROM

  NO.  ATOM        X              Y              Z        Z-ATOM   MASS   TYPE

    1  P         0.001335       0.083742       0.004180      15    30.974  QM
    2  O        -0.020658      -0.029823       1.518188       8    15.999  QM
    3  O         1.358143      -0.035574      -0.668703       8    15.999  QM
    4  O        -1.123649       0.845668      -0.691536       8    15.999  QM
    5  H        -1.619454      -1.160594      -1.140390       1     1.008  QM
    6  O        -0.925566      -1.626204      -0.615613       8    15.999  QM
    7  H        -0.371741      -2.136699      -1.245689       1     1.008  QM


 RMSQ FORCE :   0.0037955  MAXIMUM :   0.0000100  CONVERGED :NO 
 MAX FORCE  :   0.0100980  MAXIMUM :   0.0000150  CONVERGED :NO 

 NUMBER OF CONSTRAINED OPTIMIZATION CYCLES: 6
 
 TOTAL ENERGY = -642.934941354089
 
 
 CURRENT SPLINE LENGTH: 0.053 AMU^1/2*ANGSTROM
 IRC COORDINATE: 1.164 AMU^1/2*ANGSTROM

  ANGLE =       0.03  COS_ANGLE =       1.00


 IRC COORDINATES OF STEP 23 IN ANGSTROM

  NO.  ATOM        X              Y              Z        Z-ATOM   MASS   TYPE

    1  P         0.001173       0.087503       0.004245      15    30.974  QM
    2  O        -0.022064      -0.031773       1.517810       8    15.999  QM
    3  O         1.356734      -0.037987      -0.670097       8    15.999  QM
    4  O        -1.121923       0.851747      -0.689991       8    15.999  QM
    5  H        -1.622927      -1.181226      -1.144524       1     1.008  QM
    6  O        -0.924355      -1.633491      -0.615517       8    15.999  QM
    7  H        -0.365318      -2.143173      -1.241493       1     1.008  QM


 RMSQ FORCE :   0.0034859  MAXIMUM :   0.0000100  CONVERGED :NO 
 MAX FORCE  :   0.0090784  MAXIMUM :   0.0000150  CONVERGED :NO 

 NUMBER OF CONSTRAINED OPTIMIZATION CYCLES: 8
 
 TOTAL ENERGY = -642.935370708402
 
 
 CURRENT SPLINE LENGTH: 0.053 AMU^1/2*ANGSTROM
 IRC COORDINATE: 1.217 AMU^1/2*ANGSTROM

  ANGLE =       0.03  COS_ANGLE =       1.00


 IRC COORDINATES OF STEP 24 IN ANGSTROM

  NO.  ATOM        X              Y              Z        Z-ATOM   MASS   TYPE

    1  P         0.000988       0.091179       0.004291      15    30.974  QM
    2  O        -0.023521      -0.033745       1.517403       8    15.999  QM
    3  O         1.355217      -0.040456      -0.671533       8    15.999  QM
    4  O        -1.120192       0.857954      -0.688446       8    15.999  QM
    5  H        -1.626034      -1.201649      -1.148523       1     1.008  QM
    6  O        -0.922991      -1.640699      -0.615333       8    15.999  QM
    7  H        -0.358534      -2.149342      -1.237154       1     1.008  QM


 RMSQ FORCE :   0.0031881  MAXIMUM :   0.0000100  CONVERGED :NO 
 MAX FORCE  :   0.0082326  MAXIMUM :   0.0000150  CONVERGED :NO 

 NUMBER OF CONSTRAINED OPTIMIZATION CYCLES: 18
 
 TOTAL ENERGY = -642.935764638691
 
 
 CURRENT SPLINE LENGTH: 0.053 AMU^1/2*ANGSTROM
 IRC COORDINATE: 1.270 AMU^1/2*ANGSTROM

  ANGLE =       0.03  COS_ANGLE =       1.00


 IRC COORDINATES OF STEP 25 IN ANGSTROM

  NO.  ATOM        X              Y              Z        Z-ATOM   MASS   TYPE

    1  P         0.000754       0.094753       0.004313      15    30.974  QM
    2  O        -0.025027      -0.035739       1.516944       8    15.999  QM
    3  O         1.353609      -0.042976      -0.673012       8    15.999  QM
    4  O        -1.118443       0.864309      -0.686890       8    15.999  QM
    5  H        -1.628660      -1.221819      -1.152312       1     1.008  QM
    6  O        -0.921467      -1.647826      -0.615038       8    15.999  QM
    7  H        -0.351314      -2.155048      -1.232688       1     1.008  QM


 RMSQ FORCE :   0.0029071  MAXIMUM :   0.0000100  CONVERGED :NO 
 MAX FORCE  :   0.0074372  MAXIMUM :   0.0000150  CONVERGED :NO 

 NUMBER OF CONSTRAINED OPTIMIZATION CYCLES: 7
 
 TOTAL ENERGY = -642.936124815136
 
 
 CURRENT SPLINE LENGTH: 0.053 AMU^1/2*ANGSTROM
 IRC COORDINATE: 1.323 AMU^1/2*ANGSTROM

  ANGLE =       0.03  COS_ANGLE =       1.00


 IRC COORDINATES OF STEP 26 IN ANGSTROM

  NO.  ATOM        X              Y              Z        Z-ATOM   MASS   TYPE

    1  P         0.000464       0.098204       0.004322      15    30.974  QM
    2  O        -0.026590      -0.037736       1.516454       8    15.999  QM
    3  O         1.351917      -0.045543      -0.674558       8    15.999  QM
    4  O        -1.116670       0.870814      -0.685324       8    15.999  QM
    5  H        -1.630870      -1.241758      -1.156066       1     1.008  QM
    6  O        -0.919762      -1.654856      -0.614632       8    15.999  QM
    7  H        -0.343813      -2.160386      -1.228170       1     1.008  QM


 RMSQ FORCE :   0.0026348  MAXIMUM :   0.0000100  CONVERGED :NO 
 MAX FORCE  :   0.0066510  MAXIMUM :   0.0000150  CONVERGED :NO 

 NUMBER OF CONSTRAINED OPTIMIZATION CYCLES: 16
 
 TOTAL ENERGY = -642.936452930632
 
 
 CURRENT SPLINE LENGTH: 0.053 AMU^1/2*ANGSTROM
 IRC COORDINATE: 1.376 AMU^1/2*ANGSTROM

  ANGLE =       0.03  COS_ANGLE =       1.00


 IRC COORDINATES OF STEP 27 IN ANGSTROM

  NO.  ATOM        X              Y              Z        Z-ATOM   MASS   TYPE

    1  P         0.000106       0.101527       0.004309      15    30.974  QM
    2  O        -0.028215      -0.039739       1.515954       8    15.999  QM
    3  O         1.350153      -0.048164      -0.676186       8    15.999  QM
    4  O        -1.114871       0.877470      -0.683746       8    15.999  QM
    5  H        -1.632658      -1.261439      -1.159622       1     1.008  QM
    6  O        -0.917866      -1.661769      -0.614123       8    15.999  QM
    7  H        -0.335942      -2.165349      -1.223518       1     1.008  QM


 RMSQ FORCE :   0.0023764  MAXIMUM :   0.0000100  CONVERGED :NO 
 MAX FORCE  :   0.0059044  MAXIMUM :   0.0000150  CONVERGED :NO 

 NUMBER OF CONSTRAINED OPTIMIZATION CYCLES: 5
 
 TOTAL ENERGY = -642.936750589488
 
 
 CURRENT SPLINE LENGTH: 0.053 AMU^1/2*ANGSTROM
 IRC COORDINATE: 1.429 AMU^1/2*ANGSTROM

  ANGLE =       0.04  COS_ANGLE =       1.00


 IRC COORDINATES OF STEP 28 IN ANGSTROM

  NO.  ATOM        X              Y              Z        Z-ATOM   MASS   TYPE

    1  P        -0.000300       0.104727       0.004278      15    30.974  QM
    2  O        -0.029907      -0.041743       1.515367       8    15.999  QM
    3  O         1.348233      -0.050834      -0.677862       8    15.999  QM
    4  O        -1.112998       0.884228      -0.682130       8    15.999  QM
    5  H        -1.633970      -1.280911      -1.163077       1     1.008  QM
    6  O        -0.915783      -1.668540      -0.613492       8    15.999  QM
    7  H        -0.327653      -2.169792      -1.218800       1     1.008  QM


 RMSQ FORCE :   0.0021352  MAXIMUM :   0.0000100  CONVERGED :NO 
 MAX FORCE  :   0.0052282  MAXIMUM :   0.0000150  CONVERGED :NO 

 NUMBER OF CONSTRAINED OPTIMIZATION CYCLES: 47
 
 TOTAL ENERGY = -642.937019343829
 
 
 CURRENT SPLINE LENGTH: 0.053 AMU^1/2*ANGSTROM
 IRC COORDINATE: 1.482 AMU^1/2*ANGSTROM

  ANGLE =       0.04  COS_ANGLE =       1.00


 IRC COORDINATES OF STEP 29 IN ANGSTROM

  NO.  ATOM        X              Y              Z        Z-ATOM   MASS   TYPE

    1  P        -0.000775       0.107761       0.004237      15    30.974  QM
    2  O        -0.031682      -0.043729       1.514785       8    15.999  QM
    3  O         1.346229      -0.053551      -0.679652       8    15.999  QM
    4  O        -1.111092       0.891141      -0.680509       8    15.999  QM
    5  H        -1.634847      -1.300058      -1.166297       1     1.008  QM
    6  O        -0.913483      -1.675164      -0.612760       8    15.999  QM
    7  H        -0.319043      -2.173815      -1.213963       1     1.008  QM


 RMSQ FORCE :   0.0019066  MAXIMUM :   0.0000100  CONVERGED :NO 
 MAX FORCE  :   0.0047614  MAXIMUM :   0.0000150  CONVERGED :NO 

 NUMBER OF CONSTRAINED OPTIMIZATION CYCLES: 15
 
 TOTAL ENERGY = -642.937260735989
 
 
 CURRENT SPLINE LENGTH: 0.053 AMU^1/2*ANGSTROM
 IRC COORDINATE: 1.535 AMU^1/2*ANGSTROM

  ANGLE =       0.04  COS_ANGLE =       1.00


 IRC COORDINATES OF STEP 30 IN ANGSTROM

  NO.  ATOM        X              Y              Z        Z-ATOM   MASS   TYPE

    1  P        -0.001307       0.110643       0.004170      15    30.974  QM
    2  O        -0.033518      -0.045709       1.514143       8    15.999  QM
    3  O         1.344074      -0.056337      -0.681490       8    15.999  QM
    4  O        -1.109142       0.898172      -0.678859       8    15.999  QM
    5  H        -1.635320      -1.318991      -1.169327       1     1.008  QM
    6  O        -0.910946      -1.681591      -0.611909       8    15.999  QM
    7  H        -0.310135      -2.177379      -1.209087       1     1.008  QM


 RMSQ FORCE :   0.0016935  MAXIMUM :   0.0000100  CONVERGED :NO 
 MAX FORCE  :   0.0043000  MAXIMUM :   0.0000150  CONVERGED :NO 

 NUMBER OF CONSTRAINED OPTIMIZATION CYCLES: 19
 
 TOTAL ENERGY = -642.937476276509
 
 
 CURRENT SPLINE LENGTH: 0.053 AMU^1/2*ANGSTROM
 IRC COORDINATE: 1.588 AMU^1/2*ANGSTROM

  ANGLE =       0.04  COS_ANGLE =       1.00


 IRC COORDINATES OF STEP 31 IN ANGSTROM

  NO.  ATOM        X              Y              Z        Z-ATOM   MASS   TYPE

    1  P        -0.001932       0.113361       0.004069      15    30.974  QM
    2  O        -0.035444      -0.047675       1.513531       8    15.999  QM
    3  O         1.341857      -0.059193      -0.683452       8    15.999  QM
    4  O        -1.107139       0.905309      -0.677180       8    15.999  QM
    5  H        -1.635465      -1.337700      -1.172102       1     1.008  QM
    6  O        -0.908174      -1.687803      -0.610952       8    15.999  QM
    7  H        -0.300847      -2.180399      -1.204079       1     1.008  QM


 RMSQ FORCE :   0.0014904  MAXIMUM :   0.0000100  CONVERGED :NO 
 MAX FORCE  :   0.0038539  MAXIMUM :   0.0000150  CONVERGED :NO 

 NUMBER OF CONSTRAINED OPTIMIZATION CYCLES: 17
 
 TOTAL ENERGY = -642.937667511406
 
 
 CURRENT SPLINE LENGTH: 0.053 AMU^1/2*ANGSTROM
 IRC COORDINATE: 1.640 AMU^1/2*ANGSTROM
 
 
 
 
 ***************************************
 *** MOLECULAR GEOMETRY OPTIMIZATION ***
 ***************************************
 
 *** ACTIVE DEGREES OF FREEDOM: 15 ***
 
 HYPERSPHERE RADIUS: 0.0999997455
 
 *** ENTERING OPTIMIZATION CYCLE: 1 ***
 
 
 RMSQ FORCE :   0.0001738  MAXIMUM :   0.0000100  CONVERGED : NO
 MAX FORCE  :   0.0005248  MAXIMUM :   0.0000150  CONVERGED : NO
 
 LAMBDA ITERATION CONVERGED IN 7 CYCLES

  |TANGENTIAL STEP| =   0.050000  |PARALLEL STEP| =   0.013397
 
 HYPERSPHERE RADIUS: 0.0999997455


 COORDINATES OF OPTIMIZATION STEP 1 IN ANGSTROM

  NO.  ATOM        X              Y              Z        Z-ATOM   MASS   TYPE

    1  P        -0.002476       0.114511       0.004410      15    30.974  QM
    2  O        -0.037774      -0.049272       1.509586       8    15.999  QM
    3  O         1.337462      -0.061980      -0.684802       8    15.999  QM
    4  O        -1.104322       0.911473      -0.674958       8    15.999  QM
    5  H        -1.628752      -1.355795      -1.176527       1     1.008  QM
    6  O        -0.904320      -1.691131      -0.608296       8    15.999  QM
    7  H        -0.290077      -2.173124      -1.203359       1     1.008  QM


 
 NEW SCF-ENERGY CALCULATED IN 29 CYCLES
 

 TOTAL ENERGY    =       -642.937774483
 
 *** LAST STEP WAS REJECTED ***
 
 LAMBDA ITERATION CONVERGED IN 6 CYCLES

  |TANGENTIAL STEP| =   0.025000  |PARALLEL STEP| =   0.003175
 
 HYPERSPHERE RADIUS: 0.0999997455


 COORDINATES OF OPTIMIZATION STEP 1 IN ANGSTROM

  NO.  ATOM        X              Y              Z        Z-ATOM   MASS   TYPE

    1  P        -0.002558       0.115478       0.004221      15    30.974  QM
    2  O        -0.037586      -0.049458       1.511156       8    15.999  QM
    3  O         1.338466      -0.062123      -0.685128       8    15.999  QM
    4  O        -1.104585       0.912096      -0.675099       8    15.999  QM
    5  H        -1.631835      -1.357136      -1.176016       1     1.008  QM
    6  O        -0.904840      -1.692871      -0.609195       8    15.999  QM
    7  H        -0.290968      -2.178523      -1.201333       1     1.008  QM


 
 NEW SCF-ENERGY CALCULATED IN 28 CYCLES
 

 TOTAL ENERGY    =       -642.937819036
 
 *** LAST STEP WAS REJECTED ***
 
 LAMBDA ITERATION CONVERGED IN 6 CYCLES

  |TANGENTIAL STEP| =   0.012500  |PARALLEL STEP| =   0.000784
 
 HYPERSPHERE RADIUS: 0.0999997455


 COORDINATES OF OPTIMIZATION STEP 1 IN ANGSTROM

  NO.  ATOM        X              Y              Z        Z-ATOM   MASS   TYPE

    1  P        -0.002595       0.115827       0.004094      15    30.974  QM
    2  O        -0.037479      -0.049543       1.512033       8    15.999  QM
    3  O         1.339044      -0.062108      -0.685284       8    15.999  QM
    4  O        -1.104794       0.912291      -0.675254       8    15.999  QM
    5  H        -1.633496      -1.357061      -1.175465       1     1.008  QM
    6  O        -0.905106      -1.693513      -0.609616       8    15.999  QM
    7  H        -0.291517      -2.181163      -1.200281       1     1.008  QM


 
 NEW SCF-ENERGY CALCULATED IN 27 CYCLES
 

 TOTAL ENERGY    =       -642.937831182
 
 *** ENTERING OPTIMIZATION CYCLE: 2 ***
 

 COSANG =        -0.803750783
 
 RMSQ FORCE :   0.0003464  MAXIMUM :   0.0000100  CONVERGED : NO
 MAX FORCE  :   0.0011951  MAXIMUM :   0.0000150  CONVERGED : NO
 RMSQ DR    :   0.0032338  MAXIMUM :   0.0000400  CONVERGED : NO
 MAX DR     :   0.0068274  MAXIMUM :   0.0000600  CONVERGED : NO
 
 LAMBDA ITERATION CONVERGED IN 4 CYCLES

  |TANGENTIAL STEP| =   0.010000  |PARALLEL STEP| =   0.000501
 
 HYPERSPHERE RADIUS: 0.0999997455


 COORDINATES OF OPTIMIZATION STEP 2 IN ANGSTROM

  NO.  ATOM        X              Y              Z        Z-ATOM   MASS   TYPE

    1  P        -0.002690       0.115847       0.003887      15    30.974  QM
    2  O        -0.037504      -0.049589       1.512713       8    15.999  QM
    3  O         1.339255      -0.062128      -0.685461       8    15.999  QM
    4  O        -1.104832       0.912428      -0.675319       8    15.999  QM
    5  H        -1.636024      -1.355201      -1.174662       1     1.008  QM
    6  O        -0.904987      -1.693646      -0.609794       8    15.999  QM
    7  H        -0.290287      -2.182627      -1.198838       1     1.008  QM


 
 NEW SCF-ENERGY CALCULATED IN 23 CYCLES
 

 TOTAL ENERGY    =       -642.937833978
 
 *** ENTERING OPTIMIZATION CYCLE: 3 ***
 

 COSANG =        -0.854830730
 
 RMSQ FORCE :   0.0002928  MAXIMUM :   0.0000100  CONVERGED : NO
 MAX FORCE  :   0.0009834  MAXIMUM :   0.0000150  CONVERGED : NO
 RMSQ DR    :   0.0025852  MAXIMUM :   0.0000400  CONVERGED : NO
 MAX DR     :   0.0061769  MAXIMUM :   0.0000600  CONVERGED : NO
 
 LAMBDA ITERATION CONVERGED IN 5 CYCLES

  |TANGENTIAL STEP| =   0.010000  |PARALLEL STEP| =   0.000501
 
 HYPERSPHERE RADIUS: 0.0999997455


 COORDINATES OF OPTIMIZATION STEP 3 IN ANGSTROM

  NO.  ATOM        X              Y              Z        Z-ATOM   MASS   TYPE

    1  P        -0.002704       0.115826       0.003900      15    30.974  QM
    2  O        -0.037480      -0.049663       1.513390       8    15.999  QM
    3  O         1.339915      -0.062184      -0.685744       8    15.999  QM
    4  O        -1.105363       0.912756      -0.675651       8    15.999  QM
    5  H        -1.634943      -1.356050      -1.174033       1     1.008  QM
    6  O        -0.905112      -1.693739      -0.609936       8    15.999  QM
    7  H        -0.291383      -2.182819      -1.198593       1     1.008  QM


 
 NEW SCF-ENERGY CALCULATED IN 31 CYCLES
 

 TOTAL ENERGY    =       -642.937834659
 
 *** ENTERING OPTIMIZATION CYCLE: 4 ***
 

 COSANG =        -0.846906195
 
 RMSQ FORCE :   0.0002050  MAXIMUM :   0.0000100  CONVERGED : NO
 MAX FORCE  :   0.0004626  MAXIMUM :   0.0000150  CONVERGED : NO
 RMSQ DR    :   0.0025852  MAXIMUM :   0.0000400  CONVERGED : NO
 MAX DR     :   0.0060975  MAXIMUM :   0.0000600  CONVERGED : NO
 
 LAMBDA ITERATION CONVERGED IN 3 CYCLES

  |TANGENTIAL STEP| =   0.005000  |PARALLEL STEP| =   0.000125
 
 HYPERSPHERE RADIUS: 0.0999997455


 COORDINATES OF OPTIMIZATION STEP 4 IN ANGSTROM

  NO.  ATOM        X              Y              Z        Z-ATOM   MASS   TYPE

    1  P        -0.002619       0.115863       0.003948      15    30.974  QM
    2  O        -0.037466      -0.049627       1.512997       8    15.999  QM
    3  O         1.339571      -0.062139      -0.685556       8    15.999  QM
    4  O        -1.105182       0.912625      -0.675536       8    15.999  QM
    5  H        -1.635059      -1.356196      -1.174582       1     1.008  QM
    6  O        -0.905124      -1.693745      -0.609873       8    15.999  QM
    7  H        -0.291320      -2.182901      -1.199106       1     1.008  QM


 
 NEW SCF-ENERGY CALCULATED IN 25 CYCLES
 

 TOTAL ENERGY    =       -642.937835778
 
 *** ENTERING OPTIMIZATION CYCLE: 5 ***
 

 COSANG =         0.847971601
 
 RMSQ FORCE :   0.0000569  MAXIMUM :   0.0000100  CONVERGED : NO
 MAX FORCE  :   0.0001772  MAXIMUM :   0.0000150  CONVERGED : NO
 RMSQ DR    :   0.0012914  MAXIMUM :   0.0000400  CONVERGED : NO
 MAX DR     :   0.0033355  MAXIMUM :   0.0000600  CONVERGED : NO
 
 LAMBDA ITERATION CONVERGED IN 6 CYCLES

  |TANGENTIAL STEP| =   0.005000  |PARALLEL STEP| =   0.000125
 
 HYPERSPHERE RADIUS: 0.0999997455
 
 *** SCFTOL TIGHTEN TO 0.750E-09 ***


 COORDINATES OF OPTIMIZATION STEP 5 IN ANGSTROM

  NO.  ATOM        X              Y              Z        Z-ATOM   MASS   TYPE

    1  P        -0.002796       0.116015       0.003902      15    30.974  QM
    2  O        -0.037495      -0.049621       1.512922       8    15.999  QM
    3  O         1.339708      -0.062127      -0.685617       8    15.999  QM
    4  O        -1.104863       0.912329      -0.675313       8    15.999  QM
    5  H        -1.635487      -1.355947      -1.174926       1     1.008  QM
    6  O        -0.905211      -1.693804      -0.609853       8    15.999  QM
    7  H        -0.290838      -2.182478      -1.199042       1     1.008  QM


 
 NEW SCF-ENERGY CALCULATED IN 32 CYCLES
 

 TOTAL ENERGY    =       -642.937835122
 
 *** ENTERING OPTIMIZATION CYCLE: 6 ***
 

 COSANG =        -0.831639448
 
 RMSQ FORCE :   0.0001185  MAXIMUM :   0.0000100  CONVERGED : NO
 MAX FORCE  :   0.0003430  MAXIMUM :   0.0000150  CONVERGED : NO
 RMSQ DR    :   0.0012914  MAXIMUM :   0.0000400  CONVERGED : NO
 MAX DR     :   0.0022855  MAXIMUM :   0.0000600  CONVERGED : NO
 
 LAMBDA ITERATION CONVERGED IN 6 CYCLES

  |TANGENTIAL STEP| =   0.004000  |PARALLEL STEP| =   0.000080
 
 HYPERSPHERE RADIUS: 0.0999997455


 COORDINATES OF OPTIMIZATION STEP 6 IN ANGSTROM

  NO.  ATOM        X              Y              Z        Z-ATOM   MASS   TYPE

    1  P        -0.002642       0.115928       0.003952      15    30.974  QM
    2  O        -0.037451      -0.049590       1.512798       8    15.999  QM
    3  O         1.339408      -0.062100      -0.685467       8    15.999  QM
    4  O        -1.104959       0.912462      -0.675408       8    15.999  QM
    5  H        -1.635587      -1.355924      -1.174701       1     1.008  QM
    6  O        -0.905128      -1.693787      -0.609895       8    15.999  QM
    7  H        -0.291210      -2.183114      -1.199049       1     1.008  QM


 
 NEW SCF-ENERGY CALCULATED IN 24 CYCLES
 

 TOTAL ENERGY    =       -642.937835464
 
 *** ENTERING OPTIMIZATION CYCLE: 7 ***
 

 COSANG =         0.867214768
 
 RMSQ FORCE :   0.0001022  MAXIMUM :   0.0000100  CONVERGED : NO
 MAX FORCE  :   0.0003484  MAXIMUM :   0.0000150  CONVERGED : NO
 RMSQ DR    :   0.0010330  MAXIMUM :   0.0000400  CONVERGED : NO
 MAX DR     :   0.0019933  MAXIMUM :   0.0000600  CONVERGED : NO
 
 LAMBDA ITERATION CONVERGED IN 5 CYCLES

  |TANGENTIAL STEP| =   0.004000  |PARALLEL STEP| =   0.000080
 
 HYPERSPHERE RADIUS: 0.0999997455


 COORDINATES OF OPTIMIZATION STEP 7 IN ANGSTROM

  NO.  ATOM        X              Y              Z        Z-ATOM   MASS   TYPE

    1  P        -0.002604       0.115906       0.003960      15    30.974  QM
    2  O        -0.037468      -0.049603       1.512769       8    15.999  QM
    3  O         1.339432      -0.062105      -0.685469       8    15.999  QM
    4  O        -1.105027       0.912478      -0.675425       8    15.999  QM
    5  H        -1.634067      -1.356812      -1.174454       1     1.008  QM
    6  O        -0.905215      -1.693743      -0.609868       8    15.999  QM
    7  H        -0.291560      -2.182213      -1.199201       1     1.008  QM


 
 NEW SCF-ENERGY CALCULATED IN 29 CYCLES
 

 TOTAL ENERGY    =       -642.937833952
 
 *** ENTERING OPTIMIZATION CYCLE: 8 ***
 

 COSANG =        -0.974292406
 
 RMSQ FORCE :   0.0003563  MAXIMUM :   0.0000100  CONVERGED : NO
 MAX FORCE  :   0.0012042  MAXIMUM :   0.0000150  CONVERGED : NO
 RMSQ DR    :   0.0010330  MAXIMUM :   0.0000400  CONVERGED : NO
 MAX DR     :   0.0036092  MAXIMUM :   0.0000600  CONVERGED : NO
 
 LAMBDA ITERATION CONVERGED IN 7 CYCLES

  |TANGENTIAL STEP| =   0.003200  |PARALLEL STEP| =   0.000051
 
 HYPERSPHERE RADIUS: 0.0999997455


 COORDINATES OF OPTIMIZATION STEP 8 IN ANGSTROM

  NO.  ATOM        X              Y              Z        Z-ATOM   MASS   TYPE

    1  P        -0.002590       0.115876       0.003953      15    30.974  QM
    2  O        -0.037462      -0.049635       1.512962       8    15.999  QM
    3  O         1.339582      -0.062122      -0.685533       8    15.999  QM
    4  O        -1.105206       0.912619      -0.675537       8    15.999  QM
    5  H        -1.634632      -1.356384      -1.174548       1     1.008  QM
    6  O        -0.905198      -1.693781      -0.609871       8    15.999  QM
    7  H        -0.291344      -2.182605      -1.199110       1     1.008  QM


 
 NEW SCF-ENERGY CALCULATED IN 23 CYCLES
 

 TOTAL ENERGY    =       -642.937835422
 
 *** ENTERING OPTIMIZATION CYCLE: 9 ***
 

 COSANG =         0.983120241
 
 RMSQ FORCE :   0.0001748  MAXIMUM :   0.0000100  CONVERGED : NO
 MAX FORCE  :   0.0005911  MAXIMUM :   0.0000150  CONVERGED : NO
 RMSQ DR    :   0.0008263  MAXIMUM :   0.0000400  CONVERGED : NO
 MAX DR     :   0.0016969  MAXIMUM :   0.0000600  CONVERGED : NO
 
 LAMBDA ITERATION CONVERGED IN 4 CYCLES

  |TANGENTIAL STEP| =   0.006400  |PARALLEL STEP| =   0.000205
 
 HYPERSPHERE RADIUS: 0.0999997455


 COORDINATES OF OPTIMIZATION STEP 9 IN ANGSTROM

  NO.  ATOM        X              Y              Z        Z-ATOM   MASS   TYPE

    1  P        -0.002669       0.115967       0.003950      15    30.974  QM
    2  O        -0.037463      -0.049570       1.512612       8    15.999  QM
    3  O         1.339279      -0.062083      -0.685413       8    15.999  QM
    4  O        -1.104770       0.912306      -0.675284       8    15.999  QM
    5  H        -1.635671      -1.355957      -1.174911       1     1.008  QM
    6  O        -0.905121      -1.693754      -0.609866       8    15.999  QM
    7  H        -0.291164      -2.182911      -1.199073       1     1.008  QM


 
 NEW SCF-ENERGY CALCULATED IN 28 CYCLES
 

 TOTAL ENERGY    =       -642.937834762
 
 *** ENTERING OPTIMIZATION CYCLE: 10 ***
 

 COSANG =        -0.961726385
 
 RMSQ FORCE :   0.0001554  MAXIMUM :   0.0000100  CONVERGED : NO
 MAX FORCE  :   0.0004962  MAXIMUM :   0.0000150  CONVERGED : NO
 RMSQ DR    :   0.0016533  MAXIMUM :   0.0000400  CONVERGED : NO
 MAX DR     :   0.0033037  MAXIMUM :   0.0000600  CONVERGED : NO
 
 LAMBDA ITERATION CONVERGED IN 5 CYCLES

  |TANGENTIAL STEP| =   0.005120  |PARALLEL STEP| =   0.000131
 
 HYPERSPHERE RADIUS: 0.0999997455


 COORDINATES OF OPTIMIZATION STEP 10 IN ANGSTROM

  NO.  ATOM        X              Y              Z        Z-ATOM   MASS   TYPE

    1  P        -0.002613       0.115894       0.003947      15    30.974  QM
    2  O        -0.037459      -0.049625       1.512928       8    15.999  QM
    3  O         1.339540      -0.062117      -0.685519       8    15.999  QM
    4  O        -1.105129       0.912574      -0.675498       8    15.999  QM
    5  H        -1.635329      -1.356020      -1.174744       1     1.008  QM
    6  O        -0.905160      -1.693792      -0.609868       8    15.999  QM
    7  H        -0.291138      -2.182873      -1.199069       1     1.008  QM


 
 NEW SCF-ENERGY CALCULATED IN 22 CYCLES
 

 TOTAL ENERGY    =       -642.937835781
 
 *** ENTERING OPTIMIZATION CYCLE: 11 ***
 

 COSANG =         0.778135722
 
 RMSQ FORCE :   0.0000446  MAXIMUM :   0.0000100  CONVERGED : NO
 MAX FORCE  :   0.0001424  MAXIMUM :   0.0000150  CONVERGED : NO
 RMSQ DR    :   0.0013224  MAXIMUM :   0.0000400  CONVERGED : NO
 MAX DR     :   0.0028487  MAXIMUM :   0.0000600  CONVERGED : NO
 
 LAMBDA ITERATION CONVERGED IN 9 CYCLES

  |TANGENTIAL STEP| =   0.010240  |PARALLEL STEP| =   0.000526
 
 HYPERSPHERE RADIUS: 0.0999997455


 COORDINATES OF OPTIMIZATION STEP 11 IN ANGSTROM

  NO.  ATOM        X              Y              Z        Z-ATOM   MASS   TYPE

    1  P        -0.002794       0.115674       0.004029      15    30.974  QM
    2  O        -0.037566      -0.049481       1.512753       8    15.999  QM
    3  O         1.338975      -0.062180      -0.685660       8    15.999  QM
    4  O        -1.104600       0.912369      -0.675377       8    15.999  QM
    5  H        -1.635146      -1.357111      -1.173374       1     1.008  QM
    6  O        -0.904634      -1.693149      -0.609917       8    15.999  QM
    7  H        -0.291843      -2.183265      -1.199100       1     1.008  QM


 
 NEW SCF-ENERGY CALCULATED IN 34 CYCLES
 

 TOTAL ENERGY    =       -642.937833416
 
 *** LAST STEP WAS REJECTED ***
 
 LAMBDA ITERATION CONVERGED IN 8 CYCLES

  |TANGENTIAL STEP| =   0.005120  |PARALLEL STEP| =   0.000131
 
 HYPERSPHERE RADIUS: 0.0999997455


 COORDINATES OF OPTIMIZATION STEP 11 IN ANGSTROM

  NO.  ATOM        X              Y              Z        Z-ATOM   MASS   TYPE

    1  P        -0.002691       0.115849       0.003982      15    30.974  QM
    2  O        -0.037475      -0.049526       1.512758       8    15.999  QM
    3  O         1.339228      -0.062120      -0.685509       8    15.999  QM
    4  O        -1.104808       0.912415      -0.675372       8    15.999  QM
    5  H        -1.634933      -1.356668      -1.174100       1     1.008  QM
    6  O        -0.904994      -1.693582      -0.609941       8    15.999  QM
    7  H        -0.291639      -2.183154      -1.199085       1     1.008  QM


 
 NEW SCF-ENERGY CALCULATED IN 25 CYCLES
 

 TOTAL ENERGY    =       -642.937834828
 
 *** ENTERING OPTIMIZATION CYCLE: 12 ***
 

 COSANG =        -0.985391130
 
 RMSQ FORCE :   0.0001927  MAXIMUM :   0.0000100  CONVERGED : NO
 MAX FORCE  :   0.0006263  MAXIMUM :   0.0000150  CONVERGED : NO
 RMSQ DR    :   0.0013224  MAXIMUM :   0.0000400  CONVERGED : NO
 MAX DR     :   0.0034037  MAXIMUM :   0.0000600  CONVERGED : NO
 
 LAMBDA ITERATION CONVERGED IN 5 CYCLES

  |TANGENTIAL STEP| =   0.004096  |PARALLEL STEP| =   0.000084
 
 HYPERSPHERE RADIUS: 0.0999997455


 COORDINATES OF OPTIMIZATION STEP 12 IN ANGSTROM

  NO.  ATOM        X              Y              Z        Z-ATOM   MASS   TYPE

    1  P        -0.002617       0.115878       0.003975      15    30.974  QM
    2  O        -0.037470      -0.049589       1.512798       8    15.999  QM
    3  O         1.339387      -0.062118      -0.685494       8    15.999  QM
    4  O        -1.105012       0.912505      -0.675445       8    15.999  QM
    5  H        -1.635784      -1.355978      -1.175040       1     1.008  QM
    6  O        -0.905081      -1.693725      -0.609841       8    15.999  QM
    7  H        -0.291058      -2.182927      -1.199232       1     1.008  QM


 
 NEW SCF-ENERGY CALCULATED IN 33 CYCLES
 

 TOTAL ENERGY    =       -642.937835137
 
 *** ENTERING OPTIMIZATION CYCLE: 13 ***
 

 COSANG =        -0.957464450
 
 RMSQ FORCE :   0.0001977  MAXIMUM :   0.0000100  CONVERGED : NO
 MAX FORCE  :   0.0006421  MAXIMUM :   0.0000150  CONVERGED : NO
 RMSQ DR    :   0.0010578  MAXIMUM :   0.0000400  CONVERGED : NO
 MAX DR     :   0.0021325  MAXIMUM :   0.0000600  CONVERGED : NO
 
 LAMBDA ITERATION CONVERGED IN 5 CYCLES

  |TANGENTIAL STEP| =   0.002048  |PARALLEL STEP| =   0.000021
 
 HYPERSPHERE RADIUS: 0.0999997455


 COORDINATES OF OPTIMIZATION STEP 13 IN ANGSTROM

  NO.  ATOM        X              Y              Z        Z-ATOM   MASS   TYPE

    1  P        -0.002624       0.115878       0.003959      15    30.974  QM
    2  O        -0.037469      -0.049612       1.512927       8    15.999  QM
    3  O         1.339525      -0.062130      -0.685543       8    15.999  QM
    4  O        -1.105114       0.912573      -0.675497       8    15.999  QM
    5  H        -1.635459      -1.355957      -1.174798       1     1.008  QM
    6  O        -0.905122      -1.693768      -0.609864       8    15.999  QM
    7  H        -0.291094      -2.182805      -1.199090       1     1.008  QM


 
 NEW SCF-ENERGY CALCULATED IN 28 CYCLES
 

 TOTAL ENERGY    =       -642.937835701
 
 *** ENTERING OPTIMIZATION CYCLE: 14 ***
 

 COSANG =         0.968454293
 
 RMSQ FORCE :   0.0000875  MAXIMUM :   0.0000100  CONVERGED : NO
 MAX FORCE  :   0.0002958  MAXIMUM :   0.0000150  CONVERGED : NO
 RMSQ DR    :   0.0005288  MAXIMUM :   0.0000400  CONVERGED : NO
 MAX DR     :   0.0012334  MAXIMUM :   0.0000600  CONVERGED : NO
 
 LAMBDA ITERATION CONVERGED IN 4 CYCLES

  |TANGENTIAL STEP| =   0.004096  |PARALLEL STEP| =   0.000084
 
 HYPERSPHERE RADIUS: 0.0999997455


 COORDINATES OF OPTIMIZATION STEP 14 IN ANGSTROM

  NO.  ATOM        X              Y              Z        Z-ATOM   MASS   TYPE

    1  P        -0.002610       0.115925       0.003963      15    30.974  QM
    2  O        -0.037457      -0.049584       1.512649       8    15.999  QM
    3  O         1.339289      -0.062085      -0.685406       8    15.999  QM
    4  O        -1.104900       0.912404      -0.675362       8    15.999  QM
    5  H        -1.634869      -1.356388      -1.174595       1     1.008  QM
    6  O        -0.905163      -1.693737      -0.609872       8    15.999  QM
    7  H        -0.291301      -2.182765      -1.199155       1     1.008  QM


 
 NEW SCF-ENERGY CALCULATED IN 24 CYCLES
 

 TOTAL ENERGY    =       -642.937835196
 
 *** ENTERING OPTIMIZATION CYCLE: 15 ***
 

 COSANG =        -0.972019000
 
 RMSQ FORCE :   0.0001175  MAXIMUM :   0.0000100  CONVERGED : NO
 MAX FORCE  :   0.0003888  MAXIMUM :   0.0000150  CONVERGED : NO
 RMSQ DR    :   0.0010578  MAXIMUM :   0.0000400  CONVERGED : NO
 MAX DR     :   0.0024984  MAXIMUM :   0.0000600  CONVERGED : NO
 
 LAMBDA ITERATION CONVERGED IN 6 CYCLES

  |TANGENTIAL STEP| =   0.003277  |PARALLEL STEP| =   0.000054
 
 HYPERSPHERE RADIUS: 0.0999997455


 COORDINATES OF OPTIMIZATION STEP 15 IN ANGSTROM

  NO.  ATOM        X              Y              Z        Z-ATOM   MASS   TYPE

    1  P        -0.002629       0.115916       0.003946      15    30.974  QM
    2  O        -0.037459      -0.049618       1.512899       8    15.999  QM
    3  O         1.339499      -0.062123      -0.685509       8    15.999  QM
    4  O        -1.105071       0.912534      -0.675469       8    15.999  QM
    5  H        -1.634899      -1.356149      -1.174454       1     1.008  QM
    6  O        -0.905158      -1.693785      -0.609890       8    15.999  QM
    7  H        -0.291366      -2.182905      -1.199143       1     1.008  QM


 
 NEW SCF-ENERGY CALCULATED IN 28 CYCLES
 

 TOTAL ENERGY    =       -642.937835647
 
 *** ENTERING OPTIMIZATION CYCLE: 16 ***
 

 COSANG =         0.927843985
 
 RMSQ FORCE :   0.0001020  MAXIMUM :   0.0000100  CONVERGED : NO
 MAX FORCE  :   0.0003479  MAXIMUM :   0.0000150  CONVERGED : NO
 RMSQ DR    :   0.0008462  MAXIMUM :   0.0000400  CONVERGED : NO
 MAX DR     :   0.0021736  MAXIMUM :   0.0000600  CONVERGED : NO
 
 LAMBDA ITERATION CONVERGED IN 7 CYCLES

  |TANGENTIAL STEP| =   0.006554  |PARALLEL STEP| =   0.000215
 
 HYPERSPHERE RADIUS: 0.0999997455


 COORDINATES OF OPTIMIZATION STEP 16 IN ANGSTROM

  NO.  ATOM        X              Y              Z        Z-ATOM   MASS   TYPE

    1  P        -0.002585       0.115748       0.003970      15    30.974  QM
    2  O        -0.037472      -0.049531       1.512752       8    15.999  QM
    3  O         1.339493      -0.062019      -0.685487       8    15.999  QM
    4  O        -1.105064       0.912527      -0.675409       8    15.999  QM
    5  H        -1.637057      -1.356615      -1.176017       1     1.008  QM
    6  O        -0.905179      -1.693647      -0.609822       8    15.999  QM
    7  H        -0.290056      -2.182392      -1.198352       1     1.008  QM


 
 NEW SCF-ENERGY CALCULATED IN 32 CYCLES
 

 TOTAL ENERGY    =       -642.937831954
 
 *** ENTERING OPTIMIZATION CYCLE: 17 ***
 

 COSANG =        -0.999024554
 
 RMSQ FORCE :   0.0005086  MAXIMUM :   0.0000100  CONVERGED : NO
 MAX FORCE  :   0.0017444  MAXIMUM :   0.0000150  CONVERGED : NO
 RMSQ DR    :   0.0016930  MAXIMUM :   0.0000400  CONVERGED : NO
 MAX DR     :   0.0044896  MAXIMUM :   0.0000600  CONVERGED : NO
 
 LAMBDA ITERATION CONVERGED IN 7 CYCLES

  |TANGENTIAL STEP| =   0.005243  |PARALLEL STEP| =   0.000138
 
 HYPERSPHERE RADIUS: 0.0999997455


 COORDINATES OF OPTIMIZATION STEP 17 IN ANGSTROM

  NO.  ATOM        X              Y              Z        Z-ATOM   MASS   TYPE

    1  P        -0.002602       0.115945       0.003970      15    30.974  QM
    2  O        -0.037457      -0.049634       1.512829       8    15.999  QM
    3  O         1.339452      -0.062140      -0.685484       8    15.999  QM
    4  O        -1.105076       0.912503      -0.675477       8    15.999  QM
    5  H        -1.635933      -1.355551      -1.175035       1     1.008  QM
    6  O        -0.905113      -1.693819      -0.609846       8    15.999  QM
    7  H        -0.291082      -2.182833      -1.199178       1     1.008  QM


 
 NEW SCF-ENERGY CALCULATED IN 29 CYCLES
 

 TOTAL ENERGY    =       -642.937834799
 
 *** ENTERING OPTIMIZATION CYCLE: 18 ***
 

 COSANG =         0.996307365
 
 RMSQ FORCE :   0.0002595  MAXIMUM :   0.0000100  CONVERGED : NO
 MAX FORCE  :   0.0008841  MAXIMUM :   0.0000150  CONVERGED : NO
 RMSQ DR    :   0.0013542  MAXIMUM :   0.0000400  CONVERGED : NO
 MAX DR     :   0.0031073  MAXIMUM :   0.0000600  CONVERGED : NO
 
 LAMBDA ITERATION CONVERGED IN 7 CYCLES

  |TANGENTIAL STEP| =   0.010486  |PARALLEL STEP| =   0.000551
 
 HYPERSPHERE RADIUS: 0.0999997455


 COORDINATES OF OPTIMIZATION STEP 18 IN ANGSTROM

  NO.  ATOM        X              Y              Z        Z-ATOM   MASS   TYPE

    1  P        -0.002629       0.115552       0.003946      15    30.974  QM
    2  O        -0.037430      -0.049401       1.512894       8    15.999  QM
    3  O         1.339703      -0.061806      -0.685498       8    15.999  QM
    4  O        -1.105029       0.912597      -0.675419       8    15.999  QM
    5  H        -1.636402      -1.359656      -1.174858       1     1.008  QM
    6  O        -0.905392      -1.693494      -0.609982       8    15.999  QM
    7  H        -0.290530      -2.182297      -1.198171       1     1.008  QM


 
 NEW SCF-ENERGY CALCULATED IN 28 CYCLES
 

 TOTAL ENERGY    =       -642.937834328
 
 *** ENTERING OPTIMIZATION CYCLE: 19 ***
 

 COSANG =        -0.869381600
 
 RMSQ FORCE :   0.0001629  MAXIMUM :   0.0000100  CONVERGED : NO
 MAX FORCE  :   0.0004487  MAXIMUM :   0.0000150  CONVERGED : NO
 RMSQ DR    :   0.0027111  MAXIMUM :   0.0000400  CONVERGED : NO
 MAX DR     :   0.0058731  MAXIMUM :   0.0000600  CONVERGED : NO
 
 LAMBDA ITERATION CONVERGED IN 4 CYCLES

  |TANGENTIAL STEP| =   0.008389  |PARALLEL STEP| =   0.000352
 
 HYPERSPHERE RADIUS: 0.0999997455


 COORDINATES OF OPTIMIZATION STEP 19 IN ANGSTROM

  NO.  ATOM        X              Y              Z        Z-ATOM   MASS   TYPE

    1  P        -0.002637       0.115835       0.003929      15    30.974  QM
    2  O        -0.037462      -0.049572       1.512874       8    15.999  QM
    3  O         1.339505      -0.062054      -0.685498       8    15.999  QM
    4  O        -1.105033       0.912561      -0.675432       8    15.999  QM
    5  H        -1.635192      -1.356452      -1.174651       1     1.008  QM
    6  O        -0.905180      -1.693753      -0.609880       8    15.999  QM
    7  H        -0.291125      -2.182862      -1.198956       1     1.008  QM


 
 NEW SCF-ENERGY CALCULATED IN 26 CYCLES
 

 TOTAL ENERGY    =       -642.937835731
 
 *** ENTERING OPTIMIZATION CYCLE: 20 ***
 

 COSANG =         0.874087728
 
 RMSQ FORCE :   0.0000478  MAXIMUM :   0.0000100  CONVERGED : NO
 MAX FORCE  :   0.0001554  MAXIMUM :   0.0000150  CONVERGED : NO
 RMSQ DR    :   0.0021678  MAXIMUM :   0.0000400  CONVERGED : NO
 MAX DR     :   0.0054042  MAXIMUM :   0.0000600  CONVERGED : NO
 
 LAMBDA ITERATION CONVERGED IN 8 CYCLES

  |TANGENTIAL STEP| =   0.016777  |PARALLEL STEP| =   0.001417
 
 HYPERSPHERE RADIUS: 0.0999997455


 COORDINATES OF OPTIMIZATION STEP 20 IN ANGSTROM

  NO.  ATOM        X              Y              Z        Z-ATOM   MASS   TYPE

    1  P        -0.002270       0.116844       0.004272      15    30.974  QM
    2  O        -0.037490      -0.050127       1.512952       8    15.999  QM
    3  O         1.339501      -0.062706      -0.685560       8    15.999  QM
    4  O        -1.105522       0.911725      -0.675853       8    15.999  QM
    5  H        -1.636828      -1.357105      -1.173737       1     1.008  QM
    6  O        -0.905158      -1.693567      -0.610137       8    15.999  QM
    7  H        -0.292865      -2.183735      -1.199893       1     1.008  QM


 
 NEW SCF-ENERGY CALCULATED IN 33 CYCLES
 

 TOTAL ENERGY    =       -642.937832689
 
 *** LAST STEP WAS REJECTED ***
 
 LAMBDA ITERATION CONVERGED IN 7 CYCLES

  |TANGENTIAL STEP| =   0.008389  |PARALLEL STEP| =   0.000352
 
 HYPERSPHERE RADIUS: 0.0999997455


 COORDINATES OF OPTIMIZATION STEP 20 IN ANGSTROM

  NO.  ATOM        X              Y              Z        Z-ATOM   MASS   TYPE

    1  P        -0.002463       0.116352       0.004111      15    30.974  QM
    2  O        -0.037473      -0.049861       1.512902       8    15.999  QM
    3  O         1.339478      -0.062407      -0.685538       8    15.999  QM
    4  O        -1.105272       0.912175      -0.675652       8    15.999  QM
    5  H        -1.636008      -1.356594      -1.174298       1     1.008  QM
    6  O        -0.905142      -1.693697      -0.609990       8    15.999  QM
    7  H        -0.291888      -2.183173      -1.199464       1     1.008  QM


 
 NEW SCF-ENERGY CALCULATED IN 26 CYCLES
 

 TOTAL ENERGY    =       -642.937835051
 
 *** LAST STEP WAS REJECTED ***
 
 LAMBDA ITERATION CONVERGED IN 7 CYCLES

  |TANGENTIAL STEP| =   0.004194  |PARALLEL STEP| =   0.000088
 
 HYPERSPHERE RADIUS: 0.0999997455


 COORDINATES OF OPTIMIZATION STEP 20 IN ANGSTROM

  NO.  ATOM        X              Y              Z        Z-ATOM   MASS   TYPE

    1  P        -0.002553       0.116095       0.004023      15    30.974  QM
    2  O        -0.037466      -0.049719       1.512877       8    15.999  QM
    3  O         1.339481      -0.062238      -0.685518       8    15.999  QM
    4  O        -1.105151       0.912381      -0.675543       8    15.999  QM
    5  H        -1.635647      -1.356355      -1.174567       1     1.008  QM
    6  O        -0.905146      -1.693744      -0.609922       8    15.999  QM
    7  H        -0.291473      -2.182980      -1.199229       1     1.008  QM


 
 NEW SCF-ENERGY CALCULATED IN 27 CYCLES
 

 TOTAL ENERGY    =       -642.937835600
 
 *** ENTERING OPTIMIZATION CYCLE: 21 ***
 

 COSANG =        -0.920915781
 
 RMSQ FORCE :   0.0000451  MAXIMUM :   0.0000100  CONVERGED : NO
 MAX FORCE  :   0.0001377  MAXIMUM :   0.0000150  CONVERGED : NO
 RMSQ DR    :   0.0010832  MAXIMUM :   0.0000400  CONVERGED : NO
 MAX DR     :   0.0033213  MAXIMUM :   0.0000600  CONVERGED : NO
 
 LAMBDA ITERATION CONVERGED IN 4 CYCLES

  |TANGENTIAL STEP| =   0.003355  |PARALLEL STEP| =   0.000056
 
 HYPERSPHERE RADIUS: 0.0999997455


 COORDINATES OF OPTIMIZATION STEP 21 IN ANGSTROM

  NO.  ATOM        X              Y              Z        Z-ATOM   MASS   TYPE

    1  P        -0.002625       0.115913       0.003946      15    30.974  QM
    2  O        -0.037455      -0.049621       1.512893       8    15.999  QM
    3  O         1.339502      -0.062126      -0.685505       8    15.999  QM
    4  O        -1.105086       0.912544      -0.675476       8    15.999  QM
    5  H        -1.634999      -1.355942      -1.174553       1     1.008  QM
    6  O        -0.905162      -1.693807      -0.609875       8    15.999  QM
    7  H        -0.291196      -2.182747      -1.199152       1     1.008  QM


 
 NEW SCF-ENERGY CALCULATED IN 33 CYCLES
 

 TOTAL ENERGY    =       -642.937835751
 
 *** ENTERING OPTIMIZATION CYCLE: 22 ***
 

 COSANG =        -0.889421938
 
 RMSQ FORCE :   0.0000458  MAXIMUM :   0.0000100  CONVERGED : NO
 MAX FORCE  :   0.0001547  MAXIMUM :   0.0000150  CONVERGED : NO
 RMSQ DR    :   0.0008665  MAXIMUM :   0.0000400  CONVERGED : NO
 MAX DR     :   0.0023247  MAXIMUM :   0.0000600  CONVERGED : NO
 
 LAMBDA ITERATION CONVERGED IN 7 CYCLES

  |TANGENTIAL STEP| =   0.003355  |PARALLEL STEP| =   0.000056
 
 HYPERSPHERE RADIUS: 0.0999997455


 COORDINATES OF OPTIMIZATION STEP 22 IN ANGSTROM

  NO.  ATOM        X              Y              Z        Z-ATOM   MASS   TYPE

    1  P        -0.002661       0.115779       0.003903      15    30.974  QM
    2  O        -0.037448      -0.049514       1.512713       8    15.999  QM
    3  O         1.339362      -0.061993      -0.685409       8    15.999  QM
    4  O        -1.104892       0.912552      -0.675337       8    15.999  QM
    5  H        -1.635064      -1.356060      -1.174799       1     1.008  QM
    6  O        -0.905157      -1.693782      -0.609834       8    15.999  QM
    7  H        -0.291083      -2.182825      -1.199084       1     1.008  QM


 
 NEW SCF-ENERGY CALCULATED IN 21 CYCLES
 

 TOTAL ENERGY    =       -642.937835478
 
 *** LAST STEP WAS REJECTED ***
 
 LAMBDA ITERATION CONVERGED IN 6 CYCLES

  |TANGENTIAL STEP| =   0.001678  |PARALLEL STEP| =   0.000014
 
 HYPERSPHERE RADIUS: 0.0999997455


 COORDINATES OF OPTIMIZATION STEP 22 IN ANGSTROM

  NO.  ATOM        X              Y              Z        Z-ATOM   MASS   TYPE

    1  P        -0.002641       0.115843       0.003930      15    30.974  QM
    2  O        -0.037453      -0.049566       1.512817       8    15.999  QM
    3  O         1.339447      -0.062059      -0.685467       8    15.999  QM
    4  O        -1.104998       0.912550      -0.675413       8    15.999  QM
    5  H        -1.635238      -1.356076      -1.174772       1     1.008  QM
    6  O        -0.905155      -1.693786      -0.609858       8    15.999  QM
    7  H        -0.291125      -2.182822      -1.199082       1     1.008  QM


 
 NEW SCF-ENERGY CALCULATED IN 26 CYCLES
 

 TOTAL ENERGY    =       -642.937835692
 
 *** ENTERING OPTIMIZATION CYCLE: 23 ***
 

 COSANG =        -0.858308767
 
 RMSQ FORCE :   0.0000286  MAXIMUM :   0.0000100  CONVERGED : NO
 MAX FORCE  :   0.0000794  MAXIMUM :   0.0000150  CONVERGED : NO
 RMSQ DR    :   0.0004332  MAXIMUM :   0.0000400  CONVERGED : NO
 MAX DR     :   0.0008880  MAXIMUM :   0.0000600  CONVERGED : NO
 
 LAMBDA ITERATION CONVERGED IN 3 CYCLES

  |TANGENTIAL STEP| =   0.001342  |PARALLEL STEP| =   0.000009
 
 HYPERSPHERE RADIUS: 0.0999997455
 
 *** SCFTOL TIGHTEN TO 0.500E-09 ***


 COORDINATES OF OPTIMIZATION STEP 23 IN ANGSTROM

  NO.  ATOM        X              Y              Z        Z-ATOM   MASS   TYPE

    1  P        -0.002637       0.115877       0.003933      15    30.974  QM
    2  O        -0.037460      -0.049596       1.512874       8    15.999  QM
    3  O         1.339485      -0.062093      -0.685496       8    15.999  QM
    4  O        -1.105044       0.912550      -0.675444       8    15.999  QM
    5  H        -1.634859      -1.356157      -1.174430       1     1.008  QM
    6  O        -0.905166      -1.693781      -0.609884       8    15.999  QM
    7  H        -0.291241      -2.182852      -1.199058       1     1.008  QM


 
 NEW SCF-ENERGY CALCULATED IN 33 CYCLES
 

 TOTAL ENERGY    =       -642.937835592
 
 *** ENTERING OPTIMIZATION CYCLE: 24 ***
 

 COSANG =        -0.842557620
 
 RMSQ FORCE :   0.0001144  MAXIMUM :   0.0000100  CONVERGED : NO
 MAX FORCE  :   0.0003856  MAXIMUM :   0.0000150  CONVERGED : NO
 RMSQ DR    :   0.0003466  MAXIMUM :   0.0000400  CONVERGED : NO
 MAX DR     :   0.0008600  MAXIMUM :   0.0000600  CONVERGED : NO
 
 LAMBDA ITERATION CONVERGED IN 6 CYCLES

  |TANGENTIAL STEP| =   0.001074  |PARALLEL STEP| =   0.000006
 
 HYPERSPHERE RADIUS: 0.0999997455


 COORDINATES OF OPTIMIZATION STEP 24 IN ANGSTROM

  NO.  ATOM        X              Y              Z        Z-ATOM   MASS   TYPE

    1  P        -0.002626       0.115902       0.003949      15    30.974  QM
    2  O        -0.037467      -0.049622       1.512926       8    15.999  QM
    3  O         1.339535      -0.062126      -0.685532       8    15.999  QM
    4  O        -1.105105       0.912554      -0.675485       8    15.999  QM
    5  H        -1.635093      -1.356128      -1.174536       1     1.008  QM
    6  O        -0.905154      -1.693774      -0.609887       8    15.999  QM
    7  H        -0.291247      -2.182871      -1.199022       1     1.008  QM


 
 NEW SCF-ENERGY CALCULATED IN 20 CYCLES
 

 TOTAL ENERGY    =       -642.937835767
 
 *** ENTERING OPTIMIZATION CYCLE: 25 ***
 

 COSANG =         0.959524717
 
 RMSQ FORCE :   0.0000506  MAXIMUM :   0.0000100  CONVERGED : NO
 MAX FORCE  :   0.0001589  MAXIMUM :   0.0000150  CONVERGED : NO
 RMSQ DR    :   0.0002772  MAXIMUM :   0.0000400  CONVERGED : NO
 MAX DR     :   0.0005493  MAXIMUM :   0.0000600  CONVERGED : NO
 
 LAMBDA ITERATION CONVERGED IN 4 CYCLES

  |TANGENTIAL STEP| =   0.002147  |PARALLEL STEP| =   0.000023
 
 HYPERSPHERE RADIUS: 0.0999997455


 COORDINATES OF OPTIMIZATION STEP 25 IN ANGSTROM

  NO.  ATOM        X              Y              Z        Z-ATOM   MASS   TYPE

    1  P        -0.002616       0.115912       0.003951      15    30.974  QM
    2  O        -0.037457      -0.049599       1.512776       8    15.999  QM
    3  O         1.339400      -0.062099      -0.685454       8    15.999  QM
    4  O        -1.104996       0.912482      -0.675417       8    15.999  QM
    5  H        -1.635283      -1.356083      -1.174825       1     1.008  QM
    6  O        -0.905148      -1.693774      -0.609858       8    15.999  QM
    7  H        -0.291210      -2.182882      -1.199187       1     1.008  QM


 
 NEW SCF-ENERGY CALCULATED IN 27 CYCLES
 

 TOTAL ENERGY    =       -642.937835606
 
 *** ENTERING OPTIMIZATION CYCLE: 26 ***
 

 COSANG =        -0.956166876
 
 RMSQ FORCE :   0.0000489  MAXIMUM :   0.0000100  CONVERGED : NO
 MAX FORCE  :   0.0001282  MAXIMUM :   0.0000150  CONVERGED : NO
 RMSQ DR    :   0.0005545  MAXIMUM :   0.0000400  CONVERGED : NO
 MAX DR     :   0.0013537  MAXIMUM :   0.0000600  CONVERGED : NO
 
 LAMBDA ITERATION CONVERGED IN 5 CYCLES

  |TANGENTIAL STEP| =   0.001718  |PARALLEL STEP| =   0.000015
 
 HYPERSPHERE RADIUS: 0.0999997455


 COORDINATES OF OPTIMIZATION STEP 26 IN ANGSTROM

  NO.  ATOM        X              Y              Z        Z-ATOM   MASS   TYPE

    1  P        -0.002624       0.115899       0.003948      15    30.974  QM
    2  O        -0.037461      -0.049617       1.512902       8    15.999  QM
    3  O         1.339514      -0.062116      -0.685515       8    15.999  QM
    4  O        -1.105087       0.912547      -0.675476       8    15.999  QM
    5  H        -1.635268      -1.356070      -1.174708       1     1.008  QM
    6  O        -0.905151      -1.693781      -0.609872       8    15.999  QM
    7  H        -0.291194      -2.182863      -1.199078       1     1.008  QM


 
 NEW SCF-ENERGY CALCULATED IN 28 CYCLES
 

 TOTAL ENERGY    =       -642.937835781
 
 *** ENTERING OPTIMIZATION CYCLE: 27 ***
 

 COSANG =         0.751917107
 
 RMSQ FORCE :   0.0000206  MAXIMUM :   0.0000100  CONVERGED : NO
 MAX FORCE  :   0.0000671  MAXIMUM :   0.0000150  CONVERGED : NO
 RMSQ DR    :   0.0004436  MAXIMUM :   0.0000400  CONVERGED : NO
 MAX DR     :   0.0011241  MAXIMUM :   0.0000600  CONVERGED : NO
 
 LAMBDA ITERATION CONVERGED IN 4 CYCLES

  |TANGENTIAL STEP| =   0.003436  |PARALLEL STEP| =   0.000059
 
 HYPERSPHERE RADIUS: 0.0999997455
 
 *** SCFTOL TIGHTEN TO 0.250E-09 ***


 COORDINATES OF OPTIMIZATION STEP 27 IN ANGSTROM

  NO.  ATOM        X              Y              Z        Z-ATOM   MASS   TYPE

    1  P        -0.002615       0.115912       0.003978      15    30.974  QM
    2  O        -0.037454      -0.049579       1.512671       8    15.999  QM
    3  O         1.339356      -0.062081      -0.685429       8    15.999  QM
    4  O        -1.104940       0.912433      -0.675382       8    15.999  QM
    5  H        -1.634655      -1.356583      -1.174199       1     1.008  QM
    6  O        -0.905193      -1.693744      -0.609929       8    15.999  QM
    7  H        -0.291363      -2.182674      -1.198788       1     1.008  QM


 
 NEW SCF-ENERGY CALCULATED IN 27 CYCLES
 

 TOTAL ENERGY    =       -642.937834635
 
 *** ENTERING OPTIMIZATION CYCLE: 28 ***
 

 COSANG =        -0.973841963
 
 RMSQ FORCE :   0.0002547  MAXIMUM :   0.0000100  CONVERGED : NO
 MAX FORCE  :   0.0008051  MAXIMUM :   0.0000150  CONVERGED : NO
 RMSQ DR    :   0.0008873  MAXIMUM :   0.0000400  CONVERGED : NO
 MAX DR     :   0.0019488  MAXIMUM :   0.0000600  CONVERGED : NO
 
 LAMBDA ITERATION CONVERGED IN 11 CYCLES

  |TANGENTIAL STEP| =   0.002749  |PARALLEL STEP| =   0.000038
 
 HYPERSPHERE RADIUS: 0.0999997455


 COORDINATES OF OPTIMIZATION STEP 28 IN ANGSTROM

  NO.  ATOM        X              Y              Z        Z-ATOM   MASS   TYPE

    1  P        -0.002593       0.115983       0.003971      15    30.974  QM
    2  O        -0.037469      -0.049646       1.512825       8    15.999  QM
    3  O         1.339462      -0.062151      -0.685479       8    15.999  QM
    4  O        -1.105070       0.912471      -0.675474       8    15.999  QM
    5  H        -1.634988      -1.356111      -1.174195       1     1.008  QM
    6  O        -0.905173      -1.693819      -0.609893       8    15.999  QM
    7  H        -0.291421      -2.182539      -1.199321       1     1.008  QM


 
 NEW SCF-ENERGY CALCULATED IN 23 CYCLES
 

 TOTAL ENERGY    =       -642.937835499
 
 *** ENTERING OPTIMIZATION CYCLE: 29 ***
 

 COSANG =         0.994601631
 
 RMSQ FORCE :   0.0001256  MAXIMUM :   0.0000100  CONVERGED : NO
 MAX FORCE  :   0.0004097  MAXIMUM :   0.0000150  CONVERGED : NO
 RMSQ DR    :   0.0007098  MAXIMUM :   0.0000400  CONVERGED : NO
 MAX DR     :   0.0013506  MAXIMUM :   0.0000600  CONVERGED : NO
 
 LAMBDA ITERATION CONVERGED IN 7 CYCLES

  |TANGENTIAL STEP| =   0.005498  |PARALLEL STEP| =   0.000151
 
 HYPERSPHERE RADIUS: 0.0999997455


 COORDINATES OF OPTIMIZATION STEP 29 IN ANGSTROM

  NO.  ATOM        X              Y              Z        Z-ATOM   MASS   TYPE

    1  P        -0.002710       0.115678       0.003901      15    30.974  QM
    2  O        -0.037430      -0.049475       1.512859       8    15.999  QM
    3  O         1.339473      -0.061978      -0.685492       8    15.999  QM
    4  O        -1.104954       0.912639      -0.675367       8    15.999  QM
    5  H        -1.635280      -1.356514      -1.175059       1     1.008  QM
    6  O        -0.905124      -1.693665      -0.609890       8    15.999  QM
    7  H        -0.290975      -2.183346      -1.198379       1     1.008  QM


 
 NEW SCF-ENERGY CALCULATED IN 23 CYCLES
 

 TOTAL ENERGY    =       -642.937835571
 
 *** ENTERING OPTIMIZATION CYCLE: 30 ***
 

 COSANG =        -0.768893883
 
 RMSQ FORCE :   0.0000385  MAXIMUM :   0.0000100  CONVERGED : NO
 MAX FORCE  :   0.0001204  MAXIMUM :   0.0000150  CONVERGED : NO
 RMSQ DR    :   0.0014200  MAXIMUM :   0.0000400  CONVERGED : NO
 MAX DR     :   0.0038890  MAXIMUM :   0.0000600  CONVERGED : NO
 
 LAMBDA ITERATION CONVERGED IN 4 CYCLES

  |TANGENTIAL STEP| =   0.005498  |PARALLEL STEP| =   0.000151
 
 HYPERSPHERE RADIUS: 0.0999997455


 COORDINATES OF OPTIMIZATION STEP 30 IN ANGSTROM

  NO.  ATOM        X              Y              Z        Z-ATOM   MASS   TYPE

    1  P        -0.002581       0.115997       0.003978      15    30.974  QM
    2  O        -0.037479      -0.049673       1.512877       8    15.999  QM
    3  O         1.339500      -0.062174      -0.685518       8    15.999  QM
    4  O        -1.105125       0.912477      -0.675502       8    15.999  QM
    5  H        -1.635247      -1.355932      -1.174694       1     1.008  QM
    6  O        -0.905165      -1.693803      -0.609863       8    15.999  QM
    7  H        -0.291245      -2.182725      -1.199288       1     1.008  QM


 
 NEW SCF-ENERGY CALCULATED IN 27 CYCLES
 

 TOTAL ENERGY    =       -642.937835728
 
 *** ENTERING OPTIMIZATION CYCLE: 31 ***
 

 COSANG =         0.442429471
 
 RMSQ FORCE :   0.0000296  MAXIMUM :   0.0000100  CONVERGED : NO
 MAX FORCE  :   0.0000786  MAXIMUM :   0.0000150  CONVERGED : NO
 RMSQ DR    :   0.0014200  MAXIMUM :   0.0000400  CONVERGED : NO
 MAX DR     :   0.0040737  MAXIMUM :   0.0000600  CONVERGED : NO
 
 LAMBDA ITERATION CONVERGED IN 8 CYCLES

  |TANGENTIAL STEP| =   0.005498  |PARALLEL STEP| =   0.000151
 
 HYPERSPHERE RADIUS: 0.0999997455


 COORDINATES OF OPTIMIZATION STEP 31 IN ANGSTROM

  NO.  ATOM        X              Y              Z        Z-ATOM   MASS   TYPE

    1  P        -0.002739       0.115663       0.003869      15    30.974  QM
    2  O        -0.037403      -0.049514       1.512835       8    15.999  QM
    3  O         1.339471      -0.061990      -0.685458       8    15.999  QM
    4  O        -1.104979       0.912715      -0.675397       8    15.999  QM
    5  H        -1.634498      -1.355700      -1.175033       1     1.008  QM
    6  O        -0.905123      -1.693754      -0.609788       8    15.999  QM
    7  H        -0.290866      -2.182687      -1.198768       1     1.008  QM


 
 NEW SCF-ENERGY CALCULATED IN 26 CYCLES
 

 TOTAL ENERGY    =       -642.937835575
 
 *** LAST STEP WAS REJECTED ***
 
 LAMBDA ITERATION CONVERGED IN 6 CYCLES

  |TANGENTIAL STEP| =   0.002749  |PARALLEL STEP| =   0.000038
 
 HYPERSPHERE RADIUS: 0.0999997455


 COORDINATES OF OPTIMIZATION STEP 31 IN ANGSTROM

  NO.  ATOM        X              Y              Z        Z-ATOM   MASS   TYPE

    1  P        -0.002658       0.115831       0.003922      15    30.974  QM
    2  O        -0.037443      -0.049577       1.512866       8    15.999  QM
    3  O         1.339478      -0.062070      -0.685484       8    15.999  QM
    4  O        -1.105030       0.912589      -0.675438       8    15.999  QM
    5  H        -1.635000      -1.356028      -1.174711       1     1.008  QM
    6  O        -0.905141      -1.693777      -0.609857       8    15.999  QM
    7  H        -0.291205      -2.182882      -1.199024       1     1.008  QM


 
 NEW SCF-ENERGY CALCULATED IN 27 CYCLES
 

 TOTAL ENERGY    =       -642.937835743
 
 *** ENTERING OPTIMIZATION CYCLE: 32 ***
 

 COSANG =        -0.920302607
 
 RMSQ FORCE :   0.0000271  MAXIMUM :   0.0000100  CONVERGED : NO
 MAX FORCE  :   0.0000909  MAXIMUM :   0.0000150  CONVERGED : NO
 RMSQ DR    :   0.0007098  MAXIMUM :   0.0000400  CONVERGED : NO
 MAX DR     :   0.0021219  MAXIMUM :   0.0000600  CONVERGED : NO
 
 LAMBDA ITERATION CONVERGED IN 5 CYCLES

  |TANGENTIAL STEP| =   0.002749  |PARALLEL STEP| =   0.000038
 
 HYPERSPHERE RADIUS: 0.0999997455


 COORDINATES OF OPTIMIZATION STEP 32 IN ANGSTROM

  NO.  ATOM        X              Y              Z        Z-ATOM   MASS   TYPE

    1  P        -0.002586       0.115972       0.003988      15    30.974  QM
    2  O        -0.037479      -0.049633       1.512870       8    15.999  QM
    3  O         1.339480      -0.062152      -0.685523       8    15.999  QM
    4  O        -1.105082       0.912450      -0.675473       8    15.999  QM
    5  H        -1.635580      -1.356419      -1.174657       1     1.008  QM
    6  O        -0.905154      -1.693739      -0.609919       8    15.999  QM
    7  H        -0.291280      -2.183043      -1.199022       1     1.008  QM


 
 NEW SCF-ENERGY CALCULATED IN 25 CYCLES
 

 TOTAL ENERGY    =       -642.937835692
 
 *** ENTERING OPTIMIZATION CYCLE: 33 ***
 

 COSANG =        -0.983574124
 
 RMSQ FORCE :   0.0000355  MAXIMUM :   0.0000100  CONVERGED : NO
 MAX FORCE  :   0.0001231  MAXIMUM :   0.0000150  CONVERGED : NO
 RMSQ DR    :   0.0007098  MAXIMUM :   0.0000400  CONVERGED : NO
 MAX DR     :   0.0018064  MAXIMUM :   0.0000600  CONVERGED : NO
 
 LAMBDA ITERATION CONVERGED IN 6 CYCLES

  |TANGENTIAL STEP| =   0.002199  |PARALLEL STEP| =   0.000024
 
 HYPERSPHERE RADIUS: 0.0999997455


 COORDINATES OF OPTIMIZATION STEP 33 IN ANGSTROM

  NO.  ATOM        X              Y              Z        Z-ATOM   MASS   TYPE

    1  P        -0.002634       0.115885       0.003952      15    30.974  QM
    2  O        -0.037448      -0.049611       1.512851       8    15.999  QM
    3  O         1.339500      -0.062109      -0.685496       8    15.999  QM
    4  O        -1.105071       0.912548      -0.675468       8    15.999  QM
    5  H        -1.635218      -1.355981      -1.174773       1     1.008  QM
    6  O        -0.905164      -1.693791      -0.609851       8    15.999  QM
    7  H        -0.290988      -2.182572      -1.199080       1     1.008  QM


 
 NEW SCF-ENERGY CALCULATED IN 21 CYCLES
 

 TOTAL ENERGY    =       -642.937835754
 
 *** ENTERING OPTIMIZATION CYCLE: 34 ***
 

 COSANG =         0.884136882
 
 RMSQ FORCE :   0.0000291  MAXIMUM :   0.0000100  CONVERGED : NO
 MAX FORCE  :   0.0000940  MAXIMUM :   0.0000150  CONVERGED : NO
 RMSQ DR    :   0.0005678  MAXIMUM :   0.0000400  CONVERGED : NO
 MAX DR     :   0.0013229  MAXIMUM :   0.0000600  CONVERGED : NO
 
 LAMBDA ITERATION CONVERGED IN 8 CYCLES

  |TANGENTIAL STEP| =   0.004398  |PARALLEL STEP| =   0.000097
 
 HYPERSPHERE RADIUS: 0.0999997455


 COORDINATES OF OPTIMIZATION STEP 34 IN ANGSTROM

  NO.  ATOM        X              Y              Z        Z-ATOM   MASS   TYPE

    1  P        -0.002620       0.115873       0.003873      15    30.974  QM
    2  O        -0.037517      -0.049601       1.513014       8    15.999  QM
    3  O         1.339572      -0.062080      -0.685532       8    15.999  QM
    4  O        -1.105113       0.912610      -0.675416       8    15.999  QM
    5  H        -1.635012      -1.356099      -1.174388       1     1.008  QM
    6  O        -0.905094      -1.693759      -0.609915       8    15.999  QM
    7  H        -0.292124      -2.184220      -1.198850       1     1.008  QM


 
 NEW SCF-ENERGY CALCULATED IN 31 CYCLES
 

 TOTAL ENERGY    =       -642.937835519
 
 *** LAST STEP WAS REJECTED ***
 
 LAMBDA ITERATION CONVERGED IN 6 CYCLES

  |TANGENTIAL STEP| =   0.002199  |PARALLEL STEP| =   0.000024
 
 HYPERSPHERE RADIUS: 0.0999997455


 COORDINATES OF OPTIMIZATION STEP 34 IN ANGSTROM

  NO.  ATOM        X              Y              Z        Z-ATOM   MASS   TYPE

    1  P        -0.002633       0.115888       0.003920      15    30.974  QM
    2  O        -0.037469      -0.049603       1.512926       8    15.999  QM
    3  O         1.339488      -0.062100      -0.685505       8    15.999  QM
    4  O        -1.105058       0.912559      -0.675448       8    15.999  QM
    5  H        -1.635071      -1.356121      -1.174510       1     1.008  QM
    6  O        -0.905117      -1.693766      -0.609894       8    15.999  QM
    7  H        -0.291603      -2.183368      -1.199049       1     1.008  QM


 
 NEW SCF-ENERGY CALCULATED IN 29 CYCLES
 

 TOTAL ENERGY    =       -642.937835705
 
 *** ENTERING OPTIMIZATION CYCLE: 35 ***
 

 COSANG =        -0.984732132
 
 RMSQ FORCE :   0.0000527  MAXIMUM :   0.0000100  CONVERGED : NO
 MAX FORCE  :   0.0001698  MAXIMUM :   0.0000150  CONVERGED : NO
 RMSQ DR    :   0.0005678  MAXIMUM :   0.0000400  CONVERGED : NO
 MAX DR     :   0.0013694  MAXIMUM :   0.0000600  CONVERGED : NO
 
 LAMBDA ITERATION CONVERGED IN 5 CYCLES

  |TANGENTIAL STEP| =   0.001759  |PARALLEL STEP| =   0.000015
 
 HYPERSPHERE RADIUS: 0.0999997455


 COORDINATES OF OPTIMIZATION STEP 35 IN ANGSTROM

  NO.  ATOM        X              Y              Z        Z-ATOM   MASS   TYPE

    1  P        -0.002609       0.115925       0.003964      15    30.974  QM
    2  O        -0.037468      -0.049613       1.512830       8    15.999  QM
    3  O         1.339456      -0.062117      -0.685492       8    15.999  QM
    4  O        -1.105044       0.912488      -0.675446       8    15.999  QM
    5  H        -1.635381      -1.356208      -1.174726       1     1.008  QM
    6  O        -0.905152      -1.693762      -0.609883       8    15.999  QM
    7  H        -0.291228      -2.182950      -1.199068       1     1.008  QM


 
 NEW SCF-ENERGY CALCULATED IN 25 CYCLES
 

 TOTAL ENERGY    =       -642.937835700
 
 *** ENTERING OPTIMIZATION CYCLE: 36 ***
 

 COSANG =        -0.945571442
 
 RMSQ FORCE :   0.0000317  MAXIMUM :   0.0000100  CONVERGED : NO
 MAX FORCE  :   0.0001024  MAXIMUM :   0.0000150  CONVERGED : NO
 RMSQ DR    :   0.0004542  MAXIMUM :   0.0000400  CONVERGED : NO
 MAX DR     :   0.0011583  MAXIMUM :   0.0000600  CONVERGED : NO
 
 LAMBDA ITERATION CONVERGED IN 5 CYCLES

  |TANGENTIAL STEP| =   0.001407  |PARALLEL STEP| =   0.000010
 
 HYPERSPHERE RADIUS: 0.0999997455


 COORDINATES OF OPTIMIZATION STEP 36 IN ANGSTROM

  NO.  ATOM        X              Y              Z        Z-ATOM   MASS   TYPE

    1  P        -0.002625       0.115890       0.003954      15    30.974  QM
    2  O        -0.037460      -0.049614       1.512898       8    15.999  QM
    3  O         1.339533      -0.062115      -0.685521       8    15.999  QM
    4  O        -1.105102       0.912561      -0.675482       8    15.999  QM
    5  H        -1.635188      -1.356030      -1.174705       1     1.008  QM
    6  O        -0.905165      -1.693794      -0.609869       8    15.999  QM
    7  H        -0.291114      -2.182703      -1.199050       1     1.008  QM


 
 NEW SCF-ENERGY CALCULATED IN 26 CYCLES
 

 TOTAL ENERGY    =       -642.937835795
 
 *** ENTERING OPTIMIZATION CYCLE: 37 ***
 

 COSANG =         0.107159688
 
 RMSQ FORCE :   0.0000131  MAXIMUM :   0.0000100  CONVERGED : NO
 MAX FORCE  :   0.0000284  MAXIMUM :   0.0000150  CONVERGED : NO
 RMSQ DR    :   0.0003634  MAXIMUM :   0.0000400  CONVERGED : NO
 MAX DR     :   0.0006567  MAXIMUM :   0.0000600  CONVERGED : NO
 
 LAMBDA ITERATION CONVERGED IN 4 CYCLES

  |TANGENTIAL STEP| =   0.002815  |PARALLEL STEP| =   0.000040
 
 HYPERSPHERE RADIUS: 0.0999997455


 COORDINATES OF OPTIMIZATION STEP 37 IN ANGSTROM

  NO.  ATOM        X              Y              Z        Z-ATOM   MASS   TYPE

    1  P        -0.002619       0.115910       0.003930      15    30.974  QM
    2  O        -0.037454      -0.049589       1.512788       8    15.999  QM
    3  O         1.339343      -0.062089      -0.685434       8    15.999  QM
    4  O        -1.104954       0.912470      -0.675399       8    15.999  QM
    5  H        -1.634806      -1.356327      -1.174483       1     1.008  QM
    6  O        -0.905139      -1.693751      -0.609891       8    15.999  QM
    7  H        -0.291558      -2.183074      -1.199163       1     1.008  QM


 
 NEW SCF-ENERGY CALCULATED IN 23 CYCLES
 

 TOTAL ENERGY    =       -642.937835334
 
 *** ENTERING OPTIMIZATION CYCLE: 38 ***
 

 COSANG =        -0.504232620
 
 RMSQ FORCE :   0.0001342  MAXIMUM :   0.0000100  CONVERGED : NO
 MAX FORCE  :   0.0004577  MAXIMUM :   0.0000150  CONVERGED : NO
 RMSQ DR    :   0.0007268  MAXIMUM :   0.0000400  CONVERGED : NO
 MAX DR     :   0.0016939  MAXIMUM :   0.0000600  CONVERGED : NO
 
 LAMBDA ITERATION CONVERGED IN 11 CYCLES

  |TANGENTIAL STEP| =   0.002252  |PARALLEL STEP| =   0.000025
 
 HYPERSPHERE RADIUS: 0.0999997455


 COORDINATES OF OPTIMIZATION STEP 38 IN ANGSTROM

  NO.  ATOM        X              Y              Z        Z-ATOM   MASS   TYPE

    1  P        -0.002597       0.115974       0.003974      15    30.974  QM
    2  O        -0.037477      -0.049655       1.512880       8    15.999  QM
    3  O         1.339439      -0.062158      -0.685513       8    15.999  QM
    4  O        -1.105053       0.912451      -0.675493       8    15.999  QM
    5  H        -1.635277      -1.356406      -1.174352       1     1.008  QM
    6  O        -0.905134      -1.693733      -0.609895       8    15.999  QM
    7  H        -0.291382      -2.182782      -1.199268       1     1.008  QM


 
 NEW SCF-ENERGY CALCULATED IN 26 CYCLES
 

 TOTAL ENERGY    =       -642.937835653
 
 *** ENTERING OPTIMIZATION CYCLE: 39 ***
 

 COSANG =         0.984213520
 
 RMSQ FORCE :   0.0000666  MAXIMUM :   0.0000100  CONVERGED : NO
 MAX FORCE  :   0.0002243  MAXIMUM :   0.0000150  CONVERGED : NO
 RMSQ DR    :   0.0005814  MAXIMUM :   0.0000400  CONVERGED : NO
 MAX DR     :   0.0010419  MAXIMUM :   0.0000600  CONVERGED : NO
 
 LAMBDA ITERATION CONVERGED IN 5 CYCLES

  |TANGENTIAL STEP| =   0.004504  |PARALLEL STEP| =   0.000101
 
 HYPERSPHERE RADIUS: 0.0999997455


 COORDINATES OF OPTIMIZATION STEP 39 IN ANGSTROM

  NO.  ATOM        X              Y              Z        Z-ATOM   MASS   TYPE

    1  P        -0.002662       0.115779       0.003900      15    30.974  QM
    2  O        -0.037434      -0.049535       1.512796       8    15.999  QM
    3  O         1.339521      -0.062024      -0.685443       8    15.999  QM
    4  O        -1.105047       0.912655      -0.675394       8    15.999  QM
    5  H        -1.634790      -1.355450      -1.175038       1     1.008  QM
    6  O        -0.905200      -1.693891      -0.609804       8    15.999  QM
    7  H        -0.290927      -2.182520      -1.199103       1     1.008  QM


 
 NEW SCF-ENERGY CALCULATED IN 25 CYCLES
 

 TOTAL ENERGY    =       -642.937835636
 
 *** ENTERING OPTIMIZATION CYCLE: 40 ***
 

 COSANG =        -0.907543544
 
 RMSQ FORCE :   0.0000435  MAXIMUM :   0.0000100  CONVERGED : NO
 MAX FORCE  :   0.0001096  MAXIMUM :   0.0000150  CONVERGED : NO
 RMSQ DR    :   0.0011631  MAXIMUM :   0.0000400  CONVERGED : NO
 MAX DR     :   0.0024839  MAXIMUM :   0.0000600  CONVERGED : NO
 
 LAMBDA ITERATION CONVERGED IN 4 CYCLES

  |TANGENTIAL STEP| =   0.003603  |PARALLEL STEP| =   0.000065
 
 HYPERSPHERE RADIUS: 0.0999997455


 COORDINATES OF OPTIMIZATION STEP 40 IN ANGSTROM

  NO.  ATOM        X              Y              Z        Z-ATOM   MASS   TYPE

    1  P        -0.002620       0.115918       0.003958      15    30.974  QM
    2  O        -0.037464      -0.049621       1.512897       8    15.999  QM
    3  O         1.339499      -0.062128      -0.685517       8    15.999  QM
    4  O        -1.105080       0.912522      -0.675474       8    15.999  QM
    5  H        -1.635390      -1.356161      -1.174670       1     1.008  QM
    6  O        -0.905135      -1.693760      -0.609892       8    15.999  QM
    7  H        -0.291296      -2.183054      -1.199021       1     1.008  QM


 
 NEW SCF-ENERGY CALCULATED IN 23 CYCLES
 

 TOTAL ENERGY    =       -642.937835753
 
 *** ENTERING OPTIMIZATION CYCLE: 41 ***
 

 COSANG =         0.755475800
 
 RMSQ FORCE :   0.0000298  MAXIMUM :   0.0000100  CONVERGED : NO
 MAX FORCE  :   0.0001057  MAXIMUM :   0.0000150  CONVERGED : NO
 RMSQ DR    :   0.0009304  MAXIMUM :   0.0000400  CONVERGED : NO
 MAX DR     :   0.0018561  MAXIMUM :   0.0000600  CONVERGED : NO
 
 LAMBDA ITERATION CONVERGED IN 6 CYCLES

  |TANGENTIAL STEP| =   0.003603  |PARALLEL STEP| =   0.000065
 
 HYPERSPHERE RADIUS: 0.0999997455


 COORDINATES OF OPTIMIZATION STEP 41 IN ANGSTROM

  NO.  ATOM        X              Y              Z        Z-ATOM   MASS   TYPE

    1  P        -0.002636       0.115873       0.003906      15    30.974  QM
    2  O        -0.037441      -0.049580       1.512839       8    15.999  QM
    3  O         1.339413      -0.062054      -0.685453       8    15.999  QM
    4  O        -1.104943       0.912460      -0.675405       8    15.999  QM
    5  H        -1.634611      -1.356706      -1.174437       1     1.008  QM
    6  O        -0.905262      -1.693757      -0.609880       8    15.999  QM
    7  H        -0.290752      -2.181981      -1.199026       1     1.008  QM


 
 NEW SCF-ENERGY CALCULATED IN 28 CYCLES
 

 TOTAL ENERGY    =       -642.937834889
 
 *** ENTERING OPTIMIZATION CYCLE: 42 ***
 

 COSANG =        -0.982393834
 
 RMSQ FORCE :   0.0002340  MAXIMUM :   0.0000100  CONVERGED : NO
 MAX FORCE  :   0.0007947  MAXIMUM :   0.0000150  CONVERGED : NO
 RMSQ DR    :   0.0009304  MAXIMUM :   0.0000400  CONVERGED : NO
 MAX DR     :   0.0020838  MAXIMUM :   0.0000600  CONVERGED : NO
 
 LAMBDA ITERATION CONVERGED IN 8 CYCLES

  |TANGENTIAL STEP| =   0.002882  |PARALLEL STEP| =   0.000042
 
 HYPERSPHERE RADIUS: 0.0999997455


 COORDINATES OF OPTIMIZATION STEP 42 IN ANGSTROM

  NO.  ATOM        X              Y              Z        Z-ATOM   MASS   TYPE

    1  P        -0.002606       0.115913       0.003910      15    30.974  QM
    2  O        -0.037498      -0.049618       1.512842       8    15.999  QM
    3  O         1.339493      -0.062111      -0.685483       8    15.999  QM
    4  O        -1.105064       0.912510      -0.675397       8    15.999  QM
    5  H        -1.634828      -1.356238      -1.174515       1     1.008  QM
    6  O        -0.905174      -1.693757      -0.609870       8    15.999  QM
    7  H        -0.291320      -2.182978      -1.198952       1     1.008  QM


 
 NEW SCF-ENERGY CALCULATED IN 28 CYCLES
 

 TOTAL ENERGY    =       -642.937835551
 
 *** ENTERING OPTIMIZATION CYCLE: 43 ***
 

 COSANG =         0.995024747
 
 RMSQ FORCE :   0.0001165  MAXIMUM :   0.0000100  CONVERGED : NO
 MAX FORCE  :   0.0003936  MAXIMUM :   0.0000150  CONVERGED : NO
 RMSQ DR    :   0.0007443  MAXIMUM :   0.0000400  CONVERGED : NO
 MAX DR     :   0.0020365  MAXIMUM :   0.0000600  CONVERGED : NO
 
 LAMBDA ITERATION CONVERGED IN 8 CYCLES

  |TANGENTIAL STEP| =   0.005765  |PARALLEL STEP| =   0.000166
 
 HYPERSPHERE RADIUS: 0.0999997455


 COORDINATES OF OPTIMIZATION STEP 43 IN ANGSTROM

  NO.  ATOM        X              Y              Z        Z-ATOM   MASS   TYPE

    1  P        -0.002688       0.115938       0.004133      15    30.974  QM
    2  O        -0.037258      -0.049611       1.512988       8    15.999  QM
    3  O         1.339332      -0.062071      -0.685545       8    15.999  QM
    4  O        -1.104913       0.912460      -0.675755       8    15.999  QM
    5  H        -1.635691      -1.356390      -1.174565       1     1.008  QM
    6  O        -0.905223      -1.693866      -0.609981       8    15.999  QM
    7  H        -0.290789      -2.181818      -1.199644       1     1.008  QM


 
 NEW SCF-ENERGY CALCULATED IN 30 CYCLES
 

 TOTAL ENERGY    =       -642.937835564
 
 *** ENTERING OPTIMIZATION CYCLE: 44 ***
 

 COSANG =        -0.765276179
 
 RMSQ FORCE :   0.0000401  MAXIMUM :   0.0000100  CONVERGED : NO
 MAX FORCE  :   0.0000957  MAXIMUM :   0.0000150  CONVERGED : NO
 RMSQ DR    :   0.0014890  MAXIMUM :   0.0000400  CONVERGED : NO
 MAX DR     :   0.0028901  MAXIMUM :   0.0000600  CONVERGED : NO
 
 LAMBDA ITERATION CONVERGED IN 4 CYCLES

  |TANGENTIAL STEP| =   0.002882  |PARALLEL STEP| =   0.000042
 
 HYPERSPHERE RADIUS: 0.0999997455


 COORDINATES OF OPTIMIZATION STEP 44 IN ANGSTROM

  NO.  ATOM        X              Y              Z        Z-ATOM   MASS   TYPE

    1  P        -0.002656       0.115918       0.004027      15    30.974  QM
    2  O        -0.037374      -0.049610       1.512928       8    15.999  QM
    3  O         1.339422      -0.062100      -0.685523       8    15.999  QM
    4  O        -1.105001       0.912511      -0.675587       8    15.999  QM
    5  H        -1.635381      -1.356177      -1.174592       1     1.008  QM
    6  O        -0.905170      -1.693822      -0.609921       8    15.999  QM
    7  H        -0.291106      -2.182474      -1.199356       1     1.008  QM


 
 NEW SCF-ENERGY CALCULATED IN 23 CYCLES
 

 TOTAL ENERGY    =       -642.937835749
 
 *** ENTERING OPTIMIZATION CYCLE: 45 ***
 

 COSANG =         0.955012391
 
 RMSQ FORCE :   0.0000126  MAXIMUM :   0.0000100  CONVERGED : NO
 MAX FORCE  :   0.0000211  MAXIMUM :   0.0000150  CONVERGED : NO
 RMSQ DR    :   0.0007443  MAXIMUM :   0.0000400  CONVERGED : NO
 MAX DR     :   0.0014454  MAXIMUM :   0.0000600  CONVERGED : NO
 
 LAMBDA ITERATION CONVERGED IN 5 CYCLES

  |TANGENTIAL STEP| =   0.005765  |PARALLEL STEP| =   0.000166
 
 HYPERSPHERE RADIUS: 0.0999997455
 
 *** SCFTOL TIGHTEN TO 0.100E-09 ***


 COORDINATES OF OPTIMIZATION STEP 45 IN ANGSTROM

  NO.  ATOM        X              Y              Z        Z-ATOM   MASS   TYPE

    1  P        -0.002540       0.115881       0.003822      15    30.974  QM
    2  O        -0.037627      -0.049618       1.512751       8    15.999  QM
    3  O         1.339622      -0.062149      -0.685470       8    15.999  QM
    4  O        -1.105212       0.912535      -0.675231       8    15.999  QM
    5  H        -1.635021      -1.356120      -1.175030       1     1.008  QM
    6  O        -0.905148      -1.693666      -0.609786       8    15.999  QM
    7  H        -0.291194      -2.183343      -1.198483       1     1.008  QM


 
 NEW SCF-ENERGY CALCULATED IN 27 CYCLES
 

 TOTAL ENERGY    =       -642.937835590
 
 *** LAST STEP WAS REJECTED ***
 
 LAMBDA ITERATION CONVERGED IN 4 CYCLES

  |TANGENTIAL STEP| =   0.002882  |PARALLEL STEP| =   0.000042
 
 HYPERSPHERE RADIUS: 0.0999997455


 COORDINATES OF OPTIMIZATION STEP 45 IN ANGSTROM

  NO.  ATOM        X              Y              Z        Z-ATOM   MASS   TYPE

    1  P        -0.002602       0.115899       0.003921      15    30.974  QM
    2  O        -0.037501      -0.049612       1.512841       8    15.999  QM
    3  O         1.339519      -0.062123      -0.685495       8    15.999  QM
    4  O        -1.105100       0.912531      -0.675406       8    15.999  QM
    5  H        -1.635186      -1.356115      -1.174759       1     1.008  QM
    6  O        -0.905151      -1.693753      -0.609855       8    15.999  QM
    7  H        -0.291212      -2.182967      -1.198950       1     1.008  QM


 
 NEW SCF-ENERGY CALCULATED IN 24 CYCLES
 

 TOTAL ENERGY    =       -642.937835747
 
 *** ENTERING OPTIMIZATION CYCLE: 46 ***
 

 COSANG =         0.135262386
 
 RMSQ FORCE :   0.0000089  MAXIMUM :   0.0000100  CONVERGED :YES
 MAX FORCE  :   0.0000271  MAXIMUM :   0.0000150  CONVERGED : NO
 RMSQ DR    :   0.0007443  MAXIMUM :   0.0000400  CONVERGED : NO
 MAX DR     :   0.0013677  MAXIMUM :   0.0000600  CONVERGED : NO
 
 LAMBDA ITERATION CONVERGED IN 4 CYCLES

  |TANGENTIAL STEP| =   0.002306  |PARALLEL STEP| =   0.000027
 
 HYPERSPHERE RADIUS: 0.0999997455


 COORDINATES OF OPTIMIZATION STEP 46 IN ANGSTROM

  NO.  ATOM        X              Y              Z        Z-ATOM   MASS   TYPE

    1  P        -0.002655       0.115910       0.003996      15    30.974  QM
    2  O        -0.037397      -0.049612       1.512924       8    15.999  QM
    3  O         1.339440      -0.062093      -0.685515       8    15.999  QM
    4  O        -1.105009       0.912530      -0.675551       8    15.999  QM
    5  H        -1.635254      -1.356077      -1.174525       1     1.008  QM
    6  O        -0.905157      -1.693821      -0.609909       8    15.999  QM
    7  H        -0.291253      -2.182718      -1.199287       1     1.008  QM


 
 NEW SCF-ENERGY CALCULATED IN 21 CYCLES
 

 TOTAL ENERGY    =       -642.937835760
 
 *** LAST STEP WAS REJECTED ***
 
 LAMBDA ITERATION CONVERGED IN 4 CYCLES

  |TANGENTIAL STEP| =   0.001153  |PARALLEL STEP| =   0.000007
 
 HYPERSPHERE RADIUS: 0.0999997455


 COORDINATES OF OPTIMIZATION STEP 46 IN ANGSTROM

  NO.  ATOM        X              Y              Z        Z-ATOM   MASS   TYPE

    1  P        -0.002629       0.115906       0.003958      15    30.974  QM
    2  O        -0.037449      -0.049613       1.512883       8    15.999  QM
    3  O         1.339478      -0.062109      -0.685505       8    15.999  QM
    4  O        -1.105053       0.912529      -0.675478       8    15.999  QM
    5  H        -1.635200      -1.356104      -1.174636       1     1.008  QM
    6  O        -0.905155      -1.693786      -0.609883       8    15.999  QM
    7  H        -0.291226      -2.182839      -1.199110       1     1.008  QM


 
 NEW SCF-ENERGY CALCULATED IN 25 CYCLES
 

 TOTAL ENERGY    =       -642.937835765
 
 *** ENTERING OPTIMIZATION CYCLE: 47 ***
 

 COSANG =        -0.930503100
 
 RMSQ FORCE :   0.0000094  MAXIMUM :   0.0000100  CONVERGED :YES
 MAX FORCE  :   0.0000311  MAXIMUM :   0.0000150  CONVERGED : NO
 RMSQ DR    :   0.0002977  MAXIMUM :   0.0000400  CONVERGED : NO
 MAX DR     :   0.0005026  MAXIMUM :   0.0000600  CONVERGED : NO
 
 LAMBDA ITERATION CONVERGED IN 8 CYCLES

  |TANGENTIAL STEP| =   0.002306  |PARALLEL STEP| =   0.000027
 
 HYPERSPHERE RADIUS: 0.0999997455


 COORDINATES OF OPTIMIZATION STEP 47 IN ANGSTROM

  NO.  ATOM        X              Y              Z        Z-ATOM   MASS   TYPE

    1  P        -0.002593       0.115905       0.003905      15    30.974  QM
    2  O        -0.037519      -0.049607       1.512726       8    15.999  QM
    3  O         1.339438      -0.062139      -0.685446       8    15.999  QM
    4  O        -1.105054       0.912473      -0.675329       8    15.999  QM
    5  H        -1.635147      -1.356209      -1.174865       1     1.008  QM
    6  O        -0.905121      -1.693686      -0.609832       8    15.999  QM
    7  H        -0.291176      -2.183048      -1.198875       1     1.008  QM


 
 NEW SCF-ENERGY CALCULATED IN 23 CYCLES
 

 TOTAL ENERGY    =       -642.937835584
 
 *** LAST STEP WAS REJECTED ***
 
 LAMBDA ITERATION CONVERGED IN 6 CYCLES

  |TANGENTIAL STEP| =   0.001153  |PARALLEL STEP| =   0.000007
 
 HYPERSPHERE RADIUS: 0.0999997455


 COORDINATES OF OPTIMIZATION STEP 47 IN ANGSTROM

  NO.  ATOM        X              Y              Z        Z-ATOM   MASS   TYPE

    1  P        -0.002606       0.115904       0.003929      15    30.974  QM
    2  O        -0.037491      -0.049608       1.512807       8    15.999  QM
    3  O         1.339480      -0.062125      -0.685477       8    15.999  QM
    4  O        -1.105072       0.912511      -0.675400       8    15.999  QM
    5  H        -1.635220      -1.356151      -1.174759       1     1.008  QM
    6  O        -0.905141      -1.693743      -0.609855       8    15.999  QM
    7  H        -0.291204      -2.182936      -1.199003       1     1.008  QM


 
 NEW SCF-ENERGY CALCULATED IN 25 CYCLES
 

 TOTAL ENERGY    =       -642.937835709
 
 *** LAST STEP WAS REJECTED ***
 
 LAMBDA ITERATION CONVERGED IN 5 CYCLES

  |TANGENTIAL STEP| =   0.000576  |PARALLEL STEP| =   0.000002
 
 HYPERSPHERE RADIUS: 0.0999997455


 COORDINATES OF OPTIMIZATION STEP 47 IN ANGSTROM

  NO.  ATOM        X              Y              Z        Z-ATOM   MASS   TYPE

    1  P        -0.002617       0.115904       0.003945      15    30.974  QM
    2  O        -0.037470      -0.049610       1.512844       8    15.999  QM
    3  O         1.339481      -0.062117      -0.685492       8    15.999  QM
    4  O        -1.105065       0.912522      -0.675440       8    15.999  QM
    5  H        -1.635232      -1.356122      -1.174712       1     1.008  QM
    6  O        -0.905148      -1.693766      -0.609868       8    15.999  QM
    7  H        -0.291214      -2.182886      -1.199062       1     1.008  QM


 
 NEW SCF-ENERGY CALCULATED IN 23 CYCLES
 

 TOTAL ENERGY    =       -642.937835744
 
 *** ENTERING OPTIMIZATION CYCLE: 48 ***
 

 COSANG =        -0.942017022
 
 RMSQ FORCE :   0.0000095  MAXIMUM :   0.0000100  CONVERGED :YES
 MAX FORCE  :   0.0000280  MAXIMUM :   0.0000150  CONVERGED : NO
 RMSQ DR    :   0.0001488  MAXIMUM :   0.0000400  CONVERGED : NO
 MAX DR     :   0.0003917  MAXIMUM :   0.0000600  CONVERGED : NO
 
 LAMBDA ITERATION CONVERGED IN 4 CYCLES

  |TANGENTIAL STEP| =   0.000576  |PARALLEL STEP| =   0.000002
 
 HYPERSPHERE RADIUS: 0.0999997455


 COORDINATES OF OPTIMIZATION STEP 48 IN ANGSTROM

  NO.  ATOM        X              Y              Z        Z-ATOM   MASS   TYPE

    1  P        -0.002624       0.115900       0.003951      15    30.974  QM
    2  O        -0.037462      -0.049614       1.512890       8    15.999  QM
    3  O         1.339508      -0.062116      -0.685512       8    15.999  QM
    4  O        -1.105082       0.912542      -0.675471       8    15.999  QM
    5  H        -1.635211      -1.356095      -1.174666       1     1.008  QM
    6  O        -0.905154      -1.693780      -0.609877       8    15.999  QM
    7  H        -0.291209      -2.182844      -1.199059       1     1.008  QM


 
 NEW SCF-ENERGY CALCULATED IN 20 CYCLES
 

 TOTAL ENERGY    =       -642.937835782
 
 *** ENTERING OPTIMIZATION CYCLE: 49 ***
 

 COSANG =        -0.594186803
 
 RMSQ FORCE :   0.0000060  MAXIMUM :   0.0000100  CONVERGED :YES
 MAX FORCE  :   0.0000150  MAXIMUM :   0.0000150  CONVERGED : NO
 RMSQ DR    :   0.0001488  MAXIMUM :   0.0000400  CONVERGED : NO
 MAX DR     :   0.0004366  MAXIMUM :   0.0000600  CONVERGED : NO
 
 LAMBDA ITERATION CONVERGED IN 5 CYCLES

  |TANGENTIAL STEP| =   0.001153  |PARALLEL STEP| =   0.000007
 
 HYPERSPHERE RADIUS: 0.0999997455


 COORDINATES OF OPTIMIZATION STEP 49 IN ANGSTROM

  NO.  ATOM        X              Y              Z        Z-ATOM   MASS   TYPE

    1  P        -0.002626       0.115915       0.003950      15    30.974  QM
    2  O        -0.037454      -0.049607       1.512838       8    15.999  QM
    3  O         1.339427      -0.062104      -0.685480       8    15.999  QM
    4  O        -1.105006       0.912489      -0.675442       8    15.999  QM
    5  H        -1.635123      -1.356218      -1.174563       1     1.008  QM
    6  O        -0.905154      -1.693766      -0.609891       8    15.999  QM
    7  H        -0.291267      -2.182880      -1.199061       1     1.008  QM


 
 NEW SCF-ENERGY CALCULATED IN 23 CYCLES
 

 TOTAL ENERGY    =       -642.937835668
 
 *** ENTERING OPTIMIZATION CYCLE: 50 ***
 

 COSANG =         0.149434656
 
 RMSQ FORCE :   0.0000491  MAXIMUM :   0.0000100  CONVERGED : NO
 MAX FORCE  :   0.0001596  MAXIMUM :   0.0000150  CONVERGED : NO
 RMSQ DR    :   0.0002977  MAXIMUM :   0.0000400  CONVERGED : NO
 MAX DR     :   0.0007419  MAXIMUM :   0.0000600  CONVERGED : NO
 
 LAMBDA ITERATION CONVERGED IN 6 CYCLES

  |TANGENTIAL STEP| =   0.000922  |PARALLEL STEP| =   0.000004
 
 HYPERSPHERE RADIUS: 0.0999997455


 COORDINATES OF OPTIMIZATION STEP 50 IN ANGSTROM

  NO.  ATOM        X              Y              Z        Z-ATOM   MASS   TYPE

    1  P        -0.002619       0.115901       0.003949      15    30.974  QM
    2  O        -0.037468      -0.049610       1.512859       8    15.999  QM
    3  O         1.339488      -0.062115      -0.685500       8    15.999  QM
    4  O        -1.105068       0.912530      -0.675453       8    15.999  QM
    5  H        -1.635211      -1.356089      -1.174691       1     1.008  QM
    6  O        -0.905152      -1.693778      -0.609868       8    15.999  QM
    7  H        -0.291201      -2.182833      -1.199111       1     1.008  QM


 
 NEW SCF-ENERGY CALCULATED IN 26 CYCLES
 

 TOTAL ENERGY    =       -642.937835759
 
 *** OPTIMIZATION NOT COMPLETED ***
 


 LAST INPUT ORIENTATION IN ANGSTROM

  NO.  ATOM        X              Y              Z        Z-ATOM   MASS   TYPE

    1  P        -0.002619       0.115901       0.003949      15    30.974  QM
    2  O        -0.037468      -0.049610       1.512859       8    15.999  QM
    3  O         1.339488      -0.062115      -0.685500       8    15.999  QM
    4  O        -1.105068       0.912530      -0.675453       8    15.999  QM
    5  H        -1.635211      -1.356089      -1.174691       1     1.008  QM
    6  O        -0.905152      -1.693778      -0.609868       8    15.999  QM
    7  H        -0.291201      -2.182833      -1.199111       1     1.008  QM


 
 HYPERSPHERE RADIUS: 0.0999997455

  ANGLE =       0.05  COS_ANGLE =       1.00
 
 *** COORDINATES RELOADED ***

  ANGLE =       0.05  COS_ANGLE =       1.00


 IRC COORDINATES OF STEP 32 IN ANGSTROM

  NO.  ATOM        X              Y              Z        Z-ATOM   MASS   TYPE

    1  P        -0.002270       0.114667       0.004015      15    30.974  QM
    2  O        -0.036432      -0.048652       1.513249       8    15.999  QM
    3  O         1.340744      -0.060642      -0.684478       8    15.999  QM
    4  O        -1.106144       0.908924      -0.676347       8    15.999  QM
    5  H        -1.635445      -1.346897      -1.173436       1     1.008  QM
    6  O        -0.906718      -1.690856      -0.610445       8    15.999  QM
    7  H        -0.296116      -2.181780      -1.201540       1     1.008  QM


 RMSQ FORCE :   0.0013873  MAXIMUM :   0.0000100  CONVERGED :NO 
 MAX FORCE  :   0.0036167  MAXIMUM :   0.0000150  CONVERGED :NO 

 NUMBER OF CONSTRAINED OPTIMIZATION CYCLES: 19
 
 TOTAL ENERGY = -642.937754445128
 
 
 CURRENT SPLINE LENGTH: 0.026 AMU^1/2*ANGSTROM
 IRC COORDINATE: 1.720 AMU^1/2*ANGSTROM

  ANGLE =       0.04  COS_ANGLE =       1.00


 IRC COORDINATES OF STEP 33 IN ANGSTROM

  NO.  ATOM        X              Y              Z        Z-ATOM   MASS   TYPE

    1  P        -0.002620       0.115924       0.003963      15    30.974  QM
    2  O        -0.037442      -0.049617       1.512886       8    15.999  QM
    3  O         1.339501      -0.062104      -0.685504       8    15.999  QM
    4  O        -1.105070       0.912519      -0.675476       8    15.999  QM
    5  H        -1.635174      -1.356146      -1.174802       1     1.008  QM
    6  O        -0.905182      -1.693796      -0.609894       8    15.999  QM
    7  H        -0.291278      -2.183058      -1.198996       1     1.008  QM


 RMSQ FORCE :   0.0013007  MAXIMUM :   0.0000100  CONVERGED :NO 
 MAX FORCE  :   0.0034250  MAXIMUM :   0.0000150  CONVERGED :NO 

 NUMBER OF CONSTRAINED OPTIMIZATION CYCLES: 39
 
 TOTAL ENERGY = -642.937835739152
 
 
 CURRENT SPLINE LENGTH: 0.026 AMU^1/2*ANGSTROM
 IRC COORDINATE: 1.746 AMU^1/2*ANGSTROM

  ANGLE =       0.02  COS_ANGLE =       1.00


 IRC COORDINATES OF STEP 34 IN ANGSTROM

  NO.  ATOM        X              Y              Z        Z-ATOM   MASS   TYPE

    1  P        -0.002992       0.117123       0.003895      15    30.974  QM
    2  O        -0.038484      -0.050573       1.512549       8    15.999  QM
    3  O         1.338272      -0.063587      -0.686564       8    15.999  QM
    4  O        -1.104016       0.916165      -0.674606       8    15.999  QM
    5  H        -1.634892      -1.365256      -1.175991       1     1.008  QM
    6  O        -0.903579      -1.696689      -0.609312       8    15.999  QM
    7  H        -0.286351      -2.184057      -1.196494       1     1.008  QM


 RMSQ FORCE :   0.0012125  MAXIMUM :   0.0000100  CONVERGED :NO 
 MAX FORCE  :   0.0032104  MAXIMUM :   0.0000150  CONVERGED :NO 

 NUMBER OF CONSTRAINED OPTIMIZATION CYCLES: 1
 
 TOTAL ENERGY = -642.937911673312
 
 
 CURRENT SPLINE LENGTH: 0.026 AMU^1/2*ANGSTROM
 IRC COORDINATE: 1.773 AMU^1/2*ANGSTROM

  ANGLE =       0.05  COS_ANGLE =       1.00


 IRC COORDINATES OF STEP 35 IN ANGSTROM

  NO.  ATOM        X              Y              Z        Z-ATOM   MASS   TYPE

    1  P        -0.003371       0.118288       0.003833      15    30.974  QM
    2  O        -0.039538      -0.051519       1.512197       8    15.999  QM
    3  O         1.337030      -0.065081      -0.687642       8    15.999  QM
    4  O        -1.102961       0.919829      -0.673735       8    15.999  QM
    5  H        -1.634573      -1.374272      -1.177038       1     1.008  QM
    6  O        -0.901941      -1.699548      -0.608727       8    15.999  QM
    7  H        -0.281325      -2.184933      -1.193894       1     1.008  QM


 RMSQ FORCE :   0.0011262  MAXIMUM :   0.0000100  CONVERGED :NO 
 MAX FORCE  :   0.0029896  MAXIMUM :   0.0000150  CONVERGED :NO 

 NUMBER OF CONSTRAINED OPTIMIZATION CYCLES: 39
 
 TOTAL ENERGY = -642.937982354451
 
 
 CURRENT SPLINE LENGTH: 0.026 AMU^1/2*ANGSTROM
 IRC COORDINATE: 1.799 AMU^1/2*ANGSTROM

  ANGLE =       0.04  COS_ANGLE =       1.00


 IRC COORDINATES OF STEP 36 IN ANGSTROM

  NO.  ATOM        X              Y              Z        Z-ATOM   MASS   TYPE

    1  P        -0.003769       0.119415       0.003753      15    30.974  QM
    2  O        -0.040626      -0.052463       1.511854       8    15.999  QM
    3  O         1.335734      -0.066601      -0.688748       8    15.999  QM
    4  O        -1.101873       0.923491      -0.672846       8    15.999  QM
    5  H        -1.634104      -1.383192      -1.178175       1     1.008  QM
    6  O        -0.900223      -1.702324      -0.608089       8    15.999  QM
    7  H        -0.276288      -2.185669      -1.191447       1     1.008  QM


 RMSQ FORCE :   0.0010402  MAXIMUM :   0.0000100  CONVERGED :NO 
 MAX FORCE  :   0.0027909  MAXIMUM :   0.0000150  CONVERGED :NO 

 NUMBER OF CONSTRAINED OPTIMIZATION CYCLES: 22
 
 TOTAL ENERGY = -642.938047963347
 
 
 CURRENT SPLINE LENGTH: 0.026 AMU^1/2*ANGSTROM
 IRC COORDINATE: 1.826 AMU^1/2*ANGSTROM
 
 
 
 
 ***************************************
 *** MOLECULAR GEOMETRY OPTIMIZATION ***
 ***************************************
 
 *** ACTIVE DEGREES OF FREEDOM: 15 ***
 
 HYPERSPHERE RADIUS: 0.0499975961
 
 *** ENTERING OPTIMIZATION CYCLE: 1 ***
 
 
 RMSQ FORCE :   0.0000877  MAXIMUM :   0.0000100  CONVERGED : NO
 MAX FORCE  :   0.0002181  MAXIMUM :   0.0000150  CONVERGED : NO
 
 LAMBDA ITERATION CONVERGED IN 9 CYCLES

  |TANGENTIAL STEP| =   0.024999  |PARALLEL STEP| =   0.006698
 
 HYPERSPHERE RADIUS: 0.0499975961
 
 *** SCFTOL TIGHTEN TO 0.750E-09 ***


 COORDINATES OF OPTIMIZATION STEP 1 IN ANGSTROM

  NO.  ATOM        X              Y              Z        Z-ATOM   MASS   TYPE

    1  P        -0.004510       0.119795       0.003461      15    30.974  QM
    2  O        -0.041988      -0.053433       1.512557       8    15.999  QM
    3  O         1.335026      -0.068556      -0.690555       8    15.999  QM
    4  O        -1.101556       0.927553      -0.672389       8    15.999  QM
    5  H        -1.630339      -1.384580      -1.176073       1     1.008  QM
    6  O        -0.897544      -1.704187      -0.607189       8    15.999  QM
    7  H        -0.272020      -2.184542      -1.188441       1     1.008  QM


 
 NEW SCF-ENERGY CALCULATED IN 24 CYCLES
 

 TOTAL ENERGY    =       -642.938092579
 
 *** LAST STEP WAS REJECTED ***
 
 LAMBDA ITERATION CONVERGED IN 7 CYCLES

  |TANGENTIAL STEP| =   0.012499  |PARALLEL STEP| =   0.001588
 
 HYPERSPHERE RADIUS: 0.0499975961


 COORDINATES OF OPTIMIZATION STEP 1 IN ANGSTROM

  NO.  ATOM        X              Y              Z        Z-ATOM   MASS   TYPE

    1  P        -0.004379       0.120180       0.003526      15    30.974  QM
    2  O        -0.041852      -0.053388       1.511942       8    15.999  QM
    3  O         1.334617      -0.068285      -0.690151       8    15.999  QM
    4  O        -1.101002       0.927503      -0.672063       8    15.999  QM
    5  H        -1.631579      -1.388353      -1.177534       1     1.008  QM
    6  O        -0.898002      -1.704894      -0.607335       8    15.999  QM
    7  H        -0.272011      -2.185591      -1.188494       1     1.008  QM


 
 NEW SCF-ENERGY CALCULATED IN 28 CYCLES
 

 TOTAL ENERGY    =       -642.938103866
 
 *** LAST STEP WAS REJECTED ***
 
 LAMBDA ITERATION CONVERGED IN 7 CYCLES

  |TANGENTIAL STEP| =   0.006250  |PARALLEL STEP| =   0.000392
 
 HYPERSPHERE RADIUS: 0.0499975961


 COORDINATES OF OPTIMIZATION STEP 1 IN ANGSTROM

  NO.  ATOM        X              Y              Z        Z-ATOM   MASS   TYPE

    1  P        -0.004278       0.120377       0.003588      15    30.974  QM
    2  O        -0.041772      -0.053391       1.511688       8    15.999  QM
    3  O         1.334488      -0.068176      -0.689970       8    15.999  QM
    4  O        -1.100830       0.927336      -0.671976       8    15.999  QM
    5  H        -1.632428      -1.390419      -1.178368       1     1.008  QM
    6  O        -0.898275      -1.705071      -0.607413       8    15.999  QM
    7  H        -0.271847      -2.185818      -1.188552       1     1.008  QM


 
 NEW SCF-ENERGY CALCULATED IN 28 CYCLES
 

 TOTAL ENERGY    =       -642.938106893
 
 *** ENTERING OPTIMIZATION CYCLE: 2 ***
 

 COSANG =        -0.955209865
 
 RMSQ FORCE :   0.0003251  MAXIMUM :   0.0000100  CONVERGED : NO
 MAX FORCE  :   0.0009979  MAXIMUM :   0.0000150  CONVERGED : NO
 RMSQ DR    :   0.0016168  MAXIMUM :   0.0000400  CONVERGED : NO
 MAX DR     :   0.0027163  MAXIMUM :   0.0000600  CONVERGED : NO
 
 LAMBDA ITERATION CONVERGED IN 4 CYCLES

  |TANGENTIAL STEP| =   0.005000  |PARALLEL STEP| =   0.000251
 
 HYPERSPHERE RADIUS: 0.0499975961


 COORDINATES OF OPTIMIZATION STEP 2 IN ANGSTROM

  NO.  ATOM        X              Y              Z        Z-ATOM   MASS   TYPE

    1  P        -0.004221       0.120411       0.003658      15    30.974  QM
    2  O        -0.041767      -0.053381       1.511540       8    15.999  QM
    3  O         1.334410      -0.068170      -0.689930       8    15.999  QM
    4  O        -1.100801       0.927252      -0.671960       8    15.999  QM
    5  H        -1.633650      -1.391174      -1.179231       1     1.008  QM
    6  O        -0.898339      -1.704969      -0.607342       8    15.999  QM
    7  H        -0.270672      -2.186631      -1.189509       1     1.008  QM


 
 NEW SCF-ENERGY CALCULATED IN 26 CYCLES
 

 TOTAL ENERGY    =       -642.938107726
 
 *** ENTERING OPTIMIZATION CYCLE: 3 ***
 

 COSANG =        -0.959450094
 
 RMSQ FORCE :   0.0002504  MAXIMUM :   0.0000100  CONVERGED : NO
 MAX FORCE  :   0.0008158  MAXIMUM :   0.0000150  CONVERGED : NO
 RMSQ DR    :   0.0012926  MAXIMUM :   0.0000400  CONVERGED : NO
 MAX DR     :   0.0034037  MAXIMUM :   0.0000600  CONVERGED : NO
 
 LAMBDA ITERATION CONVERGED IN 4 CYCLES

  |TANGENTIAL STEP| =   0.002500  |PARALLEL STEP| =   0.000063
 
 HYPERSPHERE RADIUS: 0.0499975961


 COORDINATES OF OPTIMIZATION STEP 3 IN ANGSTROM

  NO.  ATOM        X              Y              Z        Z-ATOM   MASS   TYPE

    1  P        -0.004198       0.120449       0.003671      15    30.974  QM
    2  O        -0.041754      -0.053378       1.511473       8    15.999  QM
    3  O         1.334369      -0.068147      -0.689888       8    15.999  QM
    4  O        -1.100751       0.927177      -0.671932       8    15.999  QM
    5  H        -1.633477      -1.391921      -1.179281       1     1.008  QM
    6  O        -0.898384      -1.704981      -0.607391       8    15.999  QM
    7  H        -0.271207      -2.186099      -1.189110       1     1.008  QM


 
 NEW SCF-ENERGY CALCULATED IN 26 CYCLES
 

 TOTAL ENERGY    =       -642.938108589
 
 *** ENTERING OPTIMIZATION CYCLE: 4 ***
 

 COSANG =         0.122666345
 
 RMSQ FORCE :   0.0000234  MAXIMUM :   0.0000100  CONVERGED : NO
 MAX FORCE  :   0.0000678  MAXIMUM :   0.0000150  CONVERGED : NO
 RMSQ DR    :   0.0006457  MAXIMUM :   0.0000400  CONVERGED : NO
 MAX DR     :   0.0015553  MAXIMUM :   0.0000600  CONVERGED : NO
 
 LAMBDA ITERATION CONVERGED IN 6 CYCLES

  |TANGENTIAL STEP| =   0.005000  |PARALLEL STEP| =   0.000251
 
 HYPERSPHERE RADIUS: 0.0499975961
 
 *** SCFTOL TIGHTEN TO 0.250E-09 ***


 COORDINATES OF OPTIMIZATION STEP 4 IN ANGSTROM

  NO.  ATOM        X              Y              Z        Z-ATOM   MASS   TYPE

    1  P        -0.004154       0.120564       0.003681      15    30.974  QM
    2  O        -0.041693      -0.053434       1.511752       8    15.999  QM
    3  O         1.334682      -0.068148      -0.689937       8    15.999  QM
    4  O        -1.100999       0.927264      -0.672075       8    15.999  QM
    5  H        -1.633647      -1.392004      -1.179062       1     1.008  QM
    6  O        -0.898579      -1.705196      -0.607533       8    15.999  QM
    7  H        -0.271291      -2.186615      -1.188766       1     1.008  QM


 
 NEW SCF-ENERGY CALCULATED IN 24 CYCLES
 

 TOTAL ENERGY    =       -642.938108419
 
 *** LAST STEP WAS REJECTED ***
 
 LAMBDA ITERATION CONVERGED IN 5 CYCLES

  |TANGENTIAL STEP| =   0.002500  |PARALLEL STEP| =   0.000063
 
 HYPERSPHERE RADIUS: 0.0499975961


 COORDINATES OF OPTIMIZATION STEP 4 IN ANGSTROM

  NO.  ATOM        X              Y              Z        Z-ATOM   MASS   TYPE

    1  P        -0.004175       0.120509       0.003676      15    30.974  QM
    2  O        -0.041728      -0.053407       1.511610       8    15.999  QM
    3  O         1.334514      -0.068152      -0.689914       8    15.999  QM
    4  O        -1.100867       0.927219      -0.672000       8    15.999  QM
    5  H        -1.633594      -1.391978      -1.179053       1     1.008  QM
    6  O        -0.898476      -1.705081      -0.607474       8    15.999  QM
    7  H        -0.271191      -2.186405      -1.188857       1     1.008  QM


 
 NEW SCF-ENERGY CALCULATED IN 30 CYCLES
 

 TOTAL ENERGY    =       -642.938108641
 
 *** ENTERING OPTIMIZATION CYCLE: 5 ***
 

 COSANG =        -0.724206706
 
 RMSQ FORCE :   0.0000322  MAXIMUM :   0.0000100  CONVERGED : NO
 MAX FORCE  :   0.0000707  MAXIMUM :   0.0000150  CONVERGED : NO
 RMSQ DR    :   0.0006457  MAXIMUM :   0.0000400  CONVERGED : NO
 MAX DR     :   0.0015454  MAXIMUM :   0.0000600  CONVERGED : NO
 
 LAMBDA ITERATION CONVERGED IN 4 CYCLES

  |TANGENTIAL STEP| =   0.005000  |PARALLEL STEP| =   0.000251
 
 HYPERSPHERE RADIUS: 0.0499975961


 COORDINATES OF OPTIMIZATION STEP 5 IN ANGSTROM

  NO.  ATOM        X              Y              Z        Z-ATOM   MASS   TYPE

    1  P        -0.004169       0.120482       0.003686      15    30.974  QM
    2  O        -0.041739      -0.053348       1.511267       8    15.999  QM
    3  O         1.334194      -0.068095      -0.689783       8    15.999  QM
    4  O        -1.100593       0.927028      -0.671839       8    15.999  QM
    5  H        -1.633686      -1.392379      -1.179449       1     1.008  QM
    6  O        -0.898431      -1.704944      -0.607400       8    15.999  QM
    7  H        -0.271113      -2.186179      -1.189134       1     1.008  QM


 
 NEW SCF-ENERGY CALCULATED IN 24 CYCLES
 

 TOTAL ENERGY    =       -642.938108060
 
 *** ENTERING OPTIMIZATION CYCLE: 6 ***
 

 COSANG =        -0.940697329
 
 RMSQ FORCE :   0.0000721  MAXIMUM :   0.0000100  CONVERGED : NO
 MAX FORCE  :   0.0001346  MAXIMUM :   0.0000150  CONVERGED : NO
 RMSQ DR    :   0.0012926  MAXIMUM :   0.0000400  CONVERGED : NO
 MAX DR     :   0.0030044  MAXIMUM :   0.0000600  CONVERGED : NO
 
 LAMBDA ITERATION CONVERGED IN 9 CYCLES

  |TANGENTIAL STEP| =   0.004000  |PARALLEL STEP| =   0.000160
 
 HYPERSPHERE RADIUS: 0.0499975961


 COORDINATES OF OPTIMIZATION STEP 6 IN ANGSTROM

  NO.  ATOM        X              Y              Z        Z-ATOM   MASS   TYPE

    1  P        -0.004162       0.120535       0.003680      15    30.974  QM
    2  O        -0.041703      -0.053402       1.511497       8    15.999  QM
    3  O         1.334467      -0.068126      -0.689851       8    15.999  QM
    4  O        -1.100810       0.927147      -0.671963       8    15.999  QM
    5  H        -1.633569      -1.392232      -1.179747       1     1.008  QM
    6  O        -0.898549      -1.705111      -0.607397       8    15.999  QM
    7  H        -0.271008      -2.185816      -1.189336       1     1.008  QM


 
 NEW SCF-ENERGY CALCULATED IN 26 CYCLES
 

 TOTAL ENERGY    =       -642.938108498
 
 *** ENTERING OPTIMIZATION CYCLE: 7 ***
 

 COSANG =         0.666727290
 
 RMSQ FORCE :   0.0000727  MAXIMUM :   0.0000100  CONVERGED : NO
 MAX FORCE  :   0.0001862  MAXIMUM :   0.0000150  CONVERGED : NO
 RMSQ DR    :   0.0010336  MAXIMUM :   0.0000400  CONVERGED : NO
 MAX DR     :   0.0026557  MAXIMUM :   0.0000600  CONVERGED : NO
 
 LAMBDA ITERATION CONVERGED IN 5 CYCLES

  |TANGENTIAL STEP| =   0.008000  |PARALLEL STEP| =   0.000644
 
 HYPERSPHERE RADIUS: 0.0499975961


 COORDINATES OF OPTIMIZATION STEP 7 IN ANGSTROM

  NO.  ATOM        X              Y              Z        Z-ATOM   MASS   TYPE

    1  P        -0.004258       0.120404       0.003635      15    30.974  QM
    2  O        -0.041785      -0.053384       1.511684       8    15.999  QM
    3  O         1.334419      -0.068205      -0.689981       8    15.999  QM
    4  O        -1.100826       0.927304      -0.671987       8    15.999  QM
    5  H        -1.633170      -1.390545      -1.177495       1     1.008  QM
    6  O        -0.898191      -1.704957      -0.607553       8    15.999  QM
    7  H        -0.271841      -2.187471      -1.188219       1     1.008  QM


 
 NEW SCF-ENERGY CALCULATED IN 30 CYCLES
 

 TOTAL ENERGY    =       -642.938107070
 
 *** ENTERING OPTIMIZATION CYCLE: 8 ***
 

 COSANG =        -0.983695948
 
 RMSQ FORCE :   0.0002317  MAXIMUM :   0.0000100  CONVERGED : NO
 MAX FORCE  :   0.0005582  MAXIMUM :   0.0000150  CONVERGED : NO
 RMSQ DR    :   0.0020722  MAXIMUM :   0.0000400  CONVERGED : NO
 MAX DR     :   0.0044685  MAXIMUM :   0.0000600  CONVERGED : NO
 
 LAMBDA ITERATION CONVERGED IN 6 CYCLES

  |TANGENTIAL STEP| =   0.006400  |PARALLEL STEP| =   0.000411
 
 HYPERSPHERE RADIUS: 0.0499975961


 COORDINATES OF OPTIMIZATION STEP 8 IN ANGSTROM

  NO.  ATOM        X              Y              Z        Z-ATOM   MASS   TYPE

    1  P        -0.004168       0.120494       0.003666      15    30.974  QM
    2  O        -0.041722      -0.053390       1.511534       8    15.999  QM
    3  O         1.334436      -0.068099      -0.689869       8    15.999  QM
    4  O        -1.100773       0.927157      -0.671959       8    15.999  QM
    5  H        -1.633645      -1.392301      -1.178689       1     1.008  QM
    6  O        -0.898527      -1.705064      -0.607519       8    15.999  QM
    7  H        -0.270924      -2.186020      -1.188368       1     1.008  QM


 
 NEW SCF-ENERGY CALCULATED IN 25 CYCLES
 

 TOTAL ENERGY    =       -642.938108279
 
 *** ENTERING OPTIMIZATION CYCLE: 9 ***
 

 COSANG =         0.942131311
 
 RMSQ FORCE :   0.0001377  MAXIMUM :   0.0000100  CONVERGED : NO
 MAX FORCE  :   0.0003019  MAXIMUM :   0.0000150  CONVERGED : NO
 RMSQ DR    :   0.0016558  MAXIMUM :   0.0000400  CONVERGED : NO
 MAX DR     :   0.0044638  MAXIMUM :   0.0000600  CONVERGED : NO
 
 LAMBDA ITERATION CONVERGED IN 7 CYCLES

  |TANGENTIAL STEP| =   0.012799  |PARALLEL STEP| =   0.001666
 
 HYPERSPHERE RADIUS: 0.0499975961


 COORDINATES OF OPTIMIZATION STEP 9 IN ANGSTROM

  NO.  ATOM        X              Y              Z        Z-ATOM   MASS   TYPE

    1  P        -0.004324       0.120510       0.003669      15    30.974  QM
    2  O        -0.041757      -0.053418       1.511513       8    15.999  QM
    3  O         1.334324      -0.068457      -0.689945       8    15.999  QM
    4  O        -1.100906       0.927216      -0.671962       8    15.999  QM
    5  H        -1.631943      -1.388365      -1.180057       1     1.008  QM
    6  O        -0.897934      -1.704915      -0.607156       8    15.999  QM
    7  H        -0.272791      -2.187641      -1.191272       1     1.008  QM


 
 NEW SCF-ENERGY CALCULATED IN 26 CYCLES
 

 TOTAL ENERGY    =       -642.938104494
 
 *** LAST STEP WAS REJECTED ***
 
 LAMBDA ITERATION CONVERGED IN 5 CYCLES

  |TANGENTIAL STEP| =   0.006400  |PARALLEL STEP| =   0.000411
 
 HYPERSPHERE RADIUS: 0.0499975961


 COORDINATES OF OPTIMIZATION STEP 9 IN ANGSTROM

  NO.  ATOM        X              Y              Z        Z-ATOM   MASS   TYPE

    1  P        -0.004242       0.120488       0.003678      15    30.974  QM
    2  O        -0.041740      -0.053396       1.511518       8    15.999  QM
    3  O         1.334397      -0.068229      -0.689911       8    15.999  QM
    4  O        -1.100817       0.927238      -0.671961       8    15.999  QM
    5  H        -1.633107      -1.390806      -1.179776       1     1.008  QM
    6  O        -0.898255      -1.705023      -0.607305       8    15.999  QM
    7  H        -0.271878      -2.187129      -1.190104       1     1.008  QM


 
 NEW SCF-ENERGY CALCULATED IN 22 CYCLES
 

 TOTAL ENERGY    =       -642.938107556
 
 *** ENTERING OPTIMIZATION CYCLE: 10 ***
 

 COSANG =        -0.983899086
 
 RMSQ FORCE :   0.0002180  MAXIMUM :   0.0000100  CONVERGED : NO
 MAX FORCE  :   0.0005540  MAXIMUM :   0.0000150  CONVERGED : NO
 RMSQ DR    :   0.0016558  MAXIMUM :   0.0000400  CONVERGED : NO
 MAX DR     :   0.0038769  MAXIMUM :   0.0000600  CONVERGED : NO
 
 LAMBDA ITERATION CONVERGED IN 5 CYCLES

  |TANGENTIAL STEP| =   0.005120  |PARALLEL STEP| =   0.000263
 
 HYPERSPHERE RADIUS: 0.0499975961


 COORDINATES OF OPTIMIZATION STEP 10 IN ANGSTROM

  NO.  ATOM        X              Y              Z        Z-ATOM   MASS   TYPE

    1  P        -0.004186       0.120474       0.003667      15    30.974  QM
    2  O        -0.041743      -0.053399       1.511569       8    15.999  QM
    3  O         1.334464      -0.068147      -0.689913       8    15.999  QM
    4  O        -1.100821       0.927200      -0.671976       8    15.999  QM
    5  H        -1.633511      -1.392053      -1.178993       1     1.008  QM
    6  O        -0.898448      -1.705026      -0.607453       8    15.999  QM
    7  H        -0.271097      -2.186028      -1.188740       1     1.008  QM


 
 NEW SCF-ENERGY CALCULATED IN 29 CYCLES
 

 TOTAL ENERGY    =       -642.938108588
 
 *** ENTERING OPTIMIZATION CYCLE: 11 ***
 

 COSANG =        -0.961286604
 
 RMSQ FORCE :   0.0000729  MAXIMUM :   0.0000100  CONVERGED : NO
 MAX FORCE  :   0.0002031  MAXIMUM :   0.0000150  CONVERGED : NO
 RMSQ DR    :   0.0013237  MAXIMUM :   0.0000400  CONVERGED : NO
 MAX DR     :   0.0033170  MAXIMUM :   0.0000600  CONVERGED : NO
 
 LAMBDA ITERATION CONVERGED IN 6 CYCLES

  |TANGENTIAL STEP| =   0.005120  |PARALLEL STEP| =   0.000263
 
 HYPERSPHERE RADIUS: 0.0499975961


 COORDINATES OF OPTIMIZATION STEP 11 IN ANGSTROM

  NO.  ATOM        X              Y              Z        Z-ATOM   MASS   TYPE

    1  P        -0.004157       0.120507       0.003688      15    30.974  QM
    2  O        -0.041724      -0.053330       1.511211       8    15.999  QM
    3  O         1.334137      -0.068071      -0.689736       8    15.999  QM
    4  O        -1.100542       0.926984      -0.671808       8    15.999  QM
    5  H        -1.633684      -1.392396      -1.179243       1     1.008  QM
    6  O        -0.898456      -1.704979      -0.607450       8    15.999  QM
    7  H        -0.271230      -2.186329      -1.188967       1     1.008  QM


 
 NEW SCF-ENERGY CALCULATED IN 28 CYCLES
 

 TOTAL ENERGY    =       -642.938107849
 
 *** ENTERING OPTIMIZATION CYCLE: 12 ***
 

 COSANG =        -0.177676533
 
 RMSQ FORCE :   0.0000641  MAXIMUM :   0.0000100  CONVERGED : NO
 MAX FORCE  :   0.0001485  MAXIMUM :   0.0000150  CONVERGED : NO
 RMSQ DR    :   0.0013237  MAXIMUM :   0.0000400  CONVERGED : NO
 MAX DR     :   0.0031636  MAXIMUM :   0.0000600  CONVERGED : NO
 
 LAMBDA ITERATION CONVERGED IN 3 CYCLES

  |TANGENTIAL STEP| =   0.004096  |PARALLEL STEP| =   0.000168
 
 HYPERSPHERE RADIUS: 0.0499975961


 COORDINATES OF OPTIMIZATION STEP 12 IN ANGSTROM

  NO.  ATOM        X              Y              Z        Z-ATOM   MASS   TYPE

    1  P        -0.004179       0.120478       0.003686      15    30.974  QM
    2  O        -0.041736      -0.053378       1.511473       8    15.999  QM
    3  O         1.334391      -0.068129      -0.689873       8    15.999  QM
    4  O        -1.100765       0.927167      -0.671942       8    15.999  QM
    5  H        -1.633823      -1.392085      -1.179544       1     1.008  QM
    6  O        -0.898436      -1.705007      -0.607393       8    15.999  QM
    7  H        -0.271030      -2.186538      -1.189363       1     1.008  QM


 
 NEW SCF-ENERGY CALCULATED IN 29 CYCLES
 

 TOTAL ENERGY    =       -642.938108234
 
 *** ENTERING OPTIMIZATION CYCLE: 13 ***
 

 COSANG =         0.028508853
 
 RMSQ FORCE :   0.0001625  MAXIMUM :   0.0000100  CONVERGED : NO
 MAX FORCE  :   0.0004664  MAXIMUM :   0.0000150  CONVERGED : NO
 RMSQ DR    :   0.0010584  MAXIMUM :   0.0000400  CONVERGED : NO
 MAX DR     :   0.0023807  MAXIMUM :   0.0000600  CONVERGED : NO
 
 LAMBDA ITERATION CONVERGED IN 5 CYCLES

  |TANGENTIAL STEP| =   0.004096  |PARALLEL STEP| =   0.000168
 
 HYPERSPHERE RADIUS: 0.0499975961


 COORDINATES OF OPTIMIZATION STEP 13 IN ANGSTROM

  NO.  ATOM        X              Y              Z        Z-ATOM   MASS   TYPE

    1  P        -0.004207       0.120450       0.003638      15    30.974  QM
    2  O        -0.041748      -0.053405       1.511723       8    15.999  QM
    3  O         1.334590      -0.068148      -0.689975       8    15.999  QM
    4  O        -1.100886       0.927249      -0.672012       8    15.999  QM
    5  H        -1.633613      -1.391952      -1.178765       1     1.008  QM
    6  O        -0.898469      -1.705040      -0.607491       8    15.999  QM
    7  H        -0.270914      -2.185867      -1.188357       1     1.008  QM


 
 NEW SCF-ENERGY CALCULATED IN 32 CYCLES
 

 TOTAL ENERGY    =       -642.938108297
 
 *** ENTERING OPTIMIZATION CYCLE: 14 ***
 

 COSANG =        -0.917010420
 
 RMSQ FORCE :   0.0001326  MAXIMUM :   0.0000100  CONVERGED : NO
 MAX FORCE  :   0.0003967  MAXIMUM :   0.0000150  CONVERGED : NO
 RMSQ DR    :   0.0010584  MAXIMUM :   0.0000400  CONVERGED : NO
 MAX DR     :   0.0020349  MAXIMUM :   0.0000600  CONVERGED : NO
 
 LAMBDA ITERATION CONVERGED IN 4 CYCLES

  |TANGENTIAL STEP| =   0.002048  |PARALLEL STEP| =   0.000042
 
 HYPERSPHERE RADIUS: 0.0499975961


 COORDINATES OF OPTIMIZATION STEP 14 IN ANGSTROM

  NO.  ATOM        X              Y              Z        Z-ATOM   MASS   TYPE

    1  P        -0.004194       0.120470       0.003658      15    30.974  QM
    2  O        -0.041743      -0.053394       1.511591       8    15.999  QM
    3  O         1.334482      -0.068143      -0.689921       8    15.999  QM
    4  O        -1.100819       0.927205      -0.671971       8    15.999  QM
    5  H        -1.633578      -1.392024      -1.179126       1     1.008  QM
    6  O        -0.898452      -1.705029      -0.607440       8    15.999  QM
    7  H        -0.271021      -2.186103      -1.188856       1     1.008  QM


 
 NEW SCF-ENERGY CALCULATED IN 26 CYCLES
 

 TOTAL ENERGY    =       -642.938108655
 
 *** ENTERING OPTIMIZATION CYCLE: 15 ***
 

 COSANG =         0.890991307
 
 RMSQ FORCE :   0.0000243  MAXIMUM :   0.0000100  CONVERGED : NO
 MAX FORCE  :   0.0000479  MAXIMUM :   0.0000150  CONVERGED : NO
 RMSQ DR    :   0.0005289  MAXIMUM :   0.0000400  CONVERGED : NO
 MAX DR     :   0.0010920  MAXIMUM :   0.0000600  CONVERGED : NO
 
 LAMBDA ITERATION CONVERGED IN 8 CYCLES

  |TANGENTIAL STEP| =   0.004096  |PARALLEL STEP| =   0.000168
 
 HYPERSPHERE RADIUS: 0.0499975961


 COORDINATES OF OPTIMIZATION STEP 15 IN ANGSTROM

  NO.  ATOM        X              Y              Z        Z-ATOM   MASS   TYPE

    1  P        -0.004166       0.120630       0.003716      15    30.974  QM
    2  O        -0.041690      -0.053449       1.511360       8    15.999  QM
    3  O         1.334273      -0.068170      -0.689789       8    15.999  QM
    4  O        -1.100708       0.927062      -0.671955       8    15.999  QM
    5  H        -1.633314      -1.391718      -1.179090       1     1.008  QM
    6  O        -0.898428      -1.705103      -0.607444       8    15.999  QM
    7  H        -0.271820      -2.186587      -1.189261       1     1.008  QM


 
 NEW SCF-ENERGY CALCULATED IN 25 CYCLES
 

 TOTAL ENERGY    =       -642.938108240
 
 *** LAST STEP WAS REJECTED ***
 
 LAMBDA ITERATION CONVERGED IN 5 CYCLES

  |TANGENTIAL STEP| =   0.002048  |PARALLEL STEP| =   0.000042
 
 HYPERSPHERE RADIUS: 0.0499975961


 COORDINATES OF OPTIMIZATION STEP 15 IN ANGSTROM

  NO.  ATOM        X              Y              Z        Z-ATOM   MASS   TYPE

    1  P        -0.004180       0.120509       0.003684      15    30.974  QM
    2  O        -0.041732      -0.053392       1.511445       8    15.999  QM
    3  O         1.334353      -0.068142      -0.689854       8    15.999  QM
    4  O        -1.100741       0.927142      -0.671934       8    15.999  QM
    5  H        -1.633458      -1.391982      -1.179175       1     1.008  QM
    6  O        -0.898426      -1.705035      -0.607432       8    15.999  QM
    7  H        -0.271366      -2.186319      -1.189044       1     1.008  QM


 
 NEW SCF-ENERGY CALCULATED IN 25 CYCLES
 

 TOTAL ENERGY    =       -642.938108547
 
 *** ENTERING OPTIMIZATION CYCLE: 16 ***
 

 COSANG =         0.161070351
 
 RMSQ FORCE :   0.0000284  MAXIMUM :   0.0000100  CONVERGED : NO
 MAX FORCE  :   0.0000685  MAXIMUM :   0.0000150  CONVERGED : NO
 RMSQ DR    :   0.0005289  MAXIMUM :   0.0000400  CONVERGED : NO
 MAX DR     :   0.0012084  MAXIMUM :   0.0000600  CONVERGED : NO
 
 LAMBDA ITERATION CONVERGED IN 4 CYCLES

  |TANGENTIAL STEP| =   0.001638  |PARALLEL STEP| =   0.000027
 
 HYPERSPHERE RADIUS: 0.0499975961


 COORDINATES OF OPTIMIZATION STEP 16 IN ANGSTROM

  NO.  ATOM        X              Y              Z        Z-ATOM   MASS   TYPE

    1  P        -0.004184       0.120472       0.003672      15    30.974  QM
    2  O        -0.041742      -0.053391       1.511548       8    15.999  QM
    3  O         1.334450      -0.068140      -0.689905       8    15.999  QM
    4  O        -1.100809       0.927196      -0.671968       8    15.999  QM
    5  H        -1.633662      -1.392062      -1.179159       1     1.008  QM
    6  O        -0.898447      -1.705021      -0.607437       8    15.999  QM
    7  H        -0.271024      -2.186221      -1.188921       1     1.008  QM


 
 NEW SCF-ENERGY CALCULATED IN 25 CYCLES
 

 TOTAL ENERGY    =       -642.938108649
 
 *** ENTERING OPTIMIZATION CYCLE: 17 ***
 

 COSANG =        -0.983657374
 
 RMSQ FORCE :   0.0000207  MAXIMUM :   0.0000100  CONVERGED : NO
 MAX FORCE  :   0.0000479  MAXIMUM :   0.0000150  CONVERGED : NO
 RMSQ DR    :   0.0004231  MAXIMUM :   0.0000400  CONVERGED : NO
 MAX DR     :   0.0008843  MAXIMUM :   0.0000600  CONVERGED : NO
 
 LAMBDA ITERATION CONVERGED IN 7 CYCLES

  |TANGENTIAL STEP| =   0.003277  |PARALLEL STEP| =   0.000107
 
 HYPERSPHERE RADIUS: 0.0499975961


 COORDINATES OF OPTIMIZATION STEP 17 IN ANGSTROM

  NO.  ATOM        X              Y              Z        Z-ATOM   MASS   TYPE

    1  P        -0.004171       0.120527       0.003674      15    30.974  QM
    2  O        -0.041725      -0.053365       1.511330       8    15.999  QM
    3  O         1.334241      -0.068119      -0.689787       8    15.999  QM
    4  O        -1.100632       0.927042      -0.671857       8    15.999  QM
    5  H        -1.633770      -1.392020      -1.179354       1     1.008  QM
    6  O        -0.898454      -1.705017      -0.607423       8    15.999  QM
    7  H        -0.270948      -2.186342      -1.189154       1     1.008  QM


 
 NEW SCF-ENERGY CALCULATED IN 22 CYCLES
 

 TOTAL ENERGY    =       -642.938108101
 
 *** LAST STEP WAS REJECTED ***
 
 LAMBDA ITERATION CONVERGED IN 6 CYCLES

  |TANGENTIAL STEP| =   0.001638  |PARALLEL STEP| =   0.000027
 
 HYPERSPHERE RADIUS: 0.0499975961


 COORDINATES OF OPTIMIZATION STEP 17 IN ANGSTROM

  NO.  ATOM        X              Y              Z        Z-ATOM   MASS   TYPE

    1  P        -0.004181       0.120502       0.003673      15    30.974  QM
    2  O        -0.041734      -0.053381       1.511438       8    15.999  QM
    3  O         1.334345      -0.068133      -0.689847       8    15.999  QM
    4  O        -1.100720       0.927126      -0.671913       8    15.999  QM
    5  H        -1.633624      -1.391999      -1.179252       1     1.008  QM
    6  O        -0.898441      -1.705026      -0.607425       8    15.999  QM
    7  H        -0.271094      -2.186276      -1.189068       1     1.008  QM


 
 NEW SCF-ENERGY CALCULATED IN 22 CYCLES
 

 TOTAL ENERGY    =       -642.938108509
 
 *** ENTERING OPTIMIZATION CYCLE: 18 ***
 

 COSANG =         0.590346145
 
 RMSQ FORCE :   0.0000422  MAXIMUM :   0.0000100  CONVERGED : NO
 MAX FORCE  :   0.0001136  MAXIMUM :   0.0000150  CONVERGED : NO
 RMSQ DR    :   0.0004231  MAXIMUM :   0.0000400  CONVERGED : NO
 MAX DR     :   0.0009956  MAXIMUM :   0.0000600  CONVERGED : NO
 
 LAMBDA ITERATION CONVERGED IN 4 CYCLES

  |TANGENTIAL STEP| =   0.001311  |PARALLEL STEP| =   0.000017
 
 HYPERSPHERE RADIUS: 0.0499975961


 COORDINATES OF OPTIMIZATION STEP 18 IN ANGSTROM

  NO.  ATOM        X              Y              Z        Z-ATOM   MASS   TYPE

    1  P        -0.004183       0.120490       0.003677      15    30.974  QM
    2  O        -0.041736      -0.053385       1.511475       8    15.999  QM
    3  O         1.334385      -0.068139      -0.689869       8    15.999  QM
    4  O        -1.100760       0.927160      -0.671938       8    15.999  QM
    5  H        -1.633297      -1.392135      -1.179103       1     1.008  QM
    6  O        -0.898434      -1.705031      -0.607445       8    15.999  QM
    7  H        -0.271462      -2.186079      -1.188882       1     1.008  QM


 
 NEW SCF-ENERGY CALCULATED IN 26 CYCLES
 

 TOTAL ENERGY    =       -642.938108427
 
 *** ENTERING OPTIMIZATION CYCLE: 19 ***
 

 COSANG =        -0.914779612
 
 RMSQ FORCE :   0.0001190  MAXIMUM :   0.0000100  CONVERGED : NO
 MAX FORCE  :   0.0003406  MAXIMUM :   0.0000150  CONVERGED : NO
 RMSQ DR    :   0.0003384  MAXIMUM :   0.0000400  CONVERGED : NO
 MAX DR     :   0.0008473  MAXIMUM :   0.0000600  CONVERGED : NO
 
 LAMBDA ITERATION CONVERGED IN 6 CYCLES

  |TANGENTIAL STEP| =   0.001049  |PARALLEL STEP| =   0.000011
 
 HYPERSPHERE RADIUS: 0.0499975961


 COORDINATES OF OPTIMIZATION STEP 19 IN ANGSTROM

  NO.  ATOM        X              Y              Z        Z-ATOM   MASS   TYPE

    1  P        -0.004186       0.120478       0.003673      15    30.974  QM
    2  O        -0.041739      -0.053392       1.511542       8    15.999  QM
    3  O         1.334445      -0.068144      -0.689900       8    15.999  QM
    4  O        -1.100807       0.927195      -0.671966       8    15.999  QM
    5  H        -1.633473      -1.392072      -1.179112       1     1.008  QM
    6  O        -0.898441      -1.705031      -0.607443       8    15.999  QM
    7  H        -0.271240      -2.186145      -1.188889       1     1.008  QM


 
 NEW SCF-ENERGY CALCULATED IN 27 CYCLES
 

 TOTAL ENERGY    =       -642.938108624
 
 *** ENTERING OPTIMIZATION CYCLE: 20 ***
 

 COSANG =         0.977261674
 
 RMSQ FORCE :   0.0000549  MAXIMUM :   0.0000100  CONVERGED : NO
 MAX FORCE  :   0.0001572  MAXIMUM :   0.0000150  CONVERGED : NO
 RMSQ DR    :   0.0002707  MAXIMUM :   0.0000400  CONVERGED : NO
 MAX DR     :   0.0005799  MAXIMUM :   0.0000600  CONVERGED : NO
 
 LAMBDA ITERATION CONVERGED IN 4 CYCLES

  |TANGENTIAL STEP| =   0.002097  |PARALLEL STEP| =   0.000044
 
 HYPERSPHERE RADIUS: 0.0499975961


 COORDINATES OF OPTIMIZATION STEP 20 IN ANGSTROM

  NO.  ATOM        X              Y              Z        Z-ATOM   MASS   TYPE

    1  P        -0.004181       0.120499       0.003678      15    30.974  QM
    2  O        -0.041735      -0.053376       1.511403       8    15.999  QM
    3  O         1.334316      -0.068129      -0.689835       8    15.999  QM
    4  O        -1.100701       0.927119      -0.671902       8    15.999  QM
    5  H        -1.633581      -1.392000      -1.179341       1     1.008  QM
    6  O        -0.898426      -1.705017      -0.607409       8    15.999  QM
    7  H        -0.271205      -2.186358      -1.189186       1     1.008  QM


 
 NEW SCF-ENERGY CALCULATED IN 24 CYCLES
 

 TOTAL ENERGY    =       -642.938108436
 
 *** ENTERING OPTIMIZATION CYCLE: 21 ***
 

 COSANG =        -0.956371594
 
 RMSQ FORCE :   0.0000572  MAXIMUM :   0.0000100  CONVERGED : NO
 MAX FORCE  :   0.0001512  MAXIMUM :   0.0000150  CONVERGED : NO
 RMSQ DR    :   0.0005416  MAXIMUM :   0.0000400  CONVERGED : NO
 MAX DR     :   0.0012286  MAXIMUM :   0.0000600  CONVERGED : NO
 
 LAMBDA ITERATION CONVERGED IN 5 CYCLES

  |TANGENTIAL STEP| =   0.001678  |PARALLEL STEP| =   0.000028
 
 HYPERSPHERE RADIUS: 0.0499975961


 COORDINATES OF OPTIMIZATION STEP 21 IN ANGSTROM

  NO.  ATOM        X              Y              Z        Z-ATOM   MASS   TYPE

    1  P        -0.004183       0.120484       0.003673      15    30.974  QM
    2  O        -0.041739      -0.053392       1.511521       8    15.999  QM
    3  O         1.334426      -0.068140      -0.689891       8    15.999  QM
    4  O        -1.100787       0.927175      -0.671955       8    15.999  QM
    5  H        -1.633666      -1.392046      -1.179288       1     1.008  QM
    6  O        -0.898449      -1.705023      -0.607419       8    15.999  QM
    7  H        -0.271008      -2.186222      -1.189070       1     1.008  QM


 
 NEW SCF-ENERGY CALCULATED IN 28 CYCLES
 

 TOTAL ENERGY    =       -642.938108602
 
 *** ENTERING OPTIMIZATION CYCLE: 22 ***
 

 COSANG =         0.885768650
 
 RMSQ FORCE :   0.0000524  MAXIMUM :   0.0000100  CONVERGED : NO
 MAX FORCE  :   0.0001504  MAXIMUM :   0.0000150  CONVERGED : NO
 RMSQ DR    :   0.0004332  MAXIMUM :   0.0000400  CONVERGED : NO
 MAX DR     :   0.0010421  MAXIMUM :   0.0000600  CONVERGED : NO
 
 LAMBDA ITERATION CONVERGED IN 4 CYCLES

  |TANGENTIAL STEP| =   0.003355  |PARALLEL STEP| =   0.000113
 
 HYPERSPHERE RADIUS: 0.0499975961


 COORDINATES OF OPTIMIZATION STEP 22 IN ANGSTROM

  NO.  ATOM        X              Y              Z        Z-ATOM   MASS   TYPE

    1  P        -0.004187       0.120478       0.003675      15    30.974  QM
    2  O        -0.041736      -0.053376       1.511491       8    15.999  QM
    3  O         1.334369      -0.068135      -0.689873       8    15.999  QM
    4  O        -1.100754       0.927168      -0.671938       8    15.999  QM
    5  H        -1.633103      -1.392058      -1.178355       1     1.008  QM
    6  O        -0.898409      -1.705028      -0.607551       8    15.999  QM
    7  H        -0.271754      -2.186156      -1.188081       1     1.008  QM


 
 NEW SCF-ENERGY CALCULATED IN 23 CYCLES
 

 TOTAL ENERGY    =       -642.938106897
 
 *** ENTERING OPTIMIZATION CYCLE: 23 ***
 

 COSANG =        -0.995012899
 
 RMSQ FORCE :   0.0003514  MAXIMUM :   0.0000100  CONVERGED : NO
 MAX FORCE  :   0.0010006  MAXIMUM :   0.0000150  CONVERGED : NO
 RMSQ DR    :   0.0008668  MAXIMUM :   0.0000400  CONVERGED : NO
 MAX DR     :   0.0022112  MAXIMUM :   0.0000600  CONVERGED : NO
 
 LAMBDA ITERATION CONVERGED IN 9 CYCLES

  |TANGENTIAL STEP| =   0.002684  |PARALLEL STEP| =   0.000072
 
 HYPERSPHERE RADIUS: 0.0499975961


 COORDINATES OF OPTIMIZATION STEP 23 IN ANGSTROM

  NO.  ATOM        X              Y              Z        Z-ATOM   MASS   TYPE

    1  P        -0.004166       0.120541       0.003668      15    30.974  QM
    2  O        -0.041756      -0.053424       1.511502       8    15.999  QM
    3  O         1.334428      -0.068169      -0.689878       8    15.999  QM
    4  O        -1.100800       0.927151      -0.671959       8    15.999  QM
    5  H        -1.633251      -1.391773      -1.178741       1     1.008  QM
    6  O        -0.898456      -1.705103      -0.607443       8    15.999  QM
    7  H        -0.271397      -2.185638      -1.188943       1     1.008  QM


 
 NEW SCF-ENERGY CALCULATED IN 25 CYCLES
 

 TOTAL ENERGY    =       -642.938108216
 
 *** ENTERING OPTIMIZATION CYCLE: 24 ***
 

 COSANG =         0.994226787
 
 RMSQ FORCE :   0.0001701  MAXIMUM :   0.0000100  CONVERGED : NO
 MAX FORCE  :   0.0004918  MAXIMUM :   0.0000150  CONVERGED : NO
 RMSQ DR    :   0.0006933  MAXIMUM :   0.0000400  CONVERGED : NO
 MAX DR     :   0.0016269  MAXIMUM :   0.0000600  CONVERGED : NO
 
 LAMBDA ITERATION CONVERGED IN 6 CYCLES

  |TANGENTIAL STEP| =   0.005368  |PARALLEL STEP| =   0.000289
 
 HYPERSPHERE RADIUS: 0.0499975961


 COORDINATES OF OPTIMIZATION STEP 24 IN ANGSTROM

  NO.  ATOM        X              Y              Z        Z-ATOM   MASS   TYPE

    1  P        -0.004208       0.120345       0.003683      15    30.974  QM
    2  O        -0.041686      -0.053284       1.511490       8    15.999  QM
    3  O         1.334361      -0.068039      -0.689853       8    15.999  QM
    4  O        -1.100703       0.927184      -0.671922       8    15.999  QM
    5  H        -1.634157      -1.393109      -1.179261       1     1.008  QM
    6  O        -0.898451      -1.704868      -0.607527       8    15.999  QM
    7  H        -0.270881      -2.186814      -1.188359       1     1.008  QM


 
 NEW SCF-ENERGY CALCULATED IN 25 CYCLES
 

 TOTAL ENERGY    =       -642.938108329
 
 *** ENTERING OPTIMIZATION CYCLE: 25 ***
 

 COSANG =        -0.705058210
 
 RMSQ FORCE :   0.0000566  MAXIMUM :   0.0000100  CONVERGED : NO
 MAX FORCE  :   0.0001364  MAXIMUM :   0.0000150  CONVERGED : NO
 RMSQ DR    :   0.0013881  MAXIMUM :   0.0000400  CONVERGED : NO
 MAX DR     :   0.0035547  MAXIMUM :   0.0000600  CONVERGED : NO
 
 LAMBDA ITERATION CONVERGED IN 4 CYCLES

  |TANGENTIAL STEP| =   0.005368  |PARALLEL STEP| =   0.000289
 
 HYPERSPHERE RADIUS: 0.0499975961


 COORDINATES OF OPTIMIZATION STEP 25 IN ANGSTROM

  NO.  ATOM        X              Y              Z        Z-ATOM   MASS   TYPE

    1  P        -0.004188       0.120520       0.003675      15    30.974  QM
    2  O        -0.041752      -0.053421       1.511529       8    15.999  QM
    3  O         1.334437      -0.068181      -0.689907       8    15.999  QM
    4  O        -1.100820       0.927193      -0.671969       8    15.999  QM
    5  H        -1.633287      -1.391505      -1.179394       1     1.008  QM
    6  O        -0.898404      -1.705067      -0.607375       8    15.999  QM
    7  H        -0.271407      -2.186349      -1.189404       1     1.008  QM


 
 NEW SCF-ENERGY CALCULATED IN 27 CYCLES
 

 TOTAL ENERGY    =       -642.938108541
 
 *** ENTERING OPTIMIZATION CYCLE: 26 ***
 

 COSANG =         0.239768843
 
 RMSQ FORCE :   0.0000545  MAXIMUM :   0.0000100  CONVERGED : NO
 MAX FORCE  :   0.0001305  MAXIMUM :   0.0000150  CONVERGED : NO
 RMSQ DR    :   0.0013881  MAXIMUM :   0.0000400  CONVERGED : NO
 MAX DR     :   0.0029448  MAXIMUM :   0.0000600  CONVERGED : NO
 
 LAMBDA ITERATION CONVERGED IN 7 CYCLES

  |TANGENTIAL STEP| =   0.005368  |PARALLEL STEP| =   0.000289
 
 HYPERSPHERE RADIUS: 0.0499975961


 COORDINATES OF OPTIMIZATION STEP 26 IN ANGSTROM

  NO.  ATOM        X              Y              Z        Z-ATOM   MASS   TYPE

    1  P        -0.004217       0.120377       0.003610      15    30.974  QM
    2  O        -0.041712      -0.053314       1.511492       8    15.999  QM
    3  O         1.334450      -0.067995      -0.689844       8    15.999  QM
    4  O        -1.100656       0.927134      -0.671871       8    15.999  QM
    5  H        -1.633505      -1.392785      -1.179586       1     1.008  QM
    6  O        -0.898606      -1.705034      -0.607407       8    15.999  QM
    7  H        -0.270542      -2.184924      -1.188636       1     1.008  QM


 
 NEW SCF-ENERGY CALCULATED IN 26 CYCLES
 

 TOTAL ENERGY    =       -642.938108184
 
 *** LAST STEP WAS REJECTED ***
 
 LAMBDA ITERATION CONVERGED IN 5 CYCLES

  |TANGENTIAL STEP| =   0.002684  |PARALLEL STEP| =   0.000072
 
 HYPERSPHERE RADIUS: 0.0499975961


 COORDINATES OF OPTIMIZATION STEP 26 IN ANGSTROM

  NO.  ATOM        X              Y              Z        Z-ATOM   MASS   TYPE

    1  P        -0.004192       0.120471       0.003654      15    30.974  QM
    2  O        -0.041736      -0.053378       1.511503       8    15.999  QM
    3  O         1.334421      -0.068109      -0.689876       8    15.999  QM
    4  O        -1.100740       0.927147      -0.671924       8    15.999  QM
    5  H        -1.633490      -1.392280      -1.179296       1     1.008  QM
    6  O        -0.898486      -1.705030      -0.607425       8    15.999  QM
    7  H        -0.271037      -2.185764      -1.188853       1     1.008  QM


 
 NEW SCF-ENERGY CALCULATED IN 27 CYCLES
 

 TOTAL ENERGY    =       -642.938108553
 
 *** ENTERING OPTIMIZATION CYCLE: 27 ***
 

 COSANG =        -0.785273136
 
 RMSQ FORCE :   0.0000620  MAXIMUM :   0.0000100  CONVERGED : NO
 MAX FORCE  :   0.0002014  MAXIMUM :   0.0000150  CONVERGED : NO
 RMSQ DR    :   0.0006933  MAXIMUM :   0.0000400  CONVERGED : NO
 MAX DR     :   0.0020356  MAXIMUM :   0.0000600  CONVERGED : NO
 
 LAMBDA ITERATION CONVERGED IN 5 CYCLES

  |TANGENTIAL STEP| =   0.001342  |PARALLEL STEP| =   0.000018
 
 HYPERSPHERE RADIUS: 0.0499975961


 COORDINATES OF OPTIMIZATION STEP 27 IN ANGSTROM

  NO.  ATOM        X              Y              Z        Z-ATOM   MASS   TYPE

    1  P        -0.004178       0.120489       0.003677      15    30.974  QM
    2  O        -0.041739      -0.053387       1.511485       8    15.999  QM
    3  O         1.334390      -0.068139      -0.689874       8    15.999  QM
    4  O        -1.100767       0.927160      -0.671942       8    15.999  QM
    5  H        -1.633631      -1.392047      -1.179185       1     1.008  QM
    6  O        -0.898442      -1.705019      -0.607434       8    15.999  QM
    7  H        -0.271078      -2.186290      -1.188978       1     1.008  QM


 
 NEW SCF-ENERGY CALCULATED IN 25 CYCLES
 

 TOTAL ENERGY    =       -642.938108596
 
 *** ENTERING OPTIMIZATION CYCLE: 28 ***
 

 COSANG =        -0.957579101
 
 RMSQ FORCE :   0.0000246  MAXIMUM :   0.0000100  CONVERGED : NO
 MAX FORCE  :   0.0000798  MAXIMUM :   0.0000150  CONVERGED : NO
 RMSQ DR    :   0.0003466  MAXIMUM :   0.0000400  CONVERGED : NO
 MAX DR     :   0.0007908  MAXIMUM :   0.0000600  CONVERGED : NO
 
 LAMBDA ITERATION CONVERGED IN 5 CYCLES

  |TANGENTIAL STEP| =   0.001342  |PARALLEL STEP| =   0.000018
 
 HYPERSPHERE RADIUS: 0.0499975961


 COORDINATES OF OPTIMIZATION STEP 28 IN ANGSTROM

  NO.  ATOM        X              Y              Z        Z-ATOM   MASS   TYPE

    1  P        -0.004195       0.120465       0.003675      15    30.974  QM
    2  O        -0.041736      -0.053394       1.511576       8    15.999  QM
    3  O         1.334473      -0.068148      -0.689918       8    15.999  QM
    4  O        -1.100831       0.927226      -0.671987       8    15.999  QM
    5  H        -1.633553      -1.391965      -1.179125       1     1.008  QM
    6  O        -0.898427      -1.705029      -0.607436       8    15.999  QM
    7  H        -0.271199      -2.186301      -1.188971       1     1.008  QM


 
 NEW SCF-ENERGY CALCULATED IN 25 CYCLES
 

 TOTAL ENERGY    =       -642.938108665
 
 *** ENTERING OPTIMIZATION CYCLE: 29 ***
 

 COSANG =        -0.381391784
 
 RMSQ FORCE :   0.0000171  MAXIMUM :   0.0000100  CONVERGED : NO
 MAX FORCE  :   0.0000365  MAXIMUM :   0.0000150  CONVERGED : NO
 RMSQ DR    :   0.0003466  MAXIMUM :   0.0000400  CONVERGED : NO
 MAX DR     :   0.0008158  MAXIMUM :   0.0000600  CONVERGED : NO
 
 LAMBDA ITERATION CONVERGED IN 4 CYCLES

  |TANGENTIAL STEP| =   0.002684  |PARALLEL STEP| =   0.000072
 
 HYPERSPHERE RADIUS: 0.0499975961


 COORDINATES OF OPTIMIZATION STEP 29 IN ANGSTROM

  NO.  ATOM        X              Y              Z        Z-ATOM   MASS   TYPE

    1  P        -0.004189       0.120502       0.003672      15    30.974  QM
    2  O        -0.041739      -0.053374       1.511415       8    15.999  QM
    3  O         1.334334      -0.068126      -0.689846       8    15.999  QM
    4  O        -1.100688       0.927100      -0.671890       8    15.999  QM
    5  H        -1.633309      -1.392261      -1.179354       1     1.008  QM
    6  O        -0.898433      -1.705015      -0.607421       8    15.999  QM
    7  H        -0.271545      -2.186014      -1.189014       1     1.008  QM


 
 NEW SCF-ENERGY CALCULATED IN 27 CYCLES
 

 TOTAL ENERGY    =       -642.938108328
 
 *** ENTERING OPTIMIZATION CYCLE: 30 ***
 

 COSANG =         0.041211200
 
 RMSQ FORCE :   0.0001067  MAXIMUM :   0.0000100  CONVERGED : NO
 MAX FORCE  :   0.0003371  MAXIMUM :   0.0000150  CONVERGED : NO
 RMSQ DR    :   0.0006933  MAXIMUM :   0.0000400  CONVERGED : NO
 MAX DR     :   0.0014766  MAXIMUM :   0.0000600  CONVERGED : NO
 
 LAMBDA ITERATION CONVERGED IN 8 CYCLES

  |TANGENTIAL STEP| =   0.002147  |PARALLEL STEP| =   0.000046
 
 HYPERSPHERE RADIUS: 0.0499975961


 COORDINATES OF OPTIMIZATION STEP 30 IN ANGSTROM

  NO.  ATOM        X              Y              Z        Z-ATOM   MASS   TYPE

    1  P        -0.004165       0.120509       0.003675      15    30.974  QM
    2  O        -0.041740      -0.053414       1.511505       8    15.999  QM
    3  O         1.334407      -0.068154      -0.689879       8    15.999  QM
    4  O        -1.100797       0.927156      -0.671966       8    15.999  QM
    5  H        -1.633624      -1.391947      -1.179152       1     1.008  QM
    6  O        -0.898462      -1.705036      -0.607425       8    15.999  QM
    7  H        -0.270913      -2.186015      -1.188963       1     1.008  QM


 
 NEW SCF-ENERGY CALCULATED IN 23 CYCLES
 

 TOTAL ENERGY    =       -642.938108601
 
 *** ENTERING OPTIMIZATION CYCLE: 31 ***
 

 COSANG =        -0.882226164
 
 RMSQ FORCE :   0.0000221  MAXIMUM :   0.0000100  CONVERGED : NO
 MAX FORCE  :   0.0000515  MAXIMUM :   0.0000150  CONVERGED : NO
 RMSQ DR    :   0.0005546  MAXIMUM :   0.0000400  CONVERGED : NO
 MAX DR     :   0.0009378  MAXIMUM :   0.0000600  CONVERGED : NO
 
 LAMBDA ITERATION CONVERGED IN 6 CYCLES

  |TANGENTIAL STEP| =   0.004295  |PARALLEL STEP| =   0.000185
 
 HYPERSPHERE RADIUS: 0.0499975961


 COORDINATES OF OPTIMIZATION STEP 31 IN ANGSTROM

  NO.  ATOM        X              Y              Z        Z-ATOM   MASS   TYPE

    1  P        -0.004252       0.120328       0.003672      15    30.974  QM
    2  O        -0.041706      -0.053276       1.511555       8    15.999  QM
    3  O         1.334448      -0.068060      -0.689895       8    15.999  QM
    4  O        -1.100761       0.927318      -0.671938       8    15.999  QM
    5  H        -1.633612      -1.392201      -1.179156       1     1.008  QM
    6  O        -0.898350      -1.704981      -0.607480       8    15.999  QM
    7  H        -0.271823      -2.187325      -1.188957       1     1.008  QM


 
 NEW SCF-ENERGY CALCULATED IN 24 CYCLES
 

 TOTAL ENERGY    =       -642.938108471
 
 *** LAST STEP WAS REJECTED ***
 
 LAMBDA ITERATION CONVERGED IN 5 CYCLES

  |TANGENTIAL STEP| =   0.002147  |PARALLEL STEP| =   0.000046
 
 HYPERSPHERE RADIUS: 0.0499975961


 COORDINATES OF OPTIMIZATION STEP 31 IN ANGSTROM

  NO.  ATOM        X              Y              Z        Z-ATOM   MASS   TYPE

    1  P        -0.004210       0.120429       0.003676      15    30.974  QM
    2  O        -0.041728      -0.053349       1.511528       8    15.999  QM
    3  O         1.334429      -0.068115      -0.689893       8    15.999  QM
    4  O        -1.100776       0.927230      -0.671948       8    15.999  QM
    5  H        -1.633584      -1.392118      -1.179173       1     1.008  QM
    6  O        -0.898401      -1.705008      -0.607449       8    15.999  QM
    7  H        -0.271435      -2.186665      -1.188996       1     1.008  QM


 
 NEW SCF-ENERGY CALCULATED IN 23 CYCLES
 

 TOTAL ENERGY    =       -642.938108624
 
 *** ENTERING OPTIMIZATION CYCLE: 32 ***
 

 COSANG =        -0.335267790
 
 RMSQ FORCE :   0.0000158  MAXIMUM :   0.0000100  CONVERGED : NO
 MAX FORCE  :   0.0000332  MAXIMUM :   0.0000150  CONVERGED : NO
 RMSQ DR    :   0.0005546  MAXIMUM :   0.0000400  CONVERGED : NO
 MAX DR     :   0.0013115  MAXIMUM :   0.0000600  CONVERGED : NO
 
 LAMBDA ITERATION CONVERGED IN 4 CYCLES

  |TANGENTIAL STEP| =   0.004295  |PARALLEL STEP| =   0.000185
 
 HYPERSPHERE RADIUS: 0.0499975961


 COORDINATES OF OPTIMIZATION STEP 32 IN ANGSTROM

  NO.  ATOM        X              Y              Z        Z-ATOM   MASS   TYPE

    1  P        -0.004129       0.120595       0.003669      15    30.974  QM
    2  O        -0.041765      -0.053452       1.511417       8    15.999  QM
    3  O         1.334339      -0.068176      -0.689851       8    15.999  QM
    4  O        -1.100740       0.927016      -0.671916       8    15.999  QM
    5  H        -1.633505      -1.391911      -1.179306       1     1.008  QM
    6  O        -0.898523      -1.705045      -0.607393       8    15.999  QM
    7  H        -0.270607      -2.185376      -1.188968       1     1.008  QM


 
 NEW SCF-ENERGY CALCULATED IN 27 CYCLES
 

 TOTAL ENERGY    =       -642.938108342
 
 *** ENTERING OPTIMIZATION CYCLE: 33 ***
 

 COSANG =        -0.936711634
 
 RMSQ FORCE :   0.0000346  MAXIMUM :   0.0000100  CONVERGED : NO
 MAX FORCE  :   0.0000687  MAXIMUM :   0.0000150  CONVERGED : NO
 RMSQ DR    :   0.0011099  MAXIMUM :   0.0000400  CONVERGED : NO
 MAX DR     :   0.0022227  MAXIMUM :   0.0000600  CONVERGED : NO
 
 LAMBDA ITERATION CONVERGED IN 8 CYCLES

  |TANGENTIAL STEP| =   0.003436  |PARALLEL STEP| =   0.000118
 
 HYPERSPHERE RADIUS: 0.0499975961


 COORDINATES OF OPTIMIZATION STEP 33 IN ANGSTROM

  NO.  ATOM        X              Y              Z        Z-ATOM   MASS   TYPE

    1  P        -0.004207       0.120426       0.003654      15    30.974  QM
    2  O        -0.041718      -0.053336       1.511470       8    15.999  QM
    3  O         1.334367      -0.068085      -0.689848       8    15.999  QM
    4  O        -1.100708       0.927187      -0.671905       8    15.999  QM
    5  H        -1.633572      -1.392048      -1.179247       1     1.008  QM
    6  O        -0.898443      -1.705030      -0.607441       8    15.999  QM
    7  H        -0.271106      -2.186310      -1.188873       1     1.008  QM


 
 NEW SCF-ENERGY CALCULATED IN 26 CYCLES
 

 TOTAL ENERGY    =       -642.938108562
 
 *** ENTERING OPTIMIZATION CYCLE: 34 ***
 

 COSANG =         0.346715890
 
 RMSQ FORCE :   0.0000154  MAXIMUM :   0.0000100  CONVERGED : NO
 MAX FORCE  :   0.0000331  MAXIMUM :   0.0000150  CONVERGED : NO
 RMSQ DR    :   0.0008876  MAXIMUM :   0.0000400  CONVERGED : NO
 MAX DR     :   0.0021429  MAXIMUM :   0.0000600  CONVERGED : NO
 
 LAMBDA ITERATION CONVERGED IN 4 CYCLES

  |TANGENTIAL STEP| =   0.006872  |PARALLEL STEP| =   0.000474
 
 HYPERSPHERE RADIUS: 0.0499975961


 COORDINATES OF OPTIMIZATION STEP 34 IN ANGSTROM

  NO.  ATOM        X              Y              Z        Z-ATOM   MASS   TYPE

    1  P        -0.004104       0.120680       0.003717      15    30.974  QM
    2  O        -0.041817      -0.053599       1.511802       8    15.999  QM
    3  O         1.334684      -0.068343      -0.690073       8    15.999  QM
    4  O        -1.101112       0.927137      -0.672161       8    15.999  QM
    5  H        -1.633676      -1.391792      -1.178722       1     1.008  QM
    6  O        -0.898449      -1.704995      -0.607443       8    15.999  QM
    7  H        -0.271113      -2.185845      -1.188931       1     1.008  QM


 
 NEW SCF-ENERGY CALCULATED IN 30 CYCLES
 

 TOTAL ENERGY    =       -642.938108101
 
 *** LAST STEP WAS REJECTED ***
 
 LAMBDA ITERATION CONVERGED IN 4 CYCLES

  |TANGENTIAL STEP| =   0.003436  |PARALLEL STEP| =   0.000118
 
 HYPERSPHERE RADIUS: 0.0499975961


 COORDINATES OF OPTIMIZATION STEP 34 IN ANGSTROM

  NO.  ATOM        X              Y              Z        Z-ATOM   MASS   TYPE

    1  P        -0.004157       0.120555       0.003691      15    30.974  QM
    2  O        -0.041770      -0.053468       1.511630       8    15.999  QM
    3  O         1.334526      -0.068219      -0.689965       8    15.999  QM
    4  O        -1.100911       0.927173      -0.672032       8    15.999  QM
    5  H        -1.633594      -1.391972      -1.179014       1     1.008  QM
    6  O        -0.898441      -1.705017      -0.607438       8    15.999  QM
    7  H        -0.271137      -2.186097      -1.188935       1     1.008  QM


 
 NEW SCF-ENERGY CALCULATED IN 29 CYCLES
 

 TOTAL ENERGY    =       -642.938108603
 
 *** ENTERING OPTIMIZATION CYCLE: 35 ***
 

 COSANG =        -0.717166800
 
 RMSQ FORCE :   0.0000393  MAXIMUM :   0.0000100  CONVERGED : NO
 MAX FORCE  :   0.0000751  MAXIMUM :   0.0000150  CONVERGED : NO
 RMSQ DR    :   0.0008876  MAXIMUM :   0.0000400  CONVERGED : NO
 MAX DR     :   0.0016461  MAXIMUM :   0.0000600  CONVERGED : NO
 
 LAMBDA ITERATION CONVERGED IN 4 CYCLES

  |TANGENTIAL STEP| =   0.006872  |PARALLEL STEP| =   0.000474
 
 HYPERSPHERE RADIUS: 0.0499975961


 COORDINATES OF OPTIMIZATION STEP 35 IN ANGSTROM

  NO.  ATOM        X              Y              Z        Z-ATOM   MASS   TYPE

    1  P        -0.004191       0.120443       0.003677      15    30.974  QM
    2  O        -0.041701      -0.053281       1.511177       8    15.999  QM
    3  O         1.334120      -0.068033      -0.689708       8    15.999  QM
    4  O        -1.100502       0.927026      -0.671781       8    15.999  QM
    5  H        -1.633612      -1.392315      -1.179500       1     1.008  QM
    6  O        -0.898435      -1.704980      -0.607415       8    15.999  QM
    7  H        -0.271321      -2.186453      -1.189258       1     1.008  QM


 
 NEW SCF-ENERGY CALCULATED IN 28 CYCLES
 

 TOTAL ENERGY    =       -642.938107666
 
 *** ENTERING OPTIMIZATION CYCLE: 36 ***
 

 COSANG =        -0.943990754
 
 RMSQ FORCE :   0.0000930  MAXIMUM :   0.0000100  CONVERGED : NO
 MAX FORCE  :   0.0001840  MAXIMUM :   0.0000150  CONVERGED : NO
 RMSQ DR    :   0.0017785  MAXIMUM :   0.0000400  CONVERGED : NO
 MAX DR     :   0.0041991  MAXIMUM :   0.0000600  CONVERGED : NO
 
 LAMBDA ITERATION CONVERGED IN 10 CYCLES

  |TANGENTIAL STEP| =   0.005497  |PARALLEL STEP| =   0.000303
 
 HYPERSPHERE RADIUS: 0.0499975961


 COORDINATES OF OPTIMIZATION STEP 36 IN ANGSTROM

  NO.  ATOM        X              Y              Z        Z-ATOM   MASS   TYPE

    1  P        -0.004150       0.120577       0.003680      15    30.974  QM
    2  O        -0.041759      -0.053487       1.511457       8    15.999  QM
    3  O         1.334391      -0.068223      -0.689863       8    15.999  QM
    4  O        -1.100828       0.927106      -0.671990       8    15.999  QM
    5  H        -1.633577      -1.391877      -1.179239       1     1.008  QM
    6  O        -0.898420      -1.705004      -0.607330       8    15.999  QM
    7  H        -0.271067      -2.185645      -1.189633       1     1.008  QM


 
 NEW SCF-ENERGY CALCULATED IN 28 CYCLES
 

 TOTAL ENERGY    =       -642.938108433
 
 *** ENTERING OPTIMIZATION CYCLE: 37 ***
 

 COSANG =         0.682352501
 
 RMSQ FORCE :   0.0000695  MAXIMUM :   0.0000100  CONVERGED : NO
 MAX FORCE  :   0.0001929  MAXIMUM :   0.0000150  CONVERGED : NO
 RMSQ DR    :   0.0014216  MAXIMUM :   0.0000400  CONVERGED : NO
 MAX DR     :   0.0026214  MAXIMUM :   0.0000600  CONVERGED : NO
 
 LAMBDA ITERATION CONVERGED IN 7 CYCLES

  |TANGENTIAL STEP| =   0.010995  |PARALLEL STEP| =   0.001224
 
 HYPERSPHERE RADIUS: 0.0499975961


 COORDINATES OF OPTIMIZATION STEP 37 IN ANGSTROM

  NO.  ATOM        X              Y              Z        Z-ATOM   MASS   TYPE

    1  P        -0.004238       0.120181       0.003690      15    30.974  QM
    2  O        -0.041668      -0.053005       1.511682       8    15.999  QM
    3  O         1.334501      -0.067834      -0.689958       8    15.999  QM
    4  O        -1.100675       0.927332      -0.671814       8    15.999  QM
    5  H        -1.633208      -1.392298      -1.179731       1     1.008  QM
    6  O        -0.898584      -1.705117      -0.607777       8    15.999  QM
    7  H        -0.271747      -2.188680      -1.187212       1     1.008  QM


 
 NEW SCF-ENERGY CALCULATED IN 28 CYCLES
 

 TOTAL ENERGY    =       -642.938107370
 
 *** LAST STEP WAS REJECTED ***
 
 LAMBDA ITERATION CONVERGED IN 6 CYCLES

  |TANGENTIAL STEP| =   0.005497  |PARALLEL STEP| =   0.000303
 
 HYPERSPHERE RADIUS: 0.0499975961


 COORDINATES OF OPTIMIZATION STEP 37 IN ANGSTROM

  NO.  ATOM        X              Y              Z        Z-ATOM   MASS   TYPE

    1  P        -0.004206       0.120406       0.003667      15    30.974  QM
    2  O        -0.041725      -0.053283       1.511580       8    15.999  QM
    3  O         1.334439      -0.068055      -0.689914       8    15.999  QM
    4  O        -1.100731       0.927212      -0.671901       8    15.999  QM
    5  H        -1.633607      -1.392122      -1.178930       1     1.008  QM
    6  O        -0.898480      -1.705057      -0.607588       8    15.999  QM
    7  H        -0.271200      -2.186881      -1.188002       1     1.008  QM


 
 NEW SCF-ENERGY CALCULATED IN 23 CYCLES
 

 TOTAL ENERGY    =       -642.938108256
 
 *** ENTERING OPTIMIZATION CYCLE: 38 ***
 

 COSANG =        -0.991429621
 
 RMSQ FORCE :   0.0001190  MAXIMUM :   0.0000100  CONVERGED : NO
 MAX FORCE  :   0.0003379  MAXIMUM :   0.0000150  CONVERGED : NO
 RMSQ DR    :   0.0014216  MAXIMUM :   0.0000400  CONVERGED : NO
 MAX DR     :   0.0031247  MAXIMUM :   0.0000600  CONVERGED : NO
 
 LAMBDA ITERATION CONVERGED IN 6 CYCLES

  |TANGENTIAL STEP| =   0.004398  |PARALLEL STEP| =   0.000194
 
 HYPERSPHERE RADIUS: 0.0499975961


 COORDINATES OF OPTIMIZATION STEP 38 IN ANGSTROM

  NO.  ATOM        X              Y              Z        Z-ATOM   MASS   TYPE

    1  P        -0.004197       0.120444       0.003684      15    30.974  QM
    2  O        -0.041714      -0.053337       1.511343       8    15.999  QM
    3  O         1.334278      -0.068089      -0.689801       8    15.999  QM
    4  O        -1.100661       0.927141      -0.671885       8    15.999  QM
    5  H        -1.633517      -1.392220      -1.179561       1     1.008  QM
    6  O        -0.898410      -1.704991      -0.607381       8    15.999  QM
    7  H        -0.271412      -2.186486      -1.189467       1     1.008  QM


 
 NEW SCF-ENERGY CALCULATED IN 32 CYCLES
 

 TOTAL ENERGY    =       -642.938108224
 
 *** ENTERING OPTIMIZATION CYCLE: 39 ***
 

 COSANG =        -0.933456259
 
 RMSQ FORCE :   0.0000915  MAXIMUM :   0.0000100  CONVERGED : NO
 MAX FORCE  :   0.0002550  MAXIMUM :   0.0000150  CONVERGED : NO
 RMSQ DR    :   0.0011366  MAXIMUM :   0.0000400  CONVERGED : NO
 MAX DR     :   0.0030610  MAXIMUM :   0.0000600  CONVERGED : NO
 
 LAMBDA ITERATION CONVERGED IN 5 CYCLES

  |TANGENTIAL STEP| =   0.003518  |PARALLEL STEP| =   0.000124
 
 HYPERSPHERE RADIUS: 0.0499975961


 COORDINATES OF OPTIMIZATION STEP 39 IN ANGSTROM

  NO.  ATOM        X              Y              Z        Z-ATOM   MASS   TYPE

    1  P        -0.004181       0.120488       0.003670      15    30.974  QM
    2  O        -0.041744      -0.053415       1.511579       8    15.999  QM
    3  O         1.334481      -0.068159      -0.689920       8    15.999  QM
    4  O        -1.100845       0.927205      -0.671990       8    15.999  QM
    5  H        -1.633522      -1.391984      -1.179289       1     1.008  QM
    6  O        -0.898451      -1.705031      -0.607409       8    15.999  QM
    7  H        -0.271061      -2.186086      -1.189061       1     1.008  QM


 
 NEW SCF-ENERGY CALCULATED IN 26 CYCLES
 

 TOTAL ENERGY    =       -642.938108660
 
 *** ENTERING OPTIMIZATION CYCLE: 40 ***
 

 COSANG =         0.418588059
 
 RMSQ FORCE :   0.0000239  MAXIMUM :   0.0000100  CONVERGED : NO
 MAX FORCE  :   0.0000461  MAXIMUM :   0.0000150  CONVERGED : NO
 RMSQ DR    :   0.0009090  MAXIMUM :   0.0000400  CONVERGED : NO
 MAX DR     :   0.0020755  MAXIMUM :   0.0000600  CONVERGED : NO
 
 LAMBDA ITERATION CONVERGED IN 4 CYCLES

  |TANGENTIAL STEP| =   0.007037  |PARALLEL STEP| =   0.000498
 
 HYPERSPHERE RADIUS: 0.0499975961


 COORDINATES OF OPTIMIZATION STEP 40 IN ANGSTROM

  NO.  ATOM        X              Y              Z        Z-ATOM   MASS   TYPE

    1  P        -0.004191       0.120493       0.003656      15    30.974  QM
    2  O        -0.041715      -0.053295       1.511231       8    15.999  QM
    3  O         1.334102      -0.068045      -0.689720       8    15.999  QM
    4  O        -1.100453       0.926934      -0.671759       8    15.999  QM
    5  H        -1.634093      -1.392229      -1.178225       1     1.008  QM
    6  O        -0.898437      -1.704962      -0.607612       8    15.999  QM
    7  H        -0.271090      -2.186515      -1.187782       1     1.008  QM


 
 NEW SCF-ENERGY CALCULATED IN 27 CYCLES
 

 TOTAL ENERGY    =       -642.938106780
 
 *** LAST STEP WAS REJECTED ***
 
 LAMBDA ITERATION CONVERGED IN 4 CYCLES

  |TANGENTIAL STEP| =   0.003518  |PARALLEL STEP| =   0.000124
 
 HYPERSPHERE RADIUS: 0.0499975961


 COORDINATES OF OPTIMIZATION STEP 40 IN ANGSTROM

  NO.  ATOM        X              Y              Z        Z-ATOM   MASS   TYPE

    1  P        -0.004186       0.120496       0.003667      15    30.974  QM
    2  O        -0.041733      -0.053358       1.511394       8    15.999  QM
    3  O         1.334285      -0.068109      -0.689821       8    15.999  QM
    4  O        -1.100648       0.927080      -0.671873       8    15.999  QM
    5  H        -1.633754      -1.392074      -1.178742       1     1.008  QM
    6  O        -0.898436      -1.705010      -0.607507       8    15.999  QM
    7  H        -0.271106      -2.186289      -1.188437       1     1.008  QM


 
 NEW SCF-ENERGY CALCULATED IN 27 CYCLES
 

 TOTAL ENERGY    =       -642.938108194
 
 *** ENTERING OPTIMIZATION CYCLE: 41 ***
 

 COSANG =        -0.860001648
 
 RMSQ FORCE :   0.0000954  MAXIMUM :   0.0000100  CONVERGED : NO
 MAX FORCE  :   0.0002753  MAXIMUM :   0.0000150  CONVERGED : NO
 RMSQ DR    :   0.0009090  MAXIMUM :   0.0000400  CONVERGED : NO
 MAX DR     :   0.0018151  MAXIMUM :   0.0000600  CONVERGED : NO
 
 LAMBDA ITERATION CONVERGED IN 3 CYCLES

  |TANGENTIAL STEP| =   0.002815  |PARALLEL STEP| =   0.000079
 
 HYPERSPHERE RADIUS: 0.0499975961


 COORDINATES OF OPTIMIZATION STEP 41 IN ANGSTROM

  NO.  ATOM        X              Y              Z        Z-ATOM   MASS   TYPE

    1  P        -0.004180       0.120483       0.003683      15    30.974  QM
    2  O        -0.041733      -0.053373       1.511436       8    15.999  QM
    3  O         1.334351      -0.068128      -0.689852       8    15.999  QM
    4  O        -1.100734       0.927144      -0.671922       8    15.999  QM
    5  H        -1.633581      -1.392183      -1.179536       1     1.008  QM
    6  O        -0.898432      -1.705001      -0.607389       8    15.999  QM
    7  H        -0.271216      -2.186411      -1.189399       1     1.008  QM


 
 NEW SCF-ENERGY CALCULATED IN 26 CYCLES
 

 TOTAL ENERGY    =       -642.938108388
 
 *** ENTERING OPTIMIZATION CYCLE: 42 ***
 

 COSANG =        -0.895633667
 
 RMSQ FORCE :   0.0000989  MAXIMUM :   0.0000100  CONVERGED : NO
 MAX FORCE  :   0.0003096  MAXIMUM :   0.0000150  CONVERGED : NO
 RMSQ DR    :   0.0007270  MAXIMUM :   0.0000400  CONVERGED : NO
 MAX DR     :   0.0022510  MAXIMUM :   0.0000600  CONVERGED : NO
 
 LAMBDA ITERATION CONVERGED IN 5 CYCLES

  |TANGENTIAL STEP| =   0.002815  |PARALLEL STEP| =   0.000079
 
 HYPERSPHERE RADIUS: 0.0499975961


 COORDINATES OF OPTIMIZATION STEP 42 IN ANGSTROM

  NO.  ATOM        X              Y              Z        Z-ATOM   MASS   TYPE

    1  P        -0.004190       0.120465       0.003676      15    30.974  QM
    2  O        -0.041742      -0.053407       1.511625       8    15.999  QM
    3  O         1.334533      -0.068159      -0.689945       8    15.999  QM
    4  O        -1.100887       0.927255      -0.672015       8    15.999  QM
    5  H        -1.633482      -1.391970      -1.179301       1     1.008  QM
    6  O        -0.898439      -1.705035      -0.607408       8    15.999  QM
    7  H        -0.271201      -2.186247      -1.189171       1     1.008  QM


 
 NEW SCF-ENERGY CALCULATED IN 26 CYCLES
 

 TOTAL ENERGY    =       -642.938108645
 
 *** ENTERING OPTIMIZATION CYCLE: 43 ***
 

 COSANG =         0.581717209
 
 RMSQ FORCE :   0.0000392  MAXIMUM :   0.0000100  CONVERGED : NO
 MAX FORCE  :   0.0000887  MAXIMUM :   0.0000150  CONVERGED : NO
 RMSQ DR    :   0.0007270  MAXIMUM :   0.0000400  CONVERGED : NO
 MAX DR     :   0.0016882  MAXIMUM :   0.0000600  CONVERGED : NO
 
 LAMBDA ITERATION CONVERGED IN 4 CYCLES

  |TANGENTIAL STEP| =   0.005629  |PARALLEL STEP| =   0.000318
 
 HYPERSPHERE RADIUS: 0.0499975961


 COORDINATES OF OPTIMIZATION STEP 43 IN ANGSTROM

  NO.  ATOM        X              Y              Z        Z-ATOM   MASS   TYPE

    1  P        -0.004168       0.120513       0.003681      15    30.974  QM
    2  O        -0.041728      -0.053356       1.511263       8    15.999  QM
    3  O         1.334194      -0.068100      -0.689766       8    15.999  QM
    4  O        -1.100595       0.927022      -0.671837       8    15.999  QM
    5  H        -1.633402      -1.392047      -1.178716       1     1.008  QM
    6  O        -0.898444      -1.705026      -0.607506       8    15.999  QM
    7  H        -0.271382      -2.185859      -1.188265       1     1.008  QM


 
 NEW SCF-ENERGY CALCULATED IN 28 CYCLES
 

 TOTAL ENERGY    =       -642.938107328
 
 *** ENTERING OPTIMIZATION CYCLE: 44 ***
 

 COSANG =        -0.784598359
 
 RMSQ FORCE :   0.0002390  MAXIMUM :   0.0000100  CONVERGED : NO
 MAX FORCE  :   0.0007650  MAXIMUM :   0.0000150  CONVERGED : NO
 RMSQ DR    :   0.0014558  MAXIMUM :   0.0000400  CONVERGED : NO
 MAX DR     :   0.0032553  MAXIMUM :   0.0000600  CONVERGED : NO
 
 LAMBDA ITERATION CONVERGED IN 13 CYCLES

  |TANGENTIAL STEP| =   0.004503  |PARALLEL STEP| =   0.000203
 
 HYPERSPHERE RADIUS: 0.0499975961


 COORDINATES OF OPTIMIZATION STEP 44 IN ANGSTROM

  NO.  ATOM        X              Y              Z        Z-ATOM   MASS   TYPE

    1  P        -0.004153       0.120601       0.003712      15    30.974  QM
    2  O        -0.041758      -0.053470       1.511520       8    15.999  QM
    3  O         1.334378      -0.068190      -0.689887       8    15.999  QM
    4  O        -1.100755       0.927066      -0.672034       8    15.999  QM
    5  H        -1.634178      -1.392230      -1.178157       1     1.008  QM
    6  O        -0.898412      -1.705044      -0.607476       8    15.999  QM
    7  H        -0.271439      -2.185548      -1.189302       1     1.008  QM


 
 NEW SCF-ENERGY CALCULATED IN 26 CYCLES
 

 TOTAL ENERGY    =       -642.938108283
 
 *** ENTERING OPTIMIZATION CYCLE: 45 ***
 

 COSANG =         0.964200479
 
 RMSQ FORCE :   0.0001120  MAXIMUM :   0.0000100  CONVERGED : NO
 MAX FORCE  :   0.0003616  MAXIMUM :   0.0000150  CONVERGED : NO
 RMSQ DR    :   0.0011640  MAXIMUM :   0.0000400  CONVERGED : NO
 MAX DR     :   0.0024761  MAXIMUM :   0.0000600  CONVERGED : NO
 
 LAMBDA ITERATION CONVERGED IN 5 CYCLES

  |TANGENTIAL STEP| =   0.009007  |PARALLEL STEP| =   0.000818
 
 HYPERSPHERE RADIUS: 0.0499975961


 COORDINATES OF OPTIMIZATION STEP 45 IN ANGSTROM

  NO.  ATOM        X              Y              Z        Z-ATOM   MASS   TYPE

    1  P        -0.004238       0.120216       0.003626      15    30.974  QM
    2  O        -0.041694      -0.053198       1.511401       8    15.999  QM
    3  O         1.334461      -0.068001      -0.689832       8    15.999  QM
    4  O        -1.100812       0.927391      -0.671813       8    15.999  QM
    5  H        -1.632216      -1.391456      -1.180607       1     1.008  QM
    6  O        -0.898464      -1.705045      -0.607344       8    15.999  QM
    7  H        -0.271404      -2.186955      -1.188797       1     1.008  QM


 
 NEW SCF-ENERGY CALCULATED IN 28 CYCLES
 

 TOTAL ENERGY    =       -642.938107994
 
 *** ENTERING OPTIMIZATION CYCLE: 46 ***
 

 COSANG =        -0.516983403
 
 RMSQ FORCE :   0.0000802  MAXIMUM :   0.0000100  CONVERGED : NO
 MAX FORCE  :   0.0001865  MAXIMUM :   0.0000150  CONVERGED : NO
 RMSQ DR    :   0.0023351  MAXIMUM :   0.0000400  CONVERGED : NO
 MAX DR     :   0.0049251  MAXIMUM :   0.0000600  CONVERGED : NO
 
 LAMBDA ITERATION CONVERGED IN 5 CYCLES

  |TANGENTIAL STEP| =   0.007205  |PARALLEL STEP| =   0.000522
 
 HYPERSPHERE RADIUS: 0.0499975961


 COORDINATES OF OPTIMIZATION STEP 46 IN ANGSTROM

  NO.  ATOM        X              Y              Z        Z-ATOM   MASS   TYPE

    1  P        -0.004171       0.120528       0.003659      15    30.974  QM
    2  O        -0.041742      -0.053417       1.511549       8    15.999  QM
    3  O         1.334394      -0.068147      -0.689885       8    15.999  QM
    4  O        -1.100749       0.927095      -0.671953       8    15.999  QM
    5  H        -1.634097      -1.392236      -1.179082       1     1.008  QM
    6  O        -0.898477      -1.704986      -0.607451       8    15.999  QM
    7  H        -0.270570      -2.186214      -1.188916       1     1.008  QM


 
 NEW SCF-ENERGY CALCULATED IN 32 CYCLES
 

 TOTAL ENERGY    =       -642.938108322
 
 *** ENTERING OPTIMIZATION CYCLE: 47 ***
 

 COSANG =         0.016273662
 
 RMSQ FORCE :   0.0001211  MAXIMUM :   0.0000100  CONVERGED : NO
 MAX FORCE  :   0.0003654  MAXIMUM :   0.0000150  CONVERGED : NO
 RMSQ DR    :   0.0018653  MAXIMUM :   0.0000400  CONVERGED : NO
 MAX DR     :   0.0041618  MAXIMUM :   0.0000600  CONVERGED : NO
 
 LAMBDA ITERATION CONVERGED IN 9 CYCLES

  |TANGENTIAL STEP| =   0.007205  |PARALLEL STEP| =   0.000522
 
 HYPERSPHERE RADIUS: 0.0499975961


 COORDINATES OF OPTIMIZATION STEP 47 IN ANGSTROM

  NO.  ATOM        X              Y              Z        Z-ATOM   MASS   TYPE

    1  P        -0.004251       0.120303       0.003659      15    30.974  QM
    2  O        -0.041777      -0.053200       1.511524       8    15.999  QM
    3  O         1.334430      -0.068076      -0.689904       8    15.999  QM
    4  O        -1.100740       0.927316      -0.671841       8    15.999  QM
    5  H        -1.633795      -1.391776      -1.178273       1     1.008  QM
    6  O        -0.898221      -1.704957      -0.607591       8    15.999  QM
    7  H        -0.272607      -2.188294      -1.188605       1     1.008  QM


 
 NEW SCF-ENERGY CALCULATED IN 30 CYCLES
 

 TOTAL ENERGY    =       -642.938107783
 
 *** LAST STEP WAS REJECTED ***
 
 LAMBDA ITERATION CONVERGED IN 8 CYCLES

  |TANGENTIAL STEP| =   0.003603  |PARALLEL STEP| =   0.000130
 
 HYPERSPHERE RADIUS: 0.0499975961


 COORDINATES OF OPTIMIZATION STEP 47 IN ANGSTROM

  NO.  ATOM        X              Y              Z        Z-ATOM   MASS   TYPE

    1  P        -0.004210       0.120449       0.003674      15    30.974  QM
    2  O        -0.041754      -0.053350       1.511510       8    15.999  QM
    3  O         1.334419      -0.068140      -0.689898       8    15.999  QM
    4  O        -1.100777       0.927234      -0.671928       8    15.999  QM
    5  H        -1.633487      -1.391621      -1.178729       1     1.008  QM
    6  O        -0.898350      -1.705046      -0.607483       8    15.999  QM
    7  H        -0.271737      -2.186803      -1.188807       1     1.008  QM


 
 NEW SCF-ENERGY CALCULATED IN 22 CYCLES
 

 TOTAL ENERGY    =       -642.938108440
 
 *** ENTERING OPTIMIZATION CYCLE: 48 ***
 

 COSANG =        -0.891972697
 
 RMSQ FORCE :   0.0000867  MAXIMUM :   0.0000100  CONVERGED : NO
 MAX FORCE  :   0.0002767  MAXIMUM :   0.0000150  CONVERGED : NO
 RMSQ DR    :   0.0009308  MAXIMUM :   0.0000400  CONVERGED : NO
 MAX DR     :   0.0028835  MAXIMUM :   0.0000600  CONVERGED : NO
 
 LAMBDA ITERATION CONVERGED IN 5 CYCLES

  |TANGENTIAL STEP| =   0.003603  |PARALLEL STEP| =   0.000130
 
 HYPERSPHERE RADIUS: 0.0499975961


 COORDINATES OF OPTIMIZATION STEP 48 IN ANGSTROM

  NO.  ATOM        X              Y              Z        Z-ATOM   MASS   TYPE

    1  P        -0.004164       0.120501       0.003678      15    30.974  QM
    2  O        -0.041738      -0.053388       1.511417       8    15.999  QM
    3  O         1.334338      -0.068129      -0.689843       8    15.999  QM
    4  O        -1.100730       0.927114      -0.671916       8    15.999  QM
    5  H        -1.633517      -1.392150      -1.179622       1     1.008  QM
    6  O        -0.898468      -1.705012      -0.607373       8    15.999  QM
    7  H        -0.270994      -2.186093      -1.189362       1     1.008  QM


 
 NEW SCF-ENERGY CALCULATED IN 26 CYCLES
 

 TOTAL ENERGY    =       -642.938108357
 
 *** ENTERING OPTIMIZATION CYCLE: 49 ***
 

 COSANG =        -0.967185540
 
 RMSQ FORCE :   0.0000964  MAXIMUM :   0.0000100  CONVERGED : NO
 MAX FORCE  :   0.0002980  MAXIMUM :   0.0000150  CONVERGED : NO
 RMSQ DR    :   0.0009308  MAXIMUM :   0.0000400  CONVERGED : NO
 MAX DR     :   0.0022334  MAXIMUM :   0.0000600  CONVERGED : NO
 
 LAMBDA ITERATION CONVERGED IN 6 CYCLES

  |TANGENTIAL STEP| =   0.002882  |PARALLEL STEP| =   0.000083
 
 HYPERSPHERE RADIUS: 0.0499975961


 COORDINATES OF OPTIMIZATION STEP 49 IN ANGSTROM

  NO.  ATOM        X              Y              Z        Z-ATOM   MASS   TYPE

    1  P        -0.004189       0.120453       0.003667      15    30.974  QM
    2  O        -0.041741      -0.053393       1.511625       8    15.999  QM
    3  O         1.334524      -0.068144      -0.689935       8    15.999  QM
    4  O        -1.100867       0.927243      -0.672001       8    15.999  QM
    5  H        -1.633635      -1.392144      -1.179348       1     1.008  QM
    6  O        -0.898453      -1.705018      -0.607409       8    15.999  QM
    7  H        -0.271042      -2.186255      -1.189211       1     1.008  QM


 
 NEW SCF-ENERGY CALCULATED IN 24 CYCLES
 

 TOTAL ENERGY    =       -642.938108596
 
 *** ENTERING OPTIMIZATION CYCLE: 50 ***
 

 COSANG =         0.847386193
 
 RMSQ FORCE :   0.0000727  MAXIMUM :   0.0000100  CONVERGED : NO
 MAX FORCE  :   0.0002326  MAXIMUM :   0.0000150  CONVERGED : NO
 RMSQ DR    :   0.0007445  MAXIMUM :   0.0000400  CONVERGED : NO
 MAX DR     :   0.0018272  MAXIMUM :   0.0000600  CONVERGED : NO
 
 LAMBDA ITERATION CONVERGED IN 4 CYCLES

  |TANGENTIAL STEP| =   0.005764  |PARALLEL STEP| =   0.000333
 
 HYPERSPHERE RADIUS: 0.0499975961


 COORDINATES OF OPTIMIZATION STEP 50 IN ANGSTROM

  NO.  ATOM        X              Y              Z        Z-ATOM   MASS   TYPE

    1  P        -0.004192       0.120525       0.003664      15    30.974  QM
    2  O        -0.041738      -0.053379       1.511373       8    15.999  QM
    3  O         1.334281      -0.068126      -0.689819       8    15.999  QM
    4  O        -1.100647       0.927068      -0.671871       8    15.999  QM
    5  H        -1.633340      -1.391461      -1.178131       1     1.008  QM
    6  O        -0.898416      -1.705090      -0.607570       8    15.999  QM
    7  H        -0.271541      -2.185748      -1.187674       1     1.008  QM


 
 NEW SCF-ENERGY CALCULATED IN 27 CYCLES
 

 TOTAL ENERGY    =       -642.938105996
 
 *** OPTIMIZATION NOT COMPLETED ***
 


 LAST INPUT ORIENTATION IN ANGSTROM

  NO.  ATOM        X              Y              Z        Z-ATOM   MASS   TYPE

    1  P        -0.004192       0.120525       0.003664      15    30.974  QM
    2  O        -0.041738      -0.053379       1.511373       8    15.999  QM
    3  O         1.334281      -0.068126      -0.689819       8    15.999  QM
    4  O        -1.100647       0.927068      -0.671871       8    15.999  QM
    5  H        -1.633340      -1.391461      -1.178131       1     1.008  QM
    6  O        -0.898416      -1.705090      -0.607570       8    15.999  QM
    7  H        -0.271541      -2.185748      -1.187674       1     1.008  QM


 
 HYPERSPHERE RADIUS: 0.0499975961

  ANGLE =       0.87  COS_ANGLE =       0.65
 
 *** COORDINATES RELOADED ***

  ANGLE =       0.03  COS_ANGLE =       1.00


 IRC COORDINATES OF STEP 37 IN ANGSTROM

  NO.  ATOM        X              Y              Z        Z-ATOM   MASS   TYPE

    1  P        -0.003969       0.119959       0.003715      15    30.974  QM
    2  O        -0.041176      -0.052916       1.511655       8    15.999  QM
    3  O         1.335056      -0.067356      -0.689295       8    15.999  QM
    4  O        -1.101306       0.925315      -0.672381       8    15.999  QM
    5  H        -1.633888      -1.387692      -1.178709       1     1.008  QM
    6  O        -0.899352      -1.703691      -0.607773       8    15.999  QM
    7  H        -0.273724      -2.186027      -1.190205       1     1.008  QM


 RMSQ FORCE :   0.0010007  MAXIMUM :   0.0000100  CONVERGED :NO 
 MAX FORCE  :   0.0027047  MAXIMUM :   0.0000150  CONVERGED :NO 

 NUMBER OF CONSTRAINED OPTIMIZATION CYCLES: 6
 
 TOTAL ENERGY = -642.938078872606
 
 
 CURRENT SPLINE LENGTH: 0.013 AMU^1/2*ANGSTROM
 IRC COORDINATE: 1.865 AMU^1/2*ANGSTROM

  ANGLE =       0.03  COS_ANGLE =       1.00


 IRC COORDINATES OF STEP 38 IN ANGSTROM

  NO.  ATOM        X              Y              Z        Z-ATOM   MASS   TYPE

    1  P        -0.004179       0.120496       0.003669      15    30.974  QM
    2  O        -0.041732      -0.053375       1.511472       8    15.999  QM
    3  O         1.334383      -0.068122      -0.689856       8    15.999  QM
    4  O        -1.100743       0.927147      -0.671919       8    15.999  QM
    5  H        -1.633604      -1.392114      -1.179202       1     1.008  QM
    6  O        -0.898460      -1.705040      -0.607449       8    15.999  QM
    7  H        -0.271164      -2.186309      -1.188912       1     1.008  QM


 RMSQ FORCE :   0.0009588  MAXIMUM :   0.0000100  CONVERGED :NO 
 MAX FORCE  :   0.0026161  MAXIMUM :   0.0000150  CONVERGED :NO 

 NUMBER OF CONSTRAINED OPTIMIZATION CYCLES: 42
 
 TOTAL ENERGY = -642.938108582438
 
 
 CURRENT SPLINE LENGTH: 0.013 AMU^1/2*ANGSTROM
 IRC COORDINATE: 1.879 AMU^1/2*ANGSTROM

  ANGLE =       0.03  COS_ANGLE =       1.00


 IRC COORDINATES OF STEP 39 IN ANGSTROM

  NO.  ATOM        X              Y              Z        Z-ATOM   MASS   TYPE

    1  P        -0.004386       0.121025       0.003642      15    30.974  QM
    2  O        -0.042292      -0.053837       1.511291       8    15.999  QM
    3  O         1.333724      -0.068917      -0.690429       8    15.999  QM
    4  O        -1.100225       0.929008      -0.671486       8    15.999  QM
    5  H        -1.633304      -1.396446      -1.179646       1     1.008  QM
    6  O        -0.897538      -1.706383      -0.607112       8    15.999  QM
    7  H        -0.268657      -2.186532      -1.187821       1     1.008  QM


 RMSQ FORCE :   0.0009189  MAXIMUM :   0.0000100  CONVERGED :NO 
 MAX FORCE  :   0.0024933  MAXIMUM :   0.0000150  CONVERGED :NO 

 NUMBER OF CONSTRAINED OPTIMIZATION CYCLES: 11
 
 TOTAL ENERGY = -642.938137124733
 
 
 CURRENT SPLINE LENGTH: 0.013 AMU^1/2*ANGSTROM
 IRC COORDINATE: 1.892 AMU^1/2*ANGSTROM

  ANGLE =       0.02  COS_ANGLE =       1.00


 IRC COORDINATES OF STEP 40 IN ANGSTROM

  NO.  ATOM        X              Y              Z        Z-ATOM   MASS   TYPE

    1  P        -0.004605       0.121532       0.003598      15    30.974  QM
    2  O        -0.042862      -0.054294       1.511132       8    15.999  QM
    3  O         1.333057      -0.069698      -0.691019       8    15.999  QM
    4  O        -1.099678       0.930861      -0.671038       8    15.999  QM
    5  H        -1.632966      -1.400829      -1.180127       1     1.008  QM
    6  O        -0.896611      -1.707694      -0.606768       8    15.999  QM
    7  H        -0.266056      -2.186706      -1.186617       1     1.008  QM


 RMSQ FORCE :   0.0008809  MAXIMUM :   0.0000100  CONVERGED :NO 
 MAX FORCE  :   0.0023875  MAXIMUM :   0.0000150  CONVERGED :NO 

 NUMBER OF CONSTRAINED OPTIMIZATION CYCLES: 6
 
 TOTAL ENERGY = -642.938164492221
 
 
 CURRENT SPLINE LENGTH: 0.013 AMU^1/2*ANGSTROM
 IRC COORDINATE: 1.905 AMU^1/2*ANGSTROM

  ANGLE =       0.02  COS_ANGLE =       1.00


 IRC COORDINATES OF STEP 41 IN ANGSTROM

  NO.  ATOM        X              Y              Z        Z-ATOM   MASS   TYPE

    1  P        -0.004836       0.122026       0.003547      15    30.974  QM
    2  O        -0.043444      -0.054746       1.510979       8    15.999  QM
    3  O         1.332383      -0.070484      -0.691621       8    15.999  QM
    4  O        -1.099112       0.932707      -0.670577       8    15.999  QM
    5  H        -1.632635      -1.405171      -1.180545       1     1.008  QM
    6  O        -0.895664      -1.708980      -0.606421       8    15.999  QM
    7  H        -0.263413      -2.186834      -1.185373       1     1.008  QM


 RMSQ FORCE :   0.0008419  MAXIMUM :   0.0000100  CONVERGED :NO 
 MAX FORCE  :   0.0022956  MAXIMUM :   0.0000150  CONVERGED :NO 

 NUMBER OF CONSTRAINED OPTIMIZATION CYCLES: 11
 
 TOTAL ENERGY = -642.938190689350
 
 
 CURRENT SPLINE LENGTH: 0.013 AMU^1/2*ANGSTROM
 IRC COORDINATE: 1.918 AMU^1/2*ANGSTROM
 
 
 
 
 ***************************************
 *** MOLECULAR GEOMETRY OPTIMIZATION ***
 ***************************************
 
 *** ACTIVE DEGREES OF FREEDOM: 15 ***
 
 HYPERSPHERE RADIUS: 0.0250021195
 
 *** ENTERING OPTIMIZATION CYCLE: 1 ***
 
 
 RMSQ FORCE :   0.0000315  MAXIMUM :   0.0000100  CONVERGED : NO
 MAX FORCE  :   0.0001121  MAXIMUM :   0.0000150  CONVERGED : NO
 
 LAMBDA ITERATION CONVERGED IN 8 CYCLES

  |TANGENTIAL STEP| =   0.012501  |PARALLEL STEP| =   0.003350
 
 HYPERSPHERE RADIUS: 0.0250021195
 
 *** SCFTOL TIGHTEN TO 0.750E-09 ***


 COORDINATES OF OPTIMIZATION STEP 1 IN ANGSTROM

  NO.  ATOM        X              Y              Z        Z-ATOM   MASS   TYPE

    1  P        -0.005063       0.122131       0.003533      15    30.974  QM
    2  O        -0.044062      -0.055015       1.510730       8    15.999  QM
    3  O         1.331520      -0.071250      -0.692239       8    15.999  QM
    4  O        -1.098578       0.934366      -0.670141       8    15.999  QM
    5  H        -1.630820      -1.410287      -1.183725       1     1.008  QM
    6  O        -0.894487      -1.709508      -0.605604       8    15.999  QM
    7  H        -0.261926      -2.186505      -1.187864       1     1.008  QM


 
 NEW SCF-ENERGY CALCULATED IN 27 CYCLES
 

 TOTAL ENERGY    =       -642.938205544
 
 *** LAST STEP WAS REJECTED ***
 
 LAMBDA ITERATION CONVERGED IN 5 CYCLES

  |TANGENTIAL STEP| =   0.006251  |PARALLEL STEP| =   0.000794
 
 HYPERSPHERE RADIUS: 0.0250021195


 COORDINATES OF OPTIMIZATION STEP 1 IN ANGSTROM

  NO.  ATOM        X              Y              Z        Z-ATOM   MASS   TYPE

    1  P        -0.005058       0.122374       0.003517      15    30.974  QM
    2  O        -0.044051      -0.055132       1.510772       8    15.999  QM
    3  O         1.331616      -0.071280      -0.692234       8    15.999  QM
    4  O        -1.098563       0.934527      -0.670123       8    15.999  QM
    5  H        -1.631547      -1.410150      -1.182437       1     1.008  QM
    6  O        -0.894610      -1.709982      -0.605829       8    15.999  QM
    7  H        -0.261332      -2.186821      -1.186093       1     1.008  QM


 
 NEW SCF-ENERGY CALCULATED IN 31 CYCLES
 

 TOTAL ENERGY    =       -642.938213076
 
 *** LAST STEP WAS REJECTED ***
 
 LAMBDA ITERATION CONVERGED IN 5 CYCLES

  |TANGENTIAL STEP| =   0.003125  |PARALLEL STEP| =   0.000196
 
 HYPERSPHERE RADIUS: 0.0250021195


 COORDINATES OF OPTIMIZATION STEP 1 IN ANGSTROM

  NO.  ATOM        X              Y              Z        Z-ATOM   MASS   TYPE

    1  P        -0.005058       0.122454       0.003511      15    30.974  QM
    2  O        -0.044040      -0.055170       1.510787       8    15.999  QM
    3  O         1.331656      -0.071281      -0.692228       8    15.999  QM
    4  O        -1.098558       0.934559      -0.670121       8    15.999  QM
    5  H        -1.631923      -1.409857      -1.181684       1     1.008  QM
    6  O        -0.894663      -1.710143      -0.605951       8    15.999  QM
    7  H        -0.261012      -2.186922      -1.185108       1     1.008  QM


 
 NEW SCF-ENERGY CALCULATED IN 27 CYCLES
 

 TOTAL ENERGY    =       -642.938215096
 
 *** LAST STEP WAS REJECTED ***
 
 LAMBDA ITERATION CONVERGED IN 4 CYCLES

  |TANGENTIAL STEP| =   0.001563  |PARALLEL STEP| =   0.000049
 
 HYPERSPHERE RADIUS: 0.0250021195


 COORDINATES OF OPTIMIZATION STEP 1 IN ANGSTROM

  NO.  ATOM        X              Y              Z        Z-ATOM   MASS   TYPE

    1  P        -0.005056       0.122488       0.003508      15    30.974  QM
    2  O        -0.044032      -0.055185       1.510795       8    15.999  QM
    3  O         1.331676      -0.071277      -0.692222       8    15.999  QM
    4  O        -1.098558       0.934564      -0.670122       8    15.999  QM
    5  H        -1.632118      -1.409678      -1.181295       1     1.008  QM
    6  O        -0.894691      -1.710210      -0.606014       8    15.999  QM
    7  H        -0.260856      -2.186960      -1.184602       1     1.008  QM


 
 NEW SCF-ENERGY CALCULATED IN 26 CYCLES
 

 TOTAL ENERGY    =       -642.938215594
 
 *** ENTERING OPTIMIZATION CYCLE: 2 ***
 

 COSANG =        -0.838869147
 
 RMSQ FORCE :   0.0000820  MAXIMUM :   0.0000100  CONVERGED : NO
 MAX FORCE  :   0.0002653  MAXIMUM :   0.0000150  CONVERGED : NO
 RMSQ DR    :   0.0004037  MAXIMUM :   0.0000400  CONVERGED : NO
 MAX DR     :   0.0011156  MAXIMUM :   0.0000600  CONVERGED : NO
 
 LAMBDA ITERATION CONVERGED IN 4 CYCLES

  |TANGENTIAL STEP| =   0.001250  |PARALLEL STEP| =   0.000031
 
 HYPERSPHERE RADIUS: 0.0250021195


 COORDINATES OF OPTIMIZATION STEP 2 IN ANGSTROM

  NO.  ATOM        X              Y              Z        Z-ATOM   MASS   TYPE

    1  P        -0.005061       0.122495       0.003505      15    30.974  QM
    2  O        -0.044034      -0.055189       1.510802       8    15.999  QM
    3  O         1.331683      -0.071278      -0.692226       8    15.999  QM
    4  O        -1.098553       0.934563      -0.670120       8    15.999  QM
    5  H        -1.632255      -1.409505      -1.180976       1     1.008  QM
    6  O        -0.894687      -1.710235      -0.606063       8    15.999  QM
    7  H        -0.260810      -2.186863      -1.184133       1     1.008  QM


 
 NEW SCF-ENERGY CALCULATED IN 26 CYCLES
 

 TOTAL ENERGY    =       -642.938215738
 
 *** ENTERING OPTIMIZATION CYCLE: 3 ***
 

 COSANG =        -0.692547941
 
 RMSQ FORCE :   0.0000178  MAXIMUM :   0.0000100  CONVERGED : NO
 MAX FORCE  :   0.0000635  MAXIMUM :   0.0000150  CONVERGED : NO
 RMSQ DR    :   0.0003229  MAXIMUM :   0.0000400  CONVERGED : NO
 MAX DR     :   0.0009528  MAXIMUM :   0.0000600  CONVERGED : NO
 
 LAMBDA ITERATION CONVERGED IN 4 CYCLES

  |TANGENTIAL STEP| =   0.001250  |PARALLEL STEP| =   0.000031
 
 HYPERSPHERE RADIUS: 0.0250021195
 
 *** SCFTOL TIGHTEN TO 0.250E-09 ***


 COORDINATES OF OPTIMIZATION STEP 3 IN ANGSTROM

  NO.  ATOM        X              Y              Z        Z-ATOM   MASS   TYPE

    1  P        -0.005059       0.122508       0.003503      15    30.974  QM
    2  O        -0.044029      -0.055194       1.510807       8    15.999  QM
    3  O         1.331695      -0.071274      -0.692222       8    15.999  QM
    4  O        -1.098556       0.934560      -0.670122       8    15.999  QM
    5  H        -1.632428      -1.409329      -1.180668       1     1.008  QM
    6  O        -0.894719      -1.710255      -0.606096       8    15.999  QM
    7  H        -0.260410      -2.187071      -1.183976       1     1.008  QM


 
 NEW SCF-ENERGY CALCULATED IN 27 CYCLES
 

 TOTAL ENERGY    =       -642.938215610
 
 *** ENTERING OPTIMIZATION CYCLE: 4 ***
 

 COSANG =        -0.947847228
 
 RMSQ FORCE :   0.0000700  MAXIMUM :   0.0000100  CONVERGED : NO
 MAX FORCE  :   0.0002209  MAXIMUM :   0.0000150  CONVERGED : NO
 RMSQ DR    :   0.0003229  MAXIMUM :   0.0000400  CONVERGED : NO
 MAX DR     :   0.0009824  MAXIMUM :   0.0000600  CONVERGED : NO
 
 LAMBDA ITERATION CONVERGED IN 10 CYCLES

  |TANGENTIAL STEP| =   0.001000  |PARALLEL STEP| =   0.000020
 
 HYPERSPHERE RADIUS: 0.0250021195


 COORDINATES OF OPTIMIZATION STEP 4 IN ANGSTROM

  NO.  ATOM        X              Y              Z        Z-ATOM   MASS   TYPE

    1  P        -0.005074       0.122494       0.003502      15    30.974  QM
    2  O        -0.044040      -0.055192       1.510806       8    15.999  QM
    3  O         1.331671      -0.071287      -0.692236       8    15.999  QM
    4  O        -1.098530       0.934548      -0.670116       8    15.999  QM
    5  H        -1.632325      -1.409403      -1.180816       1     1.008  QM
    6  O        -0.894672      -1.710211      -0.606061       8    15.999  QM
    7  H        -0.260622      -2.186912      -1.184178       1     1.008  QM


 
 NEW SCF-ENERGY CALCULATED IN 23 CYCLES
 

 TOTAL ENERGY    =       -642.938215699
 
 *** ENTERING OPTIMIZATION CYCLE: 5 ***
 

 COSANG =         0.938117278
 
 RMSQ FORCE :   0.0000345  MAXIMUM :   0.0000100  CONVERGED : NO
 MAX FORCE  :   0.0001208  MAXIMUM :   0.0000150  CONVERGED : NO
 RMSQ DR    :   0.0002583  MAXIMUM :   0.0000400  CONVERGED : NO
 MAX DR     :   0.0006834  MAXIMUM :   0.0000600  CONVERGED : NO
 
 LAMBDA ITERATION CONVERGED IN 5 CYCLES

  |TANGENTIAL STEP| =   0.002000  |PARALLEL STEP| =   0.000080
 
 HYPERSPHERE RADIUS: 0.0250021195


 COORDINATES OF OPTIMIZATION STEP 5 IN ANGSTROM

  NO.  ATOM        X              Y              Z        Z-ATOM   MASS   TYPE

    1  P        -0.005004       0.122496       0.003534      15    30.974  QM
    2  O        -0.044011      -0.055194       1.510789       8    15.999  QM
    3  O         1.331725      -0.071263      -0.692198       8    15.999  QM
    4  O        -1.098663       0.934631      -0.670170       8    15.999  QM
    5  H        -1.632230      -1.409546      -1.181063       1     1.008  QM
    6  O        -0.894749      -1.710305      -0.606082       8    15.999  QM
    7  H        -0.260853      -2.186984      -1.184068       1     1.008  QM


 
 NEW SCF-ENERGY CALCULATED IN 25 CYCLES
 

 TOTAL ENERGY    =       -642.938215715
 
 *** ENTERING OPTIMIZATION CYCLE: 6 ***
 

 COSANG =        -0.713556628
 
 RMSQ FORCE :   0.0000352  MAXIMUM :   0.0000100  CONVERGED : NO
 MAX FORCE  :   0.0000758  MAXIMUM :   0.0000150  CONVERGED : NO
 RMSQ DR    :   0.0005169  MAXIMUM :   0.0000400  CONVERGED : NO
 MAX DR     :   0.0009974  MAXIMUM :   0.0000600  CONVERGED : NO
 
 LAMBDA ITERATION CONVERGED IN 5 CYCLES

  |TANGENTIAL STEP| =   0.004000  |PARALLEL STEP| =   0.000322
 
 HYPERSPHERE RADIUS: 0.0250021195


 COORDINATES OF OPTIMIZATION STEP 6 IN ANGSTROM

  NO.  ATOM        X              Y              Z        Z-ATOM   MASS   TYPE

    1  P        -0.005126       0.122474       0.003442      15    30.974  QM
    2  O        -0.044060      -0.055161       1.510847       8    15.999  QM
    3  O         1.331619      -0.071256      -0.692250       8    15.999  QM
    4  O        -1.098373       0.934434      -0.670032       8    15.999  QM
    5  H        -1.632353      -1.409830      -1.181037       1     1.008  QM
    6  O        -0.894632      -1.710120      -0.606059       8    15.999  QM
    7  H        -0.260974      -2.186471      -1.183937       1     1.008  QM


 
 NEW SCF-ENERGY CALCULATED IN 22 CYCLES
 

 TOTAL ENERGY    =       -642.938215250
 
 *** LAST STEP WAS REJECTED ***
 
 LAMBDA ITERATION CONVERGED IN 4 CYCLES

  |TANGENTIAL STEP| =   0.002000  |PARALLEL STEP| =   0.000080
 
 HYPERSPHERE RADIUS: 0.0250021195


 COORDINATES OF OPTIMIZATION STEP 6 IN ANGSTROM

  NO.  ATOM        X              Y              Z        Z-ATOM   MASS   TYPE

    1  P        -0.005079       0.122511       0.003485      15    30.974  QM
    2  O        -0.044035      -0.055189       1.510817       8    15.999  QM
    3  O         1.331683      -0.071271      -0.692227       8    15.999  QM
    4  O        -1.098508       0.934528      -0.670094       8    15.999  QM
    5  H        -1.632281      -1.409551      -1.180995       1     1.008  QM
    6  O        -0.894691      -1.710239      -0.606068       8    15.999  QM
    7  H        -0.260864      -2.186826      -1.184069       1     1.008  QM


 
 NEW SCF-ENERGY CALCULATED IN 28 CYCLES
 

 TOTAL ENERGY    =       -642.938215689
 
 *** ENTERING OPTIMIZATION CYCLE: 7 ***
 

 COSANG =         0.339286016
 
 RMSQ FORCE :   0.0000449  MAXIMUM :   0.0000100  CONVERGED : NO
 MAX FORCE  :   0.0001592  MAXIMUM :   0.0000150  CONVERGED : NO
 RMSQ DR    :   0.0005169  MAXIMUM :   0.0000400  CONVERGED : NO
 MAX DR     :   0.0009622  MAXIMUM :   0.0000600  CONVERGED : NO
 
 LAMBDA ITERATION CONVERGED IN 4 CYCLES

  |TANGENTIAL STEP| =   0.001600  |PARALLEL STEP| =   0.000051
 
 HYPERSPHERE RADIUS: 0.0250021195


 COORDINATES OF OPTIMIZATION STEP 7 IN ANGSTROM

  NO.  ATOM        X              Y              Z        Z-ATOM   MASS   TYPE

    1  P        -0.005060       0.122500       0.003506      15    30.974  QM
    2  O        -0.044031      -0.055189       1.510800       8    15.999  QM
    3  O         1.331687      -0.071275      -0.692223       8    15.999  QM
    4  O        -1.098553       0.934560      -0.670120       8    15.999  QM
    5  H        -1.632273      -1.409507      -1.181020       1     1.008  QM
    6  O        -0.894719      -1.710221      -0.606037       8    15.999  QM
    7  H        -0.260413      -2.187215      -1.184548       1     1.008  QM


 
 NEW SCF-ENERGY CALCULATED IN 26 CYCLES
 

 TOTAL ENERGY    =       -642.938215326
 
 *** ENTERING OPTIMIZATION CYCLE: 8 ***
 

 COSANG =        -0.945705448
 
 RMSQ FORCE :   0.0001786  MAXIMUM :   0.0000100  CONVERGED : NO
 MAX FORCE  :   0.0006681  MAXIMUM :   0.0000150  CONVERGED : NO
 RMSQ DR    :   0.0004134  MAXIMUM :   0.0000400  CONVERGED : NO
 MAX DR     :   0.0014855  MAXIMUM :   0.0000600  CONVERGED : NO
 
 LAMBDA ITERATION CONVERGED IN 8 CYCLES

  |TANGENTIAL STEP| =   0.001280  |PARALLEL STEP| =   0.000033
 
 HYPERSPHERE RADIUS: 0.0250021195


 COORDINATES OF OPTIMIZATION STEP 8 IN ANGSTROM

  NO.  ATOM        X              Y              Z        Z-ATOM   MASS   TYPE

    1  P        -0.005030       0.122495       0.003535      15    30.974  QM
    2  O        -0.044022      -0.055203       1.510779       8    15.999  QM
    3  O         1.331693      -0.071287      -0.692214       8    15.999  QM
    4  O        -1.098626       0.934608      -0.670168       8    15.999  QM
    5  H        -1.632315      -1.409345      -1.180809       1     1.008  QM
    6  O        -0.894707      -1.710253      -0.606066       8    15.999  QM
    7  H        -0.260554      -2.187082      -1.184252       1     1.008  QM


 
 NEW SCF-ENERGY CALCULATED IN 26 CYCLES
 

 TOTAL ENERGY    =       -642.938215634
 
 *** ENTERING OPTIMIZATION CYCLE: 9 ***
 

 COSANG =         0.952466299
 
 RMSQ FORCE :   0.0000834  MAXIMUM :   0.0000100  CONVERGED : NO
 MAX FORCE  :   0.0002982  MAXIMUM :   0.0000150  CONVERGED : NO
 RMSQ DR    :   0.0003306  MAXIMUM :   0.0000400  CONVERGED : NO
 MAX DR     :   0.0006808  MAXIMUM :   0.0000600  CONVERGED : NO
 
 LAMBDA ITERATION CONVERGED IN 4 CYCLES

  |TANGENTIAL STEP| =   0.002560  |PARALLEL STEP| =   0.000131
 
 HYPERSPHERE RADIUS: 0.0250021195


 COORDINATES OF OPTIMIZATION STEP 9 IN ANGSTROM

  NO.  ATOM        X              Y              Z        Z-ATOM   MASS   TYPE

    1  P        -0.005101       0.122523       0.003462      15    30.974  QM
    2  O        -0.044039      -0.055186       1.510844       8    15.999  QM
    3  O         1.331693      -0.071266      -0.692234       8    15.999  QM
    4  O        -1.098467       0.934496      -0.670067       8    15.999  QM
    5  H        -1.632206      -1.409653      -1.181204       1     1.008  QM
    6  O        -0.894688      -1.710234      -0.606049       8    15.999  QM
    7  H        -0.261050      -2.186754      -1.184195       1     1.008  QM


 
 NEW SCF-ENERGY CALCULATED IN 25 CYCLES
 

 TOTAL ENERGY    =       -642.938215576
 
 *** ENTERING OPTIMIZATION CYCLE: 10 ***
 

 COSANG =        -0.956719575
 
 RMSQ FORCE :   0.0000766  MAXIMUM :   0.0000100  CONVERGED : NO
 MAX FORCE  :   0.0002417  MAXIMUM :   0.0000150  CONVERGED : NO
 RMSQ DR    :   0.0006619  MAXIMUM :   0.0000400  CONVERGED : NO
 MAX DR     :   0.0009451  MAXIMUM :   0.0000600  CONVERGED : NO
 
 LAMBDA ITERATION CONVERGED IN 5 CYCLES

  |TANGENTIAL STEP| =   0.002048  |PARALLEL STEP| =   0.000084
 
 HYPERSPHERE RADIUS: 0.0250021195


 COORDINATES OF OPTIMIZATION STEP 10 IN ANGSTROM

  NO.  ATOM        X              Y              Z        Z-ATOM   MASS   TYPE

    1  P        -0.005038       0.122498       0.003524      15    30.974  QM
    2  O        -0.044025      -0.055199       1.510781       8    15.999  QM
    3  O         1.331681      -0.071282      -0.692212       8    15.999  QM
    4  O        -1.098596       0.934588      -0.670149       8    15.999  QM
    5  H        -1.632314      -1.409412      -1.180856       1     1.008  QM
    6  O        -0.894693      -1.710255      -0.606075       8    15.999  QM
    7  H        -0.260772      -2.186910      -1.184072       1     1.008  QM


 
 NEW SCF-ENERGY CALCULATED IN 26 CYCLES
 

 TOTAL ENERGY    =       -642.938215728
 
 *** ENTERING OPTIMIZATION CYCLE: 11 ***
 

 COSANG =         0.295287917
 
 RMSQ FORCE :   0.0000216  MAXIMUM :   0.0000100  CONVERGED : NO
 MAX FORCE  :   0.0000597  MAXIMUM :   0.0000150  CONVERGED : NO
 RMSQ DR    :   0.0005293  MAXIMUM :   0.0000400  CONVERGED : NO
 MAX DR     :   0.0008559  MAXIMUM :   0.0000600  CONVERGED : NO
 
 LAMBDA ITERATION CONVERGED IN 7 CYCLES

  |TANGENTIAL STEP| =   0.004096  |PARALLEL STEP| =   0.000338
 
 HYPERSPHERE RADIUS: 0.0250021195


 COORDINATES OF OPTIMIZATION STEP 11 IN ANGSTROM

  NO.  ATOM        X              Y              Z        Z-ATOM   MASS   TYPE

    1  P        -0.005121       0.122414       0.003396      15    30.974  QM
    2  O        -0.044072      -0.055097       1.510997       8    15.999  QM
    3  O         1.331752      -0.071178      -0.692302       8    15.999  QM
    4  O        -1.098408       0.934482      -0.669998       8    15.999  QM
    5  H        -1.632349      -1.409988      -1.181174       1     1.008  QM
    6  O        -0.894785      -1.710151      -0.606107       8    15.999  QM
    7  H        -0.260098      -2.186984      -1.183709       1     1.008  QM


 
 NEW SCF-ENERGY CALCULATED IN 22 CYCLES
 

 TOTAL ENERGY    =       -642.938215257
 
 *** LAST STEP WAS REJECTED ***
 
 LAMBDA ITERATION CONVERGED IN 6 CYCLES

  |TANGENTIAL STEP| =   0.002048  |PARALLEL STEP| =   0.000084
 
 HYPERSPHERE RADIUS: 0.0250021195


 COORDINATES OF OPTIMIZATION STEP 11 IN ANGSTROM

  NO.  ATOM        X              Y              Z        Z-ATOM   MASS   TYPE

    1  P        -0.005095       0.122483       0.003455      15    30.974  QM
    2  O        -0.044048      -0.055162       1.510884       8    15.999  QM
    3  O         1.331715      -0.071245      -0.692256       8    15.999  QM
    4  O        -1.098479       0.934519      -0.670065       8    15.999  QM
    5  H        -1.632312      -1.409692      -1.181009       1     1.008  QM
    6  O        -0.894730      -1.710210      -0.606077       8    15.999  QM
    7  H        -0.260470      -2.186959      -1.184041       1     1.008  QM


 
 NEW SCF-ENERGY CALCULATED IN 20 CYCLES
 

 TOTAL ENERGY    =       -642.938215629
 
 *** ENTERING OPTIMIZATION CYCLE: 12 ***
 

 COSANG =        -0.841636650
 
 RMSQ FORCE :   0.0000598  MAXIMUM :   0.0000100  CONVERGED : NO
 MAX FORCE  :   0.0001914  MAXIMUM :   0.0000150  CONVERGED : NO
 RMSQ DR    :   0.0005293  MAXIMUM :   0.0000400  CONVERGED : NO
 MAX DR     :   0.0008794  MAXIMUM :   0.0000600  CONVERGED : NO
 
 LAMBDA ITERATION CONVERGED IN 4 CYCLES

  |TANGENTIAL STEP| =   0.001639  |PARALLEL STEP| =   0.000054
 
 HYPERSPHERE RADIUS: 0.0250021195


 COORDINATES OF OPTIMIZATION STEP 12 IN ANGSTROM

  NO.  ATOM        X              Y              Z        Z-ATOM   MASS   TYPE

    1  P        -0.005051       0.122485       0.003513      15    30.974  QM
    2  O        -0.044033      -0.055181       1.510789       8    15.999  QM
    3  O         1.331682      -0.071269      -0.692223       8    15.999  QM
    4  O        -1.098563       0.934574      -0.670122       8    15.999  QM
    5  H        -1.632289      -1.409470      -1.180924       1     1.008  QM
    6  O        -0.894697      -1.710245      -0.606078       8    15.999  QM
    7  H        -0.260751      -2.186891      -1.183989       1     1.008  QM


 
 NEW SCF-ENERGY CALCULATED IN 23 CYCLES
 

 TOTAL ENERGY    =       -642.938215725
 
 *** ENTERING OPTIMIZATION CYCLE: 13 ***
 

 COSANG =        -0.842126434
 
 RMSQ FORCE :   0.0000283  MAXIMUM :   0.0000100  CONVERGED : NO
 MAX FORCE  :   0.0001004  MAXIMUM :   0.0000150  CONVERGED : NO
 RMSQ DR    :   0.0004233  MAXIMUM :   0.0000400  CONVERGED : NO
 MAX DR     :   0.0007386  MAXIMUM :   0.0000600  CONVERGED : NO
 
 LAMBDA ITERATION CONVERGED IN 5 CYCLES

  |TANGENTIAL STEP| =   0.001639  |PARALLEL STEP| =   0.000054
 
 HYPERSPHERE RADIUS: 0.0250021195


 COORDINATES OF OPTIMIZATION STEP 13 IN ANGSTROM

  NO.  ATOM        X              Y              Z        Z-ATOM   MASS   TYPE

    1  P        -0.005080       0.122537       0.003503      15    30.974  QM
    2  O        -0.044025      -0.055211       1.510800       8    15.999  QM
    3  O         1.331698      -0.071295      -0.692222       8    15.999  QM
    4  O        -1.098539       0.934536      -0.670119       8    15.999  QM
    5  H        -1.632160      -1.409517      -1.181226       1     1.008  QM
    6  O        -0.894676      -1.710248      -0.606023       8    15.999  QM
    7  H        -0.261099      -2.186901      -1.184522       1     1.008  QM


 
 NEW SCF-ENERGY CALCULATED IN 23 CYCLES
 

 TOTAL ENERGY    =       -642.938215643
 
 *** ENTERING OPTIMIZATION CYCLE: 14 ***
 

 COSANG =        -0.210917108
 
 RMSQ FORCE :   0.0000471  MAXIMUM :   0.0000100  CONVERGED : NO
 MAX FORCE  :   0.0001657  MAXIMUM :   0.0000150  CONVERGED : NO
 RMSQ DR    :   0.0004233  MAXIMUM :   0.0000400  CONVERGED : NO
 MAX DR     :   0.0012643  MAXIMUM :   0.0000600  CONVERGED : NO
 
 LAMBDA ITERATION CONVERGED IN 4 CYCLES

  |TANGENTIAL STEP| =   0.001311  |PARALLEL STEP| =   0.000034
 
 HYPERSPHERE RADIUS: 0.0250021195


 COORDINATES OF OPTIMIZATION STEP 14 IN ANGSTROM

  NO.  ATOM        X              Y              Z        Z-ATOM   MASS   TYPE

    1  P        -0.005061       0.122514       0.003505      15    30.974  QM
    2  O        -0.044028      -0.055201       1.510802       8    15.999  QM
    3  O         1.331688      -0.071283      -0.692220       8    15.999  QM
    4  O        -1.098556       0.934559      -0.670126       8    15.999  QM
    5  H        -1.632262      -1.409442      -1.180902       1     1.008  QM
    6  O        -0.894703      -1.710243      -0.606057       8    15.999  QM
    7  H        -0.260641      -2.187045      -1.184306       1     1.008  QM


 
 NEW SCF-ENERGY CALCULATED IN 28 CYCLES
 

 TOTAL ENERGY    =       -642.938215672
 
 *** ENTERING OPTIMIZATION CYCLE: 15 ***
 

 COSANG =        -0.118332797
 
 RMSQ FORCE :   0.0000695  MAXIMUM :   0.0000100  CONVERGED : NO
 MAX FORCE  :   0.0002578  MAXIMUM :   0.0000150  CONVERGED : NO
 RMSQ DR    :   0.0003386  MAXIMUM :   0.0000400  CONVERGED : NO
 MAX DR     :   0.0010782  MAXIMUM :   0.0000600  CONVERGED : NO
 
 LAMBDA ITERATION CONVERGED IN 5 CYCLES

  |TANGENTIAL STEP| =   0.000655  |PARALLEL STEP| =   0.000009
 
 HYPERSPHERE RADIUS: 0.0250021195


 COORDINATES OF OPTIMIZATION STEP 15 IN ANGSTROM

  NO.  ATOM        X              Y              Z        Z-ATOM   MASS   TYPE

    1  P        -0.005060       0.122509       0.003504      15    30.974  QM
    2  O        -0.044029      -0.055198       1.510805       8    15.999  QM
    3  O         1.331689      -0.071280      -0.692221       8    15.999  QM
    4  O        -1.098557       0.934561      -0.670125       8    15.999  QM
    5  H        -1.632280      -1.409448      -1.180847       1     1.008  QM
    6  O        -0.894696      -1.710252      -0.606077       8    15.999  QM
    7  H        -0.260777      -2.186887      -1.184055       1     1.008  QM


 
 NEW SCF-ENERGY CALCULATED IN 26 CYCLES
 

 TOTAL ENERGY    =       -642.938215728
 
 *** ENTERING OPTIMIZATION CYCLE: 16 ***
 

 COSANG =        -0.760102864
 
 RMSQ FORCE :   0.0000261  MAXIMUM :   0.0000100  CONVERGED : NO
 MAX FORCE  :   0.0000813  MAXIMUM :   0.0000150  CONVERGED : NO
 RMSQ DR    :   0.0001692  MAXIMUM :   0.0000400  CONVERGED : NO
 MAX DR     :   0.0006130  MAXIMUM :   0.0000600  CONVERGED : NO
 
 LAMBDA ITERATION CONVERGED IN 7 CYCLES

  |TANGENTIAL STEP| =   0.000655  |PARALLEL STEP| =   0.000009
 
 HYPERSPHERE RADIUS: 0.0250021195


 COORDINATES OF OPTIMIZATION STEP 16 IN ANGSTROM

  NO.  ATOM        X              Y              Z        Z-ATOM   MASS   TYPE

    1  P        -0.005058       0.122486       0.003499      15    30.974  QM
    2  O        -0.044034      -0.055176       1.510791       8    15.999  QM
    3  O         1.331671      -0.071263      -0.692217       8    15.999  QM
    4  O        -1.098538       0.934561      -0.670104       8    15.999  QM
    5  H        -1.632245      -1.409509      -1.181063       1     1.008  QM
    6  O        -0.894698      -1.710242      -0.606058       8    15.999  QM
    7  H        -0.260774      -2.186899      -1.184157       1     1.008  QM


 
 NEW SCF-ENERGY CALCULATED IN 23 CYCLES
 

 TOTAL ENERGY    =       -642.938215723
 
 *** ENTERING OPTIMIZATION CYCLE: 17 ***
 

 COSANG =        -0.438794317
 
 RMSQ FORCE :   0.0000128  MAXIMUM :   0.0000100  CONVERGED : NO
 MAX FORCE  :   0.0000372  MAXIMUM :   0.0000150  CONVERGED : NO
 RMSQ DR    :   0.0001692  MAXIMUM :   0.0000400  CONVERGED : NO
 MAX DR     :   0.0004053  MAXIMUM :   0.0000600  CONVERGED : NO
 
 LAMBDA ITERATION CONVERGED IN 4 CYCLES

  |TANGENTIAL STEP| =   0.000655  |PARALLEL STEP| =   0.000009
 
 HYPERSPHERE RADIUS: 0.0250021195


 COORDINATES OF OPTIMIZATION STEP 17 IN ANGSTROM

  NO.  ATOM        X              Y              Z        Z-ATOM   MASS   TYPE

    1  P        -0.005061       0.122509       0.003505      15    30.974  QM
    2  O        -0.044031      -0.055200       1.510821       8    15.999  QM
    3  O         1.331705      -0.071284      -0.692232       8    15.999  QM
    4  O        -1.098568       0.934566      -0.670131       8    15.999  QM
    5  H        -1.632296      -1.409493      -1.180931       1     1.008  QM
    6  O        -0.894697      -1.710245      -0.606067       8    15.999  QM
    7  H        -0.260764      -2.186937      -1.184157       1     1.008  QM


 
 NEW SCF-ENERGY CALCULATED IN 24 CYCLES
 

 TOTAL ENERGY    =       -642.938215752
 
 *** ENTERING OPTIMIZATION CYCLE: 18 ***
 

 COSANG =        -0.347746539
 
 RMSQ FORCE :   0.0000072  MAXIMUM :   0.0000100  CONVERGED :YES
 MAX FORCE  :   0.0000199  MAXIMUM :   0.0000150  CONVERGED : NO
 RMSQ DR    :   0.0001692  MAXIMUM :   0.0000400  CONVERGED : NO
 MAX DR     :   0.0003097  MAXIMUM :   0.0000600  CONVERGED : NO
 
 LAMBDA ITERATION CONVERGED IN 4 CYCLES

  |TANGENTIAL STEP| =   0.001311  |PARALLEL STEP| =   0.000034
 
 HYPERSPHERE RADIUS: 0.0250021195
 
 *** SCFTOL TIGHTEN TO 0.100E-09 ***


 COORDINATES OF OPTIMIZATION STEP 18 IN ANGSTROM

  NO.  ATOM        X              Y              Z        Z-ATOM   MASS   TYPE

    1  P        -0.005057       0.122491       0.003509      15    30.974  QM
    2  O        -0.044030      -0.055170       1.510729       8    15.999  QM
    3  O         1.331633      -0.071256      -0.692195       8    15.999  QM
    4  O        -1.098506       0.934539      -0.670087       8    15.999  QM
    5  H        -1.632276      -1.409382      -1.180795       1     1.008  QM
    6  O        -0.894706      -1.710249      -0.606084       8    15.999  QM
    7  H        -0.260613      -2.186900      -1.183964       1     1.008  QM


 
 NEW SCF-ENERGY CALCULATED IN 23 CYCLES
 

 TOTAL ENERGY    =       -642.938215621
 
 *** LAST STEP WAS REJECTED ***
 
 LAMBDA ITERATION CONVERGED IN 4 CYCLES

  |TANGENTIAL STEP| =   0.000655  |PARALLEL STEP| =   0.000009
 
 HYPERSPHERE RADIUS: 0.0250021195


 COORDINATES OF OPTIMIZATION STEP 18 IN ANGSTROM

  NO.  ATOM        X              Y              Z        Z-ATOM   MASS   TYPE

    1  P        -0.005058       0.122500       0.003506      15    30.974  QM
    2  O        -0.044031      -0.055185       1.510775       8    15.999  QM
    3  O         1.331666      -0.071270      -0.692212       8    15.999  QM
    4  O        -1.098536       0.934553      -0.670109       8    15.999  QM
    5  H        -1.632280      -1.409446      -1.180876       1     1.008  QM
    6  O        -0.894701      -1.710247      -0.606074       8    15.999  QM
    7  H        -0.260703      -2.186911      -1.184065       1     1.008  QM


 
 NEW SCF-ENERGY CALCULATED IN 23 CYCLES
 

 TOTAL ENERGY    =       -642.938215706
 
 *** ENTERING OPTIMIZATION CYCLE: 19 ***
 

 COSANG =        -0.392311144
 
 RMSQ FORCE :   0.0000138  MAXIMUM :   0.0000100  CONVERGED : NO
 MAX FORCE  :   0.0000394  MAXIMUM :   0.0000150  CONVERGED : NO
 RMSQ DR    :   0.0001692  MAXIMUM :   0.0000400  CONVERGED : NO
 MAX DR     :   0.0004092  MAXIMUM :   0.0000600  CONVERGED : NO
 
 LAMBDA ITERATION CONVERGED IN 3 CYCLES

  |TANGENTIAL STEP| =   0.000655  |PARALLEL STEP| =   0.000009
 
 HYPERSPHERE RADIUS: 0.0250021195


 COORDINATES OF OPTIMIZATION STEP 19 IN ANGSTROM

  NO.  ATOM        X              Y              Z        Z-ATOM   MASS   TYPE

    1  P        -0.005060       0.122501       0.003502      15    30.974  QM
    2  O        -0.044031      -0.055191       1.510808       8    15.999  QM
    3  O         1.331688      -0.071275      -0.692224       8    15.999  QM
    4  O        -1.098553       0.934563      -0.670120       8    15.999  QM
    5  H        -1.632279      -1.409514      -1.181062       1     1.008  QM
    6  O        -0.894694      -1.710243      -0.606054       8    15.999  QM
    7  H        -0.260808      -2.186916      -1.184220       1     1.008  QM


 
 NEW SCF-ENERGY CALCULATED IN 24 CYCLES
 

 TOTAL ENERGY    =       -642.938215736
 
 *** ENTERING OPTIMIZATION CYCLE: 20 ***
 

 COSANG =        -0.860472280
 
 RMSQ FORCE :   0.0000201  MAXIMUM :   0.0000100  CONVERGED : NO
 MAX FORCE  :   0.0000579  MAXIMUM :   0.0000150  CONVERGED : NO
 RMSQ DR    :   0.0001692  MAXIMUM :   0.0000400  CONVERGED : NO
 MAX DR     :   0.0005058  MAXIMUM :   0.0000600  CONVERGED : NO
 
 LAMBDA ITERATION CONVERGED IN 7 CYCLES

  |TANGENTIAL STEP| =   0.001311  |PARALLEL STEP| =   0.000034
 
 HYPERSPHERE RADIUS: 0.0250021195


 COORDINATES OF OPTIMIZATION STEP 20 IN ANGSTROM

  NO.  ATOM        X              Y              Z        Z-ATOM   MASS   TYPE

    1  P        -0.005063       0.122507       0.003508      15    30.974  QM
    2  O        -0.044032      -0.055214       1.510889       8    15.999  QM
    3  O         1.331768      -0.071303      -0.692265       8    15.999  QM
    4  O        -1.098629       0.934602      -0.670169       8    15.999  QM
    5  H        -1.632322      -1.409432      -1.180882       1     1.008  QM
    6  O        -0.894689      -1.710247      -0.606075       8    15.999  QM
    7  H        -0.260806      -2.186971      -1.184109       1     1.008  QM


 
 NEW SCF-ENERGY CALCULATED IN 27 CYCLES
 

 TOTAL ENERGY    =       -642.938215762
 
 *** LAST STEP WAS REJECTED ***
 
 LAMBDA ITERATION CONVERGED IN 6 CYCLES

  |TANGENTIAL STEP| =   0.000655  |PARALLEL STEP| =   0.000009
 
 HYPERSPHERE RADIUS: 0.0250021195


 COORDINATES OF OPTIMIZATION STEP 20 IN ANGSTROM

  NO.  ATOM        X              Y              Z        Z-ATOM   MASS   TYPE

    1  P        -0.005061       0.122503       0.003504      15    30.974  QM
    2  O        -0.044032      -0.055200       1.510840       8    15.999  QM
    3  O         1.331719      -0.071286      -0.692240       8    15.999  QM
    4  O        -1.098583       0.934579      -0.670139       8    15.999  QM
    5  H        -1.632284      -1.409472      -1.180889       1     1.008  QM
    6  O        -0.894696      -1.710246      -0.606074       8    15.999  QM
    7  H        -0.260766      -2.186932      -1.184097       1     1.008  QM


 
 NEW SCF-ENERGY CALCULATED IN 26 CYCLES
 

 TOTAL ENERGY    =       -642.938215761
 
 *** ENTERING OPTIMIZATION CYCLE: 21 ***
 

 COSANG =        -0.685888059
 
 RMSQ FORCE :   0.0000143  MAXIMUM :   0.0000100  CONVERGED : NO
 MAX FORCE  :   0.0000251  MAXIMUM :   0.0000150  CONVERGED : NO
 RMSQ DR    :   0.0001692  MAXIMUM :   0.0000400  CONVERGED : NO
 MAX DR     :   0.0004217  MAXIMUM :   0.0000600  CONVERGED : NO
 
 LAMBDA ITERATION CONVERGED IN 4 CYCLES

  |TANGENTIAL STEP| =   0.001311  |PARALLEL STEP| =   0.000034
 
 HYPERSPHERE RADIUS: 0.0250021195


 COORDINATES OF OPTIMIZATION STEP 21 IN ANGSTROM

  NO.  ATOM        X              Y              Z        Z-ATOM   MASS   TYPE

    1  P        -0.005056       0.122507       0.003510      15    30.974  QM
    2  O        -0.044028      -0.055182       1.510739       8    15.999  QM
    3  O         1.331639      -0.071266      -0.692196       8    15.999  QM
    4  O        -1.098513       0.934532      -0.670095       8    15.999  QM
    5  H        -1.632330      -1.409469      -1.181003       1     1.008  QM
    6  O        -0.894699      -1.710244      -0.606061       8    15.999  QM
    7  H        -0.260719      -2.186915      -1.184165       1     1.008  QM


 
 NEW SCF-ENERGY CALCULATED IN 22 CYCLES
 

 TOTAL ENERGY    =       -642.938215654
 
 *** ENTERING OPTIMIZATION CYCLE: 22 ***
 

 COSANG =        -0.935788092
 
 RMSQ FORCE :   0.0000288  MAXIMUM :   0.0000100  CONVERGED : NO
 MAX FORCE  :   0.0000700  MAXIMUM :   0.0000150  CONVERGED : NO
 RMSQ DR    :   0.0003386  MAXIMUM :   0.0000400  CONVERGED : NO
 MAX DR     :   0.0008846  MAXIMUM :   0.0000600  CONVERGED : NO
 
 LAMBDA ITERATION CONVERGED IN 6 CYCLES

  |TANGENTIAL STEP| =   0.001049  |PARALLEL STEP| =   0.000022
 
 HYPERSPHERE RADIUS: 0.0250021195


 COORDINATES OF OPTIMIZATION STEP 22 IN ANGSTROM

  NO.  ATOM        X              Y              Z        Z-ATOM   MASS   TYPE

    1  P        -0.005060       0.122503       0.003502      15    30.974  QM
    2  O        -0.044032      -0.055197       1.510824       8    15.999  QM
    3  O         1.331703      -0.071281      -0.692231       8    15.999  QM
    4  O        -1.098568       0.934570      -0.670129       8    15.999  QM
    5  H        -1.632348      -1.409464      -1.181030       1     1.008  QM
    6  O        -0.894692      -1.710244      -0.606056       8    15.999  QM
    7  H        -0.260758      -2.186961      -1.184211       1     1.008  QM


 
 NEW SCF-ENERGY CALCULATED IN 25 CYCLES
 

 TOTAL ENERGY    =       -642.938215736
 
 *** ENTERING OPTIMIZATION CYCLE: 23 ***
 

 COSANG =         0.761288106
 
 RMSQ FORCE :   0.0000358  MAXIMUM :   0.0000100  CONVERGED : NO
 MAX FORCE  :   0.0000986  MAXIMUM :   0.0000150  CONVERGED : NO
 RMSQ DR    :   0.0002708  MAXIMUM :   0.0000400  CONVERGED : NO
 MAX DR     :   0.0007311  MAXIMUM :   0.0000600  CONVERGED : NO
 
 LAMBDA ITERATION CONVERGED IN 5 CYCLES

  |TANGENTIAL STEP| =   0.002097  |PARALLEL STEP| =   0.000088
 
 HYPERSPHERE RADIUS: 0.0250021195


 COORDINATES OF OPTIMIZATION STEP 23 IN ANGSTROM

  NO.  ATOM        X              Y              Z        Z-ATOM   MASS   TYPE

    1  P        -0.005056       0.122494       0.003470      15    30.974  QM
    2  O        -0.044032      -0.055201       1.510921       8    15.999  QM
    3  O         1.331717      -0.071277      -0.692243       8    15.999  QM
    4  O        -1.098586       0.934576      -0.670146       8    15.999  QM
    5  H        -1.631641      -1.409882      -1.180677       1     1.008  QM
    6  O        -0.894720      -1.710220      -0.606092       8    15.999  QM
    7  H        -0.261098      -2.186724      -1.184095       1     1.008  QM


 
 NEW SCF-ENERGY CALCULATED IN 32 CYCLES
 

 TOTAL ENERGY    =       -642.938215047
 
 *** ENTERING OPTIMIZATION CYCLE: 24 ***
 

 COSANG =        -0.946229616
 
 RMSQ FORCE :   0.0002385  MAXIMUM :   0.0000100  CONVERGED : NO
 MAX FORCE  :   0.0007754  MAXIMUM :   0.0000150  CONVERGED : NO
 RMSQ DR    :   0.0005420  MAXIMUM :   0.0000400  CONVERGED : NO
 MAX DR     :   0.0016811  MAXIMUM :   0.0000600  CONVERGED : NO
 
 LAMBDA ITERATION CONVERGED IN 6 CYCLES

  |TANGENTIAL STEP| =   0.001678  |PARALLEL STEP| =   0.000056
 
 HYPERSPHERE RADIUS: 0.0250021195


 COORDINATES OF OPTIMIZATION STEP 24 IN ANGSTROM

  NO.  ATOM        X              Y              Z        Z-ATOM   MASS   TYPE

    1  P        -0.005062       0.122502       0.003517      15    30.974  QM
    2  O        -0.044029      -0.055192       1.510790       8    15.999  QM
    3  O         1.331704      -0.071281      -0.692228       8    15.999  QM
    4  O        -1.098570       0.934574      -0.670129       8    15.999  QM
    5  H        -1.632024      -1.409477      -1.180641       1     1.008  QM
    6  O        -0.894706      -1.710256      -0.606097       8    15.999  QM
    7  H        -0.260860      -2.186843      -1.183953       1     1.008  QM


 
 NEW SCF-ENERGY CALCULATED IN 26 CYCLES
 

 TOTAL ENERGY    =       -642.938215559
 
 *** ENTERING OPTIMIZATION CYCLE: 25 ***
 

 COSANG =         0.969062957
 
 RMSQ FORCE :   0.0001203  MAXIMUM :   0.0000100  CONVERGED : NO
 MAX FORCE  :   0.0003428  MAXIMUM :   0.0000150  CONVERGED : NO
 RMSQ DR    :   0.0004335  MAXIMUM :   0.0000400  CONVERGED : NO
 MAX DR     :   0.0009788  MAXIMUM :   0.0000600  CONVERGED : NO
 
 LAMBDA ITERATION CONVERGED IN 4 CYCLES

  |TANGENTIAL STEP| =   0.003356  |PARALLEL STEP| =   0.000226
 
 HYPERSPHERE RADIUS: 0.0250021195


 COORDINATES OF OPTIMIZATION STEP 25 IN ANGSTROM

  NO.  ATOM        X              Y              Z        Z-ATOM   MASS   TYPE

    1  P        -0.005047       0.122505       0.003436      15    30.974  QM
    2  O        -0.044030      -0.055194       1.510902       8    15.999  QM
    3  O         1.331638      -0.071255      -0.692199       8    15.999  QM
    4  O        -1.098514       0.934516      -0.670104       8    15.999  QM
    5  H        -1.632266      -1.409893      -1.181707       1     1.008  QM
    6  O        -0.894705      -1.710194      -0.605980       8    15.999  QM
    7  H        -0.260908      -2.186966      -1.184884       1     1.008  QM


 
 NEW SCF-ENERGY CALCULATED IN 20 CYCLES
 

 TOTAL ENERGY    =       -642.938215161
 
 *** ENTERING OPTIMIZATION CYCLE: 26 ***
 

 COSANG =        -0.838144586
 
 RMSQ FORCE :   0.0001573  MAXIMUM :   0.0000100  CONVERGED : NO
 MAX FORCE  :   0.0004194  MAXIMUM :   0.0000150  CONVERGED : NO
 RMSQ DR    :   0.0008684  MAXIMUM :   0.0000400  CONVERGED : NO
 MAX DR     :   0.0024994  MAXIMUM :   0.0000600  CONVERGED : NO
 
 LAMBDA ITERATION CONVERGED IN 6 CYCLES

  |TANGENTIAL STEP| =   0.002685  |PARALLEL STEP| =   0.000145
 
 HYPERSPHERE RADIUS: 0.0250021195


 COORDINATES OF OPTIMIZATION STEP 26 IN ANGSTROM

  NO.  ATOM        X              Y              Z        Z-ATOM   MASS   TYPE

    1  P        -0.005064       0.122510       0.003528      15    30.974  QM
    2  O        -0.044027      -0.055201       1.510784       8    15.999  QM
    3  O         1.331704      -0.071292      -0.692232       8    15.999  QM
    4  O        -1.098579       0.934579      -0.670140       8    15.999  QM
    5  H        -1.632406      -1.409242      -1.181115       1     1.008  QM
    6  O        -0.894679      -1.710256      -0.606040       8    15.999  QM
    7  H        -0.260722      -2.187093      -1.184349       1     1.008  QM


 
 NEW SCF-ENERGY CALCULATED IN 27 CYCLES
 

 TOTAL ENERGY    =       -642.938215597
 
 *** ENTERING OPTIMIZATION CYCLE: 27 ***
 

 COSANG =         0.836816721
 
 RMSQ FORCE :   0.0001013  MAXIMUM :   0.0000100  CONVERGED : NO
 MAX FORCE  :   0.0002641  MAXIMUM :   0.0000150  CONVERGED : NO
 RMSQ DR    :   0.0006942  MAXIMUM :   0.0000400  CONVERGED : NO
 MAX DR     :   0.0015504  MAXIMUM :   0.0000600  CONVERGED : NO
 
 LAMBDA ITERATION CONVERGED IN 6 CYCLES

  |TANGENTIAL STEP| =   0.005369  |PARALLEL STEP| =   0.000583
 
 HYPERSPHERE RADIUS: 0.0250021195


 COORDINATES OF OPTIMIZATION STEP 27 IN ANGSTROM

  NO.  ATOM        X              Y              Z        Z-ATOM   MASS   TYPE

    1  P        -0.005016       0.122433       0.003371      15    30.974  QM
    2  O        -0.044051      -0.055136       1.510943       8    15.999  QM
    3  O         1.331657      -0.071153      -0.692174       8    15.999  QM
    4  O        -1.098453       0.934438      -0.670032       8    15.999  QM
    5  H        -1.632561      -1.410852      -1.180747       1     1.008  QM
    6  O        -0.894842      -1.710125      -0.606145       8    15.999  QM
    7  H        -0.260323      -2.186196      -1.183406       1     1.008  QM


 
 NEW SCF-ENERGY CALCULATED IN 28 CYCLES
 

 TOTAL ENERGY    =       -642.938214768
 
 *** ENTERING OPTIMIZATION CYCLE: 28 ***
 

 COSANG =        -0.954287214
 
 RMSQ FORCE :   0.0001830  MAXIMUM :   0.0000100  CONVERGED : NO
 MAX FORCE  :   0.0004139  MAXIMUM :   0.0000150  CONVERGED : NO
 RMSQ DR    :   0.0013945  MAXIMUM :   0.0000400  CONVERGED : NO
 MAX DR     :   0.0037290  MAXIMUM :   0.0000600  CONVERGED : NO
 
 LAMBDA ITERATION CONVERGED IN 5 CYCLES

  |TANGENTIAL STEP| =   0.004295  |PARALLEL STEP| =   0.000372
 
 HYPERSPHERE RADIUS: 0.0250021195


 COORDINATES OF OPTIMIZATION STEP 28 IN ANGSTROM

  NO.  ATOM        X              Y              Z        Z-ATOM   MASS   TYPE

    1  P        -0.005056       0.122503       0.003490      15    30.974  QM
    2  O        -0.044030      -0.055190       1.510808       8    15.999  QM
    3  O         1.331658      -0.071271      -0.692210       8    15.999  QM
    4  O        -1.098533       0.934548      -0.670111       8    15.999  QM
    5  H        -1.632038      -1.409596      -1.180790       1     1.008  QM
    6  O        -0.894700      -1.710242      -0.606084       8    15.999  QM
    7  H        -0.260928      -2.186792      -1.184030       1     1.008  QM


 
 NEW SCF-ENERGY CALCULATED IN 24 CYCLES
 

 TOTAL ENERGY    =       -642.938215577
 
 *** ENTERING OPTIMIZATION CYCLE: 29 ***
 

 COSANG =         0.925151921
 
 RMSQ FORCE :   0.0001085  MAXIMUM :   0.0000100  CONVERGED : NO
 MAX FORCE  :   0.0003028  MAXIMUM :   0.0000150  CONVERGED : NO
 RMSQ DR    :   0.0011132  MAXIMUM :   0.0000400  CONVERGED : NO
 MAX DR     :   0.0032173  MAXIMUM :   0.0000600  CONVERGED : NO
 
 LAMBDA ITERATION CONVERGED IN 10 CYCLES

  |TANGENTIAL STEP| =   0.008591  |PARALLEL STEP| =   0.001522
 
 HYPERSPHERE RADIUS: 0.0250021195


 COORDINATES OF OPTIMIZATION STEP 29 IN ANGSTROM

  NO.  ATOM        X              Y              Z        Z-ATOM   MASS   TYPE

    1  P        -0.004911       0.122758       0.003506      15    30.974  QM
    2  O        -0.043938      -0.055478       1.510912       8    15.999  QM
    3  O         1.332025      -0.071233      -0.692166       8    15.999  QM
    4  O        -1.098836       0.934315      -0.670313       8    15.999  QM
    5  H        -1.633459      -1.410599      -1.182023       1     1.008  QM
    6  O        -0.895158      -1.710216      -0.606030       8    15.999  QM
    7  H        -0.259181      -2.186329      -1.183296       1     1.008  QM


 
 NEW SCF-ENERGY CALCULATED IN 27 CYCLES
 

 TOTAL ENERGY    =       -642.938213051
 
 *** LAST STEP WAS REJECTED ***
 
 LAMBDA ITERATION CONVERGED IN 7 CYCLES

  |TANGENTIAL STEP| =   0.004295  |PARALLEL STEP| =   0.000372
 
 HYPERSPHERE RADIUS: 0.0250021195


 COORDINATES OF OPTIMIZATION STEP 29 IN ANGSTROM

  NO.  ATOM        X              Y              Z        Z-ATOM   MASS   TYPE

    1  P        -0.005025       0.122515       0.003492      15    30.974  QM
    2  O        -0.044017      -0.055239       1.510919       8    15.999  QM
    3  O         1.331840      -0.071240      -0.692249       8    15.999  QM
    4  O        -1.098643       0.934521      -0.670180       8    15.999  QM
    5  H        -1.633304      -1.410155      -1.181373       1     1.008  QM
    6  O        -0.894841      -1.710191      -0.606067       8    15.999  QM
    7  H        -0.259757      -2.186683      -1.183814       1     1.008  QM


 
 NEW SCF-ENERGY CALCULATED IN 27 CYCLES
 

 TOTAL ENERGY    =       -642.938214745
 
 *** ENTERING OPTIMIZATION CYCLE: 30 ***
 

 COSANG =        -0.970048714
 
 RMSQ FORCE :   0.0002376  MAXIMUM :   0.0000100  CONVERGED : NO
 MAX FORCE  :   0.0007031  MAXIMUM :   0.0000150  CONVERGED : NO
 RMSQ DR    :   0.0011132  MAXIMUM :   0.0000400  CONVERGED : NO
 MAX DR     :   0.0022368  MAXIMUM :   0.0000600  CONVERGED : NO
 
 LAMBDA ITERATION CONVERGED IN 4 CYCLES

  |TANGENTIAL STEP| =   0.003436  |PARALLEL STEP| =   0.000237
 
 HYPERSPHERE RADIUS: 0.0250021195


 COORDINATES OF OPTIMIZATION STEP 30 IN ANGSTROM

  NO.  ATOM        X              Y              Z        Z-ATOM   MASS   TYPE

    1  P        -0.005052       0.122510       0.003509      15    30.974  QM
    2  O        -0.044027      -0.055216       1.510843       8    15.999  QM
    3  O         1.331761      -0.071274      -0.692242       8    15.999  QM
    4  O        -1.098607       0.934576      -0.670152       8    15.999  QM
    5  H        -1.632156      -1.409778      -1.180893       1     1.008  QM
    6  O        -0.894742      -1.710244      -0.606080       8    15.999  QM
    7  H        -0.260779      -2.186758      -1.183939       1     1.008  QM


 
 NEW SCF-ENERGY CALCULATED IN 28 CYCLES
 

 TOTAL ENERGY    =       -642.938215674
 
 *** ENTERING OPTIMIZATION CYCLE: 31 ***
 

 COSANG =        -0.908425440
 
 RMSQ FORCE :   0.0000867  MAXIMUM :   0.0000100  CONVERGED : NO
 MAX FORCE  :   0.0002355  MAXIMUM :   0.0000150  CONVERGED : NO
 RMSQ DR    :   0.0008894  MAXIMUM :   0.0000400  CONVERGED : NO
 MAX DR     :   0.0020669  MAXIMUM :   0.0000600  CONVERGED : NO
 
 LAMBDA ITERATION CONVERGED IN 5 CYCLES

  |TANGENTIAL STEP| =   0.003436  |PARALLEL STEP| =   0.000237
 
 HYPERSPHERE RADIUS: 0.0250021195


 COORDINATES OF OPTIMIZATION STEP 31 IN ANGSTROM

  NO.  ATOM        X              Y              Z        Z-ATOM   MASS   TYPE

    1  P        -0.005063       0.122487       0.003507      15    30.974  QM
    2  O        -0.044027      -0.055137       1.510647       8    15.999  QM
    3  O         1.331521      -0.071247      -0.692149       8    15.999  QM
    4  O        -1.098417       0.934487      -0.670037       8    15.999  QM
    5  H        -1.632220      -1.409341      -1.180989       1     1.008  QM
    6  O        -0.894658      -1.710226      -0.606058       8    15.999  QM
    7  H        -0.260922      -2.187032      -1.184348       1     1.008  QM


 
 NEW SCF-ENERGY CALCULATED IN 25 CYCLES
 

 TOTAL ENERGY    =       -642.938215372
 
 *** ENTERING OPTIMIZATION CYCLE: 32 ***
 

 COSANG =        -0.539306602
 
 RMSQ FORCE :   0.0000508  MAXIMUM :   0.0000100  CONVERGED : NO
 MAX FORCE  :   0.0001038  MAXIMUM :   0.0000150  CONVERGED : NO
 RMSQ DR    :   0.0008894  MAXIMUM :   0.0000400  CONVERGED : NO
 MAX DR     :   0.0022863  MAXIMUM :   0.0000600  CONVERGED : NO
 
 LAMBDA ITERATION CONVERGED IN 3 CYCLES

  |TANGENTIAL STEP| =   0.002749  |PARALLEL STEP| =   0.000152
 
 HYPERSPHERE RADIUS: 0.0250021195


 COORDINATES OF OPTIMIZATION STEP 32 IN ANGSTROM

  NO.  ATOM        X              Y              Z        Z-ATOM   MASS   TYPE

    1  P        -0.005064       0.122497       0.003498      15    30.974  QM
    2  O        -0.044033      -0.055193       1.510839       8    15.999  QM
    3  O         1.331704      -0.071283      -0.692236       8    15.999  QM
    4  O        -1.098570       0.934581      -0.670131       8    15.999  QM
    5  H        -1.632418      -1.409304      -1.180988       1     1.008  QM
    6  O        -0.894682      -1.710251      -0.606061       8    15.999  QM
    7  H        -0.260697      -2.187029      -1.184190       1     1.008  QM


 
 NEW SCF-ENERGY CALCULATED IN 28 CYCLES
 

 TOTAL ENERGY    =       -642.938215694
 
 *** ENTERING OPTIMIZATION CYCLE: 33 ***
 

 COSANG =         0.263190421
 
 RMSQ FORCE :   0.0000634  MAXIMUM :   0.0000100  CONVERGED : NO
 MAX FORCE  :   0.0001918  MAXIMUM :   0.0000150  CONVERGED : NO
 RMSQ DR    :   0.0007109  MAXIMUM :   0.0000400  CONVERGED : NO
 MAX DR     :   0.0016993  MAXIMUM :   0.0000600  CONVERGED : NO
 
 LAMBDA ITERATION CONVERGED IN 6 CYCLES

  |TANGENTIAL STEP| =   0.005498  |PARALLEL STEP| =   0.000612
 
 HYPERSPHERE RADIUS: 0.0250021195


 COORDINATES OF OPTIMIZATION STEP 33 IN ANGSTROM

  NO.  ATOM        X              Y              Z        Z-ATOM   MASS   TYPE

    1  P        -0.005030       0.122429       0.003553      15    30.974  QM
    2  O        -0.044019      -0.055167       1.510833       8    15.999  QM
    3  O         1.331893      -0.071204      -0.692270       8    15.999  QM
    4  O        -1.098648       0.934510      -0.670171       8    15.999  QM
    5  H        -1.632582      -1.411214      -1.180748       1     1.008  QM
    6  O        -0.894891      -1.710107      -0.606161       8    15.999  QM
    7  H        -0.260243      -2.185870      -1.183260       1     1.008  QM


 
 NEW SCF-ENERGY CALCULATED IN 29 CYCLES
 

 TOTAL ENERGY    =       -642.938214490
 
 *** LAST STEP WAS REJECTED ***
 
 LAMBDA ITERATION CONVERGED IN 5 CYCLES

  |TANGENTIAL STEP| =   0.002749  |PARALLEL STEP| =   0.000152
 
 HYPERSPHERE RADIUS: 0.0250021195


 COORDINATES OF OPTIMIZATION STEP 33 IN ANGSTROM

  NO.  ATOM        X              Y              Z        Z-ATOM   MASS   TYPE

    1  P        -0.005051       0.122468       0.003528      15    30.974  QM
    2  O        -0.044029      -0.055180       1.510819       8    15.999  QM
    3  O         1.331783      -0.071251      -0.692253       8    15.999  QM
    4  O        -1.098598       0.934555      -0.670143       8    15.999  QM
    5  H        -1.632338      -1.410274      -1.180769       1     1.008  QM
    6  O        -0.894775      -1.710192      -0.606118       8    15.999  QM
    7  H        -0.260575      -2.186417      -1.183678       1     1.008  QM


 
 NEW SCF-ENERGY CALCULATED IN 25 CYCLES
 

 TOTAL ENERGY    =       -642.938215409
 
 *** ENTERING OPTIMIZATION CYCLE: 34 ***
 

 COSANG =        -0.938747203
 
 RMSQ FORCE :   0.0001448  MAXIMUM :   0.0000100  CONVERGED : NO
 MAX FORCE  :   0.0003435  MAXIMUM :   0.0000150  CONVERGED : NO
 RMSQ DR    :   0.0007109  MAXIMUM :   0.0000400  CONVERGED : NO
 MAX DR     :   0.0018693  MAXIMUM :   0.0000600  CONVERGED : NO
 
 LAMBDA ITERATION CONVERGED IN 4 CYCLES

  |TANGENTIAL STEP| =   0.002199  |PARALLEL STEP| =   0.000097
 
 HYPERSPHERE RADIUS: 0.0250021195


 COORDINATES OF OPTIMIZATION STEP 34 IN ANGSTROM

  NO.  ATOM        X              Y              Z        Z-ATOM   MASS   TYPE

    1  P        -0.005054       0.122501       0.003507      15    30.974  QM
    2  O        -0.044030      -0.055192       1.510796       8    15.999  QM
    3  O         1.331694      -0.071269      -0.692221       8    15.999  QM
    4  O        -1.098554       0.934552      -0.670120       8    15.999  QM
    5  H        -1.632432      -1.409638      -1.181073       1     1.008  QM
    6  O        -0.894715      -1.710232      -0.606059       8    15.999  QM
    7  H        -0.260619      -2.186888      -1.184166       1     1.008  QM


 
 NEW SCF-ENERGY CALCULATED IN 26 CYCLES
 

 TOTAL ENERGY    =       -642.938215701
 
 *** ENTERING OPTIMIZATION CYCLE: 35 ***
 

 COSANG =        -0.926663389
 
 RMSQ FORCE :   0.0000469  MAXIMUM :   0.0000100  CONVERGED : NO
 MAX FORCE  :   0.0001166  MAXIMUM :   0.0000150  CONVERGED : NO
 RMSQ DR    :   0.0005684  MAXIMUM :   0.0000400  CONVERGED : NO
 MAX DR     :   0.0011865  MAXIMUM :   0.0000600  CONVERGED : NO
 
 LAMBDA ITERATION CONVERGED IN 5 CYCLES

  |TANGENTIAL STEP| =   0.002199  |PARALLEL STEP| =   0.000097
 
 HYPERSPHERE RADIUS: 0.0250021195


 COORDINATES OF OPTIMIZATION STEP 35 IN ANGSTROM

  NO.  ATOM        X              Y              Z        Z-ATOM   MASS   TYPE

    1  P        -0.005074       0.122513       0.003490      15    30.974  QM
    2  O        -0.044030      -0.055192       1.510805       8    15.999  QM
    3  O         1.331643      -0.071292      -0.692211       8    15.999  QM
    4  O        -1.098536       0.934576      -0.670112       8    15.999  QM
    5  H        -1.632016      -1.408899      -1.180817       1     1.008  QM
    6  O        -0.894640      -1.710283      -0.606062       8    15.999  QM
    7  H        -0.261095      -2.187205      -1.184268       1     1.008  QM


 
 NEW SCF-ENERGY CALCULATED IN 21 CYCLES
 

 TOTAL ENERGY    =       -642.938215631
 
 *** ENTERING OPTIMIZATION CYCLE: 36 ***
 

 COSANG =        -0.699782345
 
 RMSQ FORCE :   0.0000313  MAXIMUM :   0.0000100  CONVERGED : NO
 MAX FORCE  :   0.0000678  MAXIMUM :   0.0000150  CONVERGED : NO
 RMSQ DR    :   0.0005684  MAXIMUM :   0.0000400  CONVERGED : NO
 MAX DR     :   0.0017762  MAXIMUM :   0.0000600  CONVERGED : NO
 
 LAMBDA ITERATION CONVERGED IN 3 CYCLES

  |TANGENTIAL STEP| =   0.001759  |PARALLEL STEP| =   0.000062
 
 HYPERSPHERE RADIUS: 0.0250021195


 COORDINATES OF OPTIMIZATION STEP 36 IN ANGSTROM

  NO.  ATOM        X              Y              Z        Z-ATOM   MASS   TYPE

    1  P        -0.005058       0.122502       0.003505      15    30.974  QM
    2  O        -0.044031      -0.055194       1.510807       8    15.999  QM
    3  O         1.331695      -0.071277      -0.692226       8    15.999  QM
    4  O        -1.098560       0.934564      -0.670124       8    15.999  QM
    5  H        -1.632258      -1.409521      -1.180913       1     1.008  QM
    6  O        -0.894701      -1.710244      -0.606071       8    15.999  QM
    7  H        -0.260768      -2.186880      -1.184095       1     1.008  QM


 
 NEW SCF-ENERGY CALCULATED IN 24 CYCLES
 

 TOTAL ENERGY    =       -642.938215740
 
 *** ENTERING OPTIMIZATION CYCLE: 37 ***
 

 COSANG =         0.518418343
 
 RMSQ FORCE :   0.0000191  MAXIMUM :   0.0000100  CONVERGED : NO
 MAX FORCE  :   0.0000470  MAXIMUM :   0.0000150  CONVERGED : NO
 RMSQ DR    :   0.0004545  MAXIMUM :   0.0000400  CONVERGED : NO
 MAX DR     :   0.0014177  MAXIMUM :   0.0000600  CONVERGED : NO
 
 LAMBDA ITERATION CONVERGED IN 9 CYCLES

  |TANGENTIAL STEP| =   0.003519  |PARALLEL STEP| =   0.000249
 
 HYPERSPHERE RADIUS: 0.0250021195


 COORDINATES OF OPTIMIZATION STEP 37 IN ANGSTROM

  NO.  ATOM        X              Y              Z        Z-ATOM   MASS   TYPE

    1  P        -0.005083       0.122408       0.003522      15    30.974  QM
    2  O        -0.043992      -0.055033       1.510607       8    15.999  QM
    3  O         1.331524      -0.071194      -0.692121       8    15.999  QM
    4  O        -1.098375       0.934489      -0.669993       8    15.999  QM
    5  H        -1.632559      -1.409898      -1.181118       1     1.008  QM
    6  O        -0.894690      -1.710192      -0.606115       8    15.999  QM
    7  H        -0.260751      -2.187115      -1.184282       1     1.008  QM


 
 NEW SCF-ENERGY CALCULATED IN 26 CYCLES
 

 TOTAL ENERGY    =       -642.938215153
 
 *** LAST STEP WAS REJECTED ***
 
 LAMBDA ITERATION CONVERGED IN 9 CYCLES

  |TANGENTIAL STEP| =   0.001759  |PARALLEL STEP| =   0.000062
 
 HYPERSPHERE RADIUS: 0.0250021195


 COORDINATES OF OPTIMIZATION STEP 37 IN ANGSTROM

  NO.  ATOM        X              Y              Z        Z-ATOM   MASS   TYPE

    1  P        -0.005073       0.122460       0.003515      15    30.974  QM
    2  O        -0.044012      -0.055117       1.510705       8    15.999  QM
    3  O         1.331610      -0.071243      -0.692175       8    15.999  QM
    4  O        -1.098471       0.934535      -0.670060       8    15.999  QM
    5  H        -1.632452      -1.409636      -1.181074       1     1.008  QM
    6  O        -0.894686      -1.710224      -0.606082       8    15.999  QM
    7  H        -0.260727      -2.187064      -1.184270       1     1.008  QM


 
 NEW SCF-ENERGY CALCULATED IN 27 CYCLES
 

 TOTAL ENERGY    =       -642.938215529
 
 *** LAST STEP WAS REJECTED ***
 
 LAMBDA ITERATION CONVERGED IN 8 CYCLES

  |TANGENTIAL STEP| =   0.000880  |PARALLEL STEP| =   0.000015
 
 HYPERSPHERE RADIUS: 0.0250021195


 COORDINATES OF OPTIMIZATION STEP 37 IN ANGSTROM

  NO.  ATOM        X              Y              Z        Z-ATOM   MASS   TYPE

    1  P        -0.005066       0.122486       0.003511      15    30.974  QM
    2  O        -0.044023      -0.055163       1.510760       8    15.999  QM
    3  O         1.331659      -0.071266      -0.692205       8    15.999  QM
    4  O        -1.098524       0.934555      -0.670098       8    15.999  QM
    5  H        -1.632394      -1.409495      -1.181049       1     1.008  QM
    6  O        -0.894689      -1.710238      -0.606064       8    15.999  QM
    7  H        -0.260715      -2.187032      -1.184255       1     1.008  QM


 
 NEW SCF-ENERGY CALCULATED IN 27 CYCLES
 

 TOTAL ENERGY    =       -642.938215650
 
 *** ENTERING OPTIMIZATION CYCLE: 38 ***
 

 COSANG =        -0.986036641
 
 RMSQ FORCE :   0.0000579  MAXIMUM :   0.0000100  CONVERGED : NO
 MAX FORCE  :   0.0001526  MAXIMUM :   0.0000150  CONVERGED : NO
 RMSQ DR    :   0.0002272  MAXIMUM :   0.0000400  CONVERGED : NO
 MAX DR     :   0.0004084  MAXIMUM :   0.0000600  CONVERGED : NO
 
 LAMBDA ITERATION CONVERGED IN 4 CYCLES

  |TANGENTIAL STEP| =   0.000880  |PARALLEL STEP| =   0.000015
 
 HYPERSPHERE RADIUS: 0.0250021195


 COORDINATES OF OPTIMIZATION STEP 38 IN ANGSTROM

  NO.  ATOM        X              Y              Z        Z-ATOM   MASS   TYPE

    1  P        -0.005062       0.122491       0.003511      15    30.974  QM
    2  O        -0.044027      -0.055176       1.510785       8    15.999  QM
    3  O         1.331684      -0.071270      -0.692218       8    15.999  QM
    4  O        -1.098545       0.934560      -0.670113       8    15.999  QM
    5  H        -1.632222      -1.409615      -1.180868       1     1.008  QM
    6  O        -0.894702      -1.710240      -0.606085       8    15.999  QM
    7  H        -0.260807      -2.186840      -1.184043       1     1.008  QM


 
 NEW SCF-ENERGY CALCULATED IN 24 CYCLES
 

 TOTAL ENERGY    =       -642.938215698
 
 *** ENTERING OPTIMIZATION CYCLE: 39 ***
 

 COSANG =        -0.956522529
 
 RMSQ FORCE :   0.0000522  MAXIMUM :   0.0000100  CONVERGED : NO
 MAX FORCE  :   0.0001312  MAXIMUM :   0.0000150  CONVERGED : NO
 RMSQ DR    :   0.0002272  MAXIMUM :   0.0000400  CONVERGED : NO
 MAX DR     :   0.0005178  MAXIMUM :   0.0000600  CONVERGED : NO
 
 LAMBDA ITERATION CONVERGED IN 5 CYCLES

  |TANGENTIAL STEP| =   0.000880  |PARALLEL STEP| =   0.000015
 
 HYPERSPHERE RADIUS: 0.0250021195


 COORDINATES OF OPTIMIZATION STEP 39 IN ANGSTROM

  NO.  ATOM        X              Y              Z        Z-ATOM   MASS   TYPE

    1  P        -0.005060       0.122506       0.003499      15    30.974  QM
    2  O        -0.044034      -0.055205       1.510840       8    15.999  QM
    3  O         1.331713      -0.071284      -0.692238       8    15.999  QM
    4  O        -1.098578       0.934577      -0.670137       8    15.999  QM
    5  H        -1.632265      -1.409393      -1.180940       1     1.008  QM
    6  O        -0.894694      -1.710252      -0.606062       8    15.999  QM
    7  H        -0.260767      -2.186938      -1.184139       1     1.008  QM


 
 NEW SCF-ENERGY CALCULATED IN 23 CYCLES
 

 TOTAL ENERGY    =       -642.938215756
 
 *** ENTERING OPTIMIZATION CYCLE: 40 ***
 

 COSANG =        -0.492721327
 
 RMSQ FORCE :   0.0000104  MAXIMUM :   0.0000100  CONVERGED : NO
 MAX FORCE  :   0.0000232  MAXIMUM :   0.0000150  CONVERGED : NO
 RMSQ DR    :   0.0002272  MAXIMUM :   0.0000400  CONVERGED : NO
 MAX DR     :   0.0004456  MAXIMUM :   0.0000600  CONVERGED : NO
 
 LAMBDA ITERATION CONVERGED IN 4 CYCLES

  |TANGENTIAL STEP| =   0.001759  |PARALLEL STEP| =   0.000062
 
 HYPERSPHERE RADIUS: 0.0250021195


 COORDINATES OF OPTIMIZATION STEP 40 IN ANGSTROM

  NO.  ATOM        X              Y              Z        Z-ATOM   MASS   TYPE

    1  P        -0.005053       0.122504       0.003512      15    30.974  QM
    2  O        -0.044025      -0.055170       1.510711       8    15.999  QM
    3  O         1.331613      -0.071258      -0.692180       8    15.999  QM
    4  O        -1.098488       0.934509      -0.670080       8    15.999  QM
    5  H        -1.632367      -1.409634      -1.181033       1     1.008  QM
    6  O        -0.894705      -1.710229      -0.606065       8    15.999  QM
    7  H        -0.260715      -2.186902      -1.184191       1     1.008  QM


 
 NEW SCF-ENERGY CALCULATED IN 27 CYCLES
 

 TOTAL ENERGY    =       -642.938215593
 
 *** LAST STEP WAS REJECTED ***
 
 LAMBDA ITERATION CONVERGED IN 3 CYCLES

  |TANGENTIAL STEP| =   0.000880  |PARALLEL STEP| =   0.000015
 
 HYPERSPHERE RADIUS: 0.0250021195


 COORDINATES OF OPTIMIZATION STEP 40 IN ANGSTROM

  NO.  ATOM        X              Y              Z        Z-ATOM   MASS   TYPE

    1  P        -0.005057       0.122505       0.003507      15    30.974  QM
    2  O        -0.044030      -0.055187       1.510774       8    15.999  QM
    3  O         1.331664      -0.071272      -0.692210       8    15.999  QM
    4  O        -1.098534       0.934545      -0.670108       8    15.999  QM
    5  H        -1.632307      -1.409520      -1.180982       1     1.008  QM
    6  O        -0.894699      -1.710241      -0.606064       8    15.999  QM
    7  H        -0.260743      -2.186919      -1.184164       1     1.008  QM


 
 NEW SCF-ENERGY CALCULATED IN 24 CYCLES
 

 TOTAL ENERGY    =       -642.938215705
 
 *** ENTERING OPTIMIZATION CYCLE: 41 ***
 

 COSANG =        -0.161407846
 
 RMSQ FORCE :   0.0000138  MAXIMUM :   0.0000100  CONVERGED : NO
 MAX FORCE  :   0.0000318  MAXIMUM :   0.0000150  CONVERGED : NO
 RMSQ DR    :   0.0002272  MAXIMUM :   0.0000400  CONVERGED : NO
 MAX DR     :   0.0005660  MAXIMUM :   0.0000600  CONVERGED : NO
 
 LAMBDA ITERATION CONVERGED IN 4 CYCLES

  |TANGENTIAL STEP| =   0.000880  |PARALLEL STEP| =   0.000015
 
 HYPERSPHERE RADIUS: 0.0250021195


 COORDINATES OF OPTIMIZATION STEP 41 IN ANGSTROM

  NO.  ATOM        X              Y              Z        Z-ATOM   MASS   TYPE

    1  P        -0.005062       0.122497       0.003506      15    30.974  QM
    2  O        -0.044032      -0.055196       1.510831       8    15.999  QM
    3  O         1.331719      -0.071281      -0.692239       8    15.999  QM
    4  O        -1.098580       0.934582      -0.670136       8    15.999  QM
    5  H        -1.632231      -1.409474      -1.180888       1     1.008  QM
    6  O        -0.894697      -1.710248      -0.606073       8    15.999  QM
    7  H        -0.260792      -2.186910      -1.184087       1     1.008  QM


 
 NEW SCF-ENERGY CALCULATED IN 25 CYCLES
 

 TOTAL ENERGY    =       -642.938215755
 
 *** ENTERING OPTIMIZATION CYCLE: 42 ***
 

 COSANG =        -0.951133205
 
 RMSQ FORCE :   0.0000263  MAXIMUM :   0.0000100  CONVERGED : NO
 MAX FORCE  :   0.0000627  MAXIMUM :   0.0000150  CONVERGED : NO
 RMSQ DR    :   0.0002272  MAXIMUM :   0.0000400  CONVERGED : NO
 MAX DR     :   0.0005160  MAXIMUM :   0.0000600  CONVERGED : NO
 
 LAMBDA ITERATION CONVERGED IN 7 CYCLES

  |TANGENTIAL STEP| =   0.001759  |PARALLEL STEP| =   0.000062
 
 HYPERSPHERE RADIUS: 0.0250021195


 COORDINATES OF OPTIMIZATION STEP 42 IN ANGSTROM

  NO.  ATOM        X              Y              Z        Z-ATOM   MASS   TYPE

    1  P        -0.005048       0.122518       0.003517      15    30.974  QM
    2  O        -0.044025      -0.055179       1.510703       8    15.999  QM
    3  O         1.331604      -0.071261      -0.692179       8    15.999  QM
    4  O        -1.098489       0.934505      -0.670083       8    15.999  QM
    5  H        -1.632152      -1.409576      -1.180899       1     1.008  QM
    6  O        -0.894708      -1.710245      -0.606081       8    15.999  QM
    7  H        -0.260862      -2.186865      -1.184063       1     1.008  QM


 
 NEW SCF-ENERGY CALCULATED IN 28 CYCLES
 

 TOTAL ENERGY    =       -642.938215551
 
 *** LAST STEP WAS REJECTED ***
 
 LAMBDA ITERATION CONVERGED IN 6 CYCLES

  |TANGENTIAL STEP| =   0.000880  |PARALLEL STEP| =   0.000015
 
 HYPERSPHERE RADIUS: 0.0250021195


 COORDINATES OF OPTIMIZATION STEP 42 IN ANGSTROM

  NO.  ATOM        X              Y              Z        Z-ATOM   MASS   TYPE

    1  P        -0.005056       0.122510       0.003504      15    30.974  QM
    2  O        -0.044030      -0.055189       1.510778       8    15.999  QM
    3  O         1.331657      -0.071272      -0.692208       8    15.999  QM
    4  O        -1.098530       0.934542      -0.670108       8    15.999  QM
    5  H        -1.632266      -1.409497      -1.180949       1     1.008  QM
    6  O        -0.894699      -1.710247      -0.606069       8    15.999  QM
    7  H        -0.260783      -2.186911      -1.184138       1     1.008  QM


 
 NEW SCF-ENERGY CALCULATED IN 26 CYCLES
 

 TOTAL ENERGY    =       -642.938215703
 
 *** ENTERING OPTIMIZATION CYCLE: 43 ***
 

 COSANG =         0.303416792
 
 RMSQ FORCE :   0.0000105  MAXIMUM :   0.0000100  CONVERGED : NO
 MAX FORCE  :   0.0000178  MAXIMUM :   0.0000150  CONVERGED : NO
 RMSQ DR    :   0.0002272  MAXIMUM :   0.0000400  CONVERGED : NO
 MAX DR     :   0.0005274  MAXIMUM :   0.0000600  CONVERGED : NO
 
 LAMBDA ITERATION CONVERGED IN 3 CYCLES

  |TANGENTIAL STEP| =   0.000880  |PARALLEL STEP| =   0.000015
 
 HYPERSPHERE RADIUS: 0.0250021195


 COORDINATES OF OPTIMIZATION STEP 43 IN ANGSTROM

  NO.  ATOM        X              Y              Z        Z-ATOM   MASS   TYPE

    1  P        -0.005061       0.122500       0.003501      15    30.974  QM
    2  O        -0.044032      -0.055195       1.510830       8    15.999  QM
    3  O         1.331708      -0.071279      -0.692233       8    15.999  QM
    4  O        -1.098569       0.934572      -0.670130       8    15.999  QM
    5  H        -1.632423      -1.409443      -1.181048       1     1.008  QM
    6  O        -0.894696      -1.710244      -0.606056       8    15.999  QM
    7  H        -0.260659      -2.186991      -1.184221       1     1.008  QM


 
 NEW SCF-ENERGY CALCULATED IN 23 CYCLES
 

 TOTAL ENERGY    =       -642.938215695
 
 *** ENTERING OPTIMIZATION CYCLE: 44 ***
 

 COSANG =        -0.670038120
 
 RMSQ FORCE :   0.0000655  MAXIMUM :   0.0000100  CONVERGED : NO
 MAX FORCE  :   0.0001709  MAXIMUM :   0.0000150  CONVERGED : NO
 RMSQ DR    :   0.0002272  MAXIMUM :   0.0000400  CONVERGED : NO
 MAX DR     :   0.0004572  MAXIMUM :   0.0000600  CONVERGED : NO
 
 LAMBDA ITERATION CONVERGED IN 9 CYCLES

  |TANGENTIAL STEP| =   0.000880  |PARALLEL STEP| =   0.000015
 
 HYPERSPHERE RADIUS: 0.0250021195


 COORDINATES OF OPTIMIZATION STEP 44 IN ANGSTROM

  NO.  ATOM        X              Y              Z        Z-ATOM   MASS   TYPE

    1  P        -0.005061       0.122483       0.003511      15    30.974  QM
    2  O        -0.044047      -0.055201       1.510866       8    15.999  QM
    3  O         1.331766      -0.071278      -0.692273       8    15.999  QM
    4  O        -1.098611       0.934606      -0.670155       8    15.999  QM
    5  H        -1.632332      -1.409444      -1.180925       1     1.008  QM
    6  O        -0.894701      -1.710242      -0.606063       8    15.999  QM
    7  H        -0.260704      -2.186956      -1.184094       1     1.008  QM


 
 NEW SCF-ENERGY CALCULATED IN 22 CYCLES
 

 TOTAL ENERGY    =       -642.938215763
 
 *** ENTERING OPTIMIZATION CYCLE: 45 ***
 

 COSANG =         0.616308218
 
 RMSQ FORCE :   0.0000256  MAXIMUM :   0.0000100  CONVERGED : NO
 MAX FORCE  :   0.0000431  MAXIMUM :   0.0000150  CONVERGED : NO
 RMSQ DR    :   0.0002272  MAXIMUM :   0.0000400  CONVERGED : NO
 MAX DR     :   0.0004965  MAXIMUM :   0.0000600  CONVERGED : NO
 
 LAMBDA ITERATION CONVERGED IN 3 CYCLES

  |TANGENTIAL STEP| =   0.001759  |PARALLEL STEP| =   0.000062
 
 HYPERSPHERE RADIUS: 0.0250021195


 COORDINATES OF OPTIMIZATION STEP 45 IN ANGSTROM

  NO.  ATOM        X              Y              Z        Z-ATOM   MASS   TYPE

    1  P        -0.005054       0.122510       0.003502      15    30.974  QM
    2  O        -0.044032      -0.055188       1.510763       8    15.999  QM
    3  O         1.331641      -0.071269      -0.692200       8    15.999  QM
    4  O        -1.098518       0.934534      -0.670100       8    15.999  QM
    5  H        -1.632181      -1.409517      -1.180928       1     1.008  QM
    6  O        -0.894697      -1.710244      -0.606067       8    15.999  QM
    7  H        -0.260853      -2.186872      -1.184121       1     1.008  QM


 
 NEW SCF-ENERGY CALCULATED IN 23 CYCLES
 

 TOTAL ENERGY    =       -642.938215666
 
 *** ENTERING OPTIMIZATION CYCLE: 46 ***
 

 COSANG =        -0.798924544
 
 RMSQ FORCE :   0.0000387  MAXIMUM :   0.0000100  CONVERGED : NO
 MAX FORCE  :   0.0000970  MAXIMUM :   0.0000150  CONVERGED : NO
 RMSQ DR    :   0.0004545  MAXIMUM :   0.0000400  CONVERGED : NO
 MAX DR     :   0.0010764  MAXIMUM :   0.0000600  CONVERGED : NO
 
 LAMBDA ITERATION CONVERGED IN 10 CYCLES

  |TANGENTIAL STEP| =   0.001407  |PARALLEL STEP| =   0.000040
 
 HYPERSPHERE RADIUS: 0.0250021195


 COORDINATES OF OPTIMIZATION STEP 46 IN ANGSTROM

  NO.  ATOM        X              Y              Z        Z-ATOM   MASS   TYPE

    1  P        -0.005080       0.122526       0.003482      15    30.974  QM
    2  O        -0.043979      -0.055190       1.510877       8    15.999  QM
    3  O         1.331690      -0.071306      -0.692191       8    15.999  QM
    4  O        -1.098570       0.934571      -0.670149       8    15.999  QM
    5  H        -1.632278      -1.409484      -1.180866       1     1.008  QM
    6  O        -0.894688      -1.710280      -0.606095       8    15.999  QM
    7  H        -0.260887      -2.186782      -1.184316       1     1.008  QM


 
 NEW SCF-ENERGY CALCULATED IN 25 CYCLES
 

 TOTAL ENERGY    =       -642.938215725
 
 *** ENTERING OPTIMIZATION CYCLE: 47 ***
 

 COSANG =         0.726522391
 
 RMSQ FORCE :   0.0000318  MAXIMUM :   0.0000100  CONVERGED : NO
 MAX FORCE  :   0.0000855  MAXIMUM :   0.0000150  CONVERGED : NO
 RMSQ DR    :   0.0003636  MAXIMUM :   0.0000400  CONVERGED : NO
 MAX DR     :   0.0008794  MAXIMUM :   0.0000600  CONVERGED : NO
 
 LAMBDA ITERATION CONVERGED IN 4 CYCLES

  |TANGENTIAL STEP| =   0.002815  |PARALLEL STEP| =   0.000159
 
 HYPERSPHERE RADIUS: 0.0250021195


 COORDINATES OF OPTIMIZATION STEP 47 IN ANGSTROM

  NO.  ATOM        X              Y              Z        Z-ATOM   MASS   TYPE

    1  P        -0.005046       0.122460       0.003577      15    30.974  QM
    2  O        -0.044074      -0.055185       1.510696       8    15.999  QM
    3  O         1.331763      -0.071254      -0.692281       8    15.999  QM
    4  O        -1.098598       0.934585      -0.670125       8    15.999  QM
    5  H        -1.632537      -1.409430      -1.180982       1     1.008  QM
    6  O        -0.894722      -1.710204      -0.606049       8    15.999  QM
    7  H        -0.260340      -2.187158      -1.183930       1     1.008  QM


 
 NEW SCF-ENERGY CALCULATED IN 23 CYCLES
 

 TOTAL ENERGY    =       -642.938215467
 
 *** ENTERING OPTIMIZATION CYCLE: 48 ***
 

 COSANG =        -0.932717154
 
 RMSQ FORCE :   0.0001136  MAXIMUM :   0.0000100  CONVERGED : NO
 MAX FORCE  :   0.0003262  MAXIMUM :   0.0000150  CONVERGED : NO
 RMSQ DR    :   0.0007280  MAXIMUM :   0.0000400  CONVERGED : NO
 MAX DR     :   0.0012335  MAXIMUM :   0.0000600  CONVERGED : NO
 
 LAMBDA ITERATION CONVERGED IN 6 CYCLES

  |TANGENTIAL STEP| =   0.002252  |PARALLEL STEP| =   0.000102
 
 HYPERSPHERE RADIUS: 0.0250021195


 COORDINATES OF OPTIMIZATION STEP 48 IN ANGSTROM

  NO.  ATOM        X              Y              Z        Z-ATOM   MASS   TYPE

    1  P        -0.005074       0.122523       0.003515      15    30.974  QM
    2  O        -0.043992      -0.055184       1.510776       8    15.999  QM
    3  O         1.331660      -0.071300      -0.692185       8    15.999  QM
    4  O        -1.098549       0.934561      -0.670131       8    15.999  QM
    5  H        -1.632424      -1.409230      -1.180827       1     1.008  QM
    6  O        -0.894680      -1.710281      -0.606083       8    15.999  QM
    7  H        -0.260688      -2.186984      -1.184344       1     1.008  QM


 
 NEW SCF-ENERGY CALCULATED IN 22 CYCLES
 

 TOTAL ENERGY    =       -642.938215636
 
 *** ENTERING OPTIMIZATION CYCLE: 49 ***
 

 COSANG =         0.928197865
 
 RMSQ FORCE :   0.0000598  MAXIMUM :   0.0000100  CONVERGED : NO
 MAX FORCE  :   0.0001681  MAXIMUM :   0.0000150  CONVERGED : NO
 RMSQ DR    :   0.0005821  MAXIMUM :   0.0000400  CONVERGED : NO
 MAX DR     :   0.0008844  MAXIMUM :   0.0000600  CONVERGED : NO
 
 LAMBDA ITERATION CONVERGED IN 5 CYCLES

  |TANGENTIAL STEP| =   0.004504  |PARALLEL STEP| =   0.000409
 
 HYPERSPHERE RADIUS: 0.0250021195


 COORDINATES OF OPTIMIZATION STEP 49 IN ANGSTROM

  NO.  ATOM        X              Y              Z        Z-ATOM   MASS   TYPE

    1  P        -0.005020       0.122424       0.003501      15    30.974  QM
    2  O        -0.044105      -0.055189       1.510899       8    15.999  QM
    3  O         1.331840      -0.071209      -0.692332       8    15.999  QM
    4  O        -1.098618       0.934543      -0.670123       8    15.999  QM
    5  H        -1.632294      -1.410631      -1.181356       1     1.008  QM
    6  O        -0.894799      -1.710096      -0.606051       8    15.999  QM
    7  H        -0.260553      -2.186557      -1.183615       1     1.008  QM


 
 NEW SCF-ENERGY CALCULATED IN 31 CYCLES
 

 TOTAL ENERGY    =       -642.938215420
 
 *** LAST STEP WAS REJECTED ***
 
 LAMBDA ITERATION CONVERGED IN 4 CYCLES

  |TANGENTIAL STEP| =   0.002252  |PARALLEL STEP| =   0.000102
 
 HYPERSPHERE RADIUS: 0.0250021195


 COORDINATES OF OPTIMIZATION STEP 49 IN ANGSTROM

  NO.  ATOM        X              Y              Z        Z-ATOM   MASS   TYPE

    1  P        -0.005052       0.122478       0.003508      15    30.974  QM
    2  O        -0.044048      -0.055191       1.510845       8    15.999  QM
    3  O         1.331754      -0.071262      -0.692262       8    15.999  QM
    4  O        -1.098588       0.934568      -0.670132       8    15.999  QM
    5  H        -1.632253      -1.409941      -1.181062       1     1.008  QM
    6  O        -0.894730      -1.710202      -0.606067       8    15.999  QM
    7  H        -0.260741      -2.186730      -1.183992       1     1.008  QM


 
 NEW SCF-ENERGY CALCULATED IN 29 CYCLES
 

 TOTAL ENERGY    =       -642.938215716
 
 *** ENTERING OPTIMIZATION CYCLE: 50 ***
 

 COSANG =        -0.964500720
 
 RMSQ FORCE :   0.0000548  MAXIMUM :   0.0000100  CONVERGED : NO
 MAX FORCE  :   0.0001337  MAXIMUM :   0.0000150  CONVERGED : NO
 RMSQ DR    :   0.0005821  MAXIMUM :   0.0000400  CONVERGED : NO
 MAX DR     :   0.0009942  MAXIMUM :   0.0000600  CONVERGED : NO
 
 LAMBDA ITERATION CONVERGED IN 4 CYCLES

  |TANGENTIAL STEP| =   0.002252  |PARALLEL STEP| =   0.000102
 
 HYPERSPHERE RADIUS: 0.0250021195


 COORDINATES OF OPTIMIZATION STEP 50 IN ANGSTROM

  NO.  ATOM        X              Y              Z        Z-ATOM   MASS   TYPE

    1  P        -0.005057       0.122514       0.003500      15    30.974  QM
    2  O        -0.044030      -0.055191       1.510759       8    15.999  QM
    3  O         1.331630      -0.071274      -0.692195       8    15.999  QM
    4  O        -1.098517       0.934542      -0.670100       8    15.999  QM
    5  H        -1.632323      -1.409203      -1.180935       1     1.008  QM
    6  O        -0.894680      -1.710260      -0.606058       8    15.999  QM
    7  H        -0.260735      -2.187078      -1.184200       1     1.008  QM


 
 NEW SCF-ENERGY CALCULATED IN 26 CYCLES
 

 TOTAL ENERGY    =       -642.938215620
 
 *** OPTIMIZATION NOT COMPLETED ***
 


 LAST INPUT ORIENTATION IN ANGSTROM

  NO.  ATOM        X              Y              Z        Z-ATOM   MASS   TYPE

    1  P        -0.005057       0.122514       0.003500      15    30.974  QM
    2  O        -0.044030      -0.055191       1.510759       8    15.999  QM
    3  O         1.331630      -0.071274      -0.692195       8    15.999  QM
    4  O        -1.098517       0.934542      -0.670100       8    15.999  QM
    5  H        -1.632323      -1.409203      -1.180935       1     1.008  QM
    6  O        -0.894680      -1.710260      -0.606058       8    15.999  QM
    7  H        -0.260735      -2.187078      -1.184200       1     1.008  QM


 
 HYPERSPHERE RADIUS: 0.0250021195

  ANGLE =       0.17  COS_ANGLE =       0.99
 
 *** COORDINATES RELOADED ***

  ANGLE =       0.02  COS_ANGLE =       1.00


 IRC COORDINATES OF STEP 42 IN ANGSTROM

  NO.  ATOM        X              Y              Z        Z-ATOM   MASS   TYPE

    1  P        -0.004942       0.122270       0.003526      15    30.974  QM
    2  O        -0.043733      -0.054971       1.510895       8    15.999  QM
    3  O         1.332039      -0.070876      -0.691918       8    15.999  QM
    4  O        -1.098840       0.933637      -0.670353       8    15.999  QM
    5  H        -1.632470      -1.407345      -1.180749       1     1.008  QM
    6  O        -0.895191      -1.709625      -0.606249       8    15.999  QM
    7  H        -0.262097      -2.186896      -1.184732       1     1.008  QM


 RMSQ FORCE :   0.0008224  MAXIMUM :   0.0000100  CONVERGED :NO 
 MAX FORCE  :   0.0022395  MAXIMUM :   0.0000150  CONVERGED :NO 

 NUMBER OF CONSTRAINED OPTIMIZATION CYCLES: 2
 
 TOTAL ENERGY = -642.938203358486
 
 
 CURRENT SPLINE LENGTH: 0.007 AMU^1/2*ANGSTROM
 IRC COORDINATE: 1.938 AMU^1/2*ANGSTROM

  ANGLE =       0.01  COS_ANGLE =       1.00


 IRC COORDINATES OF STEP 43 IN ANGSTROM

  NO.  ATOM        X              Y              Z        Z-ATOM   MASS   TYPE

    1  P        -0.005060       0.122520       0.003511      15    30.974  QM
    2  O        -0.044029      -0.055202       1.510797       8    15.999  QM
    3  O         1.331701      -0.071277      -0.692225       8    15.999  QM
    4  O        -1.098558       0.934559      -0.670123       8    15.999  QM
    5  H        -1.632280      -1.409425      -1.180917       1     1.008  QM
    6  O        -0.894705      -1.710264      -0.606070       8    15.999  QM
    7  H        -0.260787      -2.186971      -1.184112       1     1.008  QM


 RMSQ FORCE :   0.0008022  MAXIMUM :   0.0000100  CONVERGED :NO 
 MAX FORCE  :   0.0021935  MAXIMUM :   0.0000150  CONVERGED :NO 

 NUMBER OF CONSTRAINED OPTIMIZATION CYCLES: 11
 
 TOTAL ENERGY = -642.938215730709
 
 
 CURRENT SPLINE LENGTH: 0.007 AMU^1/2*ANGSTROM
 IRC COORDINATE: 1.945 AMU^1/2*ANGSTROM

  ANGLE =       0.03  COS_ANGLE =       1.00


 IRC COORDINATES OF STEP 44 IN ANGSTROM

  NO.  ATOM        X              Y              Z        Z-ATOM   MASS   TYPE

    1  P        -0.005179       0.122759       0.003494      15    30.974  QM
    2  O        -0.044321      -0.055425       1.510712       8    15.999  QM
    3  O         1.331364      -0.071676      -0.692534       8    15.999  QM
    4  O        -1.098278       0.935485      -0.669897       8    15.999  QM
    5  H        -1.632093      -1.411593      -1.181131       1     1.008  QM
    6  O        -0.894220      -1.710894      -0.605893       8    15.999  QM
    7  H        -0.259477      -2.186984      -1.183496       1     1.008  QM


 RMSQ FORCE :   0.0007815  MAXIMUM :   0.0000100  CONVERGED :NO 
 MAX FORCE  :   0.0021440  MAXIMUM :   0.0000150  CONVERGED :NO 

 NUMBER OF CONSTRAINED OPTIMIZATION CYCLES: 9
 
 TOTAL ENERGY = -642.938227834371
 
 
 CURRENT SPLINE LENGTH: 0.007 AMU^1/2*ANGSTROM
 IRC COORDINATE: 1.951 AMU^1/2*ANGSTROM

  ANGLE =       0.03  COS_ANGLE =       1.00


 IRC COORDINATES OF STEP 45 IN ANGSTROM

  NO.  ATOM        X              Y              Z        Z-ATOM   MASS   TYPE

    1  P        -0.005287       0.122986       0.003464      15    30.974  QM
    2  O        -0.044617      -0.055644       1.510632       8    15.999  QM
    3  O         1.331000      -0.072072      -0.692830       8    15.999  QM
    4  O        -1.097998       0.936414      -0.669666       8    15.999  QM
    5  H        -1.631917      -1.413774      -1.181332       1     1.008  QM
    6  O        -0.893729      -1.711509      -0.605712       8    15.999  QM
    7  H        -0.258109      -2.187012      -1.182888       1     1.008  QM


 RMSQ FORCE :   0.0007658  MAXIMUM :   0.0000100  CONVERGED :NO 
 MAX FORCE  :   0.0020917  MAXIMUM :   0.0000150  CONVERGED :NO 

 NUMBER OF CONSTRAINED OPTIMIZATION CYCLES: 47
 
 TOTAL ENERGY = -642.938239652698
 
 
 CURRENT SPLINE LENGTH: 0.007 AMU^1/2*ANGSTROM
 IRC COORDINATE: 1.958 AMU^1/2*ANGSTROM

  ANGLE =       0.01  COS_ANGLE =       1.00


 IRC COORDINATES OF STEP 46 IN ANGSTROM

  NO.  ATOM        X              Y              Z        Z-ATOM   MASS   TYPE

    1  P        -0.005398       0.123216       0.003440      15    30.974  QM
    2  O        -0.044917      -0.055865       1.510545       8    15.999  QM
    3  O         1.330642      -0.072470      -0.693134       8    15.999  QM
    4  O        -1.097716       0.937341      -0.669436       8    15.999  QM
    5  H        -1.631711      -1.415929      -1.181527       1     1.008  QM
    6  O        -0.893235      -1.712129      -0.605531       8    15.999  QM
    7  H        -0.256792      -2.187025      -1.182288       1     1.008  QM


 RMSQ FORCE :   0.0007481  MAXIMUM :   0.0000100  CONVERGED :NO 
 MAX FORCE  :   0.0020413  MAXIMUM :   0.0000150  CONVERGED :NO 

 NUMBER OF CONSTRAINED OPTIMIZATION CYCLES: 3
 
 TOTAL ENERGY = -642.938251191509
 
 
 CURRENT SPLINE LENGTH: 0.007 AMU^1/2*ANGSTROM
 IRC COORDINATE: 1.965 AMU^1/2*ANGSTROM

  ANGLE =       0.01  COS_ANGLE =       1.00


 IRC COORDINATES OF STEP 47 IN ANGSTROM

  NO.  ATOM        X              Y              Z        Z-ATOM   MASS   TYPE

    1  P        -0.005514       0.123429       0.003411      15    30.974  QM
    2  O        -0.045224      -0.056082       1.510464       8    15.999  QM
    3  O         1.330269      -0.072871      -0.693444       8    15.999  QM
    4  O        -1.097426       0.938267      -0.669203       8    15.999  QM
    5  H        -1.631502      -1.418064      -1.181712       1     1.008  QM
    6  O        -0.892722      -1.712720      -0.605338       8    15.999  QM
    7  H        -0.255442      -2.186977      -1.181703       1     1.008  QM


 RMSQ FORCE :   0.0007303  MAXIMUM :   0.0000100  CONVERGED :NO 
 MAX FORCE  :   0.0019932  MAXIMUM :   0.0000150  CONVERGED :NO 

 NUMBER OF CONSTRAINED OPTIMIZATION CYCLES: 1
 
 TOTAL ENERGY = -642.938262451416
 
 
 CURRENT SPLINE LENGTH: 0.007 AMU^1/2*ANGSTROM
 IRC COORDINATE: 1.971 AMU^1/2*ANGSTROM

  ANGLE =       0.03  COS_ANGLE =       1.00


 IRC COORDINATES OF STEP 48 IN ANGSTROM

  NO.  ATOM        X              Y              Z        Z-ATOM   MASS   TYPE

    1  P        -0.005633       0.123651       0.003391      15    30.974  QM
    2  O        -0.045528      -0.056298       1.510369       8    15.999  QM
    3  O         1.329911      -0.073274      -0.693755       8    15.999  QM
    4  O        -1.097138       0.939191      -0.668968       8    15.999  QM
    5  H        -1.631304      -1.420183      -1.181889       1     1.008  QM
    6  O        -0.892216      -1.713325      -0.605152       8    15.999  QM
    7  H        -0.254085      -2.186973      -1.181113       1     1.008  QM


 RMSQ FORCE :   0.0007129  MAXIMUM :   0.0000100  CONVERGED :NO 
 MAX FORCE  :   0.0019472  MAXIMUM :   0.0000150  CONVERGED :NO 

 NUMBER OF CONSTRAINED OPTIMIZATION CYCLES: 11
 
 TOTAL ENERGY = -642.938273437285
 
 
 CURRENT SPLINE LENGTH: 0.007 AMU^1/2*ANGSTROM
 IRC COORDINATE: 1.978 AMU^1/2*ANGSTROM

  ANGLE =       0.02  COS_ANGLE =       1.00


 IRC COORDINATES OF STEP 49 IN ANGSTROM

  NO.  ATOM        X              Y              Z        Z-ATOM   MASS   TYPE

    1  P        -0.005755       0.123868       0.003368      15    30.974  QM
    2  O        -0.045834      -0.056515       1.510288       8    15.999  QM
    3  O         1.329561      -0.073681      -0.694073       8    15.999  QM
    4  O        -1.096858       0.940123      -0.668737       8    15.999  QM
    5  H        -1.631091      -1.422300      -1.182043       1     1.008  QM
    6  O        -0.891704      -1.713924      -0.604966       8    15.999  QM
    7  H        -0.252745      -2.186942      -1.180504       1     1.008  QM


 RMSQ FORCE :   0.0006950  MAXIMUM :   0.0000100  CONVERGED :NO 
 MAX FORCE  :   0.0018944  MAXIMUM :   0.0000150  CONVERGED :NO 

 NUMBER OF CONSTRAINED OPTIMIZATION CYCLES: 14
 
 TOTAL ENERGY = -642.938284166683
 
 
 CURRENT SPLINE LENGTH: 0.007 AMU^1/2*ANGSTROM
 IRC COORDINATE: 1.984 AMU^1/2*ANGSTROM

  ANGLE =       0.01  COS_ANGLE =       1.00


 IRC COORDINATES OF STEP 50 IN ANGSTROM

  NO.  ATOM        X              Y              Z        Z-ATOM   MASS   TYPE

    1  P        -0.005878       0.124071       0.003346      15    30.974  QM
    2  O        -0.046148      -0.056723       1.510193       8    15.999  QM
    3  O         1.329189      -0.074091      -0.694395       8    15.999  QM
    4  O        -1.096565       0.941047      -0.668496       8    15.999  QM
    5  H        -1.630863      -1.424383      -1.182182       1     1.008  QM
    6  O        -0.891172      -1.714496      -0.604772       8    15.999  QM
    7  H        -0.251374      -2.186865      -1.179925       1     1.008  QM


 RMSQ FORCE :   0.0006783  MAXIMUM :   0.0000100  CONVERGED :NO 
 MAX FORCE  :   0.0018497  MAXIMUM :   0.0000150  CONVERGED :NO 

 NUMBER OF CONSTRAINED OPTIMIZATION CYCLES: 1
 
 TOTAL ENERGY = -642.938294607395
 
 
 CURRENT SPLINE LENGTH: 0.007 AMU^1/2*ANGSTROM
 IRC COORDINATE: 1.991 AMU^1/2*ANGSTROM

  ANGLE =       0.03  COS_ANGLE =       1.00


 IRC COORDINATES OF STEP 51 IN ANGSTROM

  NO.  ATOM        X              Y              Z        Z-ATOM   MASS   TYPE

    1  P        -0.005996       0.124278       0.003325      15    30.974  QM
    2  O        -0.046456      -0.056936       1.510102       8    15.999  QM
    3  O         1.328822      -0.074500      -0.694711       8    15.999  QM
    4  O        -1.096284       0.941979      -0.668265       8    15.999  QM
    5  H        -1.630657      -1.426486      -1.182357       1     1.008  QM
    6  O        -0.890650      -1.715082      -0.604581       8    15.999  QM
    7  H        -0.250017      -2.186820      -1.179346       1     1.008  QM


 RMSQ FORCE :   0.0006600  MAXIMUM :   0.0000100  CONVERGED :NO 
 MAX FORCE  :   0.0017953  MAXIMUM :   0.0000150  CONVERGED :NO 

 NUMBER OF CONSTRAINED OPTIMIZATION CYCLES: 43
 
 TOTAL ENERGY = -642.938304789783
 
 
 CURRENT SPLINE LENGTH: 0.007 AMU^1/2*ANGSTROM
 IRC COORDINATE: 1.998 AMU^1/2*ANGSTROM

  ANGLE =       0.01  COS_ANGLE =       1.00


 IRC COORDINATES OF STEP 52 IN ANGSTROM

  NO.  ATOM        X              Y              Z        Z-ATOM   MASS   TYPE

    1  P        -0.006120       0.124488       0.003303      15    30.974  QM
    2  O        -0.046768      -0.057148       1.510015       8    15.999  QM
    3  O         1.328463      -0.074911      -0.695033       8    15.999  QM
    4  O        -1.095998       0.942906      -0.668029       8    15.999  QM
    5  H        -1.630425      -1.428589      -1.182517       1     1.008  QM
    6  O        -0.890125      -1.715666      -0.604388       8    15.999  QM
    7  H        -0.248683      -2.186762      -1.178779       1     1.008  QM


 RMSQ FORCE :   0.0006423  MAXIMUM :   0.0000100  CONVERGED :NO 
 MAX FORCE  :   0.0017472  MAXIMUM :   0.0000150  CONVERGED :NO 

 NUMBER OF CONSTRAINED OPTIMIZATION CYCLES: 3
 
 TOTAL ENERGY = -642.938314709438
 
 
 CURRENT SPLINE LENGTH: 0.007 AMU^1/2*ANGSTROM
 IRC COORDINATE: 2.004 AMU^1/2*ANGSTROM

  ANGLE =       0.01  COS_ANGLE =       1.00


 IRC COORDINATES OF STEP 53 IN ANGSTROM

  NO.  ATOM        X              Y              Z        Z-ATOM   MASS   TYPE

    1  P        -0.006242       0.124691       0.003278      15    30.974  QM
    2  O        -0.047082      -0.057358       1.509929       8    15.999  QM
    3  O         1.328093      -0.075323      -0.695354       8    15.999  QM
    4  O        -1.095709       0.943832      -0.667792       8    15.999  QM
    5  H        -1.630209      -1.430677      -1.182647       1     1.008  QM
    6  O        -0.889593      -1.716240      -0.604196       8    15.999  QM
    7  H        -0.247315      -2.186680      -1.178189       1     1.008  QM


 RMSQ FORCE :   0.0006247  MAXIMUM :   0.0000100  CONVERGED :NO 
 MAX FORCE  :   0.0016991  MAXIMUM :   0.0000150  CONVERGED :NO 

 NUMBER OF CONSTRAINED OPTIMIZATION CYCLES: 14
 
 TOTAL ENERGY = -642.938324359775
 
 
 CURRENT SPLINE LENGTH: 0.007 AMU^1/2*ANGSTROM
 IRC COORDINATE: 2.011 AMU^1/2*ANGSTROM

  ANGLE =       0.01  COS_ANGLE =       1.00


 IRC COORDINATES OF STEP 54 IN ANGSTROM

  NO.  ATOM        X              Y              Z        Z-ATOM   MASS   TYPE

    1  P        -0.006367       0.124892       0.003255      15    30.974  QM
    2  O        -0.047398      -0.057566       1.509840       8    15.999  QM
    3  O         1.327722      -0.075736      -0.695677       8    15.999  QM
    4  O        -1.095420       0.944759      -0.667554       8    15.999  QM
    5  H        -1.629964      -1.432758      -1.182783       1     1.008  QM
    6  O        -0.889057      -1.716810      -0.604000       8    15.999  QM
    7  H        -0.245969      -2.186594      -1.177623       1     1.008  QM


 RMSQ FORCE :   0.0006080  MAXIMUM :   0.0000100  CONVERGED :NO 
 MAX FORCE  :   0.0016513  MAXIMUM :   0.0000150  CONVERGED :NO 

 NUMBER OF CONSTRAINED OPTIMIZATION CYCLES: 5
 
 TOTAL ENERGY = -642.938333748811
 
 
 CURRENT SPLINE LENGTH: 0.007 AMU^1/2*ANGSTROM
 IRC COORDINATE: 2.017 AMU^1/2*ANGSTROM

  ANGLE =       0.02  COS_ANGLE =       1.00


 IRC COORDINATES OF STEP 55 IN ANGSTROM

  NO.  ATOM        X              Y              Z        Z-ATOM   MASS   TYPE

    1  P        -0.006494       0.125094       0.003223      15    30.974  QM
    2  O        -0.047716      -0.057773       1.509764       8    15.999  QM
    3  O         1.327354      -0.076150      -0.696005       8    15.999  QM
    4  O        -1.095124       0.945679      -0.667310       8    15.999  QM
    5  H        -1.629747      -1.434832      -1.182904       1     1.008  QM
    6  O        -0.888522      -1.717378      -0.603809       8    15.999  QM
    7  H        -0.244583      -2.186505      -1.177031       1     1.008  QM


 RMSQ FORCE :   0.0005906  MAXIMUM :   0.0000100  CONVERGED :NO 
 MAX FORCE  :   0.0016123  MAXIMUM :   0.0000150  CONVERGED :NO 

 NUMBER OF CONSTRAINED OPTIMIZATION CYCLES: 3
 
 TOTAL ENERGY = -642.938342873833
 
 
 CURRENT SPLINE LENGTH: 0.007 AMU^1/2*ANGSTROM
 IRC COORDINATE: 2.024 AMU^1/2*ANGSTROM

  ANGLE =       0.02  COS_ANGLE =       1.00


 IRC COORDINATES OF STEP 56 IN ANGSTROM

  NO.  ATOM        X              Y              Z        Z-ATOM   MASS   TYPE

    1  P        -0.006616       0.125292       0.003203      15    30.974  QM
    2  O        -0.048034      -0.057989       1.509671       8    15.999  QM
    3  O         1.326978      -0.076576      -0.696329       8    15.999  QM
    4  O        -1.094848       0.946609      -0.667081       8    15.999  QM
    5  H        -1.629492      -1.436867      -1.183024       1     1.008  QM
    6  O        -0.887968      -1.717931      -0.603605       8    15.999  QM
    7  H        -0.243251      -2.186407      -1.176497       1     1.008  QM


 RMSQ FORCE :   0.0005734  MAXIMUM :   0.0000100  CONVERGED :NO 
 MAX FORCE  :   0.0015557  MAXIMUM :   0.0000150  CONVERGED :NO 

 NUMBER OF CONSTRAINED OPTIMIZATION CYCLES: 9
 
 TOTAL ENERGY = -642.938351741901
 
 
 CURRENT SPLINE LENGTH: 0.007 AMU^1/2*ANGSTROM
 IRC COORDINATE: 2.031 AMU^1/2*ANGSTROM

  ANGLE =       0.04  COS_ANGLE =       1.00


 IRC COORDINATES OF STEP 57 IN ANGSTROM

  NO.  ATOM        X              Y              Z        Z-ATOM   MASS   TYPE

    1  P        -0.006743       0.125482       0.003173      15    30.974  QM
    2  O        -0.048357      -0.058195       1.509601       8    15.999  QM
    3  O         1.326604      -0.076996      -0.696662       8    15.999  QM
    4  O        -1.094561       0.947539      -0.666844       8    15.999  QM
    5  H        -1.629245      -1.438913      -1.183170       1     1.008  QM
    6  O        -0.887413      -1.718484      -0.603401       8    15.999  QM
    7  H        -0.241925      -2.186285      -1.175981       1     1.008  QM


 RMSQ FORCE :   0.0005536  MAXIMUM :   0.0000100  CONVERGED :NO 
 MAX FORCE  :   0.0015057  MAXIMUM :   0.0000150  CONVERGED :NO 

 NUMBER OF CONSTRAINED OPTIMIZATION CYCLES: 24
 
 TOTAL ENERGY = -642.938360358160
 
 
 CURRENT SPLINE LENGTH: 0.007 AMU^1/2*ANGSTROM
 IRC COORDINATE: 2.037 AMU^1/2*ANGSTROM

  ANGLE =       0.05  COS_ANGLE =       1.00


 IRC COORDINATES OF STEP 58 IN ANGSTROM

  NO.  ATOM        X              Y              Z        Z-ATOM   MASS   TYPE

    1  P        -0.006870       0.125669       0.003148      15    30.974  QM
    2  O        -0.048682      -0.058395       1.509511       8    15.999  QM
    3  O         1.326222      -0.077416      -0.696993       8    15.999  QM
    4  O        -1.094265       0.948460      -0.666601       8    15.999  QM
    5  H        -1.629013      -1.440945      -1.183213       1     1.008  QM
    6  O        -0.886859      -1.719029      -0.603209       8    15.999  QM
    7  H        -0.240527      -2.186126      -1.175375       1     1.008  QM


 RMSQ FORCE :   0.0005375  MAXIMUM :   0.0000100  CONVERGED :NO 
 MAX FORCE  :   0.0014621  MAXIMUM :   0.0000150  CONVERGED :NO 

 NUMBER OF CONSTRAINED OPTIMIZATION CYCLES: 22
 
 TOTAL ENERGY = -642.938368709687
 
 
 CURRENT SPLINE LENGTH: 0.007 AMU^1/2*ANGSTROM
 IRC COORDINATE: 2.044 AMU^1/2*ANGSTROM

  ANGLE =       0.03  COS_ANGLE =       1.00


 IRC COORDINATES OF STEP 59 IN ANGSTROM

  NO.  ATOM        X              Y              Z        Z-ATOM   MASS   TYPE

    1  P        -0.007000       0.125852       0.003124      15    30.974  QM
    2  O        -0.049011      -0.058594       1.509422       8    15.999  QM
    3  O         1.325843      -0.077838      -0.697330       8    15.999  QM
    4  O        -1.093970       0.949381      -0.666356       8    15.999  QM
    5  H        -1.628762      -1.442990      -1.183289       1     1.008  QM
    6  O        -0.886300      -1.719566      -0.603009       8    15.999  QM
    7  H        -0.239138      -2.185962      -1.174835       1     1.008  QM


 RMSQ FORCE :   0.0005231  MAXIMUM :   0.0000100  CONVERGED :NO 
 MAX FORCE  :   0.0014186  MAXIMUM :   0.0000150  CONVERGED :NO 

 NUMBER OF CONSTRAINED OPTIMIZATION CYCLES: 16
 
 TOTAL ENERGY = -642.938376807851
 
 
 CURRENT SPLINE LENGTH: 0.007 AMU^1/2*ANGSTROM
 IRC COORDINATE: 2.051 AMU^1/2*ANGSTROM

  ANGLE =       0.01  COS_ANGLE =       1.00


 IRC COORDINATES OF STEP 60 IN ANGSTROM

  NO.  ATOM        X              Y              Z        Z-ATOM   MASS   TYPE

    1  P        -0.007131       0.126027       0.003100      15    30.974  QM
    2  O        -0.049343      -0.058790       1.509336       8    15.999  QM
    3  O         1.325461      -0.078266      -0.697671       8    15.999  QM
    4  O        -1.093676       0.950304      -0.666112       8    15.999  QM
    5  H        -1.628517      -1.445007      -1.183361       1     1.008  QM
    6  O        -0.885728      -1.720092      -0.602805       8    15.999  QM
    7  H        -0.237760      -2.185771      -1.174317       1     1.008  QM


 RMSQ FORCE :   0.0005065  MAXIMUM :   0.0000100  CONVERGED :NO 
 MAX FORCE  :   0.0013731  MAXIMUM :   0.0000150  CONVERGED :NO 

 NUMBER OF CONSTRAINED OPTIMIZATION CYCLES: 1
 
 TOTAL ENERGY = -642.938384653633
 
 
 CURRENT SPLINE LENGTH: 0.007 AMU^1/2*ANGSTROM
 IRC COORDINATE: 2.057 AMU^1/2*ANGSTROM

  ANGLE =       0.01  COS_ANGLE =       1.00


 IRC COORDINATES OF STEP 61 IN ANGSTROM

  NO.  ATOM        X              Y              Z        Z-ATOM   MASS   TYPE

    1  P        -0.007263       0.126204       0.003078      15    30.974  QM
    2  O        -0.049674      -0.058983       1.509252       8    15.999  QM
    3  O         1.325083      -0.078695      -0.698014       8    15.999  QM
    4  O        -1.093384       0.951223      -0.665867       8    15.999  QM
    5  H        -1.628275      -1.447070      -1.183442       1     1.008  QM
    6  O        -0.885161      -1.720617      -0.602606       8    15.999  QM
    7  H        -0.236370      -2.185555      -1.173790       1     1.008  QM


 RMSQ FORCE :   0.0004906  MAXIMUM :   0.0000100  CONVERGED :NO 
 MAX FORCE  :   0.0013289  MAXIMUM :   0.0000150  CONVERGED :NO 

 NUMBER OF CONSTRAINED OPTIMIZATION CYCLES: 11
 
 TOTAL ENERGY = -642.938392252671
 
 
 CURRENT SPLINE LENGTH: 0.007 AMU^1/2*ANGSTROM
 IRC COORDINATE: 2.064 AMU^1/2*ANGSTROM

  ANGLE =       0.03  COS_ANGLE =       1.00


 IRC COORDINATES OF STEP 62 IN ANGSTROM

  NO.  ATOM        X              Y              Z        Z-ATOM   MASS   TYPE

    1  P        -0.007395       0.126367       0.003053      15    30.974  QM
    2  O        -0.050010      -0.059171       1.509174       8    15.999  QM
    3  O         1.324709      -0.079118      -0.698362       8    15.999  QM
    4  O        -1.093091       0.952146      -0.665621       8    15.999  QM
    5  H        -1.628056      -1.449163      -1.183496       1     1.008  QM
    6  O        -0.884592      -1.721131      -0.602408       8    15.999  QM
    7  H        -0.234954      -2.185319      -1.173225       1     1.008  QM


 RMSQ FORCE :   0.0004755  MAXIMUM :   0.0000100  CONVERGED :NO 
 MAX FORCE  :   0.0012817  MAXIMUM :   0.0000150  CONVERGED :NO 

 NUMBER OF CONSTRAINED OPTIMIZATION CYCLES: 15
 
 TOTAL ENERGY = -642.938399599444
 
 
 CURRENT SPLINE LENGTH: 0.007 AMU^1/2*ANGSTROM
 IRC COORDINATE: 2.070 AMU^1/2*ANGSTROM

  ANGLE =       0.04  COS_ANGLE =       1.00


 IRC COORDINATES OF STEP 63 IN ANGSTROM

  NO.  ATOM        X              Y              Z        Z-ATOM   MASS   TYPE

    1  P        -0.007529       0.126541       0.003026      15    30.974  QM
    2  O        -0.050348      -0.059363       1.509087       8    15.999  QM
    3  O         1.324319      -0.079551      -0.698705       8    15.999  QM
    4  O        -1.092790       0.953063      -0.665371       8    15.999  QM
    5  H        -1.627786      -1.451110      -1.183559       1     1.008  QM
    6  O        -0.884007      -1.721650      -0.602199       8    15.999  QM
    7  H        -0.233610      -2.185138      -1.172757       1     1.008  QM


 RMSQ FORCE :   0.0004577  MAXIMUM :   0.0000100  CONVERGED :NO 
 MAX FORCE  :   0.0012414  MAXIMUM :   0.0000150  CONVERGED :NO 

 NUMBER OF CONSTRAINED OPTIMIZATION CYCLES: 2
 
 TOTAL ENERGY = -642.938406690848
 
 
 CURRENT SPLINE LENGTH: 0.007 AMU^1/2*ANGSTROM
 IRC COORDINATE: 2.077 AMU^1/2*ANGSTROM

  ANGLE =       0.02  COS_ANGLE =       1.00


 IRC COORDINATES OF STEP 64 IN ANGSTROM

  NO.  ATOM        X              Y              Z        Z-ATOM   MASS   TYPE

    1  P        -0.007653       0.126708       0.002999      15    30.974  QM
    2  O        -0.050689      -0.059555       1.508991       8    15.999  QM
    3  O         1.323911      -0.079983      -0.699042       8    15.999  QM
    4  O        -1.092491       0.953977      -0.665120       8    15.999  QM
    5  H        -1.627537      -1.453083      -1.183590       1     1.008  QM
    6  O        -0.883421      -1.722159      -0.601991       8    15.999  QM
    7  H        -0.232235      -2.184908      -1.172268       1     1.008  QM


 RMSQ FORCE :   0.0004414  MAXIMUM :   0.0000100  CONVERGED :NO 
 MAX FORCE  :   0.0011999  MAXIMUM :   0.0000150  CONVERGED :NO 

 NUMBER OF CONSTRAINED OPTIMIZATION CYCLES: 10
 
 TOTAL ENERGY = -642.938413526616
 
 
 CURRENT SPLINE LENGTH: 0.007 AMU^1/2*ANGSTROM
 IRC COORDINATE: 2.084 AMU^1/2*ANGSTROM

  ANGLE =       0.04  COS_ANGLE =       1.00


 IRC COORDINATES OF STEP 65 IN ANGSTROM

  NO.  ATOM        X              Y              Z        Z-ATOM   MASS   TYPE

    1  P        -0.007782       0.126876       0.002977      15    30.974  QM
    2  O        -0.051025      -0.059740       1.508911       8    15.999  QM
    3  O         1.323517      -0.080429      -0.699387       8    15.999  QM
    4  O        -1.092204       0.954890      -0.664875       8    15.999  QM
    5  H        -1.627299      -1.455103      -1.183596       1     1.008  QM
    6  O        -0.882833      -1.722661      -0.601795       8    15.999  QM
    7  H        -0.230821      -2.184597      -1.171770       1     1.008  QM


 RMSQ FORCE :   0.0004267  MAXIMUM :   0.0000100  CONVERGED :NO 
 MAX FORCE  :   0.0011548  MAXIMUM :   0.0000150  CONVERGED :NO 

 NUMBER OF CONSTRAINED OPTIMIZATION CYCLES: 38
 
 TOTAL ENERGY = -642.938420125827
 
 
 CURRENT SPLINE LENGTH: 0.007 AMU^1/2*ANGSTROM
 IRC COORDINATE: 2.090 AMU^1/2*ANGSTROM

  ANGLE =       0.01  COS_ANGLE =       1.00


 IRC COORDINATES OF STEP 66 IN ANGSTROM

  NO.  ATOM        X              Y              Z        Z-ATOM   MASS   TYPE

    1  P        -0.007914       0.127031       0.002951      15    30.974  QM
    2  O        -0.051372      -0.059923       1.508825       8    15.999  QM
    3  O         1.323116      -0.080866      -0.699736       8    15.999  QM
    4  O        -1.091905       0.955804      -0.664623       8    15.999  QM
    5  H        -1.627053      -1.457068      -1.183593       1     1.008  QM
    6  O        -0.882233      -1.723153      -0.601587       8    15.999  QM
    7  H        -0.229446      -2.184319      -1.171311       1     1.008  QM


 RMSQ FORCE :   0.0004108  MAXIMUM :   0.0000100  CONVERGED :NO 
 MAX FORCE  :   0.0011123  MAXIMUM :   0.0000150  CONVERGED :NO 

 NUMBER OF CONSTRAINED OPTIMIZATION CYCLES: 1
 
 TOTAL ENERGY = -642.938426478210
 
 
 CURRENT SPLINE LENGTH: 0.007 AMU^1/2*ANGSTROM
 IRC COORDINATE: 2.097 AMU^1/2*ANGSTROM

  ANGLE =       0.03  COS_ANGLE =       1.00


 IRC COORDINATES OF STEP 67 IN ANGSTROM

  NO.  ATOM        X              Y              Z        Z-ATOM   MASS   TYPE

    1  P        -0.008045       0.127184       0.002925      15    30.974  QM
    2  O        -0.051722      -0.060101       1.508726       8    15.999  QM
    3  O         1.322703      -0.081304      -0.700082       8    15.999  QM
    4  O        -1.091597       0.956710      -0.664365       8    15.999  QM
    5  H        -1.626810      -1.459034      -1.183588       1     1.008  QM
    6  O        -0.881628      -1.723636      -0.601376       8    15.999  QM
    7  H        -0.228066      -2.184016      -1.170871       1     1.008  QM


 RMSQ FORCE :   0.0003950  MAXIMUM :   0.0000100  CONVERGED :NO 
 MAX FORCE  :   0.0010773  MAXIMUM :   0.0000150  CONVERGED :NO 

 NUMBER OF CONSTRAINED OPTIMIZATION CYCLES: 1
 
 TOTAL ENERGY = -642.938432575222
 
 
 CURRENT SPLINE LENGTH: 0.007 AMU^1/2*ANGSTROM
 IRC COORDINATE: 2.103 AMU^1/2*ANGSTROM

  ANGLE =       0.07  COS_ANGLE =       1.00


 IRC COORDINATES OF STEP 68 IN ANGSTROM

  NO.  ATOM        X              Y              Z        Z-ATOM   MASS   TYPE

    1  P        -0.008179       0.127332       0.002898      15    30.974  QM
    2  O        -0.052073      -0.060285       1.508668       8    15.999  QM
    3  O         1.322327      -0.081746      -0.700446       8    15.999  QM
    4  O        -1.091317       0.957637      -0.664124       8    15.999  QM
    5  H        -1.626559      -1.461003      -1.183546       1     1.008  QM
    6  O        -0.881024      -1.724121      -0.601171       8    15.999  QM
    7  H        -0.226696      -2.183718      -1.170384       1     1.008  QM


 RMSQ FORCE :   0.0003796  MAXIMUM :   0.0000100  CONVERGED :NO 
 MAX FORCE  :   0.0010198  MAXIMUM :   0.0000150  CONVERGED :NO 

 NUMBER OF CONSTRAINED OPTIMIZATION CYCLES: 14
 
 TOTAL ENERGY = -642.938438469753
 
 
 CURRENT SPLINE LENGTH: 0.007 AMU^1/2*ANGSTROM
 IRC COORDINATE: 2.110 AMU^1/2*ANGSTROM

  ANGLE =       0.02  COS_ANGLE =       1.00


 IRC COORDINATES OF STEP 69 IN ANGSTROM

  NO.  ATOM        X              Y              Z        Z-ATOM   MASS   TYPE

    1  P        -0.008308       0.127487       0.002875      15    30.974  QM
    2  O        -0.052428      -0.060469       1.508592       8    15.999  QM
    3  O         1.321933      -0.082200      -0.700806       8    15.999  QM
    4  O        -1.091034       0.958549      -0.663878       8    15.999  QM
    5  H        -1.626330      -1.462959      -1.183489       1     1.008  QM
    6  O        -0.880410      -1.724596      -0.600966       8    15.999  QM
    7  H        -0.225322      -2.183415      -1.169945       1     1.008  QM


 RMSQ FORCE :   0.0003647  MAXIMUM :   0.0000100  CONVERGED :NO 
 MAX FORCE  :   0.0009709  MAXIMUM :   0.0000150  CONVERGED :NO 

 NUMBER OF CONSTRAINED OPTIMIZATION CYCLES: 27
 
 TOTAL ENERGY = -642.938444104729
 
 
 CURRENT SPLINE LENGTH: 0.007 AMU^1/2*ANGSTROM
 IRC COORDINATE: 2.117 AMU^1/2*ANGSTROM

  ANGLE =       0.04  COS_ANGLE =       1.00


 IRC COORDINATES OF STEP 70 IN ANGSTROM

  NO.  ATOM        X              Y              Z        Z-ATOM   MASS   TYPE

    1  P        -0.008445       0.127633       0.002851      15    30.974  QM
    2  O        -0.052784      -0.060641       1.508511       8    15.999  QM
    3  O         1.321534      -0.082647      -0.701166       8    15.999  QM
    4  O        -1.090730       0.959451      -0.663621       8    15.999  QM
    5  H        -1.626151      -1.464974      -1.183420       1     1.008  QM
    6  O        -0.879791      -1.725060      -0.600764       8    15.999  QM
    7  H        -0.223968      -2.183107      -1.169511       1     1.008  QM


 RMSQ FORCE :   0.0003473  MAXIMUM :   0.0000100  CONVERGED :NO 
 MAX FORCE  :   0.0009352  MAXIMUM :   0.0000150  CONVERGED :NO 

 NUMBER OF CONSTRAINED OPTIMIZATION CYCLES: 29
 
 TOTAL ENERGY = -642.938449492956
 
 
 CURRENT SPLINE LENGTH: 0.007 AMU^1/2*ANGSTROM
 IRC COORDINATE: 2.123 AMU^1/2*ANGSTROM

  ANGLE =       0.06  COS_ANGLE =       1.00


 IRC COORDINATES OF STEP 71 IN ANGSTROM

  NO.  ATOM        X              Y              Z        Z-ATOM   MASS   TYPE

    1  P        -0.008577       0.127772       0.002823      15    30.974  QM
    2  O        -0.053142      -0.060812       1.508433       8    15.999  QM
    3  O         1.321132      -0.083094      -0.701525       8    15.999  QM
    4  O        -1.090436       0.960365      -0.663366       8    15.999  QM
    5  H        -1.625891      -1.466884      -1.183368       1     1.008  QM
    6  O        -0.879172      -1.725531      -0.600549       8    15.999  QM
    7  H        -0.222594      -2.182744      -1.169151       1     1.008  QM


 RMSQ FORCE :   0.0003334  MAXIMUM :   0.0000100  CONVERGED :NO 
 MAX FORCE  :   0.0008886  MAXIMUM :   0.0000150  CONVERGED :NO 

 NUMBER OF CONSTRAINED OPTIMIZATION CYCLES: 9
 
 TOTAL ENERGY = -642.938454652453
 
 
 CURRENT SPLINE LENGTH: 0.007 AMU^1/2*ANGSTROM
 IRC COORDINATE: 2.130 AMU^1/2*ANGSTROM

  ANGLE =       0.03  COS_ANGLE =       1.00


 IRC COORDINATES OF STEP 72 IN ANGSTROM

  NO.  ATOM        X              Y              Z        Z-ATOM   MASS   TYPE

    1  P        -0.008711       0.127907       0.002797      15    30.974  QM
    2  O        -0.053504      -0.060981       1.508359       8    15.999  QM
    3  O         1.320730      -0.083546      -0.701889       8    15.999  QM
    4  O        -1.090144       0.961277      -0.663113       8    15.999  QM
    5  H        -1.625675      -1.468816      -1.183260       1     1.008  QM
    6  O        -0.878545      -1.725991      -0.600342       8    15.999  QM
    7  H        -0.221230      -2.182365      -1.168754       1     1.008  QM


 RMSQ FORCE :   0.0003177  MAXIMUM :   0.0000100  CONVERGED :NO 
 MAX FORCE  :   0.0008413  MAXIMUM :   0.0000150  CONVERGED :NO 

 NUMBER OF CONSTRAINED OPTIMIZATION CYCLES: 22
 
 TOTAL ENERGY = -642.938459575633
 
 
 CURRENT SPLINE LENGTH: 0.007 AMU^1/2*ANGSTROM
 IRC COORDINATE: 2.137 AMU^1/2*ANGSTROM

  ANGLE =       0.05  COS_ANGLE =       1.00


 IRC COORDINATES OF STEP 73 IN ANGSTROM

  NO.  ATOM        X              Y              Z        Z-ATOM   MASS   TYPE

    1  P        -0.008845       0.128036       0.002769      15    30.974  QM
    2  O        -0.053873      -0.061145       1.508292       8    15.999  QM
    3  O         1.320334      -0.084001      -0.702260       8    15.999  QM
    4  O        -1.089854       0.962188      -0.662859       8    15.999  QM
    5  H        -1.625447      -1.470702      -1.183129       1     1.008  QM
    6  O        -0.877913      -1.726444      -0.600129       8    15.999  QM
    7  H        -0.219842      -2.181919      -1.168424       1     1.008  QM


 RMSQ FORCE :   0.0003043  MAXIMUM :   0.0000100  CONVERGED :NO 
 MAX FORCE  :   0.0007924  MAXIMUM :   0.0000150  CONVERGED :NO 

 NUMBER OF CONSTRAINED OPTIMIZATION CYCLES: 1
 
 TOTAL ENERGY = -642.938464264277
 
 
 CURRENT SPLINE LENGTH: 0.007 AMU^1/2*ANGSTROM
 IRC COORDINATE: 2.143 AMU^1/2*ANGSTROM

  ANGLE =       0.06  COS_ANGLE =       1.00


 IRC COORDINATES OF STEP 74 IN ANGSTROM

  NO.  ATOM        X              Y              Z        Z-ATOM   MASS   TYPE

    1  P        -0.008976       0.128167       0.002744      15    30.974  QM
    2  O        -0.054242      -0.061303       1.508192       8    15.999  QM
    3  O         1.319907      -0.084452      -0.702617       8    15.999  QM
    4  O        -1.089541       0.963080      -0.662590       8    15.999  QM
    5  H        -1.625244      -1.472598      -1.183007       1     1.008  QM
    6  O        -0.877273      -1.726895      -0.599918       8    15.999  QM
    7  H        -0.218515      -2.181511      -1.168109       1     1.008  QM


 RMSQ FORCE :   0.0002865  MAXIMUM :   0.0000100  CONVERGED :NO 
 MAX FORCE  :   0.0007613  MAXIMUM :   0.0000150  CONVERGED :NO 

 NUMBER OF CONSTRAINED OPTIMIZATION CYCLES: 12
 
 TOTAL ENERGY = -642.938468693222
 
 
 CURRENT SPLINE LENGTH: 0.007 AMU^1/2*ANGSTROM
 IRC COORDINATE: 2.150 AMU^1/2*ANGSTROM

  ANGLE =       0.07  COS_ANGLE =       1.00


 IRC COORDINATES OF STEP 75 IN ANGSTROM

  NO.  ATOM        X              Y              Z        Z-ATOM   MASS   TYPE

    1  P        -0.009112       0.128289       0.002716      15    30.974  QM
    2  O        -0.054613      -0.061461       1.508128       8    15.999  QM
    3  O         1.319510      -0.084912      -0.702990       8    15.999  QM
    4  O        -1.089258       0.963995      -0.662336       8    15.999  QM
    5  H        -1.625008      -1.474452      -1.182850       1     1.008  QM
    6  O        -0.876627      -1.727342      -0.599706       8    15.999  QM
    7  H        -0.217202      -2.181071      -1.167803       1     1.008  QM


 RMSQ FORCE :   0.0002701  MAXIMUM :   0.0000100  CONVERGED :NO 
 MAX FORCE  :   0.0007068  MAXIMUM :   0.0000150  CONVERGED :NO 

 NUMBER OF CONSTRAINED OPTIMIZATION CYCLES: 14
 
 TOTAL ENERGY = -642.938472921825
 
 
 CURRENT SPLINE LENGTH: 0.007 AMU^1/2*ANGSTROM
 IRC COORDINATE: 2.156 AMU^1/2*ANGSTROM

  ANGLE =       0.05  COS_ANGLE =       1.00


 IRC COORDINATES OF STEP 76 IN ANGSTROM

  NO.  ATOM        X              Y              Z        Z-ATOM   MASS   TYPE

    1  P        -0.009244       0.128416       0.002693      15    30.974  QM
    2  O        -0.054992      -0.061610       1.508044       8    15.999  QM
    3  O         1.319084      -0.085374      -0.703358       8    15.999  QM
    4  O        -1.088948       0.964880      -0.662065       8    15.999  QM
    5  H        -1.624875      -1.476401      -1.182619       1     1.008  QM
    6  O        -0.875966      -1.727762      -0.599509       8    15.999  QM
    7  H        -0.215920      -2.180770      -1.167489       1     1.008  QM


 RMSQ FORCE :   0.0002552  MAXIMUM :   0.0000100  CONVERGED :NO 
 MAX FORCE  :   0.0006765  MAXIMUM :   0.0000150  CONVERGED :NO 

 NUMBER OF CONSTRAINED OPTIMIZATION CYCLES: 7
 
 TOTAL ENERGY = -642.938476887239
 
 
 CURRENT SPLINE LENGTH: 0.007 AMU^1/2*ANGSTROM
 IRC COORDINATE: 2.163 AMU^1/2*ANGSTROM

  ANGLE =       0.03  COS_ANGLE =       1.00


 IRC COORDINATES OF STEP 77 IN ANGSTROM

  NO.  ATOM        X              Y              Z        Z-ATOM   MASS   TYPE

    1  P        -0.009378       0.128535       0.002665      15    30.974  QM
    2  O        -0.055372      -0.061759       1.507961       8    15.999  QM
    3  O         1.318670      -0.085836      -0.703727       8    15.999  QM
    4  O        -1.088651       0.965784      -0.661799       8    15.999  QM
    5  H        -1.624603      -1.478064      -1.182420       1     1.008  QM
    6  O        -0.875312      -1.728220      -0.599289       8    15.999  QM
    7  H        -0.214589      -2.180224      -1.167297       1     1.008  QM


 RMSQ FORCE :   0.0002384  MAXIMUM :   0.0000100  CONVERGED :NO 
 MAX FORCE  :   0.0006318  MAXIMUM :   0.0000150  CONVERGED :NO 

 NUMBER OF CONSTRAINED OPTIMIZATION CYCLES: 17
 
 TOTAL ENERGY = -642.938480633622
 
 
 CURRENT SPLINE LENGTH: 0.007 AMU^1/2*ANGSTROM
 IRC COORDINATE: 2.170 AMU^1/2*ANGSTROM

  ANGLE =       0.04  COS_ANGLE =       1.00


 IRC COORDINATES OF STEP 78 IN ANGSTROM

  NO.  ATOM        X              Y              Z        Z-ATOM   MASS   TYPE

    1  P        -0.009504       0.128653       0.002643      15    30.974  QM
    2  O        -0.055776      -0.061920       1.507887       8    15.999  QM
    3  O         1.318256      -0.086300      -0.704119       8    15.999  QM
    4  O        -1.088355       0.966673      -0.661542       8    15.999  QM
    5  H        -1.624419      -1.479819      -1.182129       1     1.008  QM
    6  O        -0.874644      -1.728640      -0.599062       8    15.999  QM
    7  H        -0.213306      -2.179710      -1.167122       1     1.008  QM


 RMSQ FORCE :   0.0002229  MAXIMUM :   0.0000100  CONVERGED :NO 
 MAX FORCE  :   0.0005884  MAXIMUM :   0.0000150  CONVERGED :NO 

 NUMBER OF CONSTRAINED OPTIMIZATION CYCLES: 13
 
 TOTAL ENERGY = -642.938484154652
 
 
 CURRENT SPLINE LENGTH: 0.007 AMU^1/2*ANGSTROM
 IRC COORDINATE: 2.176 AMU^1/2*ANGSTROM

  ANGLE =       0.09  COS_ANGLE =       1.00


 IRC COORDINATES OF STEP 79 IN ANGSTROM

  NO.  ATOM        X              Y              Z        Z-ATOM   MASS   TYPE

    1  P        -0.009627       0.128770       0.002621      15    30.974  QM
    2  O        -0.056164      -0.062051       1.507793       8    15.999  QM
    3  O         1.317823      -0.086766      -0.704485       8    15.999  QM
    4  O        -1.088043       0.967537      -0.661261       8    15.999  QM
    5  H        -1.624327      -1.481841      -1.181847       1     1.008  QM
    6  O        -0.873988      -1.729050      -0.598865       8    15.999  QM
    7  H        -0.211956      -2.179075      -1.166930       1     1.008  QM


 RMSQ FORCE :   0.0002103  MAXIMUM :   0.0000100  CONVERGED :NO 
 MAX FORCE  :   0.0005668  MAXIMUM :   0.0000150  CONVERGED :NO 

 NUMBER OF CONSTRAINED OPTIMIZATION CYCLES: 13
 
 TOTAL ENERGY = -642.938487421989
 
 
 CURRENT SPLINE LENGTH: 0.007 AMU^1/2*ANGSTROM
 IRC COORDINATE: 2.183 AMU^1/2*ANGSTROM

  ANGLE =       0.21  COS_ANGLE =       0.98


 IRC COORDINATES OF STEP 80 IN ANGSTROM

  NO.  ATOM        X              Y              Z        Z-ATOM   MASS   TYPE

    1  P        -0.009760       0.128876       0.002594      15    30.974  QM
    2  O        -0.056552      -0.062181       1.507726       8    15.999  QM
    3  O         1.317416      -0.087236      -0.704861       8    15.999  QM
    4  O        -1.087746       0.968422      -0.660991       8    15.999  QM
    5  H        -1.624266      -1.483742      -1.181550       1     1.008  QM
    6  O        -0.873325      -1.729467      -0.598661       8    15.999  QM
    7  H        -0.210585      -2.178452      -1.166793       1     1.008  QM


 RMSQ FORCE :   0.0001949  MAXIMUM :   0.0000100  CONVERGED :NO 
 MAX FORCE  :   0.0005291  MAXIMUM :   0.0000150  CONVERGED :NO 

 NUMBER OF CONSTRAINED OPTIMIZATION CYCLES: 10
 
 TOTAL ENERGY = -642.938490487703
 
 
 CURRENT SPLINE LENGTH: 0.007 AMU^1/2*ANGSTROM
 IRC COORDINATE: 2.189 AMU^1/2*ANGSTROM

  ANGLE =       0.16  COS_ANGLE =       0.99


 IRC COORDINATES OF STEP 81 IN ANGSTROM

  NO.  ATOM        X              Y              Z        Z-ATOM   MASS   TYPE

    1  P        -0.009890       0.128977       0.002568      15    30.974  QM
    2  O        -0.056941      -0.062306       1.507653       8    15.999  QM
    3  O         1.317004      -0.087704      -0.705233       8    15.999  QM
    4  O        -1.087450       0.969308      -0.660722       8    15.999  QM
    5  H        -1.624167      -1.485657      -1.181175       1     1.008  QM
    6  O        -0.872658      -1.729886      -0.598460       8    15.999  QM
    7  H        -0.209292      -2.177765      -1.166701       1     1.008  QM


 RMSQ FORCE :   0.0001819  MAXIMUM :   0.0000100  CONVERGED :NO 
 MAX FORCE  :   0.0004872  MAXIMUM :   0.0000150  CONVERGED :NO 

 NUMBER OF CONSTRAINED OPTIMIZATION CYCLES: 19
 
 TOTAL ENERGY = -642.938493332439
 
 
 CURRENT SPLINE LENGTH: 0.007 AMU^1/2*ANGSTROM
 IRC COORDINATE: 2.196 AMU^1/2*ANGSTROM

  ANGLE =       0.07  COS_ANGLE =       1.00


 IRC COORDINATES OF STEP 82 IN ANGSTROM

  NO.  ATOM        X              Y              Z        Z-ATOM   MASS   TYPE

    1  P        -0.010020       0.129078       0.002544      15    30.974  QM
    2  O        -0.057336      -0.062430       1.507596       8    15.999  QM
    3  O         1.316600      -0.088183      -0.705614       8    15.999  QM
    4  O        -1.087166       0.970193      -0.660457       8    15.999  QM
    5  H        -1.624131      -1.487583      -1.180751       1     1.008  QM
    6  O        -0.871978      -1.730291      -0.598265       8    15.999  QM
    7  H        -0.208029      -2.177130      -1.166640       1     1.008  QM


 RMSQ FORCE :   0.0001681  MAXIMUM :   0.0000100  CONVERGED :NO 
 MAX FORCE  :   0.0004402  MAXIMUM :   0.0000150  CONVERGED :NO 

 NUMBER OF CONSTRAINED OPTIMIZATION CYCLES: 3
 
 TOTAL ENERGY = -642.938495961383
 
 
 CURRENT SPLINE LENGTH: 0.007 AMU^1/2*ANGSTROM
 IRC COORDINATE: 2.203 AMU^1/2*ANGSTROM

  ANGLE =       0.07  COS_ANGLE =       1.00


 IRC COORDINATES OF STEP 83 IN ANGSTROM

  NO.  ATOM        X              Y              Z        Z-ATOM   MASS   TYPE

    1  P        -0.010150       0.129173       0.002518      15    30.974  QM
    2  O        -0.057737      -0.062548       1.507536       8    15.999  QM
    3  O         1.316195      -0.088665      -0.705994       8    15.999  QM
    4  O        -1.086880       0.971073      -0.660190       8    15.999  QM
    5  H        -1.624129      -1.489423      -1.180256       1     1.008  QM
    6  O        -0.871291      -1.730692      -0.598066       8    15.999  QM
    7  H        -0.206746      -2.176411      -1.166647       1     1.008  QM


 RMSQ FORCE :   0.0001541  MAXIMUM :   0.0000100  CONVERGED :NO 
 MAX FORCE  :   0.0003955  MAXIMUM :   0.0000150  CONVERGED :NO 

 NUMBER OF CONSTRAINED OPTIMIZATION CYCLES: 6
 
 TOTAL ENERGY = -642.938498361474
 
 
 CURRENT SPLINE LENGTH: 0.007 AMU^1/2*ANGSTROM
 IRC COORDINATE: 2.209 AMU^1/2*ANGSTROM

  ANGLE =       0.12  COS_ANGLE =       0.99


 IRC COORDINATES OF STEP 84 IN ANGSTROM

  NO.  ATOM        X              Y              Z        Z-ATOM   MASS   TYPE

    1  P        -0.010274       0.129257       0.002489      15    30.974  QM
    2  O        -0.058140      -0.062635       1.507441       8    15.999  QM
    3  O         1.315761      -0.089140      -0.706348       8    15.999  QM
    4  O        -1.086571       0.971929      -0.659899       8    15.999  QM
    5  H        -1.624129      -1.491142      -1.179675       1     1.008  QM
    6  O        -0.870604      -1.731109      -0.597864       8    15.999  QM
    7  H        -0.205496      -2.175440      -1.166903       1     1.008  QM


 RMSQ FORCE :   0.0001421  MAXIMUM :   0.0000100  CONVERGED :NO 
 MAX FORCE  :   0.0003681  MAXIMUM :   0.0000150  CONVERGED :NO 

 NUMBER OF CONSTRAINED OPTIMIZATION CYCLES: 3
 
 TOTAL ENERGY = -642.938500499167
 
 
 CURRENT SPLINE LENGTH: 0.007 AMU^1/2*ANGSTROM
 IRC COORDINATE: 2.216 AMU^1/2*ANGSTROM

  ANGLE =       0.11  COS_ANGLE =       0.99


 IRC COORDINATES OF STEP 85 IN ANGSTROM

  NO.  ATOM        X              Y              Z        Z-ATOM   MASS   TYPE

    1  P        -0.010399       0.129347       0.002454      15    30.974  QM
    2  O        -0.058566      -0.062739       1.507386       8    15.999  QM
    3  O         1.315388      -0.089639      -0.706724       8    15.999  QM
    4  O        -1.086307       0.972793      -0.659618       8    15.999  QM
    5  H        -1.624325      -1.492941      -1.178880       1     1.008  QM
    6  O        -0.869887      -1.731491      -0.597666       8    15.999  QM
    7  H        -0.204406      -2.174613      -1.167204       1     1.008  QM


 RMSQ FORCE :   0.0001251  MAXIMUM :   0.0000100  CONVERGED :NO 
 MAX FORCE  :   0.0003222  MAXIMUM :   0.0000150  CONVERGED :NO 

 NUMBER OF CONSTRAINED OPTIMIZATION CYCLES: 26
 
 TOTAL ENERGY = -642.938502462426
 
 
 CURRENT SPLINE LENGTH: 0.007 AMU^1/2*ANGSTROM
 IRC COORDINATE: 2.223 AMU^1/2*ANGSTROM

  ANGLE =       0.06  COS_ANGLE =       1.00


 IRC COORDINATES OF STEP 86 IN ANGSTROM

  NO.  ATOM        X              Y              Z        Z-ATOM   MASS   TYPE

    1  P        -0.010528       0.129432       0.002431      15    30.974  QM
    2  O        -0.058973      -0.062818       1.507335       8    15.999  QM
    3  O         1.314985      -0.090126      -0.707097       8    15.999  QM
    4  O        -1.086018       0.973657      -0.659343       8    15.999  QM
    5  H        -1.624473      -1.494748      -1.178156       1     1.008  QM
    6  O        -0.869183      -1.731904      -0.597487       8    15.999  QM
    7  H        -0.203288      -2.173773      -1.167537       1     1.008  QM


 RMSQ FORCE :   0.0001107  MAXIMUM :   0.0000100  CONVERGED :NO 
 MAX FORCE  :   0.0002801  MAXIMUM :   0.0000150  CONVERGED :NO 

 NUMBER OF CONSTRAINED OPTIMIZATION CYCLES: 5
 
 TOTAL ENERGY = -642.938504208625
 
 
 CURRENT SPLINE LENGTH: 0.007 AMU^1/2*ANGSTROM
 IRC COORDINATE: 2.229 AMU^1/2*ANGSTROM

  ANGLE =       0.16  COS_ANGLE =       0.99


 IRC COORDINATES OF STEP 87 IN ANGSTROM

  NO.  ATOM        X              Y              Z        Z-ATOM   MASS   TYPE

    1  P        -0.010633       0.129518       0.002423      15    30.974  QM
    2  O        -0.059412      -0.062911       1.507282       8    15.999  QM
    3  O         1.314565      -0.090619      -0.707494       8    15.999  QM
    4  O        -1.085730       0.974481      -0.659082       8    15.999  QM
    5  H        -1.624664      -1.496553      -1.177339       1     1.008  QM
    6  O        -0.868469      -1.732274      -0.597297       8    15.999  QM
    7  H        -0.202182      -2.172743      -1.167955       1     1.008  QM


 RMSQ FORCE :   0.0000974  MAXIMUM :   0.0000100  CONVERGED :NO 
 MAX FORCE  :   0.0002453  MAXIMUM :   0.0000150  CONVERGED :NO 

 NUMBER OF CONSTRAINED OPTIMIZATION CYCLES: 5
 
 TOTAL ENERGY = -642.938505728394
 
 
 CURRENT SPLINE LENGTH: 0.007 AMU^1/2*ANGSTROM
 IRC COORDINATE: 2.236 AMU^1/2*ANGSTROM

  ANGLE =       0.06  COS_ANGLE =       1.00


 IRC COORDINATES OF STEP 88 IN ANGSTROM

  NO.  ATOM        X              Y              Z        Z-ATOM   MASS   TYPE

    1  P        -0.010751       0.129616       0.002391      15    30.974  QM
    2  O        -0.059811      -0.062962       1.507233       8    15.999  QM
    3  O         1.314179      -0.091116      -0.707833       8    15.999  QM
    4  O        -1.085461       0.975344      -0.658791       8    15.999  QM
    5  H        -1.624940      -1.498372      -1.176468       1     1.008  QM
    6  O        -0.867780      -1.732738      -0.597148       8    15.999  QM
    7  H        -0.201171      -2.171824      -1.168512       1     1.008  QM


 RMSQ FORCE :   0.0000834  MAXIMUM :   0.0000100  CONVERGED :NO 
 MAX FORCE  :   0.0001997  MAXIMUM :   0.0000150  CONVERGED :NO 

 NUMBER OF CONSTRAINED OPTIMIZATION CYCLES: 6
 
 TOTAL ENERGY = -642.938507048895
 
 
 CURRENT SPLINE LENGTH: 0.007 AMU^1/2*ANGSTROM
 IRC COORDINATE: 2.242 AMU^1/2*ANGSTROM

  ANGLE =       0.32  COS_ANGLE =       0.95


 IRC COORDINATES OF STEP 89 IN ANGSTROM

  NO.  ATOM        X              Y              Z        Z-ATOM   MASS   TYPE

    1  P        -0.010848       0.129676       0.002378      15    30.974  QM
    2  O        -0.060269      -0.063009       1.507176       8    15.999  QM
    3  O         1.313767      -0.091598      -0.708219       8    15.999  QM
    4  O        -1.085168       0.976140      -0.658507       8    15.999  QM
    5  H        -1.625343      -1.500160      -1.175417       1     1.008  QM
    6  O        -0.867059      -1.733099      -0.596971       8    15.999  QM
    7  H        -0.200169      -2.170673      -1.169217       1     1.008  QM


 RMSQ FORCE :   0.0000706  MAXIMUM :   0.0000100  CONVERGED :NO 
 MAX FORCE  :   0.0001725  MAXIMUM :   0.0000150  CONVERGED :NO 

 NUMBER OF CONSTRAINED OPTIMIZATION CYCLES: 11
 
 TOTAL ENERGY = -642.938508141426
 
 
 CURRENT SPLINE LENGTH: 0.007 AMU^1/2*ANGSTROM
 IRC COORDINATE: 2.249 AMU^1/2*ANGSTROM

  ANGLE =       0.28  COS_ANGLE =       0.96


 IRC COORDINATES OF STEP 90 IN ANGSTROM

  NO.  ATOM        X              Y              Z        Z-ATOM   MASS   TYPE

    1  P        -0.010953       0.129734       0.002373      15    30.974  QM
    2  O        -0.060707      -0.063028       1.507139       8    15.999  QM
    3  O         1.313367      -0.092089      -0.708588       8    15.999  QM
    4  O        -1.084885       0.976926      -0.658240       8    15.999  QM
    5  H        -1.625870      -1.501873      -1.174117       1     1.008  QM
    6  O        -0.866331      -1.733476      -0.596826       8    15.999  QM
    7  H        -0.199316      -2.169403      -1.170163       1     1.008  QM


 RMSQ FORCE :   0.0000578  MAXIMUM :   0.0000100  CONVERGED :NO 
 MAX FORCE  :   0.0001385  MAXIMUM :   0.0000150  CONVERGED :NO 

 NUMBER OF CONSTRAINED OPTIMIZATION CYCLES: 3
 
 TOTAL ENERGY = -642.938509042443
 
 
 CURRENT SPLINE LENGTH: 0.007 AMU^1/2*ANGSTROM
 IRC COORDINATE: 2.256 AMU^1/2*ANGSTROM

  ANGLE =       0.27  COS_ANGLE =       0.96


 IRC COORDINATES OF STEP 91 IN ANGSTROM

  NO.  ATOM        X              Y              Z        Z-ATOM   MASS   TYPE

    1  P        -0.011073       0.129788       0.002331      15    30.974  QM
    2  O        -0.061101      -0.063008       1.507091       8    15.999  QM
    3  O         1.312999      -0.092658      -0.708874       8    15.999  QM
    4  O        -1.084675       0.977676      -0.657937       8    15.999  QM
    5  H        -1.626524      -1.503529      -1.172668       1     1.008  QM
    6  O        -0.865566      -1.733792      -0.596706       8    15.999  QM
    7  H        -0.198487      -2.167931      -1.171359       1     1.008  QM


 RMSQ FORCE :   0.0000459  MAXIMUM :   0.0000100  CONVERGED :NO 
 MAX FORCE  :   0.0001071  MAXIMUM :   0.0000150  CONVERGED :NO 

 NUMBER OF CONSTRAINED OPTIMIZATION CYCLES: 2
 
 TOTAL ENERGY = -642.938509725769
 
 
 CURRENT SPLINE LENGTH: 0.007 AMU^1/2*ANGSTROM
 IRC COORDINATE: 2.262 AMU^1/2*ANGSTROM

  ANGLE =       0.47  COS_ANGLE =       0.89


 IRC COORDINATES OF STEP 92 IN ANGSTROM

  NO.  ATOM        X              Y              Z        Z-ATOM   MASS   TYPE

    1  P        -0.011091       0.129824       0.002357      15    30.974  QM
    2  O        -0.061607      -0.062978       1.507078       8    15.999  QM
    3  O         1.312685      -0.092997      -0.709232       8    15.999  QM
    4  O        -1.084381       0.978302      -0.657725       8    15.999  QM
    5  H        -1.627844      -1.505038      -1.170383       1     1.008  QM
    6  O        -0.864940      -1.734218      -0.596587       8    15.999  QM
    7  H        -0.198399      -2.166262      -1.173408       1     1.008  QM


 RMSQ FORCE :   0.0000345  MAXIMUM :   0.0000100  CONVERGED :NO 
 MAX FORCE  :   0.0000829  MAXIMUM :   0.0000150  CONVERGED :NO 

 NUMBER OF CONSTRAINED OPTIMIZATION CYCLES: 3
 
 TOTAL ENERGY = -642.938510239329
 
 
 CURRENT SPLINE LENGTH: 0.007 AMU^1/2*ANGSTROM
 IRC COORDINATE: 2.269 AMU^1/2*ANGSTROM

  ANGLE =       0.22  COS_ANGLE =       0.97


 IRC COORDINATES OF STEP 93 IN ANGSTROM

  NO.  ATOM        X              Y              Z        Z-ATOM   MASS   TYPE

    1  P        -0.011163       0.129849       0.002340      15    30.974  QM
    2  O        -0.062059      -0.062939       1.507053       8    15.999  QM
    3  O         1.312359      -0.093469      -0.709534       8    15.999  QM
    4  O        -1.084153       0.978957      -0.657462       8    15.999  QM
    5  H        -1.628970      -1.506559      -1.168263       1     1.008  QM
    6  O        -0.864217      -1.734536      -0.596471       8    15.999  QM
    7  H        -0.198038      -2.164573      -1.175235       1     1.008  QM


 RMSQ FORCE :   0.0000246  MAXIMUM :   0.0000100  CONVERGED :NO 
 MAX FORCE  :   0.0000557  MAXIMUM :   0.0000150  CONVERGED :NO 

 NUMBER OF CONSTRAINED OPTIMIZATION CYCLES: 10
 
 TOTAL ENERGY = -642.938510603960
 
 
 CURRENT SPLINE LENGTH: 0.007 AMU^1/2*ANGSTROM
 IRC COORDINATE: 2.275 AMU^1/2*ANGSTROM

  ANGLE =       0.46  COS_ANGLE =       0.90


 IRC COORDINATES OF STEP 94 IN ANGSTROM

  NO.  ATOM        X              Y              Z        Z-ATOM   MASS   TYPE

    1  P        -0.011165       0.129883       0.002335      15    30.974  QM
    2  O        -0.062543      -0.062842       1.507042       8    15.999  QM
    3  O         1.312103      -0.093861      -0.709808       8    15.999  QM
    4  O        -1.083944       0.979504      -0.657195       8    15.999  QM
    5  H        -1.630477      -1.508002      -1.165730       1     1.008  QM
    6  O        -0.863596      -1.734927      -0.596403       8    15.999  QM
    7  H        -0.198136      -2.162787      -1.177613       1     1.008  QM


 RMSQ FORCE :   0.0000172  MAXIMUM :   0.0000100  CONVERGED :NO 
 MAX FORCE  :   0.0000459  MAXIMUM :   0.0000150  CONVERGED :NO 

 NUMBER OF CONSTRAINED OPTIMIZATION CYCLES: 8
 
 TOTAL ENERGY = -642.938510820640
 
 
 CURRENT SPLINE LENGTH: 0.007 AMU^1/2*ANGSTROM
 IRC COORDINATE: 2.282 AMU^1/2*ANGSTROM

  ANGLE =       0.63  COS_ANGLE =       0.81


 IRC COORDINATES OF STEP 95 IN ANGSTROM

  NO.  ATOM        X              Y              Z        Z-ATOM   MASS   TYPE

    1  P        -0.011179       0.129865       0.002335      15    30.974  QM
    2  O        -0.062968      -0.062763       1.507036       8    15.999  QM
    3  O         1.311905      -0.094191      -0.710009       8    15.999  QM
    4  O        -1.083769       0.979924      -0.657024       8    15.999  QM
    5  H        -1.632354      -1.509141      -1.162657       1     1.008  QM
    6  O        -0.862996      -1.735187      -0.596318       8    15.999  QM
    7  H        -0.198549      -2.160686      -1.180432       1     1.008  QM


 RMSQ FORCE :   0.0000097  MAXIMUM :   0.0000100  CONVERGED :YES
 MAX FORCE  :   0.0000269  MAXIMUM :   0.0000150  CONVERGED :NO 

 NUMBER OF CONSTRAINED OPTIMIZATION CYCLES: 11
 
 TOTAL ENERGY = -642.938510909902
 
 
 CURRENT SPLINE LENGTH: 0.007 AMU^1/2*ANGSTROM
 IRC COORDINATE: 2.289 AMU^1/2*ANGSTROM

  ANGLE =       0.90  COS_ANGLE =       0.62


 IRC COORDINATES OF STEP 96 IN ANGSTROM

  NO.  ATOM        X              Y              Z        Z-ATOM   MASS   TYPE

    1  P        -0.011164       0.129827       0.002314      15    30.974  QM
    2  O        -0.063433      -0.062638       1.507028       8    15.999  QM
    3  O         1.311741      -0.094546      -0.710185       8    15.999  QM
    4  O        -1.083642       0.980290      -0.656770       8    15.999  QM
    5  H        -1.634220      -1.510208      -1.159558       1     1.008  QM
    6  O        -0.862399      -1.735420      -0.596243       8    15.999  QM
    7  H        -0.199085      -2.158653      -1.183277       1     1.008  QM


 RMSQ FORCE :   0.0000037  MAXIMUM :   0.0000100  CONVERGED :YES
 MAX FORCE  :   0.0000095  MAXIMUM :   0.0000150  CONVERGED :YES

 NUMBER OF CONSTRAINED OPTIMIZATION CYCLES: 2
 
 TOTAL ENERGY = -642.938510893086
 
 
 CURRENT SPLINE LENGTH: 0.007 AMU^1/2*ANGSTROM
 IRC COORDINATE: 2.295 AMU^1/2*ANGSTROM
 
 
 *** IRC PATH GENERATION FINISHED ***
 
 
 *** CONVERGED BY GRADIENT AND ENERGY CRITERIA ***
 
 
 *** IRC PATH IN AMU^1/2*ANGSTROM ***
 
 IRC STEP  IRC COORDINATE   IRC ENERGY   No.REDO
   -96       -2.295306     -642.938511
   -95       -2.288691     -642.938511
   -94       -2.282077     -642.938511
   -93       -2.275462     -642.938511
   -92       -2.268847     -642.938510
   -91       -2.262233     -642.938510
   -90       -2.255618     -642.938509
   -89       -2.249003     -642.938508
   -88       -2.242388     -642.938507
   -87       -2.235774     -642.938506
   -86       -2.229159     -642.938504
   -85       -2.222544     -642.938502
   -84       -2.215930     -642.938500
   -83       -2.209315     -642.938498
   -82       -2.202700     -642.938496
   -81       -2.196085     -642.938493
   -80       -2.189471     -642.938490
   -79       -2.182856     -642.938487
   -78       -2.176241     -642.938484
   -77       -2.169627     -642.938481
   -76       -2.163012     -642.938477
   -75       -2.156397     -642.938473
   -74       -2.149782     -642.938469
   -73       -2.143168     -642.938464
   -72       -2.136553     -642.938460
   -71       -2.129938     -642.938455
   -70       -2.123324     -642.938449
   -69       -2.116709     -642.938444
   -68       -2.110094     -642.938438
   -67       -2.103479     -642.938433
   -66       -2.096865     -642.938426
   -65       -2.090250     -642.938420
   -64       -2.083635     -642.938414
   -63       -2.077021     -642.938407
   -62       -2.070406     -642.938400
   -61       -2.063791     -642.938392
   -60       -2.057176     -642.938385
   -59       -2.050562     -642.938377
   -58       -2.043947     -642.938369
   -57       -2.037332     -642.938360
   -56       -2.030718     -642.938352
   -55       -2.024103     -642.938343
   -54       -2.017488     -642.938334
   -53       -2.010873     -642.938324
   -52       -2.004259     -642.938315
   -51       -1.997644     -642.938305
   -50       -1.991029     -642.938295
   -49       -1.984415     -642.938284
   -48       -1.977800     -642.938273
   -47       -1.971185     -642.938262
   -46       -1.964570     -642.938251
   -45       -1.957956     -642.938240
   -44       -1.951341     -642.938228
   -43       -1.944726     -642.938216
   -42       -1.938112     -642.938203
   -41       -1.918267     -642.938191
   -40       -1.905038     -642.938164
   -39       -1.891809     -642.938137
   -38       -1.878579     -642.938109
   -37       -1.865350     -642.938079
   -36       -1.825661     -642.938048
   -35       -1.799203     -642.937982
   -34       -1.772744     -642.937912
   -33       -1.746285     -642.937836
   -32       -1.719826     -642.937754
   -31       -1.640449     -642.937668
   -30       -1.587532     -642.937476
   -29       -1.534614     -642.937261
   -28       -1.481696     -642.937019
   -27       -1.428778     -642.936751
   -26       -1.375861     -642.936453
   -25       -1.322943     -642.936125
   -24       -1.270025     -642.935765
   -23       -1.217108     -642.935371
   -22       -1.164190     -642.934941
   -21       -1.111272     -642.934475
   -20       -1.058354     -642.933970
   -19       -1.005437     -642.933424
   -18       -0.952519     -642.932836
   -17       -0.899601     -642.932205
   -16       -0.846684     -642.931528
   -15       -0.793766     -642.930803
   -14       -0.740848     -642.930031
   -13       -0.687930     -642.929208
   -12       -0.635013     -642.928333
   -11       -0.582095     -642.927405
   -10       -0.529177     -642.926421
    -9       -0.476259     -642.925381
    -8       -0.423342     -642.924281
    -7       -0.370424     -642.923119
    -6       -0.317506     -642.921892
    -5       -0.264589     -642.920599
    -4       -0.211671     -642.919250
    -3       -0.158753     -642.917900
    -2       -0.105835     -642.916678
    -1       -0.052918     -642.915791
     0        0.000000     -642.915447
     1        0.052918     -642.915815
     2        0.105835     -642.916941
     3        0.158753     -642.918760
     4        0.211671     -642.921106
     5        0.264589     -642.923745
     6        0.317506     -642.926439
     7        0.370424     -642.929031
     8        0.423342     -642.931473
     9        0.476259     -642.933777
    10        0.529177     -642.935967
    11        0.582095     -642.938061
    12        0.635013     -642.940069
    13        0.687930     -642.942000
    14        0.740848     -642.943857
    15        0.793766     -642.945644
    16        0.846684     -642.947362
    17        0.899601     -642.949009
    18        0.952519     -642.950586
    19        1.005437     -642.952090
    20        1.058354     -642.953519
    21        1.111272     -642.954872
    22        1.164190     -642.956146
    23        1.217108     -642.957341
    24        1.270025     -642.958458
    25        1.322943     -642.959497
    26        1.375861     -642.960460
    27        1.428778     -642.961348
    28        1.481696     -642.962166
    29        1.534614     -642.962915
    30        1.587532     -642.963599
    31        1.640449     -642.964220
    32        1.693367     -642.964782
    33        1.746285     -642.965286
    34        1.799203     -642.965735
    35        1.852120     -642.966130
    36        1.905038     -642.966472
    37        1.957956     -642.966761
    38        2.010873     -642.967000
    39        2.063791     -642.967190
    40        2.116709     -642.967332
    41        2.169627     -642.967429
    42        2.222544     -642.967485
    43        2.275462     -642.967505
    44        2.328380     -642.967504
    45        2.381297     -642.967505
    46        2.434215     -642.967504
    47        2.487133     -642.967505
                                                                                

 IRC PATH                         STEP TIME:  7084.968  TOTAL TIME:    7087.861
 
 TIMING STATISTICS (SECONDS)
 

 TIMER ENTRY                    NUMBER OF CALLS   CUMUL. CPU TIME   CONTRIBUT.

 INITIALIZATION                              1             0.033         0.0 %
 INPUT                                       1             0.049         0.0 %
 DIAGONALIZATION                         10763             1.152         0.0 %
 SYMMETRY ANALYSIS                        2411             0.069         0.0 %
 CORE INTEGRALS                           2411           209.034         2.9 %
 ORTHOGONALIZATION MATRIX                 2411             8.488         0.1 %
 MPI DIAGONALIZATION                    127246           411.972         5.8 %
                         ON NODE             1           398.635
                         ON NODE             2           398.261
                         ON NODE             3           398.400
                         ON NODE             4           398.043
                         ON NODE             5           398.313
                         ON NODE             6           398.266
                         ON NODE             7           398.628
                         ON NODE             8           398.528
                         ON NODE             9           398.373
                         ON NODE            10           398.331
                         ON NODE            11           398.314
                         ON NODE            12           398.292
                         ON NODE            13           398.080
                         ON NODE            14           398.281
                         ON NODE            15           398.518
                         ON NODE            16           398.330
                         ON NODE            17           398.688
                         ON NODE            18           398.489
                         ON NODE            19           398.358
                         ON NODE            20           398.320
                         ON NODE            21           398.272
                         ON NODE            22           398.631
                         ON NODE            23           398.255
           AVERAGE PER PROCESSOR                         398.941
 MPI AUXILIARY FUNCTION FIT             124241           857.324        12.1 %
                         ON NODE             1           851.560
                         ON NODE             2           863.606
                         ON NODE             3           872.043
                         ON NODE             4           866.727
                         ON NODE             5           876.513
                         ON NODE             6           873.297
                         ON NODE             7           876.886
                         ON NODE             8           871.450
                         ON NODE             9           876.953
                         ON NODE            10           871.925
                         ON NODE            11           876.824
                         ON NODE            12           877.066
                         ON NODE            13           860.457
                         ON NODE            14           859.990
                         ON NODE            15           869.717
                         ON NODE            16           879.904
                         ON NODE            17           876.809
                         ON NODE            18           871.473
                         ON NODE            19           877.237
                         ON NODE            20           869.503
                         ON NODE            21           877.333
                         ON NODE            22           869.198
                         ON NODE            23           877.444
           AVERAGE PER PROCESSOR                         870.885
 MPI CORE HAMILTONIAN                     2411            11.125         0.2 %
                         ON NODE             1             9.129
                         ON NODE             2             9.168
                         ON NODE             3             8.706
                         ON NODE             4             8.368
                         ON NODE             5             8.307
                         ON NODE             6             8.322
                         ON NODE             7             8.356
                         ON NODE             8             8.378
                         ON NODE             9             8.355
                         ON NODE            10             8.334
                         ON NODE            11             8.310
                         ON NODE            12             8.326
                         ON NODE            13             8.361
                         ON NODE            14             8.339
                         ON NODE            15             8.344
                         ON NODE            16             8.384
                         ON NODE            17             8.361
                         ON NODE            18             8.332
                         ON NODE            19             8.345
                         ON NODE            20             8.357
                         ON NODE            21             8.348
                         ON NODE            22             8.407
                         ON NODE            23             8.344
           AVERAGE PER PROCESSOR                           8.546
 SCF ITERATION                            2411          5779.609        81.5 %
 MPI NEAR J CALCULATION                  60915           294.269         4.2 %
                         ON NODE             1           294.276
                         ON NODE             2           265.575
                         ON NODE             3           294.191
                         ON NODE             4           294.345
                         ON NODE             5           294.276
                         ON NODE             6           294.375
                         ON NODE             7           294.351
                         ON NODE             8           294.260
                         ON NODE             9           294.174
                         ON NODE            10           294.174
                         ON NODE            11           302.674
                         ON NODE            12           303.018
                         ON NODE            13           298.354
                         ON NODE            14           298.021
                         ON NODE            15           297.611
                         ON NODE            16           297.900
                         ON NODE            17           297.563
                         ON NODE            18           297.538
                         ON NODE            19           297.288
                         ON NODE            20           296.621
                         ON NODE            21           295.953
                         ON NODE            22           294.720
                         ON NODE            23           294.863
           AVERAGE PER PROCESSOR                         295.016
 MPI FAR J CALCULATION                   60915            57.690         0.8 %
                         ON NODE             1            49.044
                         ON NODE             2            84.807
                         ON NODE             3            57.562
                         ON NODE             4            57.394
                         ON NODE             5            57.601
                         ON NODE             6            57.191
                         ON NODE             7            57.879
                         ON NODE             8            57.896
                         ON NODE             9            57.732
                         ON NODE            10            57.937
                         ON NODE            11            57.791
                         ON NODE            12            42.661
                         ON NODE            13            47.059
                         ON NODE            14            49.174
                         ON NODE            15            54.860
                         ON NODE            16            48.766
                         ON NODE            17            50.502
                         ON NODE            18            53.433
                         ON NODE            19            55.493
                         ON NODE            20            53.526
                         ON NODE            21            47.129
                         ON NODE            22            51.373
                         ON NODE            23            53.806
           AVERAGE PER PROCESSOR                          54.930
 GRID INITIALIZATION                       100             0.422         0.0 %
 FIXED GRID GENERATION                     100             0.010         0.0 %
 MPI XC POTENTIAL                        60915          3369.486        47.5 %
                         ON NODE             1          3352.018
                         ON NODE             2          3345.860
                         ON NODE             3          3361.280
                         ON NODE             4          3345.696
                         ON NODE             5          3346.982
                         ON NODE             6          3347.259
                         ON NODE             7          3359.308
                         ON NODE             8          3360.226
                         ON NODE             9          3344.696
                         ON NODE            10          3347.917
                         ON NODE            11          3345.227
                         ON NODE            12          3339.933
                         ON NODE            13          3341.492
                         ON NODE            14          3339.853
                         ON NODE            15          3340.182
                         ON NODE            16          3336.277
                         ON NODE            17          3341.365
                         ON NODE            18          3340.581
                         ON NODE            19          3341.193
                         ON NODE            20          3338.848
                         ON NODE            21          3341.158
                         ON NODE            22          3340.473
                         ON NODE            23          3341.181
           AVERAGE PER PROCESSOR                        3346.187
 MPI NEAR ERI CALCULATION                60915           366.876         5.2 %
                         ON NODE             1           339.588
                         ON NODE             2           311.792
                         ON NODE             3           339.548
                         ON NODE             4           339.535
                         ON NODE             5           339.640
                         ON NODE             6           339.696
                         ON NODE             7           339.701
                         ON NODE             8           339.548
                         ON NODE             9           339.331
                         ON NODE            10           339.455
                         ON NODE            11           339.479
                         ON NODE            12           339.473
                         ON NODE            13           339.755
                         ON NODE            14           339.468
                         ON NODE            15           339.546
                         ON NODE            16           339.571
                         ON NODE            17           339.784
                         ON NODE            18           339.696
                         ON NODE            19           339.589
                         ON NODE            20           339.579
                         ON NODE            21           339.399
                         ON NODE            22           339.710
                         ON NODE            23           339.681
           AVERAGE PER PROCESSOR                         339.560
 MPI FAR ERI CALCULATION                 60915            32.873         0.5 %
                         ON NODE             1            24.481
                         ON NODE             2            56.941
                         ON NODE             3            29.731
                         ON NODE             4            21.196
                         ON NODE             5            31.121
                         ON NODE             6            21.669
                         ON NODE             7            29.916
                         ON NODE             8            29.927
                         ON NODE             9            30.029
                         ON NODE            10            30.754
                         ON NODE            11            29.913
                         ON NODE            12            31.425
                         ON NODE            13            31.228
                         ON NODE            14            31.467
                         ON NODE            15            31.800
                         ON NODE            16            31.744
                         ON NODE            17            31.544
                         ON NODE            18            31.580
                         ON NODE            19            31.813
                         ON NODE            20            31.809
                         ON NODE            21            31.730
                         ON NODE            22            31.589
                         ON NODE            23            31.541
           AVERAGE PER PROCESSOR                          31.159
 MPI MATRIX MULTIPLICATION              365688           230.342         3.2 %
                         ON NODE             1           257.861
                         ON NODE             2           258.028
                         ON NODE             3           257.714
                         ON NODE             4           258.025
                         ON NODE             5           258.093
                         ON NODE             6           257.682
                         ON NODE             7           257.819
                         ON NODE             8           257.714
                         ON NODE             9           257.442
                         ON NODE            10           257.715
                         ON NODE            11           257.885
                         ON NODE            12           258.053
                         ON NODE            13           258.172
                         ON NODE            14           257.761
                         ON NODE            15           257.888
                         ON NODE            16           257.734
                         ON NODE            17           257.608
                         ON NODE            18           257.850
                         ON NODE            19           258.056
                         ON NODE            20           257.930
                         ON NODE            21           258.159
                         ON NODE            22           258.089
                         ON NODE            23           258.132
           AVERAGE PER PROCESSOR                         256.739
 MATRIX MULTIPLICATION                   44664             0.221         0.0 %
 IRC PATH                                    1          7084.968       100.0 %
 OPTIMIZATION CYCLE                          1          7084.968       100.0 %
 ENERGY GRADIENTS                         2315           364.041         5.1 %
 MPI XC ENERGY GRADIENTS                  2315           280.942         4.0 %
                         ON NODE             1           281.022
                         ON NODE             2           280.994
                         ON NODE             3           280.959
                         ON NODE             4           280.945
                         ON NODE             5           280.976
                         ON NODE             6           280.916
                         ON NODE             7           280.984
                         ON NODE             8           280.977
                         ON NODE             9           280.994
                         ON NODE            10           280.930
                         ON NODE            11           281.080
                         ON NODE            12           281.095
                         ON NODE            13           280.918
                         ON NODE            14           281.053
                         ON NODE            15           281.109
                         ON NODE            16           281.136
                         ON NODE            17           281.047
                         ON NODE            18           281.013
                         ON NODE            19           280.980
                         ON NODE            20           280.912
                         ON NODE            21           280.995
                         ON NODE            22           281.038
                         ON NODE            23           281.009
           AVERAGE PER PROCESSOR                         281.001
 MPI NEAR ERI GRADIENTS                   2315            33.090         0.5 %
                         ON NODE             1            33.005
                         ON NODE             2            33.002
                         ON NODE             3            33.047
                         ON NODE             4            33.028
                         ON NODE             5            33.088
                         ON NODE             6            33.068
                         ON NODE             7            33.010
                         ON NODE             8            32.968
                         ON NODE             9            33.029
                         ON NODE            10            33.044
                         ON NODE            11            33.217
                         ON NODE            12            33.264
                         ON NODE            13            33.166
                         ON NODE            14            33.199
                         ON NODE            15            33.203
                         ON NODE            16            33.224
                         ON NODE            17            33.172
                         ON NODE            18            33.187
                         ON NODE            19            33.179
                         ON NODE            20            33.078
                         ON NODE            21            33.125
                         ON NODE            22            33.100
                         ON NODE            23            33.112
           AVERAGE PER PROCESSOR                          33.109
 MPI FAR ERI GRADIENTS                    2315             2.197         0.0 %
                         ON NODE             1             1.812
                         ON NODE             2             2.340
                         ON NODE             3             2.273
                         ON NODE             4             1.848
                         ON NODE             5             2.244
                         ON NODE             6             1.881
                         ON NODE             7             2.288
                         ON NODE             8             2.426
                         ON NODE             9             2.298
                         ON NODE            10             2.356
                         ON NODE            11             2.295
                         ON NODE            12             2.252
                         ON NODE            13             2.306
                         ON NODE            14             2.283
                         ON NODE            15             2.303
                         ON NODE            16             2.286
                         ON NODE            17             2.332
                         ON NODE            18             2.288
                         ON NODE            19             2.281
                         ON NODE            20             2.306
                         ON NODE            21             2.291
                         ON NODE            22             2.287
                         ON NODE            23             2.272
           AVERAGE PER PROCESSOR                           2.239
 MPI CORE HAMILTONIAN GRADIENTS           2315             9.994         0.1 %
                         ON NODE             1            14.996
                         ON NODE             2            13.445
                         ON NODE             3            14.563
                         ON NODE             4            14.935
                         ON NODE             5            14.533
                         ON NODE             6            14.873
                         ON NODE             7            14.570
                         ON NODE             8            14.503
                         ON NODE             9            14.520
                         ON NODE            10            14.488
                         ON NODE            11            14.525
                         ON NODE            12            14.482
                         ON NODE            13            14.510
                         ON NODE            14            14.519
                         ON NODE            15            14.506
                         ON NODE            16            14.490
                         ON NODE            17            14.466
                         ON NODE            18            14.553
                         ON NODE            19            14.461
                         ON NODE            20            14.475
                         ON NODE            21            14.511
                         ON NODE            22            14.505
                         ON NODE            23            14.489
           AVERAGE PER PROCESSOR                          14.329
 START GUESS                                99           211.579         3.0 %
 NULLSPACE                                 198             0.960         0.0 %

 FINAL TIMING           DATE: FRI JAN 26 12:42:21 2024  TOTAL TIME:    7087.864
