# Supplementary material for: Constrained Structure Minimizations on Hyperspheres for Minimum Energy Path Following
Source: J Chem Inf Model. 2025 Apr 1;65(7):3488–501. doi: 10.1021/acs.jcim.4c02351 (PMC12004539; doi:10.1021/acs.jcim.4c02351)
Supplement: Supplementary file 1 — ci4c02351_si_001.zip [file ci4c02351_si_001.zip › data_availability/rxn8/outputs/IRC/irc-full.mol]

    7
 TRAJECTORY GEOMETRY    -642.938511
  P     -0.011164    0.129827    0.002314
  O     -0.063433   -0.062638    1.507028
  O      1.311741   -0.094546   -0.710185
  O     -1.083642    0.980290   -0.656770
  H     -1.634220   -1.510208   -1.159558
  O     -0.862399   -1.735420   -0.596243
  H     -0.199085   -2.158653   -1.183277
    7
 TRAJECTORY GEOMETRY    -642.938511
  P     -0.011179    0.129865    0.002335
  O     -0.062968   -0.062763    1.507036
  O      1.311905   -0.094191   -0.710009
  O     -1.083769    0.979924   -0.657024
  H     -1.632354   -1.509141   -1.162657
  O     -0.862996   -1.735187   -0.596318
  H     -0.198549   -2.160686   -1.180432
    7
 TRAJECTORY GEOMETRY    -642.938511
  P     -0.011165    0.129883    0.002335
  O     -0.062543   -0.062842    1.507042
  O      1.312103   -0.093861   -0.709808
  O     -1.083944    0.979504   -0.657195
  H     -1.630477   -1.508002   -1.165730
  O     -0.863596   -1.734927   -0.596403
  H     -0.198136   -2.162787   -1.177613
    7
 TRAJECTORY GEOMETRY    -642.938511
  P     -0.011163    0.129849    0.002340
  O     -0.062059   -0.062939    1.507053
  O      1.312359   -0.093469   -0.709534
  O     -1.084153    0.978957   -0.657462
  H     -1.628970   -1.506559   -1.168263
  O     -0.864217   -1.734536   -0.596471
  H     -0.198038   -2.164573   -1.175235
    7
 TRAJECTORY GEOMETRY    -642.938510
  P     -0.011091    0.129824    0.002357
  O     -0.061607   -0.062978    1.507078
  O      1.312685   -0.092997   -0.709232
  O     -1.084381    0.978302   -0.657725
  H     -1.627844   -1.505038   -1.170383
  O     -0.864940   -1.734218   -0.596587
  H     -0.198399   -2.166262   -1.173408
    7
 TRAJECTORY GEOMETRY    -642.938510
  P     -0.011073    0.129788    0.002331
  O     -0.061101   -0.063008    1.507091
  O      1.312999   -0.092658   -0.708874
  O     -1.084675    0.977676   -0.657937
  H     -1.626524   -1.503529   -1.172668
  O     -0.865566   -1.733792   -0.596706
  H     -0.198487   -2.167931   -1.171359
    7
 TRAJECTORY GEOMETRY    -642.938509
  P     -0.010953    0.129734    0.002373
  O     -0.060707   -0.063028    1.507139
  O      1.313367   -0.092089   -0.708588
  O     -1.084885    0.976926   -0.658240
  H     -1.625870   -1.501873   -1.174117
  O     -0.866331   -1.733476   -0.596826
  H     -0.199316   -2.169403   -1.170163
    7
 TRAJECTORY GEOMETRY    -642.938508
  P     -0.010848    0.129676    0.002378
  O     -0.060269   -0.063009    1.507176
  O      1.313767   -0.091598   -0.708219
  O     -1.085168    0.976140   -0.658507
  H     -1.625343   -1.500160   -1.175417
  O     -0.867059   -1.733099   -0.596971
  H     -0.200169   -2.170673   -1.169217
    7
 TRAJECTORY GEOMETRY    -642.938507
  P     -0.010751    0.129616    0.002391
  O     -0.059811   -0.062962    1.507233
  O      1.314179   -0.091116   -0.707833
  O     -1.085461    0.975344   -0.658791
  H     -1.624940   -1.498372   -1.176468
  O     -0.867780   -1.732738   -0.597148
  H     -0.201171   -2.171824   -1.168512
    7
 TRAJECTORY GEOMETRY    -642.938506
  P     -0.010633    0.129518    0.002423
  O     -0.059412   -0.062911    1.507282
  O      1.314565   -0.090619   -0.707494
  O     -1.085730    0.974481   -0.659082
  H     -1.624664   -1.496553   -1.177339
  O     -0.868469   -1.732274   -0.597297
  H     -0.202182   -2.172743   -1.167955
    7
 TRAJECTORY GEOMETRY    -642.938504
  P     -0.010528    0.129432    0.002431
  O     -0.058973   -0.062818    1.507335
  O      1.314985   -0.090126   -0.707097
  O     -1.086018    0.973657   -0.659343
  H     -1.624473   -1.494748   -1.178156
  O     -0.869183   -1.731904   -0.597487
  H     -0.203288   -2.173773   -1.167537
    7
 TRAJECTORY GEOMETRY    -642.938502
  P     -0.010399    0.129347    0.002454
  O     -0.058566   -0.062739    1.507386
  O      1.315388   -0.089639   -0.706724
  O     -1.086307    0.972793   -0.659618
  H     -1.624325   -1.492941   -1.178880
  O     -0.869887   -1.731491   -0.597666
  H     -0.204406   -2.174613   -1.167204
    7
 TRAJECTORY GEOMETRY    -642.938500
  P     -0.010274    0.129257    0.002489
  O     -0.058140   -0.062635    1.507441
  O      1.315761   -0.089140   -0.706348
  O     -1.086571    0.971929   -0.659899
  H     -1.624129   -1.491142   -1.179675
  O     -0.870604   -1.731109   -0.597864
  H     -0.205496   -2.175440   -1.166903
    7
 TRAJECTORY GEOMETRY    -642.938498
  P     -0.010150    0.129173    0.002518
  O     -0.057737   -0.062548    1.507536
  O      1.316195   -0.088665   -0.705994
  O     -1.086880    0.971073   -0.660190
  H     -1.624129   -1.489423   -1.180256
  O     -0.871291   -1.730692   -0.598066
  H     -0.206746   -2.176411   -1.166647
    7
 TRAJECTORY GEOMETRY    -642.938496
  P     -0.010020    0.129078    0.002544
  O     -0.057336   -0.062430    1.507596
  O      1.316600   -0.088183   -0.705614
  O     -1.087166    0.970193   -0.660457
  H     -1.624131   -1.487583   -1.180751
  O     -0.871978   -1.730291   -0.598265
  H     -0.208029   -2.177130   -1.166640
    7
 TRAJECTORY GEOMETRY    -642.938493
  P     -0.009890    0.128977    0.002568
  O     -0.056941   -0.062306    1.507653
  O      1.317004   -0.087704   -0.705233
  O     -1.087450    0.969308   -0.660722
  H     -1.624167   -1.485657   -1.181175
  O     -0.872658   -1.729886   -0.598460
  H     -0.209292   -2.177765   -1.166701
    7
 TRAJECTORY GEOMETRY    -642.938490
  P     -0.009760    0.128876    0.002594
  O     -0.056552   -0.062181    1.507726
  O      1.317416   -0.087236   -0.704861
  O     -1.087746    0.968422   -0.660991
  H     -1.624266   -1.483742   -1.181550
  O     -0.873325   -1.729467   -0.598661
  H     -0.210585   -2.178452   -1.166793
    7
 TRAJECTORY GEOMETRY    -642.938487
  P     -0.009627    0.128770    0.002621
  O     -0.056164   -0.062051    1.507793
  O      1.317823   -0.086766   -0.704485
  O     -1.088043    0.967537   -0.661261
  H     -1.624327   -1.481841   -1.181847
  O     -0.873988   -1.729050   -0.598865
  H     -0.211956   -2.179075   -1.166930
    7
 TRAJECTORY GEOMETRY    -642.938484
  P     -0.009504    0.128653    0.002643
  O     -0.055776   -0.061920    1.507887
  O      1.318256   -0.086300   -0.704119
  O     -1.088355    0.966673   -0.661542
  H     -1.624419   -1.479819   -1.182129
  O     -0.874644   -1.728640   -0.599062
  H     -0.213306   -2.179710   -1.167122
    7
 TRAJECTORY GEOMETRY    -642.938481
  P     -0.009378    0.128535    0.002665
  O     -0.055372   -0.061759    1.507961
  O      1.318670   -0.085836   -0.703727
  O     -1.088651    0.965784   -0.661799
  H     -1.624603   -1.478064   -1.182420
  O     -0.875312   -1.728220   -0.599289
  H     -0.214589   -2.180224   -1.167297
    7
 TRAJECTORY GEOMETRY    -642.938477
  P     -0.009244    0.128416    0.002693
  O     -0.054992   -0.061610    1.508044
  O      1.319084   -0.085374   -0.703358
  O     -1.088948    0.964880   -0.662065
  H     -1.624875   -1.476401   -1.182619
  O     -0.875966   -1.727762   -0.599509
  H     -0.215920   -2.180770   -1.167489
    7
 TRAJECTORY GEOMETRY    -642.938473
  P     -0.009112    0.128289    0.002716
  O     -0.054613   -0.061461    1.508128
  O      1.319510   -0.084912   -0.702990
  O     -1.089258    0.963995   -0.662336
  H     -1.625008   -1.474452   -1.182850
  O     -0.876627   -1.727342   -0.599706
  H     -0.217202   -2.181071   -1.167803
    7
 TRAJECTORY GEOMETRY    -642.938469
  P     -0.008976    0.128167    0.002744
  O     -0.054242   -0.061303    1.508192
  O      1.319907   -0.084452   -0.702617
  O     -1.089541    0.963080   -0.662590
  H     -1.625244   -1.472598   -1.183007
  O     -0.877273   -1.726895   -0.599918
  H     -0.218515   -2.181511   -1.168109
    7
 TRAJECTORY GEOMETRY    -642.938464
  P     -0.008845    0.128036    0.002769
  O     -0.053873   -0.061145    1.508292
  O      1.320334   -0.084001   -0.702260
  O     -1.089854    0.962188   -0.662859
  H     -1.625447   -1.470702   -1.183129
  O     -0.877913   -1.726444   -0.600129
  H     -0.219842   -2.181919   -1.168424
    7
 TRAJECTORY GEOMETRY    -642.938460
  P     -0.008711    0.127907    0.002797
  O     -0.053504   -0.060981    1.508359
  O      1.320730   -0.083546   -0.701889
  O     -1.090144    0.961277   -0.663113
  H     -1.625675   -1.468816   -1.183260
  O     -0.878545   -1.725991   -0.600342
  H     -0.221230   -2.182365   -1.168754
    7
 TRAJECTORY GEOMETRY    -642.938455
  P     -0.008577    0.127772    0.002823
  O     -0.053142   -0.060812    1.508433
  O      1.321132   -0.083094   -0.701525
  O     -1.090436    0.960365   -0.663366
  H     -1.625891   -1.466884   -1.183368
  O     -0.879172   -1.725531   -0.600549
  H     -0.222594   -2.182744   -1.169151
    7
 TRAJECTORY GEOMETRY    -642.938449
  P     -0.008445    0.127633    0.002851
  O     -0.052784   -0.060641    1.508511
  O      1.321534   -0.082647   -0.701166
  O     -1.090730    0.959451   -0.663621
  H     -1.626151   -1.464974   -1.183420
  O     -0.879791   -1.725060   -0.600764
  H     -0.223968   -2.183107   -1.169511
    7
 TRAJECTORY GEOMETRY    -642.938444
  P     -0.008308    0.127487    0.002875
  O     -0.052428   -0.060469    1.508592
  O      1.321933   -0.082200   -0.700806
  O     -1.091034    0.958549   -0.663878
  H     -1.626330   -1.462959   -1.183489
  O     -0.880410   -1.724596   -0.600966
  H     -0.225322   -2.183415   -1.169945
    7
 TRAJECTORY GEOMETRY    -642.938438
  P     -0.008179    0.127332    0.002898
  O     -0.052073   -0.060285    1.508668
  O      1.322327   -0.081746   -0.700446
  O     -1.091317    0.957637   -0.664124
  H     -1.626559   -1.461003   -1.183546
  O     -0.881024   -1.724121   -0.601171
  H     -0.226696   -2.183718   -1.170384
    7
 TRAJECTORY GEOMETRY    -642.938433
  P     -0.008045    0.127184    0.002925
  O     -0.051722   -0.060101    1.508726
  O      1.322703   -0.081304   -0.700082
  O     -1.091597    0.956710   -0.664365
  H     -1.626810   -1.459034   -1.183588
  O     -0.881628   -1.723636   -0.601376
  H     -0.228066   -2.184016   -1.170871
    7
 TRAJECTORY GEOMETRY    -642.938426
  P     -0.007914    0.127031    0.002951
  O     -0.051372   -0.059923    1.508825
  O      1.323116   -0.080866   -0.699736
  O     -1.091905    0.955804   -0.664623
  H     -1.627053   -1.457068   -1.183593
  O     -0.882233   -1.723153   -0.601587
  H     -0.229446   -2.184319   -1.171311
    7
 TRAJECTORY GEOMETRY    -642.938420
  P     -0.007782    0.126876    0.002977
  O     -0.051025   -0.059740    1.508911
  O      1.323517   -0.080429   -0.699387
  O     -1.092204    0.954890   -0.664875
  H     -1.627299   -1.455103   -1.183596
  O     -0.882833   -1.722661   -0.601795
  H     -0.230821   -2.184597   -1.171770
    7
 TRAJECTORY GEOMETRY    -642.938414
  P     -0.007653    0.126708    0.002999
  O     -0.050689   -0.059555    1.508991
  O      1.323911   -0.079983   -0.699042
  O     -1.092491    0.953977   -0.665120
  H     -1.627537   -1.453083   -1.183590
  O     -0.883421   -1.722159   -0.601991
  H     -0.232235   -2.184908   -1.172268
    7
 TRAJECTORY GEOMETRY    -642.938407
  P     -0.007529    0.126541    0.003026
  O     -0.050348   -0.059363    1.509087
  O      1.324319   -0.079551   -0.698705
  O     -1.092790    0.953063   -0.665371
  H     -1.627786   -1.451110   -1.183559
  O     -0.884007   -1.721650   -0.602199
  H     -0.233610   -2.185138   -1.172757
    7
 TRAJECTORY GEOMETRY    -642.938400
  P     -0.007395    0.126367    0.003053
  O     -0.050010   -0.059171    1.509174
  O      1.324709   -0.079118   -0.698362
  O     -1.093091    0.952146   -0.665621
  H     -1.628056   -1.449163   -1.183496
  O     -0.884592   -1.721131   -0.602408
  H     -0.234954   -2.185319   -1.173225
    7
 TRAJECTORY GEOMETRY    -642.938392
  P     -0.007263    0.126204    0.003078
  O     -0.049674   -0.058983    1.509252
  O      1.325083   -0.078695   -0.698014
  O     -1.093384    0.951223   -0.665867
  H     -1.628275   -1.447070   -1.183442
  O     -0.885161   -1.720617   -0.602606
  H     -0.236370   -2.185555   -1.173790
    7
 TRAJECTORY GEOMETRY    -642.938385
  P     -0.007131    0.126027    0.003100
  O     -0.049343   -0.058790    1.509336
  O      1.325461   -0.078266   -0.697671
  O     -1.093676    0.950304   -0.666112
  H     -1.628517   -1.445007   -1.183361
  O     -0.885728   -1.720092   -0.602805
  H     -0.237760   -2.185771   -1.174317
    7
 TRAJECTORY GEOMETRY    -642.938377
  P     -0.007000    0.125852    0.003124
  O     -0.049011   -0.058594    1.509422
  O      1.325843   -0.077838   -0.697330
  O     -1.093970    0.949381   -0.666356
  H     -1.628762   -1.442990   -1.183289
  O     -0.886300   -1.719566   -0.603009
  H     -0.239138   -2.185962   -1.174835
    7
 TRAJECTORY GEOMETRY    -642.938369
  P     -0.006870    0.125669    0.003148
  O     -0.048682   -0.058395    1.509511
  O      1.326222   -0.077416   -0.696993
  O     -1.094265    0.948460   -0.666601
  H     -1.629013   -1.440945   -1.183213
  O     -0.886859   -1.719029   -0.603209
  H     -0.240527   -2.186126   -1.175375
    7
 TRAJECTORY GEOMETRY    -642.938360
  P     -0.006743    0.125482    0.003173
  O     -0.048357   -0.058195    1.509601
  O      1.326604   -0.076996   -0.696662
  O     -1.094561    0.947539   -0.666844
  H     -1.629245   -1.438913   -1.183170
  O     -0.887413   -1.718484   -0.603401
  H     -0.241925   -2.186285   -1.175981
    7
 TRAJECTORY GEOMETRY    -642.938352
  P     -0.006616    0.125292    0.003203
  O     -0.048034   -0.057989    1.509671
  O      1.326978   -0.076576   -0.696329
  O     -1.094848    0.946609   -0.667081
  H     -1.629492   -1.436867   -1.183024
  O     -0.887968   -1.717931   -0.603605
  H     -0.243251   -2.186407   -1.176497
    7
 TRAJECTORY GEOMETRY    -642.938343
  P     -0.006494    0.125094    0.003223
  O     -0.047716   -0.057773    1.509764
  O      1.327354   -0.076150   -0.696005
  O     -1.095124    0.945679   -0.667310
  H     -1.629747   -1.434832   -1.182904
  O     -0.888522   -1.717378   -0.603809
  H     -0.244583   -2.186505   -1.177031
    7
 TRAJECTORY GEOMETRY    -642.938334
  P     -0.006367    0.124892    0.003255
  O     -0.047398   -0.057566    1.509840
  O      1.327722   -0.075736   -0.695677
  O     -1.095420    0.944759   -0.667554
  H     -1.629964   -1.432758   -1.182783
  O     -0.889057   -1.716810   -0.604000
  H     -0.245969   -2.186594   -1.177623
    7
 TRAJECTORY GEOMETRY    -642.938324
  P     -0.006242    0.124691    0.003278
  O     -0.047082   -0.057358    1.509929
  O      1.328093   -0.075323   -0.695354
  O     -1.095709    0.943832   -0.667792
  H     -1.630209   -1.430677   -1.182647
  O     -0.889593   -1.716240   -0.604196
  H     -0.247315   -2.186680   -1.178189
    7
 TRAJECTORY GEOMETRY    -642.938315
  P     -0.006120    0.124488    0.003303
  O     -0.046768   -0.057148    1.510015
  O      1.328463   -0.074911   -0.695033
  O     -1.095998    0.942906   -0.668029
  H     -1.630425   -1.428589   -1.182517
  O     -0.890125   -1.715666   -0.604388
  H     -0.248683   -2.186762   -1.178779
    7
 TRAJECTORY GEOMETRY    -642.938305
  P     -0.005996    0.124278    0.003325
  O     -0.046456   -0.056936    1.510102
  O      1.328822   -0.074500   -0.694711
  O     -1.096284    0.941979   -0.668265
  H     -1.630657   -1.426486   -1.182357
  O     -0.890650   -1.715082   -0.604581
  H     -0.250017   -2.186820   -1.179346
    7
 TRAJECTORY GEOMETRY    -642.938295
  P     -0.005878    0.124071    0.003346
  O     -0.046148   -0.056723    1.510193
  O      1.329189   -0.074091   -0.694395
  O     -1.096565    0.941047   -0.668496
  H     -1.630863   -1.424383   -1.182182
  O     -0.891172   -1.714496   -0.604772
  H     -0.251374   -2.186865   -1.179925
    7
 TRAJECTORY GEOMETRY    -642.938284
  P     -0.005755    0.123868    0.003368
  O     -0.045834   -0.056515    1.510288
  O      1.329561   -0.073681   -0.694073
  O     -1.096858    0.940123   -0.668737
  H     -1.631091   -1.422300   -1.182043
  O     -0.891704   -1.713924   -0.604966
  H     -0.252745   -2.186942   -1.180504
    7
 TRAJECTORY GEOMETRY    -642.938273
  P     -0.005633    0.123651    0.003391
  O     -0.045528   -0.056298    1.510369
  O      1.329911   -0.073274   -0.693755
  O     -1.097138    0.939191   -0.668968
  H     -1.631304   -1.420183   -1.181889
  O     -0.892216   -1.713325   -0.605152
  H     -0.254085   -2.186973   -1.181113
    7
 TRAJECTORY GEOMETRY    -642.938262
  P     -0.005514    0.123429    0.003411
  O     -0.045224   -0.056082    1.510464
  O      1.330269   -0.072871   -0.693444
  O     -1.097426    0.938267   -0.669203
  H     -1.631502   -1.418064   -1.181712
  O     -0.892722   -1.712720   -0.605338
  H     -0.255442   -2.186977   -1.181703
    7
 TRAJECTORY GEOMETRY    -642.938251
  P     -0.005398    0.123216    0.003440
  O     -0.044917   -0.055865    1.510545
  O      1.330642   -0.072470   -0.693134
  O     -1.097716    0.937341   -0.669436
  H     -1.631711   -1.415929   -1.181527
  O     -0.893235   -1.712129   -0.605531
  H     -0.256792   -2.187025   -1.182288
    7
 TRAJECTORY GEOMETRY    -642.938240
  P     -0.005287    0.122986    0.003464
  O     -0.044617   -0.055644    1.510632
  O      1.331000   -0.072072   -0.692830
  O     -1.097998    0.936414   -0.669666
  H     -1.631917   -1.413774   -1.181332
  O     -0.893729   -1.711509   -0.605712
  H     -0.258109   -2.187012   -1.182888
    7
 TRAJECTORY GEOMETRY    -642.938228
  P     -0.005179    0.122759    0.003494
  O     -0.044321   -0.055425    1.510712
  O      1.331364   -0.071676   -0.692534
  O     -1.098278    0.935485   -0.669897
  H     -1.632093   -1.411593   -1.181131
  O     -0.894220   -1.710894   -0.605893
  H     -0.259477   -2.186984   -1.183496
    7
 TRAJECTORY GEOMETRY    -642.938216
  P     -0.005060    0.122520    0.003511
  O     -0.044029   -0.055202    1.510797
  O      1.331701   -0.071277   -0.692225
  O     -1.098558    0.934559   -0.670123
  H     -1.632280   -1.409425   -1.180917
  O     -0.894705   -1.710264   -0.606070
  H     -0.260787   -2.186971   -1.184112
    7
 TRAJECTORY GEOMETRY    -642.938203
  P     -0.004942    0.122270    0.003526
  O     -0.043733   -0.054971    1.510895
  O      1.332039   -0.070876   -0.691918
  O     -1.098840    0.933637   -0.670353
  H     -1.632470   -1.407345   -1.180749
  O     -0.895191   -1.709625   -0.606249
  H     -0.262097   -2.186896   -1.184732
    7
 TRAJECTORY GEOMETRY    -642.938191
  P     -0.004836    0.122026    0.003547
  O     -0.043444   -0.054746    1.510979
  O      1.332383   -0.070484   -0.691621
  O     -1.099112    0.932707   -0.670577
  H     -1.632635   -1.405171   -1.180545
  O     -0.895664   -1.708980   -0.606421
  H     -0.263413   -2.186834   -1.185373
    7
 TRAJECTORY GEOMETRY    -642.938164
  P     -0.004605    0.121532    0.003598
  O     -0.042862   -0.054294    1.511132
  O      1.333057   -0.069698   -0.691019
  O     -1.099678    0.930861   -0.671038
  H     -1.632966   -1.400829   -1.180127
  O     -0.896611   -1.707694   -0.606768
  H     -0.266056   -2.186706   -1.186617
    7
 TRAJECTORY GEOMETRY    -642.938137
  P     -0.004386    0.121025    0.003642
  O     -0.042292   -0.053837    1.511291
  O      1.333724   -0.068917   -0.690429
  O     -1.100225    0.929008   -0.671486
  H     -1.633304   -1.396446   -1.179646
  O     -0.897538   -1.706383   -0.607112
  H     -0.268657   -2.186532   -1.187821
    7
 TRAJECTORY GEOMETRY    -642.938109
  P     -0.004179    0.120496    0.003669
  O     -0.041732   -0.053375    1.511472
  O      1.334383   -0.068122   -0.689856
  O     -1.100743    0.927147   -0.671919
  H     -1.633604   -1.392114   -1.179202
  O     -0.898460   -1.705040   -0.607449
  H     -0.271164   -2.186309   -1.188912
    7
 TRAJECTORY GEOMETRY    -642.938079
  P     -0.003969    0.119959    0.003715
  O     -0.041176   -0.052916    1.511655
  O      1.335056   -0.067356   -0.689295
  O     -1.101306    0.925315   -0.672381
  H     -1.633888   -1.387692   -1.178709
  O     -0.899352   -1.703691   -0.607773
  H     -0.273724   -2.186027   -1.190205
    7
 TRAJECTORY GEOMETRY    -642.938048
  P     -0.003769    0.119415    0.003753
  O     -0.040626   -0.052463    1.511854
  O      1.335734   -0.066601   -0.688748
  O     -1.101873    0.923491   -0.672846
  H     -1.634104   -1.383192   -1.178175
  O     -0.900223   -1.702324   -0.608089
  H     -0.276288   -2.185669   -1.191447
    7
 TRAJECTORY GEOMETRY    -642.937982
  P     -0.003371    0.118288    0.003833
  O     -0.039538   -0.051519    1.512197
  O      1.337030   -0.065081   -0.687642
  O     -1.102961    0.919829   -0.673735
  H     -1.634573   -1.374272   -1.177038
  O     -0.901941   -1.699548   -0.608727
  H     -0.281325   -2.184933   -1.193894
    7
 TRAJECTORY GEOMETRY    -642.937912
  P     -0.002992    0.117123    0.003895
  O     -0.038484   -0.050573    1.512549
  O      1.338272   -0.063587   -0.686564
  O     -1.104016    0.916165   -0.674606
  H     -1.634892   -1.365256   -1.175991
  O     -0.903579   -1.696689   -0.609312
  H     -0.286351   -2.184057   -1.196494
    7
 TRAJECTORY GEOMETRY    -642.937836
  P     -0.002620    0.115924    0.003963
  O     -0.037442   -0.049617    1.512886
  O      1.339501   -0.062104   -0.685504
  O     -1.105070    0.912519   -0.675476
  H     -1.635174   -1.356146   -1.174802
  O     -0.905182   -1.693796   -0.609894
  H     -0.291278   -2.183058   -1.198996
    7
 TRAJECTORY GEOMETRY    -642.937754
  P     -0.002270    0.114667    0.004015
  O     -0.036432   -0.048652    1.513249
  O      1.340744   -0.060642   -0.684478
  O     -1.106144    0.908924   -0.676347
  H     -1.635445   -1.346897   -1.173436
  O     -0.906718   -1.690856   -0.610445
  H     -0.296116   -2.181780   -1.201540
    7
 TRAJECTORY GEOMETRY    -642.937668
  P     -0.001932    0.113361    0.004069
  O     -0.035444   -0.047675    1.513531
  O      1.341857   -0.059193   -0.683452
  O     -1.107139    0.905309   -0.677180
  H     -1.635465   -1.337700   -1.172102
  O     -0.908174   -1.687803   -0.610952
  H     -0.300847   -2.180399   -1.204079
    7
 TRAJECTORY GEOMETRY    -642.937476
  P     -0.001307    0.110643    0.004170
  O     -0.033518   -0.045709    1.514143
  O      1.344074   -0.056337   -0.681490
  O     -1.109142    0.898172   -0.678859
  H     -1.635320   -1.318991   -1.169327
  O     -0.910946   -1.681591   -0.611909
  H     -0.310135   -2.177379   -1.209087
    7
 TRAJECTORY GEOMETRY    -642.937261
  P     -0.000775    0.107761    0.004237
  O     -0.031682   -0.043729    1.514785
  O      1.346229   -0.053551   -0.679652
  O     -1.111092    0.891141   -0.680509
  H     -1.634847   -1.300058   -1.166297
  O     -0.913483   -1.675164   -0.612760
  H     -0.319043   -2.173815   -1.213963
    7
 TRAJECTORY GEOMETRY    -642.937019
  P     -0.000300    0.104727    0.004278
  O     -0.029907   -0.041743    1.515367
  O      1.348233   -0.050834   -0.677862
  O     -1.112998    0.884228   -0.682130
  H     -1.633970   -1.280911   -1.163077
  O     -0.915783   -1.668540   -0.613492
  H     -0.327653   -2.169792   -1.218800
    7
 TRAJECTORY GEOMETRY    -642.936751
  P      0.000106    0.101527    0.004309
  O     -0.028215   -0.039739    1.515954
  O      1.350153   -0.048164   -0.676186
  O     -1.114871    0.877470   -0.683746
  H     -1.632658   -1.261439   -1.159622
  O     -0.917866   -1.661769   -0.614123
  H     -0.335942   -2.165349   -1.223518
    7
 TRAJECTORY GEOMETRY    -642.936453
  P      0.000464    0.098204    0.004322
  O     -0.026590   -0.037736    1.516454
  O      1.351917   -0.045543   -0.674558
  O     -1.116670    0.870814   -0.685324
  H     -1.630870   -1.241758   -1.156066
  O     -0.919762   -1.654856   -0.614632
  H     -0.343813   -2.160386   -1.228170
    7
 TRAJECTORY GEOMETRY    -642.936125
  P      0.000754    0.094753    0.004313
  O     -0.025027   -0.035739    1.516944
  O      1.353609   -0.042976   -0.673012
  O     -1.118443    0.864309   -0.686890
  H     -1.628660   -1.221819   -1.152312
  O     -0.921467   -1.647826   -0.615038
  H     -0.351314   -2.155048   -1.232688
    7
 TRAJECTORY GEOMETRY    -642.935765
  P      0.000988    0.091179    0.004291
  O     -0.023521   -0.033745    1.517403
  O      1.355217   -0.040456   -0.671533
  O     -1.120192    0.857954   -0.688446
  H     -1.626034   -1.201649   -1.148523
  O     -0.922991   -1.640699   -0.615333
  H     -0.358534   -2.149342   -1.237154
    7
 TRAJECTORY GEOMETRY    -642.935371
  P      0.001173    0.087503    0.004245
  O     -0.022064   -0.031773    1.517810
  O      1.356734   -0.037987   -0.670097
  O     -1.121923    0.851747   -0.689991
  H     -1.622927   -1.181226   -1.144524
  O     -0.924355   -1.633491   -0.615517
  H     -0.365318   -2.143173   -1.241493
    7
 TRAJECTORY GEOMETRY    -642.934941
  P      0.001335    0.083742    0.004180
  O     -0.020658   -0.029823    1.518188
  O      1.358143   -0.035574   -0.668703
  O     -1.123649    0.845668   -0.691536
  H     -1.619454   -1.160594   -1.140390
  O     -0.925566   -1.626204   -0.615613
  H     -0.371741   -2.136699   -1.245689
    7
 TRAJECTORY GEOMETRY    -642.934475
  P      0.001460    0.079892    0.004105
  O     -0.019298   -0.027897    1.518554
  O      1.359499   -0.033210   -0.667368
  O     -1.125395    0.839749   -0.693096
  H     -1.615538   -1.139740   -1.136094
  O     -0.926632   -1.618862   -0.615621
  H     -0.377865   -2.129928   -1.249742
    7
 TRAJECTORY GEOMETRY    -642.933970
  P      0.001544    0.075959    0.004019
  O     -0.017983   -0.025995    1.518869
  O      1.360784   -0.030897   -0.666076
  O     -1.127144    0.833984   -0.694653
  H     -1.611124   -1.118639   -1.131657
  O     -0.927553   -1.611471   -0.615531
  H     -0.383663   -2.122885   -1.253692
    7
 TRAJECTORY GEOMETRY    -642.933424
  P      0.001600    0.071948    0.003917
  O     -0.016707   -0.024120    1.519159
  O      1.362007   -0.028634   -0.664826
  O     -1.128919    0.828383   -0.696222
  H     -1.606311   -1.097250   -1.127125
  O     -0.928338   -1.604048   -0.615351
  H     -0.389145   -2.115606   -1.257502
    7
 TRAJECTORY GEOMETRY    -642.932836
  P      0.001637    0.067879    0.003809
  O     -0.015470   -0.022283    1.519412
  O      1.363169   -0.026427   -0.663612
  O     -1.130730    0.822933   -0.697806
  H     -1.601016   -1.075555   -1.122434
  O     -0.929004   -1.596605   -0.615086
  H     -0.394238   -2.108083   -1.261160
    7
 TRAJECTORY GEOMETRY    -642.932205
  P      0.001672    0.063749    0.003688
  O     -0.014268   -0.020487    1.519670
  O      1.364288   -0.024275   -0.662435
  O     -1.132618    0.817653   -0.699431
  H     -1.595256   -1.053622   -1.117663
  O     -0.929560   -1.589149   -0.614738
  H     -0.399043   -2.100290   -1.264680
    7
 TRAJECTORY GEOMETRY    -642.931528
  P      0.001696    0.059566    0.003580
  O     -0.013098   -0.018731    1.519831
  O      1.365319   -0.022183   -0.661275
  O     -1.134552    0.812546   -0.701073
  H     -1.588982   -1.031253   -1.112689
  O     -0.929989   -1.581696   -0.614307
  H     -0.403481   -2.092402   -1.268023
    7
 TRAJECTORY GEOMETRY    -642.930803
  P      0.001711    0.055338    0.003464
  O     -0.011964   -0.017019    1.520005
  O      1.366342   -0.020151   -0.660166
  O     -1.136575    0.807619   -0.702756
  H     -1.582172   -1.008492   -1.107593
  O     -0.930316   -1.574268   -0.613800
  H     -0.407622   -2.084349   -1.271223
    7
 TRAJECTORY GEOMETRY    -642.930031
  P      0.001726    0.051072    0.003339
  O     -0.010859   -0.015356    1.520173
  O      1.367326   -0.018180   -0.659087
  O     -1.138686    0.802878   -0.704481
  H     -1.574822   -0.985264   -1.102320
  O     -0.930543   -1.566880   -0.613224
  H     -0.411434   -2.076168   -1.274221
    7
 TRAJECTORY GEOMETRY    -642.929208
  P      0.001744    0.046776    0.003214
  O     -0.009783   -0.013746    1.520315
  O      1.368268   -0.016274   -0.658036
  O     -1.140890    0.798329   -0.706247
  H     -1.566901   -0.961480   -1.096844
  O     -0.930668   -1.559548   -0.612575
  H     -0.414904   -2.067939   -1.277031
    7
 TRAJECTORY GEOMETRY    -642.928333
  P      0.001757    0.042465    0.003084
  O     -0.008739   -0.012192    1.520448
  O      1.369185   -0.014438   -0.657021
  O     -1.143190    0.793976   -0.708054
  H     -1.558342   -0.937017   -1.091137
  O     -0.930694   -1.552301   -0.611860
  H     -0.418072   -2.059690   -1.279629
    7
 TRAJECTORY GEOMETRY    -642.927405
  P      0.001768    0.038141    0.002950
  O     -0.007727   -0.010697    1.520581
  O      1.370087   -0.012673   -0.656048
  O     -1.145598    0.789850   -0.709904
  H     -1.549079   -0.911722   -1.085172
  O     -0.930628   -1.545176   -0.611081
  H     -0.420837   -2.051489   -1.281988
    7
 TRAJECTORY GEOMETRY    -642.926421
  P      0.001788    0.033837    0.002811
  O     -0.006745   -0.009266    1.520678
  O      1.370928   -0.010983   -0.655091
  O     -1.148083    0.785912   -0.711780
  H     -1.539250   -0.885422   -1.078782
  O     -0.930469   -1.538189   -0.610265
  H     -0.423230   -2.043461   -1.283955
    7
 TRAJECTORY GEOMETRY    -642.925381
  P      0.001782    0.029563    0.002648
  O     -0.005800   -0.007906    1.520812
  O      1.371777   -0.009376   -0.654190
  O     -1.150658    0.782215   -0.713688
  H     -1.528692   -0.857847   -1.071924
  O     -0.930217   -1.531414   -0.609405
  H     -0.425196   -2.035686   -1.285585
    7
 TRAJECTORY GEOMETRY    -642.924281
  P      0.001749    0.025350    0.002458
  O     -0.004896   -0.006620    1.520967
  O      1.372612   -0.007857   -0.653340
  O     -1.153289    0.778756   -0.715603
  H     -1.517520   -0.828694   -1.064524
  O     -0.929868   -1.524904   -0.608519
  H     -0.426710   -2.028322   -1.286760
    7
 TRAJECTORY GEOMETRY    -642.923119
  P      0.001708    0.021239    0.002252
  O     -0.004035   -0.005416    1.521099
  O      1.373387   -0.006431   -0.652524
  O     -1.155948    0.775522   -0.717509
  H     -1.506004   -0.797560   -1.056462
  O     -0.929435   -1.518727   -0.607637
  H     -0.427574   -2.021600   -1.287311
    7
 TRAJECTORY GEOMETRY    -642.921892
  P      0.001595    0.017283    0.001996
  O     -0.003232   -0.004310    1.521276
  O      1.374165   -0.005119   -0.651788
  O     -1.158584    0.772589   -0.719367
  H     -1.494413   -0.763718   -1.047874
  O     -0.928877   -1.513057   -0.606746
  H     -0.427768   -2.015696   -1.287136
    7
 TRAJECTORY GEOMETRY    -642.920599
  P      0.001422    0.013551    0.001696
  O     -0.002499   -0.003311    1.521473
  O      1.374909   -0.003932   -0.651130
  O     -1.161136    0.769961   -0.721140
  H     -1.483670   -0.726528   -1.039080
  O     -0.928178   -1.508035   -0.605864
  H     -0.427203   -2.010907   -1.286154
    7
 TRAJECTORY GEOMETRY    -642.919250
  P      0.001195    0.010130    0.001367
  O     -0.001844   -0.002432    1.521671
  O      1.375595   -0.002885   -0.650551
  O     -1.163526    0.767656   -0.722783
  H     -1.474941   -0.685513   -1.030846
  O     -0.927323   -1.503839   -0.604990
  H     -0.425857   -2.007403   -1.284359
    7
 TRAJECTORY GEOMETRY    -642.917900
  P      0.000924    0.007096    0.001020
  O     -0.001277   -0.001680    1.521854
  O      1.376200   -0.001988   -0.650056
  O     -1.165673    0.765678   -0.724248
  H     -1.469370   -0.640854   -1.024091
  O     -0.926297   -1.500584   -0.604108
  H     -0.423883   -2.005237   -1.281942
    7
 TRAJECTORY GEOMETRY    -642.916678
  P      0.000626    0.004446    0.000671
  O     -0.000795   -0.001044    1.522040
  O      1.376745   -0.001230   -0.649646
  O     -1.167574    0.764035   -0.725538
  H     -1.467352   -0.593524   -1.019343
  O     -0.925116   -1.498253   -0.603215
  H     -0.421573   -2.004181   -1.279125
    7
 TRAJECTORY GEOMETRY    -642.915791
  P      0.000321    0.002115    0.000334
  O     -0.000374   -0.000494    1.522217
  O      1.377233   -0.000578   -0.649297
  O     -1.169262    0.762664   -0.726675
  H     -1.468404   -0.544688   -1.016532
  O     -0.923837   -1.496662   -0.602318
  H     -0.419032   -2.003929   -1.276068
    7
 TRAJECTORY GEOMETRY    -642.915447
  P      0.000000    0.000000    0.000000
  O      0.000000    0.000000    1.522358
  O      1.377653    0.000000   -0.648982
  O     -1.170761    0.761489   -0.727680
  H     -1.471754   -0.495174   -1.015146
  O     -0.922471   -1.495566   -0.601415
  H     -0.416333   -2.004181   -1.272805
    7
 TRAJECTORY GEOMETRY    -642.915815
  P     -0.000336   -0.001957   -0.000339
  O      0.000328    0.000431    1.522556
  O      1.378109    0.000523   -0.648738
  O     -1.172173    0.760645   -0.728611
  H     -1.477346   -0.445396   -1.015337
  O     -0.921024   -1.494973   -0.600474
  H     -0.413432   -2.004957   -1.269363
    7
 TRAJECTORY GEOMETRY    -642.916941
  P     -0.000705   -0.003935   -0.000698
  O      0.000656    0.000867    1.522729
  O      1.378548    0.001044   -0.648488
  O     -1.173527    0.760006   -0.729485
  H     -1.484315   -0.395817   -1.016431
  O     -0.919483   -1.494524   -0.599497
  H     -0.410311   -2.005958   -1.265609
    7
 TRAJECTORY GEOMETRY    -642.918760
  P     -0.001122   -0.006014   -0.001092
  O      0.001000    0.001327    1.522889
  O      1.378992    0.001586   -0.648223
  O     -1.174856    0.759629   -0.730315
  H     -1.492776   -0.346728   -1.018546
  O     -0.917818   -1.494138   -0.598460
  H     -0.406876   -2.007185   -1.261469
    7
 TRAJECTORY GEOMETRY    -642.921106
  P     -0.001614   -0.008282   -0.001541
  O      0.001373    0.001828    1.523036
  O      1.379452    0.002169   -0.647931
  O     -1.176174    0.759621   -0.731095
  H     -1.503095   -0.298569   -1.021976
  O     -0.915976   -1.493762   -0.597327
  H     -0.403000   -2.008695   -1.256789
    7
 TRAJECTORY GEOMETRY    -642.923745
  P     -0.002218   -0.010841   -0.002074
  O      0.001790    0.002393    1.523162
  O      1.379938    0.002818   -0.647598
  O     -1.177477    0.760137   -0.731806
  H     -1.515849   -0.252124   -1.027199
  O     -0.913887   -1.493344   -0.596058
  H     -0.398504   -2.010582   -1.251354
    7
 TRAJECTORY GEOMETRY    -642.926439
  P     -0.002980   -0.013788   -0.002726
  O      0.002264    0.003042    1.523248
  O      1.380444    0.003554   -0.647206
  O     -1.178737    0.761359   -0.732405
  H     -1.531497   -0.208590   -1.034660
  O     -0.911480   -1.492841   -0.594613
  H     -0.393182   -2.012951   -1.244915
    7
 TRAJECTORY GEOMETRY    -642.929031
  P     -0.003947   -0.017163   -0.003527
  O      0.002802    0.003782    1.523263
  O      1.380943    0.004382   -0.646739
  O     -1.179906    0.763408   -0.732840
  H     -1.549803   -0.169193   -1.044356
  O     -0.908716   -1.492220   -0.592977
  H     -0.386950   -2.015915   -1.237299
    7
 TRAJECTORY GEOMETRY    -642.931473
  P     -0.005132   -0.020921   -0.004487
  O      0.003392    0.004603    1.523178
  O      1.381401    0.005288   -0.646197
  O     -1.180941    0.766234   -0.733085
  H     -1.569731   -0.134352   -1.055588
  O     -0.905632   -1.491468   -0.591181
  H     -0.379799   -2.019450   -1.228441
    7
 TRAJECTORY GEOMETRY    -642.933777
  P     -0.006524   -0.024984   -0.005597
  O      0.004020    0.005489    1.522973
  O      1.381787    0.006251   -0.645581
  O     -1.181828    0.769681   -0.733145
  H     -1.589991   -0.103462   -1.067504
  O     -0.902277   -1.490595   -0.589256
  H     -0.372000   -2.023438   -1.218570
    7
 TRAJECTORY GEOMETRY    -642.935967
  P     -0.008117   -0.029273   -0.006848
  O      0.004678    0.006420    1.522630
  O      1.382071    0.007251   -0.644890
  O     -1.182564    0.773590   -0.733029
  H     -1.609540   -0.075571   -1.079333
  O     -0.898693   -1.489613   -0.587234
  H     -0.363707   -2.027844   -1.207775
    7
 TRAJECTORY GEOMETRY    -642.938061
  P     -0.009885   -0.033727   -0.008225
  O      0.005356    0.007388    1.522149
  O      1.382246    0.008274   -0.644125
  O     -1.183155    0.777825   -0.732757
  H     -1.627877   -0.049833   -1.090617
  O     -0.894920   -1.488540   -0.585141
  H     -0.355072   -2.032572   -1.196193
    7
 TRAJECTORY GEOMETRY    -642.940069
  P     -0.011811   -0.038296   -0.009714
  O      0.006052    0.008383    1.521522
  O      1.382300    0.009309   -0.643289
  O     -1.183601    0.782292   -0.732337
  H     -1.644795   -0.025713   -1.101170
  O     -0.890990   -1.487394   -0.582999
  H     -0.346186   -2.037607   -1.183888
    7
 TRAJECTORY GEOMETRY    -642.942000
  P     -0.013877   -0.042935   -0.011300
  O      0.006762    0.009392    1.520749
  O      1.382225    0.010344   -0.642381
  O     -1.183902    0.786925   -0.731775
  H     -1.660279   -0.002857   -1.110956
  O     -0.886922   -1.486193   -0.580826
  H     -0.337124   -2.042937   -1.170906
    7
 TRAJECTORY GEOMETRY    -642.943857
  P     -0.016061   -0.047613   -0.012969
  O      0.007485    0.010413    1.519834
  O      1.382025    0.011374   -0.641406
  O     -1.184063    0.791675   -0.731080
  H     -1.674454    0.018978   -1.120012
  O     -0.882744   -1.484962   -0.578635
  H     -0.327956   -2.048516   -1.157314
    7
 TRAJECTORY GEOMETRY    -642.945644
  P     -0.018348   -0.052299   -0.014711
  O      0.008219    0.011440    1.518777
  O      1.381699    0.012392   -0.640362
  O     -1.184079    0.796508   -0.730254
  H     -1.687431    0.039956   -1.128399
  O     -0.878472   -1.483725   -0.576442
  H     -0.318726   -2.054339   -1.143134
    7
 TRAJECTORY GEOMETRY    -642.947362
  P     -0.020726   -0.056962   -0.016516
  O      0.008966    0.012470    1.517572
  O      1.381241    0.013388   -0.639244
  O     -1.183954    0.801397   -0.729292
  H     -1.699316    0.060244   -1.136189
  O     -0.874117   -1.482508   -0.574259
  H     -0.309474   -2.060405   -1.128384
    7
 TRAJECTORY GEOMETRY    -642.949009
  P     -0.023178   -0.061586   -0.018371
  O      0.009725    0.013500    1.516232
  O      1.380659    0.014368   -0.638064
  O     -1.183692    0.806323   -0.728206
  H     -1.710252    0.079969   -1.143493
  O     -0.869707   -1.481333   -0.572102
  H     -0.300195   -2.066764   -1.113031
    7
 TRAJECTORY GEOMETRY    -642.950586
  P     -0.025695   -0.066147   -0.020271
  O      0.010500    0.014529    1.514752
  O      1.379954    0.015321   -0.636814
  O     -1.183295    0.811279   -0.726990
  H     -1.720337    0.099205   -1.150360
  O     -0.865248   -1.480235   -0.569982
  H     -0.290936   -2.073377   -1.097067
    7
 TRAJECTORY GEOMETRY    -642.952090
  P     -0.028267   -0.070628   -0.022207
  O      0.011292    0.015554    1.513136
  O      1.379127    0.016247   -0.635496
  O     -1.182768    0.816257   -0.725649
  H     -1.729637    0.118063   -1.156854
  O     -0.860755   -1.479241   -0.567911
  H     -0.281698   -2.080280   -1.080490
    7
 TRAJECTORY GEOMETRY    -642.953519
  P     -0.030886   -0.075009   -0.024173
  O      0.012101    0.016577    1.511387
  O      1.378184    0.017144   -0.634112
  O     -1.182112    0.821249   -0.724178
  H     -1.738243    0.136633   -1.163043
  O     -0.856248   -1.478386   -0.565907
  H     -0.272483   -2.087487   -1.063237
    7
 TRAJECTORY GEOMETRY    -642.954872
  P     -0.033541   -0.079270   -0.026163
  O      0.012927    0.017598    1.509511
  O      1.377130    0.018014   -0.632667
  O     -1.181325    0.826248   -0.722574
  H     -1.746219    0.154982   -1.168984
  O     -0.851744   -1.477706   -0.563987
  H     -0.263288   -2.095005   -1.045246
    7
 TRAJECTORY GEOMETRY    -642.956146
  P     -0.036226   -0.083392   -0.028170
  O      0.013776    0.018616    1.507510
  O      1.375969    0.018851   -0.631157
  O     -1.180417    0.831252   -0.720838
  H     -1.753556    0.173163   -1.174717
  O     -0.847257   -1.477233   -0.562169
  H     -0.254135   -2.102886   -1.026438
    7
 TRAJECTORY GEOMETRY    -642.957341
  P     -0.038933   -0.087357   -0.030189
  O      0.014646    0.019628    1.505392
  O      1.374706    0.019656   -0.629591
  O     -1.179386    0.836259   -0.718969
  H     -1.760296    0.191207   -1.180289
  O     -0.842804   -1.477000   -0.560466
  H     -0.245035   -2.111126   -1.006788
    7
 TRAJECTORY GEOMETRY    -642.958458
  P     -0.041656   -0.091142   -0.032213
  O      0.015547    0.020639    1.503163
  O      1.373355    0.020427   -0.627962
  O     -1.178245    0.841264   -0.716964
  H     -1.766445    0.209134   -1.185750
  O     -0.838406   -1.477045   -0.558903
  H     -0.236008   -2.119738   -0.986216
    7
 TRAJECTORY GEOMETRY    -642.959497
  P     -0.044389   -0.094729   -0.034239
  O      0.016487    0.021652    1.500837
  O      1.371929    0.021161   -0.626272
  O     -1.177001    0.846259   -0.714824
  H     -1.772005    0.226954   -1.191135
  O     -0.834086   -1.477402   -0.557501
  H     -0.227086   -2.128715   -0.964663
    7
 TRAJECTORY GEOMETRY    -642.960460
  P     -0.047121   -0.098101   -0.036258
  O      0.017457    0.022657    1.498425
  O      1.370438    0.021860   -0.624537
  O     -1.175658    0.851235   -0.712554
  H     -1.776963    0.244667   -1.196467
  O     -0.829858   -1.478085   -0.556273
  H     -0.218313   -2.138030   -0.942053
    7
 TRAJECTORY GEOMETRY    -642.961348
  P     -0.049845   -0.101248   -0.038267
  O      0.018456    0.023656    1.495944
  O      1.368901    0.022525   -0.622762
  O     -1.174232    0.856176   -0.710158
  H     -1.781333    0.262262   -1.201783
  O     -0.825738   -1.479103   -0.555228
  H     -0.209739   -2.147645   -0.918374
    7
 TRAJECTORY GEOMETRY    -642.962166
  P     -0.052555   -0.104157   -0.040256
  O      0.019496    0.024651    1.493413
  O      1.367334    0.023151   -0.620950
  O     -1.172743    0.861076   -0.707647
  H     -1.785070    0.279711   -1.207134
  O     -0.821743   -1.480471   -0.554393
  H     -0.201427   -2.157530   -0.893580
    7
 TRAJECTORY GEOMETRY    -642.962915
  P     -0.055240   -0.106823   -0.042216
  O      0.020581    0.025641    1.490854
  O      1.365755    0.023737   -0.619113
  O     -1.171214    0.865916   -0.705033
  H     -1.788165    0.296974   -1.212560
  O     -0.817888   -1.482180   -0.553786
  H     -0.193452   -2.167645   -0.867598
    7
 TRAJECTORY GEOMETRY    -642.963599
  P     -0.057898   -0.109251   -0.044147
  O      0.021715    0.026625    1.488283
  O      1.364188    0.024284   -0.617250
  O     -1.169669    0.870684   -0.702328
  H     -1.790619    0.314034   -1.218105
  O     -0.814176   -1.484210   -0.553402
  H     -0.185929   -2.177899   -0.840486
    7
 TRAJECTORY GEOMETRY    -642.964220
  P     -0.060516   -0.111457   -0.046036
  O      0.022872    0.027583    1.485721
  O      1.362634    0.024802   -0.615404
  O     -1.168112    0.875368   -0.699555
  H     -1.792433    0.330882   -1.223806
  O     -0.810593   -1.486515   -0.553224
  H     -0.178944   -2.188184   -0.812198
    7
 TRAJECTORY GEOMETRY    -642.964782
  P     -0.063094   -0.113448   -0.047890
  O      0.024081    0.028523    1.483178
  O      1.361129    0.025284   -0.613546
  O     -1.166595    0.879944   -0.696724
  H     -1.793604    0.347466   -1.229713
  O     -0.807148   -1.489058   -0.553266
  H     -0.172659   -2.198451   -0.782719
    7
 TRAJECTORY GEOMETRY    -642.965286
  P     -0.065622   -0.115249   -0.049701
  O      0.025320    0.029434    1.480671
  O      1.359674    0.025741   -0.611705
  O     -1.165125    0.884412   -0.693853
  H     -1.794124    0.363828   -1.235880
  O     -0.803821   -1.491800   -0.553500
  H     -0.167182   -2.208606   -0.752124
    7
 TRAJECTORY GEOMETRY    -642.965735
  P     -0.068100   -0.116871   -0.051471
  O      0.026615    0.030316    1.478203
  O      1.358289    0.026165   -0.609862
  O     -1.163748    0.888753   -0.690957
  H     -1.793960    0.379918   -1.242398
  O     -0.800610   -1.494693   -0.553930
  H     -0.162651   -2.218601   -0.720409
    7
 TRAJECTORY GEOMETRY    -642.966130
  P     -0.070517   -0.118330   -0.053191
  O      0.027949    0.031131    1.475785
  O      1.356974    0.026574   -0.608047
  O     -1.162474    0.892956   -0.688064
  H     -1.793069    0.395742   -1.249351
  O     -0.797496   -1.497679   -0.554523
  H     -0.159244   -2.228351   -0.687508
    7
 TRAJECTORY GEOMETRY    -642.966472
  P     -0.072875   -0.119645   -0.054869
  O      0.029346    0.031866    1.473420
  O      1.355746    0.026977   -0.606237
  O     -1.161335    0.897006   -0.685197
  H     -1.791415    0.411204   -1.256784
  O     -0.794478   -1.500703   -0.555262
  H     -0.157152   -2.237791   -0.653447
    7
 TRAJECTORY GEOMETRY    -642.966761
  P     -0.075150   -0.120833   -0.056498
  O      0.030764    0.032505    1.471110
  O      1.354599    0.027389   -0.604474
  O     -1.160338    0.900883   -0.682351
  H     -1.788896    0.426502   -1.264913
  O     -0.791541   -1.503728   -0.556103
  H     -0.156550   -2.246841   -0.618333
    7
 TRAJECTORY GEOMETRY    -642.967000
  P     -0.077324   -0.121908   -0.058081
  O      0.032192    0.033022    1.468869
  O      1.353551    0.027843   -0.602772
  O     -1.159507    0.904583   -0.679547
  H     -1.785368    0.441583   -1.273889
  O     -0.788701   -1.506727   -0.557011
  H     -0.157631   -2.255471   -0.582215
    7
 TRAJECTORY GEOMETRY    -642.967190
  P     -0.079387   -0.122867   -0.059620
  O      0.033646    0.033339    1.466695
  O      1.352615    0.028385   -0.601132
  O     -1.158859    0.908061   -0.676826
  H     -1.780587    0.456276   -1.283869
  O     -0.785985   -1.509624   -0.557927
  H     -0.160676   -2.263614   -0.545050
    7
 TRAJECTORY GEOMETRY    -642.967332
  P     -0.081286   -0.123695   -0.061113
  O      0.035092    0.033384    1.464599
  O      1.351802    0.029061   -0.599589
  O     -1.158435    0.911248   -0.674208
  H     -1.774168    0.470769   -1.295381
  O     -0.783445   -1.512370   -0.558766
  H     -0.165915   -2.271216   -0.507041
    7
 TRAJECTORY GEOMETRY    -642.967429
  P     -0.082949   -0.124386   -0.062553
  O      0.036465    0.032909    1.462666
  O      1.351144    0.030106   -0.598271
  O     -1.158185    0.914060   -0.671851
  H     -1.765561    0.484854   -1.308843
  O     -0.781243   -1.514869   -0.559318
  H     -0.173747   -2.278204   -0.468163
    7
 TRAJECTORY GEOMETRY    -642.967485
  P     -0.084282   -0.124925   -0.063908
  O      0.037710    0.031694    1.460935
  O      1.350625    0.031729   -0.597280
  O     -1.158074    0.916337   -0.669894
  H     -1.753823    0.498401   -1.325070
  O     -0.779575   -1.516988   -0.559344
  H     -0.184374   -2.284452   -0.429220
    7
 TRAJECTORY GEOMETRY    -642.967505
  P     -0.085020   -0.125258   -0.064987
  O      0.038487    0.029021    1.459735
  O      1.350160    0.034587   -0.597225
  O     -1.157822    0.917821   -0.668907
  H     -1.736621    0.511546   -1.346190
  O     -0.779032   -1.518573   -0.557976
  H     -0.196531   -2.289387   -0.394157
    7
 TRAJECTORY GEOMETRY    -642.967504
  P     -0.085292   -0.125495   -0.065240
  O      0.037291    0.032779    1.459075
  O      1.350276    0.030787   -0.597977
  O     -1.160482    0.917889   -0.663986
  H     -1.712811    0.525274   -1.370801
  O     -0.777016   -1.519582   -0.558717
  H     -0.186178   -2.286904   -0.408448
    7
 TRAJECTORY GEOMETRY    -642.967505
  P     -0.085075   -0.125430   -0.065141
  O      0.038383    0.028683    1.459620
  O      1.350084    0.034899   -0.597325
  O     -1.157791    0.917697   -0.668964
  H     -1.735297    0.512619   -1.348021
  O     -0.778953   -1.518865   -0.557811
  H     -0.197620   -2.289996   -0.391289
    7
 TRAJECTORY GEOMETRY    -642.967504
  P     -0.085326   -0.125653   -0.065301
  O      0.037188    0.032760    1.459000
  O      1.350251    0.030664   -0.598009
  O     -1.160580    0.917598   -0.664180
  H     -1.713055    0.524794   -1.370748
  O     -0.776951   -1.519795   -0.558759
  H     -0.186047   -2.287089   -0.408613
    7
 TRAJECTORY GEOMETRY    -642.967505
  P     -0.085128   -0.125578   -0.065237
  O      0.038279    0.028591    1.459511
  O      1.350049    0.034816   -0.597333
  O     -1.157887    0.917469   -0.669151
  H     -1.735220    0.512097   -1.348199
  O     -0.778863   -1.519109   -0.557778
  H     -0.197471   -2.290180   -0.391163
