# Supplementary material for: Constrained Structure Minimizations on Hyperspheres for Minimum Energy Path Following
Source: J Chem Inf Model. 2025 Apr 1;65(7):3488–501. doi: 10.1021/acs.jcim.4c02351 (PMC12004539; doi:10.1021/acs.jcim.4c02351)
Supplement: Supplementary file 1 — ci4c02351_si_001.zip [file ci4c02351_si_001.zip › data_availability/rxn8/inputs/rxn8-irc.inp]

TITLE RXN7 IRC
#
IRC REVERSE EXTEND MAX=500 STEP=0.1 TOL=1.0E-5 TOL2=1.0E-5
HESSIAN RESTART
VXCTYPE PBE
BASIS (DZVP-GGA)
AUXIS (GEN-A2*)
MATINV ANALYTIC
SCFTYPE MAX=1000 TOL=1.0E-09 CDF=1.0E-06
GRID FIXED FINE
#
GEOMETRY CARTESIAN ANGSTROM
P         0.208843       0.010153      -0.081569
O         1.058578       1.180780       0.392935
O         0.893479      -1.349358      -0.035795
O        -0.833302       0.285718      -1.229648
H        -1.641184       0.081352      -0.201052
O        -1.326072      -0.080065       0.960152
H        -1.485699      -0.981847       1.316450
