# Supplementary material for: Constrained Structure Minimizations on Hyperspheres for Minimum Energy Path Following
Source: J Chem Inf Model. 2025 Apr 1;65(7):3488–501. doi: 10.1021/acs.jcim.4c02351 (PMC12004539; doi:10.1021/acs.jcim.4c02351)
Supplement: Supplementary file 1 — ci4c02351_si_001.zip [file ci4c02351_si_001.zip › data_availability/rxn8/inputs/rxn8-sad.inp]

TITLE RXN8 SADDLE
#
SADDLE MAX=500 INT=5.0
BASIS (DZVP-GGA)
CHARGE -1
AUXIS (GEN-A2*)
SCFTYPE MAX=1000
VXCTYPE PBE
GRID FIXED FINE
PRINT OPT SADDLE IRC
MATINV ANALYTIC DIA
#
REACTANT CARTESIAN ANGSTROMS
P         0.626751      -0.000076       0.000547
O         2.141704       0.001611      -0.003396
O        -0.154594       1.310535       0.002486
O        -0.152047      -1.312117       0.002521
H        -2.129579       0.742556       0.000024
O        -2.779870       0.000265      -0.002599
H        -2.133080      -0.744883      -0.001166
#
PRODUCT CARTESIAN ANGSTROMS
P        -0.000003       0.000035      -0.157070
O         1.028615      -0.885408      -0.837328
O        -1.028678       0.885676      -0.836970
O        -0.867584      -0.983789       0.926707
O         0.867664       0.983499       0.926921
H        -1.730298      -0.527665       0.989786
H         1.730125       0.526936       0.990390
