# Supplementary material for: Constrained Structure Minimizations on Hyperspheres for Minimum Energy Path Following
Source: J Chem Inf Model. 2025 Apr 1;65(7):3488–501. doi: 10.1021/acs.jcim.4c02351 (PMC12004539; doi:10.1021/acs.jcim.4c02351)
Supplement: Supplementary file 1 — ci4c02351_si_001.zip [file ci4c02351_si_001.zip › data_availability/rxn9/inputs/rxn9-irc.inp]

TITLE RXN9 IRC
#
IRC REVERSE EXTEND MAX=500 STEP=0.1 TOL=1.0E-5 TOL2=1.0E-5
HESSIAN RESTART
VXCTYPE PBE
BASIS (DZVP-GGA)
AUXIS (GEN-A2*)
MATINV ANALYTIC
SCFTYPE MAX=1000 TOL=1.0E-09 CDF=1.0E-06
GRID FIXED FINE
#
GEOMETRY CARTESIAN ANGSTROM
C        -1.890916      -0.414391       0.005736 
C        -0.831361       0.679215      -0.031541 
H        -1.712792      -1.174350      -0.773714 
H        -0.701090       1.130570      -1.024417 
H        -1.000866       1.483410       0.703671 
H        -1.918363      -0.935949       0.979687 
H        -2.896183       0.014836      -0.165533 
SI        1.353722      -0.141306       0.043465 
H         0.936479      -0.985675      -1.130613 
H         0.204395       0.062015       1.010524 
H         1.807663       1.186787      -0.503217 
