# Supplementary material for: Constrained Structure Minimizations on Hyperspheres for Minimum Energy Path Following
Source: J Chem Inf Model. 2025 Apr 1;65(7):3488–501. doi: 10.1021/acs.jcim.4c02351 (PMC12004539; doi:10.1021/acs.jcim.4c02351)
Supplement: Supplementary file 1 — ci4c02351_si_001.zip [file ci4c02351_si_001.zip › data_availability/rxn9/inputs/rxn9-sad.inp]

TITLE RXN9 SADDLE
#
SADDLE MAX=500 INT=5.0
BASIS (DZVP-GGA)
CHARGE 0
AUXIS (GEN-A2*)
SCFTYPE MAX=1000
VXCTYPE PBE
GRID FIXED FINE
PRINT OPT SADDLE IRC
UPDATE BFGS
MATINV ANALYTIC DIA
#
REACTANT CARTESIAN ANGSTROMS
C        -1.755956      -0.368674      -0.000005
C        -0.614390       0.668111       0.000003
H        -2.746703       0.120038      -0.000292
SI        1.112896      -0.117226       0.000005
H        -1.708633      -1.021967      -0.889608
H        -1.708948      -1.021558       0.889919
H        -0.691456       1.328579      -0.884293
H        -0.691538       1.328607       0.884277
H         2.188853       0.931569       0.001158
H         1.296734      -0.984507       1.214107
H         1.297609      -0.982564      -1.215365
#
PRODUCT CARTESIAN ANGSTROMS
C        -2.132751       0.453605      -0.004299
C        -1.089900      -0.663449       0.001531
H        -1.774998       1.337256       0.550176
H        -0.793003      -0.968182       1.015428
H        -2.383883       0.771510      -1.030300
H        -1.403912      -1.560258      -0.559503
H        -3.063649       0.107149       0.478500
H        -0.176515      -0.311547      -0.596811
SI        1.617952       0.124862      -0.062248
H         1.784865      -1.205489       0.700863
H         1.130411       0.850953       1.209117
