# Supplementary material for: Constrained Structure Minimizations on Hyperspheres for Minimum Energy Path Following
Source: J Chem Inf Model. 2025 Apr 1;65(7):3488–501. doi: 10.1021/acs.jcim.4c02351 (PMC12004539; doi:10.1021/acs.jcim.4c02351)
Supplement: Supplementary file 1 — ci4c02351_si_001.zip [file ci4c02351_si_001.zip › data_availability/rxn9/inputs/rxn9-TS.inp]

TITLE RXN9 TS OPTIMIZE
#
OPTIMIZATION TS MAX=200 TOL=1.0E-05
HESSIAN ANALYTIC
VXCTYPE PBE
BASIS (DZVP-GGA)
AUXIS (GEN-A2*)
MATINV ANALYTIC
SCFTYPE MAX=1000 TOL=1.0E-09 CDF=1.0E-06
ADPTYPE MAX=1000 TOL=1.0E-08
#
GEOMETRY CARTESIAN ANGSTROM
C        -1.847601      -0.368841       0.093051
C        -0.795016       0.722555      -0.088816
H        -2.857809       0.037019      -0.122609
SI        1.301165      -0.253426       0.097489
H        -1.861517      -0.752424       1.127223
H        -1.664917      -1.220918      -0.581653
H        -1.020631       1.587445       0.564432
H        -0.709777       1.095726      -1.120987
H         0.636884       1.040322       0.531024
H         1.177185      -0.534122      -1.373779
H         0.687776      -1.421289       0.819408
