# Supplementary material for: Constrained Structure Minimizations on Hyperspheres for Minimum Energy Path Following
Source: J Chem Inf Model. 2025 Apr 1;65(7):3488–501. doi: 10.1021/acs.jcim.4c02351 (PMC12004539; doi:10.1021/acs.jcim.4c02351)
Supplement: Supplementary file 1 — ci4c02351_si_001.zip [file ci4c02351_si_001.zip › data_availability/rxn9/outputs/SADDLE/5/rxn9-sad.mol]

   11
 TRAJECTORY GEOMETRY    -370.151368
  C     -1.755956   -0.368674   -0.000005
  C     -0.614390    0.668111    0.000003
  H     -2.746703    0.120038   -0.000292
 Si      1.112896   -0.117226    0.000005
  H     -1.708633   -1.021967   -0.889608
  H     -1.708948   -1.021558    0.889919
  H     -0.691456    1.328579   -0.884293
  H     -0.691538    1.328607    0.884277
  H      2.188853    0.931569    0.001158
  H      1.296734   -0.984507    1.214107
  H      1.297609   -0.982564   -1.215365
   11
 TRAJECTORY GEOMETRY    -370.150397
  C     -1.740681    0.467869   -0.041527
  C     -0.652145   -0.614538    0.128821
  H     -1.614923    1.290373    0.683447
  H     -0.741144   -1.089717    1.125715
  H     -1.744270    0.912579   -1.052206
  H     -0.805186   -1.423731   -0.613528
  H     -2.745437    0.038848    0.126719
  H      1.209517    0.609883   -1.406798
 Si      1.120459    0.043922   -0.032504
  H      2.132539   -1.047103    0.187465
  H      1.376198    1.108601    1.000969
   11
 TRAJECTORY GEOMETRY    -370.148166
  C     -1.749819    0.468494   -0.035699
  C     -0.658625   -0.620554    0.105122
  H     -1.551699    1.347438    0.604138
  H     -0.771450   -1.136744    1.073787
  H     -1.855440    0.833060   -1.074044
  H     -0.816087   -1.395990   -0.670809
  H     -2.742114    0.078185    0.264197
  H      1.142656    0.570632   -1.392490
 Si      1.125018    0.042886   -0.009554
  H      2.134287   -1.043367    0.230419
  H      1.357665    1.112140    1.019522
   11
 TRAJECTORY GEOMETRY    -370.143933
  C     -1.758711    0.469636   -0.037437
  C     -0.659996   -0.615365    0.094673
  H     -1.559199    1.353929    0.593772
  H     -0.768927   -1.123622    1.066059
  H     -1.904588    0.830055   -1.073001
  H     -0.839440   -1.395521   -0.672553
  H     -2.740927    0.070916    0.288924
  H      1.045421    0.530049   -1.387323
 Si      1.133419    0.039579   -0.003772
  H      2.122672   -1.053658    0.269036
  H      1.344531    1.093272    1.040632
   11
 TRAJECTORY GEOMETRY    -370.078170
  C     -2.132751    0.453605   -0.004299
  C     -1.089900   -0.663449    0.001531
  H     -1.774998    1.337256    0.550176
  H     -0.793003   -0.968182    1.015428
  H     -2.383883    0.771510   -1.030300
  H     -1.403912   -1.560258   -0.559503
  H     -3.063649    0.107150    0.478500
  H     -0.176515   -0.311547   -0.596811
 Si      1.617952    0.124862   -0.062248
  H      1.784865   -1.205489    0.700863
  H      1.130411    0.850953    1.209117
   11
 TRAJECTORY GEOMETRY    -370.138128
  C     -1.768379    0.471333   -0.039158
  C     -0.663290   -0.612404    0.087089
  H     -1.568373    1.359010    0.584543
  H     -0.772977   -1.118570    1.060008
  H     -1.947671    0.824210   -1.071588
  H     -0.860869   -1.394721   -0.677172
  H     -2.743539    0.069272    0.309690
  H      0.951127    0.486144   -1.377608
 Si      1.144060    0.038502    0.001465
  H      2.114498   -1.065153    0.298542
  H      1.336036    1.082071    1.059909
   11
 TRAJECTORY GEOMETRY    -370.131082
  C     -1.778611    0.471451   -0.039843
  C     -0.668511   -0.610133    0.080945
  H     -1.577853    1.363417    0.576570
  H     -0.778753   -1.114680    1.053506
  H     -1.983596    0.818995   -1.069657
  H     -0.881493   -1.393828   -0.679872
  H     -2.749192    0.069739    0.326183
  H      0.862516    0.442063   -1.364234
 Si      1.156557    0.038909    0.005748
  H      2.105202   -1.076806    0.322701
  H      1.327883    1.072844    1.075586
   11
 TRAJECTORY GEOMETRY    -370.123113
  C     -1.789402    0.471644   -0.040183
  C     -0.674883   -0.609167    0.076508
  H     -1.587518    1.366780    0.570985
  H     -0.784682   -1.111229    1.048454
  H     -2.013918    0.815263   -1.068119
  H     -0.901240   -1.393768   -0.681353
  H     -2.757134    0.070112    0.339026
  H      0.780800    0.398225   -1.347383
 Si      1.170226    0.040625    0.008695
  H      2.094121   -1.088120    0.342769
  H      1.319031    1.063813    1.088152
   11
 TRAJECTORY GEOMETRY    -370.078170
  C     -2.132751    0.453605   -0.004299
  C     -1.089900   -0.663449    0.001531
  H     -1.774998    1.337256    0.550176
  H     -0.793003   -0.968182    1.015428
  H     -2.383883    0.771510   -1.030300
  H     -1.403912   -1.560258   -0.559503
  H     -3.063649    0.107150    0.478500
  H     -0.176515   -0.311547   -0.596811
 Si      1.617952    0.124862   -0.062248
  H      1.784865   -1.205489    0.700863
  H      1.130411    0.850953    1.209117
   11
 TRAJECTORY GEOMETRY    -370.114544
  C     -1.800666    0.471328   -0.040100
  C     -0.683340   -0.608785    0.072918
  H     -1.597750    1.368295    0.567944
  H     -0.789405   -1.107243    1.045412
  H     -2.039322    0.813129   -1.066185
  H     -0.921059   -1.395288   -0.680820
  H     -2.766848    0.070710    0.348242
  H      0.707736    0.355716   -1.327660
 Si      1.185217    0.043401    0.009866
  H      2.081631   -1.100357    0.360445
  H      1.309193    1.056000    1.099350
   11
 TRAJECTORY GEOMETRY    -370.105713
  C     -1.812988    0.470181   -0.039419
  C     -0.694057   -0.608845    0.069263
  H     -1.608194    1.368053    0.566759
  H     -0.792181   -1.101871    1.043967
  H     -2.061170    0.812097   -1.063895
  H     -0.942518   -1.399123   -0.677755
  H     -2.778673    0.072235    0.355051
  H      0.644941    0.316668   -1.305637
 Si      1.201827    0.046863    0.009210
  H      2.068590   -1.113847    0.377574
  H      1.298711    1.049671    1.110250
   11
 TRAJECTORY GEOMETRY    -370.096963
  C     -1.825250    0.470027   -0.038575
  C     -0.706063   -0.609332    0.067379
  H     -1.617686    1.367876    0.566223
  H     -0.795198   -1.097687    1.044285
  H     -2.079531    0.810981   -1.062090
  H     -0.959648   -1.402452   -0.675996
  H     -2.789751    0.071743    0.361009
  H      0.587493    0.277139   -1.282992
 Si      1.219053    0.051188    0.007804
  H      2.052137   -1.126537    0.391726
  H      1.285343    1.041376    1.118735
   11
 TRAJECTORY GEOMETRY    -370.078170
  C     -2.132751    0.453605   -0.004299
  C     -1.089900   -0.663449    0.001531
  H     -1.774998    1.337256    0.550176
  H     -0.793003   -0.968182    1.015428
  H     -2.383883    0.771510   -1.030300
  H     -1.403912   -1.560258   -0.559503
  H     -3.063649    0.107150    0.478500
  H     -0.176515   -0.311547   -0.596811
 Si      1.617952    0.124862   -0.062248
  H      1.784865   -1.205489    0.700863
  H      1.130411    0.850953    1.209117
   11
 TRAJECTORY GEOMETRY    -370.088588
  C     -1.837764    0.469058   -0.037168
  C     -0.720209   -0.610379    0.065516
  H     -1.626542    1.367177    0.566262
  H     -0.797182   -1.093473    1.045467
  H     -2.095253    0.810081   -1.060307
  H     -0.976359   -1.406322   -0.673411
  H     -2.801334    0.072638    0.365822
  H      0.537436    0.240288   -1.258688
 Si      1.237047    0.055961    0.005072
  H      2.035496   -1.140252    0.405520
  H      1.271709    1.035283    1.127616
   11
 TRAJECTORY GEOMETRY    -370.080859
  C     -1.850723    0.468403   -0.035362
  C     -0.736428   -0.612006    0.064423
  H     -1.634228    1.366357    0.566641
  H     -0.798219   -1.089556    1.047628
  H     -2.107864    0.808777   -1.058946
  H     -0.991052   -1.410847   -0.671092
  H     -2.813440    0.073161    0.370384
  H      0.493900    0.205370   -1.234016
 Si      1.256283    0.061409    0.001658
  H      2.016652   -1.153992    0.417794
  H      1.255789    1.028428    1.134770
   11
 TRAJECTORY GEOMETRY    -370.073971
  C     -1.863736    0.467884   -0.033284
  C     -0.754237   -0.614323    0.063661
  H     -1.640916    1.365359    0.567179
  H     -0.797860   -1.085553    1.050330
  H     -2.118132    0.807240   -1.057860
  H     -1.004373   -1.416008   -0.669016
  H     -2.825376    0.074025    0.374484
  H      0.455285    0.172977   -1.208749
 Si      1.275942    0.067104   -0.002219
  H      1.997012   -1.167184    0.429313
  H      1.239181    1.021566    1.140761
   11
 TRAJECTORY GEOMETRY    -370.078170
  C     -2.132751    0.453605   -0.004299
  C     -1.089900   -0.663449    0.001531
  H     -1.774998    1.337256    0.550176
  H     -0.793003   -0.968182    1.015428
  H     -2.383883    0.771510   -1.030300
  H     -1.403912   -1.560258   -0.559503
  H     -3.063649    0.107150    0.478500
  H     -0.176515   -0.311547   -0.596811
 Si      1.617952    0.124862   -0.062248
  H      1.784865   -1.205489    0.700863
  H      1.130411    0.850953    1.209117
   11
 TRAJECTORY GEOMETRY    -370.077967
  C     -2.114466    0.455330   -0.005323
  C     -1.065368   -0.656649    0.003328
  H     -1.762524    1.340039    0.551952
  H     -0.772008   -0.967179    1.017590
  H     -2.357071    0.772261   -1.033788
  H     -1.362630   -1.551849   -0.570164
  H     -3.044696    0.100046    0.472184
  H     -0.158045   -0.287471   -0.609589
 Si      1.585181    0.118879   -0.061962
  H      1.787833   -1.209309    0.690186
  H      1.127013    0.860258    1.209436
   11
 TRAJECTORY GEOMETRY    -370.077370
  C     -2.096642    0.456131   -0.005706
  C     -1.042112   -0.649186    0.005943
  H     -1.750792    1.341597    0.554484
  H     -0.752288   -0.965734    1.020193
  H     -2.329729    0.772221   -1.036552
  H     -1.320252   -1.543834   -0.577251
  H     -3.025565    0.093714    0.464183
  H     -0.142127   -0.262802   -0.626036
 Si      1.555198    0.113425   -0.061659
  H      1.784374   -1.215780    0.677684
  H      1.118419    0.869267    1.208080
   11
 TRAJECTORY GEOMETRY    -370.073971
  C     -1.863736    0.467884   -0.033284
  C     -0.754237   -0.614323    0.063661
  H     -1.640916    1.365359    0.567179
  H     -0.797860   -1.085553    1.050330
  H     -2.118132    0.807240   -1.057860
  H     -1.004373   -1.416008   -0.669016
  H     -2.825376    0.074025    0.374484
  H      0.455285    0.172977   -1.208749
 Si      1.275942    0.067104   -0.002219
  H      1.997012   -1.167184    0.429313
  H      1.239181    1.021566    1.140761
   11
 TRAJECTORY GEOMETRY    -370.076356
  C     -2.079327    0.456103   -0.006057
  C     -1.019358   -0.641915    0.008432
  H     -1.740606    1.342538    0.556805
  H     -0.737168   -0.964662    1.022751
  H     -2.304642    0.772576   -1.038129
  H     -1.281874   -1.535395   -0.581593
  H     -3.008242    0.088365    0.456435
  H     -0.126157   -0.239572   -0.645569
 Si      1.527483    0.108347   -0.060573
  H      1.780798   -1.222532    0.663538
  H      1.110228    0.879143    1.205407
   11
 TRAJECTORY GEOMETRY    -370.074914
  C     -2.063615    0.456146   -0.006509
  C     -0.998115   -0.635784    0.010688
  H     -1.731536    1.343629    0.558830
  H     -0.727055   -0.965200    1.026182
  H     -2.282663    0.773319   -1.039545
  H     -1.249074   -1.527706   -0.585423
  H     -2.993523    0.083979    0.449748
  H     -0.108688   -0.218083   -0.666787
 Si      1.502842    0.103820   -0.058670
  H      1.779782   -1.227561    0.648410
  H      1.104801    0.889178    1.201534
   11
 TRAJECTORY GEOMETRY    -370.073076
  C     -2.049615    0.456403   -0.007137
  C     -0.979501   -0.631037    0.013007
  H     -1.723443    1.345056    0.560316
  H     -0.722412   -0.968108    1.029831
  H     -2.264071    0.774147   -1.041049
  H     -1.221683   -1.520401   -0.589641
  H     -2.980797    0.080729    0.444056
  H     -0.089708   -0.198866   -0.688381
 Si      1.481653    0.100113   -0.056366
  H      1.782891   -1.230917    0.633384
  H      1.102881    0.899295    1.197529
   11
 TRAJECTORY GEOMETRY    -370.073971
  C     -1.863736    0.467884   -0.033284
  C     -0.754237   -0.614323    0.063661
  H     -1.640916    1.365359    0.567179
  H     -0.797860   -1.085553    1.050330
  H     -2.118132    0.807240   -1.057860
  H     -1.004373   -1.416008   -0.669016
  H     -2.825376    0.074025    0.374484
  H      0.455285    0.172977   -1.208749
 Si      1.275942    0.067104   -0.002219
  H      1.997012   -1.167184    0.429313
  H      1.239181    1.021566    1.140761
   11
 TRAJECTORY GEOMETRY    -370.066320
  C     -1.866320    0.465673   -0.029648
  C     -0.764916   -0.612319    0.069357
  H     -1.637758    1.361016    0.571900
  H     -0.762126   -1.067771    1.063078
  H     -2.093309    0.804781   -1.058846
  H     -0.978176   -1.421763   -0.660597
  H     -2.828790    0.070363    0.367551
  H      0.364678    0.140671   -1.160369
 Si      1.280377    0.073027   -0.011483
  H      1.914375   -1.204512    0.433768
  H      1.172845    1.007630    1.141566
   11
 TRAJECTORY GEOMETRY    -370.069467
  C     -2.020486    0.455836   -0.007721
  C     -0.945227   -0.625128    0.022958
  H     -1.704770    1.344237    0.566338
  H     -0.704575   -0.969107    1.040498
  H     -2.216075    0.777697   -1.044167
  H     -1.165610   -1.510830   -0.591460
  H     -2.958488    0.077646    0.426416
  H     -0.061619   -0.163444   -0.725097
 Si      1.445037    0.097988   -0.055340
  H      1.753520   -1.245680    0.598449
  H      1.073591    0.909502    1.187892
   11
 TRAJECTORY GEOMETRY    -370.065319
  C     -2.002206    0.457048   -0.009264
  C     -0.925799   -0.621346    0.028036
  H     -1.695038    1.346870    0.568023
  H     -0.709040   -0.979040    1.046583
  H     -2.195239    0.779589   -1.046596
  H     -1.133892   -1.499572   -0.600319
  H     -2.940894    0.073963    0.418748
  H     -0.025877   -0.138721   -0.764707
 Si      1.423110    0.094975   -0.050926
  H      1.766269   -1.247021    0.575427
  H      1.077385    0.924301    1.181726
   11
 TRAJECTORY GEOMETRY    -370.061505
  C     -1.872189    0.464171   -0.027450
  C     -0.780699   -0.615451    0.074406
  H     -1.635596    1.356712    0.576960
  H     -0.750281   -1.058068    1.075442
  H     -2.076037    0.805359   -1.060246
  H     -0.971280   -1.430615   -0.651942
  H     -2.837481    0.070682    0.360876
  H      0.312966    0.111584   -1.122171
 Si      1.291959    0.080803   -0.019587
  H      1.864259   -1.225262    0.430200
  H      1.130888    0.997466    1.146721
   11
 TRAJECTORY GEOMETRY    -370.062066
  C     -1.983322    0.457343   -0.010681
  C     -0.908972   -0.621457    0.038610
  H     -1.682945    1.345386    0.572726
  H     -0.709921   -0.986316    1.058694
  H     -2.162153    0.783630   -1.049250
  H     -1.102004   -1.493759   -0.602538
  H     -2.928810    0.075002    0.403672
  H      0.001779   -0.117344   -0.795824
 Si      1.405532    0.097303   -0.050789
  H      1.751921   -1.254863    0.546339
  H      1.060432    0.929472    1.176697
   11
 TRAJECTORY GEOMETRY    -370.059162
  C     -1.971803    0.458681   -0.012410
  C     -0.899710   -0.622524    0.045049
  H     -1.676665    1.345803    0.574346
  H     -0.714059   -0.994276    1.063997
  H     -2.148464    0.786404   -1.051207
  H     -1.085577   -1.488192   -0.608074
  H     -2.919718    0.074522    0.396771
  H      0.033626   -0.096326   -0.829706
 Si      1.396172    0.097859   -0.048823
  H      1.758657   -1.255835    0.531080
  H      1.061778    0.935623    1.174246
   11
 TRAJECTORY GEOMETRY    -370.058667
  C     -1.878078    0.463011   -0.025759
  C     -0.795396   -0.619971    0.078852
  H     -1.635979    1.351893    0.581936
  H     -0.746471   -1.052453    1.084348
  H     -2.064056    0.806478   -1.060344
  H     -0.975614   -1.439999   -0.642271
  H     -2.847378    0.074282    0.353159
  H      0.282029    0.090150   -1.096270
 Si      1.305250    0.088497   -0.026180
  H      1.831289   -1.236992    0.427532
  H      1.101277    0.986141    1.150555
   11
 TRAJECTORY GEOMETRY    -370.057220
  C     -1.958829    0.458473   -0.013533
  C     -0.889951   -0.624725    0.053659
  H     -1.669715    1.343762    0.579416
  H     -0.717757   -1.000322    1.073872
  H     -2.124940    0.791027   -1.052777
  H     -1.069692   -1.486001   -0.607006
  H     -2.914206    0.077988    0.383264
  H      0.058426   -0.080292   -0.855931
 Si      1.387631    0.101200   -0.049345
  H      1.749294   -1.258605    0.509949
  H      1.048702    0.935460    1.171313
   11
 TRAJECTORY GEOMETRY    -370.056792
  C     -1.884367    0.462612   -0.024557
  C     -0.808604   -0.623882    0.081082
  H     -1.637872    1.348732    0.585389
  H     -0.743640   -1.047626    1.090001
  H     -2.059566    0.807629   -1.060331
  H     -0.982824   -1.447526   -0.636087
  H     -2.855434    0.076678    0.348954
  H      0.259743    0.072544   -1.075040
 Si      1.316776    0.093880   -0.031216
  H      1.812330   -1.243725    0.429760
  H      1.083292    0.977105    1.154385
   11
 TRAJECTORY GEOMETRY    -370.055866
  C     -1.949598    0.459372   -0.014897
  C     -0.886528   -0.627874    0.061268
  H     -1.664991    1.341747    0.583504
  H     -0.719769   -1.005021    1.081064
  H     -2.108227    0.795368   -1.054153
  H     -1.059033   -1.485141   -0.607394
  H     -2.909052    0.079124    0.372652
  H      0.078981   -0.066481   -0.880200
 Si      1.383579    0.104283   -0.049723
  H      1.746793   -1.260547    0.495512
  H      1.041100    0.935394    1.170278
   11
 TRAJECTORY GEOMETRY    -370.055587
  C     -1.889279    0.461996   -0.023390
  C     -0.819212   -0.626797    0.083060
  H     -1.639643    1.345170    0.589293
  H     -0.741054   -1.042713    1.094660
  H     -2.053659    0.809404   -1.059878
  H     -0.989773   -1.454504   -0.628969
  H     -2.863153    0.078979    0.343658
  H      0.242455    0.057733   -1.058158
 Si      1.326330    0.098450   -0.035371
  H      1.796190   -1.248159    0.430178
  H      1.066639    0.968023    1.156466
   11
 TRAJECTORY GEOMETRY    -370.054985
  C     -1.941506    0.458897   -0.015576
  C     -0.879138   -0.628640    0.065563
  H     -1.661965    1.339942    0.587631
  H     -0.721911   -1.007643    1.085976
  H     -2.094195    0.799448   -1.054480
  H     -1.052304   -1.484260   -0.604893
  H     -2.906926    0.081292    0.363377
  H      0.096073   -0.055599   -0.897949
 Si      1.377590    0.105590   -0.049789
  H      1.745255   -1.259665    0.483768
  H      1.035000    0.934466    1.168459
   11
 TRAJECTORY GEOMETRY    -370.054798
  C     -1.892855    0.461504   -0.022570
  C     -0.826743   -0.628741    0.084112
  H     -1.641802    1.342024    0.593235
  H     -0.738418   -1.037913    1.097863
  H     -2.048880    0.811673   -1.059174
  H     -0.996175   -1.460319   -0.622499
  H     -2.869088    0.080644    0.338568
  H      0.227472    0.045311   -1.043930
 Si      1.332756    0.101527   -0.038565
  H      1.785408   -1.250542    0.431122
  H      1.054353    0.960692    1.157977
   11
 TRAJECTORY GEOMETRY    -370.054396
  C     -1.934574    0.460102   -0.016476
  C     -0.875169   -0.631755    0.072139
  H     -1.659503    1.336521    0.594865
  H     -0.722003   -1.008596    1.092974
  H     -2.075958    0.806245   -1.055637
  H     -1.046563   -1.486513   -0.601535
  H     -2.905166    0.082094    0.350086
  H      0.109497   -0.047908   -0.913983
 Si      1.373464    0.108330   -0.051406
  H      1.742800   -1.260319    0.471989
  H      1.024675    0.931660    1.168111
   11
 TRAJECTORY GEOMETRY    -370.054299
  C     -1.895110    0.461388   -0.022017
  C     -0.833082   -0.630765    0.085862
  H     -1.643627    1.338667    0.598414
  H     -0.735604   -1.033355    1.101669
  H     -2.041499    0.815530   -1.058699
  H     -1.001218   -1.465996   -0.616091
  H     -2.874183    0.081340    0.331585
  H      0.215255    0.034524   -1.032600
 Si      1.337155    0.104261   -0.041649
  H      1.777217   -1.252139    0.430672
  H      1.042834    0.954188    1.159106
   11
 TRAJECTORY GEOMETRY    -370.054003
  C     -1.929989    0.459541   -0.016999
  C     -0.871744   -0.631211    0.073121
  H     -1.658002    1.336659    0.595668
  H     -0.723245   -1.010989    1.094562
  H     -2.071781    0.807448   -1.055489
  H     -1.041969   -1.484232   -0.602055
  H     -2.902093    0.082177    0.347649
  H      0.119677   -0.039938   -0.926211
 Si      1.369930    0.108006   -0.050363
  H      1.746196   -1.259310    0.467469
  H      1.026119    0.933732    1.166880
   11
 TRAJECTORY GEOMETRY    -370.053948
  C     -1.898483    0.461172   -0.021514
  C     -0.837027   -0.630795    0.084583
  H     -1.645106    1.338405    0.598217
  H     -0.734375   -1.031084    1.101048
  H     -2.044405    0.814787   -1.058335
  H     -1.005295   -1.467843   -0.614593
  H     -2.877103    0.081404    0.333100
  H      0.205647    0.027046   -1.022030
 Si      1.340451    0.104656   -0.042529
  H      1.774106   -1.252847    0.434292
  H      1.041057    0.952117    1.159849
   11
 TRAJECTORY GEOMETRY    -370.053742
  C     -1.926772    0.459761   -0.017467
  C     -0.868378   -0.631256    0.074420
  H     -1.656768    1.336681    0.596003
  H     -0.724365   -1.012937    1.095178
  H     -2.068833    0.808294   -1.055722
  H     -1.038297   -1.482673   -0.603250
  H     -2.899661    0.082083    0.345986
  H      0.128213   -0.033311   -0.935895
 Si      1.367042    0.107739   -0.049614
  H      1.748951   -1.258689    0.464041
  H      1.027444    0.935489    1.166151
   11
 TRAJECTORY GEOMETRY    -370.053717
  C     -1.901265    0.461016   -0.021114
  C     -0.840305   -0.630877    0.083622
  H     -1.646307    1.338168    0.598083
  H     -0.733386   -1.029238    1.100545
  H     -2.046710    0.814218   -1.058038
  H     -1.008591   -1.469357   -0.613400
  H     -2.879435    0.081469    0.334262
  H      0.197863    0.020974   -1.013530
 Si      1.343208    0.105015   -0.043257
  H      1.771558   -1.253455    0.437200
  H      1.039560    0.950406    1.160452
   11
 TRAJECTORY GEOMETRY    -370.053571
  C     -1.924176    0.459890   -0.017833
  C     -0.865748   -0.631279    0.075442
  H     -1.655759    1.336730    0.596314
  H     -0.725267   -1.014531    1.095791
  H     -2.066415    0.808999   -1.055922
  H     -1.035313   -1.481402   -0.604197
  H     -2.897685    0.082023    0.344613
  H      0.135148   -0.027954   -0.943775
 Si      1.364768    0.107542   -0.049014
  H      1.751162   -1.258202    0.461261
  H      1.028479    0.936905    1.165557
   11
 TRAJECTORY GEOMETRY    -370.053564
  C     -1.903535    0.460894   -0.020790
  C     -0.843025   -0.630973    0.082880
  H     -1.647285    1.337959    0.597999
  H     -0.732587   -1.027742    1.100169
  H     -2.048532    0.813785   -1.057800
  H     -1.011256   -1.470599   -0.612434
  H     -2.881320    0.081528    0.335152
  H      0.191573    0.016039   -1.006677
 Si      1.345497    0.105333   -0.043861
  H      1.769470   -1.253970    0.439537
  H      1.038299    0.948997    1.160942
   11
 TRAJECTORY GEOMETRY    -370.053460
  C     -1.922086    0.459990   -0.018130
  C     -0.863666   -0.631314    0.076282
  H     -1.654943    1.336769    0.596594
  H     -0.726001   -1.015825    1.096335
  H     -2.064426    0.809588   -1.056085
  H     -1.032896   -1.480379   -0.604958
  H     -2.896096    0.081981    0.343472
  H      0.140783   -0.023624   -0.950180
 Si      1.362970    0.107400   -0.048539
  H      1.752935   -1.257824    0.458998
  H      1.029280    0.938037    1.165077
