# Supplementary material for: Constrained Structure Minimizations on Hyperspheres for Minimum Energy Path Following
Source: J Chem Inf Model. 2025 Apr 1;65(7):3488–501. doi: 10.1021/acs.jcim.4c02351 (PMC12004539; doi:10.1021/acs.jcim.4c02351)
Supplement: Supplementary file 1 — ci4c02351_si_001.zip [file ci4c02351_si_001.zip › data_availability/rxn9/outputs/SADDLE/5/rxn9-sad.out]

 Executing /home/jasa/demon/6.2.4/object.mpi/deMon.6.2.4.mpi.

node07
node07
node07
node07
node07
node07
node07
node07
node07
node07
node07
node07
node07
node07
node07
node07
node07
node07
node07
node07
node07
node07
node07
node07
(node07:0,1,2,3,4,5,6,7,8,9,10,11,12,13,14,15,16,17,18,19,20,21,22,23)

real	8m26.215s
user	167m33.742s
sys	34m33.981s
17M	.
 ******************************************************************************
 ******************************************************************************
 ***                                                                        ***
 ***                              PROGRAM deMon2k                           ***
 ***                                                                        ***
 ***                        (VERSION 6.2.4, Sep. 2023)                      ***
 ***                                                                        ***
 ***     COPYRIGHT (C) BY THE INTERNATIONAL DEMON DEVELOPERS COMMUNITY      ***
 ***                                                                        ***
 ***  AUTHORS: A.M. Koster, G. Geudtner, A. Alvarez-Ibarra, M.C. Amirani,   ***
 ***           P. Calaminici, A.A.M. Carranza, M.E. Casida, J. Carmona-     ***
 ***           Espindola, J. Cuny, F.A. Delesma, R. Delgado-Venegas, V.D.   ***
 ***           Dominguez, R. Flores-Moreno, G.U. Gamboa, A. Goursot, T.     ***
 ***           Heine, K. Hermann, A. Ipatov, F. Janetzko, A. de la Lande,   ***
 ***           F. Louisnard, J. Martin del Campo, N. Pedroza Montero, L.G.  ***
 ***           M. Pettersson, D. Mejia-Rodriguez, J. Reveles, J. Vasquez-   ***
 ***           Perez, A. Vela, B. Zuniga-Gutierrez and D.R. Salahub         ***
 ***                                                                        ***
 ******************************************************************************
 ******************************************************************************
                                                                                

 FIRST TIMING           DATE: WED OCT 02 11:15:22 2024  TOTAL TIME:       0.088
                                                                                

 INITIALIZATION                   STEP TIME:     0.035  TOTAL TIME:       0.125

 ******************************************************************************

 RXN8 ANALYTIC-ANALYTIC

 ******************************************************************************

 
 *** MOLECULAR SIMULATION DATA ***
 
 MOLECULAR CHARGE: 0
 NUMBER OF ATOMS: 11
 MOLECULAR SIMULATION TYPE: QM ONLY
 
 *** MOLECULAR QM DATA ***
 
 MULTIPLICITY: 1
 NUMBER OF QM ATOMS: 11
 NUMBER OF ELECTRONS: 34
 
 *** SCF OPTIONS ***
 
 SCF THEORY: RESTRICTED KOHN-SHAM (RKS)
 DIAGONALIZER: RS
 START GUESS: HUECKEL DENSITY
 SCF TOLERANCE: 0.100E-04
 POTENTIAL DENSITY: FITTED DENSITY
 NUMBER OF SCF ITERATIONS: 1000
 DIIS ACCELERATION: ON
 XC-POTENTIAL: PBE96 - PBE
 GRID TECHNIQUE: FIXED
 GRID PRUNING: ON
 GRID METHOD: DIRECT
 GRID TYPE: (99,590)p
 ATOMIC WEIGHT FUNCTION: BECKE SCREENED
 RADIAL QUADRATURE TYPE: EULER-MACLAURIN
 SCF METHODE: DIRECT & DOUBLE ASYMPTOTIC EXPANSION
 FREEZE AUXILIARY FUNCTIONS: OFF
 ANALYTICAL FIT SOLVER: DIAGONAL SVD
 SVD THRESHOLD: 0.100E-05
 SCF SCREENING: 0.294E-11
 SYMMETRY USE: NONE
 ROTATION OF THE ANGULAR GRIDS: OFF
 SCF PRINTING UNTIL CYCLE 0
 SPHERICAL ORBITALS WILL BE USED
 
 *** SADDLE INTERPOLATION OPTIONS ***
 
 SADDLE TOLERANCE: 0.100
 NUMBER OF INTERPOLATION STEPS: 500
 INTERPOLATION DISTANCE REDUCTION [%]: 5.00
 REACTANT-PRODUCT ALIGNMENT ENABLED
 
 *** PRINT OPTIONS ***
 
 PRINT OPTIMIZATION INFORMATION
 PRINT SADDLE DEBUG OUTPUT
 
 *** OUTPUT OPTIONS ***
 
 SADDLE OPTIMIZATIONS NOT REMOVED
 
 *** ACTIVATED INTERFACE PORTS ***
 
 FILE deMon.mol WILL BE WRITTEN
 
 
 *** GEOMETRY ***


 INPUT ORIENTATION IN ANGSTROM

  NO.  ATOM        X            Y            Z      Z-ATOM   MASS   TYPE OPTXYZ

    1  C        -1.755956    -0.368674    -0.000005     6    12.011  QM       
    2  C        -0.614390     0.668111     0.000003     6    12.011  QM       
    3  H        -2.746703     0.120038    -0.000292     1     1.008  QM       
    4  SI        1.112896    -0.117226     0.000005    14    28.085  QM       
    5  H        -1.708633    -1.021967    -0.889608     1     1.008  QM       
    6  H        -1.708948    -1.021558     0.889919     1     1.008  QM       
    7  H        -0.691456     1.328579    -0.884293     1     1.008  QM       
    8  H        -0.691538     1.328607     0.884277     1     1.008  QM       
    9  H         2.188853     0.931569     0.001158     1     1.008  QM       
   10  H         1.296734    -0.984507     1.214107     1     1.008  QM       
   11  H         1.297609    -0.982564    -1.215365     1     1.008  QM       


 
 
 *** ERI STATISTIC ***
 
 Est. Integrated ERIs: 2034500
 Est. Asymptotic ERIS: 0
                                                                                

 INPUT                            STEP TIME:     0.069  TOTAL TIME:       0.194
 
 *** THE INPUT ORIENTATION IS USED ***
 
 POINT GROUP: C1
 
 GROUP ORDER: 1


 STANDARD ORIENTATION IN ANGSTROM

  NO.  ATOM        X              Y              Z        Z-ATOM   MASS   TYPE

    1  C        -1.755956      -0.368674      -0.000005       6    12.011  QM
    2  C        -0.614390       0.668111       0.000003       6    12.011  QM
    3  H        -2.746703       0.120038      -0.000292       1     1.008  QM
    4  SI        1.112896      -0.117226       0.000005      14    28.085  QM
    5  H        -1.708633      -1.021967      -0.889608       1     1.008  QM
    6  H        -1.708948      -1.021558       0.889919       1     1.008  QM
    7  H        -0.691456       1.328579      -0.884293       1     1.008  QM
    8  H        -0.691538       1.328607       0.884277       1     1.008  QM
    9  H         2.188853       0.931569       0.001158       1     1.008  QM
   10  H         1.296734      -0.984507       1.214107       1     1.008  QM
   11  H         1.297609      -0.982564      -1.215365       1     1.008  QM
                                                                                

 SYMMETRY ANALYSIS                STEP TIME:     0.000  TOTAL TIME:       0.198
 
 NUMBER OF TB ORBITALS: 32
                                                                                

 START GUESS                      STEP TIME:     1.854  TOTAL TIME:       2.053
 
 
 GENERAL BASIS SET: (DZVP-GGA)
 
 NUMBER OF SHELLS: 44
 NUMBER OF ORBITALS: 89
 NUMBER OF PRIMITIVE GAUSSIAN EXPONENTS: 99
 
 
 GENERAL AUXIS SET: (GEN-A2*)
 
 NUMBER OF AUXILIARY FUNCTION SETS: 55
 NUMBER OF AUXILIARY FUNCTION SHELLS: 129
 NUMBER OF AUXILIARY FUNCTION: 500
 
 
 
 *** WARNING IN INVCDERI ***
 
 *** 9 COULOMB EIGENVALUES ARE QUENCHED ***
                                                                                

 MPI AUXILIARY FUNCTION FIT       STEP TIME:     0.070  TOTAL TIME:       2.129  
                                                                                

 CORE INTEGRALS                   STEP TIME:     0.080  TOTAL TIME:       2.134
                                                                                

 NULLSPACE                        STEP TIME:     0.005  TOTAL TIME:       2.146
                                                                                

 FIXED GRID GENERATION            STEP TIME:     0.000  TOTAL TIME:       2.172

 CYCLE:    1    EUPPER =     -447.362162018471    CDMIX =        0.300000000000
 CYCLE:    1    ELOWER =     -724.309005078069    SHIFT =        0.000000000000
 CYCLE:    1    EXC    =      -33.923810244413    ERCDC =       19.148753789224
 CYCLE:    1    ETOTAL =     -481.285972262884    ERROR =      276.946843059597

 CYCLE:    2    EUPPER =     -446.280737096030    CDMIX =        0.300000000000
 CYCLE:    2    ELOWER =     -446.945213473376    SHIFT =        0.000000000000
 CYCLE:    2    EXC    =      -34.258640157537    ERCDC =        0.752269051703
 CYCLE:    2    ETOTAL =     -480.539377253567    ERROR =        0.664476377346

 CYCLE:    3    EUPPER =     -446.893248069373    CDMIX =        0.300000000000
 CYCLE:    3    ELOWER =     -446.984643201466    SHIFT =        0.000000000000
 CYCLE:    3    EXC    =      -34.410846065732    ERCDC =        0.219200890049
 CYCLE:    3    ETOTAL =     -481.304094135105    ERROR =        0.091395132093

 CYCLE:    4    EUPPER =     -447.015247493519    CDMIX =        0.300000000000
 CYCLE:    4    ELOWER =     -447.042439468181    SHIFT =        0.000000000000
 CYCLE:    4    EXC    =      -34.490756153928    ERCDC =        0.077011441237
 CYCLE:    4    ETOTAL =     -481.506003647447    ERROR =        0.027191974663

 CYCLE:    5    EUPPER =     -447.054029358614    CDMIX =        0.300000000000
 CYCLE:    5    ELOWER =     -447.064379228634    SHIFT =        0.000000000000
 CYCLE:    5    EXC    =      -34.537404544082    ERCDC =        0.046616068684
 CYCLE:    5    ETOTAL =     -481.591433902695    ERROR =        0.010349870020

 CYCLE:    6    EUPPER =     -447.071017707597    CDMIX =        0.300000000000
 CYCLE:    6    ELOWER =     -447.075111903746    SHIFT =        0.000000000000
 CYCLE:    6    EXC    =      -34.565817931689    ERCDC =        0.029737136918
 CYCLE:    6    ETOTAL =     -481.636835639286    ERROR =        0.004094196149

 CYCLE:    7    EUPPER =     -447.079876074778    CDMIX =        0.300000000000
 CYCLE:    7    ELOWER =     -447.081514009301    SHIFT =        0.000000000000
 CYCLE:    7    EXC    =      -34.583385923841    ERCDC =        0.019063923835
 CYCLE:    7    ETOTAL =     -481.663261998620    ERROR =        0.001637934522

 CYCLE:    8    EUPPER =     -447.084890509069    CDMIX =        0.300000000000
 CYCLE:    8    ELOWER =     -447.085550984711    SHIFT =        0.000000000000
 CYCLE:    8    EXC    =      -34.611894519500    EDIIS =        0.012267434787
 CYCLE:    8    ETOTAL =     -481.696785028568    ERROR =        0.000660475642

 CYCLE:    9    EUPPER =     -447.091640660690    CDMIX =        0.300000000000
 CYCLE:    9    ELOWER =     -447.091643423201    SHIFT =        0.000000000000
 CYCLE:    9    EXC    =      -34.612707434514    EDIIS =        0.001007546169
 CYCLE:    9    ETOTAL =     -481.704348095203    ERROR =        0.000002762511

 CYCLE:   10    EUPPER =     -447.092590853038    CDMIX =        0.300000000000
 CYCLE:   10    ELOWER =     -447.092591052658    SHIFT =        0.000000000000
 CYCLE:   10    EXC    =      -34.612593923638    EDIIS =        0.000434856286
 CYCLE:   10    ETOTAL =     -481.705184776675    ERROR =        0.000000199620

 CYCLE:   11    EUPPER =     -447.092338777190    CDMIX =        0.100000000000
 CYCLE:   11    ELOWER =     -447.092338794526    SHIFT =        0.000000000000
 CYCLE:   11    EXC    =      -34.612667217639    ERCDC =        0.000133608222
 CYCLE:   11    ETOTAL =     -481.705005994829    ERROR =        0.000000017336
 
 *** SCF CONVERGED ***
 

 ELECTRONIC CORE ENERGY      =       -730.245117025
 ELECTRONIC COULOMB ENERGY   =        283.152778247
 ELECTRONIC HARTREE ENERGY   =       -447.092338777

 EXCHANGE ENERGY             =        -33.473990152
 CORRELATION ENERGY          =         -1.138677065
 EXCHANGE-CORRELATION ENERGY =        -34.612667218

 ELECTRONIC SCF ENERGY       =       -481.705005995
 NUCLEAR-REPULSION ENERGY    =        111.553638471
 TOTAL SCF ENERGY            =       -370.151367524
                                                                                

 SCF ITERATION                    STEP TIME:     0.968  TOTAL TIME:       3.192
 
 
 
 *********************************************
 *** TRANSITION STATE SADDLE INTERPOLATION ***
 *********************************************


 UNRELAXED COORDINATES OF SADDLE STEP 0 IN ANGSTROM

  NO.  ATOM        X              Y              Z        Z-ATOM   MASS   TYPE

    1  C        -2.132751       0.453605      -0.004299       6    12.011  QM
    2  C        -1.089900      -0.663449       0.001531       6    12.011  QM
    3  H        -1.774998       1.337256       0.550176       1     1.008  QM
    4  H        -0.793003      -0.968182       1.015428       1     1.008  QM
    5  H        -2.383883       0.771510      -1.030300       1     1.008  QM
    6  H        -1.403912      -1.560258      -0.559503       1     1.008  QM
    7  H        -3.063649       0.107149       0.478500       1     1.008  QM
    8  H        -0.176515      -0.311547      -0.596811       1     1.008  QM
    9  SI        1.617952       0.124862      -0.062248      14    28.085  QM
   10  H         1.784865      -1.205489       0.700863       1     1.008  QM
   11  H         1.130411       0.850953       1.209117       1     1.008  QM


 UNRELAXED SCF-ENERGY CALCULATED IN 11 CYCLES
 
 UNRELAXED TOTAL SADDLE ENERGY = -370.078170093932
 


 ALIGNED COORDINATES OF REFERENCE STRUCTURE IN ANGSTROM

  NO.  ATOM        X              Y              Z        Z-ATOM   MASS   TYPE

    1  C        -2.132751       0.453605      -0.004299       6    12.011  QM
    2  C        -1.089900      -0.663449       0.001531       6    12.011  QM
    3  H        -1.774998       1.337256       0.550176       1     1.008  QM
    4  H        -0.793003      -0.968182       1.015428       1     1.008  QM
    5  H        -2.383883       0.771510      -1.030300       1     1.008  QM
    6  H        -1.403912      -1.560258      -0.559503       1     1.008  QM
    7  H        -3.063649       0.107150       0.478500       1     1.008  QM
    8  H        -0.176515      -0.311547      -0.596811       1     1.008  QM
    9  SI        1.617952       0.124862      -0.062248      14    28.085  QM
   10  H         1.784865      -1.205489       0.700863       1     1.008  QM
   11  H         1.130411       0.850953       1.209117       1     1.008  QM


 ALIGNED COORDINATES OF REACTANT IN ANGSTROM

  NO.  ATOM        X              Y              Z        Z-ATOM   MASS   TYPE

    1  C        -1.732751       0.464003      -0.039708       6    12.011  QM
    2  C        -0.649255      -0.618165       0.142082       6    12.011  QM
    3  H        -1.623989       1.273785       0.703830       1     1.008  QM
    4  H        -0.735650      -1.088530       1.139794       1     1.008  QM
    5  H        -1.676933       0.927611      -1.040899       1     1.008  QM
    6  H        -0.788017      -1.432215      -0.594270       1     1.008  QM
    7  H        -2.747968       0.043636       0.074504       1     1.008  QM
    8  H         1.311478       0.652027      -1.407023       1     1.008  QM
    9  SI        1.117111       0.049503      -0.043497      14    28.085  QM
   10  H         2.134440      -1.040798       0.140732       1     1.008  QM
   11  H         1.384068       1.122160       0.975422       1     1.008  QM

 SIMILARITY INDEX: 0.832
 


 UNRELAXED COORDINATES OF SADDLE STEP 1 IN ANGSTROM

  NO.  ATOM        X              Y              Z        Z-ATOM   MASS   TYPE

    1  C        -1.752751       0.463483      -0.037938       6    12.011  QM
    2  C        -0.671288      -0.620429       0.135055       6    12.011  QM
    3  H        -1.631540       1.276958       0.696147       1     1.008  QM
    4  H        -0.738517      -1.082513       1.133576       1     1.008  QM
    5  H        -1.712281       0.919806      -1.040369       1     1.008  QM
    6  H        -0.818811      -1.438617      -0.592532       1     1.008  QM
    7  H        -2.763752       0.046811       0.094703       1     1.008  QM
    8  H         1.237078       0.603848      -1.366513       1     1.008  QM
    9  SI        1.142153       0.053271      -0.044435      14    28.085  QM
   10  H         2.116962      -1.049032       0.168739       1     1.008  QM
   11  H         1.371385       1.108599       0.987107       1     1.008  QM


 UNRELAXED SCF-ENERGY CALCULATED IN 11 CYCLES
 
 UNRELAXED TOTAL SADDLE ENERGY = -370.148461124571
 
 
 
 
 ***************************************
 *** MOLECULAR GEOMETRY OPTIMIZATION ***
 ***************************************
 
 INTERPOLATION DISTANCE: 4.3801151771
 
 *** ACTIVE DEGREES OF FREEDOM: 27 ***
 
 *** ENTERING OPTIMIZATION CYCLE: 1 ***
 

 PROJECTED CARTESIAN GRADIENTS IN A.U.

  NO.  ATOM        X             Y             Z

    1  C       -0.006302      0.000704      0.000196
    2  C       -0.016570     -0.006404      0.002018
    3  H       -0.001333     -0.001418     -0.000777
    4  H       -0.000973      0.000642     -0.001794
    5  H       -0.000076     -0.000578      0.001950
    6  H       -0.002195     -0.000024      0.001580
    7  H        0.000856      0.001037     -0.000966
    8  H       -0.006372     -0.011925      0.025304
    9  SI       0.018697      0.006717     -0.007294
   10  H       -0.006316      0.000981      0.003703
   11  H       -0.003336     -0.004495      0.001862


 ACTIVE CARTESIAN GRADIENTS

              1          2          3          4          5          6
          -0.007143   0.000041   0.000379  -0.021396  -0.005769   0.002070

              7          8          9         10         11         12
          -0.003537  -0.002253  -0.000581  -0.003311  -0.000085  -0.002096

             13         14         15         16         17         18
          -0.002412  -0.001664   0.002117  -0.004494  -0.000642   0.002056

             19         20         21         22         23         24
          -0.001748  -0.000123   0.001092  -0.016015  -0.017730   0.022644

             25         26         27
           0.004146  -0.000423  -0.004532


 FULL LOCAL GRADIENT

              1          2          3          4          5          6
          -0.028484   0.000075   0.001417  -0.006984  -0.006683   0.019140

              7          8          9         10         11         12
          -0.001091  -0.002265   0.003066  -0.001747  -0.000938   0.003245

             13         14         15         16         17         18
           0.003533  -0.001047   0.003842  -0.000085  -0.000361   0.005182

             19         20         21         22         23         24
           0.000537  -0.001531   0.003408  -0.004523  -0.008737   0.015714

             25         26         27
           0.004458  -0.000422  -0.002603


 TANGENTIAL LOCAL GRADIENTS IN A.U.

              1          2          3          4          5          6
           0.000075   0.001417  -0.006984  -0.006683   0.019140  -0.001091

              7          8          9         10         11         12
          -0.002265   0.003066  -0.001747  -0.000938   0.003245   0.003533

             13         14         15         16         17         18
          -0.001047   0.003842  -0.000085  -0.000361   0.005182   0.000537

             19         20         21         22         23         24
          -0.001531   0.003408  -0.004523  -0.008737   0.015714   0.004458

             25         26
          -0.000422  -0.002603
 
 RMSQ FORCE :   0.0059875  MAXIMUM :   0.0003000  CONVERGED : NO
 MAX FORCE  :   0.0191400  MAXIMUM :   0.0004500  CONVERGED : NO
 RMSQ FORCE6:   4.9940125  MAXIMUM6:   0.0003000  CONVERGED : NO
 MAX FORCE6 :   4.9808600  MAXIMUM6:   0.0004500  CONVERGED : NO
 


 HESSIAN EIGENVALUES


                1           2           3           4           5           6
             1.00000     1.00000     1.00000     1.00000     1.00000     1.00000
 


                7           8           9          10          11          12
             1.00000     1.00000     1.00000     1.00000     1.00000     1.00000
 


               13          14          15          16          17          18
             1.00000     1.00000     1.00000     1.00000     1.00000     1.00000
 


               19          20          21          22          23          24
             1.00000     1.00000     1.00000     1.00000     1.00000     1.00000
 


               25          26
             1.00000     1.00000
 


 LAMBDA FOR LMQA STEP: 0.00

  |TANGENTIAL STEP| =   0.030530  |PARALLEL STEP| =   0.000106


 STEP IN NORMAL COORDINATES

              1          2          3          4          5          6
           0.004895  -0.000051  -0.000711   0.018292   0.005935  -0.008408

              7          8          9         10         11         12
           0.001596   0.002262  -0.002454   0.001949   0.000820  -0.003005

             13         14         15         16         17         18
          -0.004680   0.000838  -0.004517  -0.001896   0.000236  -0.007035

             19         20         21         22         23         24
          -0.002316   0.002688  -0.005636  -0.002888   0.006046  -0.015091

             25         26         27
          -0.004461   0.000422   0.002590

 DISPLACEMENT STEP IN ANGSTROM

  NO.  ATOM        X             Y             Z

    1  C        0.002285     -0.000264     -0.000217
    2  C        0.007624      0.003300     -0.003138
    3  H        0.000104      0.000992     -0.000401
    4  H        0.000591      0.000176     -0.000303
    5  H       -0.003900     -0.000326     -0.000931
    6  H       -0.002119     -0.000527     -0.001207
    7  H       -0.001982     -0.000193      0.002749
    8  H       -0.005379      0.000913     -0.008267
    9  SI      -0.004490     -0.002042      0.003417
   10  H        0.001655     -0.001353      0.001191
   11  H        0.000521      0.000615      0.000713


 ACTIVE CARTESIAN DISPLACEMENT STEP

              1          2          3          4          5          6
           0.004895  -0.000051  -0.000711   0.018292   0.005935  -0.008408

              7          8          9         10         11         12
           0.001596   0.002262  -0.002454   0.001949   0.000820  -0.003005

             13         14         15         16         17         18
          -0.004680   0.000838  -0.004517  -0.001896   0.000236  -0.007035

             19         20         21         22         23         24
          -0.002316   0.002688  -0.005636  -0.002888   0.006046  -0.015091

             25         26         27
          -0.004461   0.000422   0.002590
 
 PREDICTED ENERGY CHANGE: -0.000463014
 
 INTERPOLATION DISTANCE: 4.3801151771
 
 *** SCFTOL TIGHTEN TO 0.100E-06 ***
 
 *** CDFTOL TIGHTEN TO 0.750E-04 ***


 COORDINATES OF OPTIMIZATION STEP 1 IN ANGSTROM

  NO.  ATOM        X              Y              Z        Z-ATOM   MASS   TYPE

    1  C        -1.750466       0.463219      -0.038155       6    12.011  QM
    2  C        -0.663664      -0.617129       0.131917       6    12.011  QM
    3  H        -1.631436       1.277950       0.695746       1     1.008  QM
    4  H        -0.737926      -1.082337       1.133273       1     1.008  QM
    5  H        -1.716181       0.919480      -1.041300       1     1.008  QM
    6  H        -0.820930      -1.439144      -0.593739       1     1.008  QM
    7  H        -2.765734       0.046618       0.097452       1     1.008  QM
    8  H         1.231699       0.604761      -1.374780       1     1.008  QM
    9  SI        1.137663       0.051229      -0.041018      14    28.085  QM
   10  H         2.118617      -1.050385       0.169930       1     1.008  QM
   11  H         1.371906       1.109214       0.987820       1     1.008  QM


 
 NEW SCF-ENERGY CALCULATED IN 9 CYCLES
 

 TOTAL ENERGY    =       -370.149237808

 ENERGY CHANGE =         -0.000776684
 ENERGY RATIO  =          1.677450246
 TRUST RADIUS  =          0.200000000
 
 BFGS DELTA*GAMMA: 0.304E-03
 
 BFGS DELTA*DE2*DELTA: 0.932E-03
 
 *** ENTERING OPTIMIZATION CYCLE: 2 ***
 

 PROJECTED CARTESIAN GRADIENTS IN A.U.

  NO.  ATOM        X             Y             Z

    1  C       -0.003611     -0.000067      0.000403
    2  C       -0.011099     -0.002531     -0.000235
    3  H       -0.001452     -0.001156     -0.000542
    4  H       -0.000944     -0.000387      0.000550
    5  H       -0.000664     -0.000845      0.001663
    6  H       -0.003059     -0.001721      0.000868
    7  H       -0.001845      0.000444     -0.000300
    8  H       -0.006513     -0.010272      0.020016
    9  SI       0.013907      0.004997     -0.005141
   10  H       -0.005287      0.000472      0.003164
   11  H       -0.002863     -0.003951      0.001137


 ACTIVE CARTESIAN GRADIENTS

              1          2          3          4          5          6
          -0.004094  -0.000661   0.000667  -0.014044  -0.001897  -0.000712

              7          8          9         10         11         12
          -0.002848  -0.001516  -0.000658  -0.002801  -0.000902  -0.000271

             13         14         15         16         17         18
          -0.002017  -0.001127   0.001577  -0.004745  -0.001772   0.000702

             19         20         21         22         23         24
          -0.003678  -0.000110   0.000109  -0.013526  -0.014553   0.017843

             25         26         27
           0.003411   0.000203  -0.003794


 FULL LOCAL GRADIENT

              1          2          3          4          5          6
          -0.024233  -0.000642   0.001242  -0.004944  -0.002335   0.011175

              7          8          9         10         11         12
          -0.000749  -0.001510   0.002444  -0.001446  -0.001626   0.004043

             13         14         15         16         17         18
           0.002572  -0.000642   0.002909  -0.001162  -0.001534   0.003383

             19         20         21         22         23         24
          -0.001580  -0.001446   0.002342  -0.002967  -0.006650   0.011821

             25         26         27
           0.003652   0.000206  -0.002138


 TANGENTIAL LOCAL GRADIENTS IN A.U.

              1          2          3          4          5          6
          -0.000642   0.001242  -0.004944  -0.002335   0.011175  -0.000749

              7          8          9         10         11         12
          -0.001510   0.002444  -0.001446  -0.001626   0.004043   0.002572

             13         14         15         16         17         18
          -0.000642   0.002909  -0.001162  -0.001534   0.003383  -0.001580

             19         20         21         22         23         24
          -0.001446   0.002342  -0.002967  -0.006650   0.011821   0.003652

             25         26
           0.000206  -0.002138

 COSANG =         0.973626061
 
 RMSQ FORCE :   0.0041046  MAXIMUM :   0.0003000  CONVERGED : NO
 MAX FORCE  :   0.0118212  MAXIMUM :   0.0004500  CONVERGED : NO
 RMSQ FORCE6:   4.4684648  MAXIMUM6:   0.0003000  CONVERGED : NO
 MAX FORCE6 :   4.4615639  MAXIMUM6:   0.0004500  CONVERGED : NO
 RMSQ DR    :   0.0058756  MAXIMUM :   0.0012000  CONVERGED : NO
 MAX DR     :   0.0182924  MAXIMUM :   0.0018000  CONVERGED : NO
 


 HESSIAN EIGENVALUES


                1           2           3           4           5           6
             0.29425     1.00000     1.00000     1.00000     1.00000     1.00000
 


                7           8           9          10          11          12
             1.00000     1.00000     1.00000     1.00000     1.00000     1.00000
 


               13          14          15          16          17          18
             1.00000     1.00000     1.00000     1.00000     1.00000     1.00000
 


               19          20          21          22          23          24
             1.00000     1.00000     1.00000     1.00000     1.00000     1.00000
 


               25          26
             1.00000     1.10471
 


 LAMBDA FOR LMQA STEP: 0.00

  |TANGENTIAL STEP| =   0.071093  |PARALLEL STEP| =   0.000577


 STEP IN NORMAL COORDINATES

              1          2          3          4          5          6
           0.007745   0.002010  -0.003112   0.038897   0.007543  -0.016280

              7          8          9         10         11         12
           0.003987   0.005157  -0.006464   0.005426   0.004836  -0.013177

             13         14         15         16         17         18
          -0.013368   0.001507  -0.012110  -0.002599   0.004419  -0.016761

             19         20         21         22         23         24
           0.000100   0.007628  -0.013505  -0.008622   0.015296  -0.038132

             25         26         27
          -0.012118  -0.000482   0.007092

 DISPLACEMENT STEP IN ANGSTROM

  NO.  ATOM        X             Y             Z

    1  C        0.003615      0.000344     -0.001015
    2  C        0.016664      0.004589     -0.005747
    3  H        0.000797      0.002715     -0.001333
    4  H        0.001844      0.001996     -0.004245
    5  H       -0.010071     -0.000337     -0.002640
    6  H       -0.004091      0.001262     -0.002673
    7  H       -0.001458      0.000175      0.006907
    8  H       -0.013492      0.002737     -0.020799
    9  SI      -0.009383     -0.004587      0.007942
   10  H        0.004505     -0.003257      0.003399
   11  H        0.001489      0.001891      0.002800


 ACTIVE CARTESIAN DISPLACEMENT STEP

              1          2          3          4          5          6
           0.007745   0.002010  -0.003112   0.038897   0.007543  -0.016280

              7          8          9         10         11         12
           0.003987   0.005157  -0.006464   0.005426   0.004836  -0.013177

             13         14         15         16         17         18
          -0.013368   0.001507  -0.012110  -0.002599   0.004419  -0.016761

             19         20         21         22         23         24
           0.000100   0.007628  -0.013505  -0.008622   0.015296  -0.038132

             25         26         27
          -0.012118  -0.000482   0.007092
 
 PREDICTED ENERGY CHANGE: -0.000734715
 
 INTERPOLATION DISTANCE: 4.3801151771


 COORDINATES OF OPTIMIZATION STEP 2 IN ANGSTROM

  NO.  ATOM        X              Y              Z        Z-ATOM   MASS   TYPE

    1  C        -1.746851       0.463563      -0.039170       6    12.011  QM
    2  C        -0.647000      -0.612540       0.126170       6    12.011  QM
    3  H        -1.630638       1.280666       0.694412       1     1.008  QM
    4  H        -0.736082      -1.080340       1.129027       1     1.008  QM
    5  H        -1.726252       0.919143      -1.043940       1     1.008  QM
    6  H        -0.825021      -1.437882      -0.596412       1     1.008  QM
    7  H        -2.767192       0.046793       0.104360       1     1.008  QM
    8  H         1.218207       0.607498      -1.395579       1     1.008  QM
    9  SI        1.128281       0.046642      -0.033075      14    28.085  QM
   10  H         2.123122      -1.053642       0.173328       1     1.008  QM
   11  H         1.373395       1.111105       0.990620       1     1.008  QM


 
 NEW SCF-ENERGY CALCULATED IN 10 CYCLES
 

 TOTAL ENERGY    =       -370.150042261

 ENERGY CHANGE =         -0.000804453
 ENERGY RATIO  =          1.094918039
 TRUST RADIUS  =          0.200000000
 
 BFGS DELTA*GAMMA: 0.134E-02
 
 BFGS DELTA*DE2*DELTA: 0.148E-02
 
 *** ENTERING OPTIMIZATION CYCLE: 3 ***
 

 PROJECTED CARTESIAN GRADIENTS IN A.U.

  NO.  ATOM        X             Y             Z

    1  C       -0.001676      0.000083      0.000237
    2  C        0.002219      0.002257     -0.003249
    3  H       -0.001481     -0.000572     -0.000058
    4  H       -0.000762     -0.000583      0.002025
    5  H       -0.001831     -0.000968      0.001135
    6  H       -0.004946     -0.003277      0.000047
    7  H       -0.005367      0.000125      0.000786
    8  H       -0.006904     -0.006192      0.008182
    9  SI       0.004585      0.001235     -0.000675
   10  H       -0.003005     -0.000674      0.001886
   11  H       -0.001783     -0.002459     -0.000044


 ACTIVE CARTESIAN GRADIENTS

              1          2          3          4          5          6
          -0.001900  -0.000143   0.000400   0.002244   0.002572  -0.004565

              7          8          9         10         11         12
          -0.001599  -0.000632  -0.000667  -0.001310  -0.000919   0.000452

             13         14         15         16         17         18
          -0.001489  -0.000416   0.000407  -0.005060  -0.002652  -0.001415

             19         20         21         22         23         24
          -0.005733   0.000421  -0.002118  -0.008459  -0.007259   0.007068

             25         26         27
           0.001828   0.001138  -0.001848


 FULL LOCAL GRADIENT

              1          2          3          4          5          6
          -0.014581  -0.000124   0.000644   0.002775   0.002587  -0.003215

              7          8          9         10         11         12
          -0.000692  -0.000613   0.000685  -0.000681  -0.001231   0.002282

             13         14         15         16         17         18
           0.000505  -0.000186   0.001016  -0.003036  -0.002488   0.000384

             19         20         21         22         23         24
          -0.004088  -0.000676  -0.000186  -0.000128  -0.001804   0.003176

             25         26         27
           0.001933   0.001138  -0.000827


 TANGENTIAL LOCAL GRADIENTS IN A.U.

              1          2          3          4          5          6
          -0.000124   0.000644   0.002775   0.002587  -0.003215  -0.000692

              7          8          9         10         11         12
          -0.000613   0.000685  -0.000681  -0.001231   0.002282   0.000505

             13         14         15         16         17         18
          -0.000186   0.001016  -0.003036  -0.002488   0.000384  -0.004088

             19         20         21         22         23         24
          -0.000676  -0.000186  -0.000128  -0.001804   0.003176   0.001933

             25         26
           0.001138  -0.000827

 COSANG =         0.202628886
 
 RMSQ FORCE :   0.0018273  MAXIMUM :   0.0003000  CONVERGED : NO
 MAX FORCE  :   0.0040880  MAXIMUM :   0.0004500  CONVERGED : NO
 RMSQ FORCE6:   3.8715685  MAXIMUM6:   0.0003000  CONVERGED : NO
 MAX FORCE6 :   3.8698242  MAXIMUM6:   0.0004500  CONVERGED : NO
 RMSQ DR    :   0.0136823  MAXIMUM :   0.0012000  CONVERGED : NO
 MAX DR     :   0.0388968  MAXIMUM :   0.0018000  CONVERGED : NO
 


 HESSIAN EIGENVALUES


                1           2           3           4           5           6
             0.24672     0.99999     1.00000     1.00000     1.00000     1.00000
 


                7           8           9          10          11          12
             1.00000     1.00000     1.00000     1.00000     1.00000     1.00000
 


               13          14          15          16          17          18
             1.00000     1.00000     1.00000     1.00000     1.00000     1.00000
 


               19          20          21          22          23          24
             1.00000     1.00000     1.00000     1.00000     1.00000     1.00000
 


               25          26
             1.01250     1.16474
 


 LAMBDA FOR LMQA STEP: 0.00

  |TANGENTIAL STEP| =   0.014211  |PARALLEL STEP| =   0.000023


 STEP IN NORMAL COORDINATES

              1          2          3          4          5          6
           0.001966   0.000275  -0.000920   0.000742  -0.001422  -0.000762

              7          8          9         10         11         12
           0.001122   0.001328  -0.001718   0.001270   0.001829  -0.004599

             13         14         15         16         17         18
          -0.003831   0.000204  -0.003173   0.001515   0.002978  -0.003267

             19         20         21         22         23         24
           0.003663   0.001816  -0.001824  -0.002335   0.003163  -0.007924

             25         26         27
          -0.003545  -0.001210   0.001725

 DISPLACEMENT STEP IN ANGSTROM

  NO.  ATOM        X             Y             Z

    1  C        0.000918      0.000000     -0.000296
    2  C        0.000162     -0.000612     -0.000091
    3  H        0.000580      0.000771     -0.000568
    4  H        0.000671      0.000774     -0.002193
    5  H       -0.002319      0.000143     -0.000899
    6  H        0.000464      0.001599     -0.000587
    7  H        0.001878      0.000124      0.001576
    8  H       -0.002483      0.000870     -0.004271
    9  SI      -0.000816     -0.000432      0.001107
   10  H        0.001299     -0.000491      0.001113
   11  H        0.000492      0.000602      0.001319


 ACTIVE CARTESIAN DISPLACEMENT STEP

              1          2          3          4          5          6
           0.001966   0.000275  -0.000920   0.000742  -0.001422  -0.000762

              7          8          9         10         11         12
           0.001122   0.001328  -0.001718   0.001270   0.001829  -0.004599

             13         14         15         16         17         18
          -0.003831   0.000204  -0.003173   0.001515   0.002978  -0.003267

             19         20         21         22         23         24
           0.003663   0.001816  -0.001824  -0.002335   0.003163  -0.007924

             25         26         27
          -0.003545  -0.001210   0.001725
 
 PREDICTED ENERGY CHANGE: -0.000051238
 
 INTERPOLATION DISTANCE: 4.3801151771
 
 *** SCFTOL TIGHTEN TO 0.250E-07 ***
 
 *** CDFTOL TIGHTEN TO 0.100E-04 ***


 COORDINATES OF OPTIMIZATION STEP 3 IN ANGSTROM

  NO.  ATOM        X              Y              Z        Z-ATOM   MASS   TYPE

    1  C        -1.745933       0.463563      -0.039465       6    12.011  QM
    2  C        -0.646838      -0.613152       0.126079       6    12.011  QM
    3  H        -1.630059       1.281437       0.693845       1     1.008  QM
    4  H        -0.735411      -1.079567       1.126835       1     1.008  QM
    5  H        -1.728571       0.919286      -1.044838       1     1.008  QM
    6  H        -0.824556      -1.436282      -0.596999       1     1.008  QM
    7  H        -2.765314       0.046917       0.105936       1     1.008  QM
    8  H         1.215724       0.608368      -1.399850       1     1.008  QM
    9  SI        1.127465       0.046211      -0.031968      14    28.085  QM
   10  H         2.124420      -1.054133       0.174441       1     1.008  QM
   11  H         1.373887       1.111707       0.991939       1     1.008  QM


 
 NEW SCF-ENERGY CALCULATED IN 9 CYCLES
 

 TOTAL ENERGY    =       -370.150127481

 ENERGY CHANGE =         -0.000085220
 ENERGY RATIO  =          1.663237974
 TRUST RADIUS  =          0.200000000
 
 BFGS DELTA*GAMMA: 0.352E-04
 
 BFGS DELTA*DE2*DELTA: 0.103E-03
 
 *** ENTERING OPTIMIZATION CYCLE: 4 ***
 

 PROJECTED CARTESIAN GRADIENTS IN A.U.

  NO.  ATOM        X             Y             Z

    1  C       -0.001388      0.000053      0.000133
    2  C        0.002221      0.001412     -0.002833
    3  H       -0.001454     -0.000290      0.000059
    4  H       -0.000367      0.000187      0.000612
    5  H       -0.002024     -0.000591      0.000791
    6  H       -0.004812     -0.002518      0.000351
    7  H       -0.004871      0.000432      0.000748
    8  H       -0.006860     -0.005356      0.006195
    9  SI       0.004103      0.001157     -0.000222
   10  H       -0.002607     -0.000915      0.001705
   11  H       -0.001539     -0.002110      0.000031


 ACTIVE CARTESIAN GRADIENTS

              1          2          3          4          5          6
          -0.001574  -0.000143   0.000228   0.002316   0.001413  -0.004059

              7          8          9         10         11         12
          -0.001640  -0.000627  -0.000488  -0.000704  -0.000301  -0.000868

             13         14         15         16         17         18
          -0.001724  -0.000299   0.000034  -0.004717  -0.002067  -0.001241

             19         20         21         22         23         24
          -0.005189   0.000560  -0.002434  -0.007926  -0.006124   0.005217

             25         26         27
           0.001551   0.001147  -0.001382


 FULL LOCAL GRADIENT

              1          2          3          4          5          6
          -0.013242  -0.000126   0.000427   0.002570   0.001435  -0.003134

              7          8          9         10         11         12
          -0.000873  -0.000607   0.000658  -0.000174  -0.000557   0.000834

             13         14         15         16         17         18
           0.000404  -0.000049   0.000694  -0.002573  -0.001892   0.000582

             19         20         21         22         23         24
          -0.003535  -0.000521  -0.000508   0.000244  -0.000933   0.001604

             25         26         27
           0.001636   0.001143  -0.000449


 TANGENTIAL LOCAL GRADIENTS IN A.U.

              1          2          3          4          5          6
          -0.000126   0.000427   0.002570   0.001435  -0.003134  -0.000873

              7          8          9         10         11         12
          -0.000607   0.000658  -0.000174  -0.000557   0.000834   0.000404

             13         14         15         16         17         18
          -0.000049   0.000694  -0.002573  -0.001892   0.000582  -0.003535

             19         20         21         22         23         24
          -0.000521  -0.000508   0.000244  -0.000933   0.001604   0.001636

             25         26
           0.001143  -0.000449

 COSANG =         0.963671657
 
 RMSQ FORCE :   0.0014302  MAXIMUM :   0.0003000  CONVERGED : NO
 MAX FORCE  :   0.0035351  MAXIMUM :   0.0004500  CONVERGED : NO
 RMSQ FORCE6:   3.1613740  MAXIMUM6:   0.0003000  CONVERGED : NO
 MAX FORCE6 :   3.1600518  MAXIMUM6:   0.0004500  CONVERGED : NO
 RMSQ DR    :   0.0027349  MAXIMUM :   0.0012000  CONVERGED : NO
 MAX DR     :   0.0079236  MAXIMUM :   0.0018000  CONVERGED : NO
 


 HESSIAN EIGENVALUES


                1           2           3           4           5           6
             0.15835     0.55969     1.00000     1.00000     1.00000     1.00000
 


                7           8           9          10          11          12
             1.00000     1.00000     1.00000     1.00000     1.00000     1.00000
 


               13          14          15          16          17          18
             1.00000     1.00000     1.00000     1.00000     1.00000     1.00000
 


               19          20          21          22          23          24
             1.00000     1.00000     1.00000     1.00000     1.00000     1.00007
 


               25          26
             1.01649     1.09788
 


 LAMBDA FOR LMQA STEP: 0.00

  |TANGENTIAL STEP| =   0.030003  |PARALLEL STEP| =   0.000103


 STEP IN NORMAL COORDINATES

              1          2          3          4          5          6
           0.004027   0.000593  -0.001881  -0.005141  -0.003016   0.000289

              7          8          9         10         11         12
           0.003253   0.003261  -0.004426   0.001514   0.003205  -0.008025

             13         14         15         16         17         18
          -0.008222   0.000114  -0.006543   0.005376   0.007296  -0.007117

             19         20         21         22         23         24
           0.011060   0.003698  -0.001766  -0.004850   0.005590  -0.013965

             25         26         27
          -0.008325  -0.003918   0.003154

 DISPLACEMENT STEP IN ANGSTROM

  NO.  ATOM        X             Y             Z

    1  C        0.001879      0.000012     -0.000605
    2  C       -0.002625     -0.001704      0.000551
    3  H        0.001787      0.001512     -0.001661
    4  H        0.001213      0.000929     -0.004069
    5  H       -0.004730      0.000054     -0.001893
    6  H        0.002590      0.003944     -0.001788
    7  H        0.005952     -0.000126      0.003515
    8  H       -0.004284      0.001771     -0.007472
    9  SI      -0.000764     -0.000583      0.001387
   10  H        0.002969     -0.000471      0.002809
   11  H        0.001109      0.001305      0.003422


 ACTIVE CARTESIAN DISPLACEMENT STEP

              1          2          3          4          5          6
           0.004027   0.000593  -0.001881  -0.005141  -0.003016   0.000289

              7          8          9         10         11         12
           0.003253   0.003261  -0.004426   0.001514   0.003205  -0.008025

             13         14         15         16         17         18
          -0.008222   0.000114  -0.006543   0.005376   0.007296  -0.007117

             19         20         21         22         23         24
           0.011060   0.003698  -0.001766  -0.004850   0.005590  -0.013965

             25         26         27
          -0.008325  -0.003918   0.003154
 
 PREDICTED ENERGY CHANGE: -0.000091223
 
 INTERPOLATION DISTANCE: 4.3801151771


 COORDINATES OF OPTIMIZATION STEP 4 IN ANGSTROM

  NO.  ATOM        X              Y              Z        Z-ATOM   MASS   TYPE

    1  C        -1.744054       0.463575      -0.040070       6    12.011  QM
    2  C        -0.649463      -0.614855       0.126629       6    12.011  QM
    3  H        -1.628272       1.282948       0.692184       1     1.008  QM
    4  H        -0.734198      -1.078638       1.122766       1     1.008  QM
    5  H        -1.733301       0.919340      -1.046731       1     1.008  QM
    6  H        -0.821967      -1.432338      -0.598787       1     1.008  QM
    7  H        -2.759362       0.046790       0.109451       1     1.008  QM
    8  H         1.211440       0.610139      -1.407322       1     1.008  QM
    9  SI        1.126701       0.045627      -0.030581      14    28.085  QM
   10  H         2.127389      -1.054604       0.177250       1     1.008  QM
   11  H         1.374995       1.113012       0.995361       1     1.008  QM


 
 NEW SCF-ENERGY CALCULATED IN 9 CYCLES
 

 TOTAL ENERGY    =       -370.150234409

 ENERGY CHANGE =         -0.000106927
 ENERGY RATIO  =          1.172156650
 TRUST RADIUS  =          0.200000000
 
 BFGS DELTA*GAMMA: 0.153E-03
 
 BFGS DELTA*DE2*DELTA: 0.185E-03
 
 *** ENTERING OPTIMIZATION CYCLE: 5 ***
 

 PROJECTED CARTESIAN GRADIENTS IN A.U.

  NO.  ATOM        X             Y             Z

    1  C       -0.001149     -0.000188     -0.000009
    2  C        0.000011     -0.000865     -0.001604
    3  H       -0.001399      0.000125      0.000148
    4  H        0.000555      0.001895     -0.002538
    5  H       -0.002340      0.000247      0.000125
    6  H       -0.004103     -0.000545      0.001107
    7  H       -0.002718      0.001196      0.000486
    8  H       -0.006693     -0.003862      0.003042
    9  SI       0.004459      0.001348      0.000218
   10  H       -0.001845     -0.001271      0.001506
   11  H       -0.001065     -0.001264      0.000545


 ACTIVE CARTESIAN GRADIENTS

              1          2          3          4          5          6
          -0.001303  -0.000455  -0.000018  -0.000213  -0.001515  -0.002513

              7          8          9         10         11         12
          -0.001948  -0.000848  -0.000199   0.000435   0.001051  -0.003725

             13         14         15         16         17         18
          -0.002415  -0.000144  -0.000610  -0.003816  -0.000565  -0.000609

             19         20         21         22         23         24
          -0.003173   0.000939  -0.002882  -0.007367  -0.004327   0.002260

             25         26         27
           0.001043   0.000798  -0.000394


 FULL LOCAL GRADIENT

              1          2          3          4          5          6
          -0.011355  -0.000439   0.000141   0.000948  -0.001538  -0.000687

              7          8          9         10         11         12
          -0.001214  -0.000821   0.000878   0.000918   0.000830  -0.001791

             13         14         15         16         17         18
           0.000525   0.000203   0.000302  -0.001072  -0.000339   0.001441

             19         20         21         22         23         24
          -0.001400  -0.000144  -0.000915   0.000769   0.000584  -0.000984

             25         26         27
           0.001094   0.000785   0.000416


 TANGENTIAL LOCAL GRADIENTS IN A.U.

              1          2          3          4          5          6
          -0.000439   0.000141   0.000948  -0.001538  -0.000687  -0.001214

              7          8          9         10         11         12
          -0.000821   0.000878   0.000918   0.000830  -0.001791   0.000525

             13         14         15         16         17         18
           0.000203   0.000302  -0.001072  -0.000339   0.001441  -0.001400

             19         20         21         22         23         24
          -0.000144  -0.000915   0.000769   0.000584  -0.000984   0.001094

             25         26
           0.000785   0.000416

 COSANG =         0.386060617
 
 RMSQ FORCE :   0.0009211  MAXIMUM :   0.0003000  CONVERGED : NO
 MAX FORCE  :   0.0017908  MAXIMUM :   0.0004500  CONVERGED : NO
 RMSQ FORCE6:   2.2356577  MAXIMUM6:   0.0003000  CONVERGED : NO
 MAX FORCE6 :   2.2352854  MAXIMUM6:   0.0004500  CONVERGED : NO
 RMSQ DR    :   0.0057741  MAXIMUM :   0.0012000  CONVERGED : NO
 MAX DR     :   0.0139651  MAXIMUM :   0.0018000  CONVERGED : NO
 


 HESSIAN EIGENVALUES


                1           2           3           4           5           6
             0.13649     0.47643     1.00000     1.00000     1.00000     1.00000
 


                7           8           9          10          11          12
             1.00000     1.00000     1.00000     1.00000     1.00000     1.00000
 


               13          14          15          16          17          18
             1.00000     1.00000     1.00000     1.00000     1.00000     1.00000
 


               19          20          21          22          23          24
             1.00000     1.00000     1.00000     1.00000     1.00008     1.00169
 


               25          26
             1.01758     1.22514
 


 LAMBDA FOR LMQA STEP: 0.00

  |TANGENTIAL STEP| =   0.009986  |PARALLEL STEP| =   0.000011


 STEP IN NORMAL COORDINATES

              1          2          3          4          5          6
           0.001357   0.000644  -0.000576  -0.003072   0.000745   0.000382

              7          8          9         10         11         12
           0.002063   0.001696  -0.002124  -0.000753  -0.000056  -0.000064

             13         14         15         16         17         18
          -0.002348  -0.000199  -0.001876   0.002829   0.002269  -0.003044

             19         20         21         22         23         24
           0.004537   0.000906   0.000955  -0.001289   0.000830  -0.002161

             25         26         27
          -0.003228  -0.001859   0.000271

 DISPLACEMENT STEP IN ANGSTROM

  NO.  ATOM        X             Y             Z

    1  C        0.000633      0.000166     -0.000190
    2  C       -0.001448     -0.000090      0.000275
    3  H        0.000997      0.000388     -0.000847
    4  H       -0.000012     -0.000650     -0.000106
    5  H       -0.001414     -0.000388     -0.000485
    6  H        0.001678      0.001094     -0.001232
    7  H        0.002459     -0.000555      0.001447
    8  H       -0.000788      0.000333     -0.001113
    9  SI      -0.000274     -0.000187     -0.000097
   10  H        0.001014      0.000274      0.001229
   11  H        0.000328      0.000227      0.001326


 ACTIVE CARTESIAN DISPLACEMENT STEP

              1          2          3          4          5          6
           0.001357   0.000644  -0.000576  -0.003072   0.000745   0.000382

              7          8          9         10         11         12
           0.002063   0.001696  -0.002124  -0.000753  -0.000056  -0.000064

             13         14         15         16         17         18
          -0.002348  -0.000199  -0.001876   0.002829   0.002269  -0.003044

             19         20         21         22         23         24
           0.004537   0.000906   0.000955  -0.001289   0.000830  -0.002161

             25         26         27
          -0.003228  -0.001859   0.000271
 
 PREDICTED ENERGY CHANGE: -0.000016072
 
 INTERPOLATION DISTANCE: 4.3801151771


 COORDINATES OF OPTIMIZATION STEP 5 IN ANGSTROM

  NO.  ATOM        X              Y              Z        Z-ATOM   MASS   TYPE

    1  C        -1.743420       0.463741      -0.040260       6    12.011  QM
    2  C        -0.650911      -0.614945       0.126904       6    12.011  QM
    3  H        -1.627275       1.283337       0.691337       1     1.008  QM
    4  H        -0.734209      -1.079288       1.122660       1     1.008  QM
    5  H        -1.734714       0.918952      -1.047216       1     1.008  QM
    6  H        -0.820289      -1.431243      -0.600019       1     1.008  QM
    7  H        -2.756904       0.046235       0.110898       1     1.008  QM
    8  H         1.210652       0.610472      -1.408436       1     1.008  QM
    9  SI        1.126427       0.045441      -0.030678      14    28.085  QM
   10  H         2.128404      -1.054330       0.178479       1     1.008  QM
   11  H         1.375324       1.113240       0.996687       1     1.008  QM


 
 NEW SCF-ENERGY CALCULATED IN 9 CYCLES
 

 TOTAL ENERGY    =       -370.150261244

 ENERGY CHANGE =         -0.000026835
 ENERGY RATIO  =          1.669628092
 TRUST RADIUS  =          0.200000000
 
 BFGS DELTA*GAMMA: 0.107E-04
 
 BFGS DELTA*DE2*DELTA: 0.324E-04
 
 *** ENTERING OPTIMIZATION CYCLE: 6 ***
 

 PROJECTED CARTESIAN GRADIENTS IN A.U.

  NO.  ATOM        X             Y             Z

    1  C       -0.000992     -0.000378      0.000011
    2  C       -0.001045     -0.000944     -0.001448
    3  H       -0.001399      0.000008      0.000069
    4  H        0.000772      0.001942     -0.002614
    5  H       -0.002393      0.000321      0.000112
    6  H       -0.003757     -0.000316      0.001123
    7  H       -0.001885      0.001265      0.000401
    8  H       -0.006620     -0.003635      0.002712
    9  SI       0.004709      0.001378      0.000118
   10  H       -0.001589     -0.001336      0.001615
   11  H       -0.000951     -0.000961      0.000919


 ACTIVE CARTESIAN GRADIENTS

              1          2          3          4          5          6
          -0.001125  -0.000706   0.000003  -0.001390  -0.001591  -0.002307

              7          8          9         10         11         12
          -0.002014  -0.000959  -0.000268   0.000571   0.001097  -0.003747

             13         14         15         16         17         18
          -0.002565  -0.000123  -0.000591  -0.003550  -0.000385  -0.000536

             19         20         21         22         23         24
          -0.002407   0.001037  -0.002852  -0.007377  -0.004114   0.001945

             25         26         27
           0.000751   0.000486  -0.000069


 FULL LOCAL GRADIENT

              1          2          3          4          5          6
          -0.011112  -0.000690   0.000138   0.000127  -0.001633   0.000151

              7          8          9         10         11         12
          -0.001189  -0.000925   0.000926   0.001106   0.000851  -0.001653

             13         14         15         16         17         18
           0.000559   0.000246   0.000372  -0.000685  -0.000147   0.001548

             19         20         21         22         23         24
          -0.000620  -0.000028  -0.000907   0.000692   0.000757  -0.001252

             25         26         27
           0.000793   0.000468   0.000725


 TANGENTIAL LOCAL GRADIENTS IN A.U.

              1          2          3          4          5          6
          -0.000690   0.000138   0.000127  -0.001633   0.000151  -0.001189

              7          8          9         10         11         12
          -0.000925   0.000926   0.001106   0.000851  -0.001653   0.000559

             13         14         15         16         17         18
           0.000246   0.000372  -0.000685  -0.000147   0.001548  -0.000620

             19         20         21         22         23         24
          -0.000028  -0.000907   0.000692   0.000757  -0.001252   0.000793

             25         26
           0.000468   0.000725

 COSANG =         0.935844891
 
 RMSQ FORCE :   0.0008684  MAXIMUM :   0.0003000  CONVERGED : NO
 MAX FORCE  :   0.0016530  MAXIMUM :   0.0004500  CONVERGED : NO
 RMSQ FORCE6:   0.0027538  MAXIMUM6:   0.0003000  CONVERGED : NO
 MAX FORCE6 :   0.0091507  MAXIMUM6:   0.0004500  CONVERGED : NO
 RMSQ DR    :   0.0019218  MAXIMUM :   0.0012000  CONVERGED : NO
 MAX DR     :   0.0045371  MAXIMUM :   0.0018000  CONVERGED : NO
 


 HESSIAN EIGENVALUES


                1           2           3           4           5           6
             0.08568     0.30492     0.92728     1.00000     1.00000     1.00000
 


                7           8           9          10          11          12
             1.00000     1.00000     1.00000     1.00000     1.00000     1.00000
 


               13          14          15          16          17          18
             1.00000     1.00000     1.00000     1.00000     1.00000     1.00000
 


               19          20          21          22          23          24
             1.00000     1.00000     1.00000     1.00001     1.00006     1.00061
 


               25          26
             1.02100     1.08559
 


 LAMBDA FOR LMQA STEP: 0.00

  |TANGENTIAL STEP| =   0.025734  |PARALLEL STEP| =   0.000076


 STEP IN NORMAL COORDINATES

              1          2          3          4          5          6
           0.003041   0.002951  -0.001533  -0.005954   0.003998   0.000866

              7          8          9         10         11         12
           0.006721   0.005445  -0.006029  -0.003690  -0.001460   0.002735

             13         14         15         16         17         18
          -0.005185  -0.000826  -0.004637   0.007933   0.005322  -0.008849

             19         20         21         22         23         24
           0.010752   0.001717   0.004162  -0.002584   0.000765  -0.002342

             25         26         27
          -0.008129  -0.004582  -0.001012

 DISPLACEMENT STEP IN ANGSTROM

  NO.  ATOM        X             Y             Z

    1  C        0.001419      0.000920     -0.000524
    2  C       -0.002722      0.000375      0.000635
    3  H        0.003074      0.001079     -0.002408
    4  H       -0.000814     -0.002801      0.001171
    5  H       -0.003389     -0.001556     -0.001105
    6  H        0.004827      0.002328     -0.003942
    7  H        0.005750     -0.002116      0.004195
    8  H       -0.001326      0.000383     -0.001105
    9  SI      -0.001259     -0.000577     -0.000675
   10  H        0.002346      0.001299      0.003307
   11  H        0.000677     -0.000044      0.003071


 ACTIVE CARTESIAN DISPLACEMENT STEP

              1          2          3          4          5          6
           0.003041   0.002951  -0.001533  -0.005954   0.003998   0.000866

              7          8          9         10         11         12
           0.006721   0.005445  -0.006029  -0.003690  -0.001460   0.002735

             13         14         15         16         17         18
          -0.005185  -0.000826  -0.004637   0.007933   0.005322  -0.008849

             19         20         21         22         23         24
           0.010752   0.001717   0.004162  -0.002584   0.000765  -0.002342

             25         26         27
          -0.008129  -0.004582  -0.001012
 
 PREDICTED ENERGY CHANGE: -0.000039021
 
 INTERPOLATION DISTANCE: 4.3801151771


 COORDINATES OF OPTIMIZATION STEP 6 IN ANGSTROM

  NO.  ATOM        X              Y              Z        Z-ATOM   MASS   TYPE

    1  C        -1.742002       0.464661      -0.040784       6    12.011  QM
    2  C        -0.653633      -0.614570       0.127539       6    12.011  QM
    3  H        -1.624201       1.284416       0.688929       1     1.008  QM
    4  H        -0.735023      -1.082089       1.123831       1     1.008  QM
    5  H        -1.738104       0.917395      -1.048321       1     1.008  QM
    6  H        -0.815462      -1.428915      -0.603961       1     1.008  QM
    7  H        -2.751153       0.044119       0.115093       1     1.008  QM
    8  H         1.209325       0.610855      -1.409541       1     1.008  QM
    9  SI        1.125167       0.044864      -0.031353      14    28.085  QM
   10  H         2.130750      -1.053032       0.181786       1     1.008  QM
   11  H         1.376000       1.113196       0.999758       1     1.008  QM


 
 NEW SCF-ENERGY CALCULATED IN 10 CYCLES
 

 TOTAL ENERGY    =       -370.150312905

 ENERGY CHANGE =         -0.000051661
 ENERGY RATIO  =          1.323940743
 TRUST RADIUS  =          0.200000000
 
 BFGS DELTA*GAMMA: 0.542E-04
 
 BFGS DELTA*DE2*DELTA: 0.797E-04
 
 *** ENTERING OPTIMIZATION CYCLE: 7 ***
 

 PROJECTED CARTESIAN GRADIENTS IN A.U.

  NO.  ATOM        X             Y             Z

    1  C       -0.000651     -0.000597      0.000021
    2  C       -0.002718     -0.000241     -0.001423
    3  H       -0.001400     -0.000595     -0.000213
    4  H        0.001097      0.001363     -0.001498
    5  H       -0.002473      0.000177      0.000413
    6  H       -0.002949     -0.000445      0.000718
    7  H       -0.000243      0.001025      0.000299
    8  H       -0.006450     -0.003369      0.002617
    9  SI       0.004873      0.001226     -0.000268
   10  H       -0.000950     -0.001425      0.002025
   11  H       -0.000726     -0.000309      0.001895


 ACTIVE CARTESIAN GRADIENTS

              1          2          3          4          5          6
          -0.000739  -0.000970   0.000006  -0.003252  -0.000472  -0.002293

              7          8          9         10         11         12
          -0.001985  -0.001194  -0.000652   0.000586   0.000757  -0.002558

             13         14         15         16         17         18
          -0.002695  -0.000087  -0.000250  -0.003035  -0.000413  -0.000710

             19         20         21         22         23         24
          -0.000848   0.001173  -0.002611  -0.007412  -0.003918   0.001857

             25         26         27
          -0.000136  -0.000358   0.000623


 FULL LOCAL GRADIENT

              1          2          3          4          5          6
          -0.010669  -0.000954   0.000092  -0.001273  -0.000528   0.001272

              7          8          9         10         11         12
          -0.000947  -0.001134   0.000799   0.001248   0.000444  -0.000230

             13         14         15         16         17         18
           0.000476   0.000289   0.000720  -0.000175  -0.000167   0.001300

             19         20         21         22         23         24
           0.000876   0.000198  -0.000806   0.000236   0.000791  -0.001233

             25         26         27
          -0.000115  -0.000386   0.001385


 TANGENTIAL LOCAL GRADIENTS IN A.U.

              1          2          3          4          5          6
          -0.000954   0.000092  -0.001273  -0.000528   0.001272  -0.000947

              7          8          9         10         11         12
          -0.001134   0.000799   0.001248   0.000444  -0.000230   0.000476

             13         14         15         16         17         18
           0.000289   0.000720  -0.000175  -0.000167   0.001300   0.000876

             19         20         21         22         23         24
           0.000198  -0.000806   0.000236   0.000791  -0.001233  -0.000115

             25         26
          -0.000386   0.001385

 COSANG =         0.682557126
 
 RMSQ FORCE :   0.0008176  MAXIMUM :   0.0003000  CONVERGED : NO
 MAX FORCE  :   0.0013845  MAXIMUM :   0.0004500  CONVERGED : NO
 RMSQ FORCE6:   0.0015628  MAXIMUM6:   0.0003000  CONVERGED : NO
 MAX FORCE6 :   0.0049213  MAXIMUM6:   0.0004500  CONVERGED : NO
 RMSQ DR    :   0.0049525  MAXIMUM :   0.0012000  CONVERGED : NO
 MAX DR     :   0.0107520  MAXIMUM :   0.0018000  CONVERGED : NO
 


 HESSIAN EIGENVALUES


                1           2           3           4           5           6
             0.06663     0.26481     0.84812     1.00000     1.00000     1.00000
 


                7           8           9          10          11          12
             1.00000     1.00000     1.00000     1.00000     1.00000     1.00000
 


               13          14          15          16          17          18
             1.00000     1.00000     1.00000     1.00000     1.00000     1.00000
 


               19          20          21          22          23          24
             1.00000     1.00000     1.00001     1.00004     1.00017     1.00119
 


               25          26
             1.01853     1.19012
 


 LAMBDA FOR LMQA STEP: 0.00

  |TANGENTIAL STEP| =   0.015881  |PARALLEL STEP| =   0.000029


 STEP IN NORMAL COORDINATES

              1          2          3          4          5          6
           0.001345   0.002753  -0.000923  -0.001125   0.002714   0.000606

              7          8          9         10         11         12
           0.005144   0.004360  -0.003744  -0.003477  -0.001485   0.002512

             13         14         15         16         17         18
          -0.002515  -0.000756  -0.003118   0.005104   0.003098  -0.005941

             19         20         21         22         23         24
           0.004904   0.000529   0.003617  -0.000829  -0.000426   0.000600

             25         26         27
          -0.004130  -0.001990  -0.002379

 DISPLACEMENT STEP IN ANGSTROM

  NO.  ATOM        X             Y             Z

    1  C        0.000628      0.000935     -0.000330
    2  C       -0.000428      0.000262      0.000384
    3  H        0.002292      0.001054     -0.001521
    4  H       -0.001184     -0.002211      0.001105
    5  H       -0.001866     -0.001248     -0.000785
    6  H        0.003064      0.001269     -0.002753
    7  H        0.002545     -0.001631      0.002960
    8  H       -0.000300     -0.000113      0.000423
    9  SI      -0.001228     -0.000343     -0.000519
   10  H        0.001008      0.001281      0.001917
   11  H        0.000231     -0.000721      0.001203


 ACTIVE CARTESIAN DISPLACEMENT STEP

              1          2          3          4          5          6
           0.001345   0.002753  -0.000923  -0.001125   0.002714   0.000606

              7          8          9         10         11         12
           0.005144   0.004360  -0.003744  -0.003477  -0.001485   0.002512

             13         14         15         16         17         18
          -0.002515  -0.000756  -0.003118   0.005104   0.003098  -0.005941

             19         20         21         22         23         24
           0.004904   0.000529   0.003617  -0.000829  -0.000426   0.000600

             25         26         27
          -0.004130  -0.001990  -0.002379
 
 PREDICTED ENERGY CHANGE: -0.000017062
 
 INTERPOLATION DISTANCE: 4.3801151771


 COORDINATES OF OPTIMIZATION STEP 7 IN ANGSTROM

  NO.  ATOM        X              Y              Z        Z-ATOM   MASS   TYPE

    1  C        -1.741374       0.465596      -0.041113       6    12.011  QM
    2  C        -0.654061      -0.614307       0.127923       6    12.011  QM
    3  H        -1.621910       1.285470       0.687408       1     1.008  QM
    4  H        -0.736207      -1.084300       1.124936       1     1.008  QM
    5  H        -1.739970       0.916148      -1.049106       1     1.008  QM
    6  H        -0.812398      -1.427646      -0.606714       1     1.008  QM
    7  H        -2.748608       0.042488       0.118054       1     1.008  QM
    8  H         1.209025       0.610742      -1.409117       1     1.008  QM
    9  SI        1.123940       0.044521      -0.031872      14    28.085  QM
   10  H         2.131758      -1.051750       0.183703       1     1.008  QM
   11  H         1.376231       1.112475       1.000961       1     1.008  QM


 
 NEW SCF-ENERGY CALCULATED IN 9 CYCLES
 

 TOTAL ENERGY    =       -370.150339159

 ENERGY CHANGE =         -0.000026253
 ENERGY RATIO  =          1.538694827
 TRUST RADIUS  =          0.200000000
 
 BFGS DELTA*GAMMA: 0.162E-04
 
 BFGS DELTA*DE2*DELTA: 0.348E-04
 
 *** ENTERING OPTIMIZATION CYCLE: 8 ***
 

 PROJECTED CARTESIAN GRADIENTS IN A.U.

  NO.  ATOM        X             Y             Z

    1  C       -0.000482     -0.000338     -0.000087
    2  C       -0.002710      0.000272     -0.001470
    3  H       -0.001366     -0.000983     -0.000313
    4  H        0.001113      0.000764     -0.000400
    5  H       -0.002478     -0.000024      0.000689
    6  H       -0.002568     -0.000807      0.000288
    7  H        0.000128      0.000581      0.000342
    8  H       -0.006350     -0.003394      0.002970
    9  SI       0.004516      0.001075     -0.000534
   10  H       -0.000652     -0.001426      0.002289
   11  H       -0.000645     -0.000160      0.002329


 ACTIVE CARTESIAN GRADIENTS

              1          2          3          4          5          6
          -0.000547  -0.000567  -0.000157  -0.003269   0.000512  -0.002423

              7          8          9         10         11         12
          -0.001803  -0.001204  -0.000874   0.000435   0.000429  -0.001423

             13         14         15         16         17         18
          -0.002584  -0.000023   0.000011  -0.002824  -0.000593  -0.000970

             19         20         21         22         23         24
          -0.000439   0.001099  -0.002373  -0.007381  -0.004015   0.002192

             25         26         27
          -0.000680  -0.000711   0.000804


 FULL LOCAL GRADIENT

              1          2          3          4          5          6
          -0.010451  -0.000551  -0.000094  -0.001435   0.000471   0.001137

              7          8          9         10         11         12
          -0.000738  -0.001129   0.000584   0.001105   0.000102   0.000805

             13         14         15         16         17         18
           0.000278   0.000319   0.000884  -0.000214  -0.000360   0.000866

             19         20         21         22         23         24
           0.001162   0.000210  -0.000716  -0.000184   0.000531  -0.000822

             25         26         27
          -0.000669  -0.000743   0.001545


 TANGENTIAL LOCAL GRADIENTS IN A.U.

              1          2          3          4          5          6
          -0.000551  -0.000094  -0.001435   0.000471   0.001137  -0.000738

              7          8          9         10         11         12
          -0.001129   0.000584   0.001105   0.000102   0.000805   0.000278

             13         14         15         16         17         18
           0.000319   0.000884  -0.000214  -0.000360   0.000866   0.001162

             19         20         21         22         23         24
           0.000210  -0.000716  -0.000184   0.000531  -0.000822  -0.000669

             25         26
          -0.000743   0.001545

 COSANG =         0.887246173
 
 RMSQ FORCE :   0.0007868  MAXIMUM :   0.0003000  CONVERGED : NO
 MAX FORCE  :   0.0015451  MAXIMUM :   0.0004500  CONVERGED : NO
 RMSQ FORCE6:   0.0005518  MAXIMUM6:   0.0003000  CONVERGED : NO
 MAX FORCE6 :   0.0014508  MAXIMUM6:   0.0004500  CONVERGED : NO
 RMSQ DR    :   0.0030563  MAXIMUM :   0.0012000  CONVERGED : NO
 MAX DR     :   0.0059410  MAXIMUM :   0.0018000  CONVERGED : NO
 


 HESSIAN EIGENVALUES


                1           2           3           4           5           6
             0.04897     0.22323     0.63350     0.99994     1.00000     1.00000
 


                7           8           9          10          11          12
             1.00000     1.00000     1.00000     1.00000     1.00000     1.00000
 


               13          14          15          16          17          18
             1.00000     1.00000     1.00000     1.00000     1.00000     1.00000
 


               19          20          21          22          23          24
             1.00000     1.00001     1.00003     1.00004     1.00009     1.00475
 


               25          26
             1.02384     1.18325
 


 LAMBDA FOR LMQA STEP: 0.00

  |TANGENTIAL STEP| =   0.022081  |PARALLEL STEP| =   0.000056


 STEP IN NORMAL COORDINATES

              1          2          3          4          5          6
           0.001115   0.003920  -0.000914   0.001181   0.002586   0.001028

              7          8          9         10         11         12
           0.007904   0.007121  -0.004899  -0.005788  -0.002162   0.002513

             13         14         15         16         17         18
          -0.002991  -0.001415  -0.005066   0.007023   0.004404  -0.008377

             19         20         21         22         23         24
           0.004484   0.000366   0.005686  -0.000234  -0.001090   0.002030

             25         26         27
          -0.003972  -0.001360  -0.005315

 DISPLACEMENT STEP IN ANGSTROM

  NO.  ATOM        X             Y             Z

    1  C        0.000520      0.001371     -0.000342
    2  C        0.000703      0.000073      0.000513
    3  H        0.003572      0.002210     -0.002083
    4  H       -0.002351     -0.003064      0.001005
    5  H       -0.002373     -0.001860     -0.001455
    6  H        0.004033      0.001905     -0.003795
    7  H        0.002240     -0.002190      0.004472
    8  H        0.000056     -0.000413      0.001210
    9  SI      -0.001939     -0.000392     -0.000529
   10  H        0.000745      0.002276      0.002277
   11  H        0.000090     -0.001783      0.000575


 ACTIVE CARTESIAN DISPLACEMENT STEP

              1          2          3          4          5          6
           0.001115   0.003920  -0.000914   0.001181   0.002586   0.001028

              7          8          9         10         11         12
           0.007904   0.007121  -0.004899  -0.005788  -0.002162   0.002513

             13         14         15         16         17         18
          -0.002991  -0.001415  -0.005066   0.007023   0.004404  -0.008377

             19         20         21         22         23         24
           0.004484   0.000366   0.005686  -0.000234  -0.001090   0.002030

             25         26         27
          -0.003972  -0.001360  -0.005315
 
 PREDICTED ENERGY CHANGE: -0.000022209
 
 INTERPOLATION DISTANCE: 4.3801151771


 COORDINATES OF OPTIMIZATION STEP 8 IN ANGSTROM

  NO.  ATOM        X              Y              Z        Z-ATOM   MASS   TYPE

    1  C        -1.740854       0.466967      -0.041456       6    12.011  QM
    2  C        -0.653358      -0.614234       0.128436       6    12.011  QM
    3  H        -1.618337       1.287680       0.685325       1     1.008  QM
    4  H        -0.738558      -1.087364       1.125941       1     1.008  QM
    5  H        -1.742343       0.914287      -1.050561       1     1.008  QM
    6  H        -0.808364      -1.425741      -0.610509       1     1.008  QM
    7  H        -2.746368       0.040298       0.122526       1     1.008  QM
    8  H         1.209081       0.610329      -1.407908       1     1.008  QM
    9  SI        1.122001       0.044129      -0.032401      14    28.085  QM
   10  H         2.132503      -1.049474       0.185980       1     1.008  QM
   11  H         1.376321       1.110692       1.001536       1     1.008  QM


 
 NEW SCF-ENERGY CALCULATED IN 9 CYCLES
 

 TOTAL ENERGY    =       -370.150370883

 ENERGY CHANGE =         -0.000031724
 ENERGY RATIO  =          1.428457489
 TRUST RADIUS  =          0.200000000
 
 BFGS DELTA*GAMMA: 0.264E-04
 
 BFGS DELTA*DE2*DELTA: 0.456E-04
 
 *** ENTERING OPTIMIZATION CYCLE: 9 ***
 

 PROJECTED CARTESIAN GRADIENTS IN A.U.

  NO.  ATOM        X             Y             Z

    1  C       -0.000406      0.000279     -0.000306
    2  C       -0.001738      0.000647     -0.001447
    3  H       -0.001234     -0.001221     -0.000258
    4  H        0.000958      0.000077      0.000862
    5  H       -0.002432     -0.000176      0.000847
    6  H       -0.002201     -0.001231     -0.000285
    7  H        0.000026     -0.000143      0.000469
    8  H       -0.006211     -0.003518      0.003587
    9  SI       0.003700      0.000881     -0.000813
   10  H       -0.000447     -0.001321      0.002561
   11  H       -0.000591     -0.000314      0.002558


 ACTIVE CARTESIAN GRADIENTS

              1          2          3          4          5          6
          -0.000460   0.000340  -0.000480  -0.002246   0.001460  -0.002498

              7          8          9         10         11         12
          -0.001429  -0.000991  -0.000953   0.000187   0.000096  -0.000070

             13         14         15         16         17         18
          -0.002324   0.000185   0.000149  -0.002602  -0.000748  -0.001335

             19         20         21         22         23         24
          -0.000420   0.000866  -0.002047  -0.007242  -0.004231   0.002779

             25         26         27
          -0.001220  -0.000875   0.000664


 FULL LOCAL GRADIENT

              1          2          3          4          5          6
          -0.010129   0.000358  -0.000429  -0.000906   0.001440   0.000369

              7          8          9         10         11         12
          -0.000472  -0.000904   0.000318   0.000770  -0.000203   0.001761

             13         14         15         16         17         18
          -0.000120   0.000453   0.000827  -0.000490  -0.000549   0.000182

             19         20         21         22         23         24
           0.000955   0.000109  -0.000624  -0.000775   0.000035  -0.000107

             25         26         27
          -0.001219  -0.000910   0.001370


 TANGENTIAL LOCAL GRADIENTS IN A.U.

              1          2          3          4          5          6
           0.000358  -0.000429  -0.000906   0.001440   0.000369  -0.000472

              7          8          9         10         11         12
          -0.000904   0.000318   0.000770  -0.000203   0.001761  -0.000120

             13         14         15         16         17         18
           0.000453   0.000827  -0.000490  -0.000549   0.000182   0.000955

             19         20         21         22         23         24
           0.000109  -0.000624  -0.000775   0.000035  -0.000107  -0.001219

             25         26
          -0.000910   0.001370

 COSANG =         0.801178809
 
 RMSQ FORCE :   0.0007798  MAXIMUM :   0.0003000  CONVERGED : NO
 MAX FORCE  :   0.0017606  MAXIMUM :   0.0004500  CONVERGED : NO
 RMSQ FORCE6:   0.0003008  MAXIMUM6:   0.0003000  CONVERGED : NO
 MAX FORCE6 :   0.0008184  MAXIMUM6:   0.0004500  CONVERGED : NO
 RMSQ DR    :   0.0042495  MAXIMUM :   0.0012000  CONVERGED : NO
 MAX DR     :   0.0083771  MAXIMUM :   0.0018000  CONVERGED : NO
 


 HESSIAN EIGENVALUES


                1           2           3           4           5           6
             0.03868     0.19723     0.50241     0.99921     1.00000     1.00000
 


                7           8           9          10          11          12
             1.00000     1.00000     1.00000     1.00000     1.00000     1.00000
 


               13          14          15          16          17          18
             1.00000     1.00000     1.00000     1.00000     1.00000     1.00000
 


               19          20          21          22          23          24
             1.00000     1.00002     1.00003     1.00005     1.00074     1.00246
 


               25          26
             1.03299     1.22580
 


 LAMBDA FOR LMQA STEP: 0.00

  |TANGENTIAL STEP| =   0.019548  |PARALLEL STEP| =   0.000044


 STEP IN NORMAL COORDINATES

              1          2          3          4          5          6
           0.000369   0.002528  -0.000124   0.002407   0.000457   0.001068

              7          8          9         10         11         12
           0.007260   0.006946  -0.004060  -0.005661  -0.001694   0.000017

             13         14         15         16         17         18
          -0.002444  -0.001843  -0.005185   0.005953   0.004079  -0.007144

             19         20         21         22         23         24
           0.001968   0.000273   0.005252   0.000650  -0.000954   0.001957

             25         26         27
          -0.001455   0.000152  -0.006156

 DISPLACEMENT STEP IN ANGSTROM

  NO.  ATOM        X             Y             Z

    1  C        0.000172      0.000902     -0.000071
    2  C        0.001213     -0.000304      0.000386
    3  H        0.003414      0.002693     -0.001878
    4  H       -0.002586     -0.002353     -0.000226
    5  H       -0.001927     -0.001708     -0.001645
    6  H        0.003178      0.002010     -0.003019
    7  H        0.000930     -0.001450      0.004194
    8  H        0.000435     -0.000445      0.001110
    9  SI      -0.001542     -0.000207     -0.000102
   10  H        0.000036      0.002371      0.001485
   11  H       -0.000123     -0.002091     -0.000567


 ACTIVE CARTESIAN DISPLACEMENT STEP

              1          2          3          4          5          6
           0.000369   0.002528  -0.000124   0.002407   0.000457   0.001068

              7          8          9         10         11         12
           0.007260   0.006946  -0.004060  -0.005661  -0.001694   0.000017

             13         14         15         16         17         18
          -0.002444  -0.001843  -0.005185   0.005953   0.004079  -0.007144

             19         20         21         22         23         24
           0.001968   0.000273   0.005252   0.000650  -0.000954   0.001957

             25         26         27
          -0.001455   0.000152  -0.006156
 
 PREDICTED ENERGY CHANGE: -0.000017140
 
 INTERPOLATION DISTANCE: 4.3801151771


 COORDINATES OF OPTIMIZATION STEP 9 IN ANGSTROM

  NO.  ATOM        X              Y              Z        Z-ATOM   MASS   TYPE

    1  C        -1.740681       0.467869      -0.041527       6    12.011  QM
    2  C        -0.652145      -0.614538       0.128821       6    12.011  QM
    3  H        -1.614923       1.290373       0.683447       1     1.008  QM
    4  H        -0.741144      -1.089717       1.125715       1     1.008  QM
    5  H        -1.744270       0.912579      -1.052206       1     1.008  QM
    6  H        -0.805186      -1.423731      -0.613528       1     1.008  QM
    7  H        -2.745437       0.038848       0.126719       1     1.008  QM
    8  H         1.209517       0.609883      -1.406798       1     1.008  QM
    9  SI        1.120459       0.043922      -0.032504      14    28.085  QM
   10  H         2.132539      -1.047103       0.187465       1     1.008  QM
   11  H         1.376198       1.108601       1.000969       1     1.008  QM


 
 NEW SCF-ENERGY CALCULATED IN 9 CYCLES
 

 TOTAL ENERGY    =       -370.150396725

 ENERGY CHANGE =         -0.000025842
 ENERGY RATIO  =          1.507668905
 TRUST RADIUS  =          0.200000000
 
 BFGS DELTA*GAMMA: 0.177E-04
 
 BFGS DELTA*DE2*DELTA: 0.352E-04
 
 *** ENTERING OPTIMIZATION CYCLE: 10 ***
 

 PROJECTED CARTESIAN GRADIENTS IN A.U.

  NO.  ATOM        X             Y             Z

    1  C       -0.000514      0.000774     -0.000466
    2  C       -0.000616      0.000474     -0.001291
    3  H       -0.001029     -0.000994     -0.000016
    4  H        0.000717     -0.000138      0.001282
    5  H       -0.002347     -0.000048      0.000601
    6  H       -0.002005     -0.001265     -0.000557
    7  H       -0.000384     -0.000667      0.000580
    8  H       -0.006092     -0.003623      0.003991
    9  SI       0.003062      0.000816     -0.000911
   10  H       -0.000524     -0.001102      0.002650
   11  H       -0.000598     -0.000779      0.002341


 ACTIVE CARTESIAN GRADIENTS

              1          2          3          4          5          6
          -0.000583   0.001042  -0.000711  -0.001057   0.001480  -0.002346

              7          8          9         10         11         12
          -0.001089  -0.000603  -0.000722   0.000015   0.000043   0.000473

             13         14         15         16         17         18
          -0.002119   0.000489  -0.000076  -0.002432  -0.000627  -0.001498

             19         20         21         22         23         24
          -0.000722   0.000613  -0.001842  -0.007080  -0.004394   0.003161

             25         26         27
          -0.001324  -0.000682   0.000146


 FULL LOCAL GRADIENT

              1          2          3          4          5          6
          -0.009872   0.001068  -0.000649  -0.000121   0.001469  -0.000297

              7          8          9         10         11         12
          -0.000304  -0.000517   0.000282   0.000468  -0.000201   0.001870

             13         14         15         16         17         18
          -0.000461   0.000695   0.000447  -0.000713  -0.000454  -0.000236

             19         20         21         22         23         24
           0.000470  -0.000048  -0.000591  -0.001165  -0.000351   0.000384

             25         26         27
          -0.001326  -0.000715   0.000819


 TANGENTIAL LOCAL GRADIENTS IN A.U.

              1          2          3          4          5          6
           0.001068  -0.000649  -0.000121   0.001469  -0.000297  -0.000304

              7          8          9         10         11         12
          -0.000517   0.000282   0.000468  -0.000201   0.001870  -0.000461

             13         14         15         16         17         18
           0.000695   0.000447  -0.000713  -0.000454  -0.000236   0.000470

             19         20         21         22         23         24
          -0.000048  -0.000591  -0.001165  -0.000351   0.000384  -0.001326

             25         26
          -0.000715   0.000819

 COSANG =         0.882862127
 
 *** CONVERGED BY RMSQ FORCE AND MAX FORCE DESVIATION ***
 *** AFTER 9 OPTIMIZATION CYCLES ***
 
 
 RMSQ FORCE :   0.0007552  MAXIMUM :   0.0003000  CONVERGED : NO
 MAX FORCE  :   0.0018702  MAXIMUM :   0.0004500  CONVERGED : NO
 RMSQ FORCE6:   0.0000958  MAXIMUM6:   0.0003000  CONVERGED :YES
 MAX FORCE6 :   0.0002853  MAXIMUM6:   0.0004500  CONVERGED :YES
 RMSQ DR    :   0.0037620  MAXIMUM :   0.0012000  CONVERGED : NO
 MAX DR     :   0.0072603  MAXIMUM :   0.0018000  CONVERGED : NO
 
 
 *** THE GEOMETRY IS OPTIMIZED ***
 
 
 INTERPOLATION DISTANCE: 4.3801151771


 RELAXED REACTANT COORDINATES OF SADDLE STEP 1 IN ANGSTROM

  NO.  ATOM        X              Y              Z        Z-ATOM   MASS   TYPE

    1  C        -1.740681       0.467869      -0.041527       6    12.011  QM
    2  C        -0.652145      -0.614538       0.128821       6    12.011  QM
    3  H        -1.614923       1.290373       0.683447       1     1.008  QM
    4  H        -0.741144      -1.089717       1.125715       1     1.008  QM
    5  H        -1.744270       0.912579      -1.052206       1     1.008  QM
    6  H        -0.805186      -1.423731      -0.613528       1     1.008  QM
    7  H        -2.745437       0.038848       0.126719       1     1.008  QM
    8  H         1.209517       0.609883      -1.406798       1     1.008  QM
    9  SI        1.120459       0.043922      -0.032504      14    28.085  QM
   10  H         2.132539      -1.047103       0.187465       1     1.008  QM
   11  H         1.376198       1.108601       1.000969       1     1.008  QM


 NUMBER OF CONSTRAINED OPTIMIZATION CYCLES: 9
 
 RELAXED REACTANT ENERGY = -370.150396724776
 
 ANGLE BETWEEN SUCCESSIVE SADDLE GRADIENTS: 114.020
 
 RMSQ FORCE :   0.0020962  MAXIMUM :   0.0003000  CONVERGED :NO 
 MAX FORCE  :   0.0057524  MAXIMUM :   0.0004500  CONVERGED :NO 


 UNRELAXED COORDINATES OF SADDLE STEP 2 IN ANGSTROM

  NO.  ATOM        X              Y              Z        Z-ATOM   MASS   TYPE

    1  C        -1.760285       0.467156      -0.039665       6    12.011  QM
    2  C        -0.674033      -0.616984       0.122457       6    12.011  QM
    3  H        -1.622927       1.292717       0.676783       1     1.008  QM
    4  H        -0.743737      -1.083640       1.120200       1     1.008  QM
    5  H        -1.776251       0.905526      -1.051111       1     1.008  QM
    6  H        -0.835122      -1.430557      -0.610827       1     1.008  QM
    7  H        -2.761348       0.042263       0.144308       1     1.008  QM
    8  H         1.140215       0.563812      -1.366298       1     1.008  QM
    9  SI        1.145334       0.047969      -0.033991      14    28.085  QM
   10  H         2.115155      -1.055023       0.213135       1     1.008  QM
   11  H         1.363909       1.095718       1.011376       1     1.008  QM


 UNRELAXED SCF-ENERGY CALCULATED IN 11 CYCLES
 
 UNRELAXED TOTAL SADDLE ENERGY = -370.145921556215
 
 
 
 
 ***************************************
 *** MOLECULAR GEOMETRY OPTIMIZATION ***
 ***************************************
 
 INTERPOLATION DISTANCE: 4.1590100292
 
 *** ACTIVE DEGREES OF FREEDOM: 27 ***
 
 *** ENTERING OPTIMIZATION CYCLE: 1 ***
 

 PROJECTED CARTESIAN GRADIENTS IN A.U.

  NO.  ATOM        X             Y             Z

    1  C       -0.006067      0.001384     -0.000145
    2  C       -0.016251     -0.005543      0.000376
    3  H       -0.002148     -0.002244     -0.000625
    4  H       -0.000031      0.000621     -0.000586
    5  H       -0.002059     -0.000419      0.001973
    6  H       -0.003906     -0.001173      0.001019
    7  H        0.000104      0.000184     -0.000438
    8  H       -0.010480     -0.014386      0.028383
    9  SI       0.020024      0.006981     -0.007745
   10  H       -0.006435     -0.000067      0.006207
   11  H       -0.003703     -0.005012      0.004154


 ACTIVE CARTESIAN GRADIENTS

              1          2          3          4          5          6
          -0.006879   0.001056  -0.000122  -0.021104  -0.003982  -0.000500

              7          8          9         10         11         12
          -0.004231  -0.002655  -0.001007  -0.002809   0.000067  -0.001624

             13         14         15         16         17         18
          -0.004032  -0.000803   0.001545  -0.006489  -0.001025   0.000481

             19         20         21         22         23         24
          -0.002618   0.000567  -0.001113  -0.019062  -0.020697   0.026579

             25         26         27
           0.001934  -0.001309  -0.004196


 FULL LOCAL GRADIENT

              1          2          3          4          5          6
          -0.036250   0.001219   0.000774  -0.006657  -0.004495   0.017283

              7          8          9         10         11         12
          -0.000746  -0.002319   0.003279  -0.000849  -0.000975   0.005049

             13         14         15         16         17         18
           0.003252  -0.000109   0.003684  -0.000256  -0.000530   0.004711

             19         20         21         22         23         24
           0.001041  -0.001475   0.002780  -0.003680  -0.008610   0.016126

             25         26         27
           0.002246  -0.001402  -0.001754


 TANGENTIAL LOCAL GRADIENTS IN A.U.

              1          2          3          4          5          6
           0.001219   0.000774  -0.006657  -0.004495   0.017283  -0.000746

              7          8          9         10         11         12
          -0.002319   0.003279  -0.000849  -0.000975   0.005049   0.003252

             13         14         15         16         17         18
          -0.000109   0.003684  -0.000256  -0.000530   0.004711   0.001041

             19         20         21         22         23         24
          -0.001475   0.002780  -0.003680  -0.008610   0.016126   0.002246

             25         26
          -0.001402  -0.001754
 
 RMSQ FORCE :   0.0056318  MAXIMUM :   0.0003000  CONVERGED : NO
 MAX FORCE  :   0.0172833  MAXIMUM :   0.0004500  CONVERGED : NO
 RMSQ FORCE6:   4.9943682  MAXIMUM6:   0.0003000  CONVERGED : NO
 MAX FORCE6 :   4.9827167  MAXIMUM6:   0.0004500  CONVERGED : NO
 


 HESSIAN EIGENVALUES


                1           2           3           4           5           6
             1.00000     1.00000     1.00000     1.00000     1.00000     1.00000
 


                7           8           9          10          11          12
             1.00000     1.00000     1.00000     1.00000     1.00000     1.00000
 


               13          14          15          16          17          18
             1.00000     1.00000     1.00000     1.00000     1.00000     1.00000
 


               19          20          21          22          23          24
             1.00000     1.00000     1.00000     1.00000     1.00000     1.00000
 


               25          26
             1.00000     1.00000
 


 LAMBDA FOR LMQA STEP: 0.00

  |TANGENTIAL STEP| =   0.028717  |PARALLEL STEP| =   0.000099


 STEP IN NORMAL COORDINATES

              1          2          3          4          5          6
           0.003817  -0.001129  -0.000281   0.016749   0.004112  -0.007579

              7          8          9         10         11         12
           0.001449   0.002389  -0.002524   0.001131   0.000824  -0.004798

             13         14         15         16         17         18
          -0.004537  -0.000081  -0.004349  -0.001873   0.000365  -0.006472

             19         20         21         22         23         24
          -0.002958   0.002613  -0.005228  -0.003836   0.005398  -0.015260

             25         26         27
          -0.002248   0.001402   0.001743

 DISPLACEMENT STEP IN ANGSTROM

  NO.  ATOM        X             Y             Z

    1  C        0.001781     -0.000604     -0.000064
    2  C        0.006977      0.002789     -0.002849
    3  H        0.000231      0.001382     -0.000579
    4  H        0.000119      0.000369     -0.001252
    5  H       -0.003640     -0.000491     -0.000826
    6  H       -0.002215     -0.000166     -0.000877
    7  H       -0.002156      0.000409      0.002781
    8  H       -0.005336      0.000720     -0.008162
    9  SI      -0.003540     -0.001718      0.003509
   10  H        0.001121     -0.001068      0.000566
   11  H        0.000328      0.000372     -0.000116


 ACTIVE CARTESIAN DISPLACEMENT STEP

              1          2          3          4          5          6
           0.003817  -0.001129  -0.000281   0.016749   0.004112  -0.007579

              7          8          9         10         11         12
           0.001449   0.002389  -0.002524   0.001131   0.000824  -0.004798

             13         14         15         16         17         18
          -0.004537  -0.000081  -0.004349  -0.001873   0.000365  -0.006472

             19         20         21         22         23         24
          -0.002958   0.002613  -0.005228  -0.003836   0.005398  -0.015260

             25         26         27
          -0.002248   0.001402   0.001743
 
 PREDICTED ENERGY CHANGE: -0.000408727
 
 INTERPOLATION DISTANCE: 4.1590100292
 
 *** SCFTOL TIGHTEN TO 0.100E-06 ***
 
 *** CDFTOL TIGHTEN TO 0.750E-04 ***


 COORDINATES OF OPTIMIZATION STEP 1 IN ANGSTROM

  NO.  ATOM        X              Y              Z        Z-ATOM   MASS   TYPE

    1  C        -1.758504       0.466552      -0.039729       6    12.011  QM
    2  C        -0.667056      -0.614195       0.119608       6    12.011  QM
    3  H        -1.622696       1.294099       0.676204       1     1.008  QM
    4  H        -0.743618      -1.083271       1.118948       1     1.008  QM
    5  H        -1.779891       0.905035      -1.051937       1     1.008  QM
    6  H        -0.837337      -1.430723      -0.611704       1     1.008  QM
    7  H        -2.763504       0.042672       0.147089       1     1.008  QM
    8  H         1.134879       0.564532      -1.374460       1     1.008  QM
    9  SI        1.141794       0.046251      -0.030482      14    28.085  QM
   10  H         2.116276      -1.056091       0.213701       1     1.008  QM
   11  H         1.364237       1.096090       1.011260       1     1.008  QM


 
 NEW SCF-ENERGY CALCULATED IN 9 CYCLES
 

 TOTAL ENERGY    =       -370.146613700

 ENERGY CHANGE =         -0.000692144
 ENERGY RATIO  =          1.693414526
 TRUST RADIUS  =          0.200000000
 
 BFGS DELTA*GAMMA: 0.257E-03
 
 BFGS DELTA*DE2*DELTA: 0.825E-03
 
 *** ENTERING OPTIMIZATION CYCLE: 2 ***
 

 PROJECTED CARTESIAN GRADIENTS IN A.U.

  NO.  ATOM        X             Y             Z

    1  C       -0.003933      0.000449      0.000055
    2  C       -0.011474     -0.002288     -0.001541
    3  H       -0.002189     -0.001660     -0.000297
    4  H       -0.000020      0.000012      0.000917
    5  H       -0.002656     -0.000464      0.001486
    6  H       -0.004829     -0.002475      0.000531
    7  H       -0.002274     -0.000121      0.000256
    8  H       -0.010997     -0.012823      0.022943
    9  SI       0.016147      0.005491     -0.005541
   10  H       -0.005764     -0.000346      0.005490
   11  H       -0.003321     -0.004762      0.003052


 ACTIVE CARTESIAN GRADIENTS

              1          2          3          4          5          6
          -0.004460   0.000033   0.000143  -0.014685  -0.001046  -0.002890

              7          8          9         10         11         12
          -0.003670  -0.001855  -0.000915  -0.002309  -0.000482  -0.000602

             13         14         15         16         17         18
          -0.003832  -0.000264   0.000794  -0.006794  -0.001909  -0.000709

             19         20         21         22         23         24
          -0.004367   0.000626  -0.002124  -0.017359  -0.017690   0.021361

             25         26         27
           0.001872  -0.000411  -0.003890


 FULL LOCAL GRADIENT

              1          2          3          4          5          6
          -0.032427   0.000124   0.000715  -0.004752  -0.001296   0.010385

              7          8          9         10         11         12
          -0.000594  -0.001537   0.002826  -0.000577  -0.001388   0.005091

             13         14         15         16         17         18
           0.002352   0.000334   0.002622  -0.001236  -0.001455   0.003190

             19         20         21         22         23         24
          -0.000840  -0.001381   0.001756  -0.002391  -0.006367   0.011777

             25         26         27
           0.002133  -0.000483  -0.001692


 TANGENTIAL LOCAL GRADIENTS IN A.U.

              1          2          3          4          5          6
           0.000124   0.000715  -0.004752  -0.001296   0.010385  -0.000594

              7          8          9         10         11         12
          -0.001537   0.002826  -0.000577  -0.001388   0.005091   0.002352

             13         14         15         16         17         18
           0.000334   0.002622  -0.001236  -0.001455   0.003190  -0.000840

             19         20         21         22         23         24
          -0.001381   0.001756  -0.002391  -0.006367   0.011777   0.002133

             25         26
          -0.000483  -0.001692

 COSANG =         0.979538146
 
 RMSQ FORCE :   0.0039034  MAXIMUM :   0.0003000  CONVERGED : NO
 MAX FORCE  :   0.0117774  MAXIMUM :   0.0004500  CONVERGED : NO
 RMSQ FORCE6:   4.4686448  MAXIMUM6:   0.0003000  CONVERGED : NO
 MAX FORCE6 :   4.4616026  MAXIMUM6:   0.0004500  CONVERGED : NO
 RMSQ DR    :   0.0055266  MAXIMUM :   0.0012000  CONVERGED : NO
 MAX DR     :   0.0167493  MAXIMUM :   0.0018000  CONVERGED : NO
 


 HESSIAN EIGENVALUES


                1           2           3           4           5           6
             0.28647     1.00000     1.00000     1.00000     1.00000     1.00000
 


                7           8           9          10          11          12
             1.00000     1.00000     1.00000     1.00000     1.00000     1.00000
 


               13          14          15          16          17          18
             1.00000     1.00000     1.00000     1.00000     1.00000     1.00000
 


               19          20          21          22          23          24
             1.00000     1.00000     1.00000     1.00000     1.00000     1.00000
 


               25          26
             1.00000     1.08602
 


 LAMBDA FOR LMQA STEP: 0.00

  |TANGENTIAL STEP| =   0.069456  |PARALLEL STEP| =   0.000580


 STEP IN NORMAL COORDINATES

              1          2          3          4          5          6
           0.006192  -0.000495  -0.001731   0.037512   0.004482  -0.015393

              7          8          9         10         11         12
           0.004012   0.005597  -0.007658   0.002761   0.004210  -0.017386

             13         14         15         16         17         18
          -0.013107  -0.001651  -0.011398  -0.002603   0.004288  -0.016175

             19         20         21         22         23         24
          -0.002604   0.007595  -0.012488  -0.010762   0.013620  -0.038536

             25         26         27
          -0.007134   0.001899   0.005704

 DISPLACEMENT STEP IN ANGSTROM

  NO.  ATOM        X             Y             Z

    1  C        0.002890     -0.000494     -0.000533
    2  C        0.016028      0.003968     -0.005559
    3  H        0.001139      0.003607     -0.002206
    4  H        0.000338      0.002026     -0.006270
    5  H       -0.009718     -0.001324     -0.002045
    6  H       -0.004519      0.001901     -0.002067
    7  H       -0.002591      0.001739      0.007339
    8  H       -0.013547      0.002081     -0.020586
    9  SI      -0.007724     -0.003935      0.008358
   10  H        0.003389     -0.002793      0.001896
   11  H        0.000980      0.001542      0.000851


 ACTIVE CARTESIAN DISPLACEMENT STEP

              1          2          3          4          5          6
           0.006192  -0.000495  -0.001731   0.037512   0.004482  -0.015393

              7          8          9         10         11         12
           0.004012   0.005597  -0.007658   0.002761   0.004210  -0.017386

             13         14         15         16         17         18
          -0.013107  -0.001651  -0.011398  -0.002603   0.004288  -0.016175

             19         20         21         22         23         24
          -0.002604   0.007595  -0.012488  -0.010762   0.013620  -0.038536

             25         26         27
          -0.007134   0.001899   0.005704
 
 PREDICTED ENERGY CHANGE: -0.000677009
 
 INTERPOLATION DISTANCE: 4.1590100292


 COORDINATES OF OPTIMIZATION STEP 2 IN ANGSTROM

  NO.  ATOM        X              Y              Z        Z-ATOM   MASS   TYPE

    1  C        -1.755614       0.466058      -0.040263       6    12.011  QM
    2  C        -0.651028      -0.610228       0.114049       6    12.011  QM
    3  H        -1.621558       1.297705       0.673998       1     1.008  QM
    4  H        -0.743280      -1.081245       1.112679       1     1.008  QM
    5  H        -1.789609       0.903710      -1.053981       1     1.008  QM
    6  H        -0.841855      -1.428822      -0.613771       1     1.008  QM
    7  H        -2.766096       0.044411       0.154428       1     1.008  QM
    8  H         1.121332       0.566613      -1.395046       1     1.008  QM
    9  SI        1.134070       0.042316      -0.022124      14    28.085  QM
   10  H         2.119665      -1.058884       0.215597       1     1.008  QM
   11  H         1.365216       1.097633       1.012111       1     1.008  QM


 
 NEW SCF-ENERGY CALCULATED IN 9 CYCLES
 

 TOTAL ENERGY    =       -370.147347720

 ENERGY CHANGE =         -0.000734020
 ENERGY RATIO  =          1.084210959
 TRUST RADIUS  =          0.200000000
 
 BFGS DELTA*GAMMA: 0.126E-02
 
 BFGS DELTA*DE2*DELTA: 0.137E-02
 
 *** ENTERING OPTIMIZATION CYCLE: 3 ***
 

 PROJECTED CARTESIAN GRADIENTS IN A.U.

  NO.  ATOM        X             Y             Z

    1  C       -0.002604      0.000256     -0.000044
    2  C        0.000634      0.001660     -0.004204
    3  H       -0.002147     -0.000620      0.000240
    4  H        0.000023      0.000425      0.001153
    5  H       -0.003893     -0.000342      0.000757
    6  H       -0.006938     -0.003527      0.000121
    7  H       -0.005811     -0.000058      0.001431
    8  H       -0.012243     -0.008984      0.010618
    9  SI       0.008416      0.002178     -0.000851
   10  H       -0.004159     -0.001102      0.003840
   11  H       -0.002457     -0.003902      0.000999


 ACTIVE CARTESIAN GRADIENTS

              1          2          3          4          5          6
          -0.002954  -0.000041  -0.000034   0.000084   0.002111  -0.006350

              7          8          9         10         11         12
          -0.002654  -0.000900  -0.000768  -0.000978  -0.000128  -0.001143

             13         14         15         16         17         18
          -0.003619   0.000400  -0.000638  -0.007327  -0.002475  -0.002593

             19         20         21         22         23         24
          -0.006671   0.001153  -0.004451  -0.013912  -0.010723   0.009540

             25         26         27
           0.001657   0.001222  -0.002801


 FULL LOCAL GRADIENT

              1          2          3          4          5          6
          -0.023592   0.000014   0.000326   0.002500   0.002096  -0.002496

              7          8          9         10         11         12
          -0.000868  -0.000684   0.001377   0.000052  -0.000635   0.002236

             13         14         15         16         17         18
           0.000456   0.000811   0.000611  -0.003040  -0.002081   0.000639

             19         20         21         22         23         24
          -0.003465  -0.000712  -0.000701   0.000007  -0.001134   0.002021

             25         26         27
           0.001806   0.001180  -0.001170


 TANGENTIAL LOCAL GRADIENTS IN A.U.

              1          2          3          4          5          6
           0.000014   0.000326   0.002500   0.002096  -0.002496  -0.000868

              7          8          9         10         11         12
          -0.000684   0.001377   0.000052  -0.000635   0.002236   0.000456

             13         14         15         16         17         18
           0.000811   0.000611  -0.003040  -0.002081   0.000639  -0.003465

             19         20         21         22         23         24
          -0.000712  -0.000701   0.000007  -0.001134   0.002021   0.001806

             25         26
           0.001180  -0.001170

 COSANG =         0.175086930
 
 RMSQ FORCE :   0.0015827  MAXIMUM :   0.0003000  CONVERGED : NO
 MAX FORCE  :   0.0034647  MAXIMUM :   0.0004500  CONVERGED : NO
 RMSQ FORCE6:   3.8717580  MAXIMUM6:   0.0003000  CONVERGED : NO
 MAX FORCE6 :   3.8703063  MAXIMUM6:   0.0004500  CONVERGED : NO
 RMSQ DR    :   0.0133673  MAXIMUM :   0.0012000  CONVERGED : NO
 MAX DR     :   0.0385356  MAXIMUM :   0.0018000  CONVERGED : NO
 


 HESSIAN EIGENVALUES


                1           2           3           4           5           6
             0.24475     0.99997     1.00000     1.00000     1.00000     1.00000
 


                7           8           9          10          11          12
             1.00000     1.00000     1.00000     1.00000     1.00000     1.00000
 


               13          14          15          16          17          18
             1.00000     1.00000     1.00000     1.00000     1.00000     1.00000
 


               19          20          21          22          23          24
             1.00000     1.00000     1.00000     1.00000     1.00000     1.00000
 


               25          26
             1.01195     1.13341
 


 LAMBDA FOR LMQA STEP: 0.00

  |TANGENTIAL STEP| =   0.011639  |PARALLEL STEP| =   0.000016


 STEP IN NORMAL COORDINATES

              1          2          3          4          5          6
           0.001741  -0.000149  -0.000365   0.000493  -0.001502  -0.000422

              7          8          9         10         11         12
           0.001251   0.001310  -0.002290   0.000131   0.001050  -0.004630

             13         14         15         16         17         18
          -0.003232  -0.001130  -0.002304   0.001684   0.002442  -0.002897

             19         20         21         22         23         24
           0.002806   0.001632  -0.000819  -0.002028   0.002060  -0.005830

             25         26         27
          -0.002584  -0.001000   0.001754

 DISPLACEMENT STEP IN ANGSTROM

  NO.  ATOM        X             Y             Z

    1  C        0.000812     -0.000143     -0.000110
    2  C        0.000036     -0.000545     -0.000069
    3  H        0.000661      0.000810     -0.000952
    4  H        0.000075      0.000381     -0.002201
    5  H       -0.001960     -0.000416     -0.000476
    6  H        0.000480      0.001528     -0.000527
    7  H        0.001467      0.000532      0.001574
    8  H       -0.001846      0.000519     -0.003105
    9  SI      -0.000596     -0.000231      0.000852
   10  H        0.001036     -0.000441      0.000772
   11  H        0.000306      0.000680      0.001034


 ACTIVE CARTESIAN DISPLACEMENT STEP

              1          2          3          4          5          6
           0.001741  -0.000149  -0.000365   0.000493  -0.001502  -0.000422

              7          8          9         10         11         12
           0.001251   0.001310  -0.002290   0.000131   0.001050  -0.004630

             13         14         15         16         17         18
          -0.003232  -0.001130  -0.002304   0.001684   0.002442  -0.002897

             19         20         21         22         23         24
           0.002806   0.001632  -0.000819  -0.002028   0.002060  -0.005830

             25         26         27
          -0.002584  -0.001000   0.001754
 
 PREDICTED ENERGY CHANGE: -0.000037083
 
 INTERPOLATION DISTANCE: 4.1590100292
 
 *** SCFTOL TIGHTEN TO 0.250E-07 ***
 
 *** CDFTOL TIGHTEN TO 0.100E-04 ***


 COORDINATES OF OPTIMIZATION STEP 3 IN ANGSTROM

  NO.  ATOM        X              Y              Z        Z-ATOM   MASS   TYPE

    1  C        -1.754802       0.465915      -0.040372       6    12.011  QM
    2  C        -0.650993      -0.610773       0.113980       6    12.011  QM
    3  H        -1.620897       1.298515       0.673046       1     1.008  QM
    4  H        -0.743205      -1.080863       1.110478       1     1.008  QM
    5  H        -1.791569       0.903295      -1.054457       1     1.008  QM
    6  H        -0.841375      -1.427294      -0.614298       1     1.008  QM
    7  H        -2.764629       0.044944       0.156002       1     1.008  QM
    8  H         1.119486       0.567132      -1.398151       1     1.008  QM
    9  SI        1.133474       0.042086      -0.021272      14    28.085  QM
   10  H         2.120701      -1.059325       0.216369       1     1.008  QM
   11  H         1.365522       1.098313       1.013145       1     1.008  QM


 
 NEW SCF-ENERGY CALCULATED IN 9 CYCLES
 

 TOTAL ENERGY    =       -370.147410809

 ENERGY CHANGE =         -0.000063089
 ENERGY RATIO  =          1.701294953
 TRUST RADIUS  =          0.200000000
 
 BFGS DELTA*GAMMA: 0.227E-04
 
 BFGS DELTA*DE2*DELTA: 0.749E-04
 
 *** ENTERING OPTIMIZATION CYCLE: 4 ***
 

 PROJECTED CARTESIAN GRADIENTS IN A.U.

  NO.  ATOM        X             Y             Z

    1  C       -0.002374      0.000253     -0.000105
    2  C        0.000493      0.000836     -0.003819
    3  H       -0.002156     -0.000442      0.000245
    4  H        0.000282      0.001131     -0.000189
    5  H       -0.004050     -0.000080      0.000575
    6  H       -0.006823     -0.002811      0.000466
    7  H       -0.005429      0.000228      0.001360
    8  H       -0.012282     -0.008377      0.009092
    9  SI       0.008160      0.002184     -0.000523
   10  H       -0.003846     -0.001321      0.003694
   11  H       -0.002277     -0.003615      0.001066


 ACTIVE CARTESIAN GRADIENTS

              1          2          3          4          5          6
          -0.002692  -0.000009  -0.000135  -0.000032   0.001026  -0.005857

              7          8          9         10         11         12
          -0.002734  -0.000976  -0.000696  -0.000553   0.000445  -0.002411

             13         14         15         16         17         18
          -0.003824   0.000413  -0.000850  -0.007040  -0.001925  -0.002355

             19         20         21         22         23         24
          -0.006268   0.001258  -0.004689  -0.013680  -0.009922   0.008069

             25         26         27
           0.001469   0.001246  -0.002403


 FULL LOCAL GRADIENT

              1          2          3          4          5          6
          -0.022647   0.000040   0.000189   0.002227   0.001008  -0.002246

              7          8          9         10         11         12
          -0.001058  -0.000766   0.001311   0.000413  -0.000025   0.000919

             13         14         15         16         17         18
           0.000439   0.000841   0.000456  -0.002588  -0.001511   0.000914

             19         20         21         22         23         24
          -0.003031  -0.000600  -0.000927   0.000221  -0.000457   0.000750

             25         26         27
           0.001599   0.001200  -0.000827


 TANGENTIAL LOCAL GRADIENTS IN A.U.

              1          2          3          4          5          6
           0.000040   0.000189   0.002227   0.001008  -0.002246  -0.001058

              7          8          9         10         11         12
          -0.000766   0.001311   0.000413  -0.000025   0.000919   0.000439

             13         14         15         16         17         18
           0.000841   0.000456  -0.002588  -0.001511   0.000914  -0.003031

             19         20         21         22         23         24
          -0.000600  -0.000927   0.000221  -0.000457   0.000750   0.001599

             25         26
           0.001200  -0.000827

 COSANG =         0.958627983
 
 RMSQ FORCE :   0.0012759  MAXIMUM :   0.0003000  CONVERGED : NO
 MAX FORCE  :   0.0030310  MAXIMUM :   0.0004500  CONVERGED : NO
 RMSQ FORCE6:   3.1614715  MAXIMUM6:   0.0003000  CONVERGED : NO
 MAX FORCE6 :   3.1603695  MAXIMUM6:   0.0004500  CONVERGED : NO
 RMSQ DR    :   0.0022399  MAXIMUM :   0.0012000  CONVERGED : NO
 MAX DR     :   0.0058299  MAXIMUM :   0.0018000  CONVERGED : NO
 


 HESSIAN EIGENVALUES


                1           2           3           4           5           6
             0.14607     0.49824     1.00000     1.00000     1.00000     1.00000
 


                7           8           9          10          11          12
             1.00000     1.00000     1.00000     1.00000     1.00000     1.00000
 


               13          14          15          16          17          18
             1.00000     1.00000     1.00000     1.00000     1.00000     1.00000
 


               19          20          21          22          23          24
             1.00000     1.00000     1.00000     1.00000     1.00000     1.00018
 


               25          26
             1.01624     1.14795
 


 LAMBDA FOR LMQA STEP: 0.00

  |TANGENTIAL STEP| =   0.030850  |PARALLEL STEP| =   0.000114


 STEP IN NORMAL COORDINATES

              1          2          3          4          5          6
           0.004817  -0.000489  -0.000760  -0.004113  -0.003222   0.000338

              7          8          9         10         11         12
           0.004588   0.004269  -0.007375  -0.001230   0.001410  -0.010125

             13         14         15         16         17         18
          -0.008690  -0.004047  -0.005869   0.006739   0.006955  -0.008464

             19         20         21         22         23         24
           0.010513   0.004324   0.000401  -0.004668   0.004151  -0.011659

             25         26         27
          -0.008024  -0.004297   0.004655

 DISPLACEMENT STEP IN ANGSTROM

  NO.  ATOM        X             Y             Z

    1  C        0.002247     -0.000423     -0.000221
    2  C       -0.002344     -0.001458      0.000341
    3  H        0.002437      0.002138     -0.003208
    4  H       -0.000228     -0.000136     -0.004964
    5  H       -0.005113     -0.001749     -0.001159
    6  H        0.002835      0.004419     -0.002211
    7  H        0.005684      0.001219      0.004627
    8  H       -0.003661      0.001180     -0.006197
    9  SI      -0.001038     -0.000358      0.001245
   10  H        0.003032     -0.000728      0.002566
   11  H        0.000827      0.002042      0.003558


 ACTIVE CARTESIAN DISPLACEMENT STEP

              1          2          3          4          5          6
           0.004817  -0.000489  -0.000760  -0.004113  -0.003222   0.000338

              7          8          9         10         11         12
           0.004588   0.004269  -0.007375  -0.001230   0.001410  -0.010125

             13         14         15         16         17         18
          -0.008690  -0.004047  -0.005869   0.006739   0.006955  -0.008464

             19         20         21         22         23         24
           0.010513   0.004324   0.000401  -0.004668   0.004151  -0.011659

             25         26         27
          -0.008024  -0.004297   0.004655
 
 PREDICTED ENERGY CHANGE: -0.000083948
 
 INTERPOLATION DISTANCE: 4.1590100292


 COORDINATES OF OPTIMIZATION STEP 4 IN ANGSTROM

  NO.  ATOM        X              Y              Z        Z-ATOM   MASS   TYPE

    1  C        -1.752554       0.465492      -0.040593       6    12.011  QM
    2  C        -0.653337      -0.612231       0.114321       6    12.011  QM
    3  H        -1.618460       1.300653       0.669838       1     1.008  QM
    4  H        -0.743432      -1.080999       1.105513       1     1.008  QM
    5  H        -1.796682       0.901546      -1.055616       1     1.008  QM
    6  H        -0.838540      -1.422875      -0.616509       1     1.008  QM
    7  H        -2.758945       0.046162       0.160629       1     1.008  QM
    8  H         1.115824       0.568312      -1.404348       1     1.008  QM
    9  SI        1.132436       0.041728      -0.020027      14    28.085  QM
   10  H         2.123734      -1.060053       0.218935       1     1.008  QM
   11  H         1.366349       1.100355       1.016703       1     1.008  QM


 
 NEW SCF-ENERGY CALCULATED IN 9 CYCLES
 

 TOTAL ENERGY    =       -370.147513463

 ENERGY CHANGE =         -0.000102654
 ENERGY RATIO  =          1.222830133
 TRUST RADIUS  =          0.200000000
 
 BFGS DELTA*GAMMA: 0.135E-03
 
 BFGS DELTA*DE2*DELTA: 0.173E-03
 
 *** ENTERING OPTIMIZATION CYCLE: 5 ***
 

 PROJECTED CARTESIAN GRADIENTS IN A.U.

  NO.  ATOM        X             Y             Z

    1  C       -0.001769     -0.000117     -0.000156
    2  C       -0.001592     -0.001171     -0.002663
    3  H       -0.002213     -0.000182      0.000121
    4  H        0.000994      0.002794     -0.003348
    5  H       -0.004338      0.000573      0.000242
    6  H       -0.006116     -0.000880      0.001311
    7  H       -0.003504      0.001058      0.000959
    8  H       -0.012200     -0.007106      0.006347
    9  SI       0.008296      0.002406     -0.000241
   10  H       -0.002983     -0.001849      0.003597
   11  H       -0.001825     -0.002662      0.001773


 ACTIVE CARTESIAN GRADIENTS

              1          2          3          4          5          6
          -0.002007  -0.000451  -0.000241  -0.002290  -0.001639  -0.004310

              7          8          9         10         11         12
          -0.003091  -0.001332  -0.000604   0.000408   0.001774  -0.005288

             13         14         15         16         17         18
          -0.004429   0.000361  -0.001143  -0.006093  -0.000486  -0.001572

             19         20         21         22         23         24
          -0.004434   0.001611  -0.005042  -0.013409  -0.008448   0.005431

             25         26         27
           0.000744   0.000817  -0.001192


 FULL LOCAL GRADIENT

              1          2          3          4          5          6
          -0.020920  -0.000418  -0.000004   0.000404  -0.001690  -0.000129

              7          8          9         10         11         12
          -0.001480  -0.001109   0.001290   0.001319   0.001337  -0.001768

             13         14         15         16         17         18
           0.000561   0.000845   0.000373  -0.001057  -0.000004   0.001835

             19         20         21         22         23         24
          -0.001095  -0.000210  -0.001279   0.000425   0.000810  -0.001535

             25         26         27
           0.000824   0.000753   0.000290


 TANGENTIAL LOCAL GRADIENTS IN A.U.

              1          2          3          4          5          6
          -0.000418  -0.000004   0.000404  -0.001690  -0.000129  -0.001480

              7          8          9         10         11         12
          -0.001109   0.001290   0.001319   0.001337  -0.001768   0.000561

             13         14         15         16         17         18
           0.000845   0.000373  -0.001057  -0.000004   0.001835  -0.001095

             19         20         21         22         23         24
          -0.000210  -0.001279   0.000425   0.000810  -0.001535   0.000824

             25         26
           0.000753   0.000290

 COSANG =         0.383226880
 
 RMSQ FORCE :   0.0010377  MAXIMUM :   0.0003000  CONVERGED : NO
 MAX FORCE  :   0.0018355  MAXIMUM :   0.0004500  CONVERGED : NO
 RMSQ FORCE6:   2.2356052  MAXIMUM6:   0.0003000  CONVERGED : NO
 MAX FORCE6 :   2.2352624  MAXIMUM6:   0.0004500  CONVERGED : NO
 RMSQ DR    :   0.0059371  MAXIMUM :   0.0012000  CONVERGED : NO
 MAX DR     :   0.0116585  MAXIMUM :   0.0018000  CONVERGED : NO
 


 HESSIAN EIGENVALUES


                1           2           3           4           5           6
             0.11463     0.42674     1.00000     1.00000     1.00000     1.00000
 


                7           8           9          10          11          12
             1.00000     1.00000     1.00000     1.00000     1.00000     1.00000
 


               13          14          15          16          17          18
             1.00000     1.00000     1.00000     1.00000     1.00000     1.00000
 


               19          20          21          22          23          24
             1.00000     1.00000     1.00000     1.00000     1.00018     1.00228
 


               25          26
             1.01930     1.31542
 


 LAMBDA FOR LMQA STEP: 0.00

  |TANGENTIAL STEP| =   0.013522  |PARALLEL STEP| =   0.000022


 STEP IN NORMAL COORDINATES

              1          2          3          4          5          6
           0.001832   0.000377  -0.000253  -0.002671   0.000435   0.000196

              7          8          9         10         11         12
           0.003214   0.002717  -0.004070  -0.002012  -0.000919  -0.001661

             13         14         15         16         17         18
          -0.003424  -0.002405  -0.002404   0.003928   0.002601  -0.004731

             19         20         21         22         23         24
           0.005213   0.001621   0.001995  -0.001232   0.000773  -0.002138

             25         26         27
          -0.003756  -0.002420   0.001296

 DISPLACEMENT STEP IN ANGSTROM

  NO.  ATOM        X             Y             Z

    1  C        0.000855      0.000044     -0.000078
    2  C       -0.001345     -0.000123      0.000146
    3  H        0.001575      0.000930     -0.001776
    4  H       -0.000617     -0.001251     -0.000793
    5  H       -0.002104     -0.001381     -0.000392
    6  H        0.001983      0.001617     -0.001747
    7  H        0.002833      0.000134      0.002507
    8  H       -0.000752      0.000223     -0.001123
    9  SI      -0.000527     -0.000162      0.000010
   10  H        0.001285      0.000124      0.001353
   11  H        0.000268      0.000734      0.001684


 ACTIVE CARTESIAN DISPLACEMENT STEP

              1          2          3          4          5          6
           0.001832   0.000377  -0.000253  -0.002671   0.000435   0.000196

              7          8          9         10         11         12
           0.003214   0.002717  -0.004070  -0.002012  -0.000919  -0.001661

             13         14         15         16         17         18
          -0.003424  -0.002405  -0.002404   0.003928   0.002601  -0.004731

             19         20         21         22         23         24
           0.005213   0.001621   0.001995  -0.001232   0.000773  -0.002138

             25         26         27
          -0.003756  -0.002420   0.001296
 
 PREDICTED ENERGY CHANGE: -0.000021363
 
 INTERPOLATION DISTANCE: 4.1590100292


 COORDINATES OF OPTIMIZATION STEP 5 IN ANGSTROM

  NO.  ATOM        X              Y              Z        Z-ATOM   MASS   TYPE

    1  C        -1.751700       0.465535      -0.040671       6    12.011  QM
    2  C        -0.654682      -0.612354       0.114467       6    12.011  QM
    3  H        -1.616884       1.301583       0.668062       1     1.008  QM
    4  H        -0.744049      -1.082251       1.104721       1     1.008  QM
    5  H        -1.798786       0.900165      -1.056008       1     1.008  QM
    6  H        -0.836557      -1.421258      -0.618256       1     1.008  QM
    7  H        -2.756111       0.046297       0.163136       1     1.008  QM
    8  H         1.115072       0.568535      -1.405471       1     1.008  QM
    9  SI        1.131909       0.041565      -0.020017      14    28.085  QM
   10  H         2.125018      -1.059929       0.220288       1     1.008  QM
   11  H         1.366617       1.101089       1.018388       1     1.008  QM


 
 NEW SCF-ENERGY CALCULATED IN 10 CYCLES
 

 TOTAL ENERGY    =       -370.147549894

 ENERGY CHANGE =         -0.000036431
 ENERGY RATIO  =          1.705285346
 TRUST RADIUS  =          0.200000000
 
 BFGS DELTA*GAMMA: 0.133E-04
 
 BFGS DELTA*DE2*DELTA: 0.437E-04
 
 *** ENTERING OPTIMIZATION CYCLE: 6 ***
 

 PROJECTED CARTESIAN GRADIENTS IN A.U.

  NO.  ATOM        X             Y             Z

    1  C       -0.001555     -0.000336     -0.000121
    2  C       -0.002561     -0.001271     -0.002494
    3  H       -0.002246     -0.000324     -0.000019
    4  H        0.001170      0.002897     -0.003557
    5  H       -0.004376      0.000611      0.000338
    6  H       -0.005735     -0.000547      0.001414
    7  H       -0.002577      0.001232      0.000798
    8  H       -0.012105     -0.006866      0.005980
    9  SI       0.008404      0.002424     -0.000370
   10  H       -0.002613     -0.002028      0.003744
   11  H       -0.001670     -0.002227      0.002287


 ACTIVE CARTESIAN GRADIENTS

              1          2          3          4          5          6
          -0.001763  -0.000735  -0.000197  -0.003341  -0.001783  -0.004065

              7          8          9         10         11         12
          -0.003186  -0.001509  -0.000720   0.000538   0.001853  -0.005446

             13         14         15         16         17         18
          -0.004560   0.000294  -0.001006  -0.005742  -0.000245  -0.001404

             19         20         21         22         23         24
          -0.003554   0.001735  -0.005015  -0.013399  -0.008215   0.005083

             25         26         27
           0.000280   0.000420  -0.000673


 FULL LOCAL GRADIENT

              1          2          3          4          5          6
          -0.020555  -0.000704   0.000009  -0.000401  -0.001843   0.000613

              7          8          9         10         11         12
          -0.001486  -0.001261   0.001243   0.001485   0.001390  -0.001774

             13         14         15         16         17         18
           0.000619   0.000785   0.000556  -0.000569   0.000256   0.002005

             19         20         21         22         23         24
          -0.000212  -0.000046  -0.001300   0.000287   0.000963  -0.001799

             25         26         27
           0.000340   0.000345   0.000791


 TANGENTIAL LOCAL GRADIENTS IN A.U.

              1          2          3          4          5          6
          -0.000704   0.000009  -0.000401  -0.001843   0.000613  -0.001486

              7          8          9         10         11         12
          -0.001261   0.001243   0.001485   0.001390  -0.001774   0.000619

             13         14         15         16         17         18
           0.000785   0.000556  -0.000569   0.000256   0.002005  -0.000212

             19         20         21         22         23         24
          -0.000046  -0.001300   0.000287   0.000963  -0.001799   0.000340

             25         26
           0.000345   0.000791

 COSANG =         0.942996685
 
 RMSQ FORCE :   0.0010673  MAXIMUM :   0.0003000  CONVERGED : NO
 MAX FORCE  :   0.0020048  MAXIMUM :   0.0004500  CONVERGED : NO
 RMSQ FORCE6:   0.0024161  MAXIMUM6:   0.0003000  CONVERGED : NO
 MAX FORCE6 :   0.0081504  MAXIMUM6:   0.0004500  CONVERGED : NO
 RMSQ DR    :   0.0026022  MAXIMUM :   0.0012000  CONVERGED : NO
 MAX DR     :   0.0052127  MAXIMUM :   0.0018000  CONVERGED : NO
 


 HESSIAN EIGENVALUES


                1           2           3           4           5           6
             0.05884     0.30798     0.96797     1.00000     1.00000     1.00000
 


                7           8           9          10          11          12
             1.00000     1.00000     1.00000     1.00000     1.00000     1.00000
 


               13          14          15          16          17          18
             1.00000     1.00000     1.00000     1.00000     1.00000     1.00000
 


               19          20          21          22          23          24
             1.00000     1.00000     1.00000     1.00001     1.00016     1.00093
 


               25          26
             1.03344     1.10359
 


 LAMBDA FOR LMQA STEP: 0.00

  |TANGENTIAL STEP| =   0.040375  |PARALLEL STEP| =   0.000196


 STEP IN NORMAL COORDINATES

              1          2          3          4          5          6
           0.004502   0.002693  -0.000826  -0.005606   0.003637   0.000148

              7          8          9         10         11         12
           0.011394   0.009690  -0.012777  -0.008020  -0.004640  -0.001511

             13         14         15         16         17         18
          -0.009355  -0.007739  -0.007470   0.012087   0.006718  -0.015782

             19         20         21         22         23         24
           0.013884   0.004165   0.008071  -0.002300   0.000931  -0.002577

             25         26         27
          -0.010176  -0.006675   0.001592

 DISPLACEMENT STEP IN ANGSTROM

  NO.  ATOM        X             Y             Z

    1  C        0.002101      0.000752     -0.000278
    2  C       -0.002751      0.000305      0.000255
    3  H        0.005399      0.003045     -0.005526
    4  H       -0.002712     -0.005224     -0.000594
    5  H       -0.006050     -0.004878     -0.001228
    6  H        0.006283      0.004063     -0.006283
    7  H        0.007503     -0.000302      0.008304
    8  H       -0.001255      0.000154     -0.001310
    9  SI      -0.002032     -0.000584     -0.000304
   10  H        0.003299      0.001172      0.003991
   11  H        0.000507      0.001403      0.004331


 ACTIVE CARTESIAN DISPLACEMENT STEP

              1          2          3          4          5          6
           0.004502   0.002693  -0.000826  -0.005606   0.003637   0.000148

              7          8          9         10         11         12
           0.011394   0.009690  -0.012777  -0.008020  -0.004640  -0.001511

             13         14         15         16         17         18
          -0.009355  -0.007739  -0.007470   0.012087   0.006718  -0.015782

             19         20         21         22         23         24
           0.013884   0.004165   0.008071  -0.002300   0.000931  -0.002577

             25         26         27
          -0.010176  -0.006675   0.001592
 
 PREDICTED ENERGY CHANGE: -0.000060358
 
 INTERPOLATION DISTANCE: 4.1590100292


 COORDINATES OF OPTIMIZATION STEP 6 IN ANGSTROM

  NO.  ATOM        X              Y              Z        Z-ATOM   MASS   TYPE

    1  C        -1.749599       0.466287      -0.040949       6    12.011  QM
    2  C        -0.657433      -0.612049       0.114721       6    12.011  QM
    3  H        -1.611486       1.304628       0.662535       1     1.008  QM
    4  H        -0.746761      -1.087474       1.104126       1     1.008  QM
    5  H        -1.804836       0.895287      -1.057236       1     1.008  QM
    6  H        -0.830275      -1.417195      -0.624539       1     1.008  QM
    7  H        -2.748609       0.045995       0.171441       1     1.008  QM
    8  H         1.113817       0.568689      -1.406782       1     1.008  QM
    9  SI        1.129877       0.040981      -0.020321      14    28.085  QM
   10  H         2.128317      -1.058757       0.224279       1     1.008  QM
   11  H         1.367125       1.102492       1.022719       1     1.008  QM


 
 NEW SCF-ENERGY CALCULATED IN 11 CYCLES
 

 TOTAL ENERGY    =       -370.147634149

 ENERGY CHANGE =         -0.000084255
 ENERGY RATIO  =          1.395922434
 TRUST RADIUS  =          0.200000000
 
 BFGS DELTA*GAMMA: 0.805E-04
 
 BFGS DELTA*DE2*DELTA: 0.129E-03
 
 *** ENTERING OPTIMIZATION CYCLE: 7 ***
 

 PROJECTED CARTESIAN GRADIENTS IN A.U.

  NO.  ATOM        X             Y             Z

    1  C       -0.001015     -0.000736     -0.000072
    2  C       -0.004124     -0.000352     -0.002500
    3  H       -0.002332     -0.001012     -0.000421
    4  H        0.001397      0.002294     -0.002444
    5  H       -0.004411      0.000362      0.000907
    6  H       -0.004774     -0.000536      0.001084
    7  H       -0.000501      0.001227      0.000521
    8  H       -0.011834     -0.006534      0.005755
    9  SI       0.008173      0.002181     -0.000852
   10  H       -0.001629     -0.002391      0.004274
   11  H       -0.001317     -0.001168      0.003700


 ACTIVE CARTESIAN GRADIENTS

              1          2          3          4          5          6
          -0.001152  -0.001230  -0.000142  -0.004982  -0.000543  -0.004044

              7          8          9         10         11         12
          -0.003220  -0.001872  -0.001213   0.000508   0.001457  -0.004270

             13         14         15         16         17         18
          -0.004634   0.000144  -0.000365  -0.004987  -0.000218  -0.001457

             19         20         21         22         23         24
          -0.001515   0.001965  -0.004767  -0.013298  -0.007898   0.004891

             25         26         27
          -0.001108  -0.000738   0.000567


 FULL LOCAL GRADIENT

              1          2          3          4          5          6
          -0.019688  -0.001201  -0.000009  -0.001866  -0.000594   0.001463

              7          8          9         10         11         12
          -0.001287  -0.001545   0.000891   0.001528   0.000911  -0.000398

             13         14         15         16         17         18
           0.000553   0.000600   0.001173   0.000167   0.000301   0.001767

             19         20         21         22         23         24
           0.001710   0.000344  -0.001290  -0.000331   0.000943  -0.001746

             25         26         27
          -0.001099  -0.000842   0.001980


 TANGENTIAL LOCAL GRADIENTS IN A.U.

              1          2          3          4          5          6
          -0.001201  -0.000009  -0.001866  -0.000594   0.001463  -0.001287

              7          8          9         10         11         12
          -0.001545   0.000891   0.001528   0.000911  -0.000398   0.000553

             13         14         15         16         17         18
           0.000600   0.001173   0.000167   0.000301   0.001767   0.001710

             19         20         21         22         23         24
           0.000344  -0.001290  -0.000331   0.000943  -0.001746  -0.001099

             25         26
          -0.000842   0.001980

 COSANG =         0.738758780
 
 RMSQ FORCE :   0.0011676  MAXIMUM :   0.0003000  CONVERGED : NO
 MAX FORCE  :   0.0019800  MAXIMUM :   0.0004500  CONVERGED : NO
 RMSQ FORCE6:   0.0012406  MAXIMUM6:   0.0003000  CONVERGED : NO
 MAX FORCE6 :   0.0044569  MAXIMUM6:   0.0004500  CONVERGED : NO
 RMSQ DR    :   0.0077702  MAXIMUM :   0.0012000  CONVERGED : NO
 MAX DR     :   0.0157824  MAXIMUM :   0.0018000  CONVERGED : NO
 


 HESSIAN EIGENVALUES


                1           2           3           4           5           6
             0.04076     0.27502     0.88208     1.00000     1.00000     1.00000
 


                7           8           9          10          11          12
             1.00000     1.00000     1.00000     1.00000     1.00000     1.00000
 


               13          14          15          16          17          18
             1.00000     1.00000     1.00000     1.00000     1.00000     1.00000
 


               19          20          21          22          23          24
             1.00000     1.00000     1.00001     1.00014     1.00032     1.00113
 


               25          26
             1.02276     1.22092
 


 LAMBDA FOR LMQA STEP: 0.00

  |TANGENTIAL STEP| =   0.029368  |PARALLEL STEP| =   0.000104


 STEP IN NORMAL COORDINATES

              1          2          3          4          5          6
           0.002067   0.003357  -0.000595  -0.001450   0.002939   0.000085

              7          8          9         10         11         12
           0.009663   0.008504  -0.009217  -0.007248  -0.004413   0.000321

             13         14         15         16         17         18
          -0.005956  -0.005934  -0.006172   0.008676   0.004216  -0.012356

             19         20         21         22         23         24
           0.007362   0.002275   0.007420  -0.000243  -0.000331   0.000942

             25         26         27
          -0.005359  -0.003462  -0.001545

 DISPLACEMENT STEP IN ANGSTROM

  NO.  ATOM        X             Y             Z

    1  C        0.000964      0.001118     -0.000221
    2  C       -0.000612      0.000172      0.000156
    3  H        0.004516      0.002764     -0.003993
    4  H       -0.002711     -0.004576      0.000260
    5  H       -0.004086     -0.003951     -0.001237
    6  H        0.004536      0.002508     -0.005114
    7  H        0.003961     -0.000667      0.006682
    8  H       -0.000013     -0.000273      0.000557
    9  SI      -0.001715     -0.000366     -0.000262
   10  H        0.001593      0.001651      0.002515
   11  H        0.000042      0.000022      0.001935


 ACTIVE CARTESIAN DISPLACEMENT STEP

              1          2          3          4          5          6
           0.002067   0.003357  -0.000595  -0.001450   0.002939   0.000085

              7          8          9         10         11         12
           0.009663   0.008504  -0.009217  -0.007248  -0.004413   0.000321

             13         14         15         16         17         18
          -0.005956  -0.005934  -0.006172   0.008676   0.004216  -0.012356

             19         20         21         22         23         24
           0.007362   0.002275   0.007420  -0.000243  -0.000331   0.000942

             25         26         27
          -0.005359  -0.003462  -0.001545
 
 PREDICTED ENERGY CHANGE: -0.000033758
 
 INTERPOLATION DISTANCE: 4.1590100292


 COORDINATES OF OPTIMIZATION STEP 7 IN ANGSTROM

  NO.  ATOM        X              Y              Z        Z-ATOM   MASS   TYPE

    1  C        -1.748634       0.467405      -0.041170       6    12.011  QM
    2  C        -0.658045      -0.611877       0.114878       6    12.011  QM
    3  H        -1.606969       1.307391       0.658542       1     1.008  QM
    4  H        -0.749472      -1.092051       1.104386       1     1.008  QM
    5  H        -1.808922       0.891335      -1.058473       1     1.008  QM
    6  H        -0.825738      -1.414686      -0.629654       1     1.008  QM
    7  H        -2.744648       0.045328       0.178123       1     1.008  QM
    8  H         1.113805       0.568416      -1.406225       1     1.008  QM
    9  SI        1.128162       0.040616      -0.020583      14    28.085  QM
   10  H         2.129911      -1.057106       0.226794       1     1.008  QM
   11  H         1.367167       1.102513       1.024654       1     1.008  QM


 
 NEW SCF-ENERGY CALCULATED IN 9 CYCLES
 

 TOTAL ENERGY    =       -370.147688933

 ENERGY CHANGE =         -0.000054784
 ENERGY RATIO  =          1.622836527
 TRUST RADIUS  =          0.200000000
 
 BFGS DELTA*GAMMA: 0.297E-04
 
 BFGS DELTA*DE2*DELTA: 0.718E-04
 
 *** ENTERING OPTIMIZATION CYCLE: 8 ***
 

 PROJECTED CARTESIAN GRADIENTS IN A.U.

  NO.  ATOM        X             Y             Z

    1  C       -0.000815     -0.000516     -0.000183
    2  C       -0.004054      0.000460     -0.002607
    3  H       -0.002330     -0.001511     -0.000567
    4  H        0.001335      0.001480     -0.000968
    5  H       -0.004368      0.000051      0.001343
    6  H       -0.004254     -0.000981      0.000524
    7  H        0.000135      0.000779      0.000526
    8  H       -0.011648     -0.006548      0.006159
    9  SI       0.007632      0.001935     -0.001212
   10  H       -0.001169     -0.002464      0.004626
   11  H       -0.001180     -0.000825      0.004386


 ACTIVE CARTESIAN GRADIENTS

              1          2          3          4          5          6
          -0.000925  -0.000880  -0.000314  -0.004906   0.000808  -0.004252

              7          8          9         10         11         12
          -0.003030  -0.001915  -0.001511   0.000247   0.000966  -0.002761

             13         14         15         16         17         18
          -0.004453   0.000143   0.000066  -0.004653  -0.000470  -0.001788

             19         20         21         22         23         24
          -0.000823   0.001921  -0.004470  -0.013168  -0.007959   0.005288

             25         26         27
          -0.001906  -0.001311   0.000979


 FULL LOCAL GRADIENT

              1          2          3          4          5          6
          -0.019260  -0.000848  -0.000207  -0.002011   0.000780   0.001197

              7          8          9         10         11         12
          -0.001034  -0.001538   0.000559   0.001247   0.000384   0.000982

             13         14         15         16         17         18
           0.000334   0.000540   0.001468   0.000172   0.000033   0.001171

             19         20         21         22         23         24
           0.002223   0.000432  -0.001217  -0.000872   0.000588  -0.001182

             25         26         27
          -0.001922  -0.001429   0.002355


 TANGENTIAL LOCAL GRADIENTS IN A.U.

              1          2          3          4          5          6
          -0.000848  -0.000207  -0.002011   0.000780   0.001197  -0.001034

              7          8          9         10         11         12
          -0.001538   0.000559   0.001247   0.000384   0.000982   0.000334

             13         14         15         16         17         18
           0.000540   0.001468   0.000172   0.000033   0.001171   0.002223

             19         20         21         22         23         24
           0.000432  -0.001217  -0.000872   0.000588  -0.001182  -0.001922

             25         26
          -0.001429   0.002355

 COSANG =         0.900265966
 
 RMSQ FORCE :   0.0012027  MAXIMUM :   0.0003000  CONVERGED : NO
 MAX FORCE  :   0.0023549  MAXIMUM :   0.0004500  CONVERGED : NO
 RMSQ FORCE6:   0.0001982  MAXIMUM6:   0.0003000  CONVERGED :YES
 MAX FORCE6 :   0.0006666  MAXIMUM6:   0.0004500  CONVERGED : NO
 RMSQ DR    :   0.0056520  MAXIMUM :   0.0012000  CONVERGED : NO
 MAX DR     :   0.0123564  MAXIMUM :   0.0018000  CONVERGED : NO
 


 HESSIAN EIGENVALUES


                1           2           3           4           5           6
             0.02612     0.23487     0.63823     0.99994     1.00000     1.00000
 


                7           8           9          10          11          12
             1.00000     1.00000     1.00000     1.00000     1.00000     1.00000
 


               13          14          15          16          17          18
             1.00000     1.00000     1.00000     1.00000     1.00000     1.00000
 


               19          20          21          22          23          24
             1.00000     1.00001     1.00004     1.00011     1.00022     1.00525
 


               25          26
             1.02343     1.25542
 


 LAMBDA FOR LMQA STEP: 0.00

  |TANGENTIAL STEP| =   0.048516  |PARALLEL STEP| =   0.000283


 STEP IN NORMAL COORDINATES

              1          2          3          4          5          6
           0.001864   0.006085  -0.000548   0.000758   0.003200   0.000218

              7          8          9         10         11         12
           0.017109   0.015665  -0.014611  -0.012977  -0.007645  -0.000402

             13         14         15         16         17         18
          -0.009173  -0.010116  -0.011716   0.013612   0.006538  -0.020786

             19         20         21         22         23         24
           0.008037   0.003072   0.013317   0.001203  -0.001137   0.003359

             25         26         27
          -0.005248  -0.003207  -0.006037

 DISPLACEMENT STEP IN ANGSTROM

  NO.  ATOM        X             Y             Z

    1  C        0.000870      0.002122     -0.000236
    2  C        0.000581     -0.000258      0.000200
    3  H        0.008076      0.005613     -0.006431
    4  H       -0.005205     -0.007675     -0.000068
    5  H       -0.006432     -0.006674     -0.002811
    6  H        0.006935      0.003996     -0.008513
    7  H        0.004342     -0.001117      0.011696
    8  H        0.000812     -0.000750      0.001874
    9  SI      -0.002765     -0.000419     -0.000027
   10  H        0.001414      0.003648      0.003324
   11  H       -0.000353     -0.001264      0.001197


 ACTIVE CARTESIAN DISPLACEMENT STEP

              1          2          3          4          5          6
           0.001864   0.006085  -0.000548   0.000758   0.003200   0.000218

              7          8          9         10         11         12
           0.017109   0.015665  -0.014611  -0.012977  -0.007645  -0.000402

             13         14         15         16         17         18
          -0.009173  -0.010116  -0.011716   0.013612   0.006538  -0.020786

             19         20         21         22         23         24
           0.008037   0.003072   0.013317   0.001203  -0.001137   0.003359

             25         26         27
          -0.005248  -0.003207  -0.006037
 
 PREDICTED ENERGY CHANGE: -0.000052133
 
 INTERPOLATION DISTANCE: 4.1590100292


 COORDINATES OF OPTIMIZATION STEP 8 IN ANGSTROM

  NO.  ATOM        X              Y              Z        Z-ATOM   MASS   TYPE

    1  C        -1.747765       0.469527      -0.041405       6    12.011  QM
    2  C        -0.657464      -0.612135       0.115077       6    12.011  QM
    3  H        -1.598893       1.313004       0.652111       1     1.008  QM
    4  H        -0.754677      -1.099725       1.104318       1     1.008  QM
    5  H        -1.815354       0.884662      -1.061284       1     1.008  QM
    6  H        -0.818803      -1.410690      -0.638166       1     1.008  QM
    7  H        -2.740306       0.044211       0.189819       1     1.008  QM
    8  H         1.114616       0.567667      -1.404351       1     1.008  QM
    9  SI        1.125396       0.040197      -0.020610      14    28.085  QM
   10  H         2.131324      -1.053458       0.230119       1     1.008  QM
   11  H         1.366814       1.101249       1.025850       1     1.008  QM


 
 NEW SCF-ENERGY CALCULATED IN 9 CYCLES
 

 TOTAL ENERGY    =       -370.147767238

 ENERGY CHANGE =         -0.000078305
 ENERGY RATIO  =          1.502008742
 TRUST RADIUS  =          0.200000000
 
 BFGS DELTA*GAMMA: 0.629E-04
 
 BFGS DELTA*DE2*DELTA: 0.115E-03
 
 *** ENTERING OPTIMIZATION CYCLE: 9 ***
 

 PROJECTED CARTESIAN GRADIENTS IN A.U.

  NO.  ATOM        X             Y             Z

    1  C       -0.000809      0.000314     -0.000483
    2  C       -0.002820      0.001228     -0.002653
    3  H       -0.002175     -0.001890     -0.000483
    4  H        0.001003      0.000265      0.001170
    5  H       -0.004258     -0.000291      0.001616
    6  H       -0.003674     -0.001722     -0.000453
    7  H        0.000110     -0.000266      0.000753
    8  H       -0.011399     -0.006715      0.006974
    9  SI       0.006608      0.001612     -0.001615
   10  H       -0.000866     -0.002309      0.004977
   11  H       -0.001096     -0.000903      0.004795


 ACTIVE CARTESIAN GRADIENTS

              1          2          3          4          5          6
          -0.000918   0.000326  -0.000761  -0.003638   0.002453  -0.004473

              7          8          9         10         11         12
          -0.002526  -0.001588  -0.001642  -0.000291   0.000295  -0.000523

             13         14         15         16         17         18
          -0.004050   0.000378   0.000301  -0.004330  -0.000815  -0.002460

             19         20         21         22         23         24
          -0.000707   0.001609  -0.003997  -0.012899  -0.008204   0.006070

             25         26         27
          -0.002627  -0.001672   0.000894


 FULL LOCAL GRADIENT

              1          2          3          4          5          6
          -0.018744   0.000371  -0.000659  -0.001294   0.002449   0.000216

              7          8          9         10         11         12
          -0.000601  -0.001161   0.000183   0.000575  -0.000290   0.002704

             13         14         15         16         17         18
          -0.000182   0.000665   0.001415  -0.000222  -0.000361   0.000021

             19         20         21         22         23         24
           0.002010   0.000311  -0.001082  -0.001640  -0.000116  -0.000156

             25         26         27
          -0.002666  -0.001801   0.002206


 TANGENTIAL LOCAL GRADIENTS IN A.U.

              1          2          3          4          5          6
           0.000371  -0.000659  -0.001294   0.002449   0.000216  -0.000601

              7          8          9         10         11         12
          -0.001161   0.000183   0.000575  -0.000290   0.002704  -0.000182

             13         14         15         16         17         18
           0.000665   0.001415  -0.000222  -0.000361   0.000021   0.002010

             19         20         21         22         23         24
           0.000311  -0.001082  -0.001640  -0.000116  -0.000156  -0.002666

             25         26
          -0.001801   0.002206

 COSANG =         0.815925702
 
 RMSQ FORCE :   0.0012960  MAXIMUM :   0.0003000  CONVERGED : NO
 MAX FORCE  :   0.0027040  MAXIMUM :   0.0004500  CONVERGED : NO
 RMSQ FORCE6:   0.0001701  MAXIMUM6:   0.0003000  CONVERGED :YES
 MAX FORCE6 :   0.0006319  MAXIMUM6:   0.0004500  CONVERGED : NO
 RMSQ DR    :   0.0093370  MAXIMUM :   0.0012000  CONVERGED : NO
 MAX DR     :   0.0207864  MAXIMUM :   0.0018000  CONVERGED : NO
 


 HESSIAN EIGENVALUES


                1           2           3           4           5           6
             0.01886     0.20787     0.50346     0.99974     1.00000     1.00000
 


                7           8           9          10          11          12
             1.00000     1.00000     1.00000     1.00000     1.00000     1.00000
 


               13          14          15          16          17          18
             1.00000     1.00000     1.00000     1.00000     1.00000     1.00000
 


               19          20          21          22          23          24
             1.00000     1.00001     1.00008     1.00019     1.00063     1.00630
 


               25          26
             1.03532     1.31575
 


 LAMBDA FOR LMQA STEP: 0.00

  |TANGENTIAL STEP| =   0.041907  |PARALLEL STEP| =   0.000211


 STEP IN NORMAL COORDINATES

              1          2          3          4          5          6
           0.000346   0.004321   0.000436   0.002637   0.000140   0.000238

              7          8          9         10         11         12
           0.015214   0.014474  -0.011933  -0.011481  -0.006361  -0.003078

             13         14         15         16         17         18
          -0.007527  -0.009255  -0.011456   0.010697   0.005334  -0.017510

             19         20         21         22         23         24
           0.003042   0.002358   0.011899   0.002541  -0.001017   0.003514

             25         26         27
          -0.000566  -0.000154  -0.008094

 DISPLACEMENT STEP IN ANGSTROM

  NO.  ATOM        X             Y             Z

    1  C        0.000162      0.001557      0.000097
    2  C        0.001436     -0.000846      0.000034
    3  H        0.007373      0.005878     -0.005445
    4  H       -0.004934     -0.006137     -0.001429
    5  H       -0.005242     -0.005735     -0.003146
    6  H        0.005114      0.003557     -0.006872
    7  H        0.001732     -0.000393      0.010470
    8  H        0.001404     -0.000761      0.001920
    9  SI      -0.001953     -0.000117      0.000612
   10  H        0.000034      0.003878      0.001843
   11  H       -0.000686     -0.002124     -0.001022


 ACTIVE CARTESIAN DISPLACEMENT STEP

              1          2          3          4          5          6
           0.000346   0.004321   0.000436   0.002637   0.000140   0.000238

              7          8          9         10         11         12
           0.015214   0.014474  -0.011933  -0.011481  -0.006361  -0.003078

             13         14         15         16         17         18
          -0.007527  -0.009255  -0.011456   0.010697   0.005334  -0.017510

             19         20         21         22         23         24
           0.003042   0.002358   0.011899   0.002541  -0.001017   0.003514

             25         26         27
          -0.000566  -0.000154  -0.008094
 
 PREDICTED ENERGY CHANGE: -0.000041397
 
 INTERPOLATION DISTANCE: 4.1590100292


 COORDINATES OF OPTIMIZATION STEP 9 IN ANGSTROM

  NO.  ATOM        X              Y              Z        Z-ATOM   MASS   TYPE

    1  C        -1.747603       0.471084      -0.041309       6    12.011  QM
    2  C        -0.656028      -0.612981       0.115111       6    12.011  QM
    3  H        -1.591520       1.318883       0.646666       1     1.008  QM
    4  H        -0.759611      -1.105862       1.102889       1     1.008  QM
    5  H        -1.820596       0.878927      -1.064430       1     1.008  QM
    6  H        -0.813689      -1.407133      -0.645038       1     1.008  QM
    7  H        -2.738574       0.043818       0.200289       1     1.008  QM
    8  H         1.116021       0.566906      -1.402430       1     1.008  QM
    9  SI        1.123444       0.040079      -0.019998      14    28.085  QM
   10  H         2.131358      -1.049579       0.231962       1     1.008  QM
   11  H         1.366128       1.099125       1.024828       1     1.008  QM


 
 NEW SCF-ENERGY CALCULATED IN 10 CYCLES
 

 TOTAL ENERGY    =       -370.147832133

 ENERGY CHANGE =         -0.000064895
 ENERGY RATIO  =          1.567622772
 TRUST RADIUS  =          0.200000000
 
 BFGS DELTA*GAMMA: 0.437E-04
 
 BFGS DELTA*DE2*DELTA: 0.910E-04
 
 *** ENTERING OPTIMIZATION CYCLE: 10 ***
 

 PROJECTED CARTESIAN GRADIENTS IN A.U.

  NO.  ATOM        X             Y             Z

    1  C       -0.000953      0.001010     -0.000709
    2  C       -0.001302      0.001233     -0.002528
    3  H       -0.001879     -0.001530     -0.000074
    4  H        0.000586     -0.000302      0.002176
    5  H       -0.004156     -0.000217      0.001173
    6  H       -0.003416     -0.002046     -0.001103
    7  H       -0.000660     -0.001155      0.001064
    8  H       -0.011232     -0.006879      0.007495
    9  SI       0.005831      0.001490     -0.001686
   10  H       -0.001099     -0.001887      0.004986
   11  H       -0.001143     -0.001589      0.004354


 ACTIVE CARTESIAN GRADIENTS

              1          2          3          4          5          6
          -0.001081   0.001314  -0.001095  -0.002035   0.002838  -0.004403

              7          8          9         10         11         12
          -0.002010  -0.000891  -0.001284  -0.000688   0.000034   0.000638

             13         14         15         16         17         18
          -0.003756   0.000823  -0.000138  -0.004177  -0.000856  -0.002966

             19         20         21         22         23         24
          -0.001348   0.001208  -0.003698  -0.012618  -0.008406   0.006557

             25         26         27
          -0.002525  -0.001363   0.000051


 FULL LOCAL GRADIENT

              1          2          3          4          5          6
          -0.018415   0.001377  -0.000980  -0.000257   0.002835  -0.000747

              7          8          9         10         11         12
          -0.000297  -0.000464   0.000203  -0.000005  -0.000492   0.003235

             13         14         15         16         17         18
          -0.000719   0.001025   0.000735  -0.000680  -0.000447  -0.000859

             19         20         21         22         23         24
           0.001115   0.000031  -0.000999  -0.002061  -0.000649   0.000515

             25         26         27
          -0.002566  -0.001491   0.001301


 TANGENTIAL LOCAL GRADIENTS IN A.U.

              1          2          3          4          5          6
           0.001377  -0.000980  -0.000257   0.002835  -0.000747  -0.000297

              7          8          9         10         11         12
          -0.000464   0.000203  -0.000005  -0.000492   0.003235  -0.000719

             13         14         15         16         17         18
           0.001025   0.000735  -0.000680  -0.000447  -0.000859   0.001115

             19         20         21         22         23         24
           0.000031  -0.000999  -0.002061  -0.000649   0.000515  -0.002566

             25         26
          -0.001491   0.001301

 COSANG =         0.895915809
 
 RMSQ FORCE :   0.0012973  MAXIMUM :   0.0003000  CONVERGED : NO
 MAX FORCE  :   0.0032351  MAXIMUM :   0.0004500  CONVERGED : NO
 RMSQ FORCE6:   0.0001709  MAXIMUM6:   0.0003000  CONVERGED :YES
 MAX FORCE6 :   0.0011050  MAXIMUM6:   0.0004500  CONVERGED : NO
 RMSQ DR    :   0.0080651  MAXIMUM :   0.0012000  CONVERGED : NO
 MAX DR     :   0.0175097  MAXIMUM :   0.0018000  CONVERGED : NO
 


 HESSIAN EIGENVALUES


                1           2           3           4           5           6
             0.01507     0.17802     0.38734     0.99652     1.00000     1.00000
 


                7           8           9          10          11          12
             1.00000     1.00000     1.00000     1.00000     1.00000     1.00000
 


               13          14          15          16          17          18
             1.00000     1.00000     1.00000     1.00000     1.00000     1.00000
 


               19          20          21          22          23          24
             1.00001     1.00003     1.00008     1.00020     1.00238     1.00609
 


               25          26
             1.04506     1.17666
 


 LAMBDA FOR LMQA STEP: 0.00

  |TANGENTIAL STEP| =   0.042149  |PARALLEL STEP| =   0.000214


 STEP IN NORMAL COORDINATES

              1          2          3          4          5          6
          -0.000797   0.002128   0.001818   0.003111  -0.003111   0.000179

              7          8          9         10         11         12
           0.014908   0.014394  -0.011603  -0.011105  -0.005716  -0.007546

             13         14         15         16         17         18
          -0.007266  -0.010392  -0.012122   0.009237   0.004925  -0.016183

             19         20         21         22         23         24
          -0.000527   0.002524   0.011832   0.004157  -0.000494   0.003236

             25         26         27
           0.003662   0.002332  -0.009950

 DISPLACEMENT STEP IN ANGSTROM

  NO.  ATOM        X             Y             Z

    1  C       -0.000372      0.000816      0.000565
    2  C        0.001592     -0.001489     -0.000209
    3  H        0.007525      0.006642     -0.005587
    4  H       -0.005075     -0.005172     -0.003598
    5  H       -0.004877     -0.005750     -0.003521
    6  H        0.003907      0.003815     -0.005840
    7  H       -0.000044      0.000857      0.010553
    8  H        0.002156     -0.000670      0.001719
    9  SI      -0.001089      0.000179      0.001413
   10  H       -0.001031      0.004345      0.000601
   11  H       -0.001026     -0.002689     -0.003012


 ACTIVE CARTESIAN DISPLACEMENT STEP

              1          2          3          4          5          6
          -0.000797   0.002128   0.001818   0.003111  -0.003111   0.000179

              7          8          9         10         11         12
           0.014908   0.014394  -0.011603  -0.011105  -0.005716  -0.007546

             13         14         15         16         17         18
          -0.007266  -0.010392  -0.012122   0.009237   0.004925  -0.016183

             19         20         21         22         23         24
          -0.000527   0.002524   0.011832   0.004157  -0.000494   0.003236

             25         26         27
           0.003662   0.002332  -0.009950
 
 PREDICTED ENERGY CHANGE: -0.000044970
 
 INTERPOLATION DISTANCE: 4.1590100292


 COORDINATES OF OPTIMIZATION STEP 10 IN ANGSTROM

  NO.  ATOM        X              Y              Z        Z-ATOM   MASS   TYPE

    1  C        -1.747975       0.471901      -0.040744       6    12.011  QM
    2  C        -0.654436      -0.614470       0.114902       6    12.011  QM
    3  H        -1.583996       1.325524       0.641080       1     1.008  QM
    4  H        -0.764686      -1.111034       1.099290       1     1.008  QM
    5  H        -1.825473       0.873176      -1.067951       1     1.008  QM
    6  H        -0.809783      -1.403319      -0.650878       1     1.008  QM
    7  H        -2.738618       0.044675       0.210841       1     1.008  QM
    8  H         1.118177       0.566236      -1.400712       1     1.008  QM
    9  SI        1.122355       0.040258      -0.018585      14    28.085  QM
   10  H         2.130327      -1.045235       0.232563       1     1.008  QM
   11  H         1.365102       1.096437       1.021816       1     1.008  QM


 
 NEW SCF-ENERGY CALCULATED IN 10 CYCLES
 

 TOTAL ENERGY    =       -370.147897010

 ENERGY CHANGE =         -0.000064877
 ENERGY RATIO  =          1.442664490
 TRUST RADIUS  =          0.200000000
 
 BFGS DELTA*GAMMA: 0.578E-04
 
 BFGS DELTA*DE2*DELTA: 0.980E-04
 
 *** ENTERING OPTIMIZATION CYCLE: 11 ***
 

 PROJECTED CARTESIAN GRADIENTS IN A.U.

  NO.  ATOM        X             Y             Z

    1  C       -0.001346      0.001460     -0.000787
    2  C       -0.000073      0.000344     -0.002204
    3  H       -0.001443     -0.000497      0.000518
    4  H        0.000141     -0.000070      0.001804
    5  H       -0.004062      0.000256      0.000083
    6  H       -0.003377     -0.001751     -0.001258
    7  H       -0.001764     -0.001736      0.001366
    8  H       -0.011123     -0.006970      0.007567
    9  SI       0.005623      0.001617     -0.001417
   10  H       -0.001852     -0.001162      0.004644
   11  H       -0.001303     -0.002829      0.003079


 ACTIVE CARTESIAN GRADIENTS

              1          2          3          4          5          6
          -0.001527   0.001903  -0.001197  -0.000770   0.001765  -0.003970

              7          8          9         10         11         12
          -0.001560   0.000038  -0.000544  -0.000921   0.000279   0.000468

             13         14         15         16         17         18
          -0.003648   0.001385  -0.001175  -0.004110  -0.000445  -0.003155

             19         20         21         22         23         24
          -0.002394   0.000800  -0.003612  -0.012367  -0.008490   0.006605

             25         26         27
          -0.001540  -0.000428  -0.001535


 FULL LOCAL GRADIENT

              1          2          3          4          5          6
          -0.018291   0.002000  -0.001031   0.000811   0.001756  -0.001137

              7          8          9         10         11         12
          -0.000089   0.000438   0.000601  -0.000419  -0.000161   0.002536

             13         14         15         16         17         18
          -0.001109   0.001529  -0.000444  -0.000906  -0.000053  -0.001260

             19         20         21         22         23         24
          -0.000041  -0.000340  -0.000947  -0.002060  -0.000888   0.000666

             25         26         27
          -0.001564  -0.000543  -0.000341


 TANGENTIAL LOCAL GRADIENTS IN A.U.

              1          2          3          4          5          6
           0.002000  -0.001031   0.000811   0.001756  -0.001137  -0.000089

              7          8          9         10         11         12
           0.000438   0.000601  -0.000419  -0.000161   0.002536  -0.001109

             13         14         15         16         17         18
           0.001529  -0.000444  -0.000906  -0.000053  -0.001260  -0.000041

             19         20         21         22         23         24
          -0.000340  -0.000947  -0.002060  -0.000888   0.000666  -0.001564

             25         26
          -0.000543  -0.000341

 COSANG =         0.839491328
 
 RMSQ FORCE :   0.0011234  MAXIMUM :   0.0003000  CONVERGED : NO
 MAX FORCE  :   0.0025358  MAXIMUM :   0.0004500  CONVERGED : NO
 RMSQ FORCE6:   0.0001195  MAXIMUM6:   0.0003000  CONVERGED :YES
 MAX FORCE6 :   0.0004777  MAXIMUM6:   0.0004500  CONVERGED : NO
 RMSQ DR    :   0.0081116  MAXIMUM :   0.0012000  CONVERGED : NO
 MAX DR     :   0.0161833  MAXIMUM :   0.0018000  CONVERGED : NO
 


 HESSIAN EIGENVALUES


                1           2           3           4           5           6
             0.01351     0.16264     0.32185     0.89529     1.00000     1.00000
 


                7           8           9          10          11          12
             1.00000     1.00000     1.00000     1.00000     1.00000     1.00000
 


               13          14          15          16          17          18
             1.00000     1.00000     1.00000     1.00000     1.00000     1.00001
 


               19          20          21          22          23          24
             1.00002     1.00009     1.00016     1.00027     1.00103     1.00672
 


               25          26
             1.02518     1.14873
 


 LAMBDA FOR LMQA STEP: 0.00

  |TANGENTIAL STEP| =   0.022876  |PARALLEL STEP| =   0.000063


 STEP IN NORMAL COORDINATES

              1          2          3          4          5          6
          -0.000836  -0.001688   0.002322   0.000844  -0.003881  -0.000318

              7          8          9         10         11         12
           0.006829   0.006281  -0.006454  -0.004883  -0.002382  -0.008529

             13         14         15         16         17         18
          -0.003685  -0.007077  -0.005821   0.003301   0.001848  -0.006796

             19         20         21         22         23         24
          -0.002502   0.001978   0.005786   0.003535   0.000692   0.000736

             25         26         27
           0.004766   0.002555  -0.004907

 DISPLACEMENT STEP IN ANGSTROM

  NO.  ATOM        X             Y             Z

    1  C       -0.000390     -0.000572      0.000769
    2  C        0.000313     -0.000983     -0.000475
    3  H        0.003744      0.003584     -0.003359
    4  H       -0.002425     -0.001725     -0.004003
    5  H       -0.002264     -0.003208     -0.001562
    6  H        0.000792      0.002144     -0.001861
    7  H       -0.001079      0.002064      0.005334
    8  H        0.001740     -0.000083      0.000322
    9  SI       0.000283      0.000285      0.001429
   10  H       -0.001016      0.002193     -0.000729
   11  H       -0.000720     -0.001103     -0.002700


 ACTIVE CARTESIAN DISPLACEMENT STEP

              1          2          3          4          5          6
          -0.000836  -0.001688   0.002322   0.000844  -0.003881  -0.000318

              7          8          9         10         11         12
           0.006829   0.006281  -0.006454  -0.004883  -0.002382  -0.008529

             13         14         15         16         17         18
          -0.003685  -0.007077  -0.005821   0.003301   0.001848  -0.006796

             19         20         21         22         23         24
          -0.002502   0.001978   0.005786   0.003535   0.000692   0.000736

             25         26         27
           0.004766   0.002555  -0.004907
 
 PREDICTED ENERGY CHANGE: -0.000029137
 
 INTERPOLATION DISTANCE: 4.1590100292


 COORDINATES OF OPTIMIZATION STEP 11 IN ANGSTROM

  NO.  ATOM        X              Y              Z        Z-ATOM   MASS   TYPE

    1  C        -1.748365       0.471329      -0.039975       6    12.011  QM
    2  C        -0.654124      -0.615453       0.114427       6    12.011  QM
    3  H        -1.580251       1.329108       0.637721       1     1.008  QM
    4  H        -0.767111      -1.112759       1.095288       1     1.008  QM
    5  H        -1.827737       0.869968      -1.069513       1     1.008  QM
    6  H        -0.808991      -1.401174      -0.652739       1     1.008  QM
    7  H        -2.739697       0.046739       0.216175       1     1.008  QM
    8  H         1.119916       0.566153      -1.400390       1     1.008  QM
    9  SI        1.122638       0.040543      -0.017156      14    28.085  QM
   10  H         2.129311      -1.043042       0.231834       1     1.008  QM
   11  H         1.364382       1.095333       1.019116       1     1.008  QM


 
 NEW SCF-ENERGY CALCULATED IN 9 CYCLES
 

 TOTAL ENERGY    =       -370.147939695

 ENERGY CHANGE =         -0.000042685
 ENERGY RATIO  =          1.464970048
 TRUST RADIUS  =          0.200000000
 
 BFGS DELTA*GAMMA: 0.331E-04
 
 BFGS DELTA*DE2*DELTA: 0.606E-04
 
 *** ENTERING OPTIMIZATION CYCLE: 12 ***
 

 PROJECTED CARTESIAN GRADIENTS IN A.U.

  NO.  ATOM        X             Y             Z

    1  C       -0.001584      0.001222     -0.000631
    2  C       -0.000175     -0.000604     -0.001925
    3  H       -0.001200      0.000380      0.000768
    4  H       -0.000012      0.000766      0.000349
    5  H       -0.004026      0.000743     -0.000752
    6  H       -0.003481     -0.001057     -0.000835
    7  H       -0.002258     -0.001574      0.001401
    8  H       -0.011108     -0.006871      0.007066
    9  SI       0.006087      0.001852     -0.001000
   10  H       -0.002534     -0.000604      0.004196
   11  H       -0.001440     -0.003694      0.001911


 ACTIVE CARTESIAN GRADIENTS

              1          2          3          4          5          6
          -0.001798   0.001521  -0.000952  -0.000886   0.000209  -0.003473

              7          8          9         10         11         12
          -0.001505   0.000480  -0.000058  -0.000838   0.000857  -0.000879

             13         14         15         16         17         18
          -0.003777   0.001629  -0.001948  -0.004086   0.000122  -0.002898

             19         20         21         22         23         24
          -0.002940   0.000718  -0.003805  -0.012254  -0.008320   0.006111

             25         26         27
          -0.000410   0.000406  -0.002719


 FULL LOCAL GRADIENT

              1          2          3          4          5          6
          -0.018321   0.001629  -0.000741   0.000975   0.000189  -0.000647

              7          8          9         10         11         12
          -0.000102   0.000876   0.000971  -0.000400   0.000448   0.001160

             13         14         15         16         17         18
          -0.001041   0.001760  -0.001174  -0.000631   0.000543  -0.000939

             19         20         21         22         23         24
          -0.000481  -0.000480  -0.000970  -0.001631  -0.000637   0.000165

             25         26         27
          -0.000414   0.000302  -0.001546


 TANGENTIAL LOCAL GRADIENTS IN A.U.

              1          2          3          4          5          6
           0.001629  -0.000741   0.000975   0.000189  -0.000647  -0.000102

              7          8          9         10         11         12
           0.000876   0.000971  -0.000400   0.000448   0.001160  -0.001041

             13         14         15         16         17         18
           0.001760  -0.001174  -0.000631   0.000543  -0.000939  -0.000481

             19         20         21         22         23         24
          -0.000480  -0.000970  -0.001631  -0.000637   0.000165  -0.000414

             25         26
           0.000302  -0.001546

 COSANG =         0.817859633
 
 RMSQ FORCE :   0.0009265  MAXIMUM :   0.0003000  CONVERGED : NO
 MAX FORCE  :   0.0017604  MAXIMUM :   0.0004500  CONVERGED : NO
 RMSQ FORCE6:   0.0002991  MAXIMUM6:   0.0003000  CONVERGED :YES
 MAX FORCE6 :   0.0009020  MAXIMUM6:   0.0004500  CONVERGED : NO
 RMSQ DR    :   0.0044026  MAXIMUM :   0.0012000  CONVERGED : NO
 MAX DR     :   0.0085289  MAXIMUM :   0.0018000  CONVERGED : NO
 


 HESSIAN EIGENVALUES


                1           2           3           4           5           6
             0.01239     0.14977     0.26523     0.64909     0.99998     1.00000
 


                7           8           9          10          11          12
             1.00000     1.00000     1.00000     1.00000     1.00000     1.00000
 


               13          14          15          16          17          18
             1.00000     1.00000     1.00000     1.00000     1.00001     1.00001
 


               19          20          21          22          23          24
             1.00002     1.00009     1.00020     1.00044     1.00093     1.00623
 


               25          26
             1.03016     1.23744
 


 LAMBDA FOR LMQA STEP: 0.00

  |TANGENTIAL STEP| =   0.021550  |PARALLEL STEP| =   0.000056


 STEP IN NORMAL COORDINATES

              1          2          3          4          5          6
          -0.000178  -0.003330   0.002723  -0.001014  -0.003254  -0.001146

              7          8          9         10         11         12
           0.005441   0.004026  -0.007511  -0.003737  -0.002348  -0.010116

             13         14         15         16         17         18
          -0.003786  -0.008407  -0.003859   0.002362   0.000861  -0.005614

             19         20         21         22         23         24
          -0.001741   0.002841   0.005217   0.003517   0.001398  -0.000205

             25         26         27
           0.003786   0.001382  -0.001497

 DISPLACEMENT STEP IN ANGSTROM

  NO.  ATOM        X             Y             Z

    1  C       -0.000083     -0.001204      0.000920
    2  C       -0.000700     -0.000464     -0.000832
    3  H        0.003130      0.002623     -0.003869
    4  H       -0.001789     -0.001400     -0.004550
    5  H       -0.002235     -0.003559     -0.000494
    6  H        0.000120      0.001911     -0.001168
    7  H       -0.000604      0.003175      0.004859
    8  H        0.001759      0.000187     -0.000208
    9  SI       0.000621      0.000237      0.001466
   10  H       -0.000366      0.001270     -0.000806
   11  H       -0.000588      0.000298     -0.001803


 ACTIVE CARTESIAN DISPLACEMENT STEP

              1          2          3          4          5          6
          -0.000178  -0.003330   0.002723  -0.001014  -0.003254  -0.001146

              7          8          9         10         11         12
           0.005441   0.004026  -0.007511  -0.003737  -0.002348  -0.010116

             13         14         15         16         17         18
          -0.003786  -0.008407  -0.003859   0.002362   0.000861  -0.005614

             19         20         21         22         23         24
          -0.001741   0.002841   0.005217   0.003517   0.001398  -0.000205

             25         26         27
           0.003786   0.001382  -0.001497
 
 PREDICTED ENERGY CHANGE: -0.000024329
 
 INTERPOLATION DISTANCE: 4.1590100292


 COORDINATES OF OPTIMIZATION STEP 12 IN ANGSTROM

  NO.  ATOM        X              Y              Z        Z-ATOM   MASS   TYPE

    1  C        -1.748448       0.470125      -0.039055       6    12.011  QM
    2  C        -0.654824      -0.615917       0.113595       6    12.011  QM
    3  H        -1.577121       1.331731       0.633852       1     1.008  QM
    4  H        -0.768900      -1.114159       1.090737       1     1.008  QM
    5  H        -1.829973       0.866409      -1.070008       1     1.008  QM
    6  H        -0.808871      -1.399263      -0.653907       1     1.008  QM
    7  H        -2.740301       0.049914       0.221034       1     1.008  QM
    8  H         1.121675       0.566339      -1.400599       1     1.008  QM
    9  SI        1.123259       0.040780      -0.015690      14    28.085  QM
   10  H         2.128945      -1.041772       0.231028       1     1.008  QM
   11  H         1.363794       1.095632       1.017313       1     1.008  QM


 
 NEW SCF-ENERGY CALCULATED IN 11 CYCLES
 

 TOTAL ENERGY    =       -370.147975730

 ENERGY CHANGE =         -0.000036035
 ENERGY RATIO  =          1.481153697
 TRUST RADIUS  =          0.200000000
 
 BFGS DELTA*GAMMA: 0.269E-04
 
 BFGS DELTA*DE2*DELTA: 0.507E-04
 
 *** ENTERING OPTIMIZATION CYCLE: 13 ***
 

 PROJECTED CARTESIAN GRADIENTS IN A.U.

  NO.  ATOM        X             Y             Z

    1  C       -0.001590      0.000624     -0.000369
    2  C       -0.001078     -0.001222     -0.001741
    3  H       -0.001117      0.000886      0.000682
    4  H       -0.000033      0.001663     -0.001321
    5  H       -0.003984      0.001052     -0.001131
    6  H       -0.003528     -0.000310     -0.000207
    7  H       -0.002236     -0.001085      0.001276
    8  H       -0.011096     -0.006681      0.006369
    9  SI       0.006763      0.002064     -0.000621
   10  H       -0.002986     -0.000217      0.003796
   11  H       -0.001511     -0.004138      0.001096


 ACTIVE CARTESIAN GRADIENTS

              1          2          3          4          5          6
          -0.001805   0.000650  -0.000554  -0.001814  -0.001063  -0.003049

              7          8          9         10         11         12
          -0.001656   0.000520   0.000078  -0.000692   0.001454  -0.002516

             13         14         15         16         17         18
          -0.003940   0.001608  -0.002289  -0.003998   0.000658  -0.002455

             19         20         21         22         23         24
          -0.003017   0.000833  -0.004076  -0.012178  -0.008032   0.005436

             25         26         27
           0.000505   0.000943  -0.003424


 FULL LOCAL GRADIENT

              1          2          3          4          5          6
          -0.018326   0.000746  -0.000326   0.000461  -0.001105   0.000212

              7          8          9         10         11         12
          -0.000187   0.000944   0.001115  -0.000255   0.001024  -0.000236

             13         14         15         16         17         18
          -0.000689   0.001731  -0.001400  -0.000068   0.001127  -0.000340

             19         20         21         22         23         24
          -0.000380  -0.000441  -0.001013  -0.001093  -0.000212  -0.000535

             25         26         27
           0.000518   0.000845  -0.002259


 TANGENTIAL LOCAL GRADIENTS IN A.U.

              1          2          3          4          5          6
           0.000746  -0.000326   0.000461  -0.001105   0.000212  -0.000187

              7          8          9         10         11         12
           0.000944   0.001115  -0.000255   0.001024  -0.000236  -0.000689

             13         14         15         16         17         18
           0.001731  -0.001400  -0.000068   0.001127  -0.000340  -0.000380

             19         20         21         22         23         24
          -0.000441  -0.001013  -0.001093  -0.000212  -0.000535   0.000518

             25         26
           0.000845  -0.002259

 COSANG =         0.775421140
 
 RMSQ FORCE :   0.0009046  MAXIMUM :   0.0003000  CONVERGED : NO
 MAX FORCE  :   0.0022593  MAXIMUM :   0.0004500  CONVERGED : NO
 RMSQ FORCE6:   0.0002982  MAXIMUM6:   0.0003000  CONVERGED :YES
 MAX FORCE6 :   0.0005449  MAXIMUM6:   0.0004500  CONVERGED : NO
 RMSQ DR    :   0.0041474  MAXIMUM :   0.0012000  CONVERGED : NO
 MAX DR     :   0.0101156  MAXIMUM :   0.0018000  CONVERGED : NO
 


 HESSIAN EIGENVALUES


                1           2           3           4           5           6
             0.01064     0.12718     0.22734     0.49931     0.99970     1.00000
 


                7           8           9          10          11          12
             1.00000     1.00000     1.00000     1.00000     1.00000     1.00000
 


               13          14          15          16          17          18
             1.00000     1.00000     1.00000     1.00000     1.00001     1.00002
 


               19          20          21          22          23          24
             1.00004     1.00008     1.00012     1.00026     1.00257     1.00522
 


               25          26
             1.03801     1.35507
 


 LAMBDA FOR LMQA STEP: 0.00

  |TANGENTIAL STEP| =   0.029964  |PARALLEL STEP| =   0.000108


 STEP IN NORMAL COORDINATES

              1          2          3          4          5          6
           0.000398  -0.003782   0.003226  -0.002023  -0.002125  -0.002411

              7          8          9         10         11         12
           0.007895   0.005090  -0.012072  -0.005442  -0.004453  -0.012256

             13         14         15         16         17         18
          -0.005835  -0.012784  -0.004388   0.003744   0.000520  -0.008993

             19         20         21         22         23         24
          -0.000455   0.004477   0.008065   0.004289   0.001711   0.000350

             25         26         27
           0.002322  -0.000202   0.000921

 DISPLACEMENT STEP IN ANGSTROM

  NO.  ATOM        X             Y             Z

    1  C        0.000185     -0.001398      0.001090
    2  C       -0.001245      0.000012     -0.001359
    3  H        0.004362      0.002938     -0.005947
    4  H       -0.002321     -0.002895     -0.005230
    5  H       -0.003583     -0.005681      0.000050
    6  H        0.000477      0.002306     -0.002276
    7  H        0.000200      0.004478      0.007170
    8  H        0.002323      0.000227      0.000075
    9  SI       0.000454      0.000149      0.001582
   10  H        0.000464      0.001040     -0.000392
   11  H       -0.000661      0.001590     -0.000874


 ACTIVE CARTESIAN DISPLACEMENT STEP

              1          2          3          4          5          6
           0.000398  -0.003782   0.003226  -0.002023  -0.002125  -0.002411

              7          8          9         10         11         12
           0.007895   0.005090  -0.012072  -0.005442  -0.004453  -0.012256

             13         14         15         16         17         18
          -0.005835  -0.012784  -0.004388   0.003744   0.000520  -0.008993

             19         20         21         22         23         24
          -0.000455   0.004477   0.008065   0.004289   0.001711   0.000350

             25         26         27
           0.002322  -0.000202   0.000921
 
 PREDICTED ENERGY CHANGE: -0.000023500
 
 INTERPOLATION DISTANCE: 4.1590100292


 COORDINATES OF OPTIMIZATION STEP 13 IN ANGSTROM

  NO.  ATOM        X              Y              Z        Z-ATOM   MASS   TYPE

    1  C        -1.748263       0.468727      -0.037965       6    12.011  QM
    2  C        -0.656069      -0.615905       0.112236       6    12.011  QM
    3  H        -1.572759       1.334669       0.627906       1     1.008  QM
    4  H        -0.771221      -1.117055       1.085508       1     1.008  QM
    5  H        -1.833556       0.860727      -1.069958       1     1.008  QM
    6  H        -0.808394      -1.396957      -0.656184       1     1.008  QM
    7  H        -2.740101       0.054391       0.228204       1     1.008  QM
    8  H         1.123998       0.566566      -1.400523       1     1.008  QM
    9  SI        1.123713       0.040929      -0.014108      14    28.085  QM
   10  H         2.129409      -1.040732       0.230636       1     1.008  QM
   11  H         1.363133       1.097221       1.016439       1     1.008  QM


 
 NEW SCF-ENERGY CALCULATED IN 9 CYCLES
 

 TOTAL ENERGY    =       -370.148012920

 ENERGY CHANGE =         -0.000037190
 ENERGY RATIO  =          1.582545187
 TRUST RADIUS  =          0.200000000
 
 BFGS DELTA*GAMMA: 0.231E-04
 
 BFGS DELTA*DE2*DELTA: 0.510E-04
 
 *** ENTERING OPTIMIZATION CYCLE: 14 ***
 

 PROJECTED CARTESIAN GRADIENTS IN A.U.

  NO.  ATOM        X             Y             Z

    1  C       -0.001384     -0.000182     -0.000073
    2  C       -0.002167     -0.001126     -0.001770
    3  H       -0.001162      0.000974      0.000315
    4  H       -0.000063      0.002273     -0.002560
    5  H       -0.003893      0.001069     -0.000969
    6  H       -0.003477      0.000222      0.000349
    7  H       -0.001918     -0.000518      0.001099
    8  H       -0.011050     -0.006488      0.005759
    9  SI       0.007293      0.002106     -0.000342
   10  H       -0.003163      0.000037      0.003495
   11  H       -0.001512     -0.004172      0.000677


 ACTIVE CARTESIAN GRADIENTS

              1          2          3          4          5          6
          -0.001570  -0.000486  -0.000112  -0.002865  -0.001489  -0.002894

              7          8          9         10         11         12
          -0.001875   0.000283  -0.000152  -0.000656   0.001854  -0.003807

             13         14         15         16         17         18
          -0.003988   0.001366  -0.002140  -0.003837   0.001002  -0.002058

             19         20         21         22         23         24
          -0.002787   0.001079  -0.004322  -0.012043  -0.007706   0.004855

             25         26         27
           0.001078   0.001117  -0.003671


 FULL LOCAL GRADIENT

              1          2          3          4          5          6
          -0.018209  -0.000418   0.000103  -0.000338  -0.001553   0.000879

              7          8          9         10         11         12
          -0.000256   0.000763   0.000942  -0.000191   0.001360  -0.001196

             13         14         15         16         17         18
          -0.000190   0.001452  -0.001142   0.000553   0.001515   0.000183

             19         20         21         22         23         24
           0.000005  -0.000246  -0.001054  -0.000597   0.000193  -0.001102

             25         26         27
           0.001101   0.001019  -0.002511


 TANGENTIAL LOCAL GRADIENTS IN A.U.

              1          2          3          4          5          6
          -0.000418   0.000103  -0.000338  -0.001553   0.000879  -0.000256

              7          8          9         10         11         12
           0.000763   0.000942  -0.000191   0.001360  -0.001196  -0.000190

             13         14         15         16         17         18
           0.001452  -0.001142   0.000553   0.001515   0.000183   0.000005

             19         20         21         22         23         24
          -0.000246  -0.001054  -0.000597   0.000193  -0.001102   0.001101

             25         26
           0.001019  -0.002511

 COSANG =         0.866060561
 
 RMSQ FORCE :   0.0009953  MAXIMUM :   0.0003000  CONVERGED : NO
 MAX FORCE  :   0.0025107  MAXIMUM :   0.0004500  CONVERGED : NO
 RMSQ FORCE6:   0.0002054  MAXIMUM6:   0.0003000  CONVERGED :YES
 MAX FORCE6 :   0.0004876  MAXIMUM6:   0.0004500  CONVERGED : NO
 RMSQ DR    :   0.0057666  MAXIMUM :   0.0012000  CONVERGED : NO
 MAX DR     :   0.0127836  MAXIMUM :   0.0018000  CONVERGED : NO
 


 HESSIAN EIGENVALUES


                1           2           3           4           5           6
             0.00805     0.09936     0.21352     0.41611     0.99792     1.00000
 


                7           8           9          10          11          12
             1.00000     1.00000     1.00000     1.00000     1.00000     1.00000
 


               13          14          15          16          17          18
             1.00000     1.00000     1.00000     1.00000     1.00001     1.00002
 


               19          20          21          22          23          24
             1.00002     1.00011     1.00016     1.00043     1.00316     1.00719
 


               25          26
             1.05003     1.32166
 


 LAMBDA FOR LMQA STEP: 0.00

  |TANGENTIAL STEP| =   0.046607  |PARALLEL STEP| =   0.000261


 STEP IN NORMAL COORDINATES

              1          2          3          4          5          6
           0.000385  -0.004007   0.004268  -0.002851  -0.001477  -0.004363

              7          8          9         10         11         12
           0.012601   0.007555  -0.019491  -0.008579  -0.008442  -0.016220

             13         14         15         16         17         18
          -0.009105  -0.020626  -0.006012   0.005587  -0.000536  -0.014755

             19         20         21         22         23         24
          -0.000121   0.006913   0.013784   0.006536   0.001855   0.002600

             25         26         27
           0.001392  -0.001846   0.003881

 DISPLACEMENT STEP IN ANGSTROM

  NO.  ATOM        X             Y             Z

    1  C        0.000179     -0.001480      0.001431
    2  C       -0.001639      0.000275     -0.002205
    3  H        0.006778      0.003933     -0.009397
    4  H       -0.003435     -0.005566     -0.006568
    5  H       -0.005718     -0.009408      0.000562
    6  H        0.000735      0.002846     -0.004184
    7  H        0.000611      0.006844      0.011408
    8  H        0.003952      0.000185      0.001252
    9  SI       0.000330      0.000199      0.001852
   10  H        0.001370      0.000926     -0.000080
   11  H       -0.000997      0.003349     -0.000098


 ACTIVE CARTESIAN DISPLACEMENT STEP

              1          2          3          4          5          6
           0.000385  -0.004007   0.004268  -0.002851  -0.001477  -0.004363

              7          8          9         10         11         12
           0.012601   0.007555  -0.019491  -0.008579  -0.008442  -0.016220

             13         14         15         16         17         18
          -0.009105  -0.020626  -0.006012   0.005587  -0.000536  -0.014755

             19         20         21         22         23         24
          -0.000121   0.006913   0.013784   0.006536   0.001855   0.002600

             25         26         27
           0.001392  -0.001846   0.003881
 
 PREDICTED ENERGY CHANGE: -0.000027820
 
 INTERPOLATION DISTANCE: 4.1590100292


 COORDINATES OF OPTIMIZATION STEP 14 IN ANGSTROM

  NO.  ATOM        X              Y              Z        Z-ATOM   MASS   TYPE

    1  C        -1.748083       0.467247      -0.036535       6    12.011  QM
    2  C        -0.657708      -0.615630       0.110031       6    12.011  QM
    3  H        -1.565982       1.338602       0.618509       1     1.008  QM
    4  H        -0.774656      -1.122620       1.078940       1     1.008  QM
    5  H        -1.839274       0.851320      -1.069396       1     1.008  QM
    6  H        -0.807658      -1.394110      -0.660367       1     1.008  QM
    7  H        -2.739490       0.061236       0.239612       1     1.008  QM
    8  H         1.127951       0.566751      -1.399271       1     1.008  QM
    9  SI        1.124043       0.041128      -0.012256      14    28.085  QM
   10  H         2.130779      -1.039806       0.230556       1     1.008  QM
   11  H         1.362136       1.100570       1.016341       1     1.008  QM


 
 NEW SCF-ENERGY CALCULATED IN 11 CYCLES
 

 TOTAL ENERGY    =       -370.148057004

 ENERGY CHANGE =         -0.000044083
 ENERGY RATIO  =          1.584609088
 TRUST RADIUS  =          0.200000000
 
 BFGS DELTA*GAMMA: 0.322E-04
 
 BFGS DELTA*DE2*DELTA: 0.655E-04
 
 *** ENTERING OPTIMIZATION CYCLE: 15 ***
 

 PROJECTED CARTESIAN GRADIENTS IN A.U.

  NO.  ATOM        X             Y             Z

    1  C       -0.001126     -0.000915      0.000189
    2  C       -0.003263     -0.000506     -0.002023
    3  H       -0.001338      0.000518     -0.000361
    4  H       -0.000204      0.002478     -0.003283
    5  H       -0.003664      0.000655     -0.000075
    6  H       -0.003376      0.000462      0.000891
    7  H       -0.001489      0.000074      0.000912
    8  H       -0.010938     -0.006426      0.005527
    9  SI       0.007711      0.002056     -0.000239
   10  H       -0.003088      0.000108      0.003311
   11  H       -0.001456     -0.003817      0.000671


 ACTIVE CARTESIAN GRADIENTS

              1          2          3          4          5          6
          -0.001277  -0.001507   0.000280  -0.003930  -0.001111  -0.003079

              7          8          9         10         11         12
          -0.002146  -0.000309  -0.000811  -0.000869   0.001966  -0.004716

             13         14         15         16         17         18
          -0.003797   0.000809  -0.001359  -0.003661   0.001101  -0.001659

             19         20         21         22         23         24
          -0.002441   0.001382  -0.004477  -0.011881  -0.007534   0.004641

             25         26         27
           0.001292   0.000952  -0.003447


 FULL LOCAL GRADIENT

              1          2          3          4          5          6
          -0.018167  -0.001465   0.000470  -0.001225  -0.001197   0.001320

              7          8          9         10         11         12
          -0.000252   0.000272   0.000381  -0.000354   0.001343  -0.001671

             13         14         15         16         17         18
           0.000586   0.000806  -0.000264   0.001167   0.001649   0.000666

             19         20         21         22         23         24
           0.000489   0.000030  -0.001005  -0.000153   0.000417  -0.001308

             25         26         27
           0.001321   0.000847  -0.002271


 TANGENTIAL LOCAL GRADIENTS IN A.U.

              1          2          3          4          5          6
          -0.001465   0.000470  -0.001225  -0.001197   0.001320  -0.000252

              7          8          9         10         11         12
           0.000272   0.000381  -0.000354   0.001343  -0.001671   0.000586

             13         14         15         16         17         18
           0.000806  -0.000264   0.001167   0.001649   0.000666   0.000489

             19         20         21         22         23         24
           0.000030  -0.001005  -0.000153   0.000417  -0.001308   0.001321

             25         26
           0.000847  -0.002271

 COSANG =         0.884698781
 
 RMSQ FORCE :   0.0010453  MAXIMUM :   0.0003000  CONVERGED : NO
 MAX FORCE  :   0.0022714  MAXIMUM :   0.0004500  CONVERGED : NO
 RMSQ FORCE6:   0.0001456  MAXIMUM6:   0.0003000  CONVERGED :YES
 MAX FORCE6 :   0.0005133  MAXIMUM6:   0.0004500  CONVERGED : NO
 RMSQ DR    :   0.0089696  MAXIMUM :   0.0012000  CONVERGED : NO
 MAX DR     :   0.0206257  MAXIMUM :   0.0018000  CONVERGED : NO
 


 HESSIAN EIGENVALUES


                1           2           3           4           5           6
             0.00584     0.08907     0.21089     0.37320     0.98294     1.00000
 


                7           8           9          10          11          12
             1.00000     1.00000     1.00000     1.00000     1.00000     1.00000
 


               13          14          15          16          17          18
             1.00000     1.00000     1.00000     1.00000     1.00001     1.00002
 


               19          20          21          22          23          24
             1.00002     1.00012     1.00042     1.00052     1.00207     1.01398
 


               25          26
             1.03704     1.19380
 


 LAMBDA FOR LMQA STEP: 0.00

  |TANGENTIAL STEP| =   0.044657  |PARALLEL STEP| =   0.000240


 STEP IN NORMAL COORDINATES

              1          2          3          4          5          6
          -0.000195  -0.001829   0.003312  -0.001424  -0.000353  -0.004738

              7          8          9         10         11         12
           0.012238   0.007082  -0.018548  -0.007677  -0.009470  -0.012659

             13         14         15         16         17         18
          -0.008885  -0.020061  -0.005585   0.004410  -0.002221  -0.014750

             19         20         21         22         23         24
          -0.000433   0.006406   0.014290   0.006197   0.001099   0.004360

             25         26         27
          -0.000380  -0.002788   0.006000

 DISPLACEMENT STEP IN ANGSTROM

  NO.  ATOM        X             Y             Z

    1  C       -0.000091     -0.000657      0.001094
    2  C       -0.000780      0.000261     -0.002182
    3  H        0.006432      0.003368     -0.008778
    4  H       -0.002902     -0.006181     -0.004750
    5  H       -0.005643     -0.009275      0.000567
    6  H        0.000273      0.001814     -0.004615
    7  H        0.000389      0.006479      0.011085
    8  H        0.004143      0.000070      0.002237
    9  SI      -0.000092      0.000193      0.001293
   10  H        0.001789      0.000121      0.000293
   11  H       -0.000992      0.003951      0.000888


 ACTIVE CARTESIAN DISPLACEMENT STEP

              1          2          3          4          5          6
          -0.000195  -0.001829   0.003312  -0.001424  -0.000353  -0.004738

              7          8          9         10         11         12
           0.012238   0.007082  -0.018548  -0.007677  -0.009470  -0.012659

             13         14         15         16         17         18
          -0.008885  -0.020061  -0.005585   0.004410  -0.002221  -0.014750

             19         20         21         22         23         24
          -0.000433   0.006406   0.014290   0.006197   0.001099   0.004360

             25         26         27
          -0.000380  -0.002788   0.006000
 
 PREDICTED ENERGY CHANGE: -0.000022628
 
 INTERPOLATION DISTANCE: 4.1590100292


 COORDINATES OF OPTIMIZATION STEP 15 IN ANGSTROM

  NO.  ATOM        X              Y              Z        Z-ATOM   MASS   TYPE

    1  C        -1.748174       0.466591      -0.035440       6    12.011  QM
    2  C        -0.658487      -0.615370       0.107849       6    12.011  QM
    3  H        -1.559550       1.341970       0.609731       1     1.008  QM
    4  H        -0.777558      -1.128802       1.074189       1     1.008  QM
    5  H        -1.844917       0.842045      -1.068829       1     1.008  QM
    6  H        -0.807386      -1.392297      -0.664982       1     1.008  QM
    7  H        -2.739101       0.067715       0.250697       1     1.008  QM
    8  H         1.132094       0.566821      -1.397034       1     1.008  QM
    9  SI        1.123951       0.041321      -0.010963      14    28.085  QM
   10  H         2.132568      -1.039685       0.230849       1     1.008  QM
   11  H         1.361144       1.104522       1.017230       1     1.008  QM


 
 NEW SCF-ENERGY CALCULATED IN 9 CYCLES
 

 TOTAL ENERGY    =       -370.148092631

 ENERGY CHANGE =         -0.000035627
 ENERGY RATIO  =          1.574506075
 TRUST RADIUS  =          0.200000000
 
 BFGS DELTA*GAMMA: 0.275E-04
 
 BFGS DELTA*DE2*DELTA: 0.542E-04
 
 *** ENTERING OPTIMIZATION CYCLE: 16 ***
 

 PROJECTED CARTESIAN GRADIENTS IN A.U.

  NO.  ATOM        X             Y             Z

    1  C       -0.000962     -0.001143      0.000267
    2  C       -0.003246      0.000603     -0.002438
    3  H       -0.001575     -0.000309     -0.000985
    4  H       -0.000429      0.002004     -0.002809
    5  H       -0.003383     -0.000023      0.001113
    6  H       -0.003329      0.000090      0.000939
    7  H       -0.001337      0.000356      0.000854
    8  H       -0.010794     -0.006561      0.005911
    9  SI       0.007468      0.001816     -0.000390
   10  H       -0.002693     -0.000134      0.003359
   11  H       -0.001354     -0.003145      0.001171


 ACTIVE CARTESIAN GRADIENTS

              1          2          3          4          5          6
          -0.001092  -0.001813   0.000395  -0.003817   0.000216  -0.003597

              7          8          9         10         11         12
          -0.002279  -0.000946  -0.001564  -0.001241   0.001610  -0.004466

             13         14         15         16         17         18
          -0.003377   0.000224  -0.000315  -0.003587   0.000733  -0.001630

             19         20         21         22         23         24
          -0.002272   0.001587  -0.004426  -0.011679  -0.007607   0.005022

             25         26         27
           0.000873   0.000468  -0.002701


 FULL LOCAL GRADIENT

              1          2          3          4          5          6
          -0.018100  -0.001782   0.000567  -0.001332   0.000132   0.000855

              7          8          9         10         11         12
          -0.000203  -0.000291  -0.000350  -0.000705   0.000873  -0.001251

             13         14         15         16         17         18
           0.001122   0.000123   0.000763   0.001250   0.001269   0.000624

             19         20         21         22         23         24
           0.000643   0.000270  -0.000909  -0.000047   0.000259  -0.000878

             25         26         27
           0.000900   0.000350  -0.001503


 TANGENTIAL LOCAL GRADIENTS IN A.U.

              1          2          3          4          5          6
          -0.001782   0.000567  -0.001332   0.000132   0.000855  -0.000203

              7          8          9         10         11         12
          -0.000291  -0.000350  -0.000705   0.000873  -0.001251   0.001122

             13         14         15         16         17         18
           0.000123   0.000763   0.001250   0.001269   0.000624   0.000643

             19         20         21         22         23         24
           0.000270  -0.000909  -0.000047   0.000259  -0.000878   0.000900

             25         26
           0.000350  -0.001503

 COSANG =         0.873694892
 
 RMSQ FORCE :   0.0008738  MAXIMUM :   0.0003000  CONVERGED : NO
 MAX FORCE  :   0.0017816  MAXIMUM :   0.0004500  CONVERGED : NO
 RMSQ FORCE6:   0.0001485  MAXIMUM6:   0.0003000  CONVERGED :YES
 MAX FORCE6 :   0.0005601  MAXIMUM6:   0.0004500  CONVERGED : NO
 RMSQ DR    :   0.0085944  MAXIMUM :   0.0012000  CONVERGED : NO
 MAX DR     :   0.0200614  MAXIMUM :   0.0018000  CONVERGED : NO
 


 HESSIAN EIGENVALUES


                1           2           3           4           5           6
             0.00479     0.08475     0.21493     0.33385     0.76304     0.99999
 


                7           8           9          10          11          12
             0.99999     1.00000     1.00000     1.00000     1.00000     1.00000
 


               13          14          15          16          17          18
             1.00000     1.00000     1.00000     1.00001     1.00001     1.00002
 


               19          20          21          22          23          24
             1.00005     1.00013     1.00048     1.00073     1.00100     1.00659
 


               25          26
             1.03012     1.18544
 


 LAMBDA FOR LMQA STEP: 0.00

  |TANGENTIAL STEP| =   0.025340  |PARALLEL STEP| =   0.000077


 STEP IN NORMAL COORDINATES

              1          2          3          4          5          6
          -0.001113   0.000984   0.001151   0.000307  -0.000486  -0.002940

              7          8          9         10         11         12
           0.006622   0.003628  -0.009327  -0.002811  -0.006616  -0.004429

             13         14         15         16         17         18
          -0.005069  -0.011377  -0.003220   0.000574  -0.003556  -0.008003

             19         20         21         22         23         24
          -0.001480   0.003120   0.009221   0.004068   0.000225   0.004371

             25         26         27
          -0.001060  -0.002042   0.005819

 DISPLACEMENT STEP IN ANGSTROM

  NO.  ATOM        X             Y             Z

    1  C       -0.000519      0.000416      0.000360
    2  C        0.000307     -0.000376     -0.001191
    3  H        0.003427      0.001604     -0.004314
    4  H       -0.000860     -0.004024     -0.001280
    5  H       -0.003145     -0.005174      0.000011
    6  H       -0.000822     -0.000102     -0.002881
    7  H       -0.000459      0.003817      0.006070
    8  H        0.003178      0.000140      0.002312
    9  SI      -0.000226      0.000273      0.000310
   10  H        0.001285     -0.000837      0.000170
   11  H       -0.000675      0.002996      0.001145


 ACTIVE CARTESIAN DISPLACEMENT STEP

              1          2          3          4          5          6
          -0.001113   0.000984   0.001151   0.000307  -0.000486  -0.002940

              7          8          9         10         11         12
           0.006622   0.003628  -0.009327  -0.002811  -0.006616  -0.004429

             13         14         15         16         17         18
          -0.005069  -0.011377  -0.003220   0.000574  -0.003556  -0.008003

             19         20         21         22         23         24
          -0.001480   0.003120   0.009221   0.004068   0.000225   0.004371

             25         26         27
          -0.001060  -0.002042   0.005819
 
 PREDICTED ENERGY CHANGE: -0.000017079
 
 INTERPOLATION DISTANCE: 4.1590100292


 COORDINATES OF OPTIMIZATION STEP 16 IN ANGSTROM

  NO.  ATOM        X              Y              Z        Z-ATOM   MASS   TYPE

    1  C        -1.748693       0.467006      -0.035080       6    12.011  QM
    2  C        -0.658181      -0.615746       0.106658       6    12.011  QM
    3  H        -1.556123       1.343574       0.605417       1     1.008  QM
    4  H        -0.778418      -1.132825       1.072909       1     1.008  QM
    5  H        -1.848062       0.836871      -1.068818       1     1.008  QM
    6  H        -0.808208      -1.392398      -0.667864       1     1.008  QM
    7  H        -2.739560       0.071531       0.256768       1     1.008  QM
    8  H         1.135272       0.566961      -1.394722       1     1.008  QM
    9  SI        1.123725       0.041594      -0.010653      14    28.085  QM
   10  H         2.133853      -1.040522       0.231019       1     1.008  QM
   11  H         1.360469       1.107518       1.018375       1     1.008  QM


 
 NEW SCF-ENERGY CALCULATED IN 9 CYCLES
 

 TOTAL ENERGY    =       -370.148117434

 ENERGY CHANGE =         -0.000024803
 ENERGY RATIO  =          1.452269710
 TRUST RADIUS  =          0.200000000
 
 BFGS DELTA*GAMMA: 0.211E-04
 
 BFGS DELTA*DE2*DELTA: 0.369E-04
 
 *** ENTERING OPTIMIZATION CYCLE: 17 ***
 

 PROJECTED CARTESIAN GRADIENTS IN A.U.

  NO.  ATOM        X             Y             Z

    1  C       -0.001214     -0.000589      0.000135
    2  C       -0.002299      0.001083     -0.002649
    3  H       -0.001741     -0.001032     -0.001264
    4  H       -0.000622      0.001302     -0.001851
    5  H       -0.003190     -0.000569      0.001883
    6  H       -0.003424     -0.000524      0.000616
    7  H       -0.001534      0.000310      0.000928
    8  H       -0.010674     -0.006828      0.006673
    9  SI       0.006973      0.001662     -0.000693
   10  H       -0.002237     -0.000600      0.003538
   11  H       -0.001263     -0.002535      0.001814


 ACTIVE CARTESIAN GRADIENTS

              1          2          3          4          5          6
          -0.001377  -0.001049   0.000207  -0.002880   0.001210  -0.003971

              7          8          9         10         11         12
          -0.002262  -0.001362  -0.001994  -0.001557   0.001096  -0.003637

             13         14         15         16         17         18
          -0.003010  -0.000140   0.000364  -0.003699   0.000190  -0.001870

             19         20         21         22         23         24
          -0.002405   0.001575  -0.004231  -0.011583  -0.007920   0.005756

             25         26         27
           0.000177   0.000031  -0.001835


 FULL LOCAL GRADIENT

              1          2          3          4          5          6
          -0.018189  -0.001006   0.000427  -0.000549   0.001137   0.000165

              7          8          9         10         11         12
          -0.000170  -0.000692  -0.000814  -0.001025   0.000316  -0.000503

             13         14         15         16         17         18
           0.001247  -0.000289   0.001362   0.000872   0.000688   0.000268

             19         20         21         22         23         24
           0.000422   0.000302  -0.000765  -0.000185  -0.000142  -0.000133

             25         26         27
           0.000200  -0.000096  -0.000603


 TANGENTIAL LOCAL GRADIENTS IN A.U.

              1          2          3          4          5          6
          -0.001006   0.000427  -0.000549   0.001137   0.000165  -0.000170

              7          8          9         10         11         12
          -0.000692  -0.000814  -0.001025   0.000316  -0.000503   0.001247

             13         14         15         16         17         18
          -0.000289   0.001362   0.000872   0.000688   0.000268   0.000422

             19         20         21         22         23         24
           0.000302  -0.000765  -0.000185  -0.000142  -0.000133   0.000200

             25         26
          -0.000096  -0.000603

 COSANG =         0.788585479
 
 RMSQ FORCE :   0.0006659  MAXIMUM :   0.0003000  CONVERGED : NO
 MAX FORCE  :   0.0013618  MAXIMUM :   0.0004500  CONVERGED : NO
 RMSQ FORCE6:   0.0002900  MAXIMUM6:   0.0003000  CONVERGED :YES
 MAX FORCE6 :   0.0008109  MAXIMUM6:   0.0004500  CONVERGED : NO
 RMSQ DR    :   0.0048768  MAXIMUM :   0.0012000  CONVERGED : NO
 MAX DR     :   0.0113772  MAXIMUM :   0.0018000  CONVERGED : NO
 


 HESSIAN EIGENVALUES


                1           2           3           4           5           6
             0.00473     0.08067     0.21405     0.28433     0.52876     0.99917
 


                7           8           9          10          11          12
             0.99999     1.00000     1.00000     1.00000     1.00000     1.00000
 


               13          14          15          16          17          18
             1.00000     1.00000     1.00000     1.00001     1.00001     1.00002
 


               19          20          21          22          23          24
             1.00004     1.00014     1.00032     1.00060     1.00137     1.00432
 


               25          26
             1.05100     1.26872
 


 LAMBDA FOR LMQA STEP: 0.00

  |TANGENTIAL STEP| =   0.009933  |PARALLEL STEP| =   0.000012


 STEP IN NORMAL COORDINATES

              1          2          3          4          5          6
          -0.001146   0.001976  -0.000530   0.001076  -0.001271  -0.000978

              7          8          9         10         11         12
           0.000968   0.000600  -0.000108   0.002020  -0.002736   0.001800

             13         14         15         16         17         18
          -0.001610  -0.002334  -0.001419  -0.002653  -0.003620  -0.001080

             19         20         21         22         23         24
          -0.002071   0.000119   0.003309   0.001707   0.000091   0.002478

             25         26         27
          -0.000701  -0.000664   0.004088

 DISPLACEMENT STEP IN ANGSTROM

  NO.  ATOM        X             Y             Z

    1  C       -0.000534      0.000779     -0.000196
    2  C        0.000740     -0.000888     -0.000225
    3  H        0.000514      0.000296      0.000070
    4  H        0.001081     -0.001235      0.001132
    5  H       -0.000794     -0.000807     -0.000768
    6  H       -0.001662     -0.001345     -0.000795
    7  H       -0.001058      0.001212      0.001056
    8  H        0.001762      0.000379      0.001347
    9  SI      -0.000133      0.000304     -0.000240
   10  H        0.000488     -0.001269     -0.000119
   11  H       -0.000340      0.001536      0.000799


 ACTIVE CARTESIAN DISPLACEMENT STEP

              1          2          3          4          5          6
          -0.001146   0.001976  -0.000530   0.001076  -0.001271  -0.000978

              7          8          9         10         11         12
           0.000968   0.000600  -0.000108   0.002020  -0.002736   0.001800

             13         14         15         16         17         18
          -0.001610  -0.002334  -0.001419  -0.002653  -0.003620  -0.001080

             19         20         21         22         23         24
          -0.002071   0.000119   0.003309   0.001707   0.000091   0.002478

             25         26         27
          -0.000701  -0.000664   0.004088
 
 PREDICTED ENERGY CHANGE: -0.000011771
 
 INTERPOLATION DISTANCE: 4.1590100292


 COORDINATES OF OPTIMIZATION STEP 17 IN ANGSTROM

  NO.  ATOM        X              Y              Z        Z-ATOM   MASS   TYPE

    1  C        -1.749228       0.467785      -0.035277       6    12.011  QM
    2  C        -0.657441      -0.616633       0.106433       6    12.011  QM
    3  H        -1.555609       1.343870       0.605487       1     1.008  QM
    4  H        -0.777337      -1.134060       1.074041       1     1.008  QM
    5  H        -1.848856       0.836064      -1.069585       1     1.008  QM
    6  H        -0.809870      -1.393743      -0.668659       1     1.008  QM
    7  H        -2.740618       0.072744       0.257823       1     1.008  QM
    8  H         1.137033       0.567340      -1.393376       1     1.008  QM
    9  SI        1.123592       0.041898      -0.010893      14    28.085  QM
   10  H         2.134341      -1.041791       0.230901       1     1.008  QM
   11  H         1.360129       1.109054       1.019174       1     1.008  QM


 
 NEW SCF-ENERGY CALCULATED IN 9 CYCLES
 

 TOTAL ENERGY    =       -370.148134269

 ENERGY CHANGE =         -0.000016835
 ENERGY RATIO  =          1.430251366
 TRUST RADIUS  =          0.200000000
 
 BFGS DELTA*GAMMA: 0.137E-04
 
 BFGS DELTA*DE2*DELTA: 0.240E-04
 
 *** ENTERING OPTIMIZATION CYCLE: 18 ***
 

 PROJECTED CARTESIAN GRADIENTS IN A.U.

  NO.  ATOM        X             Y             Z

    1  C       -0.001474      0.000049     -0.000031
    2  C       -0.001274      0.000926     -0.002619
    3  H       -0.001761     -0.001173     -0.001096
    4  H       -0.000669      0.000824     -0.001101
    5  H       -0.003167     -0.000698      0.001825
    6  H       -0.003608     -0.001007      0.000197
    7  H       -0.001923      0.000167      0.001047
    8  H       -0.010590     -0.007034      0.007252
    9  SI       0.006503      0.001671     -0.000934
   10  H       -0.001926     -0.001068      0.003694
   11  H       -0.001195     -0.002198      0.002257


 ACTIVE CARTESIAN GRADIENTS

              1          2          3          4          5          6
          -0.001673  -0.000164  -0.000032  -0.001874   0.001390  -0.004029

              7          8          9         10         11         12
          -0.002154  -0.001326  -0.001883  -0.001606   0.000709  -0.002872

             13         14         15         16         17         18
          -0.002900  -0.000167   0.000338  -0.003889  -0.000252  -0.002180

             19         20         21         22         23         24
          -0.002726   0.001423  -0.004042  -0.011554  -0.008207   0.006303

             25         26         27
          -0.000401  -0.000152  -0.001207


 FULL LOCAL GRADIENT

              1          2          3          4          5          6
          -0.018274  -0.000104   0.000232   0.000285   0.001327  -0.000387

              7          8          9         10         11         12
          -0.000192  -0.000695  -0.000776  -0.001097  -0.000035   0.000006

             13         14         15         16         17         18
           0.000956  -0.000313   0.001245   0.000358   0.000205  -0.000139

             19         20         21         22         23         24
           0.000009   0.000181  -0.000653  -0.000368  -0.000492   0.000413

             25         26         27
          -0.000381  -0.000283   0.000050


 TANGENTIAL LOCAL GRADIENTS IN A.U.

              1          2          3          4          5          6
          -0.000104   0.000232   0.000285   0.001327  -0.000387  -0.000192

              7          8          9         10         11         12
          -0.000695  -0.000776  -0.001097  -0.000035   0.000006   0.000956

             13         14         15         16         17         18
          -0.000313   0.001245   0.000358   0.000205  -0.000139   0.000009

             19         20         21         22         23         24
           0.000181  -0.000653  -0.000368  -0.000492   0.000413  -0.000381

             25         26
          -0.000283   0.000050

 COSANG =         0.784241721
 
 RMSQ FORCE :   0.0005673  MAXIMUM :   0.0003000  CONVERGED : NO
 MAX FORCE  :   0.0013274  MAXIMUM :   0.0004500  CONVERGED : NO
 RMSQ FORCE6:   0.0003547  MAXIMUM6:   0.0003000  CONVERGED : NO
 MAX FORCE6 :   0.0008207  MAXIMUM6:   0.0004500  CONVERGED : NO
 RMSQ DR    :   0.0019117  MAXIMUM :   0.0012000  CONVERGED : NO
 MAX DR     :   0.0040881  MAXIMUM :   0.0018000  CONVERGED : NO
 


 HESSIAN EIGENVALUES


                1           2           3           4           5           6
             0.00475     0.07165     0.20074     0.24081     0.42570     0.99623
 


                7           8           9          10          11          12
             0.99999     1.00000     1.00000     1.00000     1.00000     1.00000
 


               13          14          15          16          17          18
             1.00000     1.00000     1.00000     1.00001     1.00001     1.00004
 


               19          20          21          22          23          24
             1.00005     1.00014     1.00036     1.00061     1.00347     1.00477
 


               25          26
             1.06079     1.26762
 


 LAMBDA FOR LMQA STEP: 0.00

  |TANGENTIAL STEP| =   0.009933  |PARALLEL STEP| =   0.000012


 STEP IN NORMAL COORDINATES

              1          2          3          4          5          6
          -0.000882   0.001439  -0.000604   0.000484  -0.002475  -0.000940

              7          8          9         10         11         12
           0.000918   0.001192   0.000720   0.003080  -0.002258   0.001332

             13         14         15         16         17         18
          -0.002419  -0.001729  -0.002577  -0.003213  -0.003420  -0.000850

             19         20         21         22         23         24
          -0.002295   0.000113   0.003166   0.001512   0.000682   0.001399

             25         26         27
           0.000196  -0.000081   0.003285

 DISPLACEMENT STEP IN ANGSTROM

  NO.  ATOM        X             Y             Z

    1  C       -0.000411      0.000570     -0.000214
    2  C        0.000413     -0.001259     -0.000185
    3  H        0.000592      0.000785      0.000465
    4  H        0.001553     -0.000825      0.000839
    5  H       -0.001128     -0.000375     -0.001441
    6  H       -0.001980     -0.001215     -0.000639
    7  H       -0.001147      0.001228      0.001059
    8  H        0.001669      0.000661      0.000773
    9  SI       0.000134      0.000375      0.000031
   10  H        0.000194     -0.001073     -0.000247
   11  H       -0.000465      0.001215      0.000405


 ACTIVE CARTESIAN DISPLACEMENT STEP

              1          2          3          4          5          6
          -0.000882   0.001439  -0.000604   0.000484  -0.002475  -0.000940

              7          8          9         10         11         12
           0.000918   0.001192   0.000720   0.003080  -0.002258   0.001332

             13         14         15         16         17         18
          -0.002419  -0.001729  -0.002577  -0.003213  -0.003420  -0.000850

             19         20         21         22         23         24
          -0.002295   0.000113   0.003166   0.001512   0.000682   0.001399

             25         26         27
           0.000196  -0.000081   0.003285
 
 PREDICTED ENERGY CHANGE: -0.000008691
 
 INTERPOLATION DISTANCE: 4.1590100292


 COORDINATES OF OPTIMIZATION STEP 18 IN ANGSTROM

  NO.  ATOM        X              Y              Z        Z-ATOM   MASS   TYPE

    1  C        -1.749639       0.468355      -0.035491       6    12.011  QM
    2  C        -0.657028      -0.617892       0.106248       6    12.011  QM
    3  H        -1.555017       1.344655       0.605952       1     1.008  QM
    4  H        -0.775784      -1.134885       1.074881       1     1.008  QM
    5  H        -1.849984       0.835688      -1.071026       1     1.008  QM
    6  H        -0.811850      -1.394958      -0.669298       1     1.008  QM
    7  H        -2.741765       0.073971       0.258882       1     1.008  QM
    8  H         1.138703       0.568001      -1.392603       1     1.008  QM
    9  SI        1.123726       0.042273      -0.010862      14    28.085  QM
   10  H         2.134535      -1.042864       0.230654       1     1.008  QM
   11  H         1.359664       1.110269       1.019578       1     1.008  QM


 
 NEW SCF-ENERGY CALCULATED IN 9 CYCLES
 

 TOTAL ENERGY    =       -370.148146887

 ENERGY CHANGE =         -0.000012618
 ENERGY RATIO  =          1.451839712
 TRUST RADIUS  =          0.200000000
 
 BFGS DELTA*GAMMA: 0.991E-05
 
 BFGS DELTA*DE2*DELTA: 0.178E-04
 
 *** ENTERING OPTIMIZATION CYCLE: 19 ***
 

 PROJECTED CARTESIAN GRADIENTS IN A.U.

  NO.  ATOM        X             Y             Z

    1  C       -0.001602      0.000371     -0.000128
    2  C       -0.000677      0.000528     -0.002498
    3  H       -0.001699     -0.000856     -0.000690
    4  H       -0.000636      0.000645     -0.000746
    5  H       -0.003249     -0.000541      0.001239
    6  H       -0.003839     -0.001242     -0.000134
    7  H       -0.002370      0.000100      0.001171
    8  H       -0.010531     -0.007114      0.007468
    9  SI       0.006273      0.001770     -0.001024
   10  H       -0.001775     -0.001421      0.003727
   11  H       -0.001145     -0.002013      0.002439


 ACTIVE CARTESIAN GRADIENTS

              1          2          3          4          5          6
          -0.001817   0.000282  -0.000176  -0.001271   0.001025  -0.003922

              7          8          9         10         11         12
          -0.002065  -0.001008  -0.001444  -0.001491   0.000492  -0.002438

             13         14         15         16         17         18
          -0.002997  -0.000022  -0.000151  -0.004102  -0.000507  -0.002447

             19         20         21         22         23         24
          -0.003140   0.001266  -0.003939  -0.011529  -0.008333   0.006501

             25         26         27
          -0.000681  -0.000154  -0.000812


 FULL LOCAL GRADIENT

              1          2          3          4          5          6
          -0.018313   0.000354   0.000108   0.000756   0.000965  -0.000658

              7          8          9         10         11         12
          -0.000232  -0.000415  -0.000419  -0.001010  -0.000199   0.000180

             13         14         15         16         17         18
           0.000528  -0.000165   0.000687  -0.000049  -0.000075  -0.000454

             19         20         21         22         23         24
          -0.000437   0.000025  -0.000551  -0.000389  -0.000629   0.000606

             25         26         27
          -0.000660  -0.000286   0.000463


 TANGENTIAL LOCAL GRADIENTS IN A.U.

              1          2          3          4          5          6
           0.000354   0.000108   0.000756   0.000965  -0.000658  -0.000232

              7          8          9         10         11         12
          -0.000415  -0.000419  -0.001010  -0.000199   0.000180   0.000528

             13         14         15         16         17         18
          -0.000165   0.000687  -0.000049  -0.000075  -0.000454  -0.000437

             19         20         21         22         23         24
           0.000025  -0.000551  -0.000389  -0.000629   0.000606  -0.000660

             25         26
          -0.000286   0.000463

 COSANG =         0.851151379
 
 RMSQ FORCE :   0.0005076  MAXIMUM :   0.0003000  CONVERGED : NO
 MAX FORCE  :   0.0010104  MAXIMUM :   0.0004500  CONVERGED : NO
 RMSQ FORCE6:   0.0003714  MAXIMUM6:   0.0003000  CONVERGED : NO
 MAX FORCE6 :   0.0009654  MAXIMUM6:   0.0004500  CONVERGED : NO
 RMSQ DR    :   0.0019117  MAXIMUM :   0.0012000  CONVERGED : NO
 MAX DR     :   0.0034195  MAXIMUM :   0.0018000  CONVERGED : NO
 


 HESSIAN EIGENVALUES


                1           2           3           4           5           6
             0.00471     0.05999     0.17479     0.23478     0.38831     0.97045
 


                7           8           9          10          11          12
             0.99999     1.00000     1.00000     1.00000     1.00000     1.00000
 


               13          14          15          16          17          18
             1.00000     1.00000     1.00000     1.00001     1.00001     1.00004
 


               19          20          21          22          23          24
             1.00012     1.00026     1.00044     1.00066     1.00280     1.01470
 


               25          26
             1.04080     1.14190
 


 LAMBDA FOR LMQA STEP: 0.00

  |TANGENTIAL STEP| =   0.013317  |PARALLEL STEP| =   0.000021


 STEP IN NORMAL COORDINATES

              1          2          3          4          5          6
          -0.000525   0.000620  -0.000184  -0.000860  -0.003325  -0.001596

              7          8          9         10         11         12
           0.002827   0.002709  -0.001841   0.002664  -0.002938  -0.001360

             13         14         15         16         17         18
          -0.004586  -0.004188  -0.004212  -0.002576  -0.003025  -0.002865

             19         20         21         22         23         24
          -0.001817   0.001218   0.005088   0.001938   0.001400   0.000804

             25         26         27
           0.001023   0.000006   0.002762

 DISPLACEMENT STEP IN ANGSTROM

  NO.  ATOM        X             Y             Z

    1  C       -0.000245      0.000253     -0.000068
    2  C       -0.000283     -0.001469     -0.000464
    3  H        0.001681      0.001632     -0.000729
    4  H        0.001495     -0.001316     -0.000326
    5  H       -0.002365     -0.001437     -0.001743
    6  H       -0.001932     -0.000589     -0.001136
    7  H       -0.000754      0.002084      0.002766
    8  H        0.002010      0.000927      0.000452
    9  SI       0.000438      0.000421      0.000497
   10  H        0.000126     -0.000607     -0.000204
   11  H       -0.000751      0.001278      0.000131


 ACTIVE CARTESIAN DISPLACEMENT STEP

              1          2          3          4          5          6
          -0.000525   0.000620  -0.000184  -0.000860  -0.003325  -0.001596

              7          8          9         10         11         12
           0.002827   0.002709  -0.001841   0.002664  -0.002938  -0.001360

             13         14         15         16         17         18
          -0.004586  -0.004188  -0.004212  -0.002576  -0.003025  -0.002865

             19         20         21         22         23         24
          -0.001817   0.001218   0.005088   0.001938   0.001400   0.000804

             25         26         27
           0.001023   0.000006   0.002762
 
 PREDICTED ENERGY CHANGE: -0.000006715
 
 INTERPOLATION DISTANCE: 4.1590100292


 COORDINATES OF OPTIMIZATION STEP 19 IN ANGSTROM

  NO.  ATOM        X              Y              Z        Z-ATOM   MASS   TYPE

    1  C        -1.749884       0.468608      -0.035559       6    12.011  QM
    2  C        -0.657311      -0.619361       0.105784       6    12.011  QM
    3  H        -1.553336       1.346288       0.605223       1     1.008  QM
    4  H        -0.774289      -1.136201       1.074555       1     1.008  QM
    5  H        -1.852349       0.834251      -1.072769       1     1.008  QM
    6  H        -0.813781      -1.395547      -0.670434       1     1.008  QM
    7  H        -2.742519       0.076055       0.261648       1     1.008  QM
    8  H         1.140712       0.568928      -1.392151       1     1.008  QM
    9  SI        1.124164       0.042694      -0.010365      14    28.085  QM
   10  H         2.134662      -1.043470       0.230450       1     1.008  QM
   11  H         1.358914       1.111548       1.019710       1     1.008  QM


 
 NEW SCF-ENERGY CALCULATED IN 11 CYCLES
 

 TOTAL ENERGY    =       -370.148156467

 ENERGY CHANGE =         -0.000009580
 ENERGY RATIO  =          1.426523234
 TRUST RADIUS  =          0.200000000
 
 BFGS DELTA*GAMMA: 0.837E-05
 
 BFGS DELTA*DE2*DELTA: 0.142E-04
 
 *** ENTERING OPTIMIZATION CYCLE: 20 ***
 

 PROJECTED CARTESIAN GRADIENTS IN A.U.

  NO.  ATOM        X             Y             Z

    1  C       -0.001575      0.000373     -0.000156
    2  C       -0.000770     -0.000009     -0.002355
    3  H       -0.001611     -0.000313     -0.000228
    4  H       -0.000516      0.000699     -0.000787
    5  H       -0.003380     -0.000265      0.000479
    6  H       -0.004042     -0.001233     -0.000278
    7  H       -0.002704      0.000162      0.001260
    8  H       -0.010487     -0.007077      0.007342
    9  SI       0.006385      0.001952     -0.000977
   10  H       -0.001767     -0.001620      0.003634
   11  H       -0.001104     -0.001912      0.002403


 ACTIVE CARTESIAN GRADIENTS

              1          2          3          4          5          6
          -0.001786   0.000289  -0.000220  -0.001377   0.000307  -0.003753

              7          8          9         10         11         12
          -0.002047  -0.000596  -0.000902  -0.001279   0.000412  -0.002401

             13         14         15         16         17         18
          -0.003226   0.000150  -0.000803  -0.004278  -0.000575  -0.002593

             19         20         21         22         23         24
          -0.003498   0.001154  -0.003938  -0.011509  -0.008302   0.006370

             25         26         27
          -0.000649  -0.000051  -0.000617


 FULL LOCAL GRADIENT

              1          2          3          4          5          6
          -0.018337   0.000363   0.000058   0.000675   0.000234  -0.000515

              7          8          9         10         11         12
          -0.000242  -0.000007   0.000074  -0.000812  -0.000254   0.000082

             13         14         15         16         17         18
           0.000177  -0.000008   0.000012  -0.000210  -0.000149  -0.000581

             19         20         21         22         23         24
          -0.000740  -0.000115  -0.000449  -0.000216  -0.000544   0.000457

             25         26         27
          -0.000623  -0.000184   0.000672


 TANGENTIAL LOCAL GRADIENTS IN A.U.

              1          2          3          4          5          6
           0.000363   0.000058   0.000675   0.000234  -0.000515  -0.000242

              7          8          9         10         11         12
          -0.000007   0.000074  -0.000812  -0.000254   0.000082   0.000177

             13         14         15         16         17         18
          -0.000008   0.000012  -0.000210  -0.000149  -0.000581  -0.000740

             19         20         21         22         23         24
          -0.000115  -0.000449  -0.000216  -0.000544   0.000457  -0.000623

             25         26
          -0.000184   0.000672

 COSANG =         0.846362273
 
 RMSQ FORCE :   0.0004080  MAXIMUM :   0.0003000  CONVERGED : NO
 MAX FORCE  :   0.0008117  MAXIMUM :   0.0004500  CONVERGED : NO
 RMSQ FORCE6:   0.0003807  MAXIMUM6:   0.0003000  CONVERGED : NO
 MAX FORCE6 :   0.0008579  MAXIMUM6:   0.0004500  CONVERGED : NO
 RMSQ DR    :   0.0025629  MAXIMUM :   0.0012000  CONVERGED : NO
 MAX DR     :   0.0050875  MAXIMUM :   0.0018000  CONVERGED : NO
 


 HESSIAN EIGENVALUES


                1           2           3           4           5           6
             0.00454     0.05412     0.16046     0.23910     0.36825     0.76229
 


                7           8           9          10          11          12
             0.99998     1.00000     1.00000     1.00000     1.00000     1.00000
 


               13          14          15          16          17          18
             1.00000     1.00000     1.00001     1.00001     1.00001     1.00004
 


               19          20          21          22          23          24
             1.00012     1.00030     1.00063     1.00136     1.00202     1.00617
 


               25          26
             1.05313     1.13084
 


 LAMBDA FOR LMQA STEP: 0.00

  |TANGENTIAL STEP| =   0.009219  |PARALLEL STEP| =   0.000010


 STEP IN NORMAL COORDINATES

              1          2          3          4          5          6
          -0.000120  -0.000061  -0.000166  -0.001598  -0.002230  -0.001311

              7          8          9         10         11         12
           0.001782   0.001470  -0.001616   0.002657  -0.001396  -0.001553

             13         14         15         16         17         18
          -0.003645  -0.002741  -0.002649  -0.001979  -0.001778  -0.001350

             19         20         21         22         23         24
          -0.000409   0.001118   0.003451   0.001026   0.001497  -0.000237

             25         26         27
           0.001300   0.000169   0.001100

 DISPLACEMENT STEP IN ANGSTROM

  NO.  ATOM        X             Y             Z

    1  C       -0.000056     -0.000016     -0.000054
    2  C       -0.000700     -0.000935     -0.000382
    3  H        0.001120      0.000955     -0.000639
    4  H        0.001497     -0.000547     -0.000516
    5  H       -0.001869     -0.000871     -0.001019
    6  H       -0.001422     -0.000264     -0.000446
    7  H       -0.000047      0.001468      0.001782
    8  H        0.001293      0.000922     -0.000100
    9  SI       0.000538      0.000214      0.000501
   10  H       -0.000122     -0.000112     -0.000117
   11  H       -0.000677      0.000604     -0.000090


 ACTIVE CARTESIAN DISPLACEMENT STEP

              1          2          3          4          5          6
          -0.000120  -0.000061  -0.000166  -0.001598  -0.002230  -0.001311

              7          8          9         10         11         12
           0.001782   0.001470  -0.001616   0.002657  -0.001396  -0.001553

             13         14         15         16         17         18
          -0.003645  -0.002741  -0.002649  -0.001979  -0.001778  -0.001350

             19         20         21         22         23         24
          -0.000409   0.001118   0.003451   0.001026   0.001497  -0.000237

             25         26         27
           0.001300   0.000169   0.001100
 
 PREDICTED ENERGY CHANGE: -0.000004066
 
 INTERPOLATION DISTANCE: 4.1590100292
 
 *** SCFTOL TIGHTEN TO 0.100E-07 ***
 
 *** CDFTOL TIGHTEN TO 0.750E-05 ***


 COORDINATES OF OPTIMIZATION STEP 20 IN ANGSTROM

  NO.  ATOM        X              Y              Z        Z-ATOM   MASS   TYPE

    1  C        -1.749940       0.468592      -0.035613       6    12.011  QM
    2  C        -0.658011      -0.620296       0.105403       6    12.011  QM
    3  H        -1.552216       1.347243       0.604584       1     1.008  QM
    4  H        -0.772792      -1.136748       1.074039       1     1.008  QM
    5  H        -1.854219       0.833379      -1.073788       1     1.008  QM
    6  H        -0.815203      -1.395811      -0.670879       1     1.008  QM
    7  H        -2.742566       0.077523       0.263430       1     1.008  QM
    8  H         1.142005       0.569850      -1.392250       1     1.008  QM
    9  SI        1.124702       0.042908      -0.009863      14    28.085  QM
   10  H         2.134540      -1.043582       0.230332       1     1.008  QM
   11  H         1.358237       1.112151       1.019620       1     1.008  QM


 
 NEW SCF-ENERGY CALCULATED IN 9 CYCLES
 

 TOTAL ENERGY    =       -370.148162142

 ENERGY CHANGE =         -0.000005675
 ENERGY RATIO  =          1.395641231
 TRUST RADIUS  =          0.200000000
 
 BFGS DELTA*GAMMA: 0.519E-05
 
 BFGS DELTA*DE2*DELTA: 0.851E-05
 
 *** ENTERING OPTIMIZATION CYCLE: 21 ***
 

 PROJECTED CARTESIAN GRADIENTS IN A.U.

  NO.  ATOM        X             Y             Z

    1  C       -0.001593      0.000238     -0.000137
    2  C       -0.001362     -0.000479     -0.002251
    3  H       -0.001559      0.000046      0.000021
    4  H       -0.000313      0.000900     -0.001093
    5  H       -0.003517     -0.000050     -0.000008
    6  H       -0.004135     -0.001038     -0.000212
    7  H       -0.002678      0.000312      0.001253
    8  H       -0.010497     -0.006952      0.006988
    9  SI       0.006799      0.002105     -0.000833
   10  H       -0.001888     -0.001589      0.003481
   11  H       -0.001098     -0.001910      0.002213


 ACTIVE CARTESIAN GRADIENTS

              1          2          3          4          5          6
          -0.001808   0.000092  -0.000195  -0.002055  -0.000362  -0.003620

              7          8          9         10         11         12
          -0.002114  -0.000395  -0.000588  -0.001043   0.000470  -0.002674

             13         14         15         16         17         18
          -0.003491   0.000232  -0.001228  -0.004367  -0.000468  -0.002576

             19         20         21         22         23         24
          -0.003541   0.001155  -0.004043  -0.011533  -0.008150   0.006024

             25         26         27
          -0.000351   0.000071  -0.000673


 FULL LOCAL GRADIENT

              1          2          3          4          5          6
          -0.018380   0.000166   0.000087   0.000304  -0.000464   0.000003

              7          8          9         10         11         12
          -0.000210   0.000226   0.000417  -0.000553  -0.000219  -0.000113

             13         14         15         16         17         18
           0.000064   0.000055  -0.000375  -0.000079  -0.000029  -0.000474

             19         20         21         22         23         24
          -0.000666  -0.000162  -0.000401   0.000052  -0.000284   0.000077

             25         26         27
          -0.000319  -0.000061   0.000625


 TANGENTIAL LOCAL GRADIENTS IN A.U.

              1          2          3          4          5          6
           0.000166   0.000087   0.000304  -0.000464   0.000003  -0.000210

              7          8          9         10         11         12
           0.000226   0.000417  -0.000553  -0.000219  -0.000113   0.000064

             13         14         15         16         17         18
           0.000055  -0.000375  -0.000079  -0.000029  -0.000474  -0.000666

             19         20         21         22         23         24
          -0.000162  -0.000401   0.000052  -0.000284   0.000077  -0.000319

             25         26
          -0.000061   0.000625

 COSANG =         0.760456460
 
 RMSQ FORCE :   0.0003146  MAXIMUM :   0.0003000  CONVERGED : NO
 MAX FORCE  :   0.0006659  MAXIMUM :   0.0004500  CONVERGED : NO
 RMSQ FORCE6:   0.0003304  MAXIMUM6:   0.0003000  CONVERGED : NO
 MAX FORCE6 :   0.0006792  MAXIMUM6:   0.0004500  CONVERGED : NO
 RMSQ DR    :   0.0017741  MAXIMUM :   0.0012000  CONVERGED : NO
 MAX DR     :   0.0036448  MAXIMUM :   0.0018000  CONVERGED : NO
 


 HESSIAN EIGENVALUES


                1           2           3           4           5           6
             0.00446     0.05226     0.14653     0.24075     0.34293     0.53250
 


                7           8           9          10          11          12
             0.99940     0.99999     1.00000     1.00000     1.00000     1.00000
 


               13          14          15          16          17          18
             1.00000     1.00000     1.00001     1.00001     1.00002     1.00004
 


               19          20          21          22          23          24
             1.00009     1.00013     1.00038     1.00077     1.00384     1.00723
 


               25          26
             1.05713     1.22826
 


 LAMBDA FOR LMQA STEP: 0.00

  |TANGENTIAL STEP| =   0.005469  |PARALLEL STEP| =   0.000004


 STEP IN NORMAL COORDINATES

              1          2          3          4          5          6
           0.000258  -0.000234  -0.000276  -0.001293  -0.000597  -0.001000

              7          8          9         10         11         12
           0.000817   0.000275  -0.001215   0.002375  -0.000130  -0.000810

             13         14         15         16         17         18
          -0.002315  -0.001139  -0.000922  -0.001388  -0.000856   0.000037

             19         20         21         22         23         24
           0.000715   0.000787   0.002013   0.000172   0.001209  -0.000528

             25         26         27
           0.000982   0.000153  -0.000214

 DISPLACEMENT STEP IN ANGSTROM

  NO.  ATOM        X             Y             Z

    1  C        0.000120     -0.000099     -0.000086
    2  C       -0.000614     -0.000258     -0.000280
    3  H        0.000517      0.000195     -0.000447
    4  H        0.001342      0.000003     -0.000253
    5  H       -0.001221     -0.000320     -0.000256
    6  H       -0.000884     -0.000179      0.000070
    7  H        0.000452      0.000662      0.000767
    8  H        0.000651      0.000782     -0.000240
    9  SI       0.000317     -0.000022      0.000310
   10  H       -0.000252      0.000215      0.000086
   11  H       -0.000572     -0.000012     -0.000098


 ACTIVE CARTESIAN DISPLACEMENT STEP

              1          2          3          4          5          6
           0.000258  -0.000234  -0.000276  -0.001293  -0.000597  -0.001000

              7          8          9         10         11         12
           0.000817   0.000275  -0.001215   0.002375  -0.000130  -0.000810

             13         14         15         16         17         18
          -0.002315  -0.001139  -0.000922  -0.001388  -0.000856   0.000037

             19         20         21         22         23         24
           0.000715   0.000787   0.002013   0.000172   0.001209  -0.000528

             25         26         27
           0.000982   0.000153  -0.000214
 
 PREDICTED ENERGY CHANGE: -0.000002513
 
 INTERPOLATION DISTANCE: 4.1590100292
 
 *** SCFTOL TIGHTEN TO 0.500E-08 ***


 COORDINATES OF OPTIMIZATION STEP 21 IN ANGSTROM

  NO.  ATOM        X              Y              Z        Z-ATOM   MASS   TYPE

    1  C        -1.749819       0.468494      -0.035699       6    12.011  QM
    2  C        -0.658625      -0.620554       0.105122       6    12.011  QM
    3  H        -1.551699       1.347438       0.604138       1     1.008  QM
    4  H        -0.771450      -1.136744       1.073787       1     1.008  QM
    5  H        -1.855440       0.833060      -1.074044       1     1.008  QM
    6  H        -0.816087      -1.395990      -0.670809       1     1.008  QM
    7  H        -2.742114       0.078185       0.264197       1     1.008  QM
    8  H         1.142656       0.570632      -1.392490       1     1.008  QM
    9  SI        1.125018       0.042886      -0.009554      14    28.085  QM
   10  H         2.134287      -1.043367       0.230419       1     1.008  QM
   11  H         1.357665       1.112140       1.019522       1     1.008  QM


 
 NEW SCF-ENERGY CALCULATED IN 8 CYCLES
 

 TOTAL ENERGY    =       -370.148165967

 ENERGY CHANGE =         -0.000003825
 ENERGY RATIO  =          1.521886525
 TRUST RADIUS  =          0.200000000
 
 BFGS DELTA*GAMMA: 0.252E-05
 
 BFGS DELTA*DE2*DELTA: 0.516E-05
 
 *** ENTERING OPTIMIZATION CYCLE: 22 ***
 

 PROJECTED CARTESIAN GRADIENTS IN A.U.

  NO.  ATOM        X             Y             Z

    1  C       -0.001563      0.000083     -0.000118
    2  C       -0.001911     -0.000595     -0.002237
    3  H       -0.001577      0.000107      0.000058
    4  H       -0.000133      0.000995     -0.001269
    5  H       -0.003634      0.000026     -0.000127
    6  H       -0.004170     -0.000919     -0.000128
    7  H       -0.002481      0.000432      0.001202
    8  H       -0.010528     -0.006824      0.006658
    9  SI       0.007132      0.002148     -0.000693
   10  H       -0.002023     -0.001442      0.003360
   11  H       -0.001110     -0.001948      0.002031


 ACTIVE CARTESIAN GRADIENTS

              1          2          3          4          5          6
          -0.001773  -0.000129  -0.000171  -0.002664  -0.000565  -0.003605

              7          8          9         10         11         12
          -0.002204  -0.000403  -0.000540  -0.000884   0.000496  -0.002861

             13         14         15         16         17         18
          -0.003680   0.000234  -0.001333  -0.004413  -0.000395  -0.002531

             19         20         21         22         23         24
          -0.003399   0.001217  -0.004156  -0.011550  -0.007978   0.005705

             25         26         27
          -0.000049   0.000132  -0.000832


 FULL LOCAL GRADIENT

              1          2          3          4          5          6
          -0.018382  -0.000057   0.000106  -0.000074  -0.000687   0.000392

              7          8          9         10         11         12
          -0.000183   0.000256   0.000516  -0.000358  -0.000228  -0.000168

             13         14         15         16         17         18
           0.000061   0.000042  -0.000438   0.000080   0.000059  -0.000343

             19         20         21         22         23         24
          -0.000424  -0.000135  -0.000399   0.000261  -0.000034  -0.000260

             25         26         27
          -0.000013   0.000000   0.000465


 TANGENTIAL LOCAL GRADIENTS IN A.U.

              1          2          3          4          5          6
          -0.000057   0.000106  -0.000074  -0.000687   0.000392  -0.000183

              7          8          9         10         11         12
           0.000256   0.000516  -0.000358  -0.000228  -0.000168   0.000061

             13         14         15         16         17         18
           0.000042  -0.000438   0.000080   0.000059  -0.000343  -0.000424

             19         20         21         22         23         24
          -0.000135  -0.000399   0.000261  -0.000034  -0.000260  -0.000013

             25         26
           0.000000   0.000465

 COSANG =         0.814828579
 
 *** CONVERGED BY RMSQ FORCE AND MAX FORCE DESVIATION ***
 *** AFTER 21 OPTIMIZATION CYCLES ***
 
 
 RMSQ FORCE :   0.0002944  MAXIMUM :   0.0003000  CONVERGED :YES
 MAX FORCE  :   0.0006873  MAXIMUM :   0.0004500  CONVERGED : NO
 RMSQ FORCE6:   0.0002329  MAXIMUM6:   0.0003000  CONVERGED :YES
 MAX FORCE6 :   0.0004438  MAXIMUM6:   0.0004500  CONVERGED :YES
 RMSQ DR    :   0.0010526  MAXIMUM :   0.0012000  CONVERGED :YES
 MAX DR     :   0.0023753  MAXIMUM :   0.0018000  CONVERGED : NO
 
 
 *** THE GEOMETRY IS OPTIMIZED ***
 
 
 INTERPOLATION DISTANCE: 4.1590100292


 RELAXED REACTANT COORDINATES OF SADDLE STEP 2 IN ANGSTROM

  NO.  ATOM        X              Y              Z        Z-ATOM   MASS   TYPE

    1  C        -1.749819       0.468494      -0.035699       6    12.011  QM
    2  C        -0.658625      -0.620554       0.105122       6    12.011  QM
    3  H        -1.551699       1.347438       0.604138       1     1.008  QM
    4  H        -0.771450      -1.136744       1.073787       1     1.008  QM
    5  H        -1.855440       0.833060      -1.074044       1     1.008  QM
    6  H        -0.816087      -1.395990      -0.670809       1     1.008  QM
    7  H        -2.742114       0.078185       0.264197       1     1.008  QM
    8  H         1.142656       0.570632      -1.392490       1     1.008  QM
    9  SI        1.125018       0.042886      -0.009554      14    28.085  QM
   10  H         2.134287      -1.043367       0.230419       1     1.008  QM
   11  H         1.357665       1.112140       1.019522       1     1.008  QM


 NUMBER OF CONSTRAINED OPTIMIZATION CYCLES: 21
 
 RELAXED REACTANT ENERGY = -370.148165967023
 
 ANGLE BETWEEN SUCCESSIVE SADDLE GRADIENTS: 116.464
 
 RMSQ FORCE :   0.0036558  MAXIMUM :   0.0003000  CONVERGED :NO 
 MAX FORCE  :   0.0128394  MAXIMUM :   0.0004500  CONVERGED :NO 


 UNRELAXED COORDINATES OF SADDLE STEP 3 IN ANGSTROM

  NO.  ATOM        X              Y              Z        Z-ATOM   MASS   TYPE

    1  C        -1.768966       0.467749      -0.034129       6    12.011  QM
    2  C        -0.680189      -0.622698       0.099943       6    12.011  QM
    3  H        -1.562864       1.346929       0.601440       1     1.008  QM
    4  H        -0.772528      -1.128316       1.070869       1     1.008  QM
    5  H        -1.881862       0.829982      -1.071856       1     1.008  QM
    6  H        -0.845479      -1.404203      -0.665244       1     1.008  QM
    7  H        -2.758191       0.079633       0.274912       1     1.008  QM
    8  H         1.076698       0.526523      -1.352706       1     1.008  QM
    9  SI        1.149665       0.046985      -0.012188      14    28.085  QM
   10  H         2.116816      -1.051473       0.253941       1     1.008  QM
   11  H         1.346303       1.099080       1.029002       1     1.008  QM


 UNRELAXED SCF-ENERGY CALCULATED IN 11 CYCLES
 
 UNRELAXED TOTAL SADDLE ENERGY = -370.142534116977
 
 
 
 
 ***************************************
 *** MOLECULAR GEOMETRY OPTIMIZATION ***
 ***************************************
 
 INTERPOLATION DISTANCE: 3.9489668322
 
 *** ACTIVE DEGREES OF FREEDOM: 27 ***
 
 *** ENTERING OPTIMIZATION CYCLE: 1 ***
 

 PROJECTED CARTESIAN GRADIENTS IN A.U.

  NO.  ATOM        X             Y             Z

    1  C       -0.006174      0.000614      0.000128
    2  C       -0.016352     -0.006364     -0.000847
    3  H       -0.002374     -0.000760      0.000068
    4  H       -0.000600      0.002074     -0.003525
    5  H       -0.003156      0.000037      0.000412
    6  H       -0.005719     -0.000576      0.001576
    7  H       -0.002750      0.000797      0.000249
    8  H       -0.013619     -0.016334      0.030072
    9  SI       0.022283      0.007720     -0.007003
   10  H       -0.007643     -0.000203      0.006739
   11  H       -0.004007     -0.005938      0.003857


 ACTIVE CARTESIAN GRADIENTS

              1          2          3          4          5          6
          -0.007001  -0.000079   0.000300  -0.021050  -0.005863  -0.001922

              7          8          9         10         11         12
          -0.004816  -0.001993  -0.000142  -0.003115   0.000915  -0.005200

             13         14         15         16         17         18
          -0.005204  -0.000433  -0.000510  -0.007999  -0.000316  -0.000469

             19         20         21         22         23         24
          -0.005766   0.001136  -0.003644  -0.020727  -0.022667   0.029063

             25         26         27
           0.002650  -0.000710  -0.005091


 FULL LOCAL GRADIENT

              1          2          3          4          5          6
          -0.042963   0.000230   0.001650  -0.006654  -0.006930   0.015683

              7          8          9         10         11         12
           0.000712  -0.000372   0.002547  -0.001773  -0.001124   0.002050

             13         14         15         16         17         18
           0.003484  -0.001122   0.001759   0.001452   0.000325   0.004111

             19         20         21         22         23         24
           0.000110  -0.001321   0.003543  -0.000609  -0.007426   0.015303

             25         26         27
           0.002937  -0.000989  -0.002091


 TANGENTIAL LOCAL GRADIENTS IN A.U.

              1          2          3          4          5          6
           0.000230   0.001650  -0.006654  -0.006930   0.015683   0.000712

              7          8          9         10         11         12
          -0.000372   0.002547  -0.001773  -0.001124   0.002050   0.003484

             13         14         15         16         17         18
          -0.001122   0.001759   0.001452   0.000325   0.004111   0.000110

             19         20         21         22         23         24
          -0.001321   0.003543  -0.000609  -0.007426   0.015303   0.002937

             25         26
          -0.000989  -0.002091
 
 RMSQ FORCE :   0.0052269  MAXIMUM :   0.0003000  CONVERGED : NO
 MAX FORCE  :   0.0156831  MAXIMUM :   0.0004500  CONVERGED : NO
 RMSQ FORCE6:   4.9947731  MAXIMUM6:   0.0003000  CONVERGED : NO
 MAX FORCE6 :   4.9843169  MAXIMUM6:   0.0004500  CONVERGED : NO
 


 HESSIAN EIGENVALUES


                1           2           3           4           5           6
             1.00000     1.00000     1.00000     1.00000     1.00000     1.00000
 


                7           8           9          10          11          12
             1.00000     1.00000     1.00000     1.00000     1.00000     1.00000
 


               13          14          15          16          17          18
             1.00000     1.00000     1.00000     1.00000     1.00000     1.00000
 


               19          20          21          22          23          24
             1.00000     1.00000     1.00000     1.00000     1.00000     1.00000
 


               25          26
             1.00000     1.00000
 


 LAMBDA FOR LMQA STEP: 0.00

  |TANGENTIAL STEP| =   0.026652  |PARALLEL STEP| =   0.000090


 STEP IN NORMAL COORDINATES

              1          2          3          4          5          6
           0.003139  -0.000092  -0.001064   0.015510   0.006209  -0.007458

              7          8          9         10         11         12
           0.000111   0.000602  -0.002199   0.001934   0.000879  -0.001435

             13         14         15         16         17         18
          -0.003548   0.001170  -0.001941  -0.002568  -0.000417  -0.004940

             19         20         21         22         23         24
          -0.001401   0.001879  -0.005576  -0.005693   0.004072  -0.014298

             25         26         27
          -0.002938   0.000991   0.002080

 DISPLACEMENT STEP IN ANGSTROM

  NO.  ATOM        X             Y             Z

    1  C        0.001465     -0.000192     -0.000331
    2  C        0.006579      0.003269     -0.002594
    3  H       -0.000562      0.000094     -0.000327
    4  H        0.000721      0.000282      0.000441
    5  H       -0.003092     -0.000091      0.000224
    6  H       -0.002229     -0.000946     -0.000639
    7  H       -0.001253     -0.000258      0.001628
    8  H       -0.005693      0.000424     -0.007511
    9  SI      -0.003226     -0.001712      0.002854
   10  H        0.001134     -0.001337      0.000832
   11  H        0.000233      0.000247      0.000384


 ACTIVE CARTESIAN DISPLACEMENT STEP

              1          2          3          4          5          6
           0.003139  -0.000092  -0.001064   0.015510   0.006209  -0.007458

              7          8          9         10         11         12
           0.000111   0.000602  -0.002199   0.001934   0.000879  -0.001435

             13         14         15         16         17         18
          -0.003548   0.001170  -0.001941  -0.002568  -0.000417  -0.004940

             19         20         21         22         23         24
          -0.001401   0.001879  -0.005576  -0.005693   0.004072  -0.014298

             25         26         27
          -0.002938   0.000991   0.002080
 
 PREDICTED ENERGY CHANGE: -0.000351302
 
 INTERPOLATION DISTANCE: 3.9489668322
 
 *** SCFTOL TIGHTEN TO 0.100E-06 ***
 
 *** CDFTOL TIGHTEN TO 0.750E-04 ***


 COORDINATES OF OPTIMIZATION STEP 1 IN ANGSTROM

  NO.  ATOM        X              Y              Z        Z-ATOM   MASS   TYPE

    1  C        -1.767501       0.467557      -0.034460       6    12.011  QM
    2  C        -0.673610      -0.619429       0.097349       6    12.011  QM
    3  H        -1.563426       1.347023       0.601113       1     1.008  QM
    4  H        -0.771807      -1.128034       1.071310       1     1.008  QM
    5  H        -1.884954       0.829891      -1.071632       1     1.008  QM
    6  H        -0.847708      -1.405149      -0.665883       1     1.008  QM
    7  H        -2.759444       0.079375       0.276540       1     1.008  QM
    8  H         1.071005       0.526947      -1.360217       1     1.008  QM
    9  SI        1.146439       0.045273      -0.009334      14    28.085  QM
   10  H         2.117950      -1.052810       0.254773       1     1.008  QM
   11  H         1.346536       1.099327       1.029386       1     1.008  QM


 
 NEW SCF-ENERGY CALCULATED IN 9 CYCLES
 

 TOTAL ENERGY    =       -370.143124472

 ENERGY CHANGE =         -0.000590355
 ENERGY RATIO  =          1.680477926
 TRUST RADIUS  =          0.200000000
 
 BFGS DELTA*GAMMA: 0.230E-03
 
 BFGS DELTA*DE2*DELTA: 0.710E-03
 
 *** ENTERING OPTIMIZATION CYCLE: 2 ***
 

 PROJECTED CARTESIAN GRADIENTS IN A.U.

  NO.  ATOM        X             Y             Z

    1  C       -0.004511     -0.000056      0.000246
    2  C       -0.011899     -0.002716     -0.002900
    3  H       -0.002498     -0.000783      0.000034
    4  H       -0.000629      0.000811     -0.001067
    5  H       -0.003772     -0.000397      0.000546
    6  H       -0.006640     -0.002268      0.000876
    7  H       -0.004643      0.000487      0.001107
    8  H       -0.014418     -0.015144      0.025131
    9  SI       0.018914      0.006252     -0.005043
   10  H       -0.006927     -0.000541      0.006183
   11  H       -0.003667     -0.005596      0.002975


 ACTIVE CARTESIAN GRADIENTS

              1          2          3          4          5          6
          -0.005115  -0.000792   0.000451  -0.015197  -0.002122  -0.004682

              7          8          9         10         11         12
          -0.004312  -0.001559  -0.000544  -0.002926  -0.000160  -0.003406

             13         14         15         16         17         18
          -0.005001  -0.000142  -0.000773  -0.008428  -0.001524  -0.001876

             19         20         21         22         23         24
          -0.007146   0.001234  -0.004485  -0.019648  -0.020129   0.024197

             25         26         27
           0.002510   0.000021  -0.004652


 FULL LOCAL GRADIENT

              1          2          3          4          5          6
          -0.039666  -0.000569   0.001417  -0.004602  -0.002734   0.009374

              7          8          9         10         11         12
           0.000835  -0.000048   0.001929  -0.001653  -0.002041   0.003122

             13         14         15         16         17         18
           0.002699  -0.000749   0.001251   0.000250  -0.000926   0.002439

             19         20         21         22         23         24
          -0.001412  -0.001188   0.002674   0.000252  -0.005420   0.011187

             25         26         27
           0.002745  -0.000226  -0.001861


 TANGENTIAL LOCAL GRADIENTS IN A.U.

              1          2          3          4          5          6
          -0.000569   0.001417  -0.004602  -0.002734   0.009374   0.000835

              7          8          9         10         11         12
          -0.000048   0.001929  -0.001653  -0.002041   0.003122   0.002699

             13         14         15         16         17         18
          -0.000749   0.001251   0.000250  -0.000926   0.002439  -0.001412

             19         20         21         22         23         24
          -0.001188   0.002674   0.000252  -0.005420   0.011187   0.002745

             25         26
          -0.000226  -0.001861

 COSANG =         0.973047405
 
 RMSQ FORCE :   0.0035755  MAXIMUM :   0.0003000  CONVERGED : NO
 MAX FORCE  :   0.0111867  MAXIMUM :   0.0004500  CONVERGED : NO
 RMSQ FORCE6:   4.4689380  MAXIMUM6:   0.0003000  CONVERGED : NO
 MAX FORCE6 :   4.4621307  MAXIMUM6:   0.0004500  CONVERGED : NO
 RMSQ DR    :   0.0051292  MAXIMUM :   0.0012000  CONVERGED : NO
 MAX DR     :   0.0155097  MAXIMUM :   0.0018000  CONVERGED : NO
 


 HESSIAN EIGENVALUES


                1           2           3           4           5           6
             0.29186     1.00000     1.00000     1.00000     1.00000     1.00000
 


                7           8           9          10          11          12
             1.00000     1.00000     1.00000     1.00000     1.00000     1.00000
 


               13          14          15          16          17          18
             1.00000     1.00000     1.00000     1.00000     1.00000     1.00000
 


               19          20          21          22          23          24
             1.00000     1.00000     1.00000     1.00000     1.00000     1.00000
 


               25          26
             1.00000     1.10499
 


 LAMBDA FOR LMQA STEP: 0.00

  |TANGENTIAL STEP| =   0.062429  |PARALLEL STEP| =   0.000493


 STEP IN NORMAL COORDINATES

              1          2          3          4          5          6
           0.005437   0.001967  -0.003848   0.034309   0.008847  -0.013969

              7          8          9         10         11         12
          -0.000102   0.000962  -0.005467   0.006029   0.005745  -0.008738

             13         14         15         16         17         18
          -0.010245   0.002826  -0.005057  -0.004687   0.002529  -0.010769

             19         20         21         22         23         24
           0.001261   0.005195  -0.013774  -0.015827   0.009848  -0.035401

             25         26         27
          -0.009015   0.001007   0.006176

 DISPLACEMENT STEP IN ANGSTROM

  NO.  ATOM        X             Y             Z

    1  C        0.002537      0.000442     -0.001242
    2  C        0.014878      0.004841     -0.004542
    3  H       -0.001233      0.000412     -0.000947
    4  H        0.002309      0.002642     -0.002238
    5  H       -0.008058      0.000449      0.000408
    6  H       -0.004629     -0.000065     -0.001050
    7  H       -0.000433     -0.000374      0.003514
    8  H       -0.014425      0.001387     -0.018575
    9  SI      -0.007103     -0.003794      0.006437
   10  H        0.003216     -0.003544      0.002671
   11  H        0.000628      0.000880      0.002208


 ACTIVE CARTESIAN DISPLACEMENT STEP

              1          2          3          4          5          6
           0.005437   0.001967  -0.003848   0.034309   0.008847  -0.013969

              7          8          9         10         11         12
          -0.000102   0.000962  -0.005467   0.006029   0.005745  -0.008738

             13         14         15         16         17         18
          -0.010245   0.002826  -0.005057  -0.004687   0.002529  -0.010769

             19         20         21         22         23         24
           0.001261   0.005195  -0.013774  -0.015827   0.009848  -0.035401

             25         26         27
          -0.009015   0.001007   0.006176
 
 PREDICTED ENERGY CHANGE: -0.000552605
 
 INTERPOLATION DISTANCE: 3.9489668322


 COORDINATES OF OPTIMIZATION STEP 2 IN ANGSTROM

  NO.  ATOM        X              Y              Z        Z-ATOM   MASS   TYPE

    1  C        -1.764964       0.467999      -0.035702       6    12.011  QM
    2  C        -0.658732      -0.614587       0.092807       6    12.011  QM
    3  H        -1.564660       1.347435       0.600166       1     1.008  QM
    4  H        -0.769498      -1.125392       1.069072       1     1.008  QM
    5  H        -1.893013       0.830341      -1.071224       1     1.008  QM
    6  H        -0.852338      -1.405214      -0.666934       1     1.008  QM
    7  H        -2.759876       0.079001       0.280054       1     1.008  QM
    8  H         1.056580       0.528334      -1.378792       1     1.008  QM
    9  SI        1.139337       0.041479      -0.002897      14    28.085  QM
   10  H         2.121166      -1.056354       0.257444       1     1.008  QM
   11  H         1.347164       1.100207       1.031594       1     1.008  QM


 
 NEW SCF-ENERGY CALCULATED IN 10 CYCLES
 

 TOTAL ENERGY    =       -370.143725305

 ENERGY CHANGE =         -0.000600833
 ENERGY RATIO  =          1.087273497
 TRUST RADIUS  =          0.200000000
 
 BFGS DELTA*GAMMA: 0.103E-02
 
 BFGS DELTA*DE2*DELTA: 0.113E-02
 
 *** ENTERING OPTIMIZATION CYCLE: 3 ***
 

 PROJECTED CARTESIAN GRADIENTS IN A.U.

  NO.  ATOM        X             Y             Z

    1  C       -0.003753      0.000316     -0.000061
    2  C       -0.000772      0.001950     -0.005467
    3  H       -0.002676     -0.001192     -0.000131
    4  H       -0.000551      0.000100      0.000880
    5  H       -0.005083     -0.000924      0.001021
    6  H       -0.008712     -0.004240     -0.000203
    7  H       -0.007268      0.000321      0.002437
    8  H       -0.016180     -0.012065      0.014136
    9  SI       0.012159      0.003065     -0.001046
   10  H       -0.005166     -0.001444      0.004921
   11  H       -0.002928     -0.004559      0.001545


 ACTIVE CARTESIAN GRADIENTS

              1          2          3          4          5          6
          -0.004256  -0.000138  -0.000037  -0.001872   0.002687  -0.008338

              7          8          9         10         11         12
          -0.003415  -0.001461  -0.001363  -0.002077  -0.000558  -0.002385

             13         14         15         16         17         18
          -0.004807   0.000155  -0.001187  -0.009275  -0.002844  -0.004229

             19         20         21         22         23         24
          -0.008754   0.001754  -0.006387  -0.017567  -0.014289   0.013371

             25         26         27
           0.001994   0.001243  -0.003235


 FULL LOCAL GRADIENT

              1          2          3          4          5          6
          -0.031990   0.000068   0.000715   0.002469   0.002590  -0.002117

              7          8          9         10         11         12
           0.000181  -0.000386   0.000358  -0.001108  -0.001864   0.002241

             13         14         15         16         17         18
           0.000845  -0.000291   0.000336  -0.002186  -0.002308  -0.000489

             19         20         21         22         23         24
          -0.003419  -0.000505   0.000490   0.001564  -0.000847   0.002163

             25         26         27
           0.002111   0.001052  -0.000933


 TANGENTIAL LOCAL GRADIENTS IN A.U.

              1          2          3          4          5          6
           0.000068   0.000715   0.002469   0.002590  -0.002117   0.000181

              7          8          9         10         11         12
          -0.000386   0.000358  -0.001108  -0.001864   0.002241   0.000845

             13         14         15         16         17         18
          -0.000291   0.000336  -0.002186  -0.002308  -0.000489  -0.003419

             19         20         21         22         23         24
          -0.000505   0.000490   0.001564  -0.000847   0.002163   0.002111

             25         26
           0.001052  -0.000933

 COSANG =         0.153916209
 
 RMSQ FORCE :   0.0015877  MAXIMUM :   0.0003000  CONVERGED : NO
 MAX FORCE  :   0.0034186  MAXIMUM :   0.0004500  CONVERGED : NO
 RMSQ FORCE6:   3.8717539  MAXIMUM6:   0.0003000  CONVERGED : NO
 MAX FORCE6 :   3.8703407  MAXIMUM6:   0.0004500  CONVERGED : NO
 RMSQ DR    :   0.0120148  MAXIMUM :   0.0012000  CONVERGED : NO
 MAX DR     :   0.0354014  MAXIMUM :   0.0018000  CONVERGED : NO
 


 HESSIAN EIGENVALUES


                1           2           3           4           5           6
             0.24718     0.99997     1.00000     1.00000     1.00000     1.00000
 


                7           8           9          10          11          12
             1.00000     1.00000     1.00000     1.00000     1.00000     1.00000
 


               13          14          15          16          17          18
             1.00000     1.00000     1.00000     1.00000     1.00000     1.00000
 


               19          20          21          22          23          24
             1.00000     1.00000     1.00000     1.00000     1.00000     1.00000
 


               25          26
             1.01187     1.16393
 


 LAMBDA FOR LMQA STEP: 0.00

  |TANGENTIAL STEP| =   0.011112  |PARALLEL STEP| =   0.000016


 STEP IN NORMAL COORDINATES

              1          2          3          4          5          6
           0.002092   0.000083  -0.000863   0.000954  -0.001435  -0.000092

              7          8          9         10         11         12
          -0.000088   0.000569  -0.000910   0.001766   0.002363  -0.003271

             13         14         15         16         17         18
          -0.002694   0.000688  -0.001139   0.000978   0.002503  -0.000860

             19         20         21         22         23         24
           0.003512   0.000970  -0.001773  -0.003639   0.001382  -0.005774

             25         26         27
          -0.003092  -0.000932   0.001572

 DISPLACEMENT STEP IN ANGSTROM

  NO.  ATOM        X             Y             Z

    1  C        0.000976     -0.000077     -0.000271
    2  C        0.000225     -0.000560      0.000123
    3  H       -0.000060      0.000455     -0.000245
    4  H        0.000806      0.001179     -0.001683
    5  H       -0.001631      0.000483     -0.000191
    6  H        0.000264      0.001281      0.000115
    7  H        0.001768     -0.000081      0.000311
    8  H       -0.002382      0.000460     -0.003025
    9  SI      -0.000744     -0.000217      0.000538
   10  H        0.000851     -0.000704      0.001058
   11  H        0.000166      0.000272      0.001331


 ACTIVE CARTESIAN DISPLACEMENT STEP

              1          2          3          4          5          6
           0.002092   0.000083  -0.000863   0.000954  -0.001435  -0.000092

              7          8          9         10         11         12
          -0.000088   0.000569  -0.000910   0.001766   0.002363  -0.003271

             13         14         15         16         17         18
          -0.002694   0.000688  -0.001139   0.000978   0.002503  -0.000860

             19         20         21         22         23         24
           0.003512   0.000970  -0.001773  -0.003639   0.001382  -0.005774

             25         26         27
          -0.003092  -0.000932   0.001572
 
 PREDICTED ENERGY CHANGE: -0.000035517
 
 INTERPOLATION DISTANCE: 3.9489668322
 
 *** SCFTOL TIGHTEN TO 0.250E-07 ***
 
 *** CDFTOL TIGHTEN TO 0.100E-04 ***


 COORDINATES OF OPTIMIZATION STEP 3 IN ANGSTROM

  NO.  ATOM        X              Y              Z        Z-ATOM   MASS   TYPE

    1  C        -1.763988       0.467923      -0.035973       6    12.011  QM
    2  C        -0.658507      -0.615147       0.092930       6    12.011  QM
    3  H        -1.564720       1.347890       0.599921       1     1.008  QM
    4  H        -0.768692      -1.124212       1.067389       1     1.008  QM
    5  H        -1.894644       0.830824      -1.071415       1     1.008  QM
    6  H        -0.852074      -1.403933      -0.666819       1     1.008  QM
    7  H        -2.758108       0.078920       0.280364       1     1.008  QM
    8  H         1.054198       0.528794      -1.381817       1     1.008  QM
    9  SI        1.138593       0.041261      -0.002359      14    28.085  QM
   10  H         2.122017      -1.057058       0.258502       1     1.008  QM
   11  H         1.347331       1.100479       1.032924       1     1.008  QM


 
 NEW SCF-ENERGY CALCULATED IN 9 CYCLES
 

 TOTAL ENERGY    =       -370.143785040

 ENERGY CHANGE =         -0.000059735
 ENERGY RATIO  =          1.681843698
 TRUST RADIUS  =          0.200000000
 
 BFGS DELTA*GAMMA: 0.236E-04
 
 BFGS DELTA*DE2*DELTA: 0.720E-04
 
 *** ENTERING OPTIMIZATION CYCLE: 4 ***
 

 PROJECTED CARTESIAN GRADIENTS IN A.U.

  NO.  ATOM        X             Y             Z

    1  C       -0.003416      0.000325     -0.000138
    2  C       -0.000928      0.001025     -0.005005
    3  H       -0.002679     -0.000947     -0.000068
    4  H       -0.000221      0.000882     -0.000485
    5  H       -0.005281     -0.000607      0.000800
    6  H       -0.008607     -0.003537      0.000132
    7  H       -0.006885      0.000572      0.002288
    8  H       -0.016268     -0.011506      0.012703
    9  SI       0.011841      0.003130     -0.000789
   10  H       -0.004813     -0.001749      0.004850
   11  H       -0.002755     -0.004289      0.001700


 ACTIVE CARTESIAN GRADIENTS

              1          2          3          4          5          6
          -0.003874  -0.000071  -0.000166  -0.001983   0.001491  -0.007735

              7          8          9         10         11         12
          -0.003489  -0.001471  -0.001233  -0.001555   0.000096  -0.003620

             13         14         15         16         17         18
          -0.005049   0.000199  -0.001405  -0.009002  -0.002309  -0.003944

             19         20         21         22         23         24
          -0.008336   0.001816  -0.006597  -0.017478  -0.013607   0.011962

             25         26         27
           0.001678   0.001264  -0.002780


 FULL LOCAL GRADIENT

              1          2          3          4          5          6
          -0.031097   0.000116   0.000508   0.002106   0.001388  -0.001852

              7          8          9         10         11         12
          -0.000097  -0.000446   0.000394  -0.000624  -0.001126   0.000910

             13         14         15         16         17         18
           0.000698  -0.000253   0.000150  -0.001790  -0.001750  -0.000196

             19         20         21         22         23         24
          -0.002989  -0.000420   0.000241   0.001592  -0.000260   0.000937

             25         26         27
           0.001767   0.001070  -0.000529


 TANGENTIAL LOCAL GRADIENTS IN A.U.

              1          2          3          4          5          6
           0.000116   0.000508   0.002106   0.001388  -0.001852  -0.000097

              7          8          9         10         11         12
          -0.000446   0.000394  -0.000624  -0.001126   0.000910   0.000698

             13         14         15         16         17         18
          -0.000253   0.000150  -0.001790  -0.001750  -0.000196  -0.002989

             19         20         21         22         23         24
          -0.000420   0.000241   0.001592  -0.000260   0.000937   0.001767

             25         26
           0.001070  -0.000529

 COSANG =         0.966881586
 
 RMSQ FORCE :   0.0011926  MAXIMUM :   0.0003000  CONVERGED : NO
 MAX FORCE  :   0.0029885  MAXIMUM :   0.0004500  CONVERGED : NO
 RMSQ FORCE6:   3.1615241  MAXIMUM6:   0.0003000  CONVERGED : NO
 MAX FORCE6 :   3.1603948  MAXIMUM6:   0.0004500  CONVERGED : NO
 RMSQ DR    :   0.0021384  MAXIMUM :   0.0012000  CONVERGED : NO
 MAX DR     :   0.0057741  MAXIMUM :   0.0018000  CONVERGED : NO
 


 HESSIAN EIGENVALUES


                1           2           3           4           5           6
             0.16423     0.50984     1.00000     1.00000     1.00000     1.00000
 


                7           8           9          10          11          12
             1.00000     1.00000     1.00000     1.00000     1.00000     1.00000
 


               13          14          15          16          17          18
             1.00000     1.00000     1.00000     1.00000     1.00000     1.00000
 


               19          20          21          22          23          24
             1.00000     1.00000     1.00000     1.00000     1.00000     1.00025
 


               25          26
             1.01607     1.11782
 


 LAMBDA FOR LMQA STEP: 0.00

  |TANGENTIAL STEP| =   0.024266  |PARALLEL STEP| =   0.000075


 STEP IN NORMAL COORDINATES

              1          2          3          4          5          6
           0.004953  -0.000132  -0.001826  -0.001971  -0.002893   0.000989

              7          8          9         10         11         12
           0.000233   0.001801  -0.002339   0.003380   0.004916  -0.005425

             13         14         15         16         17         18
          -0.005956   0.001614  -0.002114   0.003911   0.006414  -0.001506

             19         20         21         22         23         24
           0.010758   0.001995  -0.002368  -0.008008   0.002047  -0.009874

             25         26         27
          -0.007807  -0.003384   0.003026

 DISPLACEMENT STEP IN ANGSTROM

  NO.  ATOM        X             Y             Z

    1  C        0.002311     -0.000301     -0.000567
    2  C       -0.001374     -0.001304      0.000698
    3  H        0.000134      0.001065     -0.000742
    4  H        0.001742      0.002202     -0.003062
    5  H       -0.003440      0.001045     -0.000377
    6  H        0.001833      0.003290      0.000025
    7  H        0.005570     -0.000599      0.000537
    8  H       -0.004514      0.000944     -0.005161
    9  SI      -0.001278     -0.000330      0.000328
   10  H        0.001906     -0.001174      0.002918
   11  H        0.000284      0.000509      0.003682


 ACTIVE CARTESIAN DISPLACEMENT STEP

              1          2          3          4          5          6
           0.004953  -0.000132  -0.001826  -0.001971  -0.002893   0.000989

              7          8          9         10         11         12
           0.000233   0.001801  -0.002339   0.003380   0.004916  -0.005425

             13         14         15         16         17         18
          -0.005956   0.001614  -0.002114   0.003911   0.006414  -0.001506

             19         20         21         22         23         24
           0.010758   0.001995  -0.002368  -0.008008   0.002047  -0.009874

             25         26         27
          -0.007807  -0.003384   0.003026
 
 PREDICTED ENERGY CHANGE: -0.000061703
 
 INTERPOLATION DISTANCE: 3.9489668322


 COORDINATES OF OPTIMIZATION STEP 4 IN ANGSTROM

  NO.  ATOM        X              Y              Z        Z-ATOM   MASS   TYPE

    1  C        -1.761677       0.467622      -0.036540       6    12.011  QM
    2  C        -0.659881      -0.616451       0.093627       6    12.011  QM
    3  H        -1.564586       1.348955       0.599178       1     1.008  QM
    4  H        -0.766950      -1.122011       1.064327       1     1.008  QM
    5  H        -1.898084       0.831869      -1.071792       1     1.008  QM
    6  H        -0.850242      -1.400643      -0.666794       1     1.008  QM
    7  H        -2.752538       0.078321       0.280901       1     1.008  QM
    8  H         1.049683       0.529738      -1.386978       1     1.008  QM
    9  SI        1.137315       0.040931      -0.002031      14    28.085  QM
   10  H         2.123923      -1.058232       0.261420       1     1.008  QM
   11  H         1.347614       1.100988       1.036606       1     1.008  QM


 
 NEW SCF-ENERGY CALCULATED IN 9 CYCLES
 

 TOTAL ENERGY    =       -370.143856532

 ENERGY CHANGE =         -0.000071492
 ENERGY RATIO  =          1.158645630
 TRUST RADIUS  =          0.200000000
 
 BFGS DELTA*GAMMA: 0.108E-03
 
 BFGS DELTA*DE2*DELTA: 0.128E-03
 
 *** ENTERING OPTIMIZATION CYCLE: 5 ***
 

 PROJECTED CARTESIAN GRADIENTS IN A.U.

  NO.  ATOM        X             Y             Z

    1  C       -0.002797      0.000030     -0.000196
    2  C       -0.002559     -0.001082     -0.003881
    3  H       -0.002679     -0.000386      0.000054
    4  H        0.000521      0.002596     -0.003408
    5  H       -0.005619      0.000159      0.000298
    6  H       -0.008045     -0.001716      0.000977
    7  H       -0.005230      0.001234      0.001705
    8  H       -0.016284     -0.010513      0.010540
    9  SI       0.011790      0.003438     -0.000649
   10  H       -0.004041     -0.002348      0.004913
   11  H       -0.002369     -0.003539      0.002420


 ACTIVE CARTESIAN GRADIENTS

              1          2          3          4          5          6
          -0.003172  -0.000401  -0.000279  -0.003712  -0.001319  -0.006191

              7          8          9         10         11         12
          -0.003780  -0.001533  -0.000890  -0.000489   0.001462  -0.006188

             13         14         15         16         17         18
          -0.005681   0.000257  -0.001764  -0.008205  -0.000933  -0.003066

             19         20         21         22         23         24
          -0.006713   0.002019  -0.006911  -0.017473  -0.012557   0.009853

             25         26         27
           0.000833   0.000917  -0.001694


 FULL LOCAL GRADIENT

              1          2          3          4          5          6
          -0.029706  -0.000251   0.000255   0.000569  -0.001471  -0.000107

              7          8          9         10         11         12
          -0.000586  -0.000543   0.000639   0.000414   0.000342  -0.001608

             13         14         15         16         17         18
           0.000516  -0.000224  -0.000080  -0.000522  -0.000305   0.000750

             19         20         21         22         23         24
          -0.001308  -0.000154  -0.000194   0.001417   0.000644  -0.000897

             25         26         27
           0.000860   0.000706   0.000481


 TANGENTIAL LOCAL GRADIENTS IN A.U.

              1          2          3          4          5          6
          -0.000251   0.000255   0.000569  -0.001471  -0.000107  -0.000586

              7          8          9         10         11         12
          -0.000543   0.000639   0.000414   0.000342  -0.001608   0.000516

             13         14         15         16         17         18
          -0.000224  -0.000080  -0.000522  -0.000305   0.000750  -0.001308

             19         20         21         22         23         24
          -0.000154  -0.000194   0.001417   0.000644  -0.000897   0.000860

             25         26
           0.000706   0.000481

 COSANG =         0.296958319
 
 RMSQ FORCE :   0.0007408  MAXIMUM :   0.0003000  CONVERGED : NO
 MAX FORCE  :   0.0016081  MAXIMUM :   0.0004500  CONVERGED : NO
 RMSQ FORCE6:   2.2357380  MAXIMUM6:   0.0003000  CONVERGED : NO
 MAX FORCE6 :   2.2353620  MAXIMUM6:   0.0004500  CONVERGED : NO
 RMSQ DR    :   0.0046700  MAXIMUM :   0.0012000  CONVERGED : NO
 MAX DR     :   0.0107579  MAXIMUM :   0.0018000  CONVERGED : NO
 


 HESSIAN EIGENVALUES


                1           2           3           4           5           6
             0.14364     0.43736     1.00000     1.00000     1.00000     1.00000
 


                7           8           9          10          11          12
             1.00000     1.00000     1.00000     1.00000     1.00000     1.00000
 


               13          14          15          16          17          18
             1.00000     1.00000     1.00000     1.00000     1.00000     1.00000
 


               19          20          21          22          23          24
             1.00000     1.00000     1.00000     1.00000     1.00025     1.00201
 


               25          26
             1.01734     1.25045
 


 LAMBDA FOR LMQA STEP: 0.00

  |TANGENTIAL STEP| =   0.006883  |PARALLEL STEP| =   0.000006


 STEP IN NORMAL COORDINATES

              1          2          3          4          5          6
           0.001404   0.000278  -0.000561  -0.001381   0.000725   0.000315

              7          8          9         10         11         12
           0.000609   0.000945  -0.001103   0.000222   0.000683   0.000707

             13         14         15         16         17         18
          -0.001357   0.000525  -0.000244   0.001882   0.001732  -0.000724

             19         20         21         22         23         24
           0.004026   0.000339   0.000438  -0.002072  -0.000114  -0.000819

             25         26         27
          -0.002470  -0.001467   0.000061

 DISPLACEMENT STEP IN ANGSTROM

  NO.  ATOM        X             Y             Z

    1  C        0.000655      0.000030     -0.000177
    2  C       -0.000733      0.000095      0.000210
    3  H        0.000227      0.000204     -0.000378
    4  H        0.000297     -0.000031      0.000216
    5  H       -0.000834      0.000082      0.000053
    6  H        0.001148      0.000751     -0.000398
    7  H        0.002091     -0.000657      0.000277
    8  H       -0.000826      0.000130     -0.000413
    9  SI      -0.000414     -0.000154     -0.000351
   10  H        0.000408      0.000034      0.001124
   11  H       -0.000058     -0.000131      0.001257


 ACTIVE CARTESIAN DISPLACEMENT STEP

              1          2          3          4          5          6
           0.001404   0.000278  -0.000561  -0.001381   0.000725   0.000315

              7          8          9         10         11         12
           0.000609   0.000945  -0.001103   0.000222   0.000683   0.000707

             13         14         15         16         17         18
          -0.001357   0.000525  -0.000244   0.001882   0.001732  -0.000724

             19         20         21         22         23         24
           0.004026   0.000339   0.000438  -0.002072  -0.000114  -0.000819

             25         26         27
          -0.002470  -0.001467   0.000061
 
 PREDICTED ENERGY CHANGE: -0.000009073
 
 INTERPOLATION DISTANCE: 3.9489668322


 COORDINATES OF OPTIMIZATION STEP 5 IN ANGSTROM

  NO.  ATOM        X              Y              Z        Z-ATOM   MASS   TYPE

    1  C        -1.761022       0.467651      -0.036717       6    12.011  QM
    2  C        -0.660614      -0.616356       0.093837       6    12.011  QM
    3  H        -1.564358       1.349159       0.598800       1     1.008  QM
    4  H        -0.766653      -1.122042       1.064544       1     1.008  QM
    5  H        -1.898918       0.831951      -1.071740       1     1.008  QM
    6  H        -0.849094      -1.399892      -0.667192       1     1.008  QM
    7  H        -2.750447       0.077663       0.281178       1     1.008  QM
    8  H         1.048857       0.529868      -1.387391       1     1.008  QM
    9  SI        1.136900       0.040777      -0.002382      14    28.085  QM
   10  H         2.124331      -1.058198       0.262544       1     1.008  QM
   11  H         1.347557       1.100857       1.037864       1     1.008  QM


 
 NEW SCF-ENERGY CALCULATED IN 9 CYCLES
 

 TOTAL ENERGY    =       -370.143872099

 ENERGY CHANGE =         -0.000015568
 ENERGY RATIO  =          1.715785049
 TRUST RADIUS  =          0.200000000
 
 BFGS DELTA*GAMMA: 0.549E-05
 
 BFGS DELTA*DE2*DELTA: 0.185E-04
 
 *** ENTERING OPTIMIZATION CYCLE: 6 ***
 

 PROJECTED CARTESIAN GRADIENTS IN A.U.

  NO.  ATOM        X             Y             Z

    1  C       -0.002624     -0.000177     -0.000168
    2  C       -0.003162     -0.001049     -0.003819
    3  H       -0.002699     -0.000400      0.000036
    4  H        0.000641      0.002609     -0.003380
    5  H       -0.005650      0.000222      0.000334
    6  H       -0.007803     -0.001509      0.001048
    7  H       -0.004625      0.001297      0.001537
    8  H       -0.016236     -0.010439      0.010527
    9  SI       0.011837      0.003446     -0.000796
   10  H       -0.003846     -0.002440      0.005076
   11  H       -0.002295     -0.003299      0.002787


 ACTIVE CARTESIAN GRADIENTS

              1          2          3          4          5          6
          -0.002976  -0.000673  -0.000243  -0.004341  -0.001340  -0.006090

              7          8          9         10         11         12
          -0.003840  -0.001566  -0.000894  -0.000396   0.001453  -0.006119

             13         14         15         16         17         18
          -0.005776   0.000260  -0.001667  -0.007996  -0.000768  -0.002922

             19         20         21         22         23         24
          -0.006126   0.002082  -0.006879  -0.017528  -0.012522   0.009852

             25         26         27
           0.000504   0.000621  -0.001412


 FULL LOCAL GRADIENT

              1          2          3          4          5          6
          -0.029586  -0.000530   0.000254   0.000049  -0.001499   0.000287

              7          8          9         10         11         12
          -0.000570  -0.000548   0.000660   0.000528   0.000315  -0.001462

             13         14         15         16         17         18
           0.000490  -0.000224   0.000037  -0.000251  -0.000126   0.000884

             19         20         21         22         23         24
          -0.000734  -0.000059  -0.000245   0.001207   0.000629  -0.000868

             25         26         27
           0.000512   0.000399   0.000756


 TANGENTIAL LOCAL GRADIENTS IN A.U.

              1          2          3          4          5          6
          -0.000530   0.000254   0.000049  -0.001499   0.000287  -0.000570

              7          8          9         10         11         12
          -0.000548   0.000660   0.000528   0.000315  -0.001462   0.000490

             13         14         15         16         17         18
          -0.000224   0.000037  -0.000251  -0.000126   0.000884  -0.000734

             19         20         21         22         23         24
          -0.000059  -0.000245   0.001207   0.000629  -0.000868   0.000512

             25         26
           0.000399   0.000756

 COSANG =         0.952713384
 
 RMSQ FORCE :   0.0006681  MAXIMUM :   0.0003000  CONVERGED : NO
 MAX FORCE  :   0.0014989  MAXIMUM :   0.0004500  CONVERGED : NO
 RMSQ FORCE6:   0.0024642  MAXIMUM6:   0.0003000  CONVERGED : NO
 MAX FORCE6 :   0.0077584  MAXIMUM6:   0.0004500  CONVERGED : NO
 RMSQ DR    :   0.0013247  MAXIMUM :   0.0012000  CONVERGED : NO
 MAX DR     :   0.0040258  MAXIMUM :   0.0018000  CONVERGED : NO
 


 HESSIAN EIGENVALUES


                1           2           3           4           5           6
             0.09265     0.27710     0.83874     1.00000     1.00000     1.00000
 


                7           8           9          10          11          12
             1.00000     1.00000     1.00000     1.00000     1.00000     1.00000
 


               13          14          15          16          17          18
             1.00000     1.00000     1.00000     1.00000     1.00000     1.00000
 


               19          20          21          22          23          24
             1.00000     1.00000     1.00000     1.00002     1.00021     1.00073
 


               25          26
             1.01740     1.08173
 


 LAMBDA FOR LMQA STEP: 0.00

  |TANGENTIAL STEP| =   0.019395  |PARALLEL STEP| =   0.000048


 STEP IN NORMAL COORDINATES

              1          2          3          4          5          6
           0.003406   0.002081  -0.001800  -0.002424   0.003988   0.000556

              7          8          9         10         11         12
           0.002597   0.003318  -0.003677  -0.000451   0.001218   0.004340

             13         14         15         16         17         18
          -0.003213   0.001584  -0.000632   0.005616   0.004347  -0.002932

             19         20         21         22         23         24
           0.010792   0.000542   0.002375  -0.005454  -0.000981  -0.000529

             25         26         27
          -0.006361  -0.003811  -0.001575

 DISPLACEMENT STEP IN ANGSTROM

  NO.  ATOM        X             Y             Z

    1  C        0.001589      0.000585     -0.000585
    2  C       -0.001263      0.000793      0.000494
    3  H        0.000906      0.000495     -0.001251
    4  H        0.000432     -0.000844      0.001801
    5  H       -0.002206     -0.000113      0.000278
    6  H        0.003576      0.001593     -0.001738
    7  H        0.005545     -0.002545      0.001239
    8  H       -0.001966      0.000161     -0.000205
    9  SI      -0.001463     -0.000587     -0.001184
   10  H        0.000732      0.000656      0.003247
   11  H       -0.000423     -0.001063      0.003194


 ACTIVE CARTESIAN DISPLACEMENT STEP

              1          2          3          4          5          6
           0.003406   0.002081  -0.001800  -0.002424   0.003988   0.000556

              7          8          9         10         11         12
           0.002597   0.003318  -0.003677  -0.000451   0.001218   0.004340

             13         14         15         16         17         18
          -0.003213   0.001584  -0.000632   0.005616   0.004347  -0.002932

             19         20         21         22         23         24
           0.010792   0.000542   0.002375  -0.005454  -0.000981  -0.000529

             25         26         27
          -0.006361  -0.003811  -0.001575
 
 PREDICTED ENERGY CHANGE: -0.000023025
 
 INTERPOLATION DISTANCE: 3.9489668322


 COORDINATES OF OPTIMIZATION STEP 6 IN ANGSTROM

  NO.  ATOM        X              Y              Z        Z-ATOM   MASS   TYPE

    1  C        -1.759433       0.468236      -0.037302       6    12.011  QM
    2  C        -0.661876      -0.615563       0.094331       6    12.011  QM
    3  H        -1.563452       1.349654       0.597549       1     1.008  QM
    4  H        -0.766221      -1.122886       1.066344       1     1.008  QM
    5  H        -1.901124       0.831838      -1.071462       1     1.008  QM
    6  H        -0.845518      -1.398299      -0.668930       1     1.008  QM
    7  H        -2.744903       0.075119       0.282417       1     1.008  QM
    8  H         1.046892       0.530030      -1.387595       1     1.008  QM
    9  SI        1.135438       0.040191      -0.003566      14    28.085  QM
   10  H         2.125063      -1.057543       0.265790       1     1.008  QM
   11  H         1.347133       1.099794       1.041058       1     1.008  QM


 
 NEW SCF-ENERGY CALCULATED IN 10 CYCLES
 

 TOTAL ENERGY    =       -370.143900914

 ENERGY CHANGE =         -0.000028815
 ENERGY RATIO  =          1.251454568
 TRUST RADIUS  =          0.200000000
 
 BFGS DELTA*GAMMA: 0.371E-04
 
 BFGS DELTA*DE2*DELTA: 0.489E-04
 
 *** ENTERING OPTIMIZATION CYCLE: 7 ***
 

 PROJECTED CARTESIAN GRADIENTS IN A.U.

  NO.  ATOM        X             Y             Z

    1  C       -0.002298     -0.000481     -0.000158
    2  C       -0.004053     -0.000231     -0.003934
    3  H       -0.002772     -0.000762     -0.000111
    4  H        0.000823      0.002032     -0.002250
    5  H       -0.005679      0.000127      0.000730
    6  H       -0.007205     -0.001522      0.000851
    7  H       -0.003283      0.001130      0.001245
    8  H       -0.016120     -0.010425      0.010934
    9  SI       0.011690      0.003258     -0.001248
   10  H       -0.003390     -0.002545      0.005578
   11  H       -0.002157     -0.002778      0.003738


 ACTIVE CARTESIAN GRADIENTS

              1          2          3          4          5          6
          -0.002607  -0.001064  -0.000242  -0.005255  -0.000299  -0.006247

              7          8          9         10         11         12
          -0.003865  -0.001683  -0.001128  -0.000402   0.001020  -0.004957

             13         14         15         16         17         18
          -0.005829   0.000276  -0.001172  -0.007569  -0.000710  -0.002885

             19         20         21         22         23         24
          -0.004781   0.002190  -0.006683  -0.017630  -0.012591   0.010279

             25         26         27
          -0.000380  -0.000215  -0.000844


 FULL LOCAL GRADIENT

              1          2          3          4          5          6
          -0.029360  -0.000924   0.000182  -0.000779  -0.000441   0.000659

              7          8          9         10         11         12
          -0.000390  -0.000585   0.000480   0.000569  -0.000168  -0.000189

             13         14         15         16         17         18
           0.000359  -0.000192   0.000513   0.000079  -0.000049   0.000808

             19         20         21         22         23         24
           0.000493   0.000159  -0.000343   0.000511   0.000353  -0.000345

             25         26         27
          -0.000419  -0.000464   0.001297


 TANGENTIAL LOCAL GRADIENTS IN A.U.

              1          2          3          4          5          6
          -0.000924   0.000182  -0.000779  -0.000441   0.000659  -0.000390

              7          8          9         10         11         12
          -0.000585   0.000480   0.000569  -0.000168  -0.000189   0.000359

             13         14         15         16         17         18
          -0.000192   0.000513   0.000079  -0.000049   0.000808   0.000493

             19         20         21         22         23         24
           0.000159  -0.000343   0.000511   0.000353  -0.000345  -0.000419

             25         26
          -0.000464   0.001297

 COSANG =         0.554579998
 
 RMSQ FORCE :   0.0005295  MAXIMUM :   0.0003000  CONVERGED : NO
 MAX FORCE  :   0.0012975  MAXIMUM :   0.0004500  CONVERGED : NO
 RMSQ FORCE6:   0.0014766  MAXIMUM6:   0.0003000  CONVERGED : NO
 MAX FORCE6 :   0.0045890  MAXIMUM6:   0.0004500  CONVERGED : NO
 RMSQ DR    :   0.0037327  MAXIMUM :   0.0012000  CONVERGED : NO
 MAX DR     :   0.0107922  MAXIMUM :   0.0018000  CONVERGED : NO
 


 HESSIAN EIGENVALUES


                1           2           3           4           5           6
             0.07825     0.25116     0.75935     1.00000     1.00000     1.00000
 


                7           8           9          10          11          12
             1.00000     1.00000     1.00000     1.00000     1.00000     1.00000
 


               13          14          15          16          17          18
             1.00000     1.00000     1.00000     1.00000     1.00000     1.00000
 


               19          20          21          22          23          24
             1.00000     1.00000     1.00001     1.00006     1.00023     1.00167
 


               25          26
             1.01776     1.17835
 


 LAMBDA FOR LMQA STEP: 0.00

  |TANGENTIAL STEP| =   0.006827  |PARALLEL STEP| =   0.000006


 STEP IN NORMAL COORDINATES

              1          2          3          4          5          6
           0.000693   0.001621  -0.000710   0.000458   0.001733   0.000174

              7          8          9         10         11         12
           0.001486   0.001715  -0.001437  -0.000800   0.000326   0.002086

             13         14         15         16         17         18
          -0.000744   0.000616  -0.000589   0.001994   0.001257  -0.001533

             19         20         21         22         23         24
           0.002691  -0.000131   0.001438  -0.001528  -0.000618   0.000511

             25         26         27
          -0.001261  -0.000580  -0.002006

 DISPLACEMENT STEP IN ANGSTROM

  NO.  ATOM        X             Y             Z

    1  C        0.000323      0.000556     -0.000241
    2  C        0.000253      0.000275      0.000173
    3  H        0.000532      0.000319     -0.000492
    4  H       -0.000162     -0.000516      0.000896
    5  H       -0.000672     -0.000189     -0.000011
    6  H        0.001308      0.000315     -0.000889
    7  H        0.001338     -0.001231      0.000809
    8  H       -0.000467     -0.000042      0.000311
    9  SI      -0.000640     -0.000224     -0.000364
   10  H       -0.000151      0.000626      0.000983
   11  H       -0.000336     -0.000970      0.000549


 ACTIVE CARTESIAN DISPLACEMENT STEP

              1          2          3          4          5          6
           0.000693   0.001621  -0.000710   0.000458   0.001733   0.000174

              7          8          9         10         11         12
           0.001486   0.001715  -0.001437  -0.000800   0.000326   0.002086

             13         14         15         16         17         18
          -0.000744   0.000616  -0.000589   0.001994   0.001257  -0.001533

             19         20         21         22         23         24
           0.002691  -0.000131   0.001438  -0.001528  -0.000618   0.000511

             25         26         27
          -0.001261  -0.000580  -0.002006
 
 PREDICTED ENERGY CHANGE: -0.000005373
 
 INTERPOLATION DISTANCE: 3.9489668322


 COORDINATES OF OPTIMIZATION STEP 7 IN ANGSTROM

  NO.  ATOM        X              Y              Z        Z-ATOM   MASS   TYPE

    1  C        -1.759110       0.468792      -0.037543       6    12.011  QM
    2  C        -0.661623      -0.615287       0.094504       6    12.011  QM
    3  H        -1.562920       1.349973       0.597057       1     1.008  QM
    4  H        -0.766383      -1.123402       1.067240       1     1.008  QM
    5  H        -1.901796       0.831649      -1.071473       1     1.008  QM
    6  H        -0.844210      -1.397984      -0.669819       1     1.008  QM
    7  H        -2.743565       0.073887       0.283225       1     1.008  QM
    8  H         1.046424       0.529988      -1.387285       1     1.008  QM
    9  SI        1.134797       0.039967      -0.003930      14    28.085  QM
   10  H         2.124913      -1.056917       0.266773       1     1.008  QM
   11  H         1.346797       1.098824       1.041608       1     1.008  QM


 
 NEW SCF-ENERGY CALCULATED IN 8 CYCLES
 

 TOTAL ENERGY    =       -370.143909495

 ENERGY CHANGE =         -0.000008581
 ENERGY RATIO  =          1.597112719
 TRUST RADIUS  =          0.200000000
 
 BFGS DELTA*GAMMA: 0.460E-05
 
 BFGS DELTA*DE2*DELTA: 0.111E-04
 
 *** ENTERING OPTIMIZATION CYCLE: 8 ***
 

 PROJECTED CARTESIAN GRADIENTS IN A.U.

  NO.  ATOM        X             Y             Z

    1  C       -0.002234     -0.000275     -0.000252
    2  C       -0.003782      0.000100     -0.003988
    3  H       -0.002787     -0.000971     -0.000152
    4  H        0.000807      0.001660     -0.001599
    5  H       -0.005675      0.000003      0.000938
    6  H       -0.007075     -0.001777      0.000591
    7  H       -0.003224      0.000839      0.001302
    8  H       -0.016103     -0.010485      0.011195
    9  SI       0.011432      0.003148     -0.001364
   10  H       -0.003355     -0.002468      0.005700
   11  H       -0.002165     -0.002817      0.003866


 ACTIVE CARTESIAN GRADIENTS

              1          2          3          4          5          6
          -0.002534  -0.000755  -0.000389  -0.004968   0.000317  -0.006383

              7          8          9         10         11         12
          -0.003770  -0.001673  -0.001264  -0.000504   0.000814  -0.004304

             13         14         15         16         17         18
          -0.005731   0.000326  -0.000997  -0.007518  -0.000844  -0.003063

             19         20         21         22         23         24
          -0.004681   0.002135  -0.006566  -0.017612  -0.012674   0.010535

             25         26         27
          -0.000552  -0.000350  -0.000906


 FULL LOCAL GRADIENT

              1          2          3          4          5          6
          -0.029299  -0.000609   0.000017  -0.000671   0.000196   0.000369

              7          8          9         10         11         12
          -0.000313  -0.000572   0.000318   0.000455  -0.000363   0.000374

             13         14         15         16         17         18
           0.000253  -0.000123   0.000633  -0.000067  -0.000190   0.000535

             19         20         21         22         23         24
           0.000505   0.000145  -0.000345   0.000260   0.000164  -0.000041

             25         26         27
          -0.000601  -0.000602   0.001216


 TANGENTIAL LOCAL GRADIENTS IN A.U.

              1          2          3          4          5          6
          -0.000609   0.000017  -0.000671   0.000196   0.000369  -0.000313

              7          8          9         10         11         12
          -0.000572   0.000318   0.000455  -0.000363   0.000374   0.000253

             13         14         15         16         17         18
          -0.000123   0.000633  -0.000067  -0.000190   0.000535   0.000505

             19         20         21         22         23         24
           0.000145  -0.000345   0.000260   0.000164  -0.000041  -0.000601

             25         26
          -0.000602   0.001216

 COSANG =         0.897465356
 
 RMSQ FORCE :   0.0004599  MAXIMUM :   0.0003000  CONVERGED : NO
 MAX FORCE  :   0.0012158  MAXIMUM :   0.0004500  CONVERGED : NO
 RMSQ FORCE6:   0.0006222  MAXIMUM6:   0.0003000  CONVERGED : NO
 MAX FORCE6 :   0.0012834  MAXIMUM6:   0.0004500  CONVERGED : NO
 RMSQ DR    :   0.0013139  MAXIMUM :   0.0012000  CONVERGED : NO
 MAX DR     :   0.0026914  MAXIMUM :   0.0018000  CONVERGED : NO
 


 HESSIAN EIGENVALUES


                1           2           3           4           5           6
             0.06339     0.20709     0.48204     0.99698     1.00000     1.00000
 


                7           8           9          10          11          12
             1.00000     1.00000     1.00000     1.00000     1.00000     1.00000
 


               13          14          15          16          17          18
             1.00000     1.00000     1.00000     1.00000     1.00000     1.00000
 


               19          20          21          22          23          24
             1.00000     1.00000     1.00004     1.00006     1.00007     1.00299
 


               25          26
             1.02755     1.14238
 


 LAMBDA FOR LMQA STEP: 0.00

  |TANGENTIAL STEP| =   0.011013  |PARALLEL STEP| =   0.000015


 STEP IN NORMAL COORDINATES

              1          2          3          4          5          6
           0.000480   0.002876  -0.000914   0.001766   0.001903   0.000461

              7          8          9         10         11         12
           0.002837   0.003369  -0.002216  -0.001732   0.000877   0.002532

             13         14         15         16         17         18
          -0.001042   0.000967  -0.001772   0.003142   0.002044  -0.002697

             19         20         21         22         23         24
           0.002966  -0.000411   0.002661  -0.002110  -0.000992   0.000731

             25         26         27
          -0.000651   0.000192  -0.004643

 DISPLACEMENT STEP IN ANGSTROM

  NO.  ATOM        X             Y             Z

    1  C        0.000224      0.001024     -0.000319
    2  C        0.000946      0.000114      0.000305
    3  H        0.001111      0.000926     -0.000811
    4  H       -0.000572     -0.000638      0.000983
    5  H       -0.001018     -0.000320     -0.000380
    6  H        0.002007      0.000540     -0.001449
    7  H        0.001437     -0.002018      0.001667
    8  H       -0.000594     -0.000081      0.000464
    9  SI      -0.000948     -0.000289     -0.000340
   10  H       -0.000693      0.001339      0.001265
   11  H       -0.000714     -0.002151      0.000105


 ACTIVE CARTESIAN DISPLACEMENT STEP

              1          2          3          4          5          6
           0.000480   0.002876  -0.000914   0.001766   0.001903   0.000461

              7          8          9         10         11         12
           0.002837   0.003369  -0.002216  -0.001732   0.000877   0.002532

             13         14         15         16         17         18
          -0.001042   0.000967  -0.001772   0.003142   0.002044  -0.002697

             19         20         21         22         23         24
           0.002966  -0.000411   0.002661  -0.002110  -0.000992   0.000731

             25         26         27
          -0.000651   0.000192  -0.004643
 
 PREDICTED ENERGY CHANGE: -0.000007930
 
 INTERPOLATION DISTANCE: 3.9489668322


 COORDINATES OF OPTIMIZATION STEP 8 IN ANGSTROM

  NO.  ATOM        X              Y              Z        Z-ATOM   MASS   TYPE

    1  C        -1.758886       0.469816      -0.037862       6    12.011  QM
    2  C        -0.660677      -0.615174       0.094808       6    12.011  QM
    3  H        -1.561809       1.350899       0.596246       1     1.008  QM
    4  H        -0.766956      -1.124040       1.068223       1     1.008  QM
    5  H        -1.902814       0.831329      -1.071853       1     1.008  QM
    6  H        -0.842203      -1.397444      -0.671267       1     1.008  QM
    7  H        -2.742128       0.071870       0.284893       1     1.008  QM
    8  H         1.045831       0.529907      -1.386820       1     1.008  QM
    9  SI        1.133849       0.039678      -0.004270      14    28.085  QM
   10  H         2.124220      -1.055578       0.268039       1     1.008  QM
   11  H         1.346083       1.096673       1.041713       1     1.008  QM


 
 NEW SCF-ENERGY CALCULATED IN 9 CYCLES
 

 TOTAL ENERGY    =       -370.143920340

 ENERGY CHANGE =         -0.000010845
 ENERGY RATIO  =          1.367493103
 TRUST RADIUS  =          0.200000000
 
 BFGS DELTA*GAMMA: 0.108E-04
 
 BFGS DELTA*DE2*DELTA: 0.168E-04
 
 *** ENTERING OPTIMIZATION CYCLE: 9 ***
 

 PROJECTED CARTESIAN GRADIENTS IN A.U.

  NO.  ATOM        X             Y             Z

    1  C       -0.002342      0.000305     -0.000442
    2  C       -0.003024      0.000186     -0.003936
    3  H       -0.002743     -0.001157     -0.000152
    4  H        0.000733      0.001283     -0.000926
    5  H       -0.005676     -0.000104      0.001062
    6  H       -0.006955     -0.002087      0.000198
    7  H       -0.003451      0.000290      0.001491
    8  H       -0.016111     -0.010559      0.011478
    9  SI       0.011072      0.003035     -0.001428
   10  H       -0.003488     -0.002221      0.005765
   11  H       -0.002233     -0.003161      0.003735


 ACTIVE CARTESIAN GRADIENTS

              1          2          3          4          5          6
          -0.002657   0.000068  -0.000675  -0.004229   0.000845  -0.006427

              7          8          9         10         11         12
          -0.003563  -0.001559  -0.001383  -0.000661   0.000694  -0.003586

             13         14         15         16         17         18
          -0.005579   0.000486  -0.000949  -0.007501  -0.000955  -0.003369

             19         20         21         22         23         24
          -0.004847   0.001971  -0.006402  -0.017579  -0.012781   0.010804

             25         26         27
          -0.000532  -0.000280  -0.001338


 FULL LOCAL GRADIENT

              1          2          3          4          5          6
          -0.029234   0.000240  -0.000261  -0.000151   0.000750  -0.000082

              7          8          9         10         11         12
          -0.000217  -0.000477   0.000120   0.000250  -0.000433   0.000879

             13         14         15         16         17         18
           0.000058   0.000067   0.000584  -0.000360  -0.000311   0.000085

             19         20         21         22         23         24
           0.000220   0.000027  -0.000320  -0.000041  -0.000079   0.000292

             25         26         27
          -0.000585  -0.000530   0.000743


 TANGENTIAL LOCAL GRADIENTS IN A.U.

              1          2          3          4          5          6
           0.000240  -0.000261  -0.000151   0.000750  -0.000082  -0.000217

              7          8          9         10         11         12
          -0.000477   0.000120   0.000250  -0.000433   0.000879   0.000058

             13         14         15         16         17         18
           0.000067   0.000584  -0.000360  -0.000311   0.000085   0.000220

             19         20         21         22         23         24
           0.000027  -0.000320  -0.000041  -0.000079   0.000292  -0.000585

             25         26
          -0.000530   0.000743

 COSANG =         0.703881788
 
 RMSQ FORCE :   0.0003938  MAXIMUM :   0.0003000  CONVERGED : NO
 MAX FORCE  :   0.0008788  MAXIMUM :   0.0004500  CONVERGED : NO
 RMSQ FORCE6:   0.0004139  MAXIMUM6:   0.0003000  CONVERGED : NO
 MAX FORCE6 :   0.0010636  MAXIMUM6:   0.0004500  CONVERGED : NO
 RMSQ DR    :   0.0021195  MAXIMUM :   0.0012000  CONVERGED : NO
 MAX DR     :   0.0046425  MAXIMUM :   0.0018000  CONVERGED : NO
 


 HESSIAN EIGENVALUES


                1           2           3           4           5           6
             0.05329     0.18782     0.39454     0.98785     1.00000     1.00000
 


                7           8           9          10          11          12
             1.00000     1.00000     1.00000     1.00000     1.00000     1.00000
 


               13          14          15          16          17          18
             1.00000     1.00000     1.00000     1.00000     1.00000     1.00000
 


               19          20          21          22          23          24
             1.00000     1.00003     1.00004     1.00007     1.00132     1.00174
 


               25          26
             1.03193     1.18823
 


 LAMBDA FOR LMQA STEP: 0.00

  |TANGENTIAL STEP| =   0.006758  |PARALLEL STEP| =   0.000006


 STEP IN NORMAL COORDINATES

              1          2          3          4          5          6
           0.000126   0.001157  -0.000170   0.001266   0.000210   0.000357

              7          8          9         10         11         12
           0.001874   0.002404  -0.001266  -0.001193   0.000910   0.000307

             13         14         15         16         17         18
          -0.000733   0.000424  -0.001692   0.001901   0.001384  -0.001615

             19         20         21         22         23         24
           0.001122  -0.000199   0.001671  -0.001161  -0.000443  -0.000062

             25         26         27
           0.000399   0.000785  -0.003338

 DISPLACEMENT STEP IN ANGSTROM

  NO.  ATOM        X             Y             Z

    1  C        0.000059      0.000415     -0.000064
    2  C        0.000633     -0.000131      0.000150
    3  H        0.000831      0.000942     -0.000537
    4  H       -0.000513     -0.000079     -0.000036
    5  H       -0.000636     -0.000169     -0.000514
    6  H        0.001111      0.000503     -0.000733
    7  H        0.000539     -0.001001      0.001212
    8  H       -0.000330     -0.000012      0.000020
    9  SI      -0.000428     -0.000102      0.000019
   10  H       -0.000624      0.000903      0.000553
   11  H       -0.000510     -0.001530     -0.000365


 ACTIVE CARTESIAN DISPLACEMENT STEP

              1          2          3          4          5          6
           0.000126   0.001157  -0.000170   0.001266   0.000210   0.000357

              7          8          9         10         11         12
           0.001874   0.002404  -0.001266  -0.001193   0.000910   0.000307

             13         14         15         16         17         18
          -0.000733   0.000424  -0.001692   0.001901   0.001384  -0.001615

             19         20         21         22         23         24
           0.001122  -0.000199   0.001671  -0.001161  -0.000443  -0.000062

             25         26         27
           0.000399   0.000785  -0.003338
 
 PREDICTED ENERGY CHANGE: -0.000003571
 
 INTERPOLATION DISTANCE: 3.9489668322
 
 *** SCFTOL TIGHTEN TO 0.100E-07 ***
 
 *** CDFTOL TIGHTEN TO 0.750E-05 ***


 COORDINATES OF OPTIMIZATION STEP 9 IN ANGSTROM

  NO.  ATOM        X              Y              Z        Z-ATOM   MASS   TYPE

    1  C        -1.758827       0.470231      -0.037926       6    12.011  QM
    2  C        -0.660044      -0.615304       0.094959       6    12.011  QM
    3  H        -1.560978       1.351841       0.595709       1     1.008  QM
    4  H        -0.767468      -1.124119       1.068188       1     1.008  QM
    5  H        -1.903449       0.831160      -1.072367       1     1.008  QM
    6  H        -0.841093      -1.396941      -0.672000       1     1.008  QM
    7  H        -2.741589       0.070869       0.286105       1     1.008  QM
    8  H         1.045501       0.529895      -1.386801       1     1.008  QM
    9  SI        1.133422       0.039576      -0.004251      14    28.085  QM
   10  H         2.123597      -1.054675       0.268592       1     1.008  QM
   11  H         1.345573       1.095143       1.041348       1     1.008  QM


 
 NEW SCF-ENERGY CALCULATED IN 9 CYCLES
 

 TOTAL ENERGY    =       -370.143925653

 ENERGY CHANGE =         -0.000005313
 ENERGY RATIO  =          1.487880669
 TRUST RADIUS  =          0.200000000
 
 BFGS DELTA*GAMMA: 0.394E-05
 
 BFGS DELTA*DE2*DELTA: 0.748E-05
 
 *** ENTERING OPTIMIZATION CYCLE: 10 ***
 

 PROJECTED CARTESIAN GRADIENTS IN A.U.

  NO.  ATOM        X             Y             Z

    1  C       -0.002424      0.000541     -0.000500
    2  C       -0.002636     -0.000020     -0.003824
    3  H       -0.002651     -0.001001     -0.000061
    4  H        0.000679      0.001319     -0.000946
    5  H       -0.005695     -0.000010      0.000856
    6  H       -0.006922     -0.002094      0.000077
    7  H       -0.003668      0.000040      0.001599
    8  H       -0.016129     -0.010551      0.011442
    9  SI       0.010953      0.003038     -0.001364
   10  H       -0.003674     -0.002020      0.005717
   11  H       -0.002288     -0.003518      0.003439


 ACTIVE CARTESIAN GRADIENTS

              1          2          3          4          5          6
          -0.002751   0.000397  -0.000759  -0.003843   0.000707  -0.006298

              7          8          9         10         11         12
          -0.003431  -0.001357  -0.001289  -0.000688   0.000799  -0.003539

             13         14         15         16         17         18
          -0.005560   0.000656  -0.001166  -0.007488  -0.000891  -0.003477

             19         20         21         22         23         24
          -0.005038   0.001859  -0.006357  -0.017561  -0.012778   0.010760

             25         26         27
          -0.000331  -0.000051  -0.001775


 FULL LOCAL GRADIENT

              1          2          3          4          5          6
          -0.029172   0.000583  -0.000335   0.000140   0.000619  -0.000222

              7          8          9         10         11         12
          -0.000188  -0.000297   0.000148   0.000180  -0.000281   0.000778

             13         14         15         16         17         18
          -0.000086   0.000250   0.000320  -0.000463  -0.000247  -0.000084

             19         20         21         22         23         24
          -0.000014  -0.000071  -0.000313  -0.000133  -0.000126   0.000282

             25         26         27
          -0.000381  -0.000294   0.000276


 TANGENTIAL LOCAL GRADIENTS IN A.U.

              1          2          3          4          5          6
           0.000583  -0.000335   0.000140   0.000619  -0.000222  -0.000188

              7          8          9         10         11         12
          -0.000297   0.000148   0.000180  -0.000281   0.000778  -0.000086

             13         14         15         16         17         18
           0.000250   0.000320  -0.000463  -0.000247  -0.000084  -0.000014

             19         20         21         22         23         24
          -0.000071  -0.000313  -0.000133  -0.000126   0.000282  -0.000381

             25         26
          -0.000294   0.000276

 COSANG =         0.887058986
 
 RMSQ FORCE :   0.0003249  MAXIMUM :   0.0003000  CONVERGED : NO
 MAX FORCE  :   0.0007783  MAXIMUM :   0.0004500  CONVERGED : NO
 RMSQ FORCE6:   0.0002667  MAXIMUM6:   0.0003000  CONVERGED :YES
 MAX FORCE6 :   0.0005794  MAXIMUM6:   0.0004500  CONVERGED : NO
 RMSQ DR    :   0.0013006  MAXIMUM :   0.0012000  CONVERGED : NO
 MAX DR     :   0.0033385  MAXIMUM :   0.0018000  CONVERGED : NO
 


 HESSIAN EIGENVALUES


                1           2           3           4           5           6
             0.04728     0.17283     0.32333     0.84938     0.99999     1.00000
 


                7           8           9          10          11          12
             1.00000     1.00000     1.00000     1.00000     1.00000     1.00000
 


               13          14          15          16          17          18
             1.00000     1.00000     1.00000     1.00000     1.00000     1.00000
 


               19          20          21          22          23          24
             1.00001     1.00004     1.00006     1.00025     1.00117     1.00818
 


               25          26
             1.01880     1.09379
 


 LAMBDA FOR LMQA STEP: 0.00

  |TANGENTIAL STEP| =   0.006065  |PARALLEL STEP| =   0.000005


 STEP IN NORMAL COORDINATES

              1          2          3          4          5          6
           0.000087   0.000091   0.000305   0.000742  -0.000559   0.000268

              7          8          9         10         11         12
           0.001646   0.002183  -0.001223  -0.001160   0.001048  -0.000990

             13         14         15         16         17         18
          -0.000756  -0.000043  -0.001758   0.001720   0.001304  -0.001257

             19         20         21         22         23         24
           0.000661   0.000022   0.001521  -0.000890  -0.000214  -0.000487

             25         26         27
           0.000800   0.000993  -0.002827

 DISPLACEMENT STEP IN ANGSTROM

  NO.  ATOM        X             Y             Z

    1  C        0.000041      0.000029      0.000099
    2  C        0.000325     -0.000191      0.000043
    3  H        0.000827      0.001069     -0.000606
    4  H       -0.000572      0.000199     -0.000641
    5  H       -0.000562     -0.000210     -0.000555
    6  H        0.000890      0.000637     -0.000429
    7  H        0.000343     -0.000498      0.001195
    8  H       -0.000217      0.000040     -0.000211
    9  SI      -0.000169     -0.000023      0.000178
   10  H       -0.000595      0.000741      0.000319
   11  H       -0.000484     -0.001299     -0.000503


 ACTIVE CARTESIAN DISPLACEMENT STEP

              1          2          3          4          5          6
           0.000087   0.000091   0.000305   0.000742  -0.000559   0.000268

              7          8          9         10         11         12
           0.001646   0.002183  -0.001223  -0.001160   0.001048  -0.000990

             13         14         15         16         17         18
          -0.000756  -0.000043  -0.001758   0.001720   0.001304  -0.001257

             19         20         21         22         23         24
           0.000661   0.000022   0.001521  -0.000890  -0.000214  -0.000487

             25         26         27
           0.000800   0.000993  -0.002827
 
 PREDICTED ENERGY CHANGE: -0.000002855
 
 INTERPOLATION DISTANCE: 3.9489668322


 COORDINATES OF OPTIMIZATION STEP 10 IN ANGSTROM

  NO.  ATOM        X              Y              Z        Z-ATOM   MASS   TYPE

    1  C        -1.758786       0.470260      -0.037827       6    12.011  QM
    2  C        -0.659719      -0.615495       0.095002       6    12.011  QM
    3  H        -1.560151       1.352911       0.595103       1     1.008  QM
    4  H        -0.768040      -1.123920       1.067547       1     1.008  QM
    5  H        -1.904011       0.830950      -1.072922       1     1.008  QM
    6  H        -0.840203      -1.396304      -0.672429       1     1.008  QM
    7  H        -2.741246       0.070371       0.287300       1     1.008  QM
    8  H         1.045284       0.529935      -1.387011       1     1.008  QM
    9  SI        1.133253       0.039553      -0.004073      14    28.085  QM
   10  H         2.123002      -1.053935       0.268911       1     1.008  QM
   11  H         1.345089       1.093845       1.040844       1     1.008  QM


 
 NEW SCF-ENERGY CALCULATED IN 9 CYCLES
 

 TOTAL ENERGY    =       -370.143929468

 ENERGY CHANGE =         -0.000003815
 ENERGY RATIO  =          1.336324505
 TRUST RADIUS  =          0.200000000
 
 BFGS DELTA*GAMMA: 0.404E-05
 
 BFGS DELTA*DE2*DELTA: 0.598E-05
 
 *** ENTERING OPTIMIZATION CYCLE: 11 ***
 

 PROJECTED CARTESIAN GRADIENTS IN A.U.

  NO.  ATOM        X             Y             Z

    1  C       -0.002485      0.000514     -0.000461
    2  C       -0.002593     -0.000348     -0.003703
    3  H       -0.002528     -0.000639      0.000067
    4  H        0.000637      0.001592     -0.001334
    5  H       -0.005714      0.000203      0.000478
    6  H       -0.006892     -0.001887      0.000142
    7  H       -0.003792     -0.000029      0.001642
    8  H       -0.016150     -0.010500      0.011245
    9  SI       0.011024      0.003105     -0.001242
   10  H       -0.003890     -0.001828      0.005623
   11  H       -0.002336     -0.003875      0.003068


 ACTIVE CARTESIAN GRADIENTS

              1          2          3          4          5          6
          -0.002819   0.000348  -0.000696  -0.003798   0.000211  -0.006096

              7          8          9         10         11         12
          -0.003354  -0.001103  -0.001084  -0.000651   0.001025  -0.003853

             13         14         15         16         17         18
          -0.005621   0.000830  -0.001515  -0.007441  -0.000689  -0.003442

             19         20         21         22         23         24
          -0.005167   0.001793  -0.006375  -0.017569  -0.012722   0.010561

             25         26         27
          -0.000031   0.000243  -0.002222


 FULL LOCAL GRADIENT

              1          2          3          4          5          6
          -0.029132   0.000539  -0.000259   0.000217   0.000119  -0.000106

              7          8          9         10         11         12
          -0.000170  -0.000052   0.000306   0.000183  -0.000019   0.000393

             13         14         15         16         17         18
          -0.000171   0.000424  -0.000039  -0.000392  -0.000036  -0.000060

             19         20         21         22         23         24
          -0.000136  -0.000141  -0.000312  -0.000127  -0.000065   0.000094

             25         26         27
          -0.000075   0.000008  -0.000196


 TANGENTIAL LOCAL GRADIENTS IN A.U.

              1          2          3          4          5          6
           0.000539  -0.000259   0.000217   0.000119  -0.000106  -0.000170

              7          8          9         10         11         12
          -0.000052   0.000306   0.000183  -0.000019   0.000393  -0.000171

             13         14         15         16         17         18
           0.000424  -0.000039  -0.000392  -0.000036  -0.000060  -0.000136

             19         20         21         22         23         24
          -0.000141  -0.000312  -0.000127  -0.000065   0.000094  -0.000075

             25         26
           0.000008  -0.000196

 COSANG =         0.736236789
 
 RMSQ FORCE :   0.0002254  MAXIMUM :   0.0003000  CONVERGED :YES
 MAX FORCE  :   0.0005386  MAXIMUM :   0.0004500  CONVERGED : NO
 RMSQ FORCE6:   0.0002763  MAXIMUM6:   0.0003000  CONVERGED :YES
 MAX FORCE6 :   0.0006527  MAXIMUM6:   0.0004500  CONVERGED : NO
 RMSQ DR    :   0.0011672  MAXIMUM :   0.0012000  CONVERGED :YES
 MAX DR     :   0.0028269  MAXIMUM :   0.0018000  CONVERGED : NO
 


 HESSIAN EIGENVALUES


                1           2           3           4           5           6
             0.04500     0.16711     0.28494     0.66258     0.99994     1.00000
 


                7           8           9          10          11          12
             1.00000     1.00000     1.00000     1.00000     1.00000     1.00000
 


               13          14          15          16          17          18
             1.00000     1.00000     1.00000     1.00000     1.00000     1.00001
 


               19          20          21          22          23          24
             1.00003     1.00006     1.00013     1.00020     1.00070     1.00536
 


               25          26
             1.03178     1.15569
 


 LAMBDA FOR LMQA STEP: 0.00

  |TANGENTIAL STEP| =   0.002937  |PARALLEL STEP| =   0.000001


 STEP IN NORMAL COORDINATES

              1          2          3          4          5          6
           0.000080  -0.000644   0.000446  -0.000042  -0.000425  -0.000062

              7          8          9         10         11         12
           0.000687   0.000803  -0.000864  -0.000660   0.000474  -0.001211

             13         14         15         16         17         18
          -0.000374  -0.000555  -0.000680   0.000808   0.000482  -0.000462

             19         20         21         22         23         24
           0.000191   0.000234   0.000796  -0.000263   0.000001  -0.000372

             25         26         27
           0.000426   0.000400  -0.000742

 DISPLACEMENT STEP IN ANGSTROM

  NO.  ATOM        X             Y             Z

    1  C        0.000037     -0.000239      0.000151
    2  C       -0.000076     -0.000006     -0.000096
    3  H        0.000399      0.000498     -0.000464
    4  H       -0.000341      0.000175     -0.000616
    5  H       -0.000245     -0.000263     -0.000140
    6  H        0.000334      0.000357     -0.000054
    7  H        0.000130      0.000128      0.000632
    8  H       -0.000001      0.000047     -0.000175
    9  SI       0.000053      0.000014      0.000141
   10  H       -0.000194      0.000189      0.000059
   11  H       -0.000229     -0.000363     -0.000176


 ACTIVE CARTESIAN DISPLACEMENT STEP

              1          2          3          4          5          6
           0.000080  -0.000644   0.000446  -0.000042  -0.000425  -0.000062

              7          8          9         10         11         12
           0.000687   0.000803  -0.000864  -0.000660   0.000474  -0.001211

             13         14         15         16         17         18
          -0.000374  -0.000555  -0.000680   0.000808   0.000482  -0.000462

             19         20         21         22         23         24
           0.000191   0.000234   0.000796  -0.000263   0.000001  -0.000372

             25         26         27
           0.000426   0.000400  -0.000742
 
 PREDICTED ENERGY CHANGE: -0.000001135
 
 INTERPOLATION DISTANCE: 3.9489668322
 
 *** SCFTOL TIGHTEN TO 0.500E-08 ***


 COORDINATES OF OPTIMIZATION STEP 11 IN ANGSTROM

  NO.  ATOM        X              Y              Z        Z-ATOM   MASS   TYPE

    1  C        -1.758749       0.470021      -0.037676       6    12.011  QM
    2  C        -0.659795      -0.615501       0.094906       6    12.011  QM
    3  H        -1.559752       1.353409       0.594639       1     1.008  QM
    4  H        -0.768381      -1.123746       1.066931       1     1.008  QM
    5  H        -1.904256       0.830687      -1.073062       1     1.008  QM
    6  H        -0.839868      -1.395947      -0.672482       1     1.008  QM
    7  H        -2.741116       0.070499       0.287932       1     1.008  QM
    8  H         1.045283       0.529981      -1.387187       1     1.008  QM
    9  SI        1.133306       0.039568      -0.003932      14    28.085  QM
   10  H         2.122808      -1.053745       0.268970       1     1.008  QM
   11  H         1.344860       1.093482       1.040669       1     1.008  QM


 
 NEW SCF-ENERGY CALCULATED IN 9 CYCLES
 

 TOTAL ENERGY    =       -370.143931211

 ENERGY CHANGE =         -0.000001743
 ENERGY RATIO  =          1.535781619
 TRUST RADIUS  =          0.200000000
 
 BFGS DELTA*GAMMA: 0.113E-05
 
 BFGS DELTA*DE2*DELTA: 0.233E-05
 
 *** ENTERING OPTIMIZATION CYCLE: 12 ***
 

 PROJECTED CARTESIAN GRADIENTS IN A.U.

  NO.  ATOM        X             Y             Z

    1  C       -0.002455      0.000317     -0.000382
    2  C       -0.002779     -0.000439     -0.003688
    3  H       -0.002476     -0.000420      0.000106
    4  H        0.000621      0.001793     -0.001625
    5  H       -0.005707      0.000323      0.000296
    6  H       -0.006863     -0.001717      0.000266
    7  H       -0.003760      0.000048      0.001615
    8  H       -0.016155     -0.010463      0.011102
    9  SI       0.011127      0.003146     -0.001175
   10  H       -0.003973     -0.001761      0.005577
   11  H       -0.002350     -0.003990      0.002913


 ACTIVE CARTESIAN GRADIENTS

              1          2          3          4          5          6
          -0.002786   0.000067  -0.000574  -0.003966  -0.000068  -0.006020

              7          8          9         10         11         12
          -0.003359  -0.000997  -0.000980  -0.000618   0.001152  -0.004122

             13         14         15         16         17         18
          -0.005665   0.000885  -0.001665  -0.007385  -0.000556  -0.003350

             19         20         21         22         23         24
          -0.005151   0.001804  -0.006411  -0.017581  -0.012673   0.010420

             25         26         27
           0.000111   0.000362  -0.002378


 FULL LOCAL GRADIENT

              1          2          3          4          5          6
          -0.029115   0.000251  -0.000138   0.000096  -0.000165   0.000030

              7          8          9         10         11         12
          -0.000164   0.000061   0.000402   0.000210   0.000113   0.000141

             13         14         15         16         17         18
          -0.000151   0.000471  -0.000176  -0.000261   0.000105   0.000047

             19         20         21         22         23         24
          -0.000098  -0.000135  -0.000320  -0.000092   0.000002  -0.000048

             25         26         27
           0.000070   0.000130  -0.000359


 TANGENTIAL LOCAL GRADIENTS IN A.U.

              1          2          3          4          5          6
           0.000251  -0.000138   0.000096  -0.000165   0.000030  -0.000164

              7          8          9         10         11         12
           0.000061   0.000402   0.000210   0.000113   0.000141  -0.000151

             13         14         15         16         17         18
           0.000471  -0.000176  -0.000261   0.000105   0.000047  -0.000098

             19         20         21         22         23         24
          -0.000135  -0.000320  -0.000092   0.000002  -0.000048   0.000070

             25         26
           0.000130  -0.000359

 COSANG =         0.804740279
 
 RMSQ FORCE :   0.0001996  MAXIMUM :   0.0003000  CONVERGED :YES
 MAX FORCE  :   0.0004705  MAXIMUM :   0.0004500  CONVERGED : NO
 RMSQ FORCE6:   0.0002148  MAXIMUM6:   0.0003000  CONVERGED :YES
 MAX FORCE6 :   0.0005487  MAXIMUM6:   0.0004500  CONVERGED : NO
 RMSQ DR    :   0.0005653  MAXIMUM :   0.0012000  CONVERGED :YES
 MAX DR     :   0.0012114  MAXIMUM :   0.0018000  CONVERGED :YES
 


 HESSIAN EIGENVALUES


                1           2           3           4           5           6
             0.04223     0.13922     0.22937     0.46053     0.99288     1.00000
 


                7           8           9          10          11          12
             1.00000     1.00000     1.00000     1.00000     1.00000     1.00000
 


               13          14          15          16          17          18
             1.00000     1.00000     1.00000     1.00000     1.00001     1.00001
 


               19          20          21          22          23          24
             1.00003     1.00004     1.00006     1.00025     1.00137     1.00211
 


               25          26
             1.03527     1.28805
 


 LAMBDA FOR LMQA STEP: 0.00

  |TANGENTIAL STEP| =   0.004253  |PARALLEL STEP| =   0.000002


 STEP IN NORMAL COORDINATES

              1          2          3          4          5          6
           0.000080  -0.001046   0.000707  -0.000254  -0.000284  -0.000321

              7          8          9         10         11         12
           0.000948   0.000805  -0.001677  -0.001132   0.000434  -0.001858

             13         14         15         16         17         18
          -0.000474  -0.001360  -0.000589   0.001135   0.000382  -0.000688

             19         20         21         22         23         24
           0.000244   0.000503   0.001359  -0.000200  -0.000018  -0.000321

             25         26         27
           0.000396   0.000274  -0.000314

 DISPLACEMENT STEP IN ANGSTROM

  NO.  ATOM        X             Y             Z

    1  C        0.000037     -0.000385      0.000239
    2  C       -0.000201      0.000136     -0.000233
    3  H        0.000553      0.000521     -0.000867
    4  H       -0.000546      0.000123     -0.000872
    5  H       -0.000332     -0.000632      0.000061
    6  H        0.000429      0.000427     -0.000071
    7  H        0.000189      0.000416      0.000992
    8  H        0.000138      0.000068     -0.000137
    9  SI       0.000114      0.000011      0.000159
   10  H       -0.000136      0.000087      0.000066
   11  H       -0.000330     -0.000210     -0.000036


 ACTIVE CARTESIAN DISPLACEMENT STEP

              1          2          3          4          5          6
           0.000080  -0.001046   0.000707  -0.000254  -0.000284  -0.000321

              7          8          9         10         11         12
           0.000948   0.000805  -0.001677  -0.001132   0.000434  -0.001858

             13         14         15         16         17         18
          -0.000474  -0.001360  -0.000589   0.001135   0.000382  -0.000688

             19         20         21         22         23         24
           0.000244   0.000503   0.001359  -0.000200  -0.000018  -0.000321

             25         26         27
           0.000396   0.000274  -0.000314
 
 PREDICTED ENERGY CHANGE: -0.000001378
 
 INTERPOLATION DISTANCE: 3.9489668322
 
 *** SCFTOL TIGHTEN TO 0.100E-08 ***
 
 *** CDFTOL TIGHTEN TO 0.500E-05 ***


 COORDINATES OF OPTIMIZATION STEP 12 IN ANGSTROM

  NO.  ATOM        X              Y              Z        Z-ATOM   MASS   TYPE

    1  C        -1.758711       0.469636      -0.037437       6    12.011  QM
    2  C        -0.659996      -0.615365       0.094673       6    12.011  QM
    3  H        -1.559199       1.353929       0.593772       1     1.008  QM
    4  H        -0.768927      -1.123622       1.066059       1     1.008  QM
    5  H        -1.904588       0.830055      -1.073001       1     1.008  QM
    6  H        -0.839440      -1.395521      -0.672553       1     1.008  QM
    7  H        -2.740927       0.070916       0.288924       1     1.008  QM
    8  H         1.045421       0.530049      -1.387323       1     1.008  QM
    9  SI        1.133419       0.039579      -0.003772      14    28.085  QM
   10  H         2.122672      -1.053658       0.269036       1     1.008  QM
   11  H         1.344531       1.093272       1.040632       1     1.008  QM


 
 NEW SCF-ENERGY CALCULATED IN 9 CYCLES
 

 TOTAL ENERGY    =       -370.143933335

 ENERGY CHANGE =         -0.000002124
 ENERGY RATIO  =          1.540961995
 TRUST RADIUS  =          0.200000000
 
 BFGS DELTA*GAMMA: 0.141E-05
 
 BFGS DELTA*DE2*DELTA: 0.289E-05
 
 *** ENTERING OPTIMIZATION CYCLE: 13 ***
 

 PROJECTED CARTESIAN GRADIENTS IN A.U.

  NO.  ATOM        X             Y             Z

    1  C       -0.002428      0.000050     -0.000275
    2  C       -0.003062     -0.000440     -0.003721
    3  H       -0.002447     -0.000261      0.000083
    4  H        0.000581      0.002002     -0.001930
    5  H       -0.005665      0.000404      0.000217
    6  H       -0.006815     -0.001530      0.000450
    7  H       -0.003667      0.000175      0.001567
    8  H       -0.016158     -0.010432      0.010970
    9  SI       0.011276      0.003174     -0.001119
   10  H       -0.004035     -0.001708      0.005545
   11  H       -0.002365     -0.004056      0.002801


 ACTIVE CARTESIAN GRADIENTS

              1          2          3          4          5          6
          -0.002754  -0.000316  -0.000412  -0.004232  -0.000275  -0.005995

              7          8          9         10         11         12
          -0.003395  -0.000959  -0.000941  -0.000621   0.001277  -0.004430

             13         14         15         16         17         18
          -0.005678   0.000893  -0.001723  -0.007310  -0.000414  -0.003209

             19         20         21         22         23         24
          -0.005081   0.001847  -0.006448  -0.017608  -0.012627   0.010292

             25         26         27
           0.000233   0.000439  -0.002481


 FULL LOCAL GRADIENT

              1          2          3          4          5          6
          -0.029119  -0.000141   0.000027  -0.000083  -0.000379   0.000199

              7          8          9         10         11         12
          -0.000152   0.000117   0.000445   0.000208   0.000229  -0.000096

             13         14         15         16         17         18
          -0.000044   0.000460  -0.000209  -0.000069   0.000257   0.000212

             19         20         21         22         23         24
           0.000005  -0.000097  -0.000315  -0.000051   0.000078  -0.000186

             25         26         27
           0.000195   0.000209  -0.000464


 TANGENTIAL LOCAL GRADIENTS IN A.U.

              1          2          3          4          5          6
          -0.000141   0.000027  -0.000083  -0.000379   0.000199  -0.000152

              7          8          9         10         11         12
           0.000117   0.000445   0.000208   0.000229  -0.000096  -0.000044

             13         14         15         16         17         18
           0.000460  -0.000209  -0.000069   0.000257   0.000212   0.000005

             19         20         21         22         23         24
          -0.000097  -0.000315  -0.000051   0.000078  -0.000186   0.000195

             25         26
           0.000209  -0.000464

 COSANG =         0.786280560
 
 *** CONVERGED BY RMSQ FORCE AND MAX FORCE DESVIATION ***
 *** AFTER 12 OPTIMIZATION CYCLES ***
 
 
 RMSQ FORCE :   0.0002298  MAXIMUM :   0.0003000  CONVERGED :YES
 MAX FORCE  :   0.0004643  MAXIMUM :   0.0004500  CONVERGED : NO
 RMSQ FORCE6:   0.0001340  MAXIMUM6:   0.0003000  CONVERGED :YES
 MAX FORCE6 :   0.0004101  MAXIMUM6:   0.0004500  CONVERGED :YES
 RMSQ DR    :   0.0008185  MAXIMUM :   0.0012000  CONVERGED :YES
 MAX DR     :   0.0018578  MAXIMUM :   0.0018000  CONVERGED : NO
 
 
 *** THE GEOMETRY IS OPTIMIZED ***
 
 
 INTERPOLATION DISTANCE: 3.9489668322


 RELAXED REACTANT COORDINATES OF SADDLE STEP 3 IN ANGSTROM

  NO.  ATOM        X              Y              Z        Z-ATOM   MASS   TYPE

    1  C        -1.758711       0.469636      -0.037437       6    12.011  QM
    2  C        -0.659996      -0.615365       0.094673       6    12.011  QM
    3  H        -1.559199       1.353929       0.593772       1     1.008  QM
    4  H        -0.768927      -1.123622       1.066059       1     1.008  QM
    5  H        -1.904588       0.830055      -1.073001       1     1.008  QM
    6  H        -0.839440      -1.395521      -0.672553       1     1.008  QM
    7  H        -2.740927       0.070916       0.288924       1     1.008  QM
    8  H         1.045421       0.530049      -1.387323       1     1.008  QM
    9  SI        1.133419       0.039579      -0.003772      14    28.085  QM
   10  H         2.122672      -1.053658       0.269036       1     1.008  QM
   11  H         1.344531       1.093272       1.040632       1     1.008  QM


 NUMBER OF CONSTRAINED OPTIMIZATION CYCLES: 12
 
 RELAXED REACTANT ENERGY = -370.143933334850
 
 ANGLE BETWEEN SUCCESSIVE SADDLE GRADIENTS: 115.294
 
 RMSQ FORCE :   0.0057809  MAXIMUM :   0.0003000  CONVERGED :NO 
 MAX FORCE  :   0.0203075  MAXIMUM :   0.0004500  CONVERGED :NO 

 
 *** RELAXING OF PRODUCT STRUCTURE ***


 UNRELAXED COORDINATES OF SADDLE STEP 4 IN ANGSTROM

  NO.  ATOM        X              Y              Z        Z-ATOM   MASS   TYPE

    1  C        -2.132751       0.453605      -0.004299       6    12.011  QM
    2  C        -1.089900      -0.663449       0.001531       6    12.011  QM
    3  H        -1.774998       1.337256       0.550176       1     1.008  QM
    4  H        -0.793003      -0.968182       1.015428       1     1.008  QM
    5  H        -2.383883       0.771510      -1.030300       1     1.008  QM
    6  H        -1.403912      -1.560258      -0.559503       1     1.008  QM
    7  H        -3.063649       0.107150       0.478500       1     1.008  QM
    8  H        -0.176515      -0.311547      -0.596811       1     1.008  QM
    9  SI        1.617952       0.124862      -0.062248      14    28.085  QM
   10  H         1.784865      -1.205489       0.700863       1     1.008  QM
   11  H         1.130411       0.850953       1.209117       1     1.008  QM


 UNRELAXED SCF-ENERGY CALCULATED IN 11 CYCLES
 
 UNRELAXED TOTAL SADDLE ENERGY = -370.078170093937
 


 RELAXED PRODUCT COORDINATES OF SADDLE STEP 4 IN ANGSTROM

  NO.  ATOM        X              Y              Z        Z-ATOM   MASS   TYPE

    1  C        -2.132751       0.453605      -0.004299       6    12.011  QM
    2  C        -1.089900      -0.663449       0.001531       6    12.011  QM
    3  H        -1.774998       1.337256       0.550176       1     1.008  QM
    4  H        -0.793003      -0.968182       1.015428       1     1.008  QM
    5  H        -2.383883       0.771510      -1.030300       1     1.008  QM
    6  H        -1.403912      -1.560258      -0.559503       1     1.008  QM
    7  H        -3.063649       0.107150       0.478500       1     1.008  QM
    8  H        -0.176515      -0.311547      -0.596811       1     1.008  QM
    9  SI        1.617952       0.124862      -0.062248      14    28.085  QM
   10  H         1.784865      -1.205489       0.700863       1     1.008  QM
   11  H         1.130411       0.850953       1.209117       1     1.008  QM


 NUMBER OF CONSTRAINED OPTIMIZATION CYCLES: -1
 
 RELAXED PRODUCT ENERGY = -370.078170093937
 
 ANGLE BETWEEN SUCCESSIVE SADDLE GRADIENTS: 115.294
 
 RMSQ FORCE :   0.0057809  MAXIMUM :   0.0003000  CONVERGED :NO 
 MAX FORCE  :   0.0203075  MAXIMUM :   0.0004500  CONVERGED :NO 


 UNRELAXED COORDINATES OF SADDLE STEP 5 IN ANGSTROM

  NO.  ATOM        X              Y              Z        Z-ATOM   MASS   TYPE

    1  C        -1.777413       0.468834      -0.035780       6    12.011  QM
    2  C        -0.681491      -0.617769       0.090016       6    12.011  QM
    3  H        -1.569989       1.353096       0.591592       1     1.008  QM
    4  H        -0.770131      -1.115850       1.063527       1     1.008  QM
    5  H        -1.928553       0.827128      -1.070866       1     1.008  QM
    6  H        -0.867663      -1.403757      -0.666901       1     1.008  QM
    7  H        -2.757063       0.072727       0.298403       1     1.008  QM
    8  H         0.984324       0.487969      -1.347798       1     1.008  QM
    9  SI        1.157646       0.043843      -0.006696      14    28.085  QM
   10  H         2.105782      -1.061250       0.290627       1     1.008  QM
   11  H         1.333825       1.081156       1.049057       1     1.008  QM


 UNRELAXED SCF-ENERGY CALCULATED IN 11 CYCLES
 
 UNRELAXED TOTAL SADDLE ENERGY = -370.137001152575
 
 
 
 
 ***************************************
 *** MOLECULAR GEOMETRY OPTIMIZATION ***
 ***************************************
 
 INTERPOLATION DISTANCE: 3.7497309836
 
 *** ACTIVE DEGREES OF FREEDOM: 27 ***
 
 *** ENTERING OPTIMIZATION CYCLE: 1 ***
 

 PROJECTED CARTESIAN GRADIENTS IN A.U.

  NO.  ATOM        X             Y             Z

    1  C       -0.006390      0.000554      0.000017
    2  C       -0.015993     -0.005554     -0.002609
    3  H       -0.003062     -0.001065      0.000075
    4  H        0.000344      0.003055     -0.004095
    5  H       -0.005010      0.000400      0.000555
    6  H       -0.008026     -0.001167      0.001985
    7  H       -0.003850      0.000480      0.000682
    8  H       -0.017485     -0.018494      0.032369
    9  SI       0.024281      0.007946     -0.006747
   10  H       -0.008996     -0.000294      0.008569
   11  H       -0.004822     -0.007598      0.004425


 ACTIVE CARTESIAN GRADIENTS

              1          2          3          4          5          6
          -0.007246  -0.000202   0.000133  -0.020644  -0.004940  -0.004554

              7          8          9         10         11         12
          -0.005597  -0.002385  -0.000544  -0.002396   0.001743  -0.006648

             13         14         15         16         17         18
          -0.006801   0.000351  -0.001116  -0.010328  -0.000243  -0.001431

             19         20         21         22         23         24
          -0.007102   0.001896  -0.006274  -0.023013  -0.024886   0.032735

             25         26         27
           0.001989  -0.000648  -0.006485


 FULL LOCAL GRADIENT

              1          2          3          4          5          6
          -0.050564   0.000120   0.001394  -0.005744  -0.005627   0.013589

              7          8          9         10         11         12
           0.001014  -0.000251   0.002225  -0.000684  -0.000340   0.001887

             13         14         15         16         17         18
           0.003304  -0.000541   0.001628   0.001648   0.000709   0.004257

             19         20         21         22         23         24
           0.000757  -0.001216   0.003420   0.000465  -0.006378   0.014369

             25         26         27
           0.002551  -0.000925  -0.003004


 TANGENTIAL LOCAL GRADIENTS IN A.U.

              1          2          3          4          5          6
           0.000120   0.001394  -0.005744  -0.005627   0.013589   0.001014

              7          8          9         10         11         12
          -0.000251   0.002225  -0.000684  -0.000340   0.001887   0.003304

             13         14         15         16         17         18
          -0.000541   0.001628   0.001648   0.000709   0.004257   0.000757

             19         20         21         22         23         24
          -0.001216   0.003420   0.000465  -0.006378   0.014369   0.002551

             25         26
          -0.000925  -0.003004
 
 RMSQ FORCE :   0.0046993  MAXIMUM :   0.0003000  CONVERGED : NO
 MAX FORCE  :   0.0143688  MAXIMUM :   0.0004500  CONVERGED : NO
 RMSQ FORCE6:   4.9953007  MAXIMUM6:   0.0003000  CONVERGED : NO
 MAX FORCE6 :   4.9856312  MAXIMUM6:   0.0004500  CONVERGED : NO
 


 HESSIAN EIGENVALUES


                1           2           3           4           5           6
             1.00000     1.00000     1.00000     1.00000     1.00000     1.00000
 


                7           8           9          10          11          12
             1.00000     1.00000     1.00000     1.00000     1.00000     1.00000
 


               13          14          15          16          17          18
             1.00000     1.00000     1.00000     1.00000     1.00000     1.00000
 


               19          20          21          22          23          24
             1.00000     1.00000     1.00000     1.00000     1.00000     1.00000
 


               25          26
             1.00000     1.00000
 


 LAMBDA FOR LMQA STEP: 0.00

  |TANGENTIAL STEP| =   0.023962  |PARALLEL STEP| =   0.000077


 STEP IN NORMAL COORDINATES

              1          2          3          4          5          6
           0.002439  -0.000012  -0.000985   0.013472   0.005225  -0.006462

              7          8          9         10         11         12
          -0.000088   0.000531  -0.001884   0.000883   0.000097  -0.001094

             13         14         15         16         17         18
          -0.003035   0.000556  -0.001692  -0.002303  -0.000783  -0.004861

             19         20         21         22         23         24
          -0.001867   0.001690  -0.005294  -0.006092   0.002879  -0.013148

             25         26         27
          -0.002554   0.000926   0.002992

 DISPLACEMENT STEP IN ANGSTROM

  NO.  ATOM        X             Y             Z

    1  C        0.001138     -0.000128     -0.000308
    2  C        0.005754      0.002753     -0.002211
    3  H       -0.000568      0.000107     -0.000262
    4  H        0.000228     -0.000075      0.000519
    5  H       -0.002644     -0.000262      0.000233
    6  H       -0.002012     -0.000943     -0.000781
    7  H       -0.001376      0.000041      0.001493
    8  H       -0.005504      0.000095     -0.006802
    9  SI      -0.002560     -0.001347      0.002549
   10  H        0.001249     -0.001554      0.000438
   11  H        0.000344      0.000642      0.000400


 ACTIVE CARTESIAN DISPLACEMENT STEP

              1          2          3          4          5          6
           0.002439  -0.000012  -0.000985   0.013472   0.005225  -0.006462

              7          8          9         10         11         12
          -0.000088   0.000531  -0.001884   0.000883   0.000097  -0.001094

             13         14         15         16         17         18
          -0.003035   0.000556  -0.001692  -0.002303  -0.000783  -0.004861

             19         20         21         22         23         24
          -0.001867   0.001690  -0.005294  -0.006092   0.002879  -0.013148

             25         26         27
          -0.002554   0.000926   0.002992
 
 PREDICTED ENERGY CHANGE: -0.000283208
 
 INTERPOLATION DISTANCE: 3.7497309836
 
 *** SCFTOL TIGHTEN TO 0.100E-06 ***
 
 *** CDFTOL TIGHTEN TO 0.750E-04 ***


 COORDINATES OF OPTIMIZATION STEP 1 IN ANGSTROM

  NO.  ATOM        X              Y              Z        Z-ATOM   MASS   TYPE

    1  C        -1.776275       0.468706      -0.036088       6    12.011  QM
    2  C        -0.675737      -0.615016       0.087805       6    12.011  QM
    3  H        -1.570557       1.353203       0.591330       1     1.008  QM
    4  H        -0.769903      -1.115925       1.064046       1     1.008  QM
    5  H        -1.931197       0.826866      -1.070633       1     1.008  QM
    6  H        -0.869675      -1.404700      -0.667682       1     1.008  QM
    7  H        -2.758439       0.072768       0.299896       1     1.008  QM
    8  H         0.978820       0.488064      -1.354600       1     1.008  QM
    9  SI        1.155086       0.042496      -0.004147      14    28.085  QM
   10  H         2.107031      -1.062804       0.291065       1     1.008  QM
   11  H         1.334169       1.081798       1.049457       1     1.008  QM


 
 NEW SCF-ENERGY CALCULATED IN 9 CYCLES
 

 TOTAL ENERGY    =       -370.137479771

 ENERGY CHANGE =         -0.000478618
 ENERGY RATIO  =          1.689988592
 TRUST RADIUS  =          0.200000000
 
 BFGS DELTA*GAMMA: 0.183E-03
 
 BFGS DELTA*DE2*DELTA: 0.574E-03
 
 *** ENTERING OPTIMIZATION CYCLE: 2 ***
 

 PROJECTED CARTESIAN GRADIENTS IN A.U.

  NO.  ATOM        X             Y             Z

    1  C       -0.005034     -0.000014      0.000085
    2  C       -0.012241     -0.002387     -0.004404
    3  H       -0.003178     -0.001068      0.000069
    4  H        0.000293      0.001888     -0.001844
    5  H       -0.005587     -0.000008      0.000701
    6  H       -0.008927     -0.002809      0.001290
    7  H       -0.005564      0.000215      0.001511
    8  H       -0.018538     -0.017556      0.027897
    9  SI       0.021603      0.006748     -0.005007
   10  H       -0.008357     -0.000709      0.008065
   11  H       -0.004544     -0.007282      0.003652


 ACTIVE CARTESIAN GRADIENTS

              1          2          3          4          5          6
          -0.005709  -0.000815   0.000211  -0.015729  -0.001657  -0.007024

              7          8          9         10         11         12
          -0.005183  -0.001971  -0.000900  -0.002302   0.000752  -0.005003

             13         14         15         16         17         18
          -0.006669   0.000603  -0.001352  -0.010835  -0.001452  -0.002766

             19         20         21         22         23         24
          -0.008410   0.001953  -0.007007  -0.022650  -0.022855   0.028189

             25         26         27
           0.001967   0.000097  -0.006001


 FULL LOCAL GRADIENT

              1          2          3          4          5          6
          -0.047880  -0.000562   0.001186  -0.004071  -0.002048   0.008135

              7          8          9         10         11         12
           0.001050   0.000045   0.001681  -0.000673  -0.001207   0.002865

             13         14         15         16         17         18
           0.002554  -0.000214   0.001165   0.000425  -0.000549   0.002683

             19         20         21         22         23         24
          -0.000665  -0.001137   0.002690   0.000893  -0.004553   0.010392

             25         26         27
           0.002467  -0.000153  -0.002667


 TANGENTIAL LOCAL GRADIENTS IN A.U.

              1          2          3          4          5          6
          -0.000562   0.001186  -0.004071  -0.002048   0.008135   0.001050

              7          8          9         10         11         12
           0.000045   0.001681  -0.000673  -0.001207   0.002865   0.002554

             13         14         15         16         17         18
          -0.000214   0.001165   0.000425  -0.000549   0.002683  -0.000665

             19         20         21         22         23         24
          -0.001137   0.002690   0.000893  -0.004553   0.010392   0.002467

             25         26
          -0.000153  -0.002667

 COSANG =         0.974195259
 
 RMSQ FORCE :   0.0032227  MAXIMUM :   0.0003000  CONVERGED : NO
 MAX FORCE  :   0.0103923  MAXIMUM :   0.0004500  CONVERGED : NO
 RMSQ FORCE6:   4.4692535  MAXIMUM6:   0.0003000  CONVERGED : NO
 MAX FORCE6 :   4.4628412  MAXIMUM6:   0.0004500  CONVERGED : NO
 RMSQ DR    :   0.0046115  MAXIMUM :   0.0012000  CONVERGED : NO
 MAX DR     :   0.0134716  MAXIMUM :   0.0018000  CONVERGED : NO
 


 HESSIAN EIGENVALUES


                1           2           3           4           5           6
             0.28825     1.00000     1.00000     1.00000     1.00000     1.00000
 


                7           8           9          10          11          12
             1.00000     1.00000     1.00000     1.00000     1.00000     1.00000
 


               13          14          15          16          17          18
             1.00000     1.00000     1.00000     1.00000     1.00000     1.00000
 


               19          20          21          22          23          24
             1.00000     1.00000     1.00000     1.00000     1.00000     1.00000
 


               25          26
             1.00000     1.10224
 


 LAMBDA FOR LMQA STEP: 0.00

  |TANGENTIAL STEP| =   0.056977  |PARALLEL STEP| =   0.000433


 STEP IN NORMAL COORDINATES

              1          2          3          4          5          6
           0.004112   0.001938  -0.003442   0.030625   0.007092  -0.012109

              7          8          9         10         11         12
          -0.000667   0.000768  -0.004769   0.002859   0.003077  -0.007552

             13         14         15         16         17         18
          -0.008881   0.000967  -0.004485  -0.004026   0.001350  -0.011093

             19         20         21         22         23         24
          -0.000713   0.004859  -0.013625  -0.016513   0.006779  -0.032607

             25         26         27
          -0.008171   0.000781   0.008987

 DISPLACEMENT STEP IN ANGSTROM

  NO.  ATOM        X             Y             Z

    1  C        0.001919      0.000498     -0.001112
    2  C        0.013377      0.003959     -0.003870
    3  H       -0.001348      0.000427     -0.000818
    4  H        0.000761      0.001402     -0.001739
    5  H       -0.006968     -0.000160      0.000441
    6  H       -0.004196     -0.000171     -0.001535
    7  H       -0.001215      0.000535      0.003255
    8  H       -0.014148      0.000371     -0.016883
    9  SI      -0.005747     -0.002966      0.005816
   10  H        0.003639     -0.004234      0.001536
   11  H        0.001011      0.002104      0.002242


 ACTIVE CARTESIAN DISPLACEMENT STEP

              1          2          3          4          5          6
           0.004112   0.001938  -0.003442   0.030625   0.007092  -0.012109

              7          8          9         10         11         12
          -0.000667   0.000768  -0.004769   0.002859   0.003077  -0.007552

             13         14         15         16         17         18
          -0.008881   0.000967  -0.004485  -0.004026   0.001350  -0.011093

             19         20         21         22         23         24
          -0.000713   0.004859  -0.013625  -0.016513   0.006779  -0.032607

             25         26         27
          -0.008171   0.000781   0.008987
 
 PREDICTED ENERGY CHANGE: -0.000449651
 
 INTERPOLATION DISTANCE: 3.7497309836


 COORDINATES OF OPTIMIZATION STEP 2 IN ANGSTROM

  NO.  ATOM        X              Y              Z        Z-ATOM   MASS   TYPE

    1  C        -1.774356       0.469204      -0.037200       6    12.011  QM
    2  C        -0.662359      -0.611058       0.083935       6    12.011  QM
    3  H        -1.571905       1.353630       0.590512       1     1.008  QM
    4  H        -0.769142      -1.114523       1.062306       1     1.008  QM
    5  H        -1.938165       0.826706      -1.070191       1     1.008  QM
    6  H        -0.873871      -1.404871      -0.669217       1     1.008  QM
    7  H        -2.759654       0.073303       0.303151       1     1.008  QM
    8  H         0.964672       0.488434      -1.371483       1     1.008  QM
    9  SI        1.149339       0.039529       0.001668      14    28.085  QM
   10  H         2.110669      -1.067037       0.292601       1     1.008  QM
   11  H         1.335180       1.083902       1.051700       1     1.008  QM


 
 NEW SCF-ENERGY CALCULATED IN 10 CYCLES
 

 TOTAL ENERGY    =       -370.137967117

 ENERGY CHANGE =         -0.000487346
 ENERGY RATIO  =          1.083831525
 TRUST RADIUS  =          0.200000000
 
 BFGS DELTA*GAMMA: 0.856E-03
 
 BFGS DELTA*DE2*DELTA: 0.931E-03
 
 *** ENTERING OPTIMIZATION CYCLE: 3 ***
 

 PROJECTED CARTESIAN GRADIENTS IN A.U.

  NO.  ATOM        X             Y             Z

    1  C       -0.004709      0.000433     -0.000238
    2  C       -0.002449      0.001709     -0.006717
    3  H       -0.003399     -0.001486     -0.000040
    4  H        0.000209      0.001121      0.000171
    5  H       -0.006799     -0.000578      0.001208
    6  H       -0.010992     -0.004860      0.000139
    7  H       -0.008100      0.000077      0.002845
    8  H       -0.020837     -0.015052      0.017829
    9  SI       0.016149      0.004065     -0.001437
   10  H       -0.006687     -0.001850      0.006950
   11  H       -0.003933     -0.006221      0.002491


 ACTIVE CARTESIAN GRADIENTS

              1          2          3          4          5          6
          -0.005341  -0.000120  -0.000298  -0.004121   0.002659  -0.010411

              7          8          9         10         11         12
          -0.004482  -0.001907  -0.001634  -0.001792   0.000276  -0.003872

             13         14         15         16         17         18
          -0.006560   0.000800  -0.001699  -0.011882  -0.002913  -0.005081

             19         20         21         22         23         24
          -0.010126   0.002351  -0.008653  -0.022073  -0.018100   0.017981

             25         26         27
           0.001639   0.001330  -0.004380


 FULL LOCAL GRADIENT

              1          2          3          4          5          6
          -0.041472   0.000142   0.000558   0.002263   0.002577  -0.001933

              7          8          9         10         11         12
           0.000319  -0.000329   0.000336  -0.000473  -0.001234   0.002247

             13         14         15         16         17         18
           0.000804   0.000135   0.000344  -0.002114  -0.002080  -0.000167

             19         20         21         22         23         24
          -0.002719  -0.000607   0.000826   0.001332  -0.000361   0.001604

             25         26         27
           0.001982   0.001122  -0.001390


 TANGENTIAL LOCAL GRADIENTS IN A.U.

              1          2          3          4          5          6
           0.000142   0.000558   0.002263   0.002577  -0.001933   0.000319

              7          8          9         10         11         12
          -0.000329   0.000336  -0.000473  -0.001234   0.002247   0.000804

             13         14         15         16         17         18
           0.000135   0.000344  -0.002114  -0.002080  -0.000167  -0.002719

             19         20         21         22         23         24
          -0.000607   0.000826   0.001332  -0.000361   0.001604   0.001982

             25         26
           0.001122  -0.001390

 COSANG =         0.120554664
 
 RMSQ FORCE :   0.0014223  MAXIMUM :   0.0003000  CONVERGED : NO
 MAX FORCE  :   0.0027193  MAXIMUM :   0.0004500  CONVERGED : NO
 RMSQ FORCE6:   3.8718820  MAXIMUM6:   0.0003000  CONVERGED : NO
 MAX FORCE6 :   3.8708820  MAXIMUM6:   0.0004500  CONVERGED : NO
 RMSQ DR    :   0.0109655  MAXIMUM :   0.0012000  CONVERGED : NO
 MAX DR     :   0.0326069  MAXIMUM :   0.0018000  CONVERGED : NO
 


 HESSIAN EIGENVALUES


                1           2           3           4           5           6
             0.24606     0.99996     1.00000     1.00000     1.00000     1.00000
 


                7           8           9          10          11          12
             1.00000     1.00000     1.00000     1.00000     1.00000     1.00000
 


               13          14          15          16          17          18
             1.00000     1.00000     1.00000     1.00000     1.00000     1.00000
 


               19          20          21          22          23          24
             1.00000     1.00000     1.00000     1.00000     1.00000     1.00000
 


               25          26
             1.01223     1.15951
 


 LAMBDA FOR LMQA STEP: 0.00

  |TANGENTIAL STEP| =   0.009276  |PARALLEL STEP| =   0.000011


 STEP IN NORMAL COORDINATES

              1          2          3          4          5          6
           0.001869  -0.000006  -0.000633   0.000570  -0.001729   0.000337

              7          8          9         10         11         12
          -0.000220   0.000489  -0.000728   0.000758   0.001387  -0.002937

             13         14         15         16         17         18
          -0.002182   0.000036  -0.000960   0.001214   0.002118  -0.000966

             19         20         21         22         23         24
           0.002663   0.000946  -0.001867  -0.003070   0.000573  -0.004440

             25         26         27
          -0.002728  -0.001023   0.002186

 DISPLACEMENT STEP IN ANGSTROM

  NO.  ATOM        X             Y             Z

    1  C        0.000872     -0.000098     -0.000195
    2  C        0.000068     -0.000668      0.000237
    3  H       -0.000104      0.000454     -0.000231
    4  H        0.000272      0.000728     -0.001520
    5  H       -0.001278      0.000255     -0.000190
    6  H        0.000359      0.001244     -0.000013
    7  H        0.001358      0.000251      0.000209
    8  H       -0.002118      0.000125     -0.002319
    9  SI      -0.000551     -0.000036      0.000379
   10  H        0.000899     -0.000810      0.000663
   11  H        0.000278      0.000589      0.001257


 ACTIVE CARTESIAN DISPLACEMENT STEP

              1          2          3          4          5          6
           0.001869  -0.000006  -0.000633   0.000570  -0.001729   0.000337

              7          8          9         10         11         12
          -0.000220   0.000489  -0.000728   0.000758   0.001387  -0.002937

             13         14         15         16         17         18
          -0.002182   0.000036  -0.000960   0.001214   0.002118  -0.000966

             19         20         21         22         23         24
           0.002663   0.000946  -0.001867  -0.003070   0.000573  -0.004440

             25         26         27
          -0.002728  -0.001023   0.002186
 
 PREDICTED ENERGY CHANGE: -0.000027141
 
 INTERPOLATION DISTANCE: 3.7497309836
 
 *** SCFTOL TIGHTEN TO 0.250E-07 ***
 
 *** CDFTOL TIGHTEN TO 0.100E-04 ***


 COORDINATES OF OPTIMIZATION STEP 3 IN ANGSTROM

  NO.  ATOM        X              Y              Z        Z-ATOM   MASS   TYPE

    1  C        -1.773484       0.469107      -0.037396       6    12.011  QM
    2  C        -0.662292      -0.611726       0.084173       6    12.011  QM
    3  H        -1.572010       1.354084       0.590281       1     1.008  QM
    4  H        -0.768870      -1.113794       1.060787       1     1.008  QM
    5  H        -1.939443       0.826961      -1.070381       1     1.008  QM
    6  H        -0.873512      -1.403627      -0.669230       1     1.008  QM
    7  H        -2.758297       0.073553       0.303360       1     1.008  QM
    8  H         0.962554       0.488560      -1.373802       1     1.008  QM
    9  SI        1.148788       0.039493       0.002047      14    28.085  QM
   10  H         2.111568      -1.067847       0.293265       1     1.008  QM
   11  H         1.335457       1.084490       1.052957       1     1.008  QM


 
 NEW SCF-ENERGY CALCULATED IN 9 CYCLES
 

 TOTAL ENERGY    =       -370.138013149

 ENERGY CHANGE =         -0.000046032
 ENERGY RATIO  =          1.696030896
 TRUST RADIUS  =          0.200000000
 
 BFGS DELTA*GAMMA: 0.175E-04
 
 BFGS DELTA*DE2*DELTA: 0.552E-04
 
 *** ENTERING OPTIMIZATION CYCLE: 4 ***
 

 PROJECTED CARTESIAN GRADIENTS IN A.U.

  NO.  ATOM        X             Y             Z

    1  C       -0.004353      0.000432     -0.000287
    2  C       -0.002724      0.000786     -0.006268
    3  H       -0.003420     -0.001250      0.000029
    4  H        0.000450      0.001809     -0.001062
    5  H       -0.006963     -0.000286      0.000977
    6  H       -0.010871     -0.004200      0.000452
    7  H       -0.007805      0.000324      0.002690
    8  H       -0.020938     -0.014638      0.016735
    9  SI       0.015935      0.004202     -0.001300
   10  H       -0.006347     -0.002212      0.006936
   11  H       -0.003790     -0.005933      0.002734


 ACTIVE CARTESIAN GRADIENTS

              1          2          3          4          5          6
          -0.004938  -0.000065  -0.000382  -0.004366   0.001480  -0.009807

              7          8          9         10         11         12
          -0.004576  -0.001917  -0.001484  -0.001378   0.000832  -0.004975

             13         14         15         16         17         18
          -0.006788   0.000820  -0.001899  -0.011616  -0.002427  -0.004784

             19         20         21         22         23         24
          -0.009807   0.002382  -0.008786  -0.022129  -0.017658   0.016895

             25         26         27
           0.001282   0.001309  -0.003868


 FULL LOCAL GRADIENT

              1          2          3          4          5          6
          -0.040817   0.000175   0.000397   0.001795   0.001383  -0.001557

              7          8          9         10         11         12
           0.000051  -0.000383   0.000416  -0.000095  -0.000613   0.001055

             13         14         15         16         17         18
           0.000655   0.000144   0.000170  -0.001732  -0.001567   0.000127

             19         20         21         22         23         24
          -0.002393  -0.000549   0.000639   0.001239   0.000048   0.000638

             25         26         27
           0.001591   0.001092  -0.000900


 TANGENTIAL LOCAL GRADIENTS IN A.U.

              1          2          3          4          5          6
           0.000175   0.000397   0.001795   0.001383  -0.001557   0.000051

              7          8          9         10         11         12
          -0.000383   0.000416  -0.000095  -0.000613   0.001055   0.000655

             13         14         15         16         17         18
           0.000144   0.000170  -0.001732  -0.001567   0.000127  -0.002393

             19         20         21         22         23         24
          -0.000549   0.000639   0.001239   0.000048   0.000638   0.001591

             25         26
           0.001092  -0.000900

 COSANG =         0.969583560
 
 RMSQ FORCE :   0.0010458  MAXIMUM :   0.0003000  CONVERGED : NO
 MAX FORCE  :   0.0023929  MAXIMUM :   0.0004500  CONVERGED : NO
 RMSQ FORCE6:   3.1616168  MAXIMUM6:   0.0003000  CONVERGED : NO
 MAX FORCE6 :   3.1607708  MAXIMUM6:   0.0004500  CONVERGED : NO
 RMSQ DR    :   0.0017851  MAXIMUM :   0.0012000  CONVERGED : NO
 MAX DR     :   0.0044400  MAXIMUM :   0.0018000  CONVERGED : NO
 


 HESSIAN EIGENVALUES


                1           2           3           4           5           6
             0.16569     0.47978     1.00000     1.00000     1.00000     1.00000
 


                7           8           9          10          11          12
             1.00000     1.00000     1.00000     1.00000     1.00000     1.00000
 


               13          14          15          16          17          18
             1.00000     1.00000     1.00000     1.00000     1.00000     1.00000
 


               19          20          21          22          23          24
             1.00000     1.00000     1.00000     1.00000     1.00000     1.00043
 


               25          26
             1.01842     1.12607
 


 LAMBDA FOR LMQA STEP: 0.00

  |TANGENTIAL STEP| =   0.021174  |PARALLEL STEP| =   0.000060


 STEP IN NORMAL COORDINATES

              1          2          3          4          5          6
           0.004541  -0.000354  -0.001400  -0.001435  -0.003436   0.001595

              7          8          9         10         11         12
          -0.000141   0.001613  -0.002154   0.000956   0.002568  -0.005310

             13         14         15         16         17         18
          -0.005043  -0.000131  -0.001876   0.004414   0.005624  -0.002313

             19         20         21         22         23         24
           0.008615   0.002287  -0.003512  -0.006681   0.000496  -0.007772

             25         26         27
          -0.006983  -0.003571   0.004715

 DISPLACEMENT STEP IN ANGSTROM

  NO.  ATOM        X             Y             Z

    1  C        0.002119     -0.000361     -0.000427
    2  C       -0.001116     -0.001413      0.000830
    3  H       -0.000035      0.001103     -0.000779
    4  H        0.000402      0.001133     -0.002919
    5  H       -0.002851      0.000425     -0.000349
    6  H        0.001888      0.003289     -0.000341
    7  H        0.004493      0.000371      0.000394
    8  H       -0.004387      0.000102     -0.004069
    9  SI      -0.001086     -0.000034      0.000251
   10  H        0.002116     -0.001489      0.001871
   11  H        0.000645      0.001367      0.003476


 ACTIVE CARTESIAN DISPLACEMENT STEP

              1          2          3          4          5          6
           0.004541  -0.000354  -0.001400  -0.001435  -0.003436   0.001595

              7          8          9         10         11         12
          -0.000141   0.001613  -0.002154   0.000956   0.002568  -0.005310

             13         14         15         16         17         18
          -0.005043  -0.000131  -0.001876   0.004414   0.005624  -0.002313

             19         20         21         22         23         24
           0.008615   0.002287  -0.003512  -0.006681   0.000496  -0.007772

             25         26         27
          -0.006983  -0.003571   0.004715
 
 PREDICTED ENERGY CHANGE: -0.000047211
 
 INTERPOLATION DISTANCE: 3.7497309836


 COORDINATES OF OPTIMIZATION STEP 4 IN ANGSTROM

  NO.  ATOM        X              Y              Z        Z-ATOM   MASS   TYPE

    1  C        -1.771365       0.468746      -0.037823       6    12.011  QM
    2  C        -0.663407      -0.613139       0.085003       6    12.011  QM
    3  H        -1.572045       1.355187       0.589502       1     1.008  QM
    4  H        -0.768468      -1.112661       1.057868       1     1.008  QM
    5  H        -1.942293       0.827387      -1.070730       1     1.008  QM
    6  H        -0.871623      -1.400338      -0.669570       1     1.008  QM
    7  H        -2.753803       0.073925       0.303755       1     1.008  QM
    8  H         0.958168       0.488662      -1.377870       1     1.008  QM
    9  SI        1.147702       0.039459       0.002298      14    28.085  QM
   10  H         2.113684      -1.069336       0.295135       1     1.008  QM
   11  H         1.336103       1.085857       1.056432       1     1.008  QM


 
 NEW SCF-ENERGY CALCULATED IN 9 CYCLES
 

 TOTAL ENERGY    =       -370.138067507

 ENERGY CHANGE =         -0.000054359
 ENERGY RATIO  =          1.151413847
 TRUST RADIUS  =          0.200000000
 
 BFGS DELTA*GAMMA: 0.849E-04
 
 BFGS DELTA*DE2*DELTA: 0.991E-04
 
 *** ENTERING OPTIMIZATION CYCLE: 5 ***
 

 PROJECTED CARTESIAN GRADIENTS IN A.U.

  NO.  ATOM        X             Y             Z

    1  C       -0.003711      0.000150     -0.000301
    2  C       -0.004108     -0.001178     -0.005258
    3  H       -0.003461     -0.000714      0.000166
    4  H        0.000973      0.003304     -0.003656
    5  H       -0.007257      0.000395      0.000491
    6  H       -0.010356     -0.002518      0.001236
    7  H       -0.006453      0.001012      0.002119
    8  H       -0.020987     -0.013884      0.015036
    9  SI       0.015826      0.004552     -0.001303
   10  H       -0.005564     -0.002960      0.007074
   11  H       -0.003445     -0.005118      0.003599


 ACTIVE CARTESIAN GRADIENTS

              1          2          3          4          5          6
          -0.004209  -0.000372  -0.000424  -0.005796  -0.001166  -0.008383

              7          8          9         10         11         12
          -0.004877  -0.001987  -0.001111  -0.000528   0.001969  -0.007248

             13         14         15         16         17         18
          -0.007356   0.000804  -0.002210  -0.010853  -0.001201  -0.003940

             19         20         21         22         23         24
          -0.008467   0.002540  -0.009009  -0.022274  -0.016947   0.015235

             25         26         27
           0.000331   0.000898  -0.002620


 FULL LOCAL GRADIENT

              1          2          3          4          5          6
          -0.039687  -0.000173   0.000220   0.000391  -0.001311  -0.000034

              7          8          9         10         11         12
          -0.000450  -0.000488   0.000699   0.000712   0.000606  -0.001230

             13         14         15         16         17         18
           0.000410   0.000089  -0.000045  -0.000574  -0.000266   0.000986

             19         20         21         22         23         24
          -0.001024  -0.000310   0.000239   0.000894   0.000660  -0.000808

             25         26         27
           0.000557   0.000649   0.000319


 TANGENTIAL LOCAL GRADIENTS IN A.U.

              1          2          3          4          5          6
          -0.000173   0.000220   0.000391  -0.001311  -0.000034  -0.000450

              7          8          9         10         11         12
          -0.000488   0.000699   0.000712   0.000606  -0.001230   0.000410

             13         14         15         16         17         18
           0.000089  -0.000045  -0.000574  -0.000266   0.000986  -0.001024

             19         20         21         22         23         24
          -0.000310   0.000239   0.000894   0.000660  -0.000808   0.000557

             25         26
           0.000649   0.000319

 COSANG =         0.242290225
 
 RMSQ FORCE :   0.0006427  MAXIMUM :   0.0003000  CONVERGED : NO
 MAX FORCE  :   0.0013109  MAXIMUM :   0.0004500  CONVERGED : NO
 RMSQ FORCE6:   2.2357816  MAXIMUM6:   0.0003000  CONVERGED : NO
 MAX FORCE6 :   2.2354932  MAXIMUM6:   0.0004500  CONVERGED : NO
 RMSQ DR    :   0.0040749  MAXIMUM :   0.0012000  CONVERGED : NO
 MAX DR     :   0.0086148  MAXIMUM :   0.0018000  CONVERGED : NO
 


 HESSIAN EIGENVALUES


                1           2           3           4           5           6
             0.14553     0.41421     1.00000     1.00000     1.00000     1.00000
 


                7           8           9          10          11          12
             1.00000     1.00000     1.00000     1.00000     1.00000     1.00000
 


               13          14          15          16          17          18
             1.00000     1.00000     1.00000     1.00000     1.00000     1.00000
 


               19          20          21          22          23          24
             1.00000     1.00000     1.00000     1.00000     1.00043     1.00260
 


               25          26
             1.01893     1.26264
 


 LAMBDA FOR LMQA STEP: 0.00

  |TANGENTIAL STEP| =   0.005497  |PARALLEL STEP| =   0.000004


 STEP IN NORMAL COORDINATES

              1          2          3          4          5          6
           0.001145   0.000145  -0.000420  -0.000972   0.000511   0.000439

              7          8          9         10         11         12
           0.000425   0.000813  -0.001060  -0.000570  -0.000120   0.000394

             13         14         15         16         17         18
          -0.001024  -0.000149  -0.000212   0.001893   0.001409  -0.001099

             19         20         21         22         23         24
           0.003035   0.000544  -0.000294  -0.001301  -0.000416  -0.000361

             25         26         27
          -0.001822  -0.001351   0.000468

 DISPLACEMENT STEP IN ANGSTROM

  NO.  ATOM        X             Y             Z

    1  C        0.000534     -0.000006     -0.000131
    2  C       -0.000536      0.000077      0.000225
    3  H        0.000149      0.000209     -0.000397
    4  H       -0.000158     -0.000371      0.000116
    5  H       -0.000628     -0.000156      0.000065
    6  H        0.001046      0.000734     -0.000505
    7  H        0.001592     -0.000234      0.000231
    8  H       -0.000814     -0.000150     -0.000186
    9  SI      -0.000324     -0.000081     -0.000237
   10  H        0.000430      0.000008      0.000604
   11  H        0.000099      0.000142      0.000997


 ACTIVE CARTESIAN DISPLACEMENT STEP

              1          2          3          4          5          6
           0.001145   0.000145  -0.000420  -0.000972   0.000511   0.000439

              7          8          9         10         11         12
           0.000425   0.000813  -0.001060  -0.000570  -0.000120   0.000394

             13         14         15         16         17         18
          -0.001024  -0.000149  -0.000212   0.001893   0.001409  -0.001099

             19         20         21         22         23         24
           0.003035   0.000544  -0.000294  -0.001301  -0.000416  -0.000361

             25         26         27
          -0.001822  -0.001351   0.000468
 
 PREDICTED ENERGY CHANGE: -0.000006333
 
 INTERPOLATION DISTANCE: 3.7497309836


 COORDINATES OF OPTIMIZATION STEP 5 IN ANGSTROM

  NO.  ATOM        X              Y              Z        Z-ATOM   MASS   TYPE

    1  C        -1.770831       0.468740      -0.037954       6    12.011  QM
    2  C        -0.663944      -0.613062       0.085228       6    12.011  QM
    3  H        -1.571896       1.355396       0.589105       1     1.008  QM
    4  H        -0.768626      -1.113032       1.057983       1     1.008  QM
    5  H        -1.942921       0.827231      -1.070665       1     1.008  QM
    6  H        -0.870577      -1.399604      -0.670075       1     1.008  QM
    7  H        -2.752211       0.073690       0.303986       1     1.008  QM
    8  H         0.957354       0.488512      -1.378056       1     1.008  QM
    9  SI        1.147378       0.039378       0.002062      14    28.085  QM
   10  H         2.114114      -1.069328       0.295739       1     1.008  QM
   11  H         1.336202       1.085999       1.057429       1     1.008  QM


 
 NEW SCF-ENERGY CALCULATED IN 9 CYCLES
 

 TOTAL ENERGY    =       -370.138078623

 ENERGY CHANGE =         -0.000011116
 ENERGY RATIO  =          1.755155230
 TRUST RADIUS  =          0.200000000
 
 BFGS DELTA*GAMMA: 0.339E-05
 
 BFGS DELTA*DE2*DELTA: 0.130E-04
 
 *** ENTERING OPTIMIZATION CYCLE: 6 ***
 

 PROJECTED CARTESIAN GRADIENTS IN A.U.

  NO.  ATOM        X             Y             Z

    1  C       -0.003586     -0.000031     -0.000277
    2  C       -0.004527     -0.001097     -0.005230
    3  H       -0.003493     -0.000738      0.000156
    4  H        0.001025      0.003281     -0.003575
    5  H       -0.007275      0.000425      0.000547
    6  H       -0.010173     -0.002367      0.001285
    7  H       -0.005982      0.001094      0.001972
    8  H       -0.020937     -0.013855      0.015090
    9  SI       0.015843      0.004547     -0.001442
   10  H       -0.005399     -0.003055      0.007212
   11  H       -0.003389     -0.004892      0.003936


 ACTIVE CARTESIAN GRADIENTS

              1          2          3          4          5          6
          -0.004067  -0.000614  -0.000392  -0.006224  -0.001138  -0.008329

              7          8          9         10         11         12
          -0.004939  -0.002028  -0.001112  -0.000494   0.001921  -0.007146

             13         14         15         16         17         18
          -0.007424   0.000779  -0.002101  -0.010685  -0.001092  -0.003830

             19         20         21         22         23         24
          -0.008006   0.002601  -0.008984  -0.022299  -0.016947   0.015305

             25         26         27
           0.000046   0.000620  -0.002348


 FULL LOCAL GRADIENT

              1          2          3          4          5          6
          -0.039609  -0.000421   0.000225   0.000031  -0.001283   0.000224

              7          8          9         10         11         12
          -0.000450  -0.000502   0.000710   0.000756   0.000540  -0.001069

             13         14         15         16         17         18
           0.000384   0.000057   0.000077  -0.000361  -0.000142   0.001076

             19         20         21         22         23         24
          -0.000575  -0.000216   0.000179   0.000730   0.000604  -0.000709

             25         26         27
           0.000253   0.000357   0.000590


 TANGENTIAL LOCAL GRADIENTS IN A.U.

              1          2          3          4          5          6
          -0.000421   0.000225   0.000031  -0.001283   0.000224  -0.000450

              7          8          9         10         11         12
          -0.000502   0.000710   0.000756   0.000540  -0.001069   0.000384

             13         14         15         16         17         18
           0.000057   0.000077  -0.000361  -0.000142   0.001076  -0.000575

             19         20         21         22         23         24
          -0.000216   0.000179   0.000730   0.000604  -0.000709   0.000253

             25         26
           0.000357   0.000590

 COSANG =         0.959951828
 
 RMSQ FORCE :   0.0005786  MAXIMUM :   0.0003000  CONVERGED : NO
 MAX FORCE  :   0.0012832  MAXIMUM :   0.0004500  CONVERGED : NO
 RMSQ FORCE6:   0.0022318  MAXIMUM6:   0.0003000  CONVERGED : NO
 MAX FORCE6 :   0.0071763  MAXIMUM6:   0.0004500  CONVERGED : NO
 RMSQ DR    :   0.0010578  MAXIMUM :   0.0012000  CONVERGED :YES
 MAX DR     :   0.0030351  MAXIMUM :   0.0018000  CONVERGED : NO
 


 HESSIAN EIGENVALUES


                1           2           3           4           5           6
             0.08851     0.26082     0.77975     1.00000     1.00000     1.00000
 


                7           8           9          10          11          12
             1.00000     1.00000     1.00000     1.00000     1.00000     1.00000
 


               13          14          15          16          17          18
             1.00000     1.00000     1.00000     1.00000     1.00000     1.00000
 


               19          20          21          22          23          24
             1.00000     1.00000     1.00000     1.00003     1.00034     1.00106
 


               25          26
             1.01922     1.10341
 


 LAMBDA FOR LMQA STEP: 0.00

  |TANGENTIAL STEP| =   0.018466  |PARALLEL STEP| =   0.000045


 STEP IN NORMAL COORDINATES

              1          2          3          4          5          6
           0.003348   0.001712  -0.001656  -0.001868   0.003438   0.001174

              7          8          9         10         11         12
           0.002243   0.003394  -0.004250  -0.003000  -0.001133   0.003017

             13         14         15         16         17         18
          -0.002958  -0.000541  -0.000841   0.006675   0.004322  -0.004866

             19         20         21         22         23         24
           0.009562   0.001620  -0.000477  -0.003908  -0.001841  -0.000087

             25         26         27
          -0.005233  -0.004051  -0.000171

 DISPLACEMENT STEP IN ANGSTROM

  NO.  ATOM        X             Y             Z

    1  C        0.001562      0.000453     -0.000532
    2  C       -0.001041      0.000711      0.000678
    3  H        0.000747      0.000663     -0.001571
    4  H       -0.000948     -0.001992      0.001273
    5  H       -0.002037     -0.000912      0.000309
    6  H        0.003808      0.002046     -0.002333
    7  H        0.004979     -0.001342      0.001263
    8  H       -0.002616     -0.000733     -0.000005
    9  SI      -0.001321     -0.000421     -0.000791
   10  H        0.001066      0.000634      0.001902
   11  H        0.000176     -0.000161      0.002835


 ACTIVE CARTESIAN DISPLACEMENT STEP

              1          2          3          4          5          6
           0.003348   0.001712  -0.001656  -0.001868   0.003438   0.001174

              7          8          9         10         11         12
           0.002243   0.003394  -0.004250  -0.003000  -0.001133   0.003017

             13         14         15         16         17         18
          -0.002958  -0.000541  -0.000841   0.006675   0.004322  -0.004866

             19         20         21         22         23         24
           0.009562   0.001620  -0.000477  -0.003908  -0.001841  -0.000087

             25         26         27
          -0.005233  -0.004051  -0.000171
 
 PREDICTED ENERGY CHANGE: -0.000018639
 
 INTERPOLATION DISTANCE: 3.7497309836


 COORDINATES OF OPTIMIZATION STEP 6 IN ANGSTROM

  NO.  ATOM        X              Y              Z        Z-ATOM   MASS   TYPE

    1  C        -1.769270       0.469193      -0.038486       6    12.011  QM
    2  C        -0.664985      -0.612351       0.085906       6    12.011  QM
    3  H        -1.571149       1.356060       0.587534       1     1.008  QM
    4  H        -0.769573      -1.115024       1.059256       1     1.008  QM
    5  H        -1.944958       0.826319      -1.070356       1     1.008  QM
    6  H        -0.866769      -1.397558      -0.672409       1     1.008  QM
    7  H        -2.747232       0.072349       0.305248       1     1.008  QM
    8  H         0.954738       0.487779      -1.378061       1     1.008  QM
    9  SI        1.146058       0.038957       0.001271      14    28.085  QM
   10  H         2.115180      -1.068695       0.297641       1     1.008  QM
   11  H         1.336378       1.085838       1.060265       1     1.008  QM


 
 NEW SCF-ENERGY CALCULATED IN 10 CYCLES
 

 TOTAL ENERGY    =       -370.138101805

 ENERGY CHANGE =         -0.000023182
 ENERGY RATIO  =          1.243694595
 TRUST RADIUS  =          0.200000000
 
 BFGS DELTA*GAMMA: 0.315E-04
 
 BFGS DELTA*DE2*DELTA: 0.409E-04
 
 *** ENTERING OPTIMIZATION CYCLE: 7 ***
 

 PROJECTED CARTESIAN GRADIENTS IN A.U.

  NO.  ATOM        X             Y             Z

    1  C       -0.003294     -0.000368     -0.000276
    2  C       -0.005221     -0.000216     -0.005373
    3  H       -0.003611     -0.001104      0.000031
    4  H        0.001096      0.002684     -0.002450
    5  H       -0.007294      0.000277      0.001005
    6  H       -0.009649     -0.002410      0.001078
    7  H       -0.004757      0.001056      0.001661
    8  H       -0.020804     -0.013893      0.015526
    9  SI       0.015656      0.004343     -0.001875
   10  H       -0.004966     -0.003192      0.007649
   11  H       -0.003264     -0.004329      0.004897


 ACTIVE CARTESIAN GRADIENTS

              1          2          3          4          5          6
          -0.003737  -0.001058  -0.000406  -0.006905  -0.000083  -0.008529

              7          8          9         10         11         12
          -0.005011  -0.002182  -0.001327  -0.000585   0.001438  -0.006021

             13         14         15         16         17         18
          -0.007459   0.000705  -0.001550  -0.010287  -0.001102  -0.003818

             19         20         21         22         23         24
          -0.006770   0.002745  -0.008852  -0.022303  -0.017029   0.015781

             25         26         27
          -0.000772  -0.000238  -0.001720


 FULL LOCAL GRADIENT

              1          2          3          4          5          6
          -0.039389  -0.000864   0.000145  -0.000634  -0.000197   0.000424

              7          8          9         10         11         12
          -0.000339  -0.000566   0.000512   0.000678  -0.000004   0.000152

             13         14         15         16         17         18
           0.000263  -0.000019   0.000602  -0.000046  -0.000123   0.000943

             19         20         21         22         23         24
           0.000554   0.000049  -0.000007   0.000159   0.000272  -0.000114

             25         26         27
          -0.000621  -0.000542   0.001202


 TANGENTIAL LOCAL GRADIENTS IN A.U.

              1          2          3          4          5          6
          -0.000864   0.000145  -0.000634  -0.000197   0.000424  -0.000339

              7          8          9         10         11         12
          -0.000566   0.000512   0.000678  -0.000004   0.000152   0.000263

             13         14         15         16         17         18
          -0.000019   0.000602  -0.000046  -0.000123   0.000943   0.000554

             19         20         21         22         23         24
           0.000049  -0.000007   0.000159   0.000272  -0.000114  -0.000621

             25         26
          -0.000542   0.001202

 COSANG =         0.461244811
 
 RMSQ FORCE :   0.0004981  MAXIMUM :   0.0003000  CONVERGED : NO
 MAX FORCE  :   0.0012015  MAXIMUM :   0.0004500  CONVERGED : NO
 RMSQ FORCE6:   0.0013119  MAXIMUM6:   0.0003000  CONVERGED : NO
 MAX FORCE6 :   0.0042003  MAXIMUM6:   0.0004500  CONVERGED : NO
 RMSQ DR    :   0.0035539  MAXIMUM :   0.0012000  CONVERGED : NO
 MAX DR     :   0.0095621  MAXIMUM :   0.0018000  CONVERGED : NO
 


 HESSIAN EIGENVALUES


                1           2           3           4           5           6
             0.07216     0.24069     0.71186     1.00000     1.00000     1.00000
 


                7           8           9          10          11          12
             1.00000     1.00000     1.00000     1.00000     1.00000     1.00000
 


               13          14          15          16          17          18
             1.00000     1.00000     1.00000     1.00000     1.00000     1.00000
 


               19          20          21          22          23          24
             1.00000     1.00000     1.00001     1.00009     1.00038     1.00246
 


               25          26
             1.01938     1.23107
 


 LAMBDA FOR LMQA STEP: 0.00

  |TANGENTIAL STEP| =   0.006085  |PARALLEL STEP| =   0.000005


 STEP IN NORMAL COORDINATES

              1          2          3          4          5          6
           0.000631   0.001377  -0.000605   0.000421   0.001321   0.000407

              7          8          9         10         11         12
           0.001263   0.001641  -0.001604  -0.001568  -0.000495   0.001215

             13         14         15         16         17         18
          -0.000661  -0.000167  -0.000743   0.002225   0.001261  -0.002203

             19         20         21         22         23         24
           0.002110   0.000328   0.000095  -0.000881  -0.000750   0.000307

             25         26         27
          -0.000665  -0.000522  -0.001452

 DISPLACEMENT STEP IN ANGSTROM
[truncated: 2,060,331 more chars]
