# Supplementary material for: Constrained Structure Minimizations on Hyperspheres for Minimum Energy Path Following
Source: J Chem Inf Model. 2025 Apr 1;65(7):3488–501. doi: 10.1021/acs.jcim.4c02351 (PMC12004539; doi:10.1021/acs.jcim.4c02351)
Supplement: Supplementary file 1 — ci4c02351_si_001.zip [file ci4c02351_si_001.zip › data_availability/rxn9/outputs/SADDLE/10/rxn9-sad.mol]

   11
 TRAJECTORY GEOMETRY    -370.077002
  C     -2.212493    0.383774   -0.000390
  C     -1.031236   -0.592802    0.000443
  H     -1.924027    1.355198    0.434655
  H     -0.648607   -0.774028    1.018594
  H     -1.271258   -1.573400   -0.443495
  H     -2.585078    0.564203   -1.022801
  H     -3.046094   -0.022841    0.598466
  H     -0.235402   -0.168359   -0.680124
 Si      1.643374    0.038223    0.022938
  H      1.096073    1.266457    0.784330
  H      1.476504    0.778563   -1.329406
   11
 TRAJECTORY GEOMETRY    -370.148820
  C     -1.838057   -0.348698    0.011872
  C     -0.625294    0.597746    0.028601
  H     -2.767862    0.206965   -0.215242
 Si      1.131865   -0.135184    0.003302
  H     -1.987578   -0.848296    0.984194
  H     -1.737322   -1.133976   -0.755594
  H     -0.712010    1.318299    0.865120
  H     -0.622904    1.226406   -0.884675
  H      1.990637    1.063816    0.073492
  H      1.373371   -0.848575   -1.287594
  H      1.459449   -1.083470    1.124623
   11
 TRAJECTORY GEOMETRY    -370.137038
  C     -1.889372   -0.324336    0.015398
  C     -0.629774    0.548092    0.045809
  H     -2.770594    0.247190   -0.340249
 Si      1.151956   -0.166841    0.002009
  H     -2.159757   -0.712896    1.013163
  H     -1.784496   -1.188723   -0.661093
  H     -0.724428    1.318510    0.838845
  H     -0.572552    1.144402   -0.889170
  H      1.663916    1.163155    0.183051
  H      1.375196   -0.757128   -1.342775
  H      1.595688   -1.124329    1.098981
   11
 TRAJECTORY GEOMETRY    -370.116080
  C     -1.920829   -0.308533    0.014946
  C     -0.644202    0.530174    0.044250
  H     -2.792470    0.264766   -0.371414
 Si      1.172439   -0.170921   -0.021849
  H     -2.219397   -0.668206    1.016903
  H     -1.820262   -1.194308   -0.633119
  H     -0.744544    1.327289    0.815804
  H     -0.569508    1.113537   -0.896561
  H      1.395951    1.161104    0.420488
  H      1.354866   -0.873289   -1.323226
  H      1.662832   -1.069646    1.058805
   11
 TRAJECTORY GEOMETRY    -370.077003
  C     -2.228190   -0.278476   -0.005133
  C     -1.000953    0.630494    0.124221
  H     -3.051797    0.258992   -0.506786
 Si      1.638863   -0.107864   -0.071818
  H     -2.590364   -0.609077    0.982911
  H     -1.995418   -1.176244   -0.601765
  H     -1.184738    1.533642    0.729869
  H     -0.628633    0.960722   -0.859754
  H     -0.214437    0.063608    0.704484
  H      1.018516   -1.166828   -1.010742
  H      1.460872   -1.054047    1.143845
   11
 TRAJECTORY GEOMETRY    -370.091429
  C     -1.950875   -0.299332    0.021521
  C     -0.663199    0.520123    0.034011
  H     -2.815924    0.277203   -0.381437
 Si      1.213785   -0.175373   -0.023501
  H     -2.261280   -0.629761    1.030841
  H     -1.856752   -1.199500   -0.606805
  H     -0.785671    1.352244    0.771513
  H     -0.560385    1.070486   -0.926788
  H      1.160206    1.124246    0.548674
  H      1.327341   -0.855080   -1.333529
  H      1.682590   -1.098921    1.050314
   11
 TRAJECTORY GEOMETRY    -370.067349
  C     -1.977614   -0.295749    0.025066
  C     -0.692582    0.524049    0.032920
  H     -2.837080    0.280546   -0.390187
 Si      1.263310   -0.173819   -0.028370
  H     -2.296700   -0.616228    1.033946
  H     -1.875755   -1.199442   -0.595993
  H     -0.831576    1.373362    0.748854
  H     -0.562798    1.052809   -0.934534
  H      0.977386    1.069081    0.623049
  H      1.292594   -0.877481   -1.329463
  H      1.660815   -1.117936    1.053701
   11
 TRAJECTORY GEOMETRY    -370.075814
  C     -2.172131   -0.299929    0.010832
  C     -0.979654    0.656849    0.099224
  H     -2.996462    0.250030   -0.470767
 Si      1.600336   -0.126394   -0.052489
  H     -2.516863   -0.632203    1.002224
  H     -1.960336   -1.194015   -0.599069
  H     -1.184572    1.554104    0.706655
  H     -0.648969    1.000662   -0.895275
  H     -0.126535    0.195781    0.689914
  H      1.021753   -1.115148   -1.067702
  H      1.428309   -1.129683    1.109802
   11
 TRAJECTORY GEOMETRY    -370.074187
  C     -2.104853   -0.326696    0.036253
  C     -0.987859    0.720706    0.061360
  H     -2.996370    0.153981   -0.403479
 Si      1.594269   -0.184906   -0.006306
  H     -2.374191   -0.677228    1.045217
  H     -1.848328   -1.198635   -0.585556
  H     -1.260917    1.613202    0.651316
  H     -0.700033    1.058518   -0.948215
  H     -0.021102    0.467262    0.634377
  H      0.995586   -0.982163   -1.179863
  H      1.289186   -1.290493    1.029271
   11
 TRAJECTORY GEOMETRY    -370.069690
  C     -2.084187   -0.330701    0.038037
  C     -0.955047    0.706418    0.055757
  H     -2.964134    0.176249   -0.399669
 Si      1.558126   -0.182306   -0.003476
  H     -2.366266   -0.675183    1.045356
  H     -1.860534   -1.209133   -0.588578
  H     -1.210909    1.584695    0.671742
  H     -0.694922    1.062391   -0.954125
  H      0.063636    0.550082    0.607900
  H      1.018387   -0.973791   -1.202142
  H      1.320207   -1.290765    1.032131
   11
 TRAJECTORY GEOMETRY    -370.067349
  C     -1.977614   -0.295749    0.025066
  C     -0.692582    0.524049    0.032920
  H     -2.837080    0.280546   -0.390187
 Si      1.263310   -0.173819   -0.028370
  H     -2.296700   -0.616228    1.033946
  H     -1.875755   -1.199442   -0.595993
  H     -0.831576    1.373362    0.748854
  H     -0.562798    1.052809   -0.934534
  H      0.977386    1.069081    0.623049
  H      1.292594   -0.877481   -1.329463
  H      1.660815   -1.117936    1.053701
   11
 TRAJECTORY GEOMETRY    -370.064059
  C     -2.068425   -0.334764    0.039433
  C     -0.929028    0.695018    0.048314
  H     -2.943487    0.190493   -0.391563
 Si      1.536643   -0.183808    0.003444
  H     -2.353318   -0.674282    1.047704
  H     -1.867041   -1.214395   -0.592520
  H     -1.176387    1.553872    0.692502
  H     -0.708894    1.075674   -0.960534
  H      0.154463    0.645339    0.563537
  H      1.032496   -0.963046   -1.207160
  H      1.330715   -1.300195    1.019171
   11
 TRAJECTORY GEOMETRY    -370.065098
  C     -1.936871   -0.316762    0.040318
  C     -0.716463    0.591285   -0.000263
  H     -2.839458    0.209372   -0.340585
 Si      1.271716   -0.202072    0.009568
  H     -2.190851   -0.655863    1.061018
  H     -1.797361   -1.211200   -0.588501
  H     -0.904521    1.445686    0.697578
  H     -0.617426    1.085984   -0.989321
  H      0.926976    1.099525    0.573509
  H      1.217278   -0.764344   -1.381369
  H      1.455144   -1.279721    1.061925
   11
 TRAJECTORY GEOMETRY    -370.056121
  C     -1.950660   -0.319769    0.040492
  C     -0.738508    0.600071    0.002413
  H     -2.851395    0.208007   -0.343050
 Si      1.304217   -0.195536    0.010797
  H     -2.202783   -0.659019    1.061162
  H     -1.804735   -1.213257   -0.587739
  H     -0.929558    1.452985    0.698664
  H     -0.627111    1.082944   -0.987328
  H      0.851659    1.076593    0.577103
  H      1.195971   -0.802960   -1.341104
  H      1.412802   -1.292658    1.021129
   11
 TRAJECTORY GEOMETRY    -370.062868
  C     -2.008013   -0.349166    0.054583
  C     -0.909136    0.724102    0.018921
  H     -2.922697    0.136280   -0.337986
 Si      1.497209   -0.215486    0.035428
  H     -2.232023   -0.701929    1.073019
  H     -1.791646   -1.219839   -0.582758
  H     -1.180255    1.572907    0.664671
  H     -0.741018    1.102777   -0.998845
  H      0.222577    0.766044    0.501091
  H      1.016751   -0.843218   -1.274095
  H      1.169170   -1.362899    0.987544
   11
 TRAJECTORY GEOMETRY    -370.058451
  C     -2.000306   -0.350744    0.054713
  C     -0.888152    0.713136    0.016318
  H     -2.910361    0.145883   -0.335988
 Si      1.475797   -0.213050    0.035427
  H     -2.230101   -0.699984    1.072331
  H     -1.798755   -1.223411   -0.584968
  H     -1.147356    1.558540    0.673125
  H     -0.725789    1.100274   -1.001150
  H      0.277669    0.812851    0.494679
  H      1.031121   -0.833075   -1.285056
  H      1.185643   -1.362401    0.991266
   11
 TRAJECTORY GEOMETRY    -370.054383
  C     -1.994781   -0.349725    0.053624
  C     -0.871150    0.700629    0.013405
  H     -2.903704    0.153776   -0.334513
 Si      1.459991   -0.211973    0.035441
  H     -2.226262   -0.697869    1.072269
  H     -1.802682   -1.224983   -0.586179
  H     -1.118912    1.543808    0.680599
  H     -0.716323    1.096744   -1.001172
  H      0.333721    0.853007    0.489323
  H      1.040394   -0.818616   -1.294894
  H      1.196013   -1.356910    0.997293
   11
 TRAJECTORY GEOMETRY    -370.056121
  C     -1.950660   -0.319769    0.040492
  C     -0.738508    0.600071    0.002413
  H     -2.851395    0.208007   -0.343050
 Si      1.304217   -0.195536    0.010797
  H     -2.202783   -0.659019    1.061162
  H     -1.804735   -1.213257   -0.587739
  H     -0.929558    1.452985    0.698664
  H     -0.627111    1.082944   -0.987328
  H      0.851659    1.076593    0.577103
  H      1.195971   -0.802960   -1.341104
  H      1.412802   -1.292658    1.021129
   11
 TRAJECTORY GEOMETRY    -370.054934
  C     -1.921466   -0.334751    0.049889
  C     -0.748158    0.633860   -0.016812
  H     -2.847269    0.165735   -0.305574
 Si      1.305732   -0.212141    0.033997
  H     -2.128585   -0.684526    1.076431
  H     -1.760261   -1.219526   -0.586649
  H     -0.950263    1.480199    0.681253
  H     -0.654743    1.100513   -1.015559
  H      0.818084    1.093060    0.522100
  H      1.152448   -0.726244   -1.352331
  H      1.236920   -1.348526    1.004348
   11
 TRAJECTORY GEOMETRY    -370.051342
  C     -1.930826   -0.337142    0.050353
  C     -0.764607    0.642602   -0.015191
  H     -2.856866    0.162750   -0.306741
 Si      1.328812   -0.213119    0.033314
  H     -2.134827   -0.688056    1.076931
  H     -1.762984   -1.220406   -0.586618
  H     -0.966356    1.486243    0.682472
  H     -0.661953    1.099755   -1.015170
  H      0.772604    1.071007    0.525557
  H      1.137358   -0.735337   -1.351857
  H      1.213874   -1.345231    1.008208
   11
 TRAJECTORY GEOMETRY    -370.054383
  C     -1.994781   -0.349725    0.053624
  C     -0.871150    0.700629    0.013405
  H     -2.903704    0.153776   -0.334513
 Si      1.459991   -0.211973    0.035441
  H     -2.226262   -0.697869    1.072269
  H     -1.802682   -1.224983   -0.586179
  H     -1.118912    1.543808    0.680599
  H     -0.716323    1.096744   -1.001172
  H      0.333721    0.853007    0.489323
  H      1.040394   -0.818616   -1.294894
  H      1.196013   -1.356910    0.997293
   11
 TRAJECTORY GEOMETRY    -370.052078
  C     -1.952813   -0.358522    0.060592
  C     -0.846904    0.709803   -0.008697
  H     -2.888284    0.122607   -0.294994
 Si      1.423142   -0.226468    0.051278
  H     -2.139785   -0.715291    1.085975
  H     -1.757428   -1.227980   -0.586475
  H     -1.090345    1.543441    0.671723
  H     -0.726405    1.113371   -1.025455
  H      0.426385    0.929253    0.462214
  H      1.038692   -0.745303   -1.320784
  H      1.063948   -1.373355    0.978040
   11
 TRAJECTORY GEOMETRY    -370.051342
  C     -1.930826   -0.337142    0.050353
  C     -0.764607    0.642602   -0.015191
  H     -2.856866    0.162750   -0.306741
 Si      1.328812   -0.213119    0.033314
  H     -2.134827   -0.688056    1.076931
  H     -1.762984   -1.220406   -0.586618
  H     -0.966356    1.486243    0.682472
  H     -0.661953    1.099755   -1.015170
  H      0.772604    1.071007    0.525557
  H      1.137358   -0.735337   -1.351857
  H      1.213874   -1.345231    1.008208
   11
 TRAJECTORY GEOMETRY    -370.050339
  C     -1.950479   -0.357398    0.059851
  C     -0.840408    0.702719   -0.010090
  H     -2.885546    0.126644   -0.294866
 Si      1.414743   -0.225538    0.050415
  H     -2.136634   -0.713856    1.085956
  H     -1.756970   -1.227412   -0.586839
  H     -1.075116    1.537682    0.673537
  H     -0.717286    1.111331   -1.024709
  H      0.463766    0.947967    0.464908
  H      1.046021   -0.739967   -1.325773
  H      1.070009   -1.370353    0.980943
   11
 TRAJECTORY GEOMETRY    -370.051539
  C     -1.905601   -0.347528    0.056715
  C     -0.768751    0.665079   -0.029212
  H     -2.852631    0.128371   -0.274482
 Si      1.324001   -0.223816    0.045954
  H     -2.073366   -0.708162    1.086163
  H     -1.729310   -1.223251   -0.588392
  H     -0.975027    1.502848    0.671495
  H     -0.680863    1.114207   -1.033216
  H      0.758633    1.076847    0.504468
  H      1.113768   -0.695468   -1.355180
  H      1.071418   -1.358606    0.989748
   11
 TRAJECTORY GEOMETRY    -370.050190
  C     -1.911503   -0.349237    0.057240
  C     -0.778664    0.670240   -0.028489
  H     -2.857706    0.127950   -0.275087
 Si      1.336758   -0.224937    0.047540
  H     -2.076972   -0.710014    1.087358
  H     -1.730604   -1.223522   -0.588684
  H     -0.984568    1.506775    0.672179
  H     -0.684265    1.114443   -1.033579
  H      0.729993    1.065549    0.497477
  H      1.104469   -0.696463   -1.353881
  H      1.064757   -1.361727    0.989438
   11
 TRAJECTORY GEOMETRY    -370.050770
  C     -1.922179   -0.363910    0.064639
  C     -0.828817    0.713239   -0.023325
  H     -2.875493    0.099667   -0.264219
 Si      1.392282   -0.235387    0.060298
  H     -2.073741   -0.729626    1.092344
  H     -1.724173   -1.227519   -0.589192
  H     -1.065099    1.542897    0.664766
  H     -0.725880    1.122904   -1.039173
  H      0.500486    0.977434    0.451341
  H      1.041760   -0.699769   -1.335877
  H      0.960526   -1.368782    0.963593
   11
 TRAJECTORY GEOMETRY    -370.049988
  C     -1.920141   -0.363785    0.064382
  C     -0.826052    0.710643   -0.025710
  H     -2.873929    0.100841   -0.262467
 Si      1.387001   -0.235132    0.060032
  H     -2.069696   -0.729176    1.092983
  H     -1.722777   -1.227129   -0.590192
  H     -1.055270    1.540243    0.666046
  H     -0.720843    1.122909   -1.040571
  H      0.526803    0.992459    0.455406
  H      1.046793   -0.697362   -1.338321
  H      0.962964   -1.372078    0.965310
   11
 TRAJECTORY GEOMETRY    -370.050657
  C     -1.891247   -0.356887    0.061915
  C     -0.780736    0.686385   -0.038941
  H     -2.854460    0.101338   -0.247998
 Si      1.329604   -0.233514    0.057651
  H     -2.026869   -0.726091    1.092807
  H     -1.704866   -1.223809   -0.592135
  H     -0.989453    1.518714    0.664147
  H     -0.697186    1.125016   -1.046981
  H      0.724266    1.072339    0.480138
  H      1.089306   -0.667375   -1.355470
  H      0.959437   -1.366874    0.972596
   11
 TRAJECTORY GEOMETRY    -370.049702
  C     -1.891820   -0.359659    0.063574
  C     -0.791115    0.696525   -0.039158
  H     -2.858847    0.094296   -0.242681
 Si      1.342641   -0.236450    0.059860
  H     -2.022641   -0.730987    1.093963
  H     -1.702796   -1.223198   -0.593652
  H     -1.003936    1.527145    0.662206
  H     -0.703469    1.127176   -1.049147
  H      0.681679    1.056352    0.473636
  H      1.077411   -0.668759   -1.352541
  H      0.933488   -1.368423    0.967767
   11
 TRAJECTORY GEOMETRY    -370.049988
  C     -1.920141   -0.363785    0.064382
  C     -0.826052    0.710643   -0.025710
  H     -2.873929    0.100841   -0.262467
 Si      1.387001   -0.235132    0.060032
  H     -2.069696   -0.729176    1.092983
  H     -1.722777   -1.227129   -0.590192
  H     -1.055270    1.540243    0.666046
  H     -0.720843    1.122909   -1.040571
  H      0.526803    0.992459    0.455406
  H      1.046793   -0.697362   -1.338321
  H      0.962964   -1.372078    0.965310
   11
 TRAJECTORY GEOMETRY    -370.050712
  C     -1.897054   -0.367944    0.067932
  C     -0.819667    0.721070   -0.035430
  H     -2.868071    0.078179   -0.235361
 Si      1.372316   -0.243665    0.067795
  H     -2.017315   -0.743258    1.097038
  H     -1.697081   -1.224816   -0.594341
  H     -1.052142    1.548938    0.657629
  H     -0.727886    1.132429   -1.052245
  H      0.542229    1.007039    0.446377
  H      1.043236   -0.672391   -1.343255
  H      0.875961   -1.367863    0.948797
   11
 TRAJECTORY GEOMETRY    -370.050358
  C     -1.896383   -0.367040    0.067510
  C     -0.816908    0.718552   -0.035836
  H     -2.867041    0.079708   -0.235959
 Si      1.369233   -0.242924    0.067047
  H     -2.017641   -0.742077    1.096715
  H     -1.697550   -1.224642   -0.594309
  H     -1.047261    1.546800    0.658019
  H     -0.725406    1.131945   -1.051933
  H      0.556301    1.011914    0.448974
  H      1.046653   -0.671973   -1.344161
  H      0.881504   -1.368030    0.950614
   11
 TRAJECTORY GEOMETRY    -370.049702
  C     -1.891820   -0.359659    0.063574
  C     -0.791115    0.696525   -0.039158
  H     -2.858847    0.094296   -0.242681
 Si      1.342641   -0.236450    0.059860
  H     -2.022641   -0.730987    1.093963
  H     -1.702796   -1.223198   -0.593652
  H     -1.003936    1.527145    0.662206
  H     -0.703469    1.127176   -1.049147
  H      0.681679    1.056352    0.473636
  H      1.077411   -0.668759   -1.352541
  H      0.933488   -1.368423    0.967767
   11
 TRAJECTORY GEOMETRY    -370.050097
  C     -1.894774   -0.366623    0.067347
  C     -0.815169    0.716794   -0.037094
  H     -2.865052    0.079896   -0.234382
 Si      1.365203   -0.242644    0.067162
  H     -2.014054   -0.741879    1.096468
  H     -1.696177   -1.224040   -0.594616
  H     -1.041854    1.545231    0.657664
  H     -0.722998    1.132079   -1.052107
  H      0.571390    1.017336    0.450387
  H      1.049587   -0.670063   -1.345057
  H      0.882002   -1.368403    0.950759
   11
 TRAJECTORY GEOMETRY    -370.049918
  C     -1.891058   -0.366921    0.067385
  C     -0.811220    0.715695   -0.039500
  H     -2.864557    0.076853   -0.229746
 Si      1.357869   -0.243198    0.067866
  H     -2.004628   -0.743977    1.096891
  H     -1.692488   -1.223692   -0.595761
  H     -1.036383    1.544095    0.656754
  H     -0.722494    1.132749   -1.054377
  H      0.591204    1.027316    0.453519
  H      1.052967   -0.665076   -1.346897
  H      0.872699   -1.367344    0.950366
   11
 TRAJECTORY GEOMETRY    -370.049786
  C     -1.890862   -0.366142    0.067015
  C     -0.809364    0.713660   -0.039485
  H     -2.864004    0.078605   -0.230976
 Si      1.356214   -0.242535    0.067094
  H     -2.006274   -0.742702    1.096598
  H     -1.693454   -1.223606   -0.595568
  H     -1.033071    1.542462    0.657271
  H     -0.720557    1.132262   -1.053907
  H      0.600435    1.030243    0.455517
  H      1.055435   -0.665377   -1.347475
  H      0.878557   -1.367408    0.952046
   11
 TRAJECTORY GEOMETRY    -370.049702
  C     -1.891820   -0.359659    0.063574
  C     -0.791115    0.696525   -0.039158
  H     -2.858847    0.094296   -0.242681
 Si      1.342641   -0.236450    0.059860
  H     -2.022641   -0.730987    1.093963
  H     -1.702796   -1.223198   -0.593652
  H     -1.003936    1.527145    0.662206
  H     -0.703469    1.127176   -1.049147
  H      0.681679    1.056352    0.473636
  H      1.077411   -0.668759   -1.352541
  H      0.933488   -1.368423    0.967767
   11
 TRAJECTORY GEOMETRY    -370.049781
  C     -1.885162   -0.367291    0.067337
  C     -0.808079    0.710471   -0.043196
  H     -2.860354    0.075910   -0.224473
 Si      1.343526   -0.242698    0.068496
  H     -1.992186   -0.745159    1.097102
  H     -1.687174   -1.222820   -0.597026
  H     -1.023454    1.540746    0.655487
  H     -0.718070    1.133994   -1.055887
  H      0.631747    1.042346    0.459986
  H      1.061181   -0.658418   -1.349998
  H      0.865427   -1.363841    0.950328
