# Supplementary material for: Constrained Structure Minimizations on Hyperspheres for Minimum Energy Path Following
Source: J Chem Inf Model. 2025 Apr 1;65(7):3488–501. doi: 10.1021/acs.jcim.4c02351 (PMC12004539; doi:10.1021/acs.jcim.4c02351)
Supplement: Supplementary file 1 — ci4c02351_si_001.zip [file ci4c02351_si_001.zip › data_availability/rxn9/outputs/SADDLE/10/rxn9-sad.out]

 Executing /home/jasa/demon/6.2.4/object.mpi/deMon.6.2.4.mpi.

node05
node05
node05
node05
node05
node05
node05
node05
node05
node05
node05
node05
node05
node05
node05
node05
node05
node05
node05
node05
node05
node05
node05
node05
(node05:0,1,2,3,4,5,6,7,8,9,10,11,12,13,14,15,16,17,18,19,20,21,22,23)

real	11m26.796s
user	235m57.878s
sys	38m23.097s
21M	.
 ******************************************************************************
 ******************************************************************************
 ***                                                                        ***
 ***                              PROGRAM deMon2k                           ***
 ***                                                                        ***
 ***                        (VERSION 6.2.2, Jun. 2022)                      ***
 ***                                                                        ***
 ***     COPYRIGHT (C) BY THE INTERNATIONAL DEMON DEVELOPERS COMMUNITY      ***
 ***                                                                        ***
 ***  AUTHORS: A.M. Koster, G. Geudtner, A. Alvarez-Ibarra, M.C. Amirani,   ***
 ***           P. Calaminici, A.A.M. Carranza, M.E. Casida, J. Carmona-     ***
 ***           Espindola, J. Cuny, F.A. Delesma, R. Delgado-Venegas, V.D.   ***
 ***           Dominguez, R. Flores-Moreno, G.U. Gamboa, A. Goursot, T.     ***
 ***           Heine, K. Hermann, A. Ipatov, F. Janetzko, A. de la Lande,   ***
 ***           F. Louisnard, J. Martin del Campo, N. Pedroza Montero, L.G.  ***
 ***           M. Pettersson, D. Mejia-Rodriguez, J. Reveles, J. Vasquez-   ***
 ***           Perez, A. Vela, B. Zuniga-Gutierrez and D.R. Salahub         ***
 ***                                                                        ***
 ******************************************************************************
 ******************************************************************************
                                                                                

 FIRST TIMING           DATE: WED JAN 10 16:26:00 2024  TOTAL TIME:       0.063
                                                                                

 INITIALIZATION                   STEP TIME:     0.034  TOTAL TIME:       0.099

 ******************************************************************************

 RXN8 ANALYTIC-ANALYTIC

 ******************************************************************************

 
 *** MOLECULAR SIMULATION DATA ***
 
 MOLECULAR CHARGE: 0
 NUMBER OF ATOMS: 11
 MOLECULAR SIMULATION TYPE: QM ONLY
 
 *** MOLECULAR QM DATA ***
 
 MULTIPLICITY: 1
 NUMBER OF QM ATOMS: 11
 NUMBER OF ELECTRONS: 34
 
 *** SCF OPTIONS ***
 
 SCF THEORY: RESTRICTED KOHN-SHAM (RKS)
 DIAGONALIZER: RS
 START GUESS: HUECKEL DENSITY
 SCF TOLERANCE: 0.100E-04
 POTENTIAL DENSITY: FITTED DENSITY
 NUMBER OF SCF ITERATIONS: 1000
 DIIS ACCELERATION: ON
 XC-POTENTIAL: PBE96 - PBE
 GRID TECHNIQUE: FIXED
 GRID PRUNING: ON
 GRID METHOD: DIRECT
 GRID TYPE: (99,590)p
 ATOMIC WEIGHT FUNCTION: BECKE SCREENED
 RADIAL QUADRATURE TYPE: EULER-MACLAURIN
 SCF METHODE: DIRECT & DOUBLE ASYMPTOTIC EXPANSION
 FREEZE AUXILIARY FUNCTIONS: OFF
 ANALYTICAL FIT SOLVER: DIAGONAL SVD
 SVD THRESHOLD: 0.100E-05
 SCF SCREENING: 0.294E-11
 SYMMETRY USE: NONE
 ROTATION OF THE ANGULAR GRIDS: OFF
 SCF PRINTING UNTIL CYCLE 0
 SPHERICAL ORBITALS WILL BE USED
 
 *** SADDLE INTERPOLATION OPTIONS ***
 
 SADDLE TOLERANCE: 0.100
 NUMBER OF INTERPOLATION STEPS: 500
 INTERPOLATION DISTANCE REDUCTION [%]: 10.00
 REACTANT-PRODUCT ALIGNMENT ENABLED
 
 *** PRINT OPTIONS ***
 
 PRINT OPTIMIZATION INFORMATION
 PRINT SADDLE DEBUG OUTPUT
 
 *** OUTPUT OPTIONS ***
 
 SADDLE OPTIMIZATIONS NOT REMOVED
 
 *** ACTIVATED INTERFACE PORTS ***
 
 FILE deMon.mol WILL BE WRITTEN
 
 
 *** GEOMETRY ***


 INPUT ORIENTATION IN ANGSTROM

  NO.  ATOM        X            Y            Z      Z-ATOM   MASS   TYPE OPTXYZ

    1  C        -2.212493     0.383774    -0.000390     6    12.011  QM       
    2  C        -1.031236    -0.592802     0.000443     6    12.011  QM       
    3  H        -1.924027     1.355198     0.434654     1     1.008  QM       
    4  H        -0.648607    -0.774028     1.018594     1     1.008  QM       
    5  H        -1.271258    -1.573400    -0.443494     1     1.008  QM       
    6  H        -2.585078     0.564202    -1.022801     1     1.008  QM       
    7  H        -3.046094    -0.022841     0.598466     1     1.008  QM       
    8  H        -0.235402    -0.168360    -0.680124     1     1.008  QM       
    9  SI        1.643374     0.038223     0.022938    14    28.085  QM       
   10  H         1.096073     1.266457     0.784329     1     1.008  QM       
   11  H         1.476504     0.778562    -1.329406     1     1.008  QM       


 
 
 *** ERI STATISTIC ***
 
 Est. Integrated ERIs: 2010000
 Est. Asymptotic ERIS: 0
                                                                                

 INPUT                            STEP TIME:     0.067  TOTAL TIME:       0.166
 
 *** THE INPUT ORIENTATION IS USED ***
 
 POINT GROUP: C1
 
 GROUP ORDER: 1


 STANDARD ORIENTATION IN ANGSTROM

  NO.  ATOM        X              Y              Z        Z-ATOM   MASS   TYPE

    1  C        -2.212493       0.383774      -0.000390       6    12.011  QM
    2  C        -1.031236      -0.592802       0.000443       6    12.011  QM
    3  H        -1.924027       1.355198       0.434655       1     1.008  QM
    4  H        -0.648607      -0.774028       1.018594       1     1.008  QM
    5  H        -1.271258      -1.573400      -0.443495       1     1.008  QM
    6  H        -2.585078       0.564203      -1.022801       1     1.008  QM
    7  H        -3.046094      -0.022841       0.598466       1     1.008  QM
    8  H        -0.235402      -0.168359      -0.680124       1     1.008  QM
    9  SI        1.643374       0.038223       0.022938      14    28.085  QM
   10  H         1.096073       1.266457       0.784330       1     1.008  QM
   11  H         1.476504       0.778563      -1.329406       1     1.008  QM
                                                                                

 SYMMETRY ANALYSIS                STEP TIME:     0.000  TOTAL TIME:       0.170
 
 NUMBER OF TB ORBITALS: 32
                                                                                

 START GUESS                      STEP TIME:     1.838  TOTAL TIME:       2.009
 
 
 GENERAL BASIS SET: (DZVP-GGA)
 
 NUMBER OF SHELLS: 44
 NUMBER OF ORBITALS: 89
 NUMBER OF PRIMITIVE GAUSSIAN EXPONENTS: 99
 
 
 GENERAL AUXIS SET: (GEN-A2*)
 
 NUMBER OF AUXILIARY FUNCTION SETS: 55
 NUMBER OF AUXILIARY FUNCTION SHELLS: 129
 NUMBER OF AUXILIARY FUNCTION: 500
 
 
 
 *** WARNING IN INVCDERI ***
 
 *** 9 COULOMB EIGENVALUES ARE QUENCHED ***
                                                                                

 MPI AUXILIARY FUNCTION FIT       STEP TIME:     0.071  TOTAL TIME:       2.086  
                                                                                

 CORE INTEGRALS                   STEP TIME:     0.081  TOTAL TIME:       2.091
                                                                                

 NULLSPACE                        STEP TIME:     0.006  TOTAL TIME:       2.103
                                                                                

 FIXED GRID GENERATION            STEP TIME:     0.000  TOTAL TIME:       2.129

 CYCLE:    1    EUPPER =     -434.698207156211    CDMIX =        0.300000000000
 CYCLE:    1    ELOWER =     -698.931015914199    SHIFT =        0.000000000000
 CYCLE:    1    EXC    =      -33.833804140146    ERCDC =       18.234500361003
 CYCLE:    1    ETOTAL =     -468.532011296357    ERROR =      264.232808757988

 CYCLE:    2    EUPPER =     -433.448186323806    CDMIX =        0.300000000000
 CYCLE:    2    ELOWER =     -434.383880154935    SHIFT =        0.000000000000
 CYCLE:    2    EXC    =      -34.178162493107    ERCDC =        0.918367849830
 CYCLE:    2    ETOTAL =     -467.626348816913    ERROR =        0.935693831129

 CYCLE:    3    EUPPER =     -434.262901495125    CDMIX =        0.300000000000
 CYCLE:    3    ELOWER =     -434.361179767654    SHIFT =        0.000000000000
 CYCLE:    3    EXC    =      -34.329758894707    ERCDC =        0.225372660205
 CYCLE:    3    ETOTAL =     -468.592660389832    ERROR =        0.098278272529

 CYCLE:    4    EUPPER =     -434.390826475510    CDMIX =        0.300000000000
 CYCLE:    4    ELOWER =     -434.418901554193    SHIFT =        0.000000000000
 CYCLE:    4    EXC    =      -34.408637081195    ERCDC =        0.080090735312
 CYCLE:    4    ETOTAL =     -468.799463556704    ERROR =        0.028075078683

 CYCLE:    5    EUPPER =     -434.431014182000    CDMIX =        0.300000000000
 CYCLE:    5    ELOWER =     -434.441583319034    SHIFT =        0.000000000000
 CYCLE:    5    EXC    =      -34.454311702511    ERCDC =        0.047412951693
 CYCLE:    5    ETOTAL =     -468.885325884511    ERROR =        0.010569137034

 CYCLE:    6    EUPPER =     -434.448117458781    CDMIX =        0.300000000000
 CYCLE:    6    ELOWER =     -434.452329986043    SHIFT =        0.000000000000
 CYCLE:    6    EXC    =      -34.482047370151    ERCDC =        0.030169229532
 CYCLE:    6    ETOTAL =     -468.930164828932    ERROR =        0.004212527262

 CYCLE:    7    EUPPER =     -434.456777324219    CDMIX =        0.300000000000
 CYCLE:    7    ELOWER =     -434.458490260485    SHIFT =        0.000000000000
 CYCLE:    7    EXC    =      -34.499215520499    ERCDC =        0.019318634833
 CYCLE:    7    ETOTAL =     -468.955992844718    ERROR =        0.001712936265

 CYCLE:    8    EUPPER =     -434.461572640709    CDMIX =        0.300000000000
 CYCLE:    8    ELOWER =     -434.462277854586    SHIFT =        0.000000000000
 CYCLE:    8    EXC    =      -34.527404106416    EDIIS =        0.012346311813
 CYCLE:    8    ETOTAL =     -468.988976747126    ERROR =        0.000705213877

 CYCLE:    9    EUPPER =     -434.467590651236    CDMIX =        0.300000000000
 CYCLE:    9    ELOWER =     -434.467594952973    SHIFT =        0.000000000000
 CYCLE:    9    EXC    =      -34.528418950269    EDIIS =        0.001559632817
 CYCLE:    9    ETOTAL =     -468.996009601506    ERROR =        0.000004301736

 CYCLE:   10    EUPPER =     -434.468741233186    CDMIX =        0.300000000000
 CYCLE:   10    ELOWER =     -434.468741487304    SHIFT =        0.000000000000
 CYCLE:   10    EXC    =      -34.528302289830    EDIIS =        0.000438697280
 CYCLE:   10    ETOTAL =     -468.997043523016    ERROR =        0.000000254118

 CYCLE:   11    EUPPER =     -434.468491230506    CDMIX =        0.100000000000
 CYCLE:   11    ELOWER =     -434.468491248776    SHIFT =        0.000000000000
 CYCLE:   11    EXC    =      -34.528367824367    ERCDC =        0.000131305918
 CYCLE:   11    ETOTAL =     -468.996859054873    ERROR =        0.000000018269
 
 *** SCF CONVERGED ***
 

 ELECTRONIC CORE ENERGY      =       -704.547698288
 ELECTRONIC COULOMB ENERGY   =        270.079207057
 ELECTRONIC HARTREE ENERGY   =       -434.468491231

 EXCHANGE ENERGY             =        -33.401170612
 CORRELATION ENERGY          =         -1.127197212
 EXCHANGE-CORRELATION ENERGY =        -34.528367824

 ELECTRONIC SCF ENERGY       =       -468.996859055
 NUCLEAR-REPULSION ENERGY    =         98.919856615
 TOTAL SCF ENERGY            =       -370.077002440
                                                                                

 SCF ITERATION                    STEP TIME:     0.971  TOTAL TIME:       3.157
 
 
 
 *********************************************
 *** TRANSITION STATE SADDLE INTERPOLATION ***
 *********************************************


 UNRELAXED COORDINATES OF SADDLE STEP 0 IN ANGSTROM

  NO.  ATOM        X              Y              Z        Z-ATOM   MASS   TYPE

    1  C        -1.755966      -0.368681       0.000001       6    12.011  QM
    2  C        -0.614403       0.668116      -0.000004       6    12.011  QM
    3  H        -2.746703       0.120043       0.000000       1     1.008  QM
    4  SI        1.112908      -0.117219      -0.000002      14    28.085  QM
    5  H        -1.708798      -1.021770       0.889764       1     1.008  QM
    6  H        -1.708804      -1.021779      -0.889757       1     1.008  QM
    7  H        -0.691520       1.328571       0.884303       1     1.008  QM
    8  H        -0.691560       1.328621      -0.884271       1     1.008  QM
    9  H         2.188948       0.931475       0.000125       1     1.008  QM
   10  H         1.297210      -0.983494      -1.214765       1     1.008  QM
   11  H         1.297105      -0.983633       1.214682       1     1.008  QM


 UNRELAXED SCF-ENERGY CALCULATED IN 11 CYCLES
 
 UNRELAXED TOTAL SADDLE ENERGY = -370.151367530550
 


 ALIGNED COORDINATES OF REFERENCE STRUCTURE IN ANGSTROM

  NO.  ATOM        X              Y              Z        Z-ATOM   MASS   TYPE

    1  C        -1.755966      -0.368681       0.000001       6    12.011  QM
    2  C        -0.614403       0.668116      -0.000004       6    12.011  QM
    3  H        -2.746703       0.120043      -0.000000       1     1.008  QM
    4  SI        1.112908      -0.117219      -0.000002      14    28.085  QM
    5  H        -1.708798      -1.021770       0.889764       1     1.008  QM
    6  H        -1.708804      -1.021779      -0.889757       1     1.008  QM
    7  H        -0.691520       1.328571       0.884303       1     1.008  QM
    8  H        -0.691560       1.328621      -0.884271       1     1.008  QM
    9  H         2.188948       0.931475       0.000126       1     1.008  QM
   10  H         1.297210      -0.983494      -1.214765       1     1.008  QM
   11  H         1.297105      -0.983633       1.214682       1     1.008  QM


 ALIGNED COORDINATES OF REACTANT IN ANGSTROM

  NO.  ATOM        X              Y              Z        Z-ATOM   MASS   TYPE

    1  C        -2.228190      -0.278476      -0.005133       6    12.011  QM
    2  C        -1.000953       0.630494       0.124221       6    12.011  QM
    3  H        -3.051797       0.258992      -0.506786       1     1.008  QM
    4  SI        1.638863      -0.107864      -0.071818      14    28.085  QM
    5  H        -2.590364      -0.609077       0.982911       1     1.008  QM
    6  H        -1.995418      -1.176244      -0.601765       1     1.008  QM
    7  H        -1.184738       1.533642       0.729869       1     1.008  QM
    8  H        -0.628633       0.960722      -0.859754       1     1.008  QM
    9  H        -0.214437       0.063608       0.704484       1     1.008  QM
   10  H         1.018516      -1.166828      -1.010742       1     1.008  QM
   11  H         1.460872      -1.054047       1.143845       1     1.008  QM

 SIMILARITY INDEX: 0.813
 


 UNRELAXED COORDINATES OF SADDLE STEP 1 IN ANGSTROM

  NO.  ATOM        X              Y              Z        Z-ATOM   MASS   TYPE

    1  C        -1.803188      -0.359661      -0.000512       6    12.011  QM
    2  C        -0.653058       0.664354       0.012419       6    12.011  QM
    3  H        -2.777212       0.133938      -0.050679       1     1.008  QM
    4  SI        1.165503      -0.116283      -0.007183      14    28.085  QM
    5  H        -1.796955      -0.980501       0.899079       1     1.008  QM
    6  H        -1.737465      -1.037226      -0.860958       1     1.008  QM
    7  H        -0.740842       1.349078       0.868860       1     1.008  QM
    8  H        -0.685267       1.291831      -0.881819       1     1.008  QM
    9  H         1.948609       0.844688       0.070561       1     1.008  QM
   10  H         1.269341      -1.001827      -1.194363       1     1.008  QM
   11  H         1.313482      -0.990674       1.207598       1     1.008  QM


 UNRELAXED SCF-ENERGY CALCULATED IN 11 CYCLES
 
 UNRELAXED TOTAL SADDLE ENERGY = -370.116125998265
 
 
 
 
 ***************************************
 *** MOLECULAR GEOMETRY OPTIMIZATION ***
 ***************************************
 
 INTERPOLATION DISTANCE: 5.2110877400
 
 *** ACTIVE DEGREES OF FREEDOM: 27 ***
 
 *** ENTERING OPTIMIZATION CYCLE: 1 ***
 

 PROJECTED CARTESIAN GRADIENTS IN A.U.

  NO.  ATOM        X             Y             Z

    1  C       -0.041420      0.000247      0.000951
    2  C       -0.033585     -0.001349      0.000164
    3  H       -0.000357      0.002316     -0.000123
    4  SI       0.081186      0.032304     -0.001692
    5  H       -0.013712      0.005348     -0.006299
    6  H       -0.014132      0.003369      0.004214
    7  H       -0.002567     -0.005426     -0.003802
    8  H        0.000989     -0.010718      0.007533
    9  H       -0.106803     -0.133669     -0.004007
   10  H       -0.017598     -0.013986      0.006760
   11  H       -0.015456     -0.013954      0.000808


 ACTIVE CARTESIAN GRADIENTS

              1          2          3          4          5          6
          -0.046676   0.005334   0.001539  -0.050442  -0.005902   0.000863

              7          8          9         10         11         12
          -0.008002  -0.003056   0.000770   0.093740   0.090405  -0.003485

             13         14         15         16         17         18
           0.024514   0.008170  -0.004842   0.028544   0.006606   0.001005

             19         20         21         22         23         24
           0.014891   0.019731  -0.005073   0.033548   0.051158   0.002048

             25         26         27
          -0.116983  -0.000899   0.004180


 FULL LOCAL GRADIENT

              1          2          3          4          5          6
          -0.155597  -0.017747  -0.009741  -0.013739  -0.008926  -0.048761

              7          8          9         10         11         12
           0.012199  -0.014878   0.019768   0.007255   0.066833   0.030250

             13         14         15         16         17         18
           0.036787  -0.021849  -0.006186   0.017729  -0.003579  -0.013892

             19         20         21         22         23         24
          -0.001319  -0.020829   0.003740  -0.020892  -0.001907   0.020176

             25         26         27
          -0.059267  -0.028006  -0.005388


 TANGENTIAL LOCAL GRADIENTS IN A.U.

              1          2          3          4          5          6
          -0.017747  -0.009741  -0.013739  -0.008926  -0.048761   0.012199

              7          8          9         10         11         12
          -0.014878   0.019768   0.007255   0.066833   0.030250   0.036787

             13         14         15         16         17         18
          -0.021849  -0.006186   0.017729  -0.003579  -0.013892  -0.001319

             19         20         21         22         23         24
          -0.020829   0.003740  -0.020892  -0.001907   0.020176  -0.059267

             25         26
          -0.028006  -0.005388
 
 RMSQ FORCE :   0.0257674  MAXIMUM :   0.0003000  CONVERGED : NO
 MAX FORCE  :   0.0668327  MAXIMUM :   0.0004500  CONVERGED : NO
 RMSQ FORCE6:   4.9742326  MAXIMUM6:   0.0003000  CONVERGED : NO
 MAX FORCE6 :   4.9331673  MAXIMUM6:   0.0004500  CONVERGED : NO
 


 HESSIAN EIGENVALUES


                1           2           3           4           5           6
             1.00000     1.00000     1.00000     1.00000     1.00000     1.00000
 


                7           8           9          10          11          12
             1.00000     1.00000     1.00000     1.00000     1.00000     1.00000
 


               13          14          15          16          17          18
             1.00000     1.00000     1.00000     1.00000     1.00000     1.00000
 


               19          20          21          22          23          24
             1.00000     1.00000     1.00000     1.00000     1.00000     1.00000
 


               25          26
             1.00000     1.00000
 


 LAMBDA FOR LMQA STEP: 0.00

  |TANGENTIAL STEP| =   0.131389  |PARALLEL STEP| =   0.001657


 STEP IN NORMAL COORDINATES

              1          2          3          4          5          6
           0.035500   0.000788   0.001866   0.040172   0.006689   0.019280

              7          8          9         10         11         12
          -0.005690   0.012162  -0.018813  -0.010353  -0.070267  -0.024597

             13         14         15         16         17         18
          -0.035335   0.019570   0.006120  -0.018343   0.002937   0.013097

             19         20         21         22         23         24
           0.000602   0.020493  -0.003989   0.025271   0.009025  -0.022932

             25         26         27
           0.055818   0.027818   0.005479

 DISPLACEMENT STEP IN ANGSTROM

  NO.  ATOM        X             Y             Z

    1  C        0.016670      0.001658      0.000599
    2  C        0.013915      0.000061      0.006218
    3  H       -0.006066      0.002148     -0.012217
    4  SI      -0.017461     -0.013548     -0.006788
    5  H       -0.013801      0.007173      0.005518
    6  H        0.001575     -0.005180      0.005148
    7  H       -0.009803      0.007557     -0.000509
    8  H        0.002420     -0.003212     -0.001744
    9  H       -0.006847      0.047913      0.020795
   10  H        0.003421      0.004414     -0.000182
   11  H        0.015693      0.004764     -0.004510


 ACTIVE CARTESIAN DISPLACEMENT STEP

              1          2          3          4          5          6
           0.035500   0.000788   0.001866   0.040172   0.006689   0.019280

              7          8          9         10         11         12
          -0.005690   0.012162  -0.018813  -0.010353  -0.070267  -0.024597

             13         14         15         16         17         18
          -0.035335   0.019570   0.006120  -0.018343   0.002937   0.013097

             19         20         21         22         23         24
           0.000602   0.020493  -0.003989   0.025271   0.009025  -0.022932

             25         26         27
           0.055818   0.027818   0.005479
 
 PREDICTED ENERGY CHANGE: -0.008372359
 
 INTERPOLATION DISTANCE: 5.2110877400
 
 *** SCFTOL TIGHTEN TO 0.500E-05 ***
 
 *** CDFTOL TIGHTEN TO 0.100E-03 ***


 COORDINATES OF OPTIMIZATION STEP 1 IN ANGSTROM

  NO.  ATOM        X              Y              Z        Z-ATOM   MASS   TYPE

    1  C        -1.786518      -0.358003       0.000087       6    12.011  QM
    2  C        -0.639143       0.664415       0.018637       6    12.011  QM
    3  H        -2.783278       0.136086      -0.062896       1     1.008  QM
    4  SI        1.148042      -0.129831      -0.013971      14    28.085  QM
    5  H        -1.810756      -0.973328       0.904597       1     1.008  QM
    6  H        -1.735890      -1.042406      -0.855810       1     1.008  QM
    7  H        -0.750645       1.356635       0.868351       1     1.008  QM
    8  H        -0.682847       1.288619      -0.883563       1     1.008  QM
    9  H         1.941762       0.892601       0.091356       1     1.008  QM
   10  H         1.272762      -0.997413      -1.194545       1     1.008  QM
   11  H         1.329175      -0.985910       1.203088       1     1.008  QM


 
 NEW SCF-ENERGY CALCULATED IN 10 CYCLES
 

 TOTAL ENERGY    =       -370.129739428

 ENERGY CHANGE =         -0.013613429
 ENERGY RATIO  =          1.625996806
 TRUST RADIUS  =          0.200000000
 
 BFGS DELTA*GAMMA: 0.660E-02
 
 BFGS DELTA*DE2*DELTA: 0.173E-01
 
 *** ENTERING OPTIMIZATION CYCLE: 2 ***
 

 PROJECTED CARTESIAN GRADIENTS IN A.U.

  NO.  ATOM        X             Y             Z

    1  C       -0.015656     -0.002978      0.000312
    2  C       -0.023993      0.004238      0.003248
    3  H       -0.010371      0.005035     -0.001356
    4  SI       0.052422      0.017675     -0.004281
    5  H       -0.012024      0.005575     -0.005680
    6  H       -0.012036      0.003319      0.004430
    7  H       -0.005377     -0.001783     -0.003669
    8  H       -0.000235     -0.007233      0.004566
    9  H       -0.074922     -0.089996     -0.001050
   10  H       -0.013434     -0.006387      0.011951
   11  H       -0.011448     -0.006179      0.001118


 ACTIVE CARTESIAN GRADIENTS

              1          2          3          4          5          6
          -0.017640  -0.002485   0.000498  -0.033513  -0.001213   0.005051

              7          8          9         10         11         12
          -0.014739   0.000389   0.000701   0.067434   0.055278  -0.008218

             13         14         15         16         17         18
           0.016453   0.005779  -0.005282   0.017805   0.005845   0.001379

             19         20         21         22         23         24
           0.009902   0.013761  -0.004248   0.024142   0.034874  -0.000752

             25         26         27
          -0.081347  -0.000808   0.007624


 FULL LOCAL GRADIENT

              1          2          3          4          5          6
          -0.112161  -0.010087  -0.003007  -0.016890  -0.002252  -0.020193

              7          8          9         10         11         12
          -0.001557  -0.007910   0.014535   0.003951   0.036677   0.015283

             13         14         15         16         17         18
           0.024497  -0.015682  -0.006122   0.009484  -0.001511  -0.009194

             19         20         21         22         23         24
          -0.001924  -0.015388   0.002102  -0.015144  -0.003548   0.011959

             25         26         27
          -0.038532  -0.019674   0.000854


 TANGENTIAL LOCAL GRADIENTS IN A.U.

              1          2          3          4          5          6
          -0.010087  -0.003007  -0.016890  -0.002252  -0.020193  -0.001557

              7          8          9         10         11         12
          -0.007910   0.014535   0.003951   0.036677   0.015283   0.024497

             13         14         15         16         17         18
          -0.015682  -0.006122   0.009484  -0.001511  -0.009194  -0.001924

             19         20         21         22         23         24
          -0.015388   0.002102  -0.015144  -0.003548   0.011959  -0.038532

             25         26
          -0.019674   0.000854

 COSANG =         0.971198182
 
 RMSQ FORCE :   0.0154946  MAXIMUM :   0.0003000  CONVERGED : NO
 MAX FORCE  :   0.0385318  MAXIMUM :   0.0004500  CONVERGED : NO
 RMSQ FORCE6:   4.4582795  MAXIMUM6:   0.0003000  CONVERGED : NO
 MAX FORCE6 :   4.4376901  MAXIMUM6:   0.0004500  CONVERGED : NO
 RMSQ DR    :   0.0252878  MAXIMUM :   0.0012000  CONVERGED : NO
 MAX DR     :   0.0702673  MAXIMUM :   0.0018000  CONVERGED : NO
 


 HESSIAN EIGENVALUES


                1           2           3           4           5           6
             0.33468     1.00000     1.00000     1.00000     1.00000     1.00000
 


                7           8           9          10          11          12
             1.00000     1.00000     1.00000     1.00000     1.00000     1.00000
 


               13          14          15          16          17          18
             1.00000     1.00000     1.00000     1.00000     1.00000     1.00000
 


               19          20          21          22          23          24
             1.00000     1.00000     1.00000     1.00000     1.00000     1.00000
 


               25          26
             1.00000     1.09332
 


 NEWTON STEP 0.236 EXCEEDED TRUST RADIUS 0.200
 LAMBDA ITERATION CONVERGED IN 3 CYCLES
 LAMBDA FOR LMQA STEP: 0.599E-01

  |TANGENTIAL STEP| =   0.200000  |PARALLEL STEP| =   0.003839


 STEP IN NORMAL COORDINATES

              1          2          3          4          5          6
           0.025949   0.015944   0.005752   0.063514   0.005314   0.023723

              7          8          9         10         11         12
           0.009751   0.016381  -0.032448  -0.016830  -0.099372  -0.030653

             13         14         15         16         17         18
          -0.058497   0.035086   0.014898  -0.026043   0.003410   0.022115

             19         20         21         22         23         24
           0.003768   0.038357  -0.005529   0.044439   0.020537  -0.035571

             25         26         27
           0.091283   0.048480  -0.000646

 DISPLACEMENT STEP IN ANGSTROM

  NO.  ATOM        X             Y             Z

    1  C        0.012187      0.006787      0.001867
    2  C        0.023903     -0.005945      0.007021
    3  H        0.001210      0.000070     -0.019658
    4  SI      -0.022865     -0.017035     -0.008458
    5  H       -0.021603      0.010880      0.011120
    6  H        0.004615     -0.009945      0.007636
    7  H       -0.012722      0.010871      0.000019
    8  H        0.005445     -0.006142     -0.002027
    9  H       -0.014754      0.074413      0.033536
   10  H        0.006416      0.002984     -0.008322
   11  H        0.027501      0.003888     -0.008339


 ACTIVE CARTESIAN DISPLACEMENT STEP

              1          2          3          4          5          6
           0.025949   0.015944   0.005752   0.063514   0.005314   0.023723

              7          8          9         10         11         12
           0.009751   0.016381  -0.032448  -0.016830  -0.099372  -0.030653

             13         14         15         16         17         18
          -0.058497   0.035086   0.014898  -0.026043   0.003410   0.022115

             19         20         21         22         23         24
           0.003768   0.038357  -0.005529   0.044439   0.020537  -0.035571

             25         26         27
           0.091283   0.048480  -0.000646
 
 PREDICTED ENERGY CHANGE: -0.008879252
 
 INTERPOLATION DISTANCE: 5.2110877400
 
 *** SCFTOL TIGHTEN TO 0.100E-06 ***
 
 *** CDFTOL TIGHTEN TO 0.750E-04 ***


 COORDINATES OF OPTIMIZATION STEP 2 IN ANGSTROM

  NO.  ATOM        X              Y              Z        Z-ATOM   MASS   TYPE

    1  C        -1.774331      -0.351216       0.001954       6    12.011  QM
    2  C        -0.615240       0.658470       0.025658       6    12.011  QM
    3  H        -2.782067       0.136156      -0.082554       1     1.008  QM
    4  SI        1.125177      -0.146866      -0.022429      14    28.085  QM
    5  H        -1.832360      -0.962448       0.915717       1     1.008  QM
    6  H        -1.731275      -1.052351      -0.848174       1     1.008  QM
    7  H        -0.763367       1.367506       0.868370       1     1.008  QM
    8  H        -0.677402       1.282476      -0.885591       1     1.008  QM
    9  H         1.927008       0.967015       0.124892       1     1.008  QM
   10  H         1.279179      -0.994428      -1.202867       1     1.008  QM
   11  H         1.356676      -0.982021       1.194749       1     1.008  QM


 
 NEW SCF-ENERGY CALCULATED IN 11 CYCLES
 

 TOTAL ENERGY    =       -370.139949694

 ENERGY CHANGE =         -0.010210266
 ENERGY RATIO  =          1.149901627
 TRUST RADIUS  =          0.300000000
 
 BFGS DELTA*GAMMA: 0.999E-02
 
 BFGS DELTA*DE2*DELTA: 0.130E-01
 
 *** ENTERING OPTIMIZATION CYCLE: 3 ***
 

 PROJECTED CARTESIAN GRADIENTS IN A.U.

  NO.  ATOM        X             Y             Z

    1  C        0.002462     -0.000723     -0.000060
    2  C       -0.005775      0.003272      0.005068
    3  H       -0.013283      0.001662     -0.002381
    4  SI       0.021528      0.004417     -0.006969
    5  H       -0.009463      0.002617     -0.002589
    6  H       -0.008323      0.000379      0.001960
    7  H       -0.010677      0.004101     -0.000119
    8  H       -0.002827     -0.003110      0.000794
    9  H       -0.042945     -0.040856      0.004308
   10  H       -0.008268      0.000791      0.015841
   11  H       -0.006418      0.002303      0.001687


 ACTIVE CARTESIAN GRADIENTS

              1          2          3          4          5          6
           0.002773  -0.001335  -0.000081  -0.006546   0.002370   0.007652

              7          8          9         10         11         12
          -0.013893   0.001223   0.000447   0.039697   0.017049  -0.014273

             13         14         15         16         17         18
           0.008143   0.002007  -0.002858   0.007118   0.002332  -0.000483

             19         20         21         22         23         24
           0.002966   0.009619  -0.000714   0.013523   0.018723  -0.004209

             25         26         27
          -0.041836   0.000948   0.009956


 FULL LOCAL GRADIENT

              1          2          3          4          5          6
          -0.062695  -0.000128   0.000592  -0.006860   0.002322   0.003976

              7          8          9         10         11         12
          -0.009276  -0.002056   0.006090   0.005627   0.005592  -0.002004

             13         14         15         16         17         18
           0.011837  -0.009601  -0.003136   0.002113  -0.001727  -0.006086

             19         20         21         22         23         24
          -0.003539  -0.006169   0.002795  -0.008127  -0.002713   0.002595

             25         26         27
          -0.016825  -0.008918   0.006174


 TANGENTIAL LOCAL GRADIENTS IN A.U.

              1          2          3          4          5          6
          -0.000128   0.000592  -0.006860   0.002322   0.003976  -0.009276

              7          8          9         10         11         12
          -0.002056   0.006090   0.005627   0.005592  -0.002004   0.011837

             13         14         15         16         17         18
          -0.009601  -0.003136   0.002113  -0.001727  -0.006086  -0.003539

             19         20         21         22         23         24
          -0.006169   0.002795  -0.008127  -0.002713   0.002595  -0.016825

             25         26
          -0.008918   0.006174

 COSANG =         0.761219919
 
 RMSQ FORCE :   0.0064714  MAXIMUM :   0.0003000  CONVERGED : NO
 MAX FORCE  :   0.0168254  MAXIMUM :   0.0004500  CONVERGED : NO
 RMSQ FORCE6:   3.8679824  MAXIMUM6:   0.0003000  CONVERGED : NO
 MAX FORCE6 :   3.8600274  MAXIMUM6:   0.0004500  CONVERGED : NO
 RMSQ DR    :   0.0384971  MAXIMUM :   0.0012000  CONVERGED : NO
 MAX DR     :   0.0993724  MAXIMUM :   0.0018000  CONVERGED : NO
 


 HESSIAN EIGENVALUES


                1           2           3           4           5           6
             0.22070     0.99918     1.00000     1.00000     1.00000     1.00000
 


                7           8           9          10          11          12
             1.00000     1.00000     1.00000     1.00000     1.00000     1.00000
 


               13          14          15          16          17          18
             1.00000     1.00000     1.00000     1.00000     1.00000     1.00000
 


               19          20          21          22          23          24
             1.00000     1.00000     1.00000     1.00000     1.00000     1.00000
 


               25          26
             1.01384     1.13874
 


 LAMBDA FOR LMQA STEP: 0.00

  |TANGENTIAL STEP| =   0.121647  |PARALLEL STEP| =   0.001420


 STEP IN NORMAL COORDINATES

              1          2          3          4          5          6
           0.000936   0.010913   0.004771   0.026998  -0.000379   0.010569

              7          8          9         10         11         12
           0.014141   0.010840  -0.023458  -0.013181  -0.050242  -0.008570

             13         14         15         16         17         18
          -0.040331   0.027568   0.010270  -0.014508   0.004090   0.018015

             19         20         21         22         23         24
           0.006618   0.025387  -0.006768   0.032274   0.015723  -0.020652

             25         26         27
           0.060201   0.031454  -0.008409

 DISPLACEMENT STEP IN ANGSTROM

  NO.  ATOM        X             Y             Z

    1  C        0.000440      0.004003      0.001565
    2  C        0.010836     -0.004653      0.002752
    3  H        0.006090      0.001256     -0.013003
    4  SI      -0.009815     -0.008112     -0.002810
    5  H       -0.013793      0.008658      0.007582
    6  H        0.004201     -0.005845      0.006269
    7  H       -0.003268      0.004051     -0.001675
    8  H        0.006155     -0.004977      0.000091
    9  H       -0.010765      0.044402      0.019883
   10  H        0.004613     -0.001291     -0.012515
   11  H        0.019654     -0.001193     -0.006706


 ACTIVE CARTESIAN DISPLACEMENT STEP

              1          2          3          4          5          6
           0.000936   0.010913   0.004771   0.026998  -0.000379   0.010569

              7          8          9         10         11         12
           0.014141   0.010840  -0.023458  -0.013181  -0.050242  -0.008570

             13         14         15         16         17         18
          -0.040331   0.027568   0.010270  -0.014508   0.004090   0.018015

             19         20         21         22         23         24
           0.006618   0.025387  -0.006768   0.032274   0.015723  -0.020652

             25         26         27
           0.060201   0.031454  -0.008409
 
 PREDICTED ENERGY CHANGE: -0.001702692
 
 INTERPOLATION DISTANCE: 5.2110877400


 COORDINATES OF OPTIMIZATION STEP 3 IN ANGSTROM

  NO.  ATOM        X              Y              Z        Z-ATOM   MASS   TYPE

    1  C        -1.773891      -0.347213       0.003519       6    12.011  QM
    2  C        -0.604403       0.653817       0.028411       6    12.011  QM
    3  H        -2.775977       0.137412      -0.095557       1     1.008  QM
    4  SI        1.115362      -0.154978      -0.025239      14    28.085  QM
    5  H        -1.846153      -0.953790       0.923300       1     1.008  QM
    6  H        -1.727074      -1.058196      -0.841906       1     1.008  QM
    7  H        -0.766636       1.371557       0.866696       1     1.008  QM
    8  H        -0.671247       1.277499      -0.885499       1     1.008  QM
    9  H         1.916242       1.011416       0.144776       1     1.008  QM
   10  H         1.283791      -0.995720      -1.215382       1     1.008  QM
   11  H         1.376330      -0.983214       1.188043       1     1.008  QM


 
 NEW SCF-ENERGY CALCULATED IN 10 CYCLES
 

 TOTAL ENERGY    =       -370.142251846

 ENERGY CHANGE =         -0.002302153
 ENERGY RATIO  =          1.352066745
 TRUST RADIUS  =          0.300000000
 
 BFGS DELTA*GAMMA: 0.226E-02
 
 BFGS DELTA*DE2*DELTA: 0.350E-02
 
 *** ENTERING OPTIMIZATION CYCLE: 4 ***
 

 PROJECTED CARTESIAN GRADIENTS IN A.U.

  NO.  ATOM        X             Y             Z

    1  C        0.005173      0.000865     -0.000136
    2  C        0.003954      0.002308      0.004974
    3  H       -0.010158     -0.001984     -0.002353
    4  SI       0.009382     -0.000043     -0.007195
    5  H       -0.007870      0.000735     -0.001094
    6  H       -0.006149     -0.001100      0.000628
    7  H       -0.012829      0.006192      0.001314
    8  H       -0.003832     -0.001825      0.000072
    9  H       -0.030633     -0.020007      0.006996
   10  H       -0.005683      0.001699      0.014229
   11  H       -0.003879      0.005566      0.001487


 ACTIVE CARTESIAN GRADIENTS

              1          2          3          4          5          6
           0.005824   0.000676  -0.000202   0.006285   0.004490   0.007527

              7          8          9         10         11         12
          -0.009311   0.000266   0.000440   0.027977   0.002511  -0.015105

             13         14         15         16         17         18
           0.004805   0.000659  -0.001396   0.003295   0.000969  -0.001292

             19         20         21         22         23         24
          -0.000083   0.008537   0.000506   0.009606   0.012709  -0.004462

             25         26         27
          -0.024342   0.003442   0.008940


 FULL LOCAL GRADIENT

              1          2          3          4          5          6
          -0.040975   0.002812   0.000885   0.000913   0.004661   0.010904

              7          8          9         10         11         12
          -0.008618  -0.000637   0.001973   0.008090  -0.005135  -0.007558

             13         14         15         16         17         18
           0.006813  -0.006560  -0.001488  -0.000032  -0.001588  -0.004711

             19         20         21         22         23         24
          -0.004147  -0.001372   0.002733  -0.004326  -0.001373  -0.000074

             25         26         27
          -0.007515  -0.002695   0.006407


 TANGENTIAL LOCAL GRADIENTS IN A.U.

              1          2          3          4          5          6
           0.002812   0.000885   0.000913   0.004661   0.010904  -0.008618

              7          8          9         10         11         12
          -0.000637   0.001973   0.008090  -0.005135  -0.007558   0.006813

             13         14         15         16         17         18
          -0.006560  -0.001488  -0.000032  -0.001588  -0.004711  -0.004147

             19         20         21         22         23         24
          -0.001372   0.002733  -0.004326  -0.001373  -0.000074  -0.007515

             25         26
          -0.002695   0.006407

 COSANG =         0.730253246
 
 RMSQ FORCE :   0.0049845  MAXIMUM :   0.0003000  CONVERGED : NO
 MAX FORCE  :   0.0109038  MAXIMUM :   0.0004500  CONVERGED : NO
 RMSQ FORCE6:   3.1591424  MAXIMUM6:   0.0003000  CONVERGED : NO
 MAX FORCE6 :   3.1555059  MAXIMUM6:   0.0004500  CONVERGED : NO
 RMSQ DR    :   0.0234127  MAXIMUM :   0.0012000  CONVERGED : NO
 MAX DR     :   0.0602012  MAXIMUM :   0.0018000  CONVERGED : NO
 


 HESSIAN EIGENVALUES


                1           2           3           4           5           6
             0.13753     0.98654     1.00000     1.00000     1.00000     1.00000
 


                7           8           9          10          11          12
             1.00000     1.00000     1.00000     1.00000     1.00000     1.00000
 


               13          14          15          16          17          18
             1.00000     1.00000     1.00000     1.00000     1.00000     1.00000
 


               19          20          21          22          23          24
             1.00000     1.00000     1.00000     1.00000     1.00000     1.00093
 


               25          26
             1.04637     1.08108
 


 LAMBDA FOR LMQA STEP: 0.00

  |TANGENTIAL STEP| =   0.078344  |PARALLEL STEP| =   0.000589


 STEP IN NORMAL COORDINATES

              1          2          3          4          5          6
          -0.008434   0.005593   0.003579   0.001071  -0.005440   0.003090

              7          8          9         10         11         12
           0.012142   0.008486  -0.017981  -0.012728  -0.020946   0.004560

             13         14         15         16         17         18
          -0.029071   0.021871   0.006748  -0.007891   0.004021   0.015054

             19         20         21         22         23         24
           0.008397   0.014869  -0.007099   0.023109   0.011200  -0.011922

             25         26         27
           0.039184   0.018383  -0.011283

 DISPLACEMENT STEP IN ANGSTROM

  NO.  ATOM        X             Y             Z

    1  C       -0.003964      0.001725      0.001184
    2  C        0.000872     -0.003643      0.000444
    3  H        0.006632      0.003507     -0.008931
    4  SI      -0.002378     -0.003055      0.000525
    5  H       -0.008744      0.007479      0.005205
    6  H        0.003799     -0.003026      0.005440
    7  H        0.003210     -0.000305     -0.002633
    8  H        0.006665     -0.003663      0.000880
    9  H       -0.006040      0.025536      0.010343
   10  H        0.003339     -0.002460     -0.013363
   11  H        0.014363     -0.004318     -0.005328


 ACTIVE CARTESIAN DISPLACEMENT STEP

              1          2          3          4          5          6
          -0.008434   0.005593   0.003579   0.001071  -0.005440   0.003090

              7          8          9         10         11         12
           0.012142   0.008486  -0.017981  -0.012728  -0.020946   0.004560

             13         14         15         16         17         18
          -0.029071   0.021871   0.006748  -0.007891   0.004021   0.015054

             19         20         21         22         23         24
           0.008397   0.014869  -0.007099   0.023109   0.011200  -0.011922

             25         26         27
           0.039184   0.018383  -0.011283
 
 PREDICTED ENERGY CHANGE: -0.000619029
 
 INTERPOLATION DISTANCE: 5.2110877400


 COORDINATES OF OPTIMIZATION STEP 4 IN ANGSTROM

  NO.  ATOM        X              Y              Z        Z-ATOM   MASS   TYPE

    1  C        -1.777855      -0.345488       0.004703       6    12.011  QM
    2  C        -0.603531       0.650174       0.028854       6    12.011  QM
    3  H        -2.769345       0.140919      -0.104488       1     1.008  QM
    4  SI        1.112984      -0.158033      -0.024714      14    28.085  QM
    5  H        -1.854897      -0.946312       0.928505       1     1.008  QM
    6  H        -1.723275      -1.061221      -0.836466       1     1.008  QM
    7  H        -0.763425       1.371253       0.864063       1     1.008  QM
    8  H        -0.664582       1.273836      -0.884619       1     1.008  QM
    9  H         1.910203       1.036952       0.155119       1     1.008  QM
   10  H         1.287130      -0.998180      -1.228745       1     1.008  QM
   11  H         1.390693      -0.987532       1.182715       1     1.008  QM


 
 NEW SCF-ENERGY CALCULATED IN 9 CYCLES
 

 TOTAL ENERGY    =       -370.143216668

 ENERGY CHANGE =         -0.000964822
 ENERGY RATIO  =          1.558605042
 TRUST RADIUS  =          0.300000000
 
 BFGS DELTA*GAMMA: 0.594E-03
 
 BFGS DELTA*DE2*DELTA: 0.129E-02
 
 *** ENTERING OPTIMIZATION CYCLE: 5 ***
 

 PROJECTED CARTESIAN GRADIENTS IN A.U.

  NO.  ATOM        X             Y             Z

    1  C        0.003456      0.001490     -0.000150
    2  C        0.006148      0.002642      0.004382
    3  H       -0.005558     -0.004342     -0.001850
    4  SI       0.006044     -0.001618     -0.006254
    5  H       -0.006560      0.000064     -0.000787
    6  H       -0.004757     -0.001196      0.000382
    7  H       -0.012568      0.006075      0.001030
    8  H       -0.003601     -0.001676      0.000642
    9  H       -0.025149     -0.011139      0.007843
   10  H       -0.004361      0.000057      0.010303
   11  H       -0.002506      0.006438      0.000837


 ACTIVE CARTESIAN GRADIENTS

              1          2          3          4          5          6
           0.003890   0.001785  -0.000238   0.008677   0.006109   0.006596

              7          8          9         10         11         12
          -0.004502  -0.000962   0.000621   0.022570  -0.002054  -0.013088

             13         14         15         16         17         18
           0.003420   0.000530  -0.000932   0.002139   0.001114  -0.001042

             19         20         21         22         23         24
          -0.000962   0.007956   0.000225   0.008516   0.010439  -0.003231

             25         26         27
          -0.015665   0.005932   0.006612


 FULL LOCAL GRADIENT

              1          2          3          4          5          6
          -0.031339   0.003102   0.000378   0.004017   0.006353   0.010301

              7          8          9         10         11         12
          -0.004657  -0.001137   0.000814   0.008418  -0.007946  -0.007476

             13         14         15         16         17         18
           0.004729  -0.004756  -0.000959  -0.000414  -0.000785  -0.003524

             19         20         21         22         23         24
          -0.003966   0.000521   0.001895  -0.002200  -0.000640   0.000185

             25         26         27
          -0.002466   0.001385   0.004607


 TANGENTIAL LOCAL GRADIENTS IN A.U.

              1          2          3          4          5          6
           0.003102   0.000378   0.004017   0.006353   0.010301  -0.004657

              7          8          9         10         11         12
          -0.001137   0.000814   0.008418  -0.007946  -0.007476   0.004729

             13         14         15         16         17         18
          -0.004756  -0.000959  -0.000414  -0.000785  -0.003524  -0.003966

             19         20         21         22         23         24
           0.000521   0.001895  -0.002200  -0.000640   0.000185  -0.002466

             25         26
           0.001385   0.004607

 COSANG =         0.917284948
 
 RMSQ FORCE :   0.0043815  MAXIMUM :   0.0003000  CONVERGED : NO
 MAX FORCE  :   0.0103012  MAXIMUM :   0.0004500  CONVERGED : NO
 RMSQ FORCE6:   2.2341347  MAXIMUM6:   0.0003000  CONVERGED : NO
 MAX FORCE6 :   2.2316420  MAXIMUM6:   0.0004500  CONVERGED : NO
 RMSQ DR    :   0.0150777  MAXIMUM :   0.0012000  CONVERGED : NO
 MAX DR     :   0.0391840  MAXIMUM :   0.0018000  CONVERGED : NO
 


 HESSIAN EIGENVALUES


                1           2           3           4           5           6
             0.08763     0.67853     0.99999     1.00000     1.00000     1.00000
 


                7           8           9          10          11          12
             1.00000     1.00000     1.00000     1.00000     1.00000     1.00000
 


               13          14          15          16          17          18
             1.00000     1.00000     1.00000     1.00000     1.00000     1.00000
 


               19          20          21          22          23          24
             1.00000     1.00000     1.00000     1.00000     1.00029     1.00387
 


               25          26
             1.02103     1.09844
 


 LAMBDA FOR LMQA STEP: 0.00

  |TANGENTIAL STEP| =   0.100293  |PARALLEL STEP| =   0.000965


 STEP IN NORMAL COORDINATES

              1          2          3          4          5          6
          -0.017311   0.004126   0.004870  -0.016450  -0.015695  -0.000506

              7          8          9         10         11         12
           0.013510   0.013541  -0.025530  -0.021182  -0.010908   0.015922

             13         14         15         16         17         18
          -0.038588   0.030465   0.008506  -0.008007   0.005187   0.021330

             19         20         21         22         23         24
           0.015033   0.015075  -0.010538   0.028958   0.014058  -0.014173

             25         26         27
           0.043961   0.016074  -0.018313

 DISPLACEMENT STEP IN ANGSTROM

  NO.  ATOM        X             Y             Z

    1  C       -0.008137      0.000872      0.001613
    2  C       -0.005771     -0.006182     -0.001000
    3  H        0.008589      0.008817     -0.011666
    4  SI       0.000893     -0.000601      0.003113
    5  H       -0.010453      0.011239      0.006911
    6  H        0.005691     -0.003035      0.007934
    7  H        0.010503     -0.003676     -0.004336
    8  H        0.011061     -0.004465      0.001287
    9  H       -0.005397      0.025587      0.008623
   10  H        0.004349     -0.003112     -0.020210
   11  H        0.018957     -0.009854     -0.007090


 ACTIVE CARTESIAN DISPLACEMENT STEP

              1          2          3          4          5          6
          -0.017311   0.004126   0.004870  -0.016450  -0.015695  -0.000506

              7          8          9         10         11         12
           0.013510   0.013541  -0.025530  -0.021182  -0.010908   0.015922

             13         14         15         16         17         18
          -0.038588   0.030465   0.008506  -0.008007   0.005187   0.021330

             19         20         21         22         23         24
           0.015033   0.015075  -0.010538   0.028958   0.014058  -0.014173

             25         26         27
           0.043961   0.016074  -0.018313
 
 PREDICTED ENERGY CHANGE: -0.000673450
 
 INTERPOLATION DISTANCE: 5.2110877400


 COORDINATES OF OPTIMIZATION STEP 5 IN ANGSTROM

  NO.  ATOM        X              Y              Z        Z-ATOM   MASS   TYPE

    1  C        -1.785992      -0.344616       0.006316       6    12.011  QM
    2  C        -0.609302       0.643992       0.027854       6    12.011  QM
    3  H        -2.760756       0.149736      -0.116154       1     1.008  QM
    4  SI        1.113877      -0.158634      -0.021601      14    28.085  QM
    5  H        -1.865350      -0.935073       0.935416       1     1.008  QM
    6  H        -1.717584      -1.064257      -0.828532       1     1.008  QM
    7  H        -0.752922       1.367577       0.859727       1     1.008  QM
    8  H        -0.653521       1.269371      -0.883332       1     1.008  QM
    9  H         1.904806       1.062539       0.163742       1     1.008  QM
   10  H         1.291479      -1.001292      -1.248955       1     1.008  QM
   11  H         1.409650      -0.997386       1.175625       1     1.008  QM


 
 NEW SCF-ENERGY CALCULATED IN 10 CYCLES
 

 TOTAL ENERGY    =       -370.144188252

 ENERGY CHANGE =         -0.000971584
 ENERGY RATIO  =          1.442696315
 TRUST RADIUS  =          0.300000000
 
 BFGS DELTA*GAMMA: 0.821E-03
 
 BFGS DELTA*DE2*DELTA: 0.143E-02
 
 *** ENTERING OPTIMIZATION CYCLE: 6 ***
 

 PROJECTED CARTESIAN GRADIENTS IN A.U.

  NO.  ATOM        X             Y             Z

    1  C       -0.000140      0.001769     -0.000054
    2  C        0.003769      0.003530      0.003303
    3  H        0.000828     -0.006060     -0.000964
    4  SI       0.006108     -0.002423     -0.004338
    5  H       -0.004768      0.000042     -0.001052
    6  H       -0.003099     -0.000292      0.000647
    7  H       -0.010511      0.004863     -0.000323
    8  H       -0.002367     -0.001654      0.001900
    9  H       -0.020433     -0.004846      0.007927
   10  H       -0.003250     -0.003574      0.003537
   11  H       -0.001165      0.006021      0.000012


 ACTIVE CARTESIAN GRADIENTS

              1          2          3          4          5          6
          -0.000158   0.002598  -0.000104   0.004990   0.007302   0.004945

              7          8          9         10         11         12
           0.001430  -0.002460   0.000965   0.017914  -0.003247  -0.008754

             13         14         15         16         17         18
           0.002508   0.000908  -0.000862   0.001958   0.002083  -0.000050

             19         20         21         22         23         24
          -0.000979   0.007224  -0.000926   0.008274   0.009289  -0.000940

             25         26         27
          -0.007638  -0.009060   0.002407


 FULL LOCAL GRADIENT

              1          2          3          4          5          6
          -0.021241   0.002347  -0.000332   0.004271   0.007446   0.005225

              7          8          9         10         11         12
           0.002073  -0.002572   0.000953   0.006941  -0.007859  -0.004453

             13         14         15         16         17         18
           0.003293  -0.002921  -0.000842  -0.000016   0.000662  -0.001851

             19         20         21         22         23         24
          -0.003218   0.001514   0.000339  -0.000223   0.000187   0.001827

             25         26         27
           0.002882  -0.012235   0.000969


 TANGENTIAL LOCAL GRADIENTS IN A.U.

              1          2          3          4          5          6
           0.002347  -0.000332   0.004271   0.007446   0.005225   0.002073

              7          8          9         10         11         12
          -0.002572   0.000953   0.006941  -0.007859  -0.004453   0.003293

             13         14         15         16         17         18
          -0.002921  -0.000842  -0.000016   0.000662  -0.001851  -0.003218

             19         20         21         22         23         24
           0.001514   0.000339  -0.000223   0.000187   0.001827   0.002882

             25         26
          -0.012235   0.000969

 COSANG =         0.646063318
 
 RMSQ FORCE :   0.0041476  MAXIMUM :   0.0003000  CONVERGED : NO
 MAX FORCE  :   0.0122346  MAXIMUM :   0.0004500  CONVERGED : NO
 RMSQ FORCE6:   0.0109757  MAXIMUM6:   0.0003000  CONVERGED : NO
 MAX FORCE6 :   0.0271996  MAXIMUM6:   0.0004500  CONVERGED : NO
 RMSQ DR    :   0.0193023  MAXIMUM :   0.0012000  CONVERGED : NO
 MAX DR     :   0.0439612  MAXIMUM :   0.0018000  CONVERGED : NO
 


 HESSIAN EIGENVALUES


                1           2           3           4           5           6
             0.06327     0.40064     0.99981     0.99997     1.00000     1.00000
 


                7           8           9          10          11          12
             1.00000     1.00000     1.00000     1.00000     1.00000     1.00000
 


               13          14          15          16          17          18
             1.00000     1.00000     1.00000     1.00000     1.00000     1.00000
 


               19          20          21          22          23          24
             1.00000     1.00000     1.00000     1.00007     1.00078     1.01861
 


               25          26
             1.06036     1.18046
 


 LAMBDA FOR LMQA STEP: 0.00

  |TANGENTIAL STEP| =   0.060157  |PARALLEL STEP| =   0.000347


 STEP IN NORMAL COORDINATES

              1          2          3          4          5          6
          -0.014301  -0.001466   0.002398  -0.022355  -0.018128  -0.005554

              7          8          9         10         11         12
           0.002429   0.009626  -0.014592  -0.017561   0.012048   0.017732

             13         14         15         16         17         18
          -0.019357   0.015704   0.004261  -0.002039   0.001099   0.011013

             19         20         21         22         23         24
           0.011178   0.001463  -0.005140   0.010449   0.004389  -0.005816

             25         26         27
           0.011525   0.011605  -0.010882

 DISPLACEMENT STEP IN ANGSTROM

  NO.  ATOM        X             Y             Z

    1  C       -0.006723     -0.001045      0.000795
    2  C       -0.008207     -0.005332     -0.002335
    3  H        0.003015      0.008992     -0.005580
    4  SI       0.003061      0.003757      0.004059
    5  H       -0.003722      0.006493      0.003776
    6  H        0.003533     -0.000985      0.004246
    7  H        0.011965     -0.005306     -0.002342
    8  H        0.007468     -0.001573      0.000256
    9  H        0.001758      0.004257     -0.004451
   10  H        0.002884      0.002069     -0.009959
   11  H        0.008479     -0.011764     -0.002056


 ACTIVE CARTESIAN DISPLACEMENT STEP

              1          2          3          4          5          6
          -0.014301  -0.001466   0.002398  -0.022355  -0.018128  -0.005554

              7          8          9         10         11         12
           0.002429   0.009626  -0.014592  -0.017561   0.012048   0.017732

             13         14         15         16         17         18
          -0.019357   0.015704   0.004261  -0.002039   0.001099   0.011013

             19         20         21         22         23         24
           0.011178   0.001463  -0.005140   0.010449   0.004389  -0.005816

             25         26         27
           0.011525   0.011605  -0.010882
 
 PREDICTED ENERGY CHANGE: -0.000462877
 
 INTERPOLATION DISTANCE: 5.2110877400


 COORDINATES OF OPTIMIZATION STEP 6 IN ANGSTROM

  NO.  ATOM        X              Y              Z        Z-ATOM   MASS   TYPE

    1  C        -1.792715      -0.345661       0.007111       6    12.011  QM
    2  C        -0.617510       0.638659       0.025519       6    12.011  QM
    3  H        -2.757741       0.158728      -0.121734       1     1.008  QM
    4  SI        1.116938      -0.154876      -0.017543      14    28.085  QM
    5  H        -1.869072      -0.928580       0.939192       1     1.008  QM
    6  H        -1.714051      -1.065242      -0.824285       1     1.008  QM
    7  H        -0.740957       1.362271       0.857385       1     1.008  QM
    8  H        -0.646053       1.267798      -0.883077       1     1.008  QM
    9  H         1.906564       1.066796       0.159291       1     1.008  QM
   10  H         1.294363      -0.999223      -1.258915       1     1.008  QM
   11  H         1.418129      -1.009149       1.173569       1     1.008  QM


 
 NEW SCF-ENERGY CALCULATED IN 9 CYCLES
 

 TOTAL ENERGY    =       -370.144933582

 ENERGY CHANGE =         -0.000745331
 ENERGY RATIO  =          1.610212408
 TRUST RADIUS  =          0.300000000
 
 BFGS DELTA*GAMMA: 0.386E-03
 
 BFGS DELTA*DE2*DELTA: 0.952E-03
 
 *** ENTERING OPTIMIZATION CYCLE: 7 ***
 

 PROJECTED CARTESIAN GRADIENTS IN A.U.

  NO.  ATOM        X             Y             Z

    1  C       -0.002008      0.001682      0.000196
    2  C       -0.001017      0.002855      0.002457
    3  H        0.003398     -0.005101     -0.000579
    4  SI       0.008607     -0.001196     -0.003122
    5  H       -0.003792      0.000804     -0.001648
    6  H       -0.002290      0.001025      0.001159
    7  H       -0.007914      0.003818     -0.001251
    8  H       -0.000811     -0.001371      0.002373
    9  H       -0.019550     -0.006132      0.007001
   10  H       -0.003257     -0.006086     -0.000259
   11  H       -0.000772      0.003695      0.000526


 ACTIVE CARTESIAN GRADIENTS

              1          2          3          4          5          6
          -0.002261   0.002683   0.000297  -0.001260   0.005420   0.003816

              7          8          9         10         11         12
           0.003299  -0.002820   0.001050   0.016711   0.000347  -0.006057

             13         14         15         16         17         18
           0.002819   0.001300  -0.001239   0.002945   0.002889   0.000777

             19         20         21         22         23         24
          -0.000185   0.006967  -0.001657   0.008731   0.010350  -0.000051

             25         26         27
          -0.006388  -0.009492  -0.000616


 FULL LOCAL GRADIENT

              1          2          3          4          5          6
          -0.021148   0.001584  -0.000353   0.001308   0.005129   0.000178

              7          8          9         10         11         12
           0.005458  -0.003394   0.001855   0.004708  -0.004230  -0.001601

             13         14         15         16         17         18
           0.003502  -0.002441  -0.001199   0.000953   0.001460  -0.000998

             19         20         21         22         23         24
          -0.002419   0.001142  -0.000393   0.000077   0.000938   0.002802

             25         26         27
           0.004420  -0.012636  -0.002098


 TANGENTIAL LOCAL GRADIENTS IN A.U.

              1          2          3          4          5          6
           0.001584  -0.000353   0.001308   0.005129   0.000178   0.005458

              7          8          9         10         11         12
          -0.003394   0.001855   0.004708  -0.004230  -0.001601   0.003502

             13         14         15         16         17         18
          -0.002441  -0.001199   0.000953   0.001460  -0.000998  -0.002419

             19         20         21         22         23         24
           0.001142  -0.000393   0.000077   0.000938   0.002802   0.004420

             25         26
          -0.012636  -0.002098

 COSANG =         0.885020987
 
 RMSQ FORCE :   0.0036237  MAXIMUM :   0.0003000  CONVERGED : NO
 MAX FORCE  :   0.0126364  MAXIMUM :   0.0004500  CONVERGED : NO
 RMSQ FORCE6:   0.0055087  MAXIMUM6:   0.0003000  CONVERGED : NO
 MAX FORCE6 :   0.0118046  MAXIMUM6:   0.0004500  CONVERGED : NO
 RMSQ DR    :   0.0115773  MAXIMUM :   0.0012000  CONVERGED : NO
 MAX DR     :   0.0223554  MAXIMUM :   0.0018000  CONVERGED : NO
 


 HESSIAN EIGENVALUES


                1           2           3           4           5           6
             0.06087     0.16857     0.98474     0.99996     1.00000     1.00000
 


                7           8           9          10          11          12
             1.00000     1.00000     1.00000     1.00000     1.00000     1.00000
 


               13          14          15          16          17          18
             1.00000     1.00000     1.00000     1.00000     1.00000     1.00000
 


               19          20          21          22          23          24
             1.00000     1.00000     1.00002     1.00038     1.00328     1.04950
 


               25          26
             1.06228     1.15865
 


 LAMBDA FOR LMQA STEP: 0.00

  |TANGENTIAL STEP| =   0.097096  |PARALLEL STEP| =   0.000905


 STEP IN NORMAL COORDINATES

              1          2          3          4          5          6
          -0.020929  -0.006019   0.002350  -0.031890  -0.031541  -0.011643

              7          8          9         10         11         12
          -0.005655   0.016686  -0.020800  -0.030307   0.028339   0.029475

             13         14         15         16         17         18
          -0.025701   0.019655   0.006598  -0.002823  -0.002260   0.012789

             19         20         21         22         23         24
           0.017140  -0.005164  -0.004582   0.006554  -0.000888  -0.007553

             25         26         27
           0.000764   0.040770  -0.009792

 DISPLACEMENT STEP IN ANGSTROM

  NO.  ATOM        X             Y             Z

    1  C       -0.009839     -0.002935      0.000780
    2  C       -0.011337     -0.008854     -0.004473
    3  H       -0.000364      0.015922     -0.007098
    4  SI       0.003735      0.008278      0.007060
    5  H       -0.003678      0.008280      0.005925
    6  H        0.004625     -0.002210      0.004984
    7  H        0.020772     -0.010011     -0.002101
    8  H        0.010047     -0.001616     -0.000848
    9  H        0.007860     -0.002306     -0.015798
   10  H        0.005030      0.010377     -0.008292
   11  H        0.009090     -0.021438     -0.001290


 ACTIVE CARTESIAN DISPLACEMENT STEP

              1          2          3          4          5          6
          -0.020929  -0.006019   0.002350  -0.031890  -0.031541  -0.011643

              7          8          9         10         11         12
          -0.005655   0.016686  -0.020800  -0.030307   0.028339   0.029475

             13         14         15         16         17         18
          -0.025701   0.019655   0.006598  -0.002823  -0.002260   0.012789

             19         20         21         22         23         24
           0.017140  -0.005164  -0.004582   0.006554  -0.000888  -0.007553

             25         26         27
           0.000764   0.040770  -0.009792
 
 PREDICTED ENERGY CHANGE: -0.000659682
 
 INTERPOLATION DISTANCE: 5.2110877400


 COORDINATES OF OPTIMIZATION STEP 7 IN ANGSTROM

  NO.  ATOM        X              Y              Z        Z-ATOM   MASS   TYPE

    1  C        -1.802554      -0.348596       0.007891       6    12.011  QM
    2  C        -0.628847       0.629805       0.021046       6    12.011  QM
    3  H        -2.758105       0.174650      -0.128832       1     1.008  QM
    4  SI        1.120674      -0.146598      -0.010483      14    28.085  QM
    5  H        -1.872750      -0.920299       0.945117       1     1.008  QM
    6  H        -1.709426      -1.067452      -0.819302       1     1.008  QM
    7  H        -0.720185       1.352260       0.855284       1     1.008  QM
    8  H        -0.636006       1.266182      -0.883925       1     1.008  QM
    9  H         1.914424       1.064490       0.143493       1     1.008  QM
   10  H         1.299393      -0.988846      -1.267206       1     1.008  QM
   11  H         1.427219      -1.030587       1.172279       1     1.008  QM


 
 NEW SCF-ENERGY CALCULATED IN 10 CYCLES
 

 TOTAL ENERGY    =       -370.145813697

 ENERGY CHANGE =         -0.000880115
 ENERGY RATIO  =          1.334150298
 TRUST RADIUS  =          0.300000000
 
 BFGS DELTA*GAMMA: 0.915E-03
 
 BFGS DELTA*DE2*DELTA: 0.135E-02
 
 *** ENTERING OPTIMIZATION CYCLE: 8 ***
 

 PROJECTED CARTESIAN GRADIENTS IN A.U.

  NO.  ATOM        X             Y             Z

    1  C       -0.002992      0.000757      0.000621
    2  C       -0.007644      0.000779      0.001265
    3  H        0.003557     -0.001190     -0.000554
    4  SI       0.011987      0.001665     -0.001889
    5  H       -0.002733      0.002160     -0.002175
    6  H       -0.001297      0.003114      0.001810
    7  H       -0.003919      0.002724     -0.001986
    8  H        0.001495     -0.000450      0.002386
    9  H       -0.019423     -0.010762      0.005243
   10  H       -0.003711     -0.008626     -0.003669
   11  H       -0.000531     -0.001059      0.002407


 ACTIVE CARTESIAN GRADIENTS

              1          2          3          4          5          6
          -0.003369   0.001447   0.001001  -0.009710   0.000397   0.002353

              7          8          9         10         11         12
           0.002494  -0.001831   0.000699   0.015615   0.007278  -0.003582

             13         14         15         16         17         18
           0.003683   0.001590  -0.001602   0.004869   0.003693   0.001607

             19         20         21         22         23         24
           0.001186   0.006818  -0.002270   0.009232   0.012791   0.000056

             25         26         27
          -0.007189  -0.008115  -0.004316


 FULL LOCAL GRADIENT

              1          2          3          4          5          6
          -0.023842  -0.000109   0.000216  -0.004390  -0.000982  -0.005275

              7          8          9         10         11         12
           0.006220  -0.003017   0.002766   0.001327   0.002566   0.001472

             13         14         15         16         17         18
           0.004278  -0.002326  -0.001524   0.002697   0.002122  -0.000268

             19         20         21         22         23         24
          -0.001189   0.000378  -0.000912  -0.000176   0.002402   0.003200

             25         26         27
           0.004889  -0.011468  -0.006042


 TANGENTIAL LOCAL GRADIENTS IN A.U.

              1          2          3          4          5          6
          -0.000109   0.000216  -0.004390  -0.000982  -0.005275   0.006220

              7          8          9         10         11         12
          -0.003017   0.002766   0.001327   0.002566   0.001472   0.004278

             13         14         15         16         17         18
          -0.002326  -0.001524   0.002697   0.002122  -0.000268  -0.001189

             19         20         21         22         23         24
           0.000378  -0.000912  -0.000176   0.002402   0.003200   0.004889

             25         26
          -0.011468  -0.006042

 COSANG =         0.719007709
 
 RMSQ FORCE :   0.0037329  MAXIMUM :   0.0003000  CONVERGED : NO
 MAX FORCE  :   0.0114675  MAXIMUM :   0.0004500  CONVERGED : NO
 RMSQ FORCE6:   0.0013907  MAXIMUM6:   0.0003000  CONVERGED : NO
 MAX FORCE6 :   0.0025432  MAXIMUM6:   0.0004500  CONVERGED : NO
 RMSQ DR    :   0.0186870  MAXIMUM :   0.0012000  CONVERGED : NO
 MAX DR     :   0.0407695  MAXIMUM :   0.0018000  CONVERGED : NO
 


 HESSIAN EIGENVALUES


                1           2           3           4           5           6
             0.05738     0.12065     0.96748     0.99996     0.99999     1.00000
 


                7           8           9          10          11          12
             1.00000     1.00000     1.00000     1.00000     1.00000     1.00000
 


               13          14          15          16          17          18
             1.00000     1.00000     1.00000     1.00000     1.00000     1.00000
 


               19          20          21          22          23          24
             1.00000     1.00001     1.00015     1.00111     1.00521     1.06176
 


               25          26
             1.07214     1.15821
 


 LAMBDA FOR LMQA STEP: 0.00

  |TANGENTIAL STEP| =   0.063185  |PARALLEL STEP| =   0.000383


 STEP IN NORMAL COORDINATES

              1          2          3          4          5          6
          -0.010744  -0.003842   0.000441  -0.009079  -0.016910  -0.006483

              7          8          9         10         11         12
          -0.008534   0.011693  -0.013392  -0.018883   0.014253   0.016093

             13         14         15         16         17         18
          -0.017219   0.011726   0.005067  -0.004469  -0.004253   0.006155

             19         20         21         22         23         24
           0.010238  -0.005308  -0.000734   0.000719  -0.006063  -0.006091

             25         26         27
          -0.007067   0.038039   0.001906

 DISPLACEMENT STEP IN ANGSTROM

  NO.  ATOM        X             Y             Z

    1  C       -0.005050     -0.001782      0.000151
    2  C       -0.002557     -0.005123     -0.002364
    3  H       -0.003456      0.009439     -0.004626
    4  SI      -0.000050      0.004720      0.003898
    5  H       -0.002960      0.004210      0.004472
    6  H        0.001899     -0.003444      0.002361
    7  H        0.011960     -0.006596     -0.000175
    8  H        0.004587     -0.001602     -0.001450
    9  H        0.006129     -0.002290     -0.013401
   10  H        0.004064      0.012864      0.000890
   11  H        0.004301     -0.013658     -0.001005


 ACTIVE CARTESIAN DISPLACEMENT STEP

              1          2          3          4          5          6
          -0.010744  -0.003842   0.000441  -0.009079  -0.016910  -0.006483

              7          8          9         10         11         12
          -0.008534   0.011693  -0.013392  -0.018883   0.014253   0.016093

             13         14         15         16         17         18
          -0.017219   0.011726   0.005067  -0.004469  -0.004253   0.006155

             19         20         21         22         23         24
           0.010238  -0.005308  -0.000734   0.000719  -0.006063  -0.006091

             25         26         27
          -0.007067   0.038039   0.001906
 
 PREDICTED ENERGY CHANGE: -0.000318171
 
 INTERPOLATION DISTANCE: 5.2110877400


 COORDINATES OF OPTIMIZATION STEP 8 IN ANGSTROM

  NO.  ATOM        X              Y              Z        Z-ATOM   MASS   TYPE

    1  C        -1.807604      -0.350378       0.008041       6    12.011  QM
    2  C        -0.631404       0.624682       0.018682       6    12.011  QM
    3  H        -2.761561       0.184089      -0.133458       1     1.008  QM
    4  SI        1.120624      -0.141879      -0.006585      14    28.085  QM
    5  H        -1.875711      -0.916090       0.949588       1     1.008  QM
    6  H        -1.707526      -1.070896      -0.816940       1     1.008  QM
    7  H        -0.708225       1.345665       0.855109       1     1.008  QM
    8  H        -0.631419       1.264580      -0.885375       1     1.008  QM
    9  H         1.920553       1.062200       0.130092       1     1.008  QM
   10  H         1.303456      -0.975982      -1.266316       1     1.008  QM
   11  H         1.431519      -1.044245       1.171274       1     1.008  QM


 
 NEW SCF-ENERGY CALCULATED IN 8 CYCLES
 

 TOTAL ENERGY    =       -370.146326942

 ENERGY CHANGE =         -0.000513244
 ENERGY RATIO  =          1.613106353
 TRUST RADIUS  =          0.300000000
 
 BFGS DELTA*GAMMA: 0.262E-03
 
 BFGS DELTA*DE2*DELTA: 0.651E-03
 
 *** ENTERING OPTIMIZATION CYCLE: 9 ***
 

 PROJECTED CARTESIAN GRADIENTS IN A.U.

  NO.  ATOM        X             Y             Z

    1  C       -0.002335     -0.000055      0.000781
    2  C       -0.008620     -0.000609      0.000901
    3  H        0.001395      0.001778     -0.000914
    4  SI       0.011873      0.003241     -0.001816
    5  H       -0.002335      0.002431     -0.001667
    6  H       -0.000678      0.003526      0.001569
    7  H       -0.002100      0.002357     -0.001969
    8  H        0.002406      0.000211      0.001841
    9  H       -0.019284     -0.012879      0.004334
   10  H       -0.003904     -0.008463     -0.003321
   11  H       -0.000358     -0.003775      0.003903


 ACTIVE CARTESIAN GRADIENTS

              1          2          3          4          5          6
          -0.002629   0.000187   0.001271  -0.010925  -0.002516   0.001966

              7          8          9         10         11         12
           0.000149  -0.000215   0.000234   0.014310   0.010209  -0.003670

             13         14         15         16         17         18
           0.003985   0.001417  -0.001061   0.005630   0.003468   0.001404

             19         20         21         22         23         24
           0.001929   0.006565  -0.002326   0.009093   0.013802  -0.000884

             25         26         27
          -0.008119  -0.005911  -0.005138


 FULL LOCAL GRADIENT

              1          2          3          4          5          6
          -0.025030  -0.000989   0.000727  -0.006072  -0.004151  -0.005238

              7          8          9         10         11         12
           0.003785  -0.001493   0.002659  -0.000208   0.005711   0.001445

             13         14         15         16         17         18
           0.004486  -0.002421  -0.000957   0.003439   0.001875  -0.000436

             19         20         21         22         23         24
          -0.000395   0.000088  -0.000973  -0.000290   0.003321   0.002276

             25         26         27
           0.004239  -0.009215  -0.006943


 TANGENTIAL LOCAL GRADIENTS IN A.U.

              1          2          3          4          5          6
          -0.000989   0.000727  -0.006072  -0.004151  -0.005238   0.003785

              7          8          9         10         11         12
          -0.001493   0.002659  -0.000208   0.005711   0.001445   0.004486

             13         14         15         16         17         18
          -0.002421  -0.000957   0.003439   0.001875  -0.000436  -0.000395

             19         20         21         22         23         24
           0.000088  -0.000973  -0.000290   0.003321   0.002276   0.004239

             25         26
          -0.009215  -0.006943

 COSANG =         0.938295562
 
 RMSQ FORCE :   0.0036813  MAXIMUM :   0.0003000  CONVERGED : NO
 MAX FORCE  :   0.0092154  MAXIMUM :   0.0004500  CONVERGED : NO
 RMSQ FORCE6:   0.0006946  MAXIMUM6:   0.0003000  CONVERGED : NO
 MAX FORCE6 :   0.0024462  MAXIMUM6:   0.0004500  CONVERGED : NO
 RMSQ DR    :   0.0121602  MAXIMUM :   0.0012000  CONVERGED : NO
 MAX DR     :   0.0380389  MAXIMUM :   0.0018000  CONVERGED : NO
 


 HESSIAN EIGENVALUES


                1           2           3           4           5           6
             0.04787     0.08879     0.68072     0.99975     0.99998     1.00000
 


                7           8           9          10          11          12
             1.00000     1.00000     1.00000     1.00000     1.00000     1.00000
 


               13          14          15          16          17          18
             1.00000     1.00000     1.00000     1.00000     1.00000     1.00000
 


               19          20          21          22          23          24
             1.00001     1.00010     1.00019     1.00221     1.00553     1.02506
 


               25          26
             1.06345     1.13512
 


 LAMBDA FOR LMQA STEP: 0.00

  |TANGENTIAL STEP| =   0.112949  |PARALLEL STEP| =   0.001224


 STEP IN NORMAL COORDINATES

              1          2          3          4          5          6
          -0.016372  -0.003668  -0.000386  -0.000436  -0.021241  -0.008230

              7          8          9         10         11         12
          -0.016477   0.020161  -0.025286  -0.029065   0.012055   0.024080

             13         14         15         16         17         18
          -0.035352   0.023226   0.009375  -0.013369  -0.009567   0.011037

             19         20         21         22         23         24
           0.016845  -0.008219   0.000604   0.001414  -0.016523  -0.012865

             25         26         27
          -0.016030   0.074584   0.013772

 DISPLACEMENT STEP IN ANGSTROM

  NO.  ATOM        X             Y             Z

    1  C       -0.007694     -0.001928     -0.000112
    2  C        0.001835     -0.007485     -0.002855
    3  H       -0.007777      0.013456     -0.009328
    4  SI      -0.002693      0.005539      0.005691
    5  H       -0.008035      0.007091      0.008638
    6  H        0.001596     -0.009213      0.004310
    7  H        0.017388     -0.011097      0.000824
    8  H        0.005733     -0.004716     -0.003150
    9  H        0.009645     -0.000215     -0.024618
   10  H        0.008525      0.029709      0.007614
   11  H        0.007365     -0.021760     -0.004091


 ACTIVE CARTESIAN DISPLACEMENT STEP

              1          2          3          4          5          6
          -0.016372  -0.003668  -0.000386  -0.000436  -0.021241  -0.008230

              7          8          9         10         11         12
          -0.016477   0.020161  -0.025286  -0.029065   0.012055   0.024080

             13         14         15         16         17         18
          -0.035352   0.023226   0.009375  -0.013369  -0.009567   0.011037

             19         20         21         22         23         24
           0.016845  -0.008219   0.000604   0.001414  -0.016523  -0.012865

             25         26         27
          -0.016030   0.074584   0.013772
 
 PREDICTED ENERGY CHANGE: -0.000552190
 
 INTERPOLATION DISTANCE: 5.2110877400
 
 *** SCFTOL TIGHTEN TO 0.750E-07 ***
 
 *** CDFTOL TIGHTEN TO 0.500E-04 ***


 COORDINATES OF OPTIMIZATION STEP 9 IN ANGSTROM

  NO.  ATOM        X              Y              Z        Z-ATOM   MASS   TYPE

    1  C        -1.815298      -0.352306       0.007929       6    12.011  QM
    2  C        -0.629569       0.617197       0.015827       6    12.011  QM
    3  H        -2.769338       0.197545      -0.142786       1     1.008  QM
    4  SI        1.117931      -0.136340      -0.000893      14    28.085  QM
    5  H        -1.883745      -0.908999       0.958227       1     1.008  QM
    6  H        -1.705930      -1.080110      -0.812630       1     1.008  QM
    7  H        -0.690837       1.334568       0.855932       1     1.008  QM
    8  H        -0.625686       1.259863      -0.888525       1     1.008  QM
    9  H         1.930198       1.061985       0.105475       1     1.008  QM
   10  H         1.311982      -0.946273      -1.258702       1     1.008  QM
   11  H         1.438885      -1.066005       1.167183       1     1.008  QM


 
 NEW SCF-ENERGY CALCULATED IN 8 CYCLES
 

 TOTAL ENERGY    =       -370.147092718

 ENERGY CHANGE =         -0.000765776
 ENERGY RATIO  =          1.386797794
 TRUST RADIUS  =          0.300000000
 
 BFGS DELTA*GAMMA: 0.728E-03
 
 BFGS DELTA*DE2*DELTA: 0.115E-02
 
 *** ENTERING OPTIMIZATION CYCLE: 10 ***
 

 PROJECTED CARTESIAN GRADIENTS IN A.U.

  NO.  ATOM        X             Y             Z

    1  C       -0.001353     -0.001484      0.000798
    2  C       -0.005839     -0.001712      0.000779
    3  H       -0.002967      0.005753     -0.001661
    4  SI       0.009135      0.004620     -0.002467
    5  H       -0.001793      0.001875      0.000240
    6  H        0.000564      0.002745      0.000365
    7  H       -0.000210      0.001669     -0.001761
    8  H        0.002951      0.000860      0.000847
    9  H       -0.018177     -0.013519      0.003162
   10  H       -0.003906     -0.005717      0.000323
   11  H        0.000145     -0.007022      0.006063


 ACTIVE CARTESIAN GRADIENTS

              1          2          3          4          5          6
          -0.001524  -0.002021   0.001307  -0.007715  -0.004880   0.001837

              7          8          9         10         11         12
          -0.004004   0.003030  -0.000633   0.011105   0.011690  -0.005564

             13         14         15         16         17         18
           0.003883   0.000920   0.000782   0.005979   0.002384   0.000153

             19         20         21         22         23         24
           0.003004   0.005539  -0.002561   0.008341   0.013790  -0.003234

             25         26         27
          -0.009014  -0.000961  -0.004243


 FULL LOCAL GRADIENT

              1          2          3          4          5          6
          -0.024796  -0.002497   0.001185  -0.005020  -0.006037  -0.002295

              7          8          9         10         11         12
          -0.001361   0.001907   0.001796  -0.001897   0.007982  -0.000959

             13         14         15         16         17         18
           0.004165  -0.002416   0.000917   0.003947   0.000905  -0.001443

             19         20         21         22         23         24
           0.000997  -0.000320  -0.001346  -0.000085   0.004150  -0.000368

             25         26         27
           0.002609  -0.003814  -0.005962


 TANGENTIAL LOCAL GRADIENTS IN A.U.

              1          2          3          4          5          6
          -0.002497   0.001185  -0.005020  -0.006037  -0.002295  -0.001361

              7          8          9         10         11         12
           0.001907   0.001796  -0.001897   0.007982  -0.000959   0.004165

             13         14         15         16         17         18
          -0.002416   0.000917   0.003947   0.000905  -0.001443   0.000997

             19         20         21         22         23         24
          -0.000320  -0.001346  -0.000085   0.004150  -0.000368   0.002609

             25         26
          -0.003814  -0.005962

 COSANG =         0.819358035
 
 RMSQ FORCE :   0.0032295  MAXIMUM :   0.0003000  CONVERGED : NO
 MAX FORCE  :   0.0079815  MAXIMUM :   0.0004500  CONVERGED : NO
 RMSQ FORCE6:   0.0007461  MAXIMUM6:   0.0003000  CONVERGED : NO
 MAX FORCE6 :   0.0034296  MAXIMUM6:   0.0004500  CONVERGED : NO
 RMSQ DR    :   0.0217383  MAXIMUM :   0.0012000  CONVERGED : NO
 MAX DR     :   0.0745845  MAXIMUM :   0.0018000  CONVERGED : NO
 


 HESSIAN EIGENVALUES


                1           2           3           4           5           6
             0.04174     0.08582     0.49443     0.99929     0.99997     1.00000
 


                7           8           9          10          11          12
             1.00000     1.00000     1.00000     1.00000     1.00000     1.00000
 


               13          14          15          16          17          18
             1.00000     1.00000     1.00000     1.00000     1.00000     1.00000
 


               19          20          21          22          23          24
             1.00007     1.00013     1.00074     1.00242     1.00409     1.03664
 


               25          26
             1.06478     1.17566
 


 LAMBDA FOR LMQA STEP: 0.00

  |TANGENTIAL STEP| =   0.070361  |PARALLEL STEP| =   0.000475


 STEP IN NORMAL COORDINATES

              1          2          3          4          5          6
          -0.007077   0.002627  -0.000917   0.010129  -0.004411  -0.001711

              7          8          9         10         11         12
          -0.007679   0.009279  -0.016660  -0.011476  -0.006638   0.012392

             13         14         15         16         17         18
          -0.026704   0.017537   0.004381  -0.013577  -0.006267   0.008916

             19         20         21         22         23         24
           0.008167  -0.001993   0.002295   0.002513  -0.014210  -0.008110

             25         26         27
          -0.009586   0.044687   0.015310

 DISPLACEMENT STEP IN ANGSTROM

  NO.  ATOM        X             Y             Z

    1  C       -0.003326      0.000684     -0.000291
    2  C        0.005018     -0.003100     -0.000459
    3  H       -0.004225      0.003881     -0.006743
    4  SI      -0.002930      0.000089      0.002667
    5  H       -0.008010      0.004730      0.004994
    6  H       -0.001090     -0.007806      0.003643
    7  H        0.006331     -0.005586      0.001385
    8  H        0.001506     -0.004750     -0.002135
    9  H        0.004049      0.004820     -0.013977
   10  H        0.006342      0.022021      0.007150
   11  H        0.004717     -0.009436     -0.005804


 ACTIVE CARTESIAN DISPLACEMENT STEP

              1          2          3          4          5          6
          -0.007077   0.002627  -0.000917   0.010129  -0.004411  -0.001711

              7          8          9         10         11         12
          -0.007679   0.009279  -0.016660  -0.011476  -0.006638   0.012392

             13         14         15         16         17         18
          -0.026704   0.017537   0.004381  -0.013577  -0.006267   0.008916

             19         20         21         22         23         24
           0.008167  -0.001993   0.002295   0.002513  -0.014210  -0.008110

             25         26         27
          -0.009586   0.044687   0.015310
 
 PREDICTED ENERGY CHANGE: -0.000296695
 
 INTERPOLATION DISTANCE: 5.2110877400


 COORDINATES OF OPTIMIZATION STEP 10 IN ANGSTROM

  NO.  ATOM        X              Y              Z        Z-ATOM   MASS   TYPE

    1  C        -1.818624      -0.351622       0.007637       6    12.011  QM
    2  C        -0.624551       0.614097       0.015369       6    12.011  QM
    3  H        -2.773562       0.201426      -0.149529       1     1.008  QM
    4  SI        1.115002      -0.136251       0.001773      14    28.085  QM
    5  H        -1.891755      -0.904268       0.963220       1     1.008  QM
    6  H        -1.707020      -1.087916      -0.808986       1     1.008  QM
    7  H        -0.684506       1.328982       0.857318       1     1.008  QM
    8  H        -0.624180       1.255113      -0.890660       1     1.008  QM
    9  H         1.934247       1.066806       0.091498       1     1.008  QM
   10  H         1.318324      -0.924253      -1.251552       1     1.008  QM
   11  H         1.443602      -1.075441       1.161379       1     1.008  QM


 
 NEW SCF-ENERGY CALCULATED IN 8 CYCLES
 

 TOTAL ENERGY    =       -370.147521107

 ENERGY CHANGE =         -0.000428389
 ENERGY RATIO  =          1.443869433
 TRUST RADIUS  =          0.300000000
 
 BFGS DELTA*GAMMA: 0.347E-03
 
 BFGS DELTA*DE2*DELTA: 0.610E-03
 
 *** ENTERING OPTIMIZATION CYCLE: 11 ***
 

 PROJECTED CARTESIAN GRADIENTS IN A.U.

  NO.  ATOM        X             Y             Z

    1  C       -0.000964     -0.001597      0.000635
    2  C       -0.001587     -0.001425      0.000960
    3  H       -0.004799      0.006107     -0.001954
    4  SI       0.005913      0.003897     -0.003196
    5  H       -0.001553      0.000781      0.001763
    6  H        0.001338      0.001115     -0.000783
    7  H       -0.000193      0.001248     -0.001485
    8  H        0.002365      0.000746      0.000364
    9  H       -0.016534     -0.010793      0.002708
   10  H       -0.003633     -0.002272      0.004433
   11  H        0.000603     -0.007071      0.006320


 ACTIVE CARTESIAN GRADIENTS

              1          2          3          4          5          6
          -0.001085  -0.002235   0.001041  -0.002557  -0.003750   0.001989

              7          8          9         10         11         12
          -0.005337   0.004501  -0.000984   0.008631   0.008956  -0.007434

             13         14         15         16         17         18
           0.003220   0.000577   0.002183   0.005243   0.001257  -0.001103

             19         20         21         22         23         24
           0.003381   0.004405  -0.002708   0.007524   0.011988  -0.004809

             25         26         27
          -0.008489   0.002332  -0.001697


 FULL LOCAL GRADIENT

              1          2          3          4          5          6
          -0.022212  -0.002483   0.001032  -0.001673  -0.004087   0.000535

              7          8          9         10         11         12
          -0.003677   0.003661   0.000961  -0.001910   0.006026  -0.003656

             13         14         15         16         17         18
           0.003349  -0.002150   0.002313   0.003487  -0.000006  -0.002395

             19         20         21         22         23         24
           0.001744  -0.000480  -0.001689   0.000462   0.003753  -0.002394

             25         26         27
           0.001555   0.000008  -0.003166


 TANGENTIAL LOCAL GRADIENTS IN A.U.

              1          2          3          4          5          6
          -0.002483   0.001032  -0.001673  -0.004087   0.000535  -0.003677

              7          8          9         10         11         12
           0.003661   0.000961  -0.001910   0.006026  -0.003656   0.003349

             13         14         15         16         17         18
          -0.002150   0.002313   0.003487  -0.000006  -0.002395   0.001744

             19         20         21         22         23         24
          -0.000480  -0.001689   0.000462   0.003753  -0.002394   0.001555

             25         26
           0.000008  -0.003166

 COSANG =         0.847067357
 
 RMSQ FORCE :   0.0026738  MAXIMUM :   0.0003000  CONVERGED : NO
 MAX FORCE  :   0.0060263  MAXIMUM :   0.0004500  CONVERGED : NO
 RMSQ FORCE6:   0.0010508  MAXIMUM6:   0.0003000  CONVERGED : NO
 MAX FORCE6 :   0.0050168  MAXIMUM6:   0.0004500  CONVERGED : NO
 RMSQ DR    :   0.0135412  MAXIMUM :   0.0012000  CONVERGED : NO
 MAX DR     :   0.0446873  MAXIMUM :   0.0018000  CONVERGED : NO
 


 HESSIAN EIGENVALUES


                1           2           3           4           5           6
             0.03835     0.08952     0.30418     0.99065     0.99997     0.99999
 


                7           8           9          10          11          12
             1.00000     1.00000     1.00000     1.00000     1.00000     1.00000
 


               13          14          15          16          17          18
             1.00000     1.00000     1.00000     1.00000     1.00000     1.00005
 


               19          20          21          22          23          24
             1.00007     1.00013     1.00045     1.00210     1.00568     1.05651
 


               25          26
             1.07450     1.11981
 


 LAMBDA FOR LMQA STEP: 0.00

  |TANGENTIAL STEP| =   0.055041  |PARALLEL STEP| =   0.000291


 STEP IN NORMAL COORDINATES

              1          2          3          4          5          6
          -0.002919   0.006575  -0.001011   0.010579   0.003250   0.001448

              7          8          9         10         11         12
          -0.000747   0.001868  -0.013220  -0.001326  -0.015870   0.010418

             13         14         15         16         17         18
          -0.024452   0.016726   0.000121  -0.014712  -0.003412   0.010701

             19         20         21         22         23         24
           0.003227   0.002609   0.003642   0.004040  -0.012763  -0.003579

             25         26         27
          -0.004227   0.025569   0.014030

 DISPLACEMENT STEP IN ANGSTROM

  NO.  ATOM        X             Y             Z

    1  C       -0.001372      0.002259     -0.000325
    2  C        0.004466     -0.001072      0.000676
    3  H       -0.000879     -0.001524     -0.005810
    4  SI      -0.001744     -0.002796      0.001931
    5  H       -0.008918      0.004746      0.002388
    6  H       -0.003113     -0.006596      0.004586
    7  H        0.000831     -0.002736      0.001589
    8  H       -0.000174     -0.005103     -0.001428
    9  H        0.001263      0.007769     -0.008361
   10  H        0.005676      0.016840      0.003647
   11  H        0.003839     -0.002735     -0.008018


 ACTIVE CARTESIAN DISPLACEMENT STEP

              1          2          3          4          5          6
          -0.002919   0.006575  -0.001011   0.010579   0.003250   0.001448

              7          8          9         10         11         12
          -0.000747   0.001868  -0.013220  -0.001326  -0.015870   0.010418

             13         14         15         16         17         18
          -0.024452   0.016726   0.000121  -0.014712  -0.003412   0.010701

             19         20         21         22         23         24
           0.003227   0.002609   0.003642   0.004040  -0.012763  -0.003579

             25         26         27
          -0.004227   0.025569   0.014030
 
 PREDICTED ENERGY CHANGE: -0.000216401
 
 INTERPOLATION DISTANCE: 5.2110877400
 
 *** SCFTOL TIGHTEN TO 0.500E-07 ***
 
 *** CDFTOL TIGHTEN TO 0.250E-04 ***


 COORDINATES OF OPTIMIZATION STEP 11 IN ANGSTROM

  NO.  ATOM        X              Y              Z        Z-ATOM   MASS   TYPE

    1  C        -1.819996      -0.349363       0.007312       6    12.011  QM
    2  C        -0.620085       0.613025       0.016045       6    12.011  QM
    3  H        -2.774441       0.199902      -0.155339       1     1.008  QM
    4  SI        1.113258      -0.139047       0.003704      14    28.085  QM
    5  H        -1.900674      -0.899522       0.965609       1     1.008  QM
    6  H        -1.710133      -1.094512      -0.804400       1     1.008  QM
    7  H        -0.683675       1.326246       0.858907       1     1.008  QM
    8  H        -0.624354       1.250010      -0.892088       1     1.008  QM
    9  H         1.935509       1.074575       0.083136       1     1.008  QM
   10  H         1.323999      -0.907413      -1.247905       1     1.008  QM
   11  H         1.447440      -1.078175       1.153361       1     1.008  QM


 
 NEW SCF-ENERGY CALCULATED IN 9 CYCLES
 

 TOTAL ENERGY    =       -370.147824856

 ENERGY CHANGE =         -0.000303749
 ENERGY RATIO  =          1.403642618
 TRUST RADIUS  =          0.300000000
 
 BFGS DELTA*GAMMA: 0.268E-03
 
 BFGS DELTA*DE2*DELTA: 0.443E-03
 
 *** ENTERING OPTIMIZATION CYCLE: 12 ***
 

 PROJECTED CARTESIAN GRADIENTS IN A.U.

  NO.  ATOM        X             Y             Z

    1  C       -0.000965     -0.000763      0.000397
    2  C        0.001538     -0.000475      0.001010
    3  H       -0.004405      0.004186     -0.001743
    4  SI       0.003558      0.001988     -0.003423
    5  H       -0.001408     -0.000259      0.002457
    6  H        0.001651     -0.000431     -0.001414
    7  H       -0.000849      0.000978     -0.001172
    8  H        0.001343      0.000264      0.000290
    9  H       -0.014749     -0.006645      0.002360
   10  H       -0.003251      0.000890      0.007507
   11  H        0.000908     -0.005205      0.004929


 ACTIVE CARTESIAN GRADIENTS

              1          2          3          4          5          6
          -0.001087  -0.001011   0.000650   0.001402  -0.001010   0.001865

              7          8          9         10         11         12
          -0.004484   0.004368  -0.000938   0.007058   0.004301  -0.008080

             13         14         15         16         17         18
           0.002322   0.000442   0.002699   0.004055   0.000418  -0.001885

             19         20         21         22         23         24
           0.003448   0.003351  -0.002631   0.006881   0.009390  -0.005332

             25         26         27
          -0.007167   0.003965   0.001360


 FULL LOCAL GRADIENT

              1          2          3          4          5          6
          -0.018590  -0.001395   0.000515   0.001428  -0.000861   0.001832

              7          8          9         10         11         12
          -0.003554   0.003811   0.000384  -0.001059   0.002021  -0.005158

             13         14         15         16         17         18
           0.002347  -0.001671   0.002803   0.002617  -0.000591  -0.002868

             19         20         21         22         23         24
           0.002172  -0.000491  -0.001816   0.001229   0.002684  -0.003390

             25         26         27
           0.001018   0.002141   0.000187


 TANGENTIAL LOCAL GRADIENTS IN A.U.

              1          2          3          4          5          6
          -0.001395   0.000515   0.001428  -0.000861   0.001832  -0.003554

              7          8          9         10         11         12
           0.003811   0.000384  -0.001059   0.002021  -0.005158   0.002347

             13         14         15         16         17         18
          -0.001671   0.002803   0.002617  -0.000591  -0.002868   0.002172

             19         20         21         22         23         24
          -0.000491  -0.001816   0.001229   0.002684  -0.003390   0.001018

             25         26
           0.002141   0.000187

 COSANG =         0.809404382
 
 RMSQ FORCE :   0.0022630  MAXIMUM :   0.0003000  CONVERGED : NO
 MAX FORCE  :   0.0051585  MAXIMUM :   0.0004500  CONVERGED : NO
 RMSQ FORCE6:   0.0011938  MAXIMUM6:   0.0003000  CONVERGED : NO
 MAX FORCE6 :   0.0049174  MAXIMUM6:   0.0004500  CONVERGED : NO
 RMSQ DR    :   0.0105927  MAXIMUM :   0.0012000  CONVERGED : NO
 MAX DR     :   0.0255692  MAXIMUM :   0.0018000  CONVERGED : NO
 


 HESSIAN EIGENVALUES


                1           2           3           4           5           6
             0.03513     0.09131     0.21762     0.92241     0.99997     0.99998
 


                7           8           9          10          11          12
             1.00000     1.00000     1.00000     1.00000     1.00000     1.00000
 


               13          14          15          16          17          18
             1.00000     1.00000     1.00000     1.00000     1.00000     1.00006
 


               19          20          21          22          23          24
             1.00011     1.00027     1.00037     1.00336     1.00698     1.04141
 


               25          26
             1.06312     1.11519
 


 LAMBDA FOR LMQA STEP: 0.00

  |TANGENTIAL STEP| =   0.043157  |PARALLEL STEP| =   0.000179


 STEP IN NORMAL COORDINATES

              1          2          3          4          5          6
          -0.001609   0.006400  -0.000784   0.003649   0.003514   0.002217

              7          8          9         10         11         12
           0.003334  -0.002935  -0.010316   0.003566  -0.013338   0.012058

             13         14         15         16         17         18
          -0.020681   0.014920  -0.003242  -0.013190  -0.000785   0.011972

             19         20         21         22         23         24
          -0.000189   0.004628   0.004143   0.003625  -0.009964   0.001200

             25         26         27
          -0.001465   0.011447   0.007827

 DISPLACEMENT STEP IN ANGSTROM

  NO.  ATOM        X             Y             Z

    1  C       -0.000756      0.002244     -0.000253
    2  C        0.001276     -0.000453      0.000912
    3  H        0.001541     -0.003287     -0.004706
    4  SI       0.000367     -0.002786      0.002176
    5  H       -0.008357      0.005058      0.000186
    6  H       -0.004091     -0.004314      0.005244
    7  H       -0.000986     -0.001336      0.001328
    8  H       -0.000271     -0.004481     -0.000802
    9  H        0.000706      0.006249     -0.005368
   10  H        0.004920      0.010647     -0.001558
   11  H        0.002806     -0.000011     -0.008087


 ACTIVE CARTESIAN DISPLACEMENT STEP

              1          2          3          4          5          6
          -0.001609   0.006400  -0.000784   0.003649   0.003514   0.002217

              7          8          9         10         11         12
           0.003334  -0.002935  -0.010316   0.003566  -0.013338   0.012058

             13         14         15         16         17         18
          -0.020681   0.014920  -0.003242  -0.013190  -0.000785   0.011972

             19         20         21         22         23         24
          -0.000189   0.004628   0.004143   0.003625  -0.009964   0.001200

             25         26         27
          -0.001465   0.011447   0.007827
 
 PREDICTED ENERGY CHANGE: -0.000137444
 
 INTERPOLATION DISTANCE: 5.2110877400


 COORDINATES OF OPTIMIZATION STEP 12 IN ANGSTROM

  NO.  ATOM        X              Y              Z        Z-ATOM   MASS   TYPE

    1  C        -1.820752      -0.347120       0.007060       6    12.011  QM
    2  C        -0.618808       0.612573       0.016957       6    12.011  QM
    3  H        -2.772901       0.196615      -0.160046       1     1.008  QM
    4  SI        1.113625      -0.141833       0.005880      14    28.085  QM
    5  H        -1.909031      -0.894464       0.965795       1     1.008  QM
    6  H        -1.714224      -1.098826      -0.799156       1     1.008  QM
    7  H        -0.684660       1.324911       0.860235       1     1.008  QM
    8  H        -0.624626       1.245529      -0.892890       1     1.008  QM
    9  H         1.936215       1.080824       0.077769       1     1.008  QM
   10  H         1.328919      -0.896766      -1.249463       1     1.008  QM
   11  H         1.450246      -1.078186       1.145274       1     1.008  QM


 
 NEW SCF-ENERGY CALCULATED IN 9 CYCLES
 

 TOTAL ENERGY    =       -370.148027671

 ENERGY CHANGE =         -0.000202815
 ENERGY RATIO  =          1.475615145
 TRUST RADIUS  =          0.300000000
 
 BFGS DELTA*GAMMA: 0.152E-03
 
 BFGS DELTA*DE2*DELTA: 0.282E-03
 
 *** ENTERING OPTIMIZATION CYCLE: 13 ***
 

 PROJECTED CARTESIAN GRADIENTS IN A.U.

  NO.  ATOM        X             Y             Z

    1  C       -0.001395      0.000163      0.000190
    2  C        0.001973      0.000501      0.000762
    3  H       -0.002609      0.001757     -0.001166
    4  SI       0.003184      0.000235     -0.002813
    5  H       -0.001299     -0.000602      0.002017
    6  H        0.001420     -0.000934     -0.001176
    7  H       -0.001252      0.000726     -0.000965
    8  H        0.000536     -0.000249      0.000440
    9  H       -0.013534     -0.003643      0.001780
   10  H       -0.002955      0.002451      0.008046
   11  H        0.000894     -0.003043      0.002584


 ACTIVE CARTESIAN GRADIENTS

              1          2          3          4          5          6
          -0.001571   0.000399   0.000311   0.002058   0.001333   0.001310

              7          8          9         10         11         12
          -0.002544   0.003120  -0.000650   0.006784   0.000736  -0.006727

             13         14         15         16         17         18
           0.001649   0.000604   0.002093   0.003149   0.000322  -0.001758

             19         20         21         22         23         24
           0.003461   0.002727  -0.002302   0.006630   0.007341  -0.004680

             25         26         27
          -0.005989   0.003794   0.003416


 FULL LOCAL GRADIENT

              1          2          3          4          5          6
          -0.015826  -0.000339  -0.000070   0.002581   0.001392   0.000978

              7          8          9         10         11         12
          -0.001823   0.002726   0.000250  -0.000115  -0.001274  -0.004296

             13         14         15         16         17         18
           0.001616  -0.001105   0.002172   0.001922  -0.000516  -0.002541

             19         20         21         22         23         24
           0.002400  -0.000460  -0.001613   0.001847   0.001610  -0.003041

             25         26         27
           0.000898   0.002291   0.002446


 TANGENTIAL LOCAL GRADIENTS IN A.U.

              1          2          3          4          5          6
          -0.000339  -0.000070   0.002581   0.001392   0.000978  -0.001823

              7          8          9         10         11         12
           0.002726   0.000250  -0.000115  -0.001274  -0.004296   0.001616

             13         14         15         16         17         18
          -0.001105   0.002172   0.001922  -0.000516  -0.002541   0.002400

             19         20         21         22         23         24
          -0.000460  -0.001613   0.001847   0.001610  -0.003041   0.000898

             25         26
           0.002291   0.002446

 COSANG =         0.863060152
 
 RMSQ FORCE :   0.0019156  MAXIMUM :   0.0003000  CONVERGED : NO
 MAX FORCE  :   0.0042961  MAXIMUM :   0.0004500  CONVERGED : NO
 RMSQ FORCE6:   0.0013298  MAXIMUM6:   0.0003000  CONVERGED : NO
 MAX FORCE6 :   0.0043116  MAXIMUM6:   0.0004500  CONVERGED : NO
 RMSQ DR    :   0.0083056  MAXIMUM :   0.0012000  CONVERGED : NO
 MAX DR     :   0.0206807  MAXIMUM :   0.0018000  CONVERGED : NO
 


 HESSIAN EIGENVALUES


                1           2           3           4           5           6
             0.03102     0.09069     0.17637     0.68213     0.99989     0.99998
 


                7           8           9          10          11          12
             1.00000     1.00000     1.00000     1.00000     1.00000     1.00000
 


               13          14          15          16          17          18
             1.00000     1.00000     1.00000     1.00000     1.00001     1.00005
 


               19          20          21          22          23          24
             1.00011     1.00023     1.00143     1.00384     1.00484     1.03292
 


               25          26
             1.06588     1.15074
 


 LAMBDA FOR LMQA STEP: 0.00

  |TANGENTIAL STEP| =   0.045300  |PARALLEL STEP| =   0.000197


 STEP IN NORMAL COORDINATES

              1          2          3          4          5          6
          -0.001909   0.005165  -0.000751  -0.002180   0.000300   0.002501

              7          8          9         10         11         12
           0.003897  -0.005101  -0.010977   0.004614  -0.007370   0.016660

             13         14         15         16         17         18
          -0.021879   0.016085  -0.005320  -0.014148  -0.000093   0.014669

             19         20         21         22         23         24
          -0.002449   0.005118   0.005311   0.001769  -0.010609   0.004643

             25         26         27
          -0.003448   0.009790   0.002975

 DISPLACEMENT STEP IN ANGSTROM

  NO.  ATOM        X             Y             Z

    1  C       -0.000897      0.001789     -0.000242
    2  C       -0.001170     -0.001019      0.001004
    3  H        0.002176     -0.003106     -0.005035
    4  SI       0.001833     -0.001539      0.003075
    5  H       -0.009177      0.006336     -0.000822
    6  H       -0.005338     -0.003577      0.006415
    7  H       -0.000730     -0.001484      0.001424
    8  H        0.000216     -0.004542     -0.000753
    9  H        0.002354      0.003298     -0.006656
   10  H        0.005739      0.009246     -0.005312
   11  H        0.002218     -0.000705     -0.008124


 ACTIVE CARTESIAN DISPLACEMENT STEP

              1          2          3          4          5          6
          -0.001909   0.005165  -0.000751  -0.002180   0.000300   0.002501

              7          8          9         10         11         12
           0.003897  -0.005101  -0.010977   0.004614  -0.007370   0.016660

             13         14         15         16         17         18
          -0.021879   0.016085  -0.005320  -0.014148  -0.000093   0.014669

             19         20         21         22         23         24
          -0.002449   0.005118   0.005311   0.001769  -0.010609   0.004643

             25         26         27
          -0.003448   0.009790   0.002975
 
 PREDICTED ENERGY CHANGE: -0.000115810
 
 INTERPOLATION DISTANCE: 5.2110877400
 
 *** SCFTOL TIGHTEN TO 0.250E-07 ***
 
 *** CDFTOL TIGHTEN TO 0.100E-04 ***


 COORDINATES OF OPTIMIZATION STEP 13 IN ANGSTROM

  NO.  ATOM        X              Y              Z        Z-ATOM   MASS   TYPE

    1  C        -1.821649      -0.345331       0.006818       6    12.011  QM
    2  C        -0.619978       0.611554       0.017961       6    12.011  QM
    3  H        -2.770724       0.193509      -0.165080       1     1.008  QM
    4  SI        1.115458      -0.143372       0.008955      14    28.085  QM
    5  H        -1.918209      -0.888128       0.964973       1     1.008  QM
    6  H        -1.719563      -1.102403      -0.792741       1     1.008  QM
    7  H        -0.685391       1.323426       0.861659       1     1.008  QM
    8  H        -0.624409       1.240987      -0.893643       1     1.008  QM
    9  H         1.938570       1.084122       0.071113       1     1.008  QM
   10  H         1.334658      -0.887520      -1.254775       1     1.008  QM
   11  H         1.452464      -1.078891       1.137150       1     1.008  QM


 
 NEW SCF-ENERGY CALCULATED IN 11 CYCLES
 

 TOTAL ENERGY    =       -370.148192941

 ENERGY CHANGE =         -0.000165270
 ENERGY RATIO  =          1.427079874
 TRUST RADIUS  =          0.300000000
 
 BFGS DELTA*GAMMA: 0.141E-03
 
 BFGS DELTA*DE2*DELTA: 0.239E-03
 
 *** ENTERING OPTIMIZATION CYCLE: 14 ***
 

 PROJECTED CARTESIAN GRADIENTS IN A.U.

  NO.  ATOM        X             Y             Z

    1  C       -0.001621      0.000917      0.000013
    2  C        0.000528      0.001063      0.000384
    3  H       -0.000517     -0.000372     -0.000458
    4  SI       0.003926     -0.000962     -0.001601
    5  H       -0.001223     -0.000254      0.000718
    6  H        0.000733     -0.000540     -0.000280
    7  H       -0.001158      0.000510     -0.000763
    8  H        0.000034     -0.000583      0.000441
    9  H       -0.012764     -0.002127      0.000804
   10  H       -0.002689      0.002831      0.006720
   11  H        0.000633     -0.001226     -0.000106


 ACTIVE CARTESIAN GRADIENTS

              1          2          3          4          5          6
          -0.001825   0.001532   0.000022   0.000469   0.002550   0.000583

              7          8          9         10         11         12
          -0.000526   0.001338  -0.000271   0.007203  -0.001309  -0.003882

             13         14         15         16         17         18
           0.001214   0.000960   0.000650   0.002514   0.000736  -0.000923

             19         20         21         22         23         24
           0.003522   0.002440  -0.001623   0.006543   0.006011  -0.003375

             25         26         27
          -0.005288   0.002713   0.004462


 FULL LOCAL GRADIENT

              1          2          3          4          5          6
          -0.013980   0.000587  -0.000531   0.001975   0.002247  -0.000860

              7          8          9         10         11         12
           0.000283   0.001024   0.000361   0.000725  -0.003297  -0.001669

             13         14         15         16         17         18
           0.001137  -0.000482   0.000706   0.001415   0.000006  -0.001575

             19         20         21         22         23         24
           0.002580  -0.000374  -0.001000   0.002254   0.000841  -0.001914

             25         26         27
           0.000772   0.001417   0.003615


 TANGENTIAL LOCAL GRADIENTS IN A.U.

              1          2          3          4          5          6
           0.000587  -0.000531   0.001975   0.002247  -0.000860   0.000283

              7          8          9         10         11         12
           0.001024   0.000361   0.000725  -0.003297  -0.001669   0.001137

             13         14         15         16         17         18
          -0.000482   0.000706   0.001415   0.000006  -0.001575   0.002580

             19         20         21         22         23         24
          -0.000374  -0.001000   0.002254   0.000841  -0.001914   0.000772

             25         26
           0.001417   0.003615

 COSANG =         0.806389275
 
 RMSQ FORCE :   0.0015835  MAXIMUM :   0.0003000  CONVERGED : NO
 MAX FORCE  :   0.0036152  MAXIMUM :   0.0004500  CONVERGED : NO
 RMSQ FORCE6:   0.0013320  MAXIMUM6:   0.0003000  CONVERGED : NO
 MAX FORCE6 :   0.0034376  MAXIMUM6:   0.0004500  CONVERGED : NO
 RMSQ DR    :   0.0087181  MAXIMUM :   0.0012000  CONVERGED : NO
 MAX DR     :   0.0218794  MAXIMUM :   0.0018000  CONVERGED : NO
 


 HESSIAN EIGENVALUES


                1           2           3           4           5           6
             0.02750     0.08765     0.16544     0.48336     0.99936     0.99998
 


                7           8           9          10          11          12
             1.00000     1.00000     1.00000     1.00000     1.00000     1.00000
 


               13          14          15          16          17          18
             1.00000     1.00000     1.00000     1.00000     1.00003     1.00005
 


               19          20          21          22          23          24
             1.00015     1.00023     1.00158     1.00268     1.00506     1.04729
 


               25          26
             1.07179     1.17616
 


 LAMBDA FOR LMQA STEP: 0.00

  |TANGENTIAL STEP| =   0.038006  |PARALLEL STEP| =   0.000139


 STEP IN NORMAL COORDINATES

              1          2          3          4          5          6
          -0.001814   0.001697  -0.000507  -0.004821  -0.003435   0.002412

              7          8          9         10         11         12
           0.001301  -0.004406  -0.008953   0.003071   0.002154   0.014662

             13         14         15         16         17         18
          -0.017086   0.012298  -0.004505  -0.011441  -0.000530   0.012234

             19         20         21         22         23         24
          -0.004439   0.003267   0.004845  -0.002028  -0.009520   0.005949

             25         26         27
          -0.006460   0.009566  -0.002304

 DISPLACEMENT STEP IN ANGSTROM

  NO.  ATOM        X             Y             Z

    1  C       -0.000853      0.000545     -0.000164
    2  C       -0.002071     -0.001450      0.000925
    3  H        0.001018     -0.001349     -0.004207
    4  SI       0.002060      0.000651      0.002698
    5  H       -0.007452      0.005446     -0.000868
    6  H       -0.004964     -0.002508      0.005224
    7  H       -0.000230     -0.001475      0.001258
    8  H        0.000554     -0.003358     -0.000569
    9  H        0.004314     -0.001477     -0.006897
   10  H        0.005243      0.006587     -0.006033
   11  H        0.000738     -0.002181     -0.004781


 ACTIVE CARTESIAN DISPLACEMENT STEP

              1          2          3          4          5          6
          -0.001814   0.001697  -0.000507  -0.004821  -0.003435   0.002412

              7          8          9         10         11         12
           0.001301  -0.004406  -0.008953   0.003071   0.002154   0.014662

             13         14         15         16         17         18
          -0.017086   0.012298  -0.004505  -0.011441  -0.000530   0.012234

             19         20         21         22         23         24
          -0.004439   0.003267   0.004845  -0.002028  -0.009520   0.005949

             25         26         27
          -0.006460   0.009566  -0.002304
 
 PREDICTED ENERGY CHANGE: -0.000075772
 
 INTERPOLATION DISTANCE: 5.2110877400


 COORDINATES OF OPTIMIZATION STEP 14 IN ANGSTROM

  NO.  ATOM        X              Y              Z        Z-ATOM   MASS   TYPE

    1  C        -1.822502      -0.344786       0.006654       6    12.011  QM
    2  C        -0.622049       0.610104       0.018887       6    12.011  QM
    3  H        -2.769707       0.192160      -0.169287       1     1.008  QM
    4  SI        1.117519      -0.142721       0.011653      14    28.085  QM
    5  H        -1.925661      -0.882682       0.964106       1     1.008  QM
    6  H        -1.724527      -1.104911      -0.787517       1     1.008  QM
    7  H        -0.685621       1.321952       0.862917       1     1.008  QM
    8  H        -0.623856       1.237629      -0.894212       1     1.008  QM
    9  H         1.942884       1.082645       0.064216       1     1.008  QM
   10  H         1.339901      -0.880932      -1.260808       1     1.008  QM
   11  H         1.453202      -1.081072       1.132369       1     1.008  QM


 
 NEW SCF-ENERGY CALCULATED IN 10 CYCLES
 

 TOTAL ENERGY    =       -370.148303727

 ENERGY CHANGE =         -0.000110787
 ENERGY RATIO  =          1.462105664
 TRUST RADIUS  =          0.300000000
 
 BFGS DELTA*GAMMA: 0.872E-04
 
 BFGS DELTA*DE2*DELTA: 0.157E-03
 
 *** ENTERING OPTIMIZATION CYCLE: 15 ***
 

 PROJECTED CARTESIAN GRADIENTS IN A.U.

  NO.  ATOM        X             Y             Z

    1  C       -0.001280      0.001068     -0.000069
    2  C       -0.001279      0.000928      0.000178
    3  H        0.000436     -0.001148     -0.000055
    4  SI       0.004805     -0.001031     -0.000507
    5  H       -0.001267      0.000534     -0.000713
    6  H       -0.000127      0.000391      0.000735
    7  H       -0.000716      0.000418     -0.000628
    8  H       -0.000039     -0.000628      0.000149
    9  H       -0.012611     -0.002591     -0.000187
   10  H       -0.002519      0.002287      0.004672
   11  H        0.000314     -0.000712     -0.001673


 ACTIVE CARTESIAN GRADIENTS

              1          2          3          4          5          6
          -0.001441   0.001715  -0.000113  -0.001572   0.002126   0.000201

              7          8          9         10         11         12
           0.000276   0.000021  -0.000030   0.007828  -0.001084  -0.001201

             13         14         15         16         17         18
           0.001143   0.001309  -0.000841   0.002265   0.001379   0.000098

             19         20         21         22         23         24
           0.003572   0.002541  -0.000899   0.006493   0.005838  -0.002297

             25         26         27
          -0.005427   0.001745   0.004195


 FULL LOCAL GRADIENT

              1          2          3          4          5          6
          -0.013676   0.000923  -0.000604   0.000373   0.001535  -0.002014

              7          8          9         10         11         12
           0.001241  -0.000291   0.000517   0.001154  -0.003219   0.001087

             13         14         15         16         17         18
           0.001032  -0.000060  -0.000796   0.001172   0.000666  -0.000517

             19         20         21         22         23         24
           0.002629  -0.000247  -0.000270   0.002240   0.000705  -0.000848

             25         26         27
           0.000501   0.000497   0.003361


 TANGENTIAL LOCAL GRADIENTS IN A.U.

              1          2          3          4          5          6
           0.000923  -0.000604   0.000373   0.001535  -0.002014   0.001241

              7          8          9         10         11         12
          -0.000291   0.000517   0.001154  -0.003219   0.001087   0.001032

             13         14         15         16         17         18
          -0.000060  -0.000796   0.001172   0.000666  -0.000517   0.002629

             19         20         21         22         23         24
          -0.000247  -0.000270   0.002240   0.000705  -0.000848   0.000501

             25         26
           0.000497   0.003361

 COSANG =         0.819361376
 
 RMSQ FORCE :   0.0014059  MAXIMUM :   0.0003000  CONVERGED : NO
 MAX FORCE  :   0.0033605  MAXIMUM :   0.0004500  CONVERGED : NO
 RMSQ FORCE6:   0.0010917  MAXIMUM6:   0.0003000  CONVERGED : NO
 MAX FORCE6 :   0.0025547  MAXIMUM6:   0.0004500  CONVERGED : NO
 RMSQ DR    :   0.0073142  MAXIMUM :   0.0012000  CONVERGED : NO
 MAX DR     :   0.0170860  MAXIMUM :   0.0018000  CONVERGED : NO
 


 HESSIAN EIGENVALUES


                1           2           3           4           5           6
             0.02521     0.08015     0.15845     0.34292     0.98832     0.99997
 


                7           8           9          10          11          12
             0.99999     1.00000     1.00000     1.00000     1.00000     1.00000
 


               13          14          15          16          17          18
             1.00000     1.00000     1.00000     1.00001     1.00003     1.00006
 


               19          20          21          22          23          24
             1.00015     1.00019     1.00048     1.00335     1.00764     1.05677
 


               25          26
             1.07935     1.14919
 


 LAMBDA FOR LMQA STEP: 0.00

  |TANGENTIAL STEP| =   0.034149  |PARALLEL STEP| =   0.000112


 STEP IN NORMAL COORDINATES

              1          2          3          4          5          6
          -0.001540  -0.000678  -0.000168  -0.004075  -0.004918   0.003304

              7          8          9         10         11         12
          -0.001071  -0.003278  -0.007462   0.002304   0.008159   0.009883

             13         14         15         16         17         18
          -0.013538   0.009070  -0.002595  -0.009736  -0.001559   0.009619

             19         20         21         22         23         24
          -0.007081   0.002197   0.004117  -0.005338  -0.009196   0.006497

             25         26         27
          -0.008247   0.008987  -0.006040

 DISPLACEMENT STEP IN ANGSTROM

  NO.  ATOM        X             Y             Z

    1  C       -0.000724     -0.000300     -0.000055
    2  C       -0.001584     -0.001493      0.001175
    3  H       -0.000222     -0.000208     -0.003820
    4  SI       0.001736      0.002064      0.001658
    5  H       -0.006426      0.004339     -0.000299
    6  H       -0.004598     -0.002314      0.003842
    7  H       -0.000935     -0.001094      0.001203
    8  H        0.000559     -0.002587     -0.000218
    9  H        0.005922     -0.004617     -0.006080
   10  H        0.004962      0.004654     -0.005707
   11  H       -0.000457     -0.002882     -0.001539


 ACTIVE CARTESIAN DISPLACEMENT STEP

              1          2          3          4          5          6
          -0.001540  -0.000678  -0.000168  -0.004075  -0.004918   0.003304

              7          8          9         10         11         12
          -0.001071  -0.003278  -0.007462   0.002304   0.008159   0.009883

             13         14         15         16         17         18
          -0.013538   0.009070  -0.002595  -0.009736  -0.001559   0.009619

             19         20         21         22         23         24
          -0.007081   0.002197   0.004117  -0.005338  -0.009196   0.006497

             25         26         27
          -0.008247   0.008987  -0.006040
 
 PREDICTED ENERGY CHANGE: -0.000059779
 
 INTERPOLATION DISTANCE: 5.2110877400


 COORDINATES OF OPTIMIZATION STEP 15 IN ANGSTROM

  NO.  ATOM        X              Y              Z        Z-ATOM   MASS   TYPE

    1  C        -1.823226      -0.345086       0.006599       6    12.011  QM
    2  C        -0.623633       0.608611       0.020062       6    12.011  QM
    3  H        -2.769929       0.191952      -0.173108       1     1.008  QM
    4  SI        1.119254      -0.140657       0.013311      14    28.085  QM
    5  H        -1.932087      -0.878343       0.963807       1     1.008  QM
    6  H        -1.729125      -1.107225      -0.783675       1     1.008  QM
    7  H        -0.686556       1.320858       0.864120       1     1.008  QM
    8  H        -0.623297       1.235043      -0.894430       1     1.008  QM
    9  H         1.948806       1.078028       0.058136       1     1.008  QM
   10  H         1.344862      -0.876278      -1.266515       1     1.008  QM
   11  H         1.452745      -1.083954       1.130830       1     1.008  QM


 
 NEW SCF-ENERGY CALCULATED IN 9 CYCLES
 

 TOTAL ENERGY    =       -370.148391811

 ENERGY CHANGE =         -0.000088084
 ENERGY RATIO  =          1.473493045
 TRUST RADIUS  =          0.300000000
 
 BFGS DELTA*GAMMA: 0.674E-04
 
 BFGS DELTA*DE2*DELTA: 0.123E-03
 
 *** ENTERING OPTIMIZATION CYCLE: 16 ***
 

 PROJECTED CARTESIAN GRADIENTS IN A.U.

  NO.  ATOM        X             Y             Z

    1  C       -0.000488      0.000884     -0.000083
    2  C       -0.002403      0.000293      0.000239
    3  H        0.000290     -0.001003     -0.000005
    4  SI       0.005187     -0.000265      0.000156
    5  H       -0.001459      0.001354     -0.001832
    6  H       -0.000997      0.001244      0.001476
    7  H       -0.000288      0.000446     -0.000499
    8  H        0.000140     -0.000584     -0.000312
    9  H       -0.012798     -0.004176     -0.000953
   10  H       -0.002344      0.001304      0.002719
   11  H        0.000057     -0.001250     -0.001955


 ACTIVE CARTESIAN GRADIENTS

              1          2          3          4          5          6
          -0.000550   0.001354  -0.000136  -0.002768   0.000806   0.000285

              7          8          9         10         11         12
           0.000037  -0.000697   0.000055   0.008304   0.000640   0.000560

             13         14         15         16         17         18
           0.001255   0.001590  -0.001935   0.002148   0.001933   0.000903

             19         20         21         22         23         24
           0.003489   0.002924  -0.000248   0.006387   0.006391  -0.001646

             25         26         27
          -0.006036   0.001232   0.003058


 FULL LOCAL GRADIENT

              1          2          3          4          5          6
          -0.014306   0.000979  -0.000396  -0.001134   0.000165  -0.001921

              7          8          9         10         11         12
           0.001048  -0.001029   0.000589   0.001323  -0.001667   0.003065

             13         14         15         16         17         18
           0.001109   0.000176  -0.001894   0.000980   0.001182   0.000276

             19         20         21         22         23         24
           0.002474  -0.000030   0.000431   0.001914   0.001000  -0.000112

             25         26         27
           0.000163  -0.000059   0.002166


 TANGENTIAL LOCAL GRADIENTS IN A.U.

              1          2          3          4          5          6
           0.000979  -0.000396  -0.001134   0.000165  -0.001921   0.001048

              7          8          9         10         11         12
          -0.001029   0.000589   0.001323  -0.001667   0.003065   0.001109

             13         14         15         16         17         18
           0.000176  -0.001894   0.000980   0.001182   0.000276   0.002474

             19         20         21         22         23         24
          -0.000030   0.000431   0.001914   0.001000  -0.000112   0.000163

             25         26
          -0.000059   0.002166

 COSANG =         0.831398312
 
 RMSQ FORCE :   0.0013233  MAXIMUM :   0.0003000  CONVERGED : NO
 MAX FORCE  :   0.0030652  MAXIMUM :   0.0004500  CONVERGED : NO
 RMSQ FORCE6:   0.0007914  MAXIMUM6:   0.0003000  CONVERGED : NO
 MAX FORCE6 :   0.0017352  MAXIMUM6:   0.0004500  CONVERGED : NO
 RMSQ DR    :   0.0065721  MAXIMUM :   0.0012000  CONVERGED : NO
 MAX DR     :   0.0135379  MAXIMUM :   0.0018000  CONVERGED : NO
 


 HESSIAN EIGENVALUES


                1           2           3           4           5           6
             0.02350     0.07207     0.14218     0.27697     0.90018     0.99991
 


                7           8           9          10          11          12
             0.99999     1.00000     1.00000     1.00000     1.00000     1.00000
 


               13          14          15          16          17          18
             1.00000     1.00000     1.00000     1.00001     1.00004     1.00006
 


               19          20          21          22          23          24
             1.00008     1.00022     1.00105     1.00353     1.00741     1.04425
 


               25          26
             1.06087     1.17954
 


 LAMBDA FOR LMQA STEP: 0.00

  |TANGENTIAL STEP| =   0.032293  |PARALLEL STEP| =   0.000100


 STEP IN NORMAL COORDINATES

              1          2          3          4          5          6
          -0.001617  -0.001754   0.000341  -0.001570  -0.004173   0.004964

              7          8          9         10         11         12
          -0.002377  -0.001889  -0.007056   0.002656   0.009503   0.003406

             13         14         15         16         17         18
          -0.012199   0.007293   0.000034  -0.009183  -0.002717   0.007785

             19         20         21         22         23         24
          -0.009985   0.002397   0.002977  -0.007225  -0.009342   0.006400

             25         26         27
          -0.007780   0.006881  -0.008223

 DISPLACEMENT STEP IN ANGSTROM

  NO.  ATOM        X             Y             Z

    1  C       -0.000760     -0.000690      0.000109
    2  C       -0.000385     -0.001107      0.001665
    3  H       -0.001007      0.000291     -0.004075
    4  SI       0.001342      0.002387      0.000191
    5  H       -0.006416      0.003439      0.000801
    6  H       -0.004206     -0.002848      0.002729
    7  H       -0.002693     -0.000356      0.001137
    8  H        0.000421     -0.002314      0.000367
    9  H        0.006821     -0.005381     -0.003954
   10  H        0.004920      0.003354     -0.005036
   11  H       -0.000973     -0.002584      0.000898


 ACTIVE CARTESIAN DISPLACEMENT STEP

              1          2          3          4          5          6
          -0.001617  -0.001754   0.000341  -0.001570  -0.004173   0.004964

              7          8          9         10         11         12
          -0.002377  -0.001889  -0.007056   0.002656   0.009503   0.003406

             13         14         15         16         17         18
          -0.012199   0.007293   0.000034  -0.009183  -0.002717   0.007785

             19         20         21         22         23         24
          -0.009985   0.002397   0.002977  -0.007225  -0.009342   0.006400

             25         26         27
          -0.007780   0.006881  -0.008223
 
 PREDICTED ENERGY CHANGE: -0.000051576
 
 INTERPOLATION DISTANCE: 5.2110877400


 COORDINATES OF OPTIMIZATION STEP 16 IN ANGSTROM

  NO.  ATOM        X              Y              Z        Z-ATOM   MASS   TYPE

    1  C        -1.823986      -0.345776       0.006708       6    12.011  QM
    2  C        -0.624018       0.607504       0.021727       6    12.011  QM
    3  H        -2.770936       0.192243      -0.177183       1     1.008  QM
    4  SI        1.120597      -0.138270       0.013503      14    28.085  QM
    5  H        -1.938503      -0.874903       0.964608       1     1.008  QM
    6  H        -1.733331      -1.110073      -0.780946       1     1.008  QM
    7  H        -0.689249       1.320502       0.865257       1     1.008  QM
    8  H        -0.622877       1.232728      -0.894063       1     1.008  QM
    9  H         1.955627       1.072647       0.054182       1     1.008  QM
   10  H         1.349782      -0.872923      -1.271550       1     1.008  QM
   11  H         1.451772      -1.086539       1.131728       1     1.008  QM


 
 NEW SCF-ENERGY CALCULATED IN 9 CYCLES
 

 TOTAL ENERGY    =       -370.148470355

 ENERGY CHANGE =         -0.000078544
 ENERGY RATIO  =          1.522884221
 TRUST RADIUS  =          0.300000000
 
 BFGS DELTA*GAMMA: 0.526E-04
 
 BFGS DELTA*DE2*DELTA: 0.106E-03
 
 *** ENTERING OPTIMIZATION CYCLE: 17 ***
 

 PROJECTED CARTESIAN GRADIENTS IN A.U.

  NO.  ATOM        X             Y             Z

    1  C        0.000249      0.000529     -0.000080
    2  C       -0.002455     -0.000173      0.000530
    3  H       -0.000488     -0.000553     -0.000208
    4  SI       0.005041      0.000724      0.000303
    5  H       -0.001765      0.001840     -0.002313
    6  H       -0.001720      0.001595      0.001710
    7  H       -0.000188      0.000508     -0.000446
    8  H        0.000375     -0.000692     -0.000623
    9  H       -0.013030     -0.005810     -0.001363
   10  H       -0.002099      0.000330      0.001317
   11  H       -0.000081     -0.002268     -0.001226


 ACTIVE CARTESIAN GRADIENTS

              1          2          3          4          5          6
           0.000280   0.000750  -0.000133  -0.002737  -0.000231   0.000732

              7          8          9         10         11         12
          -0.000735  -0.000859   0.000020   0.008551   0.002745   0.001147

             13         14         15         16         17         18
           0.001355   0.001779  -0.002333   0.001955   0.002245   0.001247

             19         20         21         22         23         24
           0.003204   0.003411   0.000103   0.006255   0.007077  -0.001321

             25         26         27
          -0.006616   0.001198   0.001567


 FULL LOCAL GRADIENT

              1          2          3          4          5          6
          -0.015171   0.000796  -0.000148  -0.001829  -0.000704  -0.000939

              7          8          9         10         11         12
           0.000240  -0.001218   0.000580   0.001290   0.000306   0.003894

             13         14         15         16         17         18
           0.001167   0.000266  -0.002287   0.000670   0.001428   0.000589

             19         20         21         22         23         24
           0.002084   0.000229   0.000845   0.001465   0.001332   0.000330

             25         26         27
          -0.000035  -0.000161   0.000594


 TANGENTIAL LOCAL GRADIENTS IN A.U.

              1          2          3          4          5          6
           0.000796  -0.000148  -0.001829  -0.000704  -0.000939   0.000240

              7          8          9         10         11         12
          -0.001218   0.000580   0.001290   0.000306   0.003894   0.001167

             13         14         15         16         17         18
           0.000266  -0.002287   0.000670   0.001428   0.000589   0.002084

             19         20         21         22         23         24
           0.000229   0.000845   0.001465   0.001332   0.000330  -0.000035

             25         26
          -0.000161   0.000594

 COSANG =         0.871745584
 
 RMSQ FORCE :   0.0012890  MAXIMUM :   0.0003000  CONVERGED : NO
 MAX FORCE  :   0.0038941  MAXIMUM :   0.0004500  CONVERGED : NO
 RMSQ FORCE6:   0.0005372  MAXIMUM6:   0.0003000  CONVERGED : NO
 MAX FORCE6 :   0.0007496  MAXIMUM6:   0.0004500  CONVERGED : NO
 RMSQ DR    :   0.0062149  MAXIMUM :   0.0012000  CONVERGED : NO
 MAX DR     :   0.0121994  MAXIMUM :   0.0018000  CONVERGED : NO
 


 HESSIAN EIGENVALUES


                1           2           3           4           5           6
             0.02119     0.06512     0.11831     0.25291     0.71043     0.99978
 


                7           8           9          10          11          12
             0.99998     1.00000     1.00000     1.00000     1.00000     1.00000
 


               13          14          15          16          17          18
             1.00000     1.00000     1.00000     1.00001     1.00003     1.00006
 


               19          20          21          22          23          24
             1.00012     1.00036     1.00148     1.00473     1.00515     1.04727
 


               25          26
             1.06403     1.20238
 


 LAMBDA FOR LMQA STEP: 0.00

  |TANGENTIAL STEP| =   0.039351  |PARALLEL STEP| =   0.000149


 STEP IN NORMAL COORDINATES

              1          2          3          4          5          6
          -0.002699  -0.001877   0.001178   0.000782  -0.003455   0.007907

              7          8          9         10         11         12
          -0.003007  -0.000484  -0.009646   0.004145   0.008570  -0.002793

             13         14         15         16         17         18
          -0.016097   0.008964   0.003016  -0.011470  -0.004453   0.008952

             19         20         21         22         23         24
          -0.014533   0.004196   0.002149  -0.008916  -0.011682   0.006767

             25         26         27
          -0.006964   0.005292  -0.010425

 DISPLACEMENT STEP IN ANGSTROM

  NO.  ATOM        X             Y             Z

    1  C       -0.001269     -0.000774      0.000379
    2  C        0.000778     -0.000966      0.002546
    3  H       -0.001390      0.000624     -0.005923
    4  SI       0.001427      0.002282     -0.001356
    5  H       -0.008783      0.003812      0.002500
    6  H       -0.004516     -0.004502      0.002782
    7  H       -0.005401      0.000459      0.001288
    8  H        0.000471     -0.002889      0.001126
    9  H        0.008453     -0.005017     -0.001760
   10  H        0.006139      0.003658     -0.005282
   11  H       -0.000810     -0.002185      0.002333


 ACTIVE CARTESIAN DISPLACEMENT STEP

              1          2          3          4          5          6
          -0.002699  -0.001877   0.001178   0.000782  -0.003455   0.007907

              7          8          9         10         11         12
          -0.003007  -0.000484  -0.009646   0.004145   0.008570  -0.002793

             13         14         15         16         17         18
          -0.016097   0.008964   0.003016  -0.011470  -0.004453   0.008952

             19         20         21         22         23         24
          -0.014533   0.004196   0.002149  -0.008916  -0.011682   0.006767

             25         26         27
          -0.006964   0.005292  -0.010425
 
 PREDICTED ENERGY CHANGE: -0.000057510
 
 INTERPOLATION DISTANCE: 5.2110877400


 COORDINATES OF OPTIMIZATION STEP 17 IN ANGSTROM

  NO.  ATOM        X              Y              Z        Z-ATOM   MASS   TYPE

    1  C        -1.825255      -0.346550       0.007088       6    12.011  QM
    2  C        -0.623240       0.606538       0.024272       6    12.011  QM
    3  H        -2.772326       0.192867      -0.183106       1     1.008  QM
    4  SI        1.122023      -0.135988       0.012146      14    28.085  QM
    5  H        -1.947286      -0.871092       0.967108       1     1.008  QM
    6  H        -1.737847      -1.114575      -0.778164       1     1.008  QM
    7  H        -0.694650       1.320962       0.866545       1     1.008  QM
    8  H        -0.622405       1.229840      -0.892937       1     1.008  QM
    9  H         1.964080       1.067630       0.052422       1     1.008  QM
   10  H         1.355922      -0.869265      -1.276833       1     1.008  QM
   11  H         1.450962      -1.088723       1.134061       1     1.008  QM


 
 NEW SCF-ENERGY CALCULATED IN 11 CYCLES
 

 TOTAL ENERGY    =       -370.148555450

 ENERGY CHANGE =         -0.000085095
 ENERGY RATIO  =          1.479659821
 TRUST RADIUS  =          0.300000000
 
 BFGS DELTA*GAMMA: 0.640E-04
 
 BFGS DELTA*DE2*DELTA: 0.119E-03
 
 *** ENTERING OPTIMIZATION CYCLE: 18 ***
 

 PROJECTED CARTESIAN GRADIENTS IN A.U.

  NO.  ATOM        X             Y             Z

    1  C        0.000865      0.000299     -0.000088
    2  C       -0.001461     -0.000502      0.000989
    3  H       -0.001544     -0.000177     -0.000579
    4  SI       0.004337      0.001695      0.000016
    5  H       -0.002191      0.001857     -0.002070
    6  H       -0.002324      0.001299      0.001366
    7  H       -0.000552      0.000681     -0.000346
    8  H        0.000593     -0.001017     -0.000763
    9  H       -0.013011     -0.006952     -0.001470
   10  H       -0.001708     -0.000488      0.000433
   11  H       -0.000096     -0.003447      0.000232


 ACTIVE CARTESIAN GRADIENTS

              1          2          3          4          5          6
           0.000973   0.000341  -0.000145  -0.001454  -0.000744   0.001428

              7          8          9         10         11         12
          -0.001673  -0.000643  -0.000107   0.008503   0.004694   0.000719

             13         14         15         16         17         18
           0.001294   0.001828  -0.001962   0.001519   0.002210   0.001072

             19         20         21         22         23         24
           0.002583   0.003977   0.000286   0.006034   0.007569  -0.001193

             25         26         27
          -0.006842   0.001565  -0.000093


 FULL LOCAL GRADIENT

              1          2          3          4          5          6
          -0.015729   0.000741   0.000032  -0.001523  -0.000861   0.000685

              7          8          9         10         11         12
          -0.000834  -0.001009   0.000458   0.001184   0.002206   0.003645

             13         14         15         16         17         18
           0.001049   0.000222  -0.001906   0.000113   0.001329   0.000397

             19         20         21         22         23         24
           0.001361   0.000623   0.001081   0.000978   0.001544   0.000552

             25         26         27
           0.000000   0.000163  -0.001138


 TANGENTIAL LOCAL GRADIENTS IN A.U.

              1          2          3          4          5          6
           0.000741   0.000032  -0.001523  -0.000861   0.000685  -0.000834

              7          8          9         10         11         12
          -0.001009   0.000458   0.001184   0.002206   0.003645   0.001049

             13         14         15         16         17         18
           0.000222  -0.001906   0.000113   0.001329   0.000397   0.001361

             19         20         21         22         23         24
           0.000623   0.001081   0.000978   0.001544   0.000552   0.000000

             25         26
           0.000163  -0.001138

 COSANG =         0.852842795
 
 RMSQ FORCE :   0.0012505  MAXIMUM :   0.0003000  CONVERGED : NO
 MAX FORCE  :   0.0036454  MAXIMUM :   0.0004500  CONVERGED : NO
 RMSQ FORCE6:   0.0003418  MAXIMUM6:   0.0003000  CONVERGED : NO
 MAX FORCE6 :   0.0004252  MAXIMUM6:   0.0004500  CONVERGED :YES
 RMSQ DR    :   0.0075731  MAXIMUM :   0.0012000  CONVERGED : NO
 MAX DR     :   0.0160969  MAXIMUM :   0.0018000  CONVERGED : NO
 


 HESSIAN EIGENVALUES


                1           2           3           4           5           6
             0.01909     0.06093     0.09886     0.24795     0.55099     0.99948
 


                7           8           9          10          11          12
             0.99998     1.00000     1.00000     1.00000     1.00000     1.00000
 


               13          14          15          16          17          18
             1.00000     1.00000     1.00001     1.00002     1.00003     1.00006
 


               19          20          21          22          23          24
             1.00012     1.00070     1.00229     1.00312     1.00572     1.05532
 


               25          26
             1.07985     1.19565
 


 LAMBDA FOR LMQA STEP: 0.00

  |TANGENTIAL STEP| =   0.038535  |PARALLEL STEP| =   0.000142


 STEP IN NORMAL COORDINATES

              1          2          3          4          5          6
          -0.003991  -0.001221   0.002045   0.001738  -0.001688   0.008713

              7          8          9         10         11         12
          -0.001985   0.001515  -0.010580   0.004803   0.002786  -0.008957

             13         14         15         16         17         18
          -0.017036   0.009241   0.005354  -0.010632  -0.004976   0.008710

             19         20         21         22         23         24
          -0.014904   0.005184   0.000138  -0.007399  -0.010996   0.004767

             25         26         27
          -0.003136   0.000814  -0.008748

 DISPLACEMENT STEP IN ANGSTROM

  NO.  ATOM        X             Y             Z

    1  C       -0.001876     -0.000585      0.000660
    2  C        0.001285     -0.000521      0.002681
    3  H       -0.000871      0.000969     -0.006635
    4  SI       0.001579      0.000984     -0.002691
    5  H       -0.009283      0.003567      0.003774
    6  H       -0.003212     -0.005046      0.002557
    7  H       -0.006805      0.001214      0.000948
    8  H        0.000518     -0.002657      0.001769
    9  H        0.007586     -0.002128      0.001851
   10  H        0.005703      0.003314     -0.004018
   11  H        0.000072     -0.000610      0.002426


 ACTIVE CARTESIAN DISPLACEMENT STEP

              1          2          3          4          5          6
          -0.003991  -0.001221   0.002045   0.001738  -0.001688   0.008713

              7          8          9         10         11         12
          -0.001985   0.001515  -0.010580   0.004803   0.002786  -0.008957

             13         14         15         16         17         18
          -0.017036   0.009241   0.005354  -0.010632  -0.004976   0.008710

             19         20         21         22         23         24
          -0.014904   0.005184   0.000138  -0.007399  -0.010996   0.004767

             25         26         27
          -0.003136   0.000814  -0.008748
 
 PREDICTED ENERGY CHANGE: -0.000050910
 
 INTERPOLATION DISTANCE: 5.2110877400


 COORDINATES OF OPTIMIZATION STEP 18 IN ANGSTROM

  NO.  ATOM        X              Y              Z        Z-ATOM   MASS   TYPE

    1  C        -1.827132      -0.347135       0.007748       6    12.011  QM
    2  C        -0.621955       0.606018       0.026953       6    12.011  QM
    3  H        -2.773197       0.193837      -0.189741       1     1.008  QM
    4  SI        1.123602      -0.135004       0.009455      14    28.085  QM
    5  H        -1.956569      -0.867525       0.970882       1     1.008  QM
    6  H        -1.741059      -1.119621      -0.775607       1     1.008  QM
    7  H        -0.701455       1.322175       0.867494       1     1.008  QM
    8  H        -0.621888       1.227183      -0.891168       1     1.008  QM
    9  H         1.971666       1.065502       0.054272       1     1.008  QM
   10  H         1.361624      -0.865951      -1.280851       1     1.008  QM
   11  H         1.451034      -1.089334       1.136487       1     1.008  QM


 
 NEW SCF-ENERGY CALCULATED IN 10 CYCLES
 

 TOTAL ENERGY    =       -370.148629837

 ENERGY CHANGE =         -0.000074387
 ENERGY RATIO  =          1.461154359
 TRUST RADIUS  =          0.300000000
 
 BFGS DELTA*GAMMA: 0.588E-04
 
 BFGS DELTA*DE2*DELTA: 0.106E-03
 
 *** ENTERING OPTIMIZATION CYCLE: 19 ***
 

 PROJECTED CARTESIAN GRADIENTS IN A.U.

  NO.  ATOM        X             Y             Z

    1  C        0.000898      0.000274     -0.000098
    2  C       -0.000097     -0.000290      0.001406
    3  H       -0.002214     -0.000158     -0.000946
    4  SI       0.003589      0.002017     -0.000616
    5  H       -0.002555      0.001370     -0.001169
    6  H       -0.002517      0.000442      0.000569
    7  H       -0.001317      0.000918     -0.000242
    8  H        0.000746     -0.001488     -0.000537
    9  H       -0.012553     -0.006828     -0.001185
   10  H       -0.001295     -0.000732      0.000474
   11  H       -0.000007     -0.004116      0.001770


 ACTIVE CARTESIAN GRADIENTS

              1          2          3          4          5          6
           0.001011   0.000300  -0.000161   0.000179  -0.000211   0.002055

              7          8          9         10         11         12
          -0.002198  -0.000195  -0.000263   0.008209   0.005353  -0.000631

             13         14         15         16         17         18
           0.001041   0.001713  -0.000954   0.000959   0.001819   0.000421

             19         20         21         22         23         24
           0.001795   0.004346   0.000177   0.005845   0.007439  -0.001210

             25         26         27
          -0.006433   0.002134  -0.001166


 FULL LOCAL GRADIENT

              1          2          3          4          5          6
          -0.015561   0.000728   0.000024  -0.000457  -0.000044   0.001902

              7          8          9         10         11         12
          -0.001420  -0.000573   0.000328   0.000921   0.002902   0.002333

             13         14         15         16         17         18
           0.000739   0.000061  -0.000880  -0.000528   0.000898  -0.000247

             19         20         21         22         23         24
           0.000513   0.000954   0.000990   0.000691   0.001347   0.000553

             25         26         27
           0.000375   0.000745  -0.002227


 TANGENTIAL LOCAL GRADIENTS IN A.U.

              1          2          3          4          5          6
           0.000728   0.000024  -0.000457  -0.000044   0.001902  -0.001420

              7          8          9         10         11         12
          -0.000573   0.000328   0.000921   0.002902   0.002333   0.000739

             13         14         15         16         17         18
           0.000061  -0.000880  -0.000528   0.000898  -0.000247   0.000513

             19         20         21         22         23         24
           0.000954   0.000990   0.000691   0.001347   0.000553   0.000375

             25         26
           0.000745  -0.002227

 COSANG =         0.857482016
 
 RMSQ FORCE :   0.0011503  MAXIMUM :   0.0003000  CONVERGED : NO
 MAX FORCE  :   0.0029022  MAXIMUM :   0.0004500  CONVERGED : NO
 RMSQ FORCE6:   0.0002499  MAXIMUM6:   0.0003000  CONVERGED :YES
 MAX FORCE6 :   0.0006755  MAXIMUM6:   0.0004500  CONVERGED : NO
 RMSQ DR    :   0.0074161  MAXIMUM :   0.0012000  CONVERGED : NO
 MAX DR     :   0.0170357  MAXIMUM :   0.0018000  CONVERGED : NO
 


 HESSIAN EIGENVALUES


                1           2           3           4           5           6
             0.01754     0.05950     0.08498     0.24652     0.42657     0.99462
 


                7           8           9          10          11          12
             0.99997     0.99999     1.00000     1.00000     1.00000     1.00000
 


               13          14          15          16          17          18
             1.00000     1.00001     1.00002     1.00002     1.00004     1.00007
 


               19          20          21          22          23          24
             1.00012     1.00042     1.00117     1.00308     1.00778     1.05940
 


               25          26
             1.08171     1.13443
 


 LAMBDA FOR LMQA STEP: 0.00

  |TANGENTIAL STEP| =   0.032390  |PARALLEL STEP| =   0.000101


 STEP IN NORMAL COORDINATES

              1          2          3          4          5          6
          -0.005009  -0.000442   0.002489   0.000284  -0.000902   0.006799

              7          8          9         10         11         12
          -0.000228   0.003055  -0.009770   0.003991  -0.003552  -0.010916

             13         14         15         16         17         18
          -0.015024   0.008306   0.005569  -0.007264  -0.004233   0.007774

             19         20         21         22         23         24
          -0.011035   0.004419  -0.001783  -0.004318  -0.008290   0.001715

             25         26         27
           0.000319  -0.003010  -0.004143

 DISPLACEMENT STEP IN ANGSTROM

  NO.  ATOM        X             Y             Z

    1  C       -0.002355     -0.000342      0.000805
    2  C        0.000687     -0.000327      0.001941
    3  H        0.000125      0.001436     -0.005981
    4  SI       0.001810     -0.000461     -0.002906
    5  H       -0.007834      0.003086      0.003897
    6  H       -0.001112     -0.004213      0.002437
    7  H       -0.005878      0.001259      0.000342
    8  H        0.000521     -0.001678      0.001860
    9  H        0.005268      0.000913      0.004298
   10  H        0.004055      0.002977     -0.002017
   11  H        0.001058      0.000962      0.001023


 ACTIVE CARTESIAN DISPLACEMENT STEP

              1          2          3          4          5          6
          -0.005009  -0.000442   0.002489   0.000284  -0.000902   0.006799

              7          8          9         10         11         12
          -0.000228   0.003055  -0.009770   0.003991  -0.003552  -0.010916

             13         14         15         16         17         18
          -0.015024   0.008306   0.005569  -0.007264  -0.004233   0.007774

             19         20         21         22         23         24
          -0.011035   0.004419  -0.001783  -0.004318  -0.008290   0.001715

             25         26         27
           0.000319  -0.003010  -0.004143
 
 PREDICTED ENERGY CHANGE: -0.000039264
 
 INTERPOLATION DISTANCE: 5.2110877400


 COORDINATES OF OPTIMIZATION STEP 19 IN ANGSTROM

  NO.  ATOM        X              Y              Z        Z-ATOM   MASS   TYPE

    1  C        -1.829486      -0.347477       0.008553       6    12.011  QM
    2  C        -0.621268       0.605691       0.028894       6    12.011  QM
    3  H        -2.773071       0.195272      -0.195721       1     1.008  QM
    4  SI        1.125413      -0.135465       0.006549      14    28.085  QM
    5  H        -1.964403      -0.864439       0.974780       1     1.008  QM
    6  H        -1.742171      -1.123834      -0.773170       1     1.008  QM
    7  H        -0.707333       1.323434       0.867835       1     1.008  QM
    8  H        -0.621367       1.225505      -0.889308       1     1.008  QM
    9  H         1.976934       1.066415       0.058571       1     1.008  QM
   10  H         1.365679      -0.862974      -1.282868       1     1.008  QM
   11  H         1.452091      -1.088372       1.137510       1     1.008  QM


 
 NEW SCF-ENERGY CALCULATED IN 11 CYCLES
 

 TOTAL ENERGY    =       -370.148686098

 ENERGY CHANGE =         -0.000056261
 ENERGY RATIO  =          1.432893526
 TRUST RADIUS  =          0.300000000
 
 BFGS DELTA*GAMMA: 0.474E-04
 
 BFGS DELTA*DE2*DELTA: 0.814E-04
 
 *** ENTERING OPTIMIZATION CYCLE: 20 ***
 

 PROJECTED CARTESIAN GRADIENTS IN A.U.

  NO.  ATOM        X             Y             Z

    1  C        0.000299      0.000352     -0.000097
    2  C        0.000672      0.000353      0.001615
    3  H       -0.002188     -0.000401     -0.001158
    4  SI       0.003385      0.001563     -0.001287
    5  H       -0.002718      0.000736     -0.000157
    6  H       -0.002290     -0.000396     -0.000196
    7  H       -0.002130      0.001189     -0.000162
    8  H        0.000848     -0.001837     -0.000086
    9  H       -0.011804     -0.005652     -0.000694
   10  H       -0.001029     -0.000327      0.001290
   11  H        0.000090     -0.003993      0.002717


 ACTIVE CARTESIAN GRADIENTS

              1          2          3          4          5          6
           0.000336   0.000483  -0.000161   0.000968   0.000933   0.002369

              7          8          9         10         11         12
          -0.002117   0.000206  -0.000376   0.007921   0.004497  -0.002220

             13         14         15         16         17         18
           0.000736   0.001472   0.000093   0.000532   0.001320  -0.000292

             19         20         21         22         23         24
           0.001120   0.004376  -0.000110   0.005757   0.006753  -0.001305

             25         26         27
          -0.005663   0.002632  -0.001272


 FULL LOCAL GRADIENT

              1          2          3          4          5          6
          -0.014876   0.000584  -0.000139   0.000565   0.001100   0.002009

              7          8          9         10         11         12
          -0.001184  -0.000223   0.000303   0.000482   0.002106   0.000682

             13         14         15         16         17         18
           0.000387  -0.000180   0.000183  -0.000984   0.000388  -0.000935

             19         20         21         22         23         24
          -0.000177   0.001047   0.000688   0.000652   0.000774   0.000409

             25         26         27
           0.000882   0.001297  -0.002299


 TANGENTIAL LOCAL GRADIENTS IN A.U.

              1          2          3          4          5          6
           0.000584  -0.000139   0.000565   0.001100   0.002009  -0.001184

              7          8          9         10         11         12
          -0.000223   0.000303   0.000482   0.002106   0.000682   0.000387

             13         14         15         16         17         18
          -0.000180   0.000183  -0.000984   0.000388  -0.000935  -0.000177

             19         20         21         22         23         24
           0.001047   0.000688   0.000652   0.000774   0.000409   0.000882

             25         26
           0.001297  -0.002299

 COSANG =         0.844196933
 
 RMSQ FORCE :   0.0009874  MAXIMUM :   0.0003000  CONVERGED : NO
 MAX FORCE  :   0.0022993  MAXIMUM :   0.0004500  CONVERGED : NO
 RMSQ FORCE6:   0.0003082  MAXIMUM6:   0.0003000  CONVERGED : NO
 MAX FORCE6 :   0.0011342  MAXIMUM6:   0.0004500  CONVERGED : NO
 RMSQ DR    :   0.0062334  MAXIMUM :   0.0012000  CONVERGED : NO
 MAX DR     :   0.0150241  MAXIMUM :   0.0018000  CONVERGED : NO
 


 HESSIAN EIGENVALUES


                1           2           3           4           5           6
             0.01649     0.06015     0.07601     0.24118     0.34490     0.89330
 


                7           8           9          10          11          12
             0.99989     0.99999     1.00000     1.00000     1.00000     1.00000
 


               13          14          15          16          17          18
             1.00000     1.00001     1.00002     1.00002     1.00003     1.00006
 


               19          20          21          22          23          24
             1.00014     1.00042     1.00159     1.00342     1.00745     1.01929
 


               25          26
             1.06561     1.16809
 


 LAMBDA FOR LMQA STEP: 0.00

  |TANGENTIAL STEP| =   0.023773  |PARALLEL STEP| =   0.000054


 STEP IN NORMAL COORDINATES

              1          2          3          4          5          6
          -0.004986  -0.000077   0.002318  -0.002237  -0.001753   0.003396

              7          8          9         10         11         12
           0.001035   0.003358  -0.007729   0.002209  -0.006126  -0.007929

             13         14         15         16         17         18
          -0.011174   0.006636   0.003723  -0.003222  -0.002854   0.006690

             19         20         21         22         23         24
          -0.005488   0.002246  -0.002601  -0.001977  -0.005256  -0.000544

             25         26         27
           0.001015  -0.004109   0.000492

 DISPLACEMENT STEP IN ANGSTROM

  NO.  ATOM        X             Y             Z

    1  C       -0.002344     -0.000210      0.000751
    2  C       -0.000460     -0.000584      0.000786
    3  H        0.000885      0.001830     -0.004396
    4  SI       0.001862     -0.001034     -0.001966
    5  H       -0.005335      0.002602      0.002878
    6  H        0.000568     -0.002585      0.002454
    7  H       -0.003303      0.000544     -0.000192
    8  H        0.000374     -0.000461      0.001385
    9  H        0.003029      0.001911      0.004277
   10  H        0.002175      0.002737     -0.000443
   11  H        0.001457      0.001620     -0.000891


 ACTIVE CARTESIAN DISPLACEMENT STEP

              1          2          3          4          5          6
          -0.004986  -0.000077   0.002318  -0.002237  -0.001753   0.003396

              7          8          9         10         11         12
           0.001035   0.003358  -0.007729   0.002209  -0.006126  -0.007929

             13         14         15         16         17         18
          -0.011174   0.006636   0.003723  -0.003222  -0.002854   0.006690

             19         20         21         22         23         24
          -0.005488   0.002246  -0.002601  -0.001977  -0.005256  -0.000544

             25         26         27
           0.001015  -0.004109   0.000492
 
 PREDICTED ENERGY CHANGE: -0.000026505
 
 INTERPOLATION DISTANCE: 5.2110877400


 COORDINATES OF OPTIMIZATION STEP 20 IN ANGSTROM

  NO.  ATOM        X              Y              Z        Z-ATOM   MASS   TYPE

    1  C        -1.831830      -0.347686       0.009303       6    12.011  QM
    2  C        -0.621728       0.605107       0.029680       6    12.011  QM
    3  H        -2.772187       0.197103      -0.200117       1     1.008  QM
    4  SI        1.127274      -0.136499       0.004583      14    28.085  QM
    5  H        -1.969738      -0.861837       0.977658       1     1.008  QM
    6  H        -1.741602      -1.126419      -0.770716       1     1.008  QM
    7  H        -0.710636       1.323978       0.867644       1     1.008  QM
    8  H        -0.620993       1.225044      -0.887923       1     1.008  QM
    9  H         1.979963       1.068326       0.062847       1     1.008  QM
   10  H         1.367855      -0.860237      -1.283311       1     1.008  QM
   11  H         1.453548      -1.086752       1.136618       1     1.008  QM


 
 NEW SCF-ENERGY CALCULATED IN 9 CYCLES
 

 TOTAL ENERGY    =       -370.148724469

 ENERGY CHANGE =         -0.000038371
 ENERGY RATIO  =          1.447718983
 TRUST RADIUS  =          0.300000000
 
 BFGS DELTA*GAMMA: 0.310E-04
 
 BFGS DELTA*DE2*DELTA: 0.546E-04
 
 *** ENTERING OPTIMIZATION CYCLE: 21 ***
 

 PROJECTED CARTESIAN GRADIENTS IN A.U.

  NO.  ATOM        X             Y             Z

    1  C       -0.000558      0.000400     -0.000062
    2  C        0.000416      0.000943      0.001607
    3  H       -0.001688     -0.000599     -0.001198
    4  SI       0.003873      0.000777     -0.001715
    5  H       -0.002678      0.000367      0.000408
    6  H       -0.001875     -0.000719     -0.000531
    7  H       -0.002631      0.001435     -0.000118
    8  H        0.000945     -0.001865      0.000292
    9  H       -0.011138     -0.004389     -0.000277
   10  H       -0.000979      0.000370      0.002309
   11  H        0.000088     -0.003342      0.002838


 ACTIVE CARTESIAN GRADIENTS

              1          2          3          4          5          6
          -0.000628   0.000652  -0.000105   0.000460   0.001793   0.002374

              7          8          9         10         11         12
          -0.001696   0.000379  -0.000407   0.007859   0.002970  -0.003311

             13         14         15         16         17         18
           0.000558   0.001211   0.000631   0.000427   0.000982  -0.000656

             19         20         21         22         23         24
           0.000759   0.004140  -0.000355   0.005765   0.005976  -0.001396

             25         26         27
          -0.005090   0.002859  -0.000643


 FULL LOCAL GRADIENT

              1          2          3          4          5          6
          -0.014267   0.000282  -0.000300   0.000913   0.001685   0.001146

              7          8          9         10         11         12
          -0.000411  -0.000143   0.000415  -0.000042   0.000586  -0.000470

             13         14         15         16         17         18
           0.000175  -0.000426   0.000732  -0.001097   0.000046  -0.001276

             19         20         21         22         23         24
          -0.000539   0.000869   0.000422   0.000728   0.000133   0.000256

             25         26         27
           0.001194   0.001571  -0.001626


 TANGENTIAL LOCAL GRADIENTS IN A.U.

              1          2          3          4          5          6
           0.000282  -0.000300   0.000913   0.001685   0.001146  -0.000411

              7          8          9         10         11         12
          -0.000143   0.000415  -0.000042   0.000586  -0.000470   0.000175

             13         14         15         16         17         18
          -0.000426   0.000732  -0.001097   0.000046  -0.001276  -0.000539

             19         20         21         22         23         24
           0.000869   0.000422   0.000728   0.000133   0.000256   0.001194

             25         26
           0.001571  -0.001626

 COSANG =         0.832003273
 
 RMSQ FORCE :   0.0008330  MAXIMUM :   0.0003000  CONVERGED : NO
 MAX FORCE  :   0.0016852  MAXIMUM :   0.0004500  CONVERGED : NO
 RMSQ FORCE6:   0.0003866  MAXIMUM6:   0.0003000  CONVERGED : NO
 MAX FORCE6 :   0.0015802  MAXIMUM6:   0.0004500  CONVERGED : NO
 RMSQ DR    :   0.0045752  MAXIMUM :   0.0012000  CONVERGED : NO
 MAX DR     :   0.0111741  MAXIMUM :   0.0018000  CONVERGED : NO
 


 HESSIAN EIGENVALUES


                1           2           3           4           5           6
             0.01532     0.06141     0.07112     0.22367     0.29721     0.68789
 


                7           8           9          10          11          12
             0.99972     0.99999     1.00000     1.00000     1.00000     1.00000
 


               13          14          15          16          17          18
             1.00000     1.00001     1.00002     1.00002     1.00002     1.00005
 


               19          20          21          22          23          24
             1.00013     1.00069     1.00253     1.00427     1.00542     1.01953
 


               25          26
             1.07556     1.21321
 


 LAMBDA FOR LMQA STEP: 0.00

  |TANGENTIAL STEP| =   0.020813  |PARALLEL STEP| =   0.000042


 STEP IN NORMAL COORDINATES

              1          2          3          4          5          6
          -0.004720  -0.000166   0.002159  -0.004007  -0.003719   0.001213

              7          8          9         10         11         12
           0.001410   0.003227  -0.007281   0.000981  -0.005283  -0.004033

             13         14         15         16         17         18
          -0.010008   0.006644   0.001951  -0.001311  -0.002185   0.007329

             19         20         21         22         23         24
          -0.002396   0.000636  -0.002715  -0.001767  -0.004265  -0.001197

             25         26         27
          -0.000552  -0.003505   0.002673

 DISPLACEMENT STEP IN ANGSTROM

  NO.  ATOM        X             Y             Z

    1  C       -0.002219     -0.000232      0.000700
    2  C       -0.001265     -0.001208      0.000051
    3  H        0.001164      0.002277     -0.003744
    4  SI       0.001870     -0.000737     -0.000961
    5  H       -0.004347      0.002849      0.002057
    6  H        0.001146     -0.001735      0.003036
    7  H       -0.001384     -0.000356     -0.000465
    8  H        0.000173      0.000192      0.000973
    9  H        0.002411      0.001094      0.003228
   10  H        0.001462      0.003070     -0.000220
   11  H        0.001528      0.001464     -0.002383


 ACTIVE CARTESIAN DISPLACEMENT STEP

              1          2          3          4          5          6
          -0.004720  -0.000166   0.002159  -0.004007  -0.003719   0.001213

              7          8          9         10         11         12
           0.001410   0.003227  -0.007281   0.000981  -0.005283  -0.004033

             13         14         15         16         17         18
          -0.010008   0.006644   0.001951  -0.001311  -0.002185   0.007329

             19         20         21         22         23         24
          -0.002396   0.000636  -0.002715  -0.001767  -0.004265  -0.001197

             25         26         27
          -0.000552  -0.003505   0.002673
 
 PREDICTED ENERGY CHANGE: -0.000020068
 
 INTERPOLATION DISTANCE: 5.2110877400


 COORDINATES OF OPTIMIZATION STEP 21 IN ANGSTROM

  NO.  ATOM        X              Y              Z        Z-ATOM   MASS   TYPE

    1  C        -1.834049      -0.347918       0.010003       6    12.011  QM
    2  C        -0.622993       0.603899       0.029731       6    12.011  QM
    3  H        -2.771023       0.199380      -0.203861       1     1.008  QM
    4  SI        1.129145      -0.137236       0.003622      14    28.085  QM
    5  H        -1.974085      -0.858988       0.979715       1     1.008  QM
    6  H        -1.740457      -1.128153      -0.767680       1     1.008  QM
    7  H        -0.712020       1.323622       0.867178       1     1.008  QM
    8  H        -0.620820       1.225236      -0.886949       1     1.008  QM
    9  H         1.982374       1.069421       0.066075       1     1.008  QM
   10  H         1.369316      -0.857167      -1.283530       1     1.008  QM
   11  H         1.455076      -1.085288       1.134236       1     1.008  QM


 
 NEW SCF-ENERGY CALCULATED IN 9 CYCLES
 

 TOTAL ENERGY    =       -370.148754006

 ENERGY CHANGE =         -0.000029538
 ENERGY RATIO  =          1.471877447
 TRUST RADIUS  =          0.300000000
 
 BFGS DELTA*GAMMA: 0.228E-04
 
 BFGS DELTA*DE2*DELTA: 0.415E-04
 
 *** ENTERING OPTIMIZATION CYCLE: 22 ***
 

 PROJECTED CARTESIAN GRADIENTS IN A.U.

  NO.  ATOM        X             Y             Z

    1  C       -0.001295      0.000344      0.000008
    2  C       -0.000531      0.001210      0.001478
    3  H       -0.001152     -0.000547     -0.001158
    4  SI       0.004741      0.000078     -0.001847
    5  H       -0.002552      0.000337      0.000477
    6  H       -0.001494     -0.000495     -0.000437
    7  H       -0.002813      0.001654     -0.000118
    8  H        0.001061     -0.001591      0.000468
    9  H       -0.010686     -0.003610     -0.000065
   10  H       -0.001063      0.001012      0.003065
   11  H       -0.000024     -0.002536      0.002387


 ACTIVE CARTESIAN GRADIENTS

              1          2          3          4          5          6
          -0.001458   0.000653   0.000010  -0.000871   0.001966   0.002224

              7          8          9         10         11         12
          -0.001322   0.000382  -0.000393   0.008015   0.001544  -0.003701

             13         14         15         16         17         18
           0.000518   0.000970   0.000658   0.000589   0.000869  -0.000603

             19         20         21         22         23         24
           0.000622   0.003803  -0.000463   0.005792   0.005403  -0.001415

             25         26         27
          -0.004922   0.002804   0.000216


 FULL LOCAL GRADIENT

              1          2          3          4          5          6
          -0.013970  -0.000117  -0.000353   0.000583   0.001459  -0.000061

              7          8          9         10         11         12
           0.000371  -0.000246   0.000583  -0.000544  -0.000893  -0.000873

             13         14         15         16         17         18
           0.000105  -0.000655   0.000764  -0.000942  -0.000076  -0.001206

             19         20         21         22         23         24
          -0.000685   0.000548   0.000299   0.000785  -0.000362   0.000194

             25         26         27
           0.001207   0.001539  -0.000737


 TANGENTIAL LOCAL GRADIENTS IN A.U.

              1          2          3          4          5          6
          -0.000117  -0.000353   0.000583   0.001459  -0.000061   0.000371

              7          8          9         10         11         12
          -0.000246   0.000583  -0.000544  -0.000893  -0.000873   0.000105

             13         14         15         16         17         18
          -0.000655   0.000764  -0.000942  -0.000076  -0.001206  -0.000685

             19         20         21         22         23         24
           0.000548   0.000299   0.000785  -0.000362   0.000194   0.001207

             25         26
           0.001539  -0.000737

 COSANG =         0.810406214
 
 RMSQ FORCE :   0.0007439  MAXIMUM :   0.0003000  CONVERGED : NO
 MAX FORCE  :   0.0015390  MAXIMUM :   0.0004500  CONVERGED : NO
 RMSQ FORCE6:   0.0003965  MAXIMUM6:   0.0003000  CONVERGED : NO
 MAX FORCE6 :   0.0015774  MAXIMUM6:   0.0004500  CONVERGED : NO
 RMSQ DR    :   0.0040054  MAXIMUM :   0.0012000  CONVERGED : NO
 MAX DR     :   0.0100077  MAXIMUM :   0.0018000  CONVERGED : NO
 


 HESSIAN EIGENVALUES


                1           2           3           4           5           6
             0.01378     0.06167     0.06943     0.18591     0.28185     0.52927
 


                7           8           9          10          11          12
             0.99930     0.99998     1.00000     1.00000     1.00000     1.00000
 


               13          14          15          16          17          18
             1.00000     1.00002     1.00002     1.00002     1.00005     1.00008
 


               19          20          21          22          23          24
             1.00018     1.00067     1.00289     1.00304     1.00722     1.02570
 


               25          26
             1.08852     1.24003
 


 LAMBDA FOR LMQA STEP: 0.00

  |TANGENTIAL STEP| =   0.021573  |PARALLEL STEP| =   0.000045


 STEP IN NORMAL COORDINATES

              1          2          3          4          5          6
          -0.004129  -0.000401   0.002091  -0.004280  -0.005710   0.000185

              7          8          9         10         11         12
           0.001357   0.003076  -0.007844   0.000277  -0.002619  -0.001135

             13         14         15         16         17         18
          -0.010465   0.007663   0.000799  -0.000705  -0.002107   0.008706

             19         20         21         22         23         24
          -0.001224  -0.000240  -0.002743  -0.002865  -0.004302  -0.001055

             25         26         27
          -0.002771  -0.002987   0.002952

 DISPLACEMENT STEP IN ANGSTROM

  NO.  ATOM        X             Y             Z

    1  C       -0.001941     -0.000294      0.000678
    2  C       -0.001430     -0.001897     -0.000302
    3  H        0.001148      0.002659     -0.003774
    4  SI       0.001635      0.000018     -0.000270
    5  H       -0.004406      0.003394      0.001629
    6  H        0.001147     -0.001604      0.003775
    7  H       -0.000327     -0.001198     -0.000608
    8  H       -0.000143      0.000429      0.000764
    9  H        0.002674     -0.000541      0.002358
   10  H        0.001421      0.003347     -0.000785
   11  H        0.001492      0.000984     -0.003231


 ACTIVE CARTESIAN DISPLACEMENT STEP

              1          2          3          4          5          6
          -0.004129  -0.000401   0.002091  -0.004280  -0.005710   0.000185

              7          8          9         10         11         12
           0.001357   0.003076  -0.007844   0.000277  -0.002619  -0.001135

             13         14         15         16         17         18
          -0.010465   0.007663   0.000799  -0.000705  -0.002107   0.008706

             19         20         21         22         23         24
          -0.001224  -0.000240  -0.002743  -0.002865  -0.004302  -0.001055

             25         26         27
          -0.002771  -0.002987   0.002952
 
 PREDICTED ENERGY CHANGE: -0.000016776
 
 INTERPOLATION DISTANCE: 5.2110877400


 COORDINATES OF OPTIMIZATION STEP 22 IN ANGSTROM

  NO.  ATOM        X              Y              Z        Z-ATOM   MASS   TYPE

    1  C        -1.835990      -0.348212       0.010681       6    12.011  QM
    2  C        -0.624423       0.602003       0.029429       6    12.011  QM
    3  H        -2.769875       0.202039      -0.207635       1     1.008  QM
    4  SI        1.130780      -0.137218       0.003351      14    28.085  QM
    5  H        -1.978491      -0.855593       0.981344       1     1.008  QM
    6  H        -1.739310      -1.129757      -0.763905       1     1.008  QM
    7  H        -0.712347       1.322424       0.866570       1     1.008  QM
    8  H        -0.620963       1.225665      -0.886185       1     1.008  QM
    9  H         1.985048       1.068880       0.068433       1     1.008  QM
   10  H         1.370737      -0.853820      -1.284315       1     1.008  QM
   11  H         1.456568      -1.084304       1.131005       1     1.008  QM


 
 NEW SCF-ENERGY CALCULATED IN 11 CYCLES
 

 TOTAL ENERGY    =       -370.148779078

 ENERGY CHANGE =         -0.000025072
 ENERGY RATIO  =          1.494500131
 TRUST RADIUS  =          0.300000000
 
 BFGS DELTA*GAMMA: 0.186E-04
 
 BFGS DELTA*DE2*DELTA: 0.350E-04
 
 *** ENTERING OPTIMIZATION CYCLE: 23 ***
 

 PROJECTED CARTESIAN GRADIENTS IN A.U.

  NO.  ATOM        X             Y             Z

    1  C       -0.001670      0.000233      0.000106
    2  C       -0.001592      0.000945      0.001305
    3  H       -0.000871     -0.000182     -0.001118
    4  SI       0.005541     -0.000228     -0.001730
    5  H       -0.002443      0.000559      0.000206
    6  H       -0.001244      0.000100     -0.000065
    7  H       -0.002762      0.001827     -0.000150
    8  H        0.001192     -0.001124      0.000419
    9  H       -0.010460     -0.003537     -0.000051
   10  H       -0.001200      0.001358      0.003343
   11  H       -0.000200     -0.001862      0.001674


 ACTIVE CARTESIAN GRADIENTS

              1          2          3          4          5          6
          -0.001880   0.000533   0.000169  -0.002261   0.001315   0.002035

              7          8          9         10         11         12
          -0.001209   0.000335  -0.000373   0.008243   0.000739  -0.003473

             13         14         15         16         17         18
           0.000565   0.000764   0.000363   0.000928   0.000941  -0.000230

             19         20         21         22         23         24
           0.000588   0.003494  -0.000419   0.005774   0.005170  -0.001357

             25         26         27
          -0.005147   0.002505   0.000933


 FULL LOCAL GRADIENT

              1          2          3          4          5          6
          -0.013973  -0.000436  -0.000261  -0.000085   0.000459  -0.000979

              7          8          9         10         11         12
           0.000764  -0.000364   0.000699  -0.000869  -0.001770  -0.000624

             13         14         15         16         17         18
           0.000121  -0.000845   0.000471  -0.000612  -0.000018  -0.000815

             19         20         21         22         23         24
          -0.000737   0.000224   0.000335   0.000767  -0.000571   0.000232

             25         26         27
           0.000940   0.001236  -0.000011


 TANGENTIAL LOCAL GRADIENTS IN A.U.

              1          2          3          4          5          6
          -0.000436  -0.000261  -0.000085   0.000459  -0.000979   0.000764

              7          8          9         10         11         12
          -0.000364   0.000699  -0.000869  -0.001770  -0.000624   0.000121

             13         14         15         16         17         18
          -0.000845   0.000471  -0.000612  -0.000018  -0.000815  -0.000737

             19         20         21         22         23         24
           0.000224   0.000335   0.000767  -0.000571   0.000232   0.000940

             25         26
           0.001236  -0.000011

 COSANG =         0.827560352
 
 RMSQ FORCE :   0.0007068  MAXIMUM :   0.0003000  CONVERGED : NO
 MAX FORCE  :   0.0017698  MAXIMUM :   0.0004500  CONVERGED : NO
 RMSQ FORCE6:   0.0003430  MAXIMUM6:   0.0003000  CONVERGED : NO
 MAX FORCE6 :   0.0010140  MAXIMUM6:   0.0004500  CONVERGED : NO
 RMSQ DR    :   0.0041518  MAXIMUM :   0.0012000  CONVERGED : NO
 MAX DR     :   0.0104648  MAXIMUM :   0.0018000  CONVERGED : NO
 


 HESSIAN EIGENVALUES


                1           2           3           4           5           6
             0.01209     0.06105     0.06820     0.14971     0.27618     0.43611
 


                7           8           9          10          11          12
             0.99544     0.99997     1.00000     1.00000     1.00000     1.00000
 


               13          14          15          16          17          18
             1.00000     1.00002     1.00002     1.00003     1.00005     1.00011
 


               19          20          21          22          23          24
             1.00052     1.00075     1.00113     1.00290     1.00879     1.03473
 


               25          26
             1.08102     1.21336
 


 LAMBDA FOR LMQA STEP: 0.00

  |TANGENTIAL STEP| =   0.022638  |PARALLEL STEP| =   0.000049


 STEP IN NORMAL COORDINATES

              1          2          3          4          5          6
          -0.002976  -0.000576   0.001988  -0.002866  -0.006421  -0.000147

              7          8          9         10         11         12
           0.001337   0.002904  -0.008293  -0.000053   0.000373  -0.000030

             13         14         15         16         17         18
          -0.010752   0.008644   0.000253  -0.000431  -0.002248   0.009547

             19         20         21         22         23         24
          -0.000843  -0.000537  -0.003000  -0.004307  -0.004232  -0.000819

             25         26         27
          -0.004336  -0.003629   0.002209

 DISPLACEMENT STEP IN ANGSTROM

  NO.  ATOM        X             Y             Z

    1  C       -0.001399     -0.000315      0.000644
    2  C       -0.000913     -0.002205     -0.000405
    3  H        0.001040      0.002687     -0.003889
    4  SI       0.001016      0.000770     -0.000010
    5  H       -0.004630      0.003710      0.001454
    6  H        0.001017     -0.001876      0.004205
    7  H        0.000058     -0.001842     -0.000721
    8  H       -0.000662      0.000445      0.000752
    9  H        0.002928     -0.002106      0.002292
   10  H        0.001436      0.003017     -0.001486
   11  H        0.001433      0.000598     -0.003378


 ACTIVE CARTESIAN DISPLACEMENT STEP

              1          2          3          4          5          6
          -0.002976  -0.000576   0.001988  -0.002866  -0.006421  -0.000147

              7          8          9         10         11         12
           0.001337   0.002904  -0.008293  -0.000053   0.000373  -0.000030

             13         14         15         16         17         18
          -0.010752   0.008644   0.000253  -0.000431  -0.002248   0.009547

             19         20         21         22         23         24
          -0.000843  -0.000537  -0.003000  -0.004307  -0.004232  -0.000819

             25         26         27
          -0.004336  -0.003629   0.002209
 
 PREDICTED ENERGY CHANGE: -0.000014520
 
 INTERPOLATION DISTANCE: 5.2110877400


 COORDINATES OF OPTIMIZATION STEP 23 IN ANGSTROM

  NO.  ATOM        X              Y              Z        Z-ATOM   MASS   TYPE

    1  C        -1.837389      -0.348527       0.011325       6    12.011  QM
    2  C        -0.625336       0.599798       0.029024       6    12.011  QM
    3  H        -2.768835       0.204726      -0.211523       1     1.008  QM
    4  SI        1.131796      -0.136448       0.003341      14    28.085  QM
    5  H        -1.983121      -0.851883       0.982797       1     1.008  QM
    6  H        -1.738293      -1.131633      -0.759699       1     1.008  QM
    7  H        -0.712289       1.320582       0.865849       1     1.008  QM
    8  H        -0.621625       1.226110      -0.885433       1     1.008  QM
    9  H         1.987976       1.066773       0.070726       1     1.008  QM
   10  H         1.372173      -0.850803      -1.285801       1     1.008  QM
   11  H         1.458001      -1.083706       1.127626       1     1.008  QM


 
 NEW SCF-ENERGY CALCULATED IN 9 CYCLES
 

 TOTAL ENERGY    =       -370.148800852

 ENERGY CHANGE =         -0.000021774
 ENERGY RATIO  =          1.499614386
 TRUST RADIUS  =          0.300000000
 
 BFGS DELTA*GAMMA: 0.162E-04
 
 BFGS DELTA*DE2*DELTA: 0.306E-04
 
 *** ENTERING OPTIMIZATION CYCLE: 24 ***
 

 PROJECTED CARTESIAN GRADIENTS IN A.U.

  NO.  ATOM        X             Y             Z

    1  C       -0.001648      0.000054      0.000207
    2  C       -0.002255      0.000394      0.001154
    3  H       -0.000944      0.000394     -0.001114
    4  SI       0.005952     -0.000142     -0.001476
    5  H       -0.002414      0.000860     -0.000184
    6  H       -0.001134      0.000799      0.000398
    7  H       -0.002631      0.001874     -0.000304
    8  H        0.001278     -0.000636      0.000295
    9  H       -0.010438     -0.004033     -0.000141
   10  H       -0.001313      0.001364      0.003157
   11  H       -0.000348     -0.001420      0.000983


 ACTIVE CARTESIAN GRADIENTS

              1          2          3          4          5          6
          -0.001856   0.000267   0.000335  -0.003092   0.000261   0.001890

              7          8          9         10         11         12
          -0.001390   0.000364  -0.000367   0.008417   0.000623  -0.002885

             13         14         15         16         17         18
           0.000623   0.000623  -0.000020   0.001309   0.001159   0.000295

             19         20         21         22         23         24
           0.000583   0.003259  -0.000399   0.005694   0.005246  -0.001210

             25         26         27
          -0.005621   0.002032   0.001316


 FULL LOCAL GRADIENT

              1          2          3          4          5          6
          -0.014147  -0.000668  -0.000058  -0.000721  -0.000750  -0.001252

              7          8          9         10         11         12
           0.000637  -0.000347   0.000712  -0.000946  -0.001938  -0.000013

             13         14         15         16         17         18
           0.000149  -0.000957   0.000088  -0.000233   0.000191  -0.000268

             19         20         21         22         23         24
          -0.000756  -0.000027   0.000347   0.000682  -0.000498   0.000376

             25         26         27
           0.000493   0.000737   0.000368


 TANGENTIAL LOCAL GRADIENTS IN A.U.

              1          2          3          4          5          6
          -0.000668  -0.000058  -0.000721  -0.000750  -0.001252   0.000637

              7          8          9         10         11         12
          -0.000347   0.000712  -0.000946  -0.001938  -0.000013   0.000149

             13         14         15         16         17         18
          -0.000957   0.000088  -0.000233   0.000191  -0.000268  -0.000756

             19         20         21         22         23         24
          -0.000027   0.000347   0.000682  -0.000498   0.000376   0.000493

             25         26
           0.000737   0.000368

 COSANG =         0.850523071
 
 RMSQ FORCE :   0.0006894  MAXIMUM :   0.0003000  CONVERGED : NO
 MAX FORCE  :   0.0019380  MAXIMUM :   0.0004500  CONVERGED : NO
 RMSQ FORCE6:   0.0002549  MAXIMUM6:   0.0003000  CONVERGED :YES
 MAX FORCE6 :   0.0005122  MAXIMUM6:   0.0004500  CONVERGED : NO
 RMSQ DR    :   0.0043567  MAXIMUM :   0.0012000  CONVERGED : NO
 MAX DR     :   0.0107516  MAXIMUM :   0.0018000  CONVERGED : NO
 


 HESSIAN EIGENVALUES


                1           2           3           4           5           6
             0.01067     0.05934     0.06677     0.12619     0.26947     0.38349
 


                7           8           9          10          11          12
             0.92332     0.99993     0.99999     1.00000     1.00000     1.00000
 


               13          14          15          16          17          18
             1.00001     1.00002     1.00002     1.00003     1.00006     1.00011
 


               19          20          21          22          23          24
             1.00022     1.00064     1.00203     1.00335     1.00714     1.02793
 


               25          26
             1.04836     1.21045
 


 LAMBDA FOR LMQA STEP: 0.00

  |TANGENTIAL STEP| =   0.022112  |PARALLEL STEP| =   0.000047


 STEP IN NORMAL COORDINATES

              1          2          3          4          5          6
          -0.001422  -0.000332   0.001687  -0.000293  -0.005503  -0.000334

              7          8          9         10         11         12
           0.001577   0.002640  -0.008094  -0.000400   0.002745  -0.000286

             13         14         15         16         17         18
          -0.010053   0.009121   0.000113  -0.000105  -0.002424   0.009154

             19         20         21         22         23         24
          -0.000134  -0.000446  -0.003259  -0.005207  -0.003537  -0.001080

             25         26         27
          -0.004640  -0.004673   0.001342

 DISPLACEMENT STEP IN ANGSTROM

  NO.  ATOM        X             Y             Z

    1  C       -0.000668     -0.000171      0.000546
    2  C        0.000042     -0.002052     -0.000423
    3  H        0.000973      0.002238     -0.003718
    4  SI       0.000069      0.001264     -0.000039
    5  H       -0.004457      0.003588      0.001397
    6  H        0.000972     -0.002343      0.004106
    7  H        0.000279     -0.002283     -0.000729
    8  H       -0.001279      0.000296      0.000758
    9  H        0.002661     -0.002958      0.002767
   10  H        0.001198      0.002228     -0.001793
   11  H        0.001448      0.000236     -0.003003


 ACTIVE CARTESIAN DISPLACEMENT STEP

              1          2          3          4          5          6
          -0.001422  -0.000332   0.001687  -0.000293  -0.005503  -0.000334

              7          8          9         10         11         12
           0.001577   0.002640  -0.008094  -0.000400   0.002745  -0.000286

             13         14         15         16         17         18
          -0.010053   0.009121   0.000113  -0.000105  -0.002424   0.009154

             19         20         21         22         23         24
          -0.000134  -0.000446  -0.003259  -0.005207  -0.003537  -0.001080

             25         26         27
          -0.004640  -0.004673   0.001342
 
 PREDICTED ENERGY CHANGE: -0.000013028
 
 INTERPOLATION DISTANCE: 5.2110877400


 COORDINATES OF OPTIMIZATION STEP 24 IN ANGSTROM

  NO.  ATOM        X              Y              Z        Z-ATOM   MASS   TYPE

    1  C        -1.838057      -0.348698       0.011872       6    12.011  QM
    2  C        -0.625294       0.597746       0.028601       6    12.011  QM
    3  H        -2.767862       0.206965      -0.215242       1     1.008  QM
    4  SI        1.131865      -0.135184       0.003302      14    28.085  QM
    5  H        -1.987578      -0.848296       0.984194       1     1.008  QM
    6  H        -1.737322      -1.133976      -0.755594       1     1.008  QM
    7  H        -0.712010       1.318299       0.865120       1     1.008  QM
    8  H        -0.622904       1.226406      -0.884675       1     1.008  QM
    9  H         1.990637       1.063816       0.073492       1     1.008  QM
   10  H         1.373371      -0.848575      -1.287594       1     1.008  QM
   11  H         1.459449      -1.083470       1.124623       1     1.008  QM


 
 NEW SCF-ENERGY CALCULATED IN 9 CYCLES
 

 TOTAL ENERGY    =       -370.148820386

 ENERGY CHANGE =         -0.000019533
 ENERGY RATIO  =          1.499297198
 TRUST RADIUS  =          0.300000000
 
 BFGS DELTA*GAMMA: 0.147E-04
 
 BFGS DELTA*DE2*DELTA: 0.274E-04
 
 *** ENTERING OPTIMIZATION CYCLE: 25 ***
 

 PROJECTED CARTESIAN GRADIENTS IN A.U.

  NO.  ATOM        X             Y             Z

    1  C       -0.001397     -0.000050      0.000291
    2  C       -0.002140     -0.000279      0.001057
    3  H       -0.001241      0.000943     -0.001131
    4  SI       0.005789      0.000292     -0.001212
    5  H       -0.002478      0.001043     -0.000472
    6  H       -0.001094      0.001260      0.000725
    7  H       -0.002515      0.001695     -0.000589
    8  H        0.001261     -0.000332      0.000216
    9  H       -0.010538     -0.004834     -0.000230
   10  H       -0.001362      0.001088      0.002711
   11  H       -0.000382     -0.001269      0.000515


 ACTIVE CARTESIAN GRADIENTS

              1          2          3          4          5          6
          -0.001572   0.000086   0.000472  -0.002916  -0.000751   0.001818

              7          8          9         10         11         12
          -0.001687   0.000527  -0.000356   0.008396   0.001152  -0.002249

             13         14         15         16         17         18
           0.000621   0.000597  -0.000259   0.001618   0.001415   0.000743

             19         20         21         22         23         24
           0.000593   0.003095  -0.000517   0.005551   0.005501  -0.001035

             25         26         27
          -0.006150   0.001523   0.001359


 FULL LOCAL GRADIENT

              1          2          3          4          5          6
          -0.014314  -0.000692   0.000156  -0.000822  -0.001654  -0.000841

              7          8          9         10         11         12
           0.000148  -0.000128   0.000630  -0.000752  -0.001397   0.000611

             13         14         15         16         17         18
           0.000126  -0.000935  -0.000151   0.000093   0.000446   0.000208

             19         20         21         22         23         24
          -0.000744  -0.000177   0.000215   0.000568  -0.000223   0.000546

             25         26         27
          -0.000006   0.000198   0.000403


 TANGENTIAL LOCAL GRADIENTS IN A.U.

              1          2          3          4          5          6
          -0.000692   0.000156  -0.000822  -0.001654  -0.000841   0.000148

              7          8          9         10         11         12
          -0.000128   0.000630  -0.000752  -0.001397   0.000611   0.000126

             13         14         15         16         17         18
          -0.000935  -0.000151   0.000093   0.000446   0.000208  -0.000744

             19         20         21         22         23         24
          -0.000177   0.000215   0.000568  -0.000223   0.000546  -0.000006

             25         26
           0.000198   0.000403

 COSANG =         0.862816999
 
 *** CONVERGED BY RMSQ FORCE AND MAX FORCE DESVIATION ***
 *** AFTER 24 OPTIMIZATION CYCLES ***
 
 
 RMSQ FORCE :   0.0006390  MAXIMUM :   0.0003000  CONVERGED : NO
 MAX FORCE  :   0.0016538  MAXIMUM :   0.0004500  CONVERGED : NO
 RMSQ FORCE6:   0.0001882  MAXIMUM6:   0.0003000  CONVERGED :YES
 MAX FORCE6 :   0.0003240  MAXIMUM6:   0.0004500  CONVERGED :YES
 RMSQ DR    :   0.0042555  MAXIMUM :   0.0012000  CONVERGED : NO
 MAX DR     :   0.0100526  MAXIMUM :   0.0018000  CONVERGED : NO
 
 
 *** THE GEOMETRY IS OPTIMIZED ***
 
 
 INTERPOLATION DISTANCE: 5.2110877400


 RELAXED PRODUCT COORDINATES OF SADDLE STEP 1 IN ANGSTROM

  NO.  ATOM        X              Y              Z        Z-ATOM   MASS   TYPE

    1  C        -1.838057      -0.348698       0.011872       6    12.011  QM
    2  C        -0.625294       0.597746       0.028601       6    12.011  QM
    3  H        -2.767862       0.206965      -0.215242       1     1.008  QM
    4  SI        1.131865      -0.135184       0.003302      14    28.085  QM
    5  H        -1.987578      -0.848296       0.984194       1     1.008  QM
    6  H        -1.737322      -1.133976      -0.755594       1     1.008  QM
    7  H        -0.712010       1.318299       0.865120       1     1.008  QM
    8  H        -0.622904       1.226406      -0.884675       1     1.008  QM
    9  H         1.990637       1.063816       0.073492       1     1.008  QM
   10  H         1.373371      -0.848575      -1.287594       1     1.008  QM
   11  H         1.459449      -1.083470       1.124623       1     1.008  QM


 NUMBER OF CONSTRAINED OPTIMIZATION CYCLES: 24
 
 RELAXED PRODUCT ENERGY = -370.148820385855
 
 ANGLE BETWEEN SUCCESSIVE SADDLE GRADIENTS: 77.968
 
 RMSQ FORCE :   0.0028195  MAXIMUM :   0.0003000  CONVERGED :NO 
 MAX FORCE  :   0.0101046  MAXIMUM :   0.0004500  CONVERGED :NO 


 UNRELAXED COORDINATES OF SADDLE STEP 2 IN ANGSTROM

  NO.  ATOM        X              Y              Z        Z-ATOM   MASS   TYPE

    1  C        -1.881251      -0.340924       0.009989       6    12.011  QM
    2  C        -0.666885       0.601372       0.039187       6    12.011  QM
    3  H        -2.799298       0.212725      -0.247520       1     1.008  QM
    4  SI        1.187998      -0.132159      -0.005015      14    28.085  QM
    5  H        -2.054316      -0.821811       0.984052       1     1.008  QM
    6  H        -1.765897      -1.138656      -0.738562       1     1.008  QM
    7  H        -0.764348       1.342141       0.850146       1     1.008  QM
    8  H        -0.623538       1.196991      -0.881916       1     1.008  QM
    9  H         1.746501       0.953077       0.143353       1     1.008  QM
   10  H         1.334083      -0.883811      -1.256942       1     1.008  QM
   11  H         1.459607      -1.080212       1.126751       1     1.008  QM


 UNRELAXED SCF-ENERGY CALCULATED IN 11 CYCLES
 
 UNRELAXED TOTAL SADDLE ENERGY = -370.105934640139
 
 
 
 
 ***************************************
 *** MOLECULAR GEOMETRY OPTIMIZATION ***
 ***************************************
 
 INTERPOLATION DISTANCE: 4.6959665656
 
 *** ACTIVE DEGREES OF FREEDOM: 27 ***
 
 *** ENTERING OPTIMIZATION CYCLE: 1 ***
 

 PROJECTED CARTESIAN GRADIENTS IN A.U.

  NO.  ATOM        X             Y             Z

    1  C       -0.035122      0.001870      0.000611
    2  C       -0.029305     -0.005456      0.001116
    3  H       -0.003787      0.005787     -0.000345
    4  SI       0.072181      0.039719     -0.000950
    5  H       -0.013343      0.004059     -0.002316
    6  H       -0.014540      0.002787      0.002107
    7  H       -0.002829     -0.004421     -0.003749
    8  H        0.003046     -0.011091      0.006496
    9  H       -0.092490     -0.160805     -0.014497
   10  H       -0.018499     -0.015406      0.011541
   11  H       -0.016174     -0.018193     -0.000181


 ACTIVE CARTESIAN GRADIENTS

              1          2          3          4          5          6
          -0.039513   0.006602   0.000888  -0.043396  -0.009207   0.001843

              7          8          9         10         11         12
          -0.010564   0.001144   0.000658   0.084876   0.107806  -0.000557

             13         14         15         16         17         18
           0.021566   0.005994   0.000254   0.028888   0.007606   0.001682

             19         20         21         22         23         24
           0.009657   0.026419  -0.003891   0.030640   0.058886   0.003979

             25         26         27
          -0.126454  -0.018305   0.008002


 FULL LOCAL GRADIENT

              1          2          3          4          5          6
          -0.161284  -0.018489  -0.007705  -0.008852  -0.030600  -0.030942

              7          8          9         10         11         12
           0.008532  -0.009083   0.009090  -0.002975   0.081469   0.035345

             13         14         15         16         17         18
           0.016722  -0.014617  -0.000962   0.012503  -0.006823  -0.007445

             19         20         21         22         23         24
          -0.009784  -0.018096   0.003247  -0.023323  -0.002661   0.018277

             25         26         27
          -0.081020   0.019198  -0.002871


 TANGENTIAL LOCAL GRADIENTS IN A.U.

              1          2          3          4          5          6
          -0.018489  -0.007705  -0.008852  -0.030600  -0.030942   0.008532

              7          8          9         10         11         12
          -0.009083   0.009090  -0.002975   0.081469   0.035345   0.016722

             13         14         15         16         17         18
          -0.014617  -0.000962   0.012503  -0.006823  -0.007445  -0.009784

             19         20         21         22         23         24
          -0.018096   0.003247  -0.023323  -0.002661   0.018277  -0.081020

             25         26
           0.019198  -0.002871
 
 RMSQ FORCE :   0.0273995  MAXIMUM :   0.0003000  CONVERGED : NO
 MAX FORCE  :   0.0814693  MAXIMUM :   0.0004500  CONVERGED : NO
 RMSQ FORCE6:   4.9726005  MAXIMUM6:   0.0003000  CONVERGED : NO
 MAX FORCE6 :   4.9185307  MAXIMUM6:   0.0004500  CONVERGED : NO
 


 HESSIAN EIGENVALUES


                1           2           3           4           5           6
             1.00000     1.00000     1.00000     1.00000     1.00000     1.00000
 


                7           8           9          10          11          12
             1.00000     1.00000     1.00000     1.00000     1.00000     1.00000
 


               13          14          15          16          17          18
             1.00000     1.00000     1.00000     1.00000     1.00000     1.00000
 


               19          20          21          22          23          24
             1.00000     1.00000     1.00000     1.00000     1.00000     1.00000
 


               25          26
             1.00000     1.00000
 


 LAMBDA FOR LMQA STEP: 0.00

  |TANGENTIAL STEP| =   0.139711  |PARALLEL STEP| =   0.002079


 STEP IN NORMAL COORDINATES

              1          2          3          4          5          6
           0.030012   0.000550   0.002066   0.032291   0.016517   0.015618

              7          8          9         10         11         12
          -0.004267   0.007659  -0.008464   0.005058  -0.083052  -0.031719

             13         14         15         16         17         18
          -0.017002   0.013603   0.000917  -0.013245   0.006111   0.007051

             19         20         21         22         23         24
           0.009137   0.018353  -0.003519   0.028248   0.011858  -0.020628

             25         26         27
           0.077924  -0.019117   0.003004

 DISPLACEMENT STEP IN ANGSTROM

  NO.  ATOM        X             Y             Z

    1  C        0.014117      0.001248      0.000647
    2  C        0.011049      0.004492      0.005013
    3  H       -0.004811     -0.001291     -0.007266
    4  SI      -0.011104     -0.017523     -0.007679
    5  H       -0.008750      0.004176      0.001192
    6  H        0.001601     -0.001925      0.003135
    7  H       -0.010696      0.008268     -0.000565
    8  H       -0.000337     -0.001161     -0.001272
    9  H       -0.017192      0.054576      0.026951
   10  H        0.000364      0.000205      0.000438
   11  H        0.011562      0.009839     -0.001616


 ACTIVE CARTESIAN DISPLACEMENT STEP

              1          2          3          4          5          6
           0.030012   0.000550   0.002066   0.032291   0.016517   0.015618

              7          8          9         10         11         12
          -0.004267   0.007659  -0.008464   0.005058  -0.083052  -0.031719

             13         14         15         16         17         18
          -0.017002   0.013603   0.000917  -0.013245   0.006111   0.007051

             19         20         21         22         23         24
           0.009137   0.018353  -0.003519   0.028248   0.011858  -0.020628

             25         26         27
           0.077924  -0.019117   0.003004
 
 PREDICTED ENERGY CHANGE: -0.009422088
 
 INTERPOLATION DISTANCE: 4.6959665656
 
 *** SCFTOL TIGHTEN TO 0.500E-05 ***
 
 *** CDFTOL TIGHTEN TO 0.100E-03 ***


 COORDINATES OF OPTIMIZATION STEP 1 IN ANGSTROM

  NO.  ATOM        X              Y              Z        Z-ATOM   MASS   TYPE

    1  C        -1.867134      -0.339676       0.010636       6    12.011  QM
    2  C        -0.655836       0.605864       0.044200       6    12.011  QM
    3  H        -2.804109       0.211434      -0.254786       1     1.008  QM
    4  SI        1.176894      -0.149682      -0.012694      14    28.085  QM
    5  H        -2.063066      -0.817635       0.985244       1     1.008  QM
    6  H        -1.764296      -1.140581      -0.735427       1     1.008  QM
    7  H        -0.775044       1.350409       0.849581       1     1.008  QM
    8  H        -0.623875       1.195830      -0.883188       1     1.008  QM
    9  H         1.729309       1.007653       0.170304       1     1.008  QM
   10  H         1.334447      -0.883606      -1.256504       1     1.008  QM
   11  H         1.471169      -1.070373       1.125135       1     1.008  QM


 
 NEW SCF-ENERGY CALCULATED IN 10 CYCLES
 

 TOTAL ENERGY    =       -370.120892426

 ENERGY CHANGE =         -0.014957786
 ENERGY RATIO  =          1.587523413
 TRUST RADIUS  =          0.200000000
 
 BFGS DELTA*GAMMA: 0.818E-02
 
 BFGS DELTA*DE2*DELTA: 0.195E-01
 
 *** ENTERING OPTIMIZATION CYCLE: 2 ***
 

 PROJECTED CARTESIAN GRADIENTS IN A.U.

  NO.  ATOM        X             Y             Z

    1  C       -0.014139     -0.002591      0.000259
    2  C       -0.022730      0.005916      0.003970
    3  H       -0.010979      0.006681     -0.003096
    4  SI       0.049238      0.018897     -0.004753
    5  H       -0.012074      0.003084     -0.001212
    6  H       -0.011368      0.002699      0.002439
    7  H       -0.006972     -0.000876     -0.003854
    8  H        0.001113     -0.008144      0.005238
    9  H       -0.065532     -0.101355     -0.007156
   10  H       -0.014499     -0.005878      0.017899
   11  H       -0.012326     -0.007440      0.000232


 ACTIVE CARTESIAN GRADIENTS

              1          2          3          4          5          6
          -0.015903  -0.002294   0.000390  -0.031417   0.001887   0.005786

              7          8          9         10         11         12
          -0.015154   0.004332  -0.000946   0.063327   0.060679  -0.008938

             13         14         15         16         17         18
           0.013933   0.003638   0.000121   0.017770   0.006801   0.001235

             19         20         21         22         23         24
           0.006973   0.018208  -0.004274   0.023987   0.038616   0.000411

             25         26         27
          -0.083324  -0.013009   0.012259


 FULL LOCAL GRADIENT

              1          2          3          4          5          6
          -0.116473  -0.010810  -0.002245  -0.014943  -0.008808  -0.014718

              7          8          9         10         11         12
          -0.000492  -0.004063   0.006118  -0.006301   0.038923   0.016540

             13         14         15         16         17         18
           0.009834  -0.011423  -0.000764   0.005188  -0.003770  -0.005374

             19         20         21         22         23         24
          -0.007271  -0.014445   0.000944  -0.015684  -0.006736   0.010446

             25         26         27
          -0.048498   0.013477   0.004497


 TANGENTIAL LOCAL GRADIENTS IN A.U.

              1          2          3          4          5          6
          -0.010810  -0.002245  -0.014943  -0.008808  -0.014718  -0.000492

              7          8          9         10         11         12
          -0.004063   0.006118  -0.006301   0.038923   0.016540   0.009834

             13         14         15         16         17         18
          -0.011423  -0.000764   0.005188  -0.003770  -0.005374  -0.007271

             19         20         21         22         23         24
          -0.014445   0.000944  -0.015684  -0.006736   0.010446  -0.048498

             25         26
           0.013477   0.004497

 COSANG =         0.965954329
 
 RMSQ FORCE :   0.0152371  MAXIMUM :   0.0003000  CONVERGED : NO
 MAX FORCE  :   0.0484981  MAXIMUM :   0.0004500  CONVERGED : NO
 RMSQ FORCE6:   4.4585108  MAXIMUM6:   0.0003000  CONVERGED : NO
 MAX FORCE6 :   4.4287825  MAXIMUM6:   0.0004500  CONVERGED : NO
 RMSQ DR    :   0.0268903  MAXIMUM :   0.0012000  CONVERGED : NO
 MAX DR     :   0.0830521  MAXIMUM :   0.0018000  CONVERGED : NO
 


 HESSIAN EIGENVALUES


                1           2           3           4           5           6
             0.36487     1.00000     1.00000     1.00000     1.00000     1.00000
 


                7           8           9          10          11          12
             1.00000     1.00000     1.00000     1.00000     1.00000     1.00000
 


               13          14          15          16          17          18
             1.00000     1.00000     1.00000     1.00000     1.00000     1.00000
 


               19          20          21          22          23          24
             1.00000     1.00000     1.00000     1.00000     1.00000     1.00000
 


               25          26
             1.00000     1.09025
 


 NEWTON STEP 0.213 EXCEEDED TRUST RADIUS 0.200
 LAMBDA ITERATION CONVERGED IN 3 CYCLES
 LAMBDA FOR LMQA STEP: 0.231E-01

  |TANGENTIAL STEP| =   0.200000  |PARALLEL STEP| =   0.004261


 STEP IN NORMAL COORDINATES

              1          2          3          4          5          6
           0.023838   0.017391   0.005408   0.056399   0.010631   0.017112

              7          8          9         10         11         12
           0.009026   0.006734  -0.011099   0.004904  -0.105320  -0.036673

             13         14         15         16         17         18
          -0.025727   0.026085   0.002206  -0.016501   0.008564   0.013149

             19         20         21         22         23         24
           0.016776   0.035685  -0.002805   0.045248   0.029244  -0.031401

             25         26         27
           0.119374  -0.034235  -0.008998

 DISPLACEMENT STEP IN ANGSTROM

  NO.  ATOM        X             Y             Z

    1  C        0.011215      0.007079      0.001759
    2  C        0.021042     -0.003576      0.004779
    3  H        0.001185     -0.004868     -0.009229
    4  SI      -0.015611     -0.019147     -0.008764
    5  H       -0.012461      0.007610      0.001812
    6  H        0.003489     -0.004016      0.004750
    7  H       -0.012580      0.011989      0.000085
    8  H        0.000880     -0.001811     -0.002861
    9  H       -0.031542      0.075710      0.041982
   10  H        0.001509     -0.006140     -0.009911
   11  H        0.020573      0.010505     -0.002935


 ACTIVE CARTESIAN DISPLACEMENT STEP

              1          2          3          4          5          6
           0.023838   0.017391   0.005408   0.056399   0.010631   0.017112

              7          8          9         10         11         12
           0.009026   0.006734  -0.011099   0.004904  -0.105320  -0.036673

             13         14         15         16         17         18
          -0.025727   0.026085   0.002206  -0.016501   0.008564   0.013149

             19         20         21         22         23         24
           0.016776   0.035685  -0.002805   0.045248   0.029244  -0.031401

             25         26         27
           0.119374  -0.034235  -0.008998
 
 PREDICTED ENERGY CHANGE: -0.007957567
 
 INTERPOLATION DISTANCE: 4.6959665656
 
 *** SCFTOL TIGHTEN TO 0.100E-06 ***
 
 *** CDFTOL TIGHTEN TO 0.750E-04 ***


 COORDINATES OF OPTIMIZATION STEP 2 IN ANGSTROM

  NO.  ATOM        X              Y              Z        Z-ATOM   MASS   TYPE

    1  C        -1.855919      -0.332597       0.012394       6    12.011  QM
    2  C        -0.634793       0.602287       0.048979       6    12.011  QM
    3  H        -2.802924       0.206566      -0.264015       1     1.008  QM
    4  SI        1.161283      -0.168829      -0.021458      14    28.085  QM
    5  H        -2.075527      -0.810025       0.987056       1     1.008  QM
    6  H        -1.760807      -1.144597      -0.730677       1     1.008  QM
    7  H        -0.787624       1.362398       0.849666       1     1.008  QM
    8  H        -0.622995       1.194018      -0.886049       1     1.008  QM
    9  H         1.697767       1.083362       0.212286       1     1.008  QM
   10  H         1.335956      -0.889746      -1.266415       1     1.008  QM
   11  H         1.491742      -1.059868       1.122200       1     1.008  QM


 
 NEW SCF-ENERGY CALCULATED IN 9 CYCLES
 

 TOTAL ENERGY    =       -370.130519981

 ENERGY CHANGE =         -0.009627555
 ENERGY RATIO  =          1.209861710
 TRUST RADIUS  =          0.300000000
 
 BFGS DELTA*GAMMA: 0.104E-01
 
 BFGS DELTA*DE2*DELTA: 0.141E-01
 
 *** ENTERING OPTIMIZATION CYCLE: 3 ***
 

 PROJECTED CARTESIAN GRADIENTS IN A.U.

  NO.  ATOM        X             Y             Z

    1  C       -0.000593     -0.000806      0.000622
    2  C       -0.009481      0.007783      0.005195
    3  H       -0.013360      0.002576     -0.004324
    4  SI       0.027190      0.001928     -0.007906
    5  H       -0.010833      0.000682      0.000083
    6  H       -0.007240     -0.000206      0.000314
    7  H       -0.013448      0.005983      0.000219
    8  H       -0.001971     -0.003729      0.002017
    9  H       -0.043460     -0.043454      0.002058
   10  H       -0.010209      0.001289      0.020355
   11  H       -0.008229      0.002596      0.000931


 ACTIVE CARTESIAN GRADIENTS

              1          2          3          4          5          6
          -0.000666  -0.001123   0.001025  -0.011695   0.008012   0.008028

              7          8          9         10         11         12
          -0.014672   0.004357  -0.001048   0.044259   0.015609  -0.016615

             13         14         15         16         17         18
           0.007155   0.001201   0.001164   0.008535   0.002493  -0.000891

             19         20         21         22         23         24
           0.002350   0.013604  -0.000529   0.016922   0.022044  -0.003755

             25         26         27
          -0.040085  -0.009364   0.013645


 FULL LOCAL GRADIENT

              1          2          3          4          5          6
          -0.071451  -0.001306   0.001000  -0.007863   0.004930  -0.000389

              7          8          9         10         11         12
          -0.006091  -0.000809   0.003276  -0.003069  -0.000209  -0.001456

             13         14         15         16         17         18
           0.004068  -0.007994   0.000634   0.000222  -0.004062  -0.004845

             19         20         21         22         23         24
          -0.006345  -0.006558   0.002770  -0.008029  -0.006808   0.002242

             25         26         27
          -0.016630   0.006210   0.008761


 TANGENTIAL LOCAL GRADIENTS IN A.U.

              1          2          3          4          5          6
          -0.001306   0.001000  -0.007863   0.004930  -0.000389  -0.006091

              7          8          9         10         11         12
          -0.000809   0.003276  -0.003069  -0.000209  -0.001456   0.004068

             13         14         15         16         17         18
          -0.007994   0.000634   0.000222  -0.004062  -0.004845  -0.006345

             19         20         21         22         23         24
          -0.006558   0.002770  -0.008029  -0.006808   0.002242  -0.016630

             25         26
           0.006210   0.008761

 COSANG =         0.675510133
 
 RMSQ FORCE :   0.0057799  MAXIMUM :   0.0003000  CONVERGED : NO
 MAX FORCE  :   0.0166305  MAXIMUM :   0.0004500  CONVERGED : NO
 RMSQ FORCE6:   3.8685206  MAXIMUM6:   0.0003000  CONVERGED : NO
 MAX FORCE6 :   3.8602367  MAXIMUM6:   0.0004500  CONVERGED : NO
 RMSQ DR    :   0.0384988  MAXIMUM :   0.0012000  CONVERGED : NO
 MAX DR     :   0.1193736  MAXIMUM :   0.0018000  CONVERGED : NO
 


 HESSIAN EIGENVALUES


                1           2           3           4           5           6
             0.22785     0.99901     1.00000     1.00000     1.00000     1.00000
 


                7           8           9          10          11          12
             1.00000     1.00000     1.00000     1.00000     1.00000     1.00000
 


               13          14          15          16          17          18
             1.00000     1.00000     1.00000     1.00000     1.00000     1.00000
 


               19          20          21          22          23          24
             1.00000     1.00000     1.00000     1.00000     1.00000     1.00000
 


               25          26
             1.01057     1.14187
 


 LAMBDA FOR LMQA STEP: 0.00

  |TANGENTIAL STEP| =   0.095758  |PARALLEL STEP| =   0.000976


 STEP IN NORMAL COORDINATES

              1          2          3          4          5          6
           0.003089   0.010183   0.002293   0.024535  -0.002043   0.005230

              7          8          9         10         11         12
           0.012203   0.002317  -0.006548  -0.002498  -0.036678  -0.008778

             13         14         15         16         17         18
          -0.014204   0.018019  -0.000166  -0.006993   0.007839   0.010534

             19         20         21         22         23         24
           0.013233   0.019494  -0.005034   0.026051   0.020499  -0.015032

             25         26         27
           0.060611  -0.016852  -0.013494

 DISPLACEMENT STEP IN ANGSTROM

  NO.  ATOM        X             Y             Z

    1  C        0.001454      0.003770      0.000765
    2  C        0.009702     -0.004831      0.001266
    3  H        0.005115     -0.001782     -0.004223
    4  SI      -0.007073     -0.005357     -0.002224
    5  H       -0.005719      0.006048      0.000713
    6  H        0.002083     -0.000985      0.004153
    7  H       -0.001431      0.003199     -0.001967
    8  H        0.002663     -0.001688     -0.000587
    9  H       -0.018235      0.032464      0.020561
   10  H        0.001251     -0.007074     -0.011962
   11  H        0.013099      0.001758     -0.001960


 ACTIVE CARTESIAN DISPLACEMENT STEP

              1          2          3          4          5          6
           0.003089   0.010183   0.002293   0.024535  -0.002043   0.005230

              7          8          9         10         11         12
           0.012203   0.002317  -0.006548  -0.002498  -0.036678  -0.008778

             13         14         15         16         17         18
          -0.014204   0.018019  -0.000166  -0.006993   0.007839   0.010534

             19         20         21         22         23         24
           0.013233   0.019494  -0.005034   0.026051   0.020499  -0.015032

             25         26         27
           0.060611  -0.016852  -0.013494
 
 PREDICTED ENERGY CHANGE: -0.001127327
 
 INTERPOLATION DISTANCE: 4.6959665656


 COORDINATES OF OPTIMIZATION STEP 3 IN ANGSTROM

  NO.  ATOM        X              Y              Z        Z-ATOM   MASS   TYPE

    1  C        -1.854465      -0.328827       0.013159       6    12.011  QM
    2  C        -0.625092       0.597457       0.050245       6    12.011  QM
    3  H        -2.797809       0.204784      -0.268238       1     1.008  QM
    4  SI        1.154210      -0.174186      -0.023682      14    28.085  QM
    5  H        -2.081246      -0.803976       0.987769       1     1.008  QM
    6  H        -1.758724      -1.145582      -0.726524       1     1.008  QM
    7  H        -0.789056       1.365598       0.847699       1     1.008  QM
    8  H        -0.620332       1.192331      -0.886636       1     1.008  QM
    9  H         1.679532       1.115826       0.232847       1     1.008  QM
   10  H         1.337207      -0.896821      -1.278376       1     1.008  QM
   11  H         1.504841      -1.058110       1.120240       1     1.008  QM


 
 NEW SCF-ENERGY CALCULATED IN 9 CYCLES
 

 TOTAL ENERGY    =       -370.132105825

 ENERGY CHANGE =         -0.001585844
 ENERGY RATIO  =          1.406729682
 TRUST RADIUS  =          0.300000000
 
 BFGS DELTA*GAMMA: 0.143E-02
 
 BFGS DELTA*DE2*DELTA: 0.236E-02
 
 *** ENTERING OPTIMIZATION CYCLE: 4 ***
 

 PROJECTED CARTESIAN GRADIENTS IN A.U.

  NO.  ATOM        X             Y             Z

    1  C        0.000157      0.000611      0.000553
    2  C       -0.002002      0.005967      0.005214
    3  H       -0.011271     -0.000502     -0.003700
    4  SI       0.019786     -0.001319     -0.007905
    5  H       -0.010032     -0.000030      0.000045
    6  H       -0.005698     -0.000859     -0.000131
    7  H       -0.015486      0.008271      0.001614
    8  H       -0.003087     -0.002092      0.000749
    9  H       -0.037651     -0.026204      0.005054
   10  H       -0.008417      0.000882      0.016861
   11  H       -0.006431      0.004788      0.001332


 ACTIVE CARTESIAN GRADIENTS

              1          2          3          4          5          6
           0.000176   0.000883   0.000897  -0.002183   0.008332   0.008108

              7          8          9         10         11         12
          -0.011584   0.002781  -0.000298   0.037893   0.003982  -0.016713

             13         14         15         16         17         18
           0.005343   0.000706   0.001219   0.006433   0.001462  -0.001026

             19         20         21         22         23         24
           0.000427   0.013172   0.001102   0.014523   0.018526  -0.004306

             25         26         27
          -0.025040  -0.009460   0.011017


 FULL LOCAL GRADIENT

              1          2          3          4          5          6
          -0.056379   0.000861   0.000827  -0.001121   0.007347   0.003779

              7          8          9         10         11         12
          -0.005797  -0.000698   0.002541   0.000590  -0.009192  -0.004986

             13         14         15         16         17         18
           0.002700  -0.006325   0.000798  -0.000245  -0.003614  -0.004009

             19         20         21         22         23         24
          -0.006256  -0.002637   0.003694  -0.005347  -0.004821   0.000449

             25         26         27
          -0.005548   0.002565   0.007002


 TANGENTIAL LOCAL GRADIENTS IN A.U.

              1          2          3          4          5          6
           0.000861   0.000827  -0.001121   0.007347   0.003779  -0.005797

              7          8          9         10         11         12
          -0.000698   0.002541   0.000590  -0.009192  -0.004986   0.002700

             13         14         15         16         17         18
          -0.006325   0.000798  -0.000245  -0.003614  -0.004009  -0.006256

             19         20         21         22         23         24
          -0.002637   0.003694  -0.005347  -0.004821   0.000449  -0.005548

             25         26
           0.002565   0.007002

 COSANG =         0.768169230
 
 RMSQ FORCE :   0.0043698  MAXIMUM :   0.0003000  CONVERGED : NO
 MAX FORCE  :   0.0091919  MAXIMUM :   0.0004500  CONVERGED : NO
 RMSQ FORCE6:   3.1595345  MAXIMUM6:   0.0003000  CONVERGED : NO
 MAX FORCE6 :   3.1566804  MAXIMUM6:   0.0004500  CONVERGED : NO
 RMSQ DR    :   0.0184295  MAXIMUM :   0.0012000  CONVERGED : NO
 MAX DR     :   0.0606111  MAXIMUM :   0.0018000  CONVERGED : NO
 


 HESSIAN EIGENVALUES


                1           2           3           4           5           6
             0.14080     0.96298     0.99999     1.00000     1.00000     1.00000
 


                7           8           9          10          11          12
             1.00000     1.00000     1.00000     1.00000     1.00000     1.00000
 


               13          14          15          16          17          18
             1.00000     1.00000     1.00000     1.00000     1.00000     1.00000
 


               19          20          21          22          23          24
             1.00000     1.00000     1.00000     1.00000     1.00000     1.00110
 


               25          26
             1.04533     1.05168
 


 LAMBDA FOR LMQA STEP: 0.00

  |TANGENTIAL STEP| =   0.064654  |PARALLEL STEP| =   0.000445


 STEP IN NORMAL COORDINATES

              1          2          3          4          5          6
          -0.001942   0.006062   0.001228   0.007991  -0.007687   0.000294

              7          8          9         10         11         12
           0.012861   0.002037  -0.006484  -0.008548  -0.011379   0.002068

             13         14         15         16         17         18
          -0.011467   0.016365  -0.001156  -0.004573   0.008062   0.010078

             19         20         21         22         23         24
           0.014244   0.012075  -0.007533   0.020309   0.017039  -0.009440

             25         26         27
           0.038689  -0.009997  -0.014651

 DISPLACEMENT STEP IN ANGSTROM

  NO.  ATOM        X             Y             Z

    1  C       -0.000914      0.002119      0.000419
    2  C        0.003257     -0.004992     -0.000219
    3  H        0.006463      0.000694     -0.002968
    4  SI      -0.004212     -0.000525      0.000351
    5  H       -0.003173      0.006186      0.000581
    6  H        0.001787      0.000189      0.004310
    7  H        0.004587     -0.001111     -0.003354
    8  H        0.004263     -0.001847      0.000717
    9  H       -0.012369      0.017156      0.012378
   10  H        0.001285     -0.006543     -0.012414
   11  H        0.011303     -0.002037     -0.001795


 ACTIVE CARTESIAN DISPLACEMENT STEP

              1          2          3          4          5          6
          -0.001942   0.006062   0.001228   0.007991  -0.007687   0.000294

              7          8          9         10         11         12
           0.012861   0.002037  -0.006484  -0.008548  -0.011379   0.002068

             13         14         15         16         17         18
          -0.011467   0.016365  -0.001156  -0.004573   0.008062   0.010078

             19         20         21         22         23         24
           0.014244   0.012075  -0.007533   0.020309   0.017039  -0.009440

             25         26         27
           0.038689  -0.009997  -0.014651
 
 PREDICTED ENERGY CHANGE: -0.000448720
 
 INTERPOLATION DISTANCE: 4.6959665656
 
 *** SCFTOL TIGHTEN TO 0.750E-07 ***
 
 *** CDFTOL TIGHTEN TO 0.500E-04 ***


 COORDINATES OF OPTIMIZATION STEP 4 IN ANGSTROM

  NO.  ATOM        X              Y              Z        Z-ATOM   MASS   TYPE

    1  C        -1.855380      -0.326709       0.013578       6    12.011  QM
    2  C        -0.621835       0.592465       0.050027       6    12.011  QM
    3  H        -2.791346       0.205478      -0.271206       1     1.008  QM
    4  SI        1.149998      -0.174711      -0.023331      14    28.085  QM
    5  H        -2.084419      -0.797790       0.988350       1     1.008  QM
    6  H        -1.756937      -1.145393      -0.722214       1     1.008  QM
    7  H        -0.784469       1.364486       0.844345       1     1.008  QM
    8  H        -0.616069       1.190483      -0.885920       1     1.008  QM
    9  H         1.667164       1.132983       0.245225       1     1.008  QM
   10  H         1.338492      -0.903364      -1.290790       1     1.008  QM
   11  H         1.516144      -1.060147       1.118445       1     1.008  QM


 
 NEW SCF-ENERGY CALCULATED IN 9 CYCLES
 

 TOTAL ENERGY    =       -370.132802966

 ENERGY CHANGE =         -0.000697141
 ENERGY RATIO  =          1.553621863
 TRUST RADIUS  =          0.300000000
 
 BFGS DELTA*GAMMA: 0.454E-03
 
 BFGS DELTA*DE2*DELTA: 0.952E-03
 
 *** ENTERING OPTIMIZATION CYCLE: 5 ***
 

 PROJECTED CARTESIAN GRADIENTS IN A.U.

  NO.  ATOM        X             Y             Z

    1  C       -0.000781      0.001519      0.000339
    2  C        0.001315      0.004174      0.004982
    3  H       -0.008178     -0.002565     -0.002669
    4  SI       0.016336     -0.001333     -0.006955
    5  H       -0.009120      0.000019     -0.000507
    6  H       -0.004863     -0.000435      0.000205
    7  H       -0.015266      0.008490      0.001371
    8  H       -0.003093     -0.001461      0.000563
    9  H       -0.035131     -0.019715      0.005971
   10  H       -0.007305     -0.001558      0.011761
   11  H       -0.005119      0.004607      0.001648


 ACTIVE CARTESIAN GRADIENTS

              1          2          3          4          5          6
          -0.000878   0.002314   0.000528   0.001777   0.007452   0.007647

              7          8          9         10         11         12
          -0.008130   0.001088   0.000551   0.033985   0.001626  -0.014439

             13         14         15         16         17         18
           0.004706   0.000856   0.000762   0.005943   0.001902  -0.000325

             19         20         21         22         23         24
          -0.000157   0.013157   0.001233   0.013644   0.018040  -0.003588

             25         26         27
          -0.020010   0.001161   0.007285


 FULL LOCAL GRADIENT

              1          2          3          4          5          6
          -0.047778   0.001645   0.000156   0.002612   0.007104   0.004731

              7          8          9         10         11         12
          -0.003709  -0.001403   0.002499   0.002884  -0.009898  -0.004374

             13         14         15         16         17         18
           0.002304  -0.004980   0.000387   0.000147  -0.002377  -0.002783

             19         20         21         22         23         24
          -0.005765  -0.000483   0.003426  -0.003707  -0.002751   0.000621

             25         26         27
          -0.002148   0.011493   0.003730


 TANGENTIAL LOCAL GRADIENTS IN A.U.

              1          2          3          4          5          6
           0.001645   0.000156   0.002612   0.007104   0.004731  -0.003709

              7          8          9         10         11         12
          -0.001403   0.002499   0.002884  -0.009898  -0.004374   0.002304

             13         14         15         16         17         18
          -0.004980   0.000387   0.000147  -0.002377  -0.002783  -0.005765

             19         20         21         22         23         24
          -0.000483   0.003426  -0.003707  -0.002751   0.000621  -0.002148

             25         26
           0.011493   0.003730

 COSANG =         0.851940501
 
 RMSQ FORCE :   0.0043456  MAXIMUM :   0.0003000  CONVERGED : NO
 MAX FORCE  :   0.0114927  MAXIMUM :   0.0004500  CONVERGED : NO
 RMSQ FORCE6:   2.2341538  MAXIMUM6:   0.0003000  CONVERGED : NO
 MAX FORCE6 :   2.2312106  MAXIMUM6:   0.0004500  CONVERGED : NO
 RMSQ DR    :   0.0124431  MAXIMUM :   0.0012000  CONVERGED : NO
 MAX DR     :   0.0386886  MAXIMUM :   0.0018000  CONVERGED : NO
 


 HESSIAN EIGENVALUES


                1           2           3           4           5           6
             0.09149     0.58768     0.99969     0.99999     1.00000     1.00000
 


                7           8           9          10          11          12
             1.00000     1.00000     1.00000     1.00000     1.00000     1.00000
 


               13          14          15          16          17          18
             1.00000     1.00000     1.00000     1.00000     1.00000     1.00000
 


               19          20          21          22          23          24
             1.00000     1.00000     1.00000     1.00000     1.00035     1.00510
 


               25          26
             1.07799     1.11493
 


 LAMBDA FOR LMQA STEP: 0.00

  |TANGENTIAL STEP| =   0.043685  |PARALLEL STEP| =   0.000203


 STEP IN NORMAL COORDINATES

              1          2          3          4          5          6
          -0.005764   0.001368   0.000365  -0.006912  -0.011810  -0.004399

              7          8          9         10         11         12
           0.010606   0.002093  -0.006090  -0.013777   0.010368   0.010310

             13         14         15         16         17         18
          -0.007890   0.012212  -0.001366  -0.002386   0.005876   0.007449

             19         20         21         22         23         24
           0.012894   0.003081  -0.007791   0.011459   0.010384  -0.003576

             25         26         27
           0.012297  -0.004655  -0.011780

 DISPLACEMENT STEP IN ANGSTROM

  NO.  ATOM        X             Y             Z

    1  C       -0.002714      0.000306      0.000133
    2  C       -0.002545     -0.004539     -0.001657
    3  H        0.006164      0.003096     -0.001699
    4  SI      -0.001538      0.003466      0.002423
    5  H       -0.000438      0.005236      0.000714
    6  H        0.001410      0.000733      0.003490
    7  H        0.009254     -0.004570     -0.003517
    8  H        0.004936     -0.001482      0.001532
    9  H       -0.004474      0.003322     -0.000877
   10  H        0.001673     -0.000870     -0.007524
   11  H        0.007746     -0.009148      0.000348


 ACTIVE CARTESIAN DISPLACEMENT STEP

              1          2          3          4          5          6
          -0.005764   0.001368   0.000365  -0.006912  -0.011810  -0.004399

              7          8          9         10         11         12
           0.010606   0.002093  -0.006090  -0.013777   0.010368   0.010310

             13         14         15         16         17         18
          -0.007890   0.012212  -0.001366  -0.002386   0.005876   0.007449

             19         20         21         22         23         24
           0.012894   0.003081  -0.007791   0.011459   0.010384  -0.003576

             25         26         27
           0.012297  -0.004655  -0.011780
 
 PREDICTED ENERGY CHANGE: -0.000392500
 
 INTERPOLATION DISTANCE: 4.6959665656


 COORDINATES OF OPTIMIZATION STEP 5 IN ANGSTROM

  NO.  ATOM        X              Y              Z        Z-ATOM   MASS   TYPE

    1  C        -1.858093      -0.326403       0.013711       6    12.011  QM
    2  C        -0.624379       0.587926       0.048370       6    12.011  QM
    3  H        -2.785182       0.208573      -0.272905       1     1.008  QM
    4  SI        1.148460      -0.171244      -0.020907      14    28.085  QM
    5  H        -2.084857      -0.792555       0.989064       1     1.008  QM
    6  H        -1.755527      -1.144660      -0.718724       1     1.008  QM
    7  H        -0.775215       1.359916       0.840828       1     1.008  QM
    8  H        -0.611133       1.189001      -0.884388       1     1.008  QM
    9  H         1.662690       1.136305       0.244349       1     1.008  QM
   10  H         1.340165      -0.904234      -1.298314       1     1.008  QM
   11  H         1.523890      -1.069295       1.118793       1     1.008  QM


 
 NEW SCF-ENERGY CALCULATED IN 9 CYCLES
 

 TOTAL ENERGY    =       -370.133473553

 ENERGY CHANGE =         -0.000670586
 ENERGY RATIO  =          1.708500661
 TRUST RADIUS  =          0.300000000
 
 BFGS DELTA*GAMMA: 0.257E-03
 
 BFGS DELTA*DE2*DELTA: 0.811E-03
 
 *** ENTERING OPTIMIZATION CYCLE: 6 ***
 

 PROJECTED CARTESIAN GRADIENTS IN A.U.

  NO.  ATOM        X             Y             Z

    1  C       -0.002762      0.001725      0.000174
    2  C        0.000585      0.003018      0.004612
    3  H       -0.004905     -0.003319     -0.001710
    4  SI       0.016388      0.000673     -0.006155
    5  H       -0.008256      0.000674     -0.001323
    6  H       -0.004470      0.000671      0.000991
    7  H       -0.013422      0.007221      0.000091
    8  H       -0.002183     -0.001654      0.001348
    9  H       -0.034680     -0.021178      0.005333
   10  H       -0.006908     -0.004157      0.008079
   11  H       -0.004165      0.001814      0.003161


 ACTIVE CARTESIAN GRADIENTS

              1          2          3          4          5          6
          -0.003105   0.002821   0.000243   0.000442   0.006039   0.006957

              7          8          9         10         11         12
          -0.005082  -0.000237   0.001206   0.032118   0.005826  -0.012594

             13         14         15         16         17         18
           0.005024   0.001420  -0.000069   0.006481   0.003309   0.000506

             19         20         21         22         23         24
           0.000339   0.013247  -0.000065   0.013785   0.019493  -0.002725

             25         26         27
          -0.018908   0.001435   0.003599


 FULL LOCAL GRADIENT

              1          2          3          4          5          6
          -0.047402   0.001047  -0.000566   0.003347   0.004914   0.002949

              7          8          9         10         11         12
          -0.000403  -0.002511   0.002903   0.003127  -0.005086  -0.002683

             13         14         15         16         17         18
           0.002609  -0.004098  -0.000450   0.000816  -0.000802  -0.001817

             19         20         21         22         23         24
          -0.005025  -0.000163   0.002016  -0.003297  -0.001251   0.001491

             25         26         27
          -0.000845   0.011703  -0.000058


 TANGENTIAL LOCAL GRADIENTS IN A.U.

              1          2          3          4          5          6
           0.001047  -0.000566   0.003347   0.004914   0.002949  -0.000403

              7          8          9         10         11         12
          -0.002511   0.002903   0.003127  -0.005086  -0.002683   0.002609

             13         14         15         16         17         18
          -0.004098  -0.000450   0.000816  -0.000802  -0.001817  -0.005025

             19         20         21         22         23         24
          -0.000163   0.002016  -0.003297  -0.001251   0.001491  -0.000845

             25         26
           0.011703  -0.000058

 COSANG =         0.929575358
 
 RMSQ FORCE :   0.0034712  MAXIMUM :   0.0003000  CONVERGED : NO
 MAX FORCE  :   0.0117029  MAXIMUM :   0.0004500  CONVERGED : NO
 RMSQ FORCE6:   0.0119825  MAXIMUM6:   0.0003000  CONVERGED : NO
 MAX FORCE6 :   0.0353606  MAXIMUM6:   0.0004500  CONVERGED : NO
 RMSQ DR    :   0.0084072  MAXIMUM :   0.0012000  CONVERGED : NO
 MAX DR     :   0.0137771  MAXIMUM :   0.0018000  CONVERGED : NO
 


 HESSIAN EIGENVALUES


                1           2           3           4           5           6
             0.08433     0.19027     0.98354     0.99997     1.00000     1.00000
 


                7           8           9          10          11          12
             1.00000     1.00000     1.00000     1.00000     1.00000     1.00000
 


               13          14          15          16          17          18
             1.00000     1.00000     1.00000     1.00000     1.00000     1.00000
 


               19          20          21          22          23          24
             1.00000     1.00000     1.00000     1.00030     1.00154     1.02923
 


               25          26
             1.07056     1.17583
 


 LAMBDA FOR LMQA STEP: 0.00

  |TANGENTIAL STEP| =   0.101831  |PARALLEL STEP| =   0.001104


 STEP IN NORMAL COORDINATES

              1          2          3          4          5          6
          -0.011250  -0.000495   0.001246  -0.022690  -0.029136  -0.013026

              7          8          9         10         11         12
           0.017453   0.008762  -0.016557  -0.035321   0.028738   0.027744

             13         14         15         16         17         18
          -0.018523   0.026181  -0.001108  -0.006470   0.009124   0.014676

             19         20         21         22         23         24
           0.029951   0.001038  -0.015559   0.021157   0.016311  -0.006770

             25         26         27
           0.018076  -0.035873  -0.018075

 DISPLACEMENT STEP IN ANGSTROM

  NO.  ATOM        X             Y             Z

    1  C       -0.005297     -0.000542      0.000422
    2  C       -0.008795     -0.009871     -0.004877
    3  H        0.010852      0.010351     -0.004583
    4  SI      -0.002886      0.008612      0.006686
    5  H       -0.000106      0.011319      0.003059
    6  H        0.002913      0.000446      0.006849
    7  H        0.024001     -0.012128     -0.006892
    8  H        0.011427     -0.003145      0.002987
    9  H       -0.005223      0.002409     -0.011315
   10  H        0.004385      0.006170     -0.010318
   11  H        0.015628     -0.024932      0.000300


 ACTIVE CARTESIAN DISPLACEMENT STEP

              1          2          3          4          5          6
          -0.011250  -0.000495   0.001246  -0.022690  -0.029136  -0.013026

              7          8          9         10         11         12
           0.017453   0.008762  -0.016557  -0.035321   0.028738   0.027744

             13         14         15         16         17         18
          -0.018523   0.026181  -0.001108  -0.006470   0.009124   0.014676

             19         20         21         22         23         24
           0.029951   0.001038  -0.015559   0.021157   0.016311  -0.006770

             25         26         27
           0.018076  -0.035873  -0.018075
 
 PREDICTED ENERGY CHANGE: -0.000744535
 
 INTERPOLATION DISTANCE: 4.6959665656


 COORDINATES OF OPTIMIZATION STEP 6 IN ANGSTROM

  NO.  ATOM        X              Y              Z        Z-ATOM   MASS   TYPE

    1  C        -1.863390      -0.326945       0.014134       6    12.011  QM
    2  C        -0.633175       0.578055       0.043493       6    12.011  QM
    3  H        -2.774330       0.218924      -0.277488       1     1.008  QM
    4  SI        1.145574      -0.162633      -0.014222      14    28.085  QM
    5  H        -2.084963      -0.781236       0.992124       1     1.008  QM
    6  H        -1.752614      -1.144214      -0.711875       1     1.008  QM
    7  H        -0.751214       1.347788       0.833936       1     1.008  QM
    8  H        -0.599706       1.185856      -0.881401       1     1.008  QM
    9  H         1.657467       1.138713       0.233034       1     1.008  QM
   10  H         1.344550      -0.898064      -1.308633       1     1.008  QM
   11  H         1.539518      -1.094227       1.119093       1     1.008  QM


 
 NEW SCF-ENERGY CALCULATED IN 10 CYCLES
 

 TOTAL ENERGY    =       -370.134407627

 ENERGY CHANGE =         -0.000934074
 ENERGY RATIO  =          1.254574825
 TRUST RADIUS  =          0.300000000
 
 BFGS DELTA*GAMMA: 0.120E-02
 
 BFGS DELTA*DE2*DELTA: 0.158E-02
 
 *** ENTERING OPTIMIZATION CYCLE: 7 ***
 

 PROJECTED CARTESIAN GRADIENTS IN A.U.

  NO.  ATOM        X             Y             Z

    1  C       -0.004494      0.001790      0.000190
    2  C       -0.004152      0.000893      0.003569
    3  H       -0.000090     -0.002760     -0.000517
    4  SI       0.017493      0.005016     -0.004861
    5  H       -0.006696      0.002173     -0.002688
    6  H       -0.003771      0.003119      0.002403
    7  H       -0.008786      0.004143     -0.002756
    8  H        0.000206     -0.002125      0.003319
    9  H       -0.034371     -0.026911      0.003494
   10  H       -0.006556     -0.008287      0.002818
   11  H       -0.002425     -0.005093      0.006615


 ACTIVE CARTESIAN GRADIENTS

              1          2          3          4          5          6
          -0.005052   0.003101   0.000265  -0.005652   0.002405   0.005387

              7          8          9         10         11         12
          -0.000942  -0.001589   0.001818   0.028853   0.016147  -0.009842

             13         14         15         16         17         18
           0.005820   0.002522  -0.001517   0.007815   0.006166   0.001880

             19         20         21         22         23         24
           0.002054   0.013216  -0.003349   0.014530   0.022853  -0.001374

             25         26         27
          -0.018900  -0.000262  -0.002719


 FULL LOCAL GRADIENT

              1          2          3          4          5          6
          -0.049347   0.000291  -0.000923   0.000655  -0.000971  -0.001093

              7          8          9         10         11         12
           0.004508  -0.003672   0.003261   0.002434   0.006164   0.000227

             13         14         15         16         17         18
           0.003259  -0.002577  -0.001903   0.002168   0.002194  -0.000270

             19         20         21         22         23         24
          -0.002989  -0.000287  -0.001424  -0.002600   0.001507   0.002983

             25         26         27
           0.000184   0.010097  -0.006738


 TANGENTIAL LOCAL GRADIENTS IN A.U.

              1          2          3          4          5          6
           0.000291  -0.000923   0.000655  -0.000971  -0.001093   0.004508

              7          8          9         10         11         12
          -0.003672   0.003261   0.002434   0.006164   0.000227   0.003259

             13         14         15         16         17         18
          -0.002577  -0.001903   0.002168   0.002194  -0.000270  -0.002989

             19         20         21         22         23         24
          -0.000287  -0.001424  -0.002600   0.001507   0.002983   0.000184

             25         26
           0.010097  -0.006738

 COSANG =         0.489298057
 
 RMSQ FORCE :   0.0033897  MAXIMUM :   0.0003000  CONVERGED : NO
 MAX FORCE  :   0.0100968  MAXIMUM :   0.0004500  CONVERGED : NO
 RMSQ FORCE6:   0.0054398  MAXIMUM6:   0.0003000  CONVERGED : NO
 MAX FORCE6 :   0.0174510  MAXIMUM6:   0.0004500  CONVERGED : NO
 RMSQ DR    :   0.0195986  MAXIMUM :   0.0012000  CONVERGED : NO
 MAX DR     :   0.0358726  MAXIMUM :   0.0018000  CONVERGED : NO
 


 HESSIAN EIGENVALUES


                1           2           3           4           5           6
             0.07671     0.14658     0.97922     0.99998     0.99998     1.00000
 


                7           8           9          10          11          12
             1.00000     1.00000     1.00000     1.00000     1.00000     1.00000
 


               13          14          15          16          17          18
             1.00000     1.00000     1.00000     1.00000     1.00000     1.00000
 


               19          20          21          22          23          24
             1.00000     1.00000     1.00020     1.00122     1.00252     1.04116
 


               25          26
             1.07961     1.24552
 


 LAMBDA FOR LMQA STEP: 0.00

  |TANGENTIAL STEP| =   0.041120  |PARALLEL STEP| =   0.000180


 STEP IN NORMAL COORDINATES

              1          2          3          4          5          6
          -0.002932  -0.001561   0.000841  -0.006681  -0.009545  -0.005062

              7          8          9         10         11         12
           0.001212   0.006648  -0.008653  -0.012715   0.004808   0.010489

             13         14         15         16         17         18
          -0.008901   0.009998   0.001648  -0.004411  -0.000121   0.004396

             19         20         21         22         23         24
           0.011805  -0.001116  -0.002828   0.007104   0.001632  -0.003984

             25         26         27
           0.004484  -0.025339   0.001399

 DISPLACEMENT STEP IN ANGSTROM

  NO.  ATOM        X             Y             Z

    1  C       -0.001380     -0.000656      0.000273
    2  C       -0.002530     -0.002931     -0.001957
    3  H        0.001157      0.005324     -0.002886
    4  SI      -0.001208      0.001854      0.002569
    5  H       -0.000627      0.003891      0.002456
    6  H        0.000763     -0.001593      0.001831
    7  H        0.008931     -0.004366     -0.001162
    8  H        0.003779     -0.001214     -0.000012
    9  H       -0.001191      0.001983     -0.007658
   10  H        0.001938      0.008227      0.001219
   11  H        0.005123     -0.009658     -0.001536


 ACTIVE CARTESIAN DISPLACEMENT STEP

              1          2          3          4          5          6
          -0.002932  -0.001561   0.000841  -0.006681  -0.009545  -0.005062

              7          8          9         10         11         12
           0.001212   0.006648  -0.008653  -0.012715   0.004808   0.010489

             13         14         15         16         17         18
          -0.008901   0.009998   0.001648  -0.004411  -0.000121   0.004396

             19         20         21         22         23         24
           0.011805  -0.001116  -0.002828   0.007104   0.001632  -0.003984

             25         26         27
           0.004484  -0.025339   0.001399
 
 PREDICTED ENERGY CHANGE: -0.000193565
 
 INTERPOLATION DISTANCE: 4.6959665656


 COORDINATES OF OPTIMIZATION STEP 7 IN ANGSTROM

  NO.  ATOM        X              Y              Z        Z-ATOM   MASS   TYPE

    1  C        -1.864770      -0.327601       0.014406       6    12.011  QM
    2  C        -0.635704       0.575123       0.041536       6    12.011  QM
    3  H        -2.773173       0.224248      -0.280373       1     1.008  QM
    4  SI        1.144366      -0.160779      -0.011653      14    28.085  QM
    5  H        -2.085590      -0.777344       0.994579       1     1.008  QM
    6  H        -1.751851      -1.145807      -0.710044       1     1.008  QM
    7  H        -0.742283       1.343422       0.832773       1     1.008  QM
    8  H        -0.595927       1.184642      -0.881413       1     1.008  QM
    9  H         1.656276       1.140696       0.225376       1     1.008  QM
   10  H         1.346488      -0.889836      -1.307414       1     1.008  QM
   11  H         1.544641      -1.103885       1.117557       1     1.008  QM


 
 NEW SCF-ENERGY CALCULATED IN 8 CYCLES
 

 TOTAL ENERGY    =       -370.134751091

 ENERGY CHANGE =         -0.000343464
 ENERGY RATIO  =          1.774411929
 TRUST RADIUS  =          0.300000000
 
 BFGS DELTA*GAMMA: 0.104E-03
 
 BFGS DELTA*DE2*DELTA: 0.403E-03
 
 *** ENTERING OPTIMIZATION CYCLE: 8 ***
 

 PROJECTED CARTESIAN GRADIENTS IN A.U.

  NO.  ATOM        X             Y             Z

    1  C       -0.003353      0.001465      0.000490
    2  C       -0.005953      0.000714      0.003146
    3  H       -0.000510     -0.001281     -0.000900
    4  SI       0.017401      0.005583     -0.004868
    5  H       -0.006418      0.002420     -0.002567
    6  H       -0.003421      0.003383      0.002258
    7  H       -0.007440      0.003438     -0.003268
    8  H        0.000889     -0.002061      0.003734
    9  H       -0.034166     -0.027849      0.003086
   10  H       -0.006615     -0.008070      0.003258
   11  H       -0.002046     -0.006970      0.007541


 ACTIVE CARTESIAN GRADIENTS

              1          2          3          4          5          6
          -0.003769   0.002505   0.000770  -0.007586   0.001450   0.005002

              7          8          9         10         11         12
          -0.001509  -0.000749   0.001399   0.027776   0.017850  -0.010099

             13         14         15         16         17         18
           0.005871   0.002693  -0.001375   0.008022   0.006350   0.001732

             19         20         21         22         23         24
           0.002793   0.012924  -0.004208   0.014750   0.023304  -0.001590

             25         26         27
          -0.018884  -0.001908  -0.003201


 FULL LOCAL GRADIENT

              1          2          3          4          5          6
          -0.049922   0.000350  -0.000141  -0.001631  -0.002246  -0.001541

              7          8          9         10         11         12
           0.003951  -0.002834   0.002843   0.001555   0.008136  -0.000025

             13         14         15         16         17         18
           0.003235  -0.002248  -0.001740   0.002369   0.002404  -0.000353

             19         20         21         22         23         24
          -0.002092  -0.000534  -0.002324  -0.002261   0.001935   0.002742

             25         26         27
           0.000327   0.008256  -0.007254


 TANGENTIAL LOCAL GRADIENTS IN A.U.

              1          2          3          4          5          6
           0.000350  -0.000141  -0.001631  -0.002246  -0.001541   0.003951

              7          8          9         10         11         12
          -0.002834   0.002843   0.001555   0.008136  -0.000025   0.003235

             13         14         15         16         17         18
          -0.002248  -0.001740   0.002369   0.002404  -0.000353  -0.002092

             19         20         21         22         23         24
          -0.000534  -0.002324  -0.002261   0.001935   0.002742   0.000327

             25         26
           0.008256  -0.007254

 COSANG =         0.966907188
 
 RMSQ FORCE :   0.0033279  MAXIMUM :   0.0003000  CONVERGED : NO
 MAX FORCE  :   0.0082560  MAXIMUM :   0.0004500  CONVERGED : NO
 RMSQ FORCE6:   0.0012773  MAXIMUM6:   0.0003000  CONVERGED : NO
 MAX FORCE6 :   0.0043990  MAXIMUM6:   0.0004500  CONVERGED : NO
 RMSQ DR    :   0.0079137  MAXIMUM :   0.0012000  CONVERGED : NO
 MAX DR     :   0.0253391  MAXIMUM :   0.0018000  CONVERGED : NO
 


 HESSIAN EIGENVALUES


                1           2           3           4           5           6
             0.04985     0.10405     0.62751     0.99602     0.99998     1.00000
 


                7           8           9          10          11          12
             1.00000     1.00000     1.00000     1.00000     1.00000     1.00000
 


               13          14          15          16          17          18
             1.00000     1.00000     1.00000     1.00000     1.00000     1.00000
 


               19          20          21          22          23          24
             1.00000     1.00005     1.00026     1.00146     1.00199     1.02006
 


               25          26
             1.05342     1.14288
 


 LAMBDA FOR LMQA STEP: 0.00

  |TANGENTIAL STEP| =   0.140355  |PARALLEL STEP| =   0.002098


 STEP IN NORMAL COORDINATES

              1          2          3          4          5          6
          -0.011155  -0.004263   0.001982  -0.011586  -0.025619  -0.014432

              7          8          9         10         11         12
          -0.001885   0.025161  -0.031990  -0.034963  -0.002546   0.033169

             13         14         15         16         17         18
          -0.033988   0.035385   0.008031  -0.018806  -0.004882   0.014724

             19         20         21         22         23         24
           0.039512  -0.001657  -0.002970   0.026096   0.000738  -0.016992

             25         26         27
           0.015175  -0.091698   0.017930

 DISPLACEMENT STEP IN ANGSTROM

  NO.  ATOM        X             Y             Z

    1  C       -0.005251     -0.001895      0.000649
    2  C       -0.003618     -0.008278     -0.005528
    3  H        0.000225      0.017208     -0.011425
    4  SI      -0.003811      0.002298      0.007976
    5  H       -0.004604      0.012700      0.009900
    6  H        0.001394     -0.008502      0.005763
    7  H        0.026444     -0.012489     -0.001124
    8  H        0.010869     -0.004631     -0.002530
    9  H       -0.006881      0.012377     -0.026627
   10  H        0.006704      0.034982      0.010363
   11  H        0.016581     -0.028656     -0.009576


 ACTIVE CARTESIAN DISPLACEMENT STEP

              1          2          3          4          5          6
          -0.011155  -0.004263   0.001982  -0.011586  -0.025619  -0.014432

              7          8          9         10         11         12
          -0.001885   0.025161  -0.031990  -0.034963  -0.002546   0.033169

             13         14         15         16         17         18
          -0.033988   0.035385   0.008031  -0.018806  -0.004882   0.014724

             19         20         21         22         23         24
           0.039512  -0.001657  -0.002970   0.026096   0.000738  -0.016992

             25         26         27
           0.015175  -0.091698   0.017930
 
 PREDICTED ENERGY CHANGE: -0.000604223
 
 INTERPOLATION DISTANCE: 4.6959665656


 COORDINATES OF OPTIMIZATION STEP 8 IN ANGSTROM

  NO.  ATOM        X              Y              Z        Z-ATOM   MASS   TYPE

    1  C        -1.870021      -0.329496       0.015055       6    12.011  QM
    2  C        -0.639322       0.566845       0.036008       6    12.011  QM
    3  H        -2.772948       0.241456      -0.291798       1     1.008  QM
    4  SI        1.140556      -0.158481      -0.003677      14    28.085  QM
    5  H        -2.090194      -0.764645       1.004479       1     1.008  QM
    6  H        -1.750457      -1.154308      -0.704281       1     1.008  QM
    7  H        -0.715840       1.330934       0.831649       1     1.008  QM
    8  H        -0.585058       1.180011      -0.883943       1     1.008  QM
    9  H         1.649395       1.153073       0.198750       1     1.008  QM
   10  H         1.353192      -0.854854      -1.297051       1     1.008  QM
   11  H         1.561222      -1.132541       1.107981       1     1.008  QM


 
 NEW SCF-ENERGY CALCULATED IN 8 CYCLES
 

 TOTAL ENERGY    =       -370.135571009

 ENERGY CHANGE =         -0.000819919
 ENERGY RATIO  =          1.356981041
 TRUST RADIUS  =          0.300000000
 
 BFGS DELTA*GAMMA: 0.987E-03
 
 BFGS DELTA*DE2*DELTA: 0.141E-02
 
 *** ENTERING OPTIMIZATION CYCLE: 9 ***
 

 PROJECTED CARTESIAN GRADIENTS IN A.U.

  NO.  ATOM        X             Y             Z

    1  C        0.000088      0.000095      0.001323
    2  C       -0.008421      0.000937      0.002069
    3  H       -0.003506      0.003642     -0.002688
    4  SI       0.015741      0.005402     -0.005611
    5  H       -0.005815      0.002404     -0.000807
    6  H       -0.001891      0.002773      0.000858
    7  H       -0.004432      0.002409     -0.003512
    8  H        0.002170     -0.001309      0.003948
    9  H       -0.032853     -0.026632      0.002432
   10  H       -0.006932     -0.004586      0.008311
   11  H       -0.001067     -0.010778      0.009368


 ACTIVE CARTESIAN GRADIENTS

              1          2          3          4          5          6
           0.000099   0.000130   0.002167  -0.009973  -0.000209   0.004110

              7          8          9         10         11         12
          -0.004644   0.003033  -0.000490   0.024238   0.017884  -0.012737

             13         14         15         16         17         18
           0.005473   0.002726   0.000349   0.008092   0.005230   0.000228

             19         20         21         22         23         24
           0.004895   0.011564  -0.005615   0.014889   0.022922  -0.003620

             25         26         27
          -0.017346  -0.007992  -0.001595


 FULL LOCAL GRADIENT

              1          2          3          4          5          6
          -0.049359   0.000163   0.002129  -0.006357  -0.003681  -0.001227

              7          8          9         10         11         12
           0.000196   0.001103   0.000813  -0.000928   0.009137  -0.003127

             13         14         15         16         17         18
           0.002657  -0.001523   0.000091   0.002592   0.001478  -0.001566

             19         20         21         22         23         24
           0.000725  -0.001123  -0.003876  -0.000952   0.002478   0.000366

             25         26         27
           0.001270   0.000904  -0.005406


 TANGENTIAL LOCAL GRADIENTS IN A.U.

              1          2          3          4          5          6
           0.000163   0.002129  -0.006357  -0.003681  -0.001227   0.000196

              7          8          9         10         11         12
           0.001103   0.000813  -0.000928   0.009137  -0.003127   0.002657

             13         14         15         16         17         18
          -0.001523   0.000091   0.002592   0.001478  -0.001566   0.000725

             19         20         21         22         23         24
          -0.001123  -0.003876  -0.000952   0.002478   0.000366   0.001270

             25         26
           0.000904  -0.005406

 COSANG =         0.689767055
 
 RMSQ FORCE :   0.0029901  MAXIMUM :   0.0003000  CONVERGED : NO
 MAX FORCE  :   0.0091370  MAXIMUM :   0.0004500  CONVERGED : NO
 RMSQ FORCE6:   0.0009216  MAXIMUM6:   0.0003000  CONVERGED : NO
 MAX FORCE6 :   0.0016634  MAXIMUM6:   0.0004500  CONVERGED : NO
 RMSQ DR    :   0.0270143  MAXIMUM :   0.0012000  CONVERGED : NO
 MAX DR     :   0.0916979  MAXIMUM :   0.0018000  CONVERGED : NO
 


 HESSIAN EIGENVALUES


                1           2           3           4           5           6
             0.04166     0.10308     0.50838     0.99341     0.99999     1.00000
 


                7           8           9          10          11          12
             1.00000     1.00000     1.00000     1.00000     1.00000     1.00000
 


               13          14          15          16          17          18
             1.00000     1.00000     1.00000     1.00000     1.00000     1.00000
 


               19          20          21          22          23          24
             1.00004     1.00011     1.00074     1.00159     1.00325     1.02546
 


               25          26
             1.05623     1.20799
 


 LAMBDA FOR LMQA STEP: 0.00

  |TANGENTIAL STEP| =   0.041898  |PARALLEL STEP| =   0.000187


 STEP IN NORMAL COORDINATES

              1          2          3          4          5          6
          -0.004328   0.000743  -0.000523   0.005228  -0.000761  -0.001395

              7          8          9         10         11         12
          -0.003739   0.006211  -0.008992  -0.001850  -0.014265   0.008911

             13         14         15         16         17         18
          -0.011245   0.009856   0.002655  -0.008056  -0.003981   0.004723

             19         20         21         22         23         24
           0.008153   0.001152   0.004902   0.007140  -0.004386  -0.005412

             25         26         27
           0.002717  -0.024094   0.013170

 DISPLACEMENT STEP IN ANGSTROM

  NO.  ATOM        X             Y             Z

    1  C       -0.002037      0.000123     -0.000163
    2  C        0.002735     -0.000845     -0.000420
    3  H       -0.002075      0.002474     -0.003606
    4  SI      -0.000459     -0.002363      0.001903
    5  H       -0.003039      0.002843      0.002943
    6  H       -0.001072     -0.004185      0.001534
    7  H        0.003174     -0.001397      0.001762
    8  H        0.001045     -0.001723     -0.002681
    9  H       -0.003137      0.006729     -0.007104
   10  H        0.001932      0.013161      0.005523
   11  H        0.003185     -0.002940     -0.006402


 ACTIVE CARTESIAN DISPLACEMENT STEP

              1          2          3          4          5          6
          -0.004328   0.000743  -0.000523   0.005228  -0.000761  -0.001395

              7          8          9         10         11         12
          -0.003739   0.006211  -0.008992  -0.001850  -0.014265   0.008911

             13         14         15         16         17         18
          -0.011245   0.009856   0.002655  -0.008056  -0.003981   0.004723

             19         20         21         22         23         24
           0.008153   0.001152   0.004902   0.007140  -0.004386  -0.005412

             25         26         27
           0.002717  -0.024094   0.013170
 
 PREDICTED ENERGY CHANGE: -0.000183414
 
 INTERPOLATION DISTANCE: 4.6959665656


 COORDINATES OF OPTIMIZATION STEP 9 IN ANGSTROM

  NO.  ATOM        X              Y              Z        Z-ATOM   MASS   TYPE

    1  C        -1.872058      -0.329373       0.014892       6    12.011  QM
    2  C        -0.636587       0.566001       0.035588       6    12.011  QM
    3  H        -2.775022       0.243930      -0.295404       1     1.008  QM
    4  SI        1.140097      -0.160843      -0.001774      14    28.085  QM
    5  H        -2.093233      -0.761802       1.007422       1     1.008  QM
    6  H        -1.751528      -1.158494      -0.702747       1     1.008  QM
    7  H        -0.712666       1.329536       0.833411       1     1.008  QM
    8  H        -0.584013       1.178288      -0.886625       1     1.008  QM
    9  H         1.646258       1.159801       0.191645       1     1.008  QM
   10  H         1.355124      -0.841694      -1.291528       1     1.008  QM
   11  H         1.564407      -1.135481       1.101579       1     1.008  QM


 
 NEW SCF-ENERGY CALCULATED IN 8 CYCLES
 

 TOTAL ENERGY    =       -370.135859294

 ENERGY CHANGE =         -0.000288284
 ENERGY RATIO  =          1.571764873
 TRUST RADIUS  =          0.300000000
 
 BFGS DELTA*GAMMA: 0.174E-03
 
 BFGS DELTA*DE2*DELTA: 0.384E-03
 
 *** ENTERING OPTIMIZATION CYCLE: 10 ***
 

 PROJECTED CARTESIAN GRADIENTS IN A.U.

  NO.  ATOM        X             Y             Z

    1  C       -0.000121     -0.000254      0.001291
    2  C       -0.006429      0.001749      0.002147
    3  H       -0.004670      0.004057     -0.003154
    4  SI       0.014756      0.003796     -0.006070
    5  H       -0.005779      0.001803      0.000308
    6  H       -0.001320      0.001573      0.000014
    7  H       -0.004762      0.002925     -0.002693
    8  H        0.001664     -0.000789      0.003061
    9  H       -0.032217     -0.023334      0.002554
   10  H       -0.007070     -0.001967      0.011597
   11  H       -0.001129     -0.009471      0.008486


 ACTIVE CARTESIAN GRADIENTS

              1          2          3          4          5          6
          -0.000136  -0.000363   0.002118  -0.007741   0.000951   0.004209

              7          8          9         10         11         12
          -0.005613   0.004097  -0.000974   0.023668   0.013775  -0.013971

             13         14         15         16         17         18
           0.005072   0.002419   0.001444   0.007675   0.003842  -0.000610

             19         20         21         22         23         24
           0.005231   0.010829  -0.004834   0.014532   0.021483  -0.004809

             25         26         27
          -0.016133  -0.009473   0.001168


 FULL LOCAL GRADIENT

              1          2          3          4          5          6
          -0.047575  -0.000382   0.002089  -0.004832  -0.001904  -0.000550

              7          8          9         10         11         12
          -0.001011   0.002216   0.000265  -0.001362   0.005236  -0.004733

             13         14         15         16         17         18
           0.002255  -0.001561   0.001223   0.002315   0.000209  -0.002276

             19         20         21         22         23         24
           0.001329  -0.001282  -0.003126  -0.000539   0.001912  -0.001061

             25         26         27
           0.001647  -0.001216  -0.002363


 TANGENTIAL LOCAL GRADIENTS IN A.U.

              1          2          3          4          5          6
          -0.000382   0.002089  -0.004832  -0.001904  -0.000550  -0.001011

              7          8          9         10         11         12
           0.002216   0.000265  -0.001362   0.005236  -0.004733   0.002255

             13         14         15         16         17         18
          -0.001561   0.001223   0.002315   0.000209  -0.002276   0.001329

             19         20         21         22         23         24
          -0.001282  -0.003126  -0.000539   0.001912  -0.001061   0.001647

             25         26
          -0.001216  -0.002363

 COSANG =         0.899958485
 
 RMSQ FORCE :   0.0022961  MAXIMUM :   0.0003000  CONVERGED : NO
 MAX FORCE  :   0.0052356  MAXIMUM :   0.0004500  CONVERGED : NO
 RMSQ FORCE6:   0.0012902  MAXIMUM6:   0.0003000  CONVERGED : NO
 MAX FORCE6 :   0.0050785  MAXIMUM6:   0.0004500  CONVERGED : NO
 RMSQ DR    :   0.0080633  MAXIMUM :   0.0012000  CONVERGED : NO
 MAX DR     :   0.0240936  MAXIMUM :   0.0018000  CONVERGED : NO
 


 HESSIAN EIGENVALUES


                1           2           3           4           5           6
             0.03898     0.10582     0.26553     0.96867     0.99973     0.99999
 


                7           8           9          10          11          12
             1.00000     1.00000     1.00000     1.00000     1.00000     1.00000
 


               13          14          15          16          17          18
             1.00000     1.00000     1.00000     1.00000     1.00000     1.00001
 


               19          20          21          22          23          24
             1.00002     1.00023     1.00088     1.00123     1.00631     1.03843
 


               25          26
             1.06699     1.10171
 


 LAMBDA FOR LMQA STEP: 0.00

  |TANGENTIAL STEP| =   0.046011  |PARALLEL STEP| =   0.000225


 STEP IN NORMAL COORDINATES

              1          2          3          4          5          6
          -0.005708   0.004333  -0.002009   0.010873   0.002841   0.000977

              7          8          9         10         11         12
          -0.002931   0.002431  -0.008321   0.005238  -0.021757   0.012617

             13         14         15         16         17         18
          -0.013501   0.011557   0.000294  -0.010936  -0.003167   0.008068

             19         20         21         22         23         24
           0.005013   0.004518   0.008803   0.008434  -0.006014  -0.003811

             25         26         27
           0.002087  -0.014645   0.014710

 DISPLACEMENT STEP IN ANGSTROM

  NO.  ATOM        X             Y             Z

    1  C       -0.002687      0.001363     -0.000638
    2  C        0.005125     -0.000688      0.000681
    3  H       -0.001964     -0.000825     -0.003515
    4  SI       0.000328     -0.003893      0.002383
    5  H       -0.004954      0.003289      0.001798
    6  H       -0.003065     -0.004610      0.002876
    7  H       -0.000365      0.000049      0.002745
    8  H       -0.000113     -0.002712     -0.003804
    9  H       -0.004794      0.008556     -0.005542
   10  H        0.002348      0.012781      0.002622
   11  H        0.002760      0.001690     -0.009908


 ACTIVE CARTESIAN DISPLACEMENT STEP

              1          2          3          4          5          6
          -0.005708   0.004333  -0.002009   0.010873   0.002841   0.000977

              7          8          9         10         11         12
          -0.002931   0.002431  -0.008321   0.005238  -0.021757   0.012617

             13         14         15         16         17         18
          -0.013501   0.011557   0.000294  -0.010936  -0.003167   0.008068

             19         20         21         22         23         24
           0.005013   0.004518   0.008803   0.008434  -0.006014  -0.003811

             25         26         27
           0.002087  -0.014645   0.014710
 
 PREDICTED ENERGY CHANGE: -0.000182148
 
 INTERPOLATION DISTANCE: 4.6959665656
 
 *** SCFTOL TIGHTEN TO 0.500E-07 ***
 
 *** CDFTOL TIGHTEN TO 0.250E-04 ***


 COORDINATES OF OPTIMIZATION STEP 10 IN ANGSTROM

  NO.  ATOM        X              Y              Z        Z-ATOM   MASS   TYPE

    1  C        -1.874745      -0.328010       0.014253       6    12.011  QM
    2  C        -0.631462       0.565313       0.036270       6    12.011  QM
    3  H        -2.776986       0.243105      -0.298919       1     1.008  QM
    4  SI        1.140425      -0.164736       0.000609      14    28.085  QM
    5  H        -2.098187      -0.758513       1.009220       1     1.008  QM
    6  H        -1.754593      -1.163104      -0.699870       1     1.008  QM
    7  H        -0.713031       1.329585       0.836157       1     1.008  QM
    8  H        -0.584126       1.175577      -0.890429       1     1.008  QM
    9  H         1.641464       1.168357       0.186103       1     1.008  QM
   10  H         1.357472      -0.828912      -1.288906       1     1.008  QM
   11  H         1.567167      -1.133791       1.091670       1     1.008  QM


 
 NEW SCF-ENERGY CALCULATED IN 9 CYCLES
 

 TOTAL ENERGY    =       -370.136093727

 ENERGY CHANGE =         -0.000234434
 ENERGY RATIO  =          1.287049001
 TRUST RADIUS  =          0.300000000
 
 BFGS DELTA*GAMMA: 0.280E-03
 
 BFGS DELTA*DE2*DELTA: 0.385E-03
 
 *** ENTERING OPTIMIZATION CYCLE: 11 ***
 

 PROJECTED CARTESIAN GRADIENTS IN A.U.

  NO.  ATOM        X             Y             Z

    1  C       -0.001785      0.000020      0.000795
    2  C       -0.002963      0.002374      0.002429
    3  H       -0.004806      0.002759     -0.002891
    4  SI       0.013852      0.001579     -0.005934
    5  H       -0.005609      0.000935      0.001335
    6  H       -0.000897      0.000145     -0.000580
    7  H       -0.005748      0.003939     -0.001413
    8  H        0.000505     -0.000044      0.001462
    9  H       -0.031617     -0.018697      0.002472
   10  H       -0.007102      0.000650      0.013894
   11  H       -0.001455     -0.006291      0.005911


 ACTIVE CARTESIAN GRADIENTS

              1          2          3          4          5          6
          -0.002006   0.000213   0.001299  -0.003975   0.002811   0.004228

              7          8          9         10         11         12
          -0.005433   0.004086  -0.000951   0.023610   0.007661  -0.013617

             13         14         15         16         17         18
           0.004578   0.001939   0.002384   0.007133   0.002174  -0.001081

             19         20         21         22         23         24
           0.005284   0.010155  -0.002989   0.013942   0.019604  -0.005612

             25         26         27
          -0.014599  -0.009442   0.004609


 FULL LOCAL GRADIENT

              1          2          3          4          5          6
          -0.044464  -0.000845   0.000884  -0.000967   0.000556  -0.000091

              7          8          9         10         11         12
          -0.001146   0.002329   0.000142  -0.000901  -0.000711  -0.004919

             13         14         15         16         17         18
           0.001826  -0.001658   0.002182   0.002041  -0.001227  -0.002547

             19         20         21         22         23         24
           0.001717  -0.001039  -0.001322   0.000013   0.001353  -0.002169

             25         26         27
           0.001918  -0.001920   0.001458


 TANGENTIAL LOCAL GRADIENTS IN A.U.

              1          2          3          4          5          6
          -0.000845   0.000884  -0.000967   0.000556  -0.000091  -0.001146

              7          8          9         10         11         12
           0.002329   0.000142  -0.000901  -0.000711  -0.004919   0.001826

             13         14         15         16         17         18
          -0.001658   0.002182   0.002041  -0.001227  -0.002547   0.001717

             19         20         21         22         23         24
          -0.001039  -0.001322   0.000013   0.001353  -0.002169   0.001918

             25         26
          -0.001920   0.001458

 COSANG =         0.643247696
 
 RMSQ FORCE :   0.0017522  MAXIMUM :   0.0003000  CONVERGED : NO
 MAX FORCE  :   0.0049185  MAXIMUM :   0.0004500  CONVERGED : NO
 RMSQ FORCE6:   0.0014105  MAXIMUM6:   0.0003000  CONVERGED : NO
 MAX FORCE6 :   0.0045140  MAXIMUM6:   0.0004500  CONVERGED : NO
 RMSQ DR    :   0.0088550  MAXIMUM :   0.0012000  CONVERGED : NO
 MAX DR     :   0.0217567  MAXIMUM :   0.0018000  CONVERGED : NO
 


 HESSIAN EIGENVALUES


                1           2           3           4           5           6
             0.03646     0.10608     0.21639     0.90386     0.99925     0.99999
 


                7           8           9          10          11          12
             1.00000     1.00000     1.00000     1.00000     1.00000     1.00000
 


               13          14          15          16          17          18
             1.00000     1.00000     1.00000     1.00000     1.00001     1.00002
 


               19          20          21          22          23          24
             1.00005     1.00043     1.00112     1.00213     1.00367     1.03829
 


               25          26
             1.06587     1.13642
 


 LAMBDA FOR LMQA STEP: 0.00

  |TANGENTIAL STEP| =   0.021328  |PARALLEL STEP| =   0.000048


 STEP IN NORMAL COORDINATES

              1          2          3          4          5          6
          -0.002733   0.003063  -0.001403   0.003954   0.000450   0.001009

              7          8          9         10         11         12
           0.000143  -0.001702  -0.003408   0.003721  -0.006440   0.009754

             13         14         15         16         17         18
          -0.007277   0.006564  -0.002489  -0.006384   0.000527   0.006099

             19         20         21         22         23         24
           0.000236   0.003164   0.004329   0.003813  -0.003187   0.000904

             25         26         27
          -0.001056  -0.002754   0.003277

 DISPLACEMENT STEP IN ANGSTROM

  NO.  ATOM        X             Y             Z

    1  C       -0.001287      0.001006     -0.000447
    2  C        0.001825     -0.000843      0.000596
    3  H       -0.000070     -0.001614     -0.001428
    4  SI       0.000623     -0.000996      0.001811
    5  H       -0.002997      0.002313     -0.000424
    6  H       -0.002679     -0.001468      0.002478
    7  H       -0.000749     -0.000264      0.001035
    8  H        0.000160     -0.002073     -0.001455
    9  H       -0.001654      0.002111     -0.002796
   10  H        0.001590      0.004469     -0.002308
   11  H        0.001253      0.001216     -0.005177


 ACTIVE CARTESIAN DISPLACEMENT STEP

              1          2          3          4          5          6
          -0.002733   0.003063  -0.001403   0.003954   0.000450   0.001009

              7          8          9         10         11         12
           0.000143  -0.001702  -0.003408   0.003721  -0.006440   0.009754

             13         14         15         16         17         18
          -0.007277   0.006564  -0.002489  -0.006384   0.000527   0.006099

             19         20         21         22         23         24
           0.000236   0.003164   0.004329   0.003813  -0.003187   0.000904

             25         26         27
          -0.001056  -0.002754   0.003277
 
 PREDICTED ENERGY CHANGE: -0.000058658
 
 INTERPOLATION DISTANCE: 4.6959665656
 
 *** SCFTOL TIGHTEN TO 0.250E-07 ***
 
 *** CDFTOL TIGHTEN TO 0.100E-04 ***


 COORDINATES OF OPTIMIZATION STEP 11 IN ANGSTROM

  NO.  ATOM        X              Y              Z        Z-ATOM   MASS   TYPE

    1  C        -1.876032      -0.327003       0.013806       6    12.011  QM
    2  C        -0.629638       0.564470       0.036866       6    12.011  QM
    3  H        -2.777056       0.241491      -0.300347       1     1.008  QM
    4  SI        1.141048      -0.165732       0.002420      14    28.085  QM
    5  H        -2.101184      -0.756200       1.008796       1     1.008  QM
    6  H        -1.757272      -1.164572      -0.697392       1     1.008  QM
    7  H        -0.713780       1.329321       0.837192       1     1.008  QM
    8  H        -0.583966       1.173504      -0.891883       1     1.008  QM
    9  H         1.639811       1.170468       0.183307       1     1.008  QM
   10  H         1.359061      -0.824443      -1.291214       1     1.008  QM
   11  H         1.568420      -1.132575       1.086493       1     1.008  QM


 
 NEW SCF-ENERGY CALCULATED IN 9 CYCLES
 

 TOTAL ENERGY    =       -370.136189629

 ENERGY CHANGE =         -0.000095902
 ENERGY RATIO  =          1.634939580
 TRUST RADIUS  =          0.300000000
 
 BFGS DELTA*GAMMA: 0.470E-04
 
 BFGS DELTA*DE2*DELTA: 0.122E-03
 
 *** ENTERING OPTIMIZATION CYCLE: 12 ***
 

 PROJECTED CARTESIAN GRADIENTS IN A.U.

  NO.  ATOM        X             Y             Z

    1  C       -0.002967      0.000400      0.000434
    2  C       -0.001592      0.002079      0.002449
    3  H       -0.004137      0.001596     -0.002332
    4  SI       0.013773      0.001252     -0.005234
    5  H       -0.005429      0.000772      0.001232
    6  H       -0.001063      0.000049     -0.000346
    7  H       -0.006007      0.004202     -0.000934
    8  H       -0.000012      0.000157      0.000743
    9  H       -0.031568     -0.017847      0.002028
   10  H       -0.007037      0.000836      0.013109
   11  H       -0.001715     -0.004929      0.004174


 ACTIVE CARTESIAN GRADIENTS

              1          2          3          4          5          6
          -0.003335   0.000895   0.000703  -0.002554   0.003094   0.003965

              7          8          9         10         11         12
          -0.004662   0.003310  -0.000646   0.023866   0.006259  -0.011875

             13         14         15         16         17         18
           0.004487   0.001838   0.002200   0.007048   0.001974  -0.000733

             19         20         21         22         23         24
           0.005215   0.010144  -0.001964   0.013732   0.019203  -0.005275

             25         26         27
          -0.014506  -0.008460   0.005393


 FULL LOCAL GRADIENT

              1          2          3          4          5          6
          -0.043355  -0.000928  -0.000035   0.001009   0.000924  -0.000224

              7          8          9         10         11         12
          -0.000611   0.001673   0.000327  -0.000077  -0.002100  -0.003312

             13         14         15         16         17         18
           0.001761  -0.001581   0.001981   0.002064  -0.001312  -0.002096

             19         20         21         22         23         24
           0.001764  -0.000688  -0.000306   0.000229   0.001403  -0.001913

             25         26         27
           0.001591  -0.001151   0.002353


 TANGENTIAL LOCAL GRADIENTS IN A.U.

              1          2          3          4          5          6
          -0.000928  -0.000035   0.001009   0.000924  -0.000224  -0.000611

              7          8          9         10         11         12
           0.001673   0.000327  -0.000077  -0.002100  -0.003312   0.001761

             13         14         15         16         17         18
          -0.001581   0.001981   0.002064  -0.001312  -0.002096   0.001764

             19         20         21         22         23         24
          -0.000688  -0.000306   0.000229   0.001403  -0.001913   0.001591

             25         26
          -0.001151   0.002353

 COSANG =         0.909881649
 
 RMSQ FORCE :   0.0015203  MAXIMUM :   0.0003000  CONVERGED : NO
 MAX FORCE  :   0.0033116  MAXIMUM :   0.0004500  CONVERGED : NO
 RMSQ FORCE6:   0.0013841  MAXIMUM6:   0.0003000  CONVERGED : NO
 MAX FORCE6 :   0.0047055  MAXIMUM6:   0.0004500  CONVERGED : NO
 RMSQ DR    :   0.0041047  MAXIMUM :   0.0012000  CONVERGED : NO
 MAX DR     :   0.0097541  MAXIMUM :   0.0018000  CONVERGED : NO
 


 HESSIAN EIGENVALUES


                1           2           3           4           5           6
             0.03064     0.10398     0.16548     0.53470     0.99580     0.99998
 


                7           8           9          10          11          12
             0.99999     1.00000     1.00000     1.00000     1.00000     1.00000
 


               13          14          15          16          17          18
             1.00000     1.00000     1.00000     1.00000     1.00002     1.00003
 


               19          20          21          22          23          24
             1.00010     1.00050     1.00112     1.00164     1.00872     1.02260
 


               25          26
             1.06019     1.20336
 


 LAMBDA FOR LMQA STEP: 0.00

  |TANGENTIAL STEP| =   0.047148  |PARALLEL STEP| =   0.000237


 STEP IN NORMAL COORDINATES

              1          2          3          4          5          6
          -0.004565   0.005464  -0.002319   0.002790  -0.002633   0.001744

              7          8          9         10         11         12
           0.000837  -0.003558  -0.008902   0.004480  -0.005402   0.023443

             13         14         15         16         17         18
          -0.017689   0.016581  -0.006908  -0.015319   0.002937   0.014718

             19         20         21         22         23         24
           0.000701   0.006365   0.006795   0.008512  -0.007023   0.003605

             25         26         27
          -0.003721  -0.011085   0.001885

 DISPLACEMENT STEP IN ANGSTROM

  NO.  ATOM        X             Y             Z

    1  C       -0.002149      0.001805     -0.000739
    2  C        0.001329     -0.002569      0.001009
    3  H        0.000430     -0.002242     -0.003765
    4  SI       0.001409     -0.000377      0.004422
    5  H       -0.006892      0.006370     -0.001400
    6  H       -0.006341     -0.002695      0.006202
    7  H        0.000354     -0.002237      0.001255
    8  H        0.001865     -0.005435     -0.001937
    9  H       -0.002007      0.001850     -0.008125
   10  H        0.004281      0.009890     -0.006866
   11  H        0.003707     -0.000880     -0.009639


 ACTIVE CARTESIAN DISPLACEMENT STEP

              1          2          3          4          5          6
          -0.004565   0.005464  -0.002319   0.002790  -0.002633   0.001744

              7          8          9         10         11         12
           0.000837  -0.003558  -0.008902   0.004480  -0.005402   0.023443

             13         14         15         16         17         18
          -0.017689   0.016581  -0.006908  -0.015319   0.002937   0.014718

             19         20         21         22         23         24
           0.000701   0.006365   0.006795   0.008512  -0.007023   0.003605

             25         26         27
          -0.003721  -0.011085   0.001885
 
 PREDICTED ENERGY CHANGE: -0.000097761
 
 INTERPOLATION DISTANCE: 4.6959665656


 COORDINATES OF OPTIMIZATION STEP 12 IN ANGSTROM

  NO.  ATOM        X              Y              Z        Z-ATOM   MASS   TYPE

    1  C        -1.878181      -0.325198       0.013067       6    12.011  QM
    2  C        -0.628309       0.561902       0.037875       6    12.011  QM
    3  H        -2.776627       0.239249      -0.304113       1     1.008  QM
    4  SI        1.142457      -0.166109       0.006842      14    28.085  QM
    5  H        -2.108076      -0.749830       1.007395       1     1.008  QM
    6  H        -1.763613      -1.167266      -0.691190       1     1.008  QM
    7  H        -0.713426       1.327085       0.838447       1     1.008  QM
    8  H        -0.582101       1.168069      -0.893821       1     1.008  QM
    9  H         1.637804       1.172318       0.175181       1     1.008  QM
   10  H         1.363342      -0.814553      -1.298080       1     1.008  QM
   11  H         1.572127      -1.133455       1.076854       1     1.008  QM


 
 NEW SCF-ENERGY CALCULATED IN 11 CYCLES
 

 TOTAL ENERGY    =       -370.136326072

 ENERGY CHANGE =         -0.000136442
 ENERGY RATIO  =          1.395672717
 TRUST RADIUS  =          0.300000000
 
 BFGS DELTA*GAMMA: 0.140E-03
 
 BFGS DELTA*DE2*DELTA: 0.217E-03
 
 *** ENTERING OPTIMIZATION CYCLE: 13 ***
 

 PROJECTED CARTESIAN GRADIENTS IN A.U.

  NO.  ATOM        X             Y             Z

    1  C       -0.004162      0.000920     -0.000067
    2  C       -0.000774      0.001587      0.002268
    3  H       -0.002976     -0.000102     -0.001317
    4  SI       0.014027      0.001252     -0.003548
    5  H       -0.005057      0.000872      0.000373
    6  H       -0.001749      0.000540      0.000452
    7  H       -0.005873      0.004105     -0.000571
    8  H       -0.000616      0.000229     -0.000110
    9  H       -0.031669     -0.017980      0.000785
   10  H       -0.006880      0.000431      0.010348
   11  H       -0.002187     -0.003356      0.001168


 ACTIVE CARTESIAN GRADIENTS

              1          2          3          4          5          6
          -0.004678   0.001785  -0.000120  -0.001764   0.003138   0.003287

              7          8          9         10         11         12
          -0.003440   0.001798  -0.000082   0.024400   0.005718  -0.007718

             13         14         15         16         17         18
           0.004472   0.001914   0.001218   0.006954   0.002344   0.000319

             19         20         21         22         23         24
           0.005288   0.010266  -0.000602   0.013612   0.018980  -0.004039

             25         26         27
          -0.015031  -0.006602   0.005766


 FULL LOCAL GRADIENT

              1          2          3          4          5          6
          -0.042189  -0.000810  -0.001243   0.002633   0.000831  -0.000884

              7          8          9         10         11         12
           0.000309   0.000332   0.000688   0.001227  -0.002705   0.000820

             13         14         15         16         17         18
           0.001726  -0.001199   0.000950   0.002070  -0.000768  -0.000857

             19         20         21         22         23         24
           0.001988  -0.000098   0.001056   0.000649   0.001649  -0.000743

             25         26         27
           0.000616   0.000427   0.002826


 TANGENTIAL LOCAL GRADIENTS IN A.U.

              1          2          3          4          5          6
          -0.000810  -0.001243   0.002633   0.000831  -0.000884   0.000309

              7          8          9         10         11         12
           0.000332   0.000688   0.001227  -0.002705   0.000820   0.001726

             13         14         15         16         17         18
          -0.001199   0.000950   0.002070  -0.000768  -0.000857   0.001988

             19         20         21         22         23         24
          -0.000098   0.001056   0.000649   0.001649  -0.000743   0.000616

             25         26
           0.000427   0.002826

 COSANG =         0.664089649
 
 RMSQ FORCE :   0.0013733  MAXIMUM :   0.0003000  CONVERGED : NO
 MAX FORCE  :   0.0028260  MAXIMUM :   0.0004500  CONVERGED : NO
 RMSQ FORCE6:   0.0012208  MAXIMUM6:   0.0003000  CONVERGED : NO
 MAX FORCE6 :   0.0039934  MAXIMUM6:   0.0004500  CONVERGED : NO
 RMSQ DR    :   0.0090737  MAXIMUM :   0.0012000  CONVERGED : NO
 MAX DR     :   0.0234431  MAXIMUM :   0.0018000  CONVERGED : NO
 


 HESSIAN EIGENVALUES


                1           2           3           4           5           6
             0.02577     0.09999     0.15489     0.42411     0.99430     0.99998
 


                7           8           9          10          11          12
             0.99999     1.00000     1.00000     1.00000     1.00000     1.00000
 


               13          14          15          16          17          18
             1.00000     1.00000     1.00000     1.00001     1.00002     1.00008
 


               19          20          21          22          23          24
             1.00016     1.00050     1.00115     1.00180     1.01070     1.03155
 


               25          26
             1.07676     1.27284
 


 LAMBDA FOR LMQA STEP: 0.00

  |TANGENTIAL STEP| =   0.026626  |PARALLEL STEP| =   0.000075


 STEP IN NORMAL COORDINATES

              1          2          3          4          5          6
          -0.000730   0.002158  -0.000483  -0.001658  -0.002763   0.001914

              7          8          9         10         11         12
          -0.000070  -0.002277  -0.005143   0.001150   0.002749   0.011004

             13         14         15         16         17         18
          -0.010328   0.009399  -0.004612  -0.009465   0.002402   0.008114

             19         20         21         22         23         24
          -0.002076   0.002975   0.001966   0.003183  -0.005318   0.003275

             25         26         27
          -0.003858  -0.007811  -0.002884

 DISPLACEMENT STEP IN ANGSTROM

  NO.  ATOM        X             Y             Z

    1  C       -0.000344      0.000748     -0.000153
    2  C       -0.000817     -0.001503      0.000756
    3  H        0.000108     -0.000792     -0.002498
    4  SI       0.000833      0.000852      0.001969
    5  H       -0.004277      0.003910     -0.001235
    6  H       -0.003993     -0.001249      0.003525
    7  H        0.000047     -0.001783      0.000226
    8  H        0.001744     -0.003684     -0.000047
    9  H        0.001078     -0.001273     -0.004856
   10  H        0.002869      0.004983     -0.004456
   11  H        0.002035     -0.002004     -0.003135


 ACTIVE CARTESIAN DISPLACEMENT STEP

              1          2          3          4          5          6
          -0.000730   0.002158  -0.000483  -0.001658  -0.002763   0.001914

              7          8          9         10         11         12
          -0.000070  -0.002277  -0.005143   0.001150   0.002749   0.011004

             13         14         15         16         17         18
          -0.010328   0.009399  -0.004612  -0.009465   0.002402   0.008114

             19         20         21         22         23         24
          -0.002076   0.002975   0.001966   0.003183  -0.005318   0.003275

             25         26         27
          -0.003858  -0.007811  -0.002884
 
 PREDICTED ENERGY CHANGE: -0.000042163
 
 INTERPOLATION DISTANCE: 4.6959665656


 COORDINATES OF OPTIMIZATION STEP 13 IN ANGSTROM

  NO.  ATOM        X              Y              Z        Z-ATOM   MASS   TYPE

    1  C        -1.878525      -0.324450       0.012914       6    12.011  QM
    2  C        -0.629126       0.560399       0.038631       6    12.011  QM
    3  H        -2.776519       0.238457      -0.306611       1     1.008  QM
    4  SI        1.143290      -0.165256       0.008812      14    28.085  QM
    5  H        -2.112353      -0.745920       1.006160       1     1.008  QM
    6  H        -1.767606      -1.168515      -0.687665       1     1.008  QM
    7  H        -0.713379       1.325302       0.838673       1     1.008  QM
    8  H        -0.580357       1.164386      -0.893868       1     1.008  QM
    9  H         1.638882       1.171045       0.170325       1     1.008  QM
   10  H         1.366211      -0.809570      -1.302535       1     1.008  QM
   11  H         1.574162      -1.135459       1.073719       1     1.008  QM


 
 NEW SCF-ENERGY CALCULATED IN 11 CYCLES
 

 TOTAL ENERGY    =       -370.136392943

 ENERGY CHANGE =         -0.000066871
 ENERGY RATIO  =          1.586011053
 TRUST RADIUS  =          0.300000000
 
 BFGS DELTA*GAMMA: 0.416E-04
 
 BFGS DELTA*DE2*DELTA: 0.910E-04
 
 *** ENTERING OPTIMIZATION CYCLE: 14 ***
 

 PROJECTED CARTESIAN GRADIENTS IN A.U.

  NO.  ATOM        X             Y             Z

    1  C       -0.003561      0.001079     -0.000062
    2  C       -0.001624      0.001391      0.002131
    3  H       -0.002860     -0.000430     -0.001074
    4  SI       0.014256      0.001704     -0.002799
    5  H       -0.004996      0.001196     -0.000517
    6  H       -0.002375      0.001097      0.000939
    7  H       -0.005557      0.003658     -0.000767
    8  H       -0.000591     -0.000080     -0.000078
    9  H       -0.031829     -0.019277      0.000117
   10  H       -0.006765     -0.000201      0.008614
   11  H       -0.002378     -0.003484      0.000399


 ACTIVE CARTESIAN GRADIENTS

              1          2          3          4          5          6
          -0.004002   0.001958  -0.000111  -0.002584   0.002834   0.003084

              7          8          9         10         11         12
          -0.003358   0.001212   0.000119   0.024692   0.007040  -0.005846

             13         14         15         16         17         18
           0.004576   0.002168   0.000351   0.006842   0.002989   0.000929

             19         20         21         22         23         24
           0.005357   0.010436  -0.000467   0.013738   0.019189  -0.003204

             25         26         27
          -0.015767  -0.005985   0.005151


 FULL LOCAL GRADIENT

              1          2          3          4          5          6
          -0.042508  -0.000299  -0.001133   0.001745   0.000375  -0.001139

              7          8          9         10         11         12
           0.000385  -0.000252   0.000833   0.001480  -0.001504   0.002892

             13         14         15         16         17         18
           0.001742  -0.000865   0.000044   0.001874  -0.000105  -0.000180

             19         20         21         22         23         24
           0.002026   0.000051   0.001217   0.000730   0.001699   0.000140

             25         26         27
          -0.000030   0.001043   0.002161


 TANGENTIAL LOCAL GRADIENTS IN A.U.

              1          2          3          4          5          6
          -0.000299  -0.001133   0.001745   0.000375  -0.001139   0.000385

              7          8          9         10         11         12
          -0.000252   0.000833   0.001480  -0.001504   0.002892   0.001742

             13         14         15         16         17         18
          -0.000865   0.000044   0.001874  -0.000105  -0.000180   0.002026

             19         20         21         22         23         24
           0.000051   0.001217   0.000730   0.001699   0.000140  -0.000030

             25         26
           0.001043   0.002161

 COSANG =         0.876640733
 
 RMSQ FORCE :   0.0012664  MAXIMUM :   0.0003000  CONVERGED : NO
 MAX FORCE  :   0.0028918  MAXIMUM :   0.0004500  CONVERGED : NO
 RMSQ FORCE6:   0.0009320  MAXIMUM6:   0.0003000  CONVERGED : NO
 MAX FORCE6 :   0.0031236  MAXIMUM6:   0.0004500  CONVERGED : NO
 RMSQ DR    :   0.0051241  MAXIMUM :   0.0012000  CONVERGED : NO
 MAX DR     :   0.0110037  MAXIMUM :   0.0018000  CONVERGED : NO
 


 HESSIAN EIGENVALUES


                1           2           3           4           5           6
             0.02186     0.09179     0.14032     0.31525     0.96330     0.99915
 


                7           8           9          10          11          12
             0.99999     0.99999     1.00000     1.00000     1.00000     1.00000
 


               13          14          15          16          17          18
             1.00000     1.00000     1.00000     1.00001     1.00008     1.00010
 


               19          20          21          22          23          24
             1.00028     1.00049     1.00053     1.00155     1.00430     1.04214
 


               25          26
             1.08298     1.14431
 


 LAMBDA FOR LMQA STEP: 0.00

  |TANGENTIAL STEP| =   0.034036  |PARALLEL STEP| =   0.000123


 STEP IN NORMAL COORDINATES

              1          2          3          4          5          6
           0.000059   0.001883   0.000328  -0.003261  -0.003847   0.004035

              7          8          9         10         11         12
          -0.001061  -0.001965  -0.007259   0.000554   0.005542   0.008173

             13         14         15         16         17         18
          -0.014099   0.012100  -0.005057  -0.013015   0.002810   0.009478

             19         20         21         22         23         24
          -0.005087   0.003688   0.000628   0.002987  -0.008214   0.003552

             25         26         27
          -0.004698  -0.011441  -0.006153

 DISPLACEMENT STEP IN ANGSTROM

  NO.  ATOM        X             Y             Z

    1  C        0.000028      0.000675      0.000108
    2  C       -0.001596     -0.001753      0.001361
    3  H       -0.000298     -0.000318     -0.003975
    4  SI       0.000957      0.001421      0.001201
    5  H       -0.006233      0.005116     -0.001215
    6  H       -0.005057     -0.001956      0.004156
    7  H       -0.000787     -0.002166      0.000059
    8  H        0.002831     -0.005195      0.000799
    9  H        0.003019     -0.002064     -0.005193
   10  H        0.004018      0.006365     -0.004723
   11  H        0.002873     -0.003560     -0.001318


 ACTIVE CARTESIAN DISPLACEMENT STEP

              1          2          3          4          5          6
           0.000059   0.001883   0.000328  -0.003261  -0.003847   0.004035

              7          8          9         10         11         12
          -0.001061  -0.001965  -0.007259   0.000554   0.005542   0.008173

             13         14         15         16         17         18
          -0.014099   0.012100  -0.005057  -0.013015   0.002810   0.009478

             19         20         21         22         23         24
          -0.005087   0.003688   0.000628   0.002987  -0.008214   0.003552

             25         26         27
          -0.004698  -0.011441  -0.006153
 
 PREDICTED ENERGY CHANGE: -0.000047045
 
 INTERPOLATION DISTANCE: 4.6959665656


 COORDINATES OF OPTIMIZATION STEP 14 IN ANGSTROM

  NO.  ATOM        X              Y              Z        Z-ATOM   MASS   TYPE

    1  C        -1.878497      -0.323775       0.013022       6    12.011  QM
    2  C        -0.630722       0.558645       0.039992       6    12.011  QM
    3  H        -2.776818       0.238139      -0.310586       1     1.008  QM
    4  SI        1.144246      -0.163835       0.010012      14    28.085  QM
    5  H        -2.118587      -0.740804       1.004945       1     1.008  QM
    6  H        -1.772663      -1.170471      -0.683509       1     1.008  QM
    7  H        -0.714166       1.323136       0.838732       1     1.008  QM
    8  H        -0.577526       1.159191      -0.893069       1     1.008  QM
    9  H         1.641901       1.168981       0.165132       1     1.008  QM
   10  H         1.370229      -0.803205      -1.307258       1     1.008  QM
   11  H         1.577035      -1.139019       1.072401       1     1.008  QM


 
 NEW SCF-ENERGY CALCULATED IN 11 CYCLES
 

 TOTAL ENERGY    =       -370.136463185

 ENERGY CHANGE =         -0.000070242
 ENERGY RATIO  =          1.493067532
 TRUST RADIUS  =          0.300000000
 
 BFGS DELTA*GAMMA: 0.584E-04
 
 BFGS DELTA*DE2*DELTA: 0.105E-03
 
 *** ENTERING OPTIMIZATION CYCLE: 15 ***
 

 PROJECTED CARTESIAN GRADIENTS IN A.U.

  NO.  ATOM        X             Y             Z

    1  C       -0.001856      0.001134      0.000192
    2  C       -0.003187      0.001436      0.002062
    3  H       -0.003360     -0.000298     -0.001204
    4  SI       0.014309      0.002315     -0.002438
    5  H       -0.005113      0.001639     -0.001604
    6  H       -0.003158      0.001632      0.001294
    7  H       -0.005240      0.002943     -0.001228
    8  H       -0.000303     -0.000754      0.000369
    9  H       -0.031919     -0.020969     -0.000409
   10  H       -0.006587     -0.000857      0.007240
   11  H       -0.002443     -0.004426      0.000630


 ACTIVE CARTESIAN GRADIENTS

              1          2          3          4          5          6
          -0.002086   0.001866   0.000308  -0.003991   0.002571   0.003183

              7          8          9         10         11         12
          -0.003902   0.000968   0.000182   0.024845   0.009200  -0.004873

             13         14         15         16         17         18
           0.004696   0.002596  -0.000616   0.006508   0.003843   0.001374

             19         20         21         22         23         24
           0.005372   0.010626  -0.000868   0.013971   0.019411  -0.002433

             25         26         27
          -0.016491  -0.006025   0.004009


 FULL LOCAL GRADIENT

              1          2          3          4          5          6
          -0.043321   0.000591  -0.000330  -0.000370   0.000042  -0.001035

              7          8          9         10         11         12
          -0.000041  -0.000581   0.000868   0.001243   0.000512   0.004181

             13         14         15         16         17         18
           0.001681  -0.000395  -0.000975   0.001326   0.000712   0.000325

             19         20         21         22         23         24
           0.001924   0.000050   0.000859   0.000705   0.001497   0.001003

             25         26         27
          -0.000498   0.001046   0.000902


 TANGENTIAL LOCAL GRADIENTS IN A.U.

              1          2          3          4          5          6
           0.000591  -0.000330  -0.000370   0.000042  -0.001035  -0.000041

              7          8          9         10         11         12
          -0.000581   0.000868   0.001243   0.000512   0.004181   0.001681

             13         14         15         16         17         18
          -0.000395  -0.000975   0.001326   0.000712   0.000325   0.001924

             19         20         21         22         23         24
           0.000050   0.000859   0.000705   0.001497   0.001003  -0.000498

             25         26
           0.001046   0.000902

 COSANG =         0.785164414
 
 RMSQ FORCE :   0.0012199  MAXIMUM :   0.0003000  CONVERGED : NO
 MAX FORCE  :   0.0041808  MAXIMUM :   0.0004500  CONVERGED : NO
 RMSQ FORCE6:   0.0005582  MAXIMUM6:   0.0003000  CONVERGED : NO
 MAX FORCE6 :   0.0010872  MAXIMUM6:   0.0004500  CONVERGED : NO
 RMSQ DR    :   0.0065503  MAXIMUM :   0.0012000  CONVERGED : NO
 MAX DR     :   0.0140991  MAXIMUM :   0.0018000  CONVERGED : NO
 


 HESSIAN EIGENVALUES


                1           2           3           4           5           6
             0.01901     0.08300     0.12475     0.28116     0.81650     0.99719
 


                7           8           9          10          11          12
             0.99999     0.99999     1.00000     1.00000     1.00000     1.00000
 


               13          14          15          16          17          18
             1.00000     1.00000     1.00001     1.00001     1.00008     1.00012
 


               19          20          21          22          23          24
             1.00016     1.00050     1.00093     1.00159     1.00406     1.03330
 


               25          26
             1.06084     1.26114
 


 LAMBDA FOR LMQA STEP: 0.00

  |TANGENTIAL STEP| =   0.027417  |PARALLEL STEP| =   0.000080


 STEP IN NORMAL COORDINATES

              1          2          3          4          5          6
          -0.000113   0.001159   0.000859  -0.001917  -0.002400   0.005365

              7          8          9         10         11         12
          -0.001518  -0.001033  -0.006139   0.001215   0.003537  -0.000580

             13         14         15         16         17         18
          -0.012177   0.009293  -0.002794  -0.011148   0.001599   0.006704

             19         20         21         22         23         24
          -0.007427   0.003485  -0.000633   0.001245  -0.008100   0.001746

             25         26         27
          -0.003087  -0.007269  -0.006442

 DISPLACEMENT STEP IN ANGSTROM

  NO.  ATOM        X             Y             Z

    1  C       -0.000053      0.000411      0.000279
    2  C       -0.000929     -0.001101      0.001739
    3  H       -0.000586     -0.000142     -0.003855
    4  SI       0.000868      0.000904     -0.000658
    5  H       -0.006026      0.003968     -0.000440
    6  H       -0.003952     -0.002052      0.002945
    7  H       -0.002581     -0.000866      0.000128
    8  H        0.002471     -0.004453      0.001182
    9  H        0.003692     -0.001210     -0.001872
   10  H        0.003409      0.004682     -0.002785
   11  H        0.002382     -0.002320      0.001202


 ACTIVE CARTESIAN DISPLACEMENT STEP

              1          2          3          4          5          6
          -0.000113   0.001159   0.000859  -0.001917  -0.002400   0.005365

              7          8          9         10         11         12
          -0.001518  -0.001033  -0.006139   0.001215   0.003537  -0.000580

             13         14         15         16         17         18
          -0.012177   0.009293  -0.002794  -0.011148   0.001599   0.006704

             19         20         21         22         23         24
          -0.007427   0.003485  -0.000633   0.001245  -0.008100   0.001746

             25         26         27
          -0.003087  -0.007269  -0.006442
 
 PREDICTED ENERGY CHANGE: -0.000036055
 
 INTERPOLATION DISTANCE: 4.6959665656


 COORDINATES OF OPTIMIZATION STEP 15 IN ANGSTROM

  NO.  ATOM        X              Y              Z        Z-ATOM   MASS   TYPE

    1  C        -1.878551      -0.323364       0.013301       6    12.011  QM
    2  C        -0.631651       0.557545       0.041731       6    12.011  QM
    3  H        -2.777404       0.237997      -0.314441       1     1.008  QM
    4  SI        1.145114      -0.162931       0.009355      14    28.085  QM
    5  H        -2.124613      -0.736836       1.004505       1     1.008  QM
    6  H        -1.776615      -1.172523      -0.680563       1     1.008  QM
    7  H        -0.716746       1.322270       0.838860       1     1.008  QM
    8  H        -0.575055       1.154738      -0.891886       1     1.008  QM
    9  H         1.645592       1.167770       0.163261       1     1.008  QM
   10  H         1.373638      -0.798523      -1.310043       1     1.008  QM
   11  H         1.579417      -1.141339       1.073603       1     1.008  QM


 
 NEW SCF-ENERGY CALCULATED IN 9 CYCLES
 

 TOTAL ENERGY    =       -370.136522123

 ENERGY CHANGE =         -0.000058938
 ENERGY RATIO  =          1.634683811
 TRUST RADIUS  =          0.300000000
 
 BFGS DELTA*GAMMA: 0.330E-04
 
 BFGS DELTA*DE2*DELTA: 0.789E-04
 
 *** ENTERING OPTIMIZATION CYCLE: 16 ***
 

 PROJECTED CARTESIAN GRADIENTS IN A.U.

  NO.  ATOM        X             Y             Z

    1  C       -0.000315      0.001183      0.000460
    2  C       -0.004133      0.001663      0.002202
    3  H       -0.004040     -0.000113     -0.001547
    4  SI       0.014071      0.002610     -0.002736
    5  H       -0.005365      0.001863     -0.002182
    6  H       -0.003655      0.001697      0.001289
    7  H       -0.005334      0.002522     -0.001552
    8  H        0.000013     -0.001440      0.000888
    9  H       -0.031791     -0.021662     -0.000437
   10  H       -0.006393     -0.001078      0.007093
   11  H       -0.002351     -0.005390      0.001701


 ACTIVE CARTESIAN GRADIENTS

              1          2          3          4          5          6
          -0.000354   0.001783   0.000746  -0.004706   0.002676   0.003604

              7          8          9         10         11         12
          -0.004574   0.001042   0.000144   0.024784   0.010524  -0.005481

             13         14         15         16         17         18
           0.004714   0.002909  -0.001065   0.006048   0.004310   0.001354

             19         20         21         22         23         24
           0.005170   0.010750  -0.001402   0.014121   0.019336  -0.002188

             25         26         27
          -0.016579  -0.006601  -0.003084


 FULL LOCAL GRADIENT

              1          2          3          4          5          6
          -0.043417   0.001378   0.000456  -0.001920   0.000260  -0.000528

              7          8          9         10         11         12
          -0.000560  -0.000612   0.000822   0.000774   0.001763   0.003771

             13         14         15         16         17         18
           0.001513  -0.000074  -0.001459   0.000643   0.001124   0.000343

             19         20         21         22         23         24
           0.001577  -0.000016   0.000355   0.000591   0.001048   0.001311

             25         26         27
          -0.000414   0.000496  -0.006276


 TANGENTIAL LOCAL GRADIENTS IN A.U.

              1          2          3          4          5          6
           0.001378   0.000456  -0.001920   0.000260  -0.000528  -0.000560

              7          8          9         10         11         12
          -0.000612   0.000822   0.000774   0.001763   0.003771   0.001513

             13         14         15         16         17         18
          -0.000074  -0.001459   0.000643   0.001124   0.000343   0.001577

             19         20         21         22         23         24
          -0.000016   0.000355   0.000591   0.001048   0.001311  -0.000414

             25         26
           0.000496  -0.006276

 COSANG =         0.514349596
 
 RMSQ FORCE :   0.0017236  MAXIMUM :   0.0003000  CONVERGED : NO
 MAX FORCE  :   0.0062764  MAXIMUM :   0.0004500  CONVERGED : NO
 RMSQ FORCE6:   0.0003543  MAXIMUM6:   0.0003000  CONVERGED : NO
 MAX FORCE6 :   0.0027708  MAXIMUM6:   0.0004500  CONVERGED : NO
 RMSQ DR    :   0.0052764  MAXIMUM :   0.0012000  CONVERGED : NO
 MAX DR     :   0.0121765  MAXIMUM :   0.0018000  CONVERGED : NO
 


 HESSIAN EIGENVALUES


                1           2           3           4           5           6
             0.01575     0.07059     0.11507     0.25127     0.57444     0.99131
 


                7           8           9          10          11          12
             0.99989     0.99999     1.00000     1.00000     1.00000     1.00000
 


               13          14          15          16          17          18
             1.00000     1.00000     1.00000     1.00002     1.00008     1.00014
 


               19          20          21          22          23          24
             1.00020     1.00086     1.00121     1.00238     1.00700     1.03035
 


               25          26
             1.10343     1.30298
 


 LAMBDA FOR LMQA STEP: 0.00

  |TANGENTIAL STEP| =   0.075144  |PARALLEL STEP| =   0.000601


 STEP IN NORMAL COORDINATES

              1          2          3          4          5          6
          -0.004191   0.003414   0.002524  -0.002664  -0.007879   0.015338

              7          8          9         10         11         12
          -0.000948  -0.001139  -0.018023   0.001772   0.003922  -0.008554

             13         14         15         16         17         18
          -0.035273   0.026539  -0.004994  -0.029697   0.004274   0.018413

             19         20         21         22         23         24
          -0.019645   0.011733  -0.004008   0.005554  -0.019288   0.000901

             25         26         27
          -0.000993  -0.009015   0.025497

 DISPLACEMENT STEP IN ANGSTROM

  NO.  ATOM        X             Y             Z

    1  C       -0.001973      0.001086      0.000821
    2  C       -0.000993     -0.003779      0.004946
    3  H        0.000098      0.000304     -0.011202
    4  SI       0.001911      0.001778     -0.003270
    5  H       -0.017226      0.011322      0.000396
    6  H       -0.009085     -0.005820      0.008125
    7  H       -0.007540     -0.001180     -0.000074
    8  H        0.007404     -0.011514      0.003427
    9  H        0.008704      0.001190      0.000999
   10  H        0.008910      0.010537     -0.010723
   11  H        0.008889     -0.004927      0.006403


 ACTIVE CARTESIAN DISPLACEMENT STEP

              1          2          3          4          5          6
          -0.004191   0.003414   0.002524  -0.002664  -0.007879   0.015338

              7          8          9         10         11         12
          -0.000948  -0.001139  -0.018023   0.001772   0.003922  -0.008554

             13         14         15         16         17         18
          -0.035273   0.026539  -0.004994  -0.029697   0.004274   0.018413

             19         20         21         22         23         24
          -0.019645   0.011733  -0.004008   0.005554  -0.019288   0.000901

             25         26         27
          -0.000993  -0.009015   0.025497
 
 PREDICTED ENERGY CHANGE: -0.000139253
 
 INTERPOLATION DISTANCE: 4.6959665656


 COORDINATES OF OPTIMIZATION STEP 16 IN ANGSTROM

  NO.  ATOM        X              Y              Z        Z-ATOM   MASS   TYPE

    1  C        -1.880524      -0.322278       0.014122       6    12.011  QM
    2  C        -0.632644       0.553766       0.046678       6    12.011  QM
    3  H        -2.777305       0.238301      -0.325643       1     1.008  QM
    4  SI        1.147025      -0.161154       0.006085      14    28.085  QM
    5  H        -2.141839      -0.725514       1.004900       1     1.008  QM
    6  H        -1.785700      -1.178343      -0.672438       1     1.008  QM
    7  H        -0.724287       1.321090       0.838785       1     1.008  QM
    8  H        -0.567652       1.143224      -0.888459       1     1.008  QM
    9  H         1.654297       1.168961       0.164260       1     1.008  QM
   10  H         1.382548      -0.787986      -1.320767       1     1.008  QM
   11  H         1.588306      -1.146266       1.080006       1     1.008  QM


 
 NEW SCF-ENERGY CALCULATED IN 11 CYCLES
 

 TOTAL ENERGY    =       -370.136709296

 ENERGY CHANGE =         -0.000187173
 ENERGY RATIO  =          1.344125148
 TRUST RADIUS  =          0.300000000
 
 BFGS DELTA*GAMMA: 0.225E-03
 
 BFGS DELTA*DE2*DELTA: 0.322E-03
 
 *** ENTERING OPTIMIZATION CYCLE: 17 ***
 

 PROJECTED CARTESIAN GRADIENTS IN A.U.

  NO.  ATOM        X             Y             Z

    1  C        0.002211      0.001457      0.000838
    2  C       -0.004856      0.001934      0.002698
    3  H       -0.004746     -0.000308     -0.002097
    4  SI       0.012668      0.003203     -0.003739
    5  H       -0.005836      0.002117     -0.002910
    6  H       -0.004373      0.001563      0.001108
    7  H       -0.005866      0.001955     -0.002090
    8  H        0.000876     -0.002978      0.002102
    9  H       -0.030662     -0.021138     -0.000030
   10  H       -0.005580     -0.001876      0.006058
   11  H       -0.001555     -0.007949      0.005387


 ACTIVE CARTESIAN GRADIENTS

              1          2          3          4          5          6
           0.002485   0.001934   0.001363  -0.004839   0.003058   0.004636

              7          8          9         10         11         12
          -0.005158   0.000919   0.000192   0.023509   0.012689  -0.007629

             13         14         15         16         17         18
           0.004444   0.003453  -0.001582   0.004777   0.005184   0.001066

             19         20         21         22         23         24
           0.004161   0.011120  -0.002560   0.014155   0.018844  -0.001792

             25         26         27
          -0.014763  -0.007666   0.000404


 FULL LOCAL GRADIENT

              1          2          3          4          5          6
          -0.043141   0.002903   0.001602  -0.003705   0.001118   0.000943

              7          8          9         10         11         12
          -0.001049  -0.000814   0.000739   0.000055   0.004193   0.001556

             13         14         15         16         17         18
           0.000879   0.000674  -0.002027  -0.000947   0.002022   0.000216

             19         20         21         22         23         24
           0.000374   0.000417  -0.000827   0.000563   0.000320   0.001709

             25         26         27
           0.001228  -0.000759  -0.002523


 TANGENTIAL LOCAL GRADIENTS IN A.U.

              1          2          3          4          5          6
           0.002903   0.001602  -0.003705   0.001118   0.000943  -0.001049

              7          8          9         10         11         12
          -0.000814   0.000739   0.000055   0.004193   0.001556   0.000879

             13         14         15         16         17         18
           0.000674  -0.002027  -0.000947   0.002022   0.000216   0.000374

             19         20         21         22         23         24
           0.000417  -0.000827   0.000563   0.000320   0.001709   0.001228

             25         26
          -0.000759  -0.002523

 COSANG =         0.679047371
 
 RMSQ FORCE :   0.0016679  MAXIMUM :   0.0003000  CONVERGED : NO
 MAX FORCE  :   0.0041932  MAXIMUM :   0.0004500  CONVERGED : NO
 RMSQ FORCE6:   0.0003078  MAXIMUM6:   0.0003000  CONVERGED : NO
 MAX FORCE6 :   0.0013176  MAXIMUM6:   0.0004500  CONVERGED : NO
 RMSQ DR    :   0.0144620  MAXIMUM :   0.0012000  CONVERGED : NO
 MAX DR     :   0.0352734  MAXIMUM :   0.0018000  CONVERGED : NO
 


 HESSIAN EIGENVALUES


                1           2           3           4           5           6
             0.01543     0.06092     0.10383     0.24572     0.55978     0.93933
 


                7           8           9          10          11          12
             0.99726     0.99999     0.99999     1.00000     1.00000     1.00000
 


               13          14          15          16          17          18
             1.00000     1.00000     1.00000     1.00007     1.00008     1.00012
 


               19          20          21          22          23          24
             1.00044     1.00055     1.00121     1.00225     1.00872     1.03089
 


               25          26
             1.11564     1.34269
 


 LAMBDA FOR LMQA STEP: 0.00

  |TANGENTIAL STEP| =   0.023412  |PARALLEL STEP| =   0.000058


 STEP IN NORMAL COORDINATES

              1          2          3          4          5          6
          -0.003235  -0.000920   0.000659   0.000463   0.000310   0.004266

              7          8          9         10         11         12
          -0.000075  -0.000158  -0.000620   0.002871  -0.002322  -0.012329

             13         14         15         16         17         18
          -0.002728  -0.001094   0.002030  -0.001266  -0.001542  -0.000416

             19         20         21         22         23         24
          -0.008746   0.000711  -0.001509  -0.003788  -0.004412  -0.001398

             25         26         27
          -0.001586   0.009996   0.010836

 DISPLACEMENT STEP IN ANGSTROM

  NO.  ATOM        X             Y             Z

    1  C       -0.001524     -0.000432      0.000213
    2  C        0.000622      0.000281      0.001393
    3  H        0.000114     -0.000106     -0.001208
    4  SI       0.001136     -0.000417     -0.002881
    5  H       -0.002532     -0.000006      0.000951
    6  H       -0.000014     -0.000613     -0.000146
    7  H       -0.004611      0.002112      0.000325
    8  H        0.000143     -0.000187      0.000842
    9  H        0.003891     -0.000316      0.005648
   10  H        0.000078     -0.001252     -0.002814
   11  H        0.000046      0.003092      0.006065


 ACTIVE CARTESIAN DISPLACEMENT STEP

              1          2          3          4          5          6
          -0.003235  -0.000920   0.000659   0.000463   0.000310   0.004266

              7          8          9         10         11         12
          -0.000075  -0.000158  -0.000620   0.002871  -0.002322  -0.012329

             13         14         15         16         17         18
          -0.002728  -0.001094   0.002030  -0.001266  -0.001542  -0.000416

             19         20         21         22         23         24
          -0.008746   0.000711  -0.001509  -0.003788  -0.004412  -0.001398

             25         26         27
          -0.001586   0.009996   0.010836
 
 PREDICTED ENERGY CHANGE: -0.000048611
 
 INTERPOLATION DISTANCE: 4.6959665656


 COORDINATES OF OPTIMIZATION STEP 17 IN ANGSTROM

  NO.  ATOM        X              Y              Z        Z-ATOM   MASS   TYPE

    1  C        -1.882047      -0.322711       0.014335       6    12.011  QM
    2  C        -0.632023       0.554047       0.048071       6    12.011  QM
    3  H        -2.777191       0.238195      -0.326851       1     1.008  QM
    4  SI        1.148161      -0.161570       0.003204      14    28.085  QM
    5  H        -2.144371      -0.725520       1.005852       1     1.008  QM
    6  H        -1.785715      -1.178956      -0.672584       1     1.008  QM
    7  H        -0.728898       1.323202       0.839110       1     1.008  QM
    8  H        -0.567509       1.143037      -0.887617       1     1.008  QM
    9  H         1.658187       1.168644       0.169908       1     1.008  QM
   10  H         1.382626      -0.789238      -1.323581       1     1.008  QM
   11  H         1.588352      -1.143174       1.086071       1     1.008  QM


 
 NEW SCF-ENERGY CALCULATED IN 11 CYCLES
 

 TOTAL ENERGY    =       -370.136787669

 ENERGY CHANGE =         -0.000078373
 ENERGY RATIO  =          1.612255853
 TRUST RADIUS  =          0.300000000
 
 BFGS DELTA*GAMMA: 0.423E-04
 
 BFGS DELTA*DE2*DELTA: 0.102E-03
 
 *** ENTERING OPTIMIZATION CYCLE: 18 ***
 

 PROJECTED CARTESIAN GRADIENTS IN A.U.

  NO.  ATOM        X             Y             Z

    1  C        0.001101      0.001353      0.000685
    2  C       -0.003913      0.002025      0.003037
    3  H       -0.004387     -0.000614     -0.002093
    4  SI       0.012624      0.003134     -0.004388
    5  H       -0.005962      0.001974     -0.002408
    6  H       -0.004145      0.001279      0.000922
    7  H       -0.006482      0.002502     -0.001799
    8  H        0.001031     -0.003038      0.002110
    9  H       -0.030253     -0.020246      0.000537
   10  H       -0.005427     -0.001942      0.006200
   11  H       -0.001307     -0.008122      0.006848


 ACTIVE CARTESIAN GRADIENTS

              1          2          3          4          5          6
           0.001237   0.001893   0.001111  -0.004030   0.003312   0.005013

              7          8          9         10         11         12
          -0.004791   0.000813   0.000252   0.023317   0.012223  -0.009120

             13         14         15         16         17         18
           0.004341   0.003265  -0.001122   0.004672   0.004922   0.000736

             19         20         21         22         23         24
           0.003516   0.011312  -0.002466   0.013976   0.018653  -0.002159

             25         26         27
          -0.013981  -0.007744   0.001330


 FULL LOCAL GRADIENT

              1          2          3          4          5          6
          -0.042888   0.002257   0.001113  -0.002405   0.001338   0.001184

              7          8          9         10         11         12
          -0.000548  -0.000942   0.000799  -0.000075   0.003773  -0.000051

             13         14         15         16         17         18
           0.000721   0.000454  -0.001551  -0.001104   0.001726  -0.000121

             19         20         21         22         23         24
          -0.000366   0.000582  -0.000740   0.000319   0.000101   0.001323

             25         26         27
           0.001923  -0.000799  -0.001479


 TANGENTIAL LOCAL GRADIENTS IN A.U.

              1          2          3          4          5          6
           0.002257   0.001113  -0.002405   0.001338   0.001184  -0.000548

              7          8          9         10         11         12
          -0.000942   0.000799  -0.000075   0.003773  -0.000051   0.000721

             13         14         15         16         17         18
           0.000454  -0.001551  -0.001104   0.001726  -0.000121  -0.000366

             19         20         21         22         23         24
           0.000582  -0.000740   0.000319   0.000101   0.001323   0.001923

             25         26
          -0.000799  -0.001479

 COSANG =         0.949276142
 
 RMSQ FORCE :   0.0013605  MAXIMUM :   0.0003000  CONVERGED : NO
 MAX FORCE  :   0.0037727  MAXIMUM :   0.0004500  CONVERGED : NO
 RMSQ FORCE6:   0.0002259  MAXIMUM6:   0.0003000  CONVERGED :YES
 MAX FORCE6 :   0.0012872  MAXIMUM6:   0.0004500  CONVERGED : NO
 RMSQ DR    :   0.0045057  MAXIMUM :   0.0012000  CONVERGED : NO
 MAX DR     :   0.0123290  MAXIMUM :   0.0018000  CONVERGED : NO
 


 HESSIAN EIGENVALUES


                1           2           3           4           5           6
             0.01552     0.05284     0.10344     0.23193     0.42204     0.67567
 


                7           8           9          10          11          12
             0.99713     0.99998     0.99999     0.99999     1.00000     1.00000
 


               13          14          15          16          17          18
             1.00000     1.00000     1.00004     1.00007     1.00010     1.00027
 


               19          20          21          22          23          24
             1.00050     1.00106     1.00192     1.00232     1.01238     1.02313
 


               25          26
             1.14816     1.20840
 


 LAMBDA FOR LMQA STEP: 0.00

  |TANGENTIAL STEP| =   0.034706  |PARALLEL STEP| =   0.000128


 STEP IN NORMAL COORDINATES

              1          2          3          4          5          6
          -0.009840  -0.001024   0.000418   0.000589  -0.002134   0.005030

              7          8          9         10         11         12
          -0.000974   0.002256  -0.006497   0.005635  -0.010025  -0.010143

             13         14         15         16         17         18
          -0.011593   0.004179   0.003690  -0.005876  -0.004400   0.004117

             19         20         21         22         23         24
          -0.009965   0.001527   0.000500  -0.002848  -0.009607  -0.003675

             25         26         27
          -0.006333   0.005178   0.016549

 DISPLACEMENT STEP IN ANGSTROM

  NO.  ATOM        X             Y             Z

    1  C       -0.004633     -0.000681      0.000139
    2  C        0.001404     -0.000717      0.001694
    3  H       -0.000099      0.001320     -0.003879
    4  SI       0.003038     -0.001513     -0.002543
    5  H       -0.006225      0.002165      0.002932
    6  H       -0.000945     -0.002765      0.001626
    7  H       -0.005425      0.002388      0.001225
    8  H        0.000609     -0.000778     -0.000273
    9  H        0.004869      0.000409      0.004424
   10  H        0.000721      0.005623     -0.005635
   11  H        0.001606      0.004447      0.006679


 ACTIVE CARTESIAN DISPLACEMENT STEP

              1          2          3          4          5          6
          -0.009840  -0.001024   0.000418   0.000589  -0.002134   0.005030

              7          8          9         10         11         12
          -0.000974   0.002256  -0.006497   0.005635  -0.010025  -0.010143

             13         14         15         16         17         18
          -0.011593   0.004179   0.003690  -0.005876  -0.004400   0.004117

             19         20         21         22         23         24
          -0.009965   0.001527   0.000500  -0.002848  -0.009607  -0.003675

             25         26         27
          -0.006333   0.005178   0.016549
 
 PREDICTED ENERGY CHANGE: -0.000066129
 
 INTERPOLATION DISTANCE: 4.6959665656


 COORDINATES OF OPTIMIZATION STEP 18 IN ANGSTROM

  NO.  ATOM        X              Y              Z        Z-ATOM   MASS   TYPE

    1  C        -1.886681      -0.323392       0.014474       6    12.011  QM
    2  C        -0.630618       0.553331       0.049765       6    12.011  QM
    3  H        -2.777290       0.239515      -0.330730       1     1.008  QM
    4  SI        1.151199      -0.163083       0.000661      14    28.085  QM
    5  H        -2.150596      -0.723355       1.008783       1     1.008  QM
    6  H        -1.786660      -1.181721      -0.670959       1     1.008  QM
    7  H        -0.734323       1.325590       0.840335       1     1.008  QM
    8  H        -0.566900       1.142259      -0.887890       1     1.008  QM
    9  H         1.663057       1.169053       0.174332       1     1.008  QM
   10  H         1.383347      -0.783615      -1.329216       1     1.008  QM
   11  H         1.589959      -1.138727       1.092750       1     1.008  QM


 
 NEW SCF-ENERGY CALCULATED IN 11 CYCLES
 

 TOTAL ENERGY    =       -370.136879875

 ENERGY CHANGE =         -0.000092205
 ENERGY RATIO  =          1.394318107
 TRUST RADIUS  =          0.300000000
 
 BFGS DELTA*GAMMA: 0.921E-04
 
 BFGS DELTA*DE2*DELTA: 0.144E-03
 
 *** ENTERING OPTIMIZATION CYCLE: 19 ***
 

 PROJECTED CARTESIAN GRADIENTS IN A.U.

  NO.  ATOM        X             Y             Z

    1  C       -0.001569      0.001218      0.000205
    2  C       -0.002111      0.001893      0.003484
    3  H       -0.003773     -0.001041     -0.001930
    4  SI       0.012985      0.002786     -0.004992
    5  H       -0.006030      0.001579     -0.001120
    6  H       -0.003620      0.000693      0.000600
    7  H       -0.007337      0.003727     -0.000866
    8  H        0.001065     -0.002598      0.001372
    9  H       -0.029656     -0.018693      0.000981
   10  H       -0.005356     -0.001448      0.006391
   11  H       -0.001134     -0.007669      0.008192


 ACTIVE CARTESIAN GRADIENTS

              1          2          3          4          5          6
          -0.001763   0.001962   0.000319  -0.002615   0.003469   0.005287

              7          8          9         10         11         12
          -0.004201   0.000716   0.000242   0.023288   0.010531  -0.010522

             13         14         15         16         17         18
           0.004090   0.002691   0.000005   0.004744   0.003976   0.000286

             19         20         21         22         23         24
           0.002631   0.011520  -0.001490   0.013553   0.018291  -0.002885

             25         26         27
          -0.013133  -0.007846   0.002142


 FULL LOCAL GRADIENT

              1          2          3          4          5          6
          -0.042198   0.000782  -0.000264   0.000408   0.001260   0.001163

              7          8          9         10         11         12
           0.000232  -0.001049   0.000740  -0.000198   0.002061  -0.001627

             13         14         15         16         17         18
           0.000366  -0.000075  -0.000389  -0.001071   0.000754  -0.000529

             19         20         21         22         23         24
          -0.001309   0.000898   0.000227   0.000013  -0.000097   0.000515

             25         26         27
           0.002461  -0.000980  -0.000470


 TANGENTIAL LOCAL GRADIENTS IN A.U.

              1          2          3          4          5          6
           0.000782  -0.000264   0.000408   0.001260   0.001163   0.000232

              7          8          9         10         11         12
          -0.001049   0.000740  -0.000198   0.002061  -0.001627   0.000366

             13         14         15         16         17         18
          -0.000075  -0.000389  -0.001071   0.000754  -0.000529  -0.001309

             19         20         21         22         23         24
           0.000898   0.000227   0.000013  -0.000097   0.000515   0.002461

             25         26
          -0.000980  -0.000470

 COSANG =         0.694186823
 
 RMSQ FORCE :   0.0009765  MAXIMUM :   0.0003000  CONVERGED : NO
 MAX FORCE  :   0.0024609  MAXIMUM :   0.0004500  CONVERGED : NO
 RMSQ FORCE6:   0.0005152  MAXIMUM6:   0.0003000  CONVERGED : NO
 MAX FORCE6 :   0.0021177  MAXIMUM6:   0.0004500  CONVERGED : NO
 RMSQ DR    :   0.0066792  MAXIMUM :   0.0012000  CONVERGED : NO
 MAX DR     :   0.0165487  MAXIMUM :   0.0018000  CONVERGED : NO
 


 HESSIAN EIGENVALUES


                1           2           3           4           5           6
             0.01459     0.05555     0.10497     0.19993     0.31378     0.62328
 


                7           8           9          10          11          12
             0.99719     0.99997     0.99999     1.00000     1.00000     1.00000
 


               13          14          15          16          17          18
             1.00000     1.00001     1.00004     1.00009     1.00014     1.00027
 


               19          20          21          22          23          24
             1.00055     1.00116     1.00197     1.00540     1.01337     1.02292
 


               25          26
             1.13222     1.32628
 


 LAMBDA FOR LMQA STEP: 0.00

  |TANGENTIAL STEP| =   0.023622  |PARALLEL STEP| =   0.000059


 STEP IN NORMAL COORDINATES

              1          2          3          4          5          6
          -0.007391  -0.000745   0.000215  -0.000704  -0.003613  -0.000236

              7          8          9         10         11         12
          -0.000421   0.003805  -0.006942   0.002302  -0.009355   0.002656

             13         14         15         16         17         18
          -0.009653   0.005923   0.002248  -0.003855  -0.003328   0.004967

             19         20         21         22         23         24
           0.000587   0.000118   0.000966   0.001388  -0.004782  -0.003286

             25         26         27
          -0.005338  -0.004247   0.007689

 DISPLACEMENT STEP IN ANGSTROM

  NO.  ATOM        X             Y             Z

    1  C       -0.003481     -0.000503      0.000073
    2  C        0.000545     -0.001254     -0.000138
    3  H        0.000120      0.002405     -0.003015
    4  SI       0.002053     -0.001326      0.000526
    5  H       -0.003771      0.002461      0.002475
    6  H       -0.000295     -0.002198      0.001951
    7  H        0.000019     -0.000041      0.000533
    8  H        0.000409     -0.000014     -0.001065
    9  H        0.000611      0.000946     -0.000763
   10  H        0.000158      0.007741     -0.003734
   11  H        0.002043      0.001761      0.001065


 ACTIVE CARTESIAN DISPLACEMENT STEP

              1          2          3          4          5          6
          -0.007391  -0.000745   0.000215  -0.000704  -0.003613  -0.000236

              7          8          9         10         11         12
          -0.000421   0.003805  -0.006942   0.002302  -0.009355   0.002656

             13         14         15         16         17         18
          -0.009653   0.005923   0.002248  -0.003855  -0.003328   0.004967

             19         20         21         22         23         24
           0.000587   0.000118   0.000966   0.001388  -0.004782  -0.003286

             25         26         27
          -0.005338  -0.004247   0.007689
 
 PREDICTED ENERGY CHANGE: -0.000029571
 
 INTERPOLATION DISTANCE: 4.6959665656


 COORDINATES OF OPTIMIZATION STEP 19 IN ANGSTROM

  NO.  ATOM        X              Y              Z        Z-ATOM   MASS   TYPE

    1  C        -1.890161      -0.323895       0.014547       6    12.011  QM
    2  C        -0.630074       0.552077       0.049626       6    12.011  QM
    3  H        -2.777170       0.241920      -0.333745       1     1.008  QM
    4  SI        1.153252      -0.164409       0.001187      14    28.085  QM
    5  H        -2.154366      -0.720893       1.011259       1     1.008  QM
    6  H        -1.786955      -1.183919      -0.669008       1     1.008  QM
    7  H        -0.734303       1.325549       0.840868       1     1.008  QM
    8  H        -0.566491       1.142245      -0.888956       1     1.008  QM
    9  H         1.663668       1.169999       0.173570       1     1.008  QM
   10  H         1.383506      -0.775874      -1.332949       1     1.008  QM
   11  H         1.592002      -1.136966       1.093815       1     1.008  QM


 
 NEW SCF-ENERGY CALCULATED IN 9 CYCLES
 

 TOTAL ENERGY    =       -370.136925575

 ENERGY CHANGE =         -0.000045701
 ENERGY RATIO  =          1.545461194
 TRUST RADIUS  =          0.300000000
 
 BFGS DELTA*GAMMA: 0.326E-04
 
 BFGS DELTA*DE2*DELTA: 0.644E-04
 
 *** ENTERING OPTIMIZATION CYCLE: 20 ***
 

 PROJECTED CARTESIAN GRADIENTS IN A.U.

  NO.  ATOM        X             Y             Z

    1  C       -0.003257      0.000964     -0.000062
    2  C       -0.001428      0.001851      0.003464
    3  H       -0.003539     -0.000891     -0.001810
    4  SI       0.013532      0.002414     -0.004848
    5  H       -0.005924      0.001341     -0.000261
    6  H       -0.003198      0.000488      0.000453
    7  H       -0.007462      0.004370     -0.000308
    8  H        0.000970     -0.001959      0.000683
    9  H       -0.029416     -0.017938      0.000844
   10  H       -0.005487     -0.000864      0.006212
   11  H       -0.001198     -0.007008      0.008034


 ACTIVE CARTESIAN GRADIENTS

              1          2          3          4          5          6
          -0.003660   0.001757  -0.000119  -0.002307   0.003376   0.005038

              7          8          9         10         11         12
          -0.004040   0.000894   0.000103   0.023411   0.009169  -0.010245

             13         14         15         16         17         18
           0.003914   0.002282   0.000747   0.005035   0.003286   0.000202

             19         20         21         22         23         24
           0.002455   0.011438  -0.000702   0.013321   0.018129  -0.003194

             25         26         27
          -0.013003  -0.007779   0.002164


 FULL LOCAL GRADIENT

              1          2          3          4          5          6
          -0.041678  -0.000427  -0.001053   0.001720   0.000850   0.000665

              7          8          9         10         11         12
           0.000486  -0.000864   0.000547  -0.000311   0.000630  -0.001428

             13         14         15         16         17         18
           0.000151  -0.000391   0.000379  -0.000739   0.000076  -0.000557

             19         20         21         22         23         24
          -0.001422   0.000972   0.000998   0.000003  -0.000025   0.000128

             25         26         27
           0.002337  -0.001038  -0.000348


 TANGENTIAL LOCAL GRADIENTS IN A.U.

              1          2          3          4          5          6
          -0.000427  -0.001053   0.001720   0.000850   0.000665   0.000486

              7          8          9         10         11         12
          -0.000864   0.000547  -0.000311   0.000630  -0.001428   0.000151

             13         14         15         16         17         18
          -0.000391   0.000379  -0.000739   0.000076  -0.000557  -0.001422

             19         20         21         22         23         24
           0.000972   0.000998   0.000003  -0.000025   0.000128   0.002337

             25         26
          -0.001038  -0.000348

 COSANG =         0.815937365
 
 RMSQ FORCE :   0.0008998  MAXIMUM :   0.0003000  CONVERGED : NO
 MAX FORCE  :   0.0023372  MAXIMUM :   0.0004500  CONVERGED : NO
 RMSQ FORCE6:   0.0005638  MAXIMUM6:   0.0003000  CONVERGED : NO
 MAX FORCE6 :   0.0022107  MAXIMUM6:   0.0004500  CONVERGED : NO
 RMSQ DR    :   0.0045462  MAXIMUM :   0.0012000  CONVERGED : NO
 MAX DR     :   0.0096528  MAXIMUM :   0.0018000  CONVERGED : NO
 


 HESSIAN EIGENVALUES


                1           2           3           4           5           6
             0.01306     0.05674     0.10421     0.14055     0.27315     0.57647
 


                7           8           9          10          11          12
             0.99635     0.99933     0.99999     0.99999     1.00000     1.00000
 


               13          14          15          16          17          18
             1.00000     1.00001     1.00008     1.00010     1.00017     1.00027
 


               19          20          21          22          23          24
             1.00059     1.00085     1.00198     1.00400     1.01665     1.02766
 


               25          26
             1.10348     1.35455
 


 LAMBDA FOR LMQA STEP: 0.00

  |TANGENTIAL STEP| =   0.023046  |PARALLEL STEP| =   0.000057


 STEP IN NORMAL COORDINATES

              1          2          3          4          5          6
          -0.005226  -0.001017   0.000799  -0.001981  -0.004559  -0.002717

              7          8          9         10         11         12
           0.000194   0.004646  -0.006609   0.001099  -0.008920   0.006408

             13         14         15         16         17         18
          -0.007849   0.005560   0.001565  -0.001541  -0.003073   0.004727

             19         20         21         22         23         24
           0.004840  -0.001771  -0.000354   0.001766  -0.002986  -0.003208

             25         26         27
          -0.006851  -0.004638   0.006029

 DISPLACEMENT STEP IN ANGSTROM

  NO.  ATOM        X             Y             Z

    1  C       -0.002461     -0.000530      0.000260
    2  C       -0.000241     -0.001457     -0.001122
    3  H        0.000425      0.003132     -0.002484
    4  SI       0.001593     -0.001263      0.001522
    5  H       -0.002497      0.002257      0.002108
    6  H        0.000481     -0.001611      0.001895
    7  H        0.002148     -0.001153     -0.000229
    8  H       -0.000177      0.000929     -0.000945
    9  H       -0.000517      0.000156     -0.001536
   10  H       -0.000763      0.007919     -0.003663
   11  H        0.001820      0.001894     -0.000203


 ACTIVE CARTESIAN DISPLACEMENT STEP

              1          2          3          4          5          6
          -0.005226  -0.001017   0.000799  -0.001981  -0.004559  -0.002717

              7          8          9         10         11         12
           0.000194   0.004646  -0.006609   0.001099  -0.008920   0.006408

             13         14         15         16         17         18
          -0.007849   0.005560   0.001565  -0.001541  -0.003073   0.004727

             19         20         21         22         23         24
           0.004840  -0.001771  -0.000354   0.001766  -0.002986  -0.003208

             25         26         27
          -0.006851  -0.004638   0.006029
 
 PREDICTED ENERGY CHANGE: -0.000023978
 
 INTERPOLATION DISTANCE: 4.6959665656


 COORDINATES OF OPTIMIZATION STEP 20 IN ANGSTROM

  NO.  ATOM        X              Y              Z        Z-ATOM   MASS   TYPE

    1  C        -1.892622      -0.324424       0.014807       6    12.011  QM
    2  C        -0.630315       0.550620       0.048504       6    12.011  QM
    3  H        -2.776745       0.245053      -0.336229       1     1.008  QM
    4  SI        1.154845      -0.165672       0.002709      14    28.085  QM
    5  H        -2.156864      -0.718636       1.013367       1     1.008  QM
    6  H        -1.786474      -1.185529      -0.667113       1     1.008  QM
    7  H        -0.732155       1.324396       0.840639       1     1.008  QM
    8  H        -0.566667       1.143173      -0.889900       1     1.008  QM
    9  H         1.663151       1.170155       0.172033       1     1.008  QM
   10  H         1.382743      -0.767954      -1.336612       1     1.008  QM
   11  H         1.593822      -1.135072       1.093612       1     1.008  QM


 
 NEW SCF-ENERGY CALCULATED IN 9 CYCLES
 

 TOTAL ENERGY    =       -370.136960717

 ENERGY CHANGE =         -0.000035142
 ENERGY RATIO  =          1.465591260
 TRUST RADIUS  =          0.300000000
 
 BFGS DELTA*GAMMA: 0.311E-04
 
 BFGS DELTA*DE2*DELTA: 0.527E-04
 
 *** ENTERING OPTIMIZATION CYCLE: 21 ***
 

 PROJECTED CARTESIAN GRADIENTS IN A.U.

  NO.  ATOM        X             Y             Z

    1  C       -0.004089      0.000700     -0.000078
    2  C       -0.001574      0.001709      0.003147
    3  H       -0.003648     -0.000271     -0.001826
    4  SI       0.014146      0.002101     -0.004353
    5  H       -0.005797      0.001228      0.000269
    6  H       -0.002842      0.000553      0.000363
    7  H       -0.007251      0.004690     -0.000050
    8  H        0.000853     -0.001218      0.000165
    9  H       -0.029335     -0.017766      0.000525
   10  H       -0.005721     -0.000364      0.005642
   11  H       -0.001384     -0.006258      0.007293


 ACTIVE CARTESIAN GRADIENTS

              1          2          3          4          5          6
          -0.004595   0.001448  -0.000144  -0.002760   0.002944   0.004554

              7          8          9         10         11         12
          -0.004257   0.001298  -0.000132   0.023621   0.008160  -0.009189

             13         14         15         16         17         18
           0.003770   0.001972   0.001241   0.005454   0.002780   0.000308

             19         20         21         22         23         24
           0.002572   0.011204  -0.000172   0.013190   0.018110  -0.003225

             25         26         27
          -0.013335  -0.007474   0.002032


 FULL LOCAL GRADIENT

              1          2          3          4          5          6
          -0.041361  -0.001237  -0.001222   0.001941   0.000062   0.000007

              7          8          9         10         11         12
           0.000310  -0.000452   0.000261  -0.000463  -0.000491  -0.000398

             13         14         15         16         17         18
          -0.000004  -0.000609   0.000892  -0.000249  -0.000413  -0.000397

             19         20         21         22         23         24
          -0.001206   0.000872   0.001500   0.000089   0.000168   0.000028

             25         26         27
           0.001804  -0.000821  -0.000407


 TANGENTIAL LOCAL GRADIENTS IN A.U.

              1          2          3          4          5          6
          -0.001237  -0.001222   0.001941   0.000062   0.000007   0.000310

              7          8          9         10         11         12
          -0.000452   0.000261  -0.000463  -0.000491  -0.000398  -0.000004

             13         14         15         16         17         18
          -0.000609   0.000892  -0.000249  -0.000413  -0.000397  -0.001206

             19         20         21         22         23         24
           0.000872   0.001500   0.000089   0.000168   0.000028   0.001804

             25         26
          -0.000821  -0.000407

 COSANG =         0.850089464
 
 RMSQ FORCE :   0.0008303  MAXIMUM :   0.0003000  CONVERGED : NO
 MAX FORCE  :   0.0019407  MAXIMUM :   0.0004500  CONVERGED : NO
 RMSQ FORCE6:   0.0006011  MAXIMUM6:   0.0003000  CONVERGED : NO
 MAX FORCE6 :   0.0023519  MAXIMUM6:   0.0004500  CONVERGED : NO
 RMSQ DR    :   0.0044353  MAXIMUM :   0.0012000  CONVERGED : NO
 MAX DR     :   0.0089196  MAXIMUM :   0.0018000  CONVERGED : NO
 


 HESSIAN EIGENVALUES


                1           2           3           4           5           6
             0.01291     0.05725     0.09220     0.11828     0.26925     0.53196
 


                7           8           9          10          11          12
             0.95478     0.99762     0.99999     0.99999     1.00000     1.00000
 


               13          14          15          16          17          18
             1.00000     1.00002     1.00007     1.00010     1.00012     1.00024
 


               19          20          21          22          23          24
             1.00045     1.00077     1.00162     1.00275     1.02247     1.04049
 


               25          26
             1.08692     1.25154
 


 LAMBDA FOR LMQA STEP: 0.00

  |TANGENTIAL STEP| =   0.013265  |PARALLEL STEP| =   0.000019


 STEP IN NORMAL COORDINATES

              1          2          3          4          5          6
          -0.000097  -0.001243   0.001219  -0.002028  -0.002319  -0.003080

              7          8          9         10         11         12
           0.001039   0.002698  -0.001619   0.000188  -0.004033   0.002349

             13         14         15         16         17         18
          -0.000448   0.000137   0.000517   0.003060  -0.001795   0.000630

             19         20         21         22         23         24
           0.004433  -0.003811  -0.002571  -0.001171  -0.000582  -0.001804

             25         26         27
          -0.006401   0.002418   0.003887

 DISPLACEMENT STEP IN ANGSTROM

  NO.  ATOM        X             Y             Z

    1  C       -0.000045     -0.000447      0.000392
    2  C       -0.000806     -0.000479     -0.001314
    3  H        0.000669      0.001975     -0.000305
    4  SI       0.000377     -0.000687      0.000765
    5  H        0.000245      0.000140      0.000617
    6  H        0.001490      0.000057      0.000355
    7  H        0.001888     -0.001105     -0.001013
    8  H       -0.001286      0.001951      0.000062
    9  H       -0.000032     -0.001603      0.000811
   10  H       -0.001947      0.002620     -0.002100
   11  H       -0.000077      0.002788      0.000716


 ACTIVE CARTESIAN DISPLACEMENT STEP

              1          2          3          4          5          6
          -0.000097  -0.001243   0.001219  -0.002028  -0.002319  -0.003080

              7          8          9         10         11         12
           0.001039   0.002698  -0.001619   0.000188  -0.004033   0.002349

             13         14         15         16         17         18
          -0.000448   0.000137   0.000517   0.003060  -0.001795   0.000630

             19         20         21         22         23         24
           0.004433  -0.003811  -0.002571  -0.001171  -0.000582  -0.001804

             25         26         27
          -0.006401   0.002418   0.003887
 
 PREDICTED ENERGY CHANGE: -0.000015750
 
 INTERPOLATION DISTANCE: 4.6959665656


 COORDINATES OF OPTIMIZATION STEP 21 IN ANGSTROM

  NO.  ATOM        X              Y              Z        Z-ATOM   MASS   TYPE

    1  C        -1.892668      -0.324871       0.015198       6    12.011  QM
    2  C        -0.631121       0.550141       0.047190       6    12.011  QM
    3  H        -2.776076       0.247028      -0.336534       1     1.008  QM
    4  SI        1.155222      -0.166359       0.003474      14    28.085  QM
    5  H        -2.156619      -0.718496       1.013983       1     1.008  QM
    6  H        -1.784984      -1.185472      -0.666758       1     1.008  QM
    7  H        -0.730267       1.323291       0.839625       1     1.008  QM
    8  H        -0.567954       1.145124      -0.889838       1     1.008  QM
    9  H         1.663119       1.168552       0.172845       1     1.008  QM
   10  H         1.380796      -0.765335      -1.338712       1     1.008  QM
   11  H         1.593745      -1.132284       1.094328       1     1.008  QM


 
 NEW SCF-ENERGY CALCULATED IN 9 CYCLES
 

 TOTAL ENERGY    =       -370.136984861

 ENERGY CHANGE =         -0.000024144
 ENERGY RATIO  =          1.532933757
 TRUST RADIUS  =          0.300000000
 
 BFGS DELTA*GAMMA: 0.166E-04
 
 BFGS DELTA*DE2*DELTA: 0.330E-04
 
 *** ENTERING OPTIMIZATION CYCLE: 22 ***
 

 PROJECTED CARTESIAN GRADIENTS IN A.U.

  NO.  ATOM        X             Y             Z

    1  C       -0.003849      0.000469      0.000162
    2  C       -0.002424      0.001779      0.002795
    3  H       -0.003937      0.000437     -0.001974
    4  SI       0.014618      0.001922     -0.003959
    5  H       -0.005761      0.001272      0.000240
    6  H       -0.002687      0.000810      0.000345
    7  H       -0.006981      0.004538     -0.000316
    8  H        0.000786     -0.000809      0.000211
    9  H       -0.029432     -0.018184      0.000393
   10  H       -0.005938     -0.000215      0.005081
   11  H       -0.001562     -0.005755      0.006711


 ACTIVE CARTESIAN GRADIENTS

              1          2          3          4          5          6
          -0.004325   0.001083   0.000251  -0.003763   0.002651   0.004222

              7          8          9         10         11         12
          -0.004647   0.001724  -0.000292   0.023882   0.007935  -0.008334

             13         14         15         16         17         18
           0.003743   0.001907   0.001289   0.005779   0.002728   0.000492

             19         20         21         22         23         24
           0.002824   0.010913  -0.000347   0.013224   0.018196  -0.003025

             25         26         27
          -0.013935  -0.007054   0.001985


 FULL LOCAL GRADIENT

              1          2          3          4          5          6
          -0.041532  -0.001417  -0.000720   0.001066  -0.000528  -0.000512

              7          8          9         10         11         12
           0.000026  -0.000062   0.000101  -0.000716  -0.000857   0.000515

             13         14         15         16         17         18
          -0.000032  -0.000669   0.000946   0.000104  -0.000484  -0.000208

             19         20         21         22         23         24
          -0.000922   0.000543   0.001300   0.000124   0.000250   0.000214

             25         26         27
           0.001195  -0.000345  -0.000431


 TANGENTIAL LOCAL GRADIENTS IN A.U.

              1          2          3          4          5          6
          -0.001417  -0.000720   0.001066  -0.000528  -0.000512   0.000026

              7          8          9         10         11         12
          -0.000062   0.000101  -0.000716  -0.000857   0.000515  -0.000032

             13         14         15         16         17         18
          -0.000669   0.000946   0.000104  -0.000484  -0.000208  -0.000922

             19         20         21         22         23         24
           0.000543   0.001300   0.000124   0.000250   0.000214   0.001195

             25         26
          -0.000345  -0.000431

 COSANG =         0.883727347
 
 RMSQ FORCE :   0.0006808  MAXIMUM :   0.0003000  CONVERGED : NO
 MAX FORCE  :   0.0014170  MAXIMUM :   0.0004500  CONVERGED : NO
 RMSQ FORCE6:   0.0005647  MAXIMUM6:   0.0003000  CONVERGED : NO
 MAX FORCE6 :   0.0017588  MAXIMUM6:   0.0004500  CONVERGED : NO
 RMSQ DR    :   0.0025528  MAXIMUM :   0.0012000  CONVERGED : NO
 MAX DR     :   0.0064010  MAXIMUM :   0.0018000  CONVERGED : NO
 


 HESSIAN EIGENVALUES


                1           2           3           4           5           6
             0.01292     0.05403     0.07457     0.12251     0.26669     0.42661
 


                7           8           9          10          11          12
             0.76451     0.99754     0.99996     0.99999     1.00000     1.00000
 


               13          14          15          16          17          18
             1.00000     1.00002     1.00004     1.00010     1.00013     1.00026
 


               19          20          21          22          23          24
             1.00046     1.00089     1.00186     1.00478     1.02068     1.02703
 


               25          26
             1.15949     1.18407
 


 LAMBDA FOR LMQA STEP: 0.00

  |TANGENTIAL STEP| =   0.015647  |PARALLEL STEP| =   0.000026


 STEP IN NORMAL COORDINATES

              1          2          3          4          5          6
           0.002468  -0.000683   0.001607  -0.001478  -0.002130  -0.002145

              7          8          9         10         11         12
           0.002125   0.001622  -0.001113   0.000247  -0.002201  -0.000667

             13         14         15         16         17         18
          -0.000305   0.000367  -0.000870   0.002836  -0.000974   0.000634

             19         20         21         22         23         24
           0.003400  -0.004317  -0.004666  -0.002412  -0.001598  -0.001742

             25         26         27
          -0.008038   0.006081   0.005939

 DISPLACEMENT STEP IN ANGSTROM

  NO.  ATOM        X             Y             Z

    1  C        0.001162     -0.000165      0.000517
    2  C       -0.000883     -0.000550     -0.001054
    3  H        0.001134      0.001359     -0.000316
    4  SI      -0.000271     -0.000361      0.000071
    5  H       -0.000165      0.000296     -0.000138
    6  H        0.001252      0.000209      0.000653
    7  H        0.001270     -0.001481     -0.001590
    8  H       -0.001611      0.001529      0.000885
    9  H        0.000905     -0.002793      0.002624
   10  H       -0.002169      0.001615     -0.002639
   11  H       -0.000147      0.003639      0.002001


 ACTIVE CARTESIAN DISPLACEMENT STEP

              1          2          3          4          5          6
           0.002468  -0.000683   0.001607  -0.001478  -0.002130  -0.002145

              7          8          9         10         11         12
           0.002125   0.001622  -0.001113   0.000247  -0.002201  -0.000667

             13         14         15         16         17         18
          -0.000305   0.000367  -0.000870   0.002836  -0.000974   0.000634

             19         20         21         22         23         24
           0.003400  -0.004317  -0.004666  -0.002412  -0.001598  -0.001742

             25         26         27
          -0.008038   0.006081   0.005939
 
 PREDICTED ENERGY CHANGE: -0.000014999
 
 INTERPOLATION DISTANCE: 4.6959665656


 COORDINATES OF OPTIMIZATION STEP 22 IN ANGSTROM

  NO.  ATOM        X              Y              Z        Z-ATOM   MASS   TYPE

    1  C        -1.891505      -0.325036       0.015715       6    12.011  QM
    2  C        -0.632004       0.549591       0.046136       6    12.011  QM
    3  H        -2.774942       0.248387      -0.336850       1     1.008  QM
    4  SI        1.154951      -0.166720       0.003545      14    28.085  QM
    5  H        -2.156784      -0.718201       1.013845       1     1.008  QM
    6  H        -1.783732      -1.185264      -0.666105       1     1.008  QM
    7  H        -0.728997       1.321810       0.838035       1     1.008  QM
    8  H        -0.569565       1.146654      -0.888953       1     1.008  QM
    9  H         1.664024       1.165759       0.175468       1     1.008  QM
   10  H         1.378626      -0.763720      -1.341350       1     1.008  QM
   11  H         1.593598      -1.128645       1.096329       1     1.008  QM


 
 NEW SCF-ENERGY CALCULATED IN 9 CYCLES
 

 TOTAL ENERGY    =       -370.137006185

 ENERGY CHANGE =         -0.000021324
 ENERGY RATIO  =          1.421683546
 TRUST RADIUS  =          0.300000000
 
 BFGS DELTA*GAMMA: 0.197E-04
 
 BFGS DELTA*DE2*DELTA: 0.322E-04
 
 *** ENTERING OPTIMIZATION CYCLE: 23 ***
 

 PROJECTED CARTESIAN GRADIENTS IN A.U.

  NO.  ATOM        X             Y             Z

    1  C       -0.002771      0.000456      0.000504
    2  C       -0.003531      0.001757      0.002510
    3  H       -0.004321      0.001062     -0.002175
    4  SI       0.014757      0.001911     -0.003693
    5  H       -0.005843      0.001377     -0.000101
    6  H       -0.002690      0.001116      0.000381
    7  H       -0.006745      0.004070     -0.000935
    8  H        0.000750     -0.000677      0.000599
    9  H       -0.029547     -0.018925      0.000381
   10  H       -0.006092     -0.000275      0.004435
   11  H       -0.001655     -0.005473      0.006503


 ACTIVE CARTESIAN GRADIENTS

              1          2          3          4          5          6
          -0.003113   0.000955   0.000814  -0.004799   0.002354   0.004078

              7          8          9         10         11         12
          -0.005084   0.002100  -0.000366   0.024041   0.008266  -0.007731

             13         14         15         16         17         18
           0.003718   0.001993   0.001086   0.005957   0.002971   0.000718

             19         20         21         22         23         24
           0.003076   0.010581  -0.000988   0.013299   0.018306  -0.002699

             25         26         27
          -0.014642  -0.006626   0.002256


 FULL LOCAL GRADIENT

              1          2          3          4          5          6
          -0.041882  -0.000864   0.000099  -0.000330  -0.000938  -0.000681

              7          8          9         10         11         12
          -0.000355   0.000287   0.000027  -0.000905  -0.000641   0.001184

             13         14         15         16         17         18
          -0.000074  -0.000590   0.000734   0.000280  -0.000268   0.000020

             19         20         21         22         23         24
          -0.000665   0.000119   0.000622   0.000125   0.000271   0.000537

             25         26         27
           0.000522   0.000197  -0.000126


 TANGENTIAL LOCAL GRADIENTS IN A.U.

              1          2          3          4          5          6
          -0.000864   0.000099  -0.000330  -0.000938  -0.000681  -0.000355

              7          8          9         10         11         12
           0.000287   0.000027  -0.000905  -0.000641   0.001184  -0.000074

             13         14         15         16         17         18
          -0.000590   0.000734   0.000280  -0.000268   0.000020  -0.000665

             19         20         21         22         23         24
           0.000119   0.000622   0.000125   0.000271   0.000537   0.000522

             25         26
           0.000197  -0.000126

 COSANG =         0.726150706
 
 RMSQ FORCE :   0.0005421  MAXIMUM :   0.0003000  CONVERGED : NO
 MAX FORCE  :   0.0011838  MAXIMUM :   0.0004500  CONVERGED : NO
 RMSQ FORCE6:   0.0004667  MAXIMUM6:   0.0003000  CONVERGED : NO
 MAX FORCE6 :   0.0014346  MAXIMUM6:   0.0004500  CONVERGED : NO
 RMSQ DR    :   0.0030112  MAXIMUM :   0.0012000  CONVERGED : NO
 MAX DR     :   0.0080380  MAXIMUM :   0.0018000  CONVERGED : NO
 


 HESSIAN EIGENVALUES


                1           2           3           4           5           6
             0.01293     0.04572     0.07133     0.12718     0.25931     0.33966
 


                7           8           9          10          11          12
             0.66741     0.99746     0.99988     0.99999     1.00000     1.00000
 


               13          14          15          16          17          18
             1.00001     1.00002     1.00006     1.00011     1.00019     1.00029
 


               19          20          21          22          23          24
             1.00067     1.00102     1.00260     1.00538     1.01930     1.02400
 


               25          26
             1.13258     1.30777
 


 LAMBDA FOR LMQA STEP: 0.00

  |TANGENTIAL STEP| =   0.011042  |PARALLEL STEP| =   0.000013


 STEP IN NORMAL COORDINATES

              1          2          3          4          5          6
           0.002179   0.000454   0.000787   0.000587  -0.001239  -0.000113

              7          8          9         10         11         12
           0.002253   0.000121  -0.001651   0.000114  -0.000763  -0.002025

             13         14         15         16         17         18
          -0.002220   0.002600  -0.001796  -0.000524   0.000157   0.001609

             19         20         21         22         23         24
           0.001616  -0.001621  -0.003521  -0.000962  -0.002210  -0.001576

             25         26         27
          -0.004931   0.003562   0.004606

 DISPLACEMENT STEP IN ANGSTROM

  NO.  ATOM        X             Y             Z

    1  C        0.001026      0.000232      0.000254
    2  C       -0.000014     -0.000607     -0.000191
    3  H        0.001099      0.000189     -0.000800
    4  SI      -0.000673     -0.000011     -0.000406
    5  H       -0.001238      0.001091     -0.000435
    6  H        0.000001     -0.000361      0.001206
    7  H        0.000424     -0.001235     -0.001012
    8  H       -0.000751     -0.000221      0.000860
    9  H        0.000754     -0.001620      0.002236
   10  H       -0.000868      0.001548     -0.001780
   11  H        0.000637      0.001963      0.001648


 ACTIVE CARTESIAN DISPLACEMENT STEP

              1          2          3          4          5          6
           0.002179   0.000454   0.000787   0.000587  -0.001239  -0.000113

              7          8          9         10         11         12
           0.002253   0.000121  -0.001651   0.000114  -0.000763  -0.002025

             13         14         15         16         17         18
          -0.002220   0.002600  -0.001796  -0.000524   0.000157   0.001609

             19         20         21         22         23         24
           0.001616  -0.001621  -0.003521  -0.000962  -0.002210  -0.001576

             25         26         27
          -0.004931   0.003562   0.004606
 
 PREDICTED ENERGY CHANGE: -0.000007538
 
 INTERPOLATION DISTANCE: 4.6959665656


 COORDINATES OF OPTIMIZATION STEP 23 IN ANGSTROM

  NO.  ATOM        X              Y              Z        Z-ATOM   MASS   TYPE

    1  C        -1.890479      -0.324804       0.015969       6    12.011  QM
    2  C        -0.632018       0.548985       0.045946       6    12.011  QM
    3  H        -2.773843       0.248576      -0.337650       1     1.008  QM
    4  SI        1.154278      -0.166731       0.003139      14    28.085  QM
    5  H        -2.158022      -0.717109       1.013411       1     1.008  QM
    6  H        -1.783731      -1.185624      -0.664899       1     1.008  QM
    7  H        -0.728573       1.320574       0.837023       1     1.008  QM
    8  H        -0.570315       1.146432      -0.888093       1     1.008  QM
    9  H         1.664778       1.164139       0.177705       1     1.008  QM
   10  H         1.377758      -0.762171      -1.343130       1     1.008  QM
   11  H         1.594235      -1.126682       1.097977       1     1.008  QM


 
 NEW SCF-ENERGY CALCULATED IN 9 CYCLES
 

 TOTAL ENERGY    =       -370.137017771

 ENERGY CHANGE =         -0.000011587
 ENERGY RATIO  =          1.537016176
 TRUST RADIUS  =          0.300000000
 
 BFGS DELTA*GAMMA: 0.827E-05
 
 BFGS DELTA*DE2*DELTA: 0.162E-04
 
 *** ENTERING OPTIMIZATION CYCLE: 24 ***
 

 PROJECTED CARTESIAN GRADIENTS IN A.U.

  NO.  ATOM        X             Y             Z

    1  C       -0.002000      0.000550      0.000655
    2  C       -0.003852      0.001818      0.002466
    3  H       -0.004398      0.001118     -0.002219
    4  SI       0.014500      0.001970     -0.003704
    5  H       -0.005940      0.001428     -0.000425
    6  H       -0.002771      0.001229      0.000454
    7  H       -0.006688      0.003614     -0.001450
    8  H        0.000708     -0.000860      0.001013
    9  H       -0.029569     -0.019285      0.000452
   10  H       -0.006107     -0.000326      0.004200
   11  H       -0.001574     -0.005490      0.006754


 ACTIVE CARTESIAN GRADIENTS

              1          2          3          4          5          6
          -0.002248   0.001016   0.001062  -0.004956   0.002431   0.004135

              7          8          9         10         11         12
          -0.005129   0.002168  -0.000294   0.023962   0.008636  -0.007740

             13         14         15         16         17         18
           0.003690   0.002150   0.000830   0.005892   0.003294   0.000820

             19         20         21         22         23         24
           0.003206   0.010377  -0.001620   0.013334   0.018290  -0.002516

             25         26         27
          -0.014918  -0.006549   0.002597


 FULL LOCAL GRADIENT

              1          2          3          4          5          6
          -0.042012  -0.000335   0.000504  -0.000931  -0.000744  -0.000514

              7          8          9         10         11         12
          -0.000437   0.000373   0.000079  -0.000862  -0.000265   0.001167

             13         14         15         16         17         18
          -0.000127  -0.000413   0.000461   0.000203   0.000051   0.000134

             19         20         21         22         23         24
          -0.000531  -0.000115  -0.000040   0.000133   0.000217   0.000707

             25         26         27
           0.000228   0.000325   0.000250


 TANGENTIAL LOCAL GRADIENTS IN A.U.

              1          2          3          4          5          6
          -0.000335   0.000504  -0.000931  -0.000744  -0.000514  -0.000437

              7          8          9         10         11         12
           0.000373   0.000079  -0.000862  -0.000265   0.001167  -0.000127

             13         14         15         16         17         18
          -0.000413   0.000461   0.000203   0.000051   0.000134  -0.000531

             19         20         21         22         23         24
          -0.000115  -0.000040   0.000133   0.000217   0.000707   0.000228

             25         26
           0.000325   0.000250

 COSANG =         0.856383715
 
 RMSQ FORCE :   0.0004846  MAXIMUM :   0.0003000  CONVERGED : NO
 MAX FORCE  :   0.0011668  MAXIMUM :   0.0004500  CONVERGED : NO
 RMSQ FORCE6:   0.0003393  MAXIMUM6:   0.0003000  CONVERGED : NO
 MAX FORCE6 :   0.0008610  MAXIMUM6:   0.0004500  CONVERGED : NO
 RMSQ DR    :   0.0021250  MAXIMUM :   0.0012000  CONVERGED : NO
 MAX DR     :   0.0049315  MAXIMUM :   0.0018000  CONVERGED : NO
 


 HESSIAN EIGENVALUES


                1           2           3           4           5           6
             0.01257     0.04260     0.06830     0.12690     0.21552     0.29310
 


                7           8           9          10          11          12
             0.58183     0.99076     0.99823     0.99999     1.00000     1.00000
 


               13          14          15          16          17          18
             1.00001     1.00003     1.00005     1.00012     1.00017     1.00030
 


               19          20          21          22          23          24
             1.00076     1.00090     1.00140     1.00300     1.01904     1.02413
 


               25          26
             1.09271     1.29867
 


 LAMBDA FOR LMQA STEP: 0.00

  |TANGENTIAL STEP| =   0.010823  |PARALLEL STEP| =   0.000012


 STEP IN NORMAL COORDINATES

              1          2          3          4          5          6
           0.002210   0.001171   0.000138   0.002362  -0.000894   0.000159

              7          8          9         10         11         12
           0.002939  -0.000552  -0.002029  -0.000313  -0.000700  -0.002544

             13         14         15         16         17         18
          -0.002583   0.003857  -0.002438  -0.001597   0.000408   0.001847

             19         20         21         22         23         24
           0.002542  -0.000541  -0.002818  -0.000080  -0.002078  -0.002404

             25         26         27
          -0.003583   0.001968   0.003037

 DISPLACEMENT STEP IN ANGSTROM

  NO.  ATOM        X             Y             Z

    1  C        0.001041      0.000489      0.000045
    2  C        0.000723     -0.000752      0.000017
    3  H        0.001350     -0.000404     -0.000899
    4  SI      -0.001200      0.000091     -0.000543
    5  H       -0.001380      0.001504     -0.000543
    6  H       -0.000351     -0.000724      0.001543
    7  H        0.000737     -0.001275     -0.000601
    8  H       -0.000645     -0.000883      0.000613
    9  H        0.000115     -0.000913      0.002154
   10  H       -0.000632      0.001870     -0.000840
   11  H        0.001051      0.001254      0.001226


 ACTIVE CARTESIAN DISPLACEMENT STEP

              1          2          3          4          5          6
           0.002210   0.001171   0.000138   0.002362  -0.000894   0.000159

              7          8          9         10         11         12
           0.002939  -0.000552  -0.002029  -0.000313  -0.000700  -0.002544

             13         14         15         16         17         18
          -0.002583   0.003857  -0.002438  -0.001597   0.000408   0.001847

             19         20         21         22         23         24
           0.002542  -0.000541  -0.002818  -0.000080  -0.002078  -0.002404

             25         26         27
          -0.003583   0.001968   0.003037
 
 PREDICTED ENERGY CHANGE: -0.000006567
 
 INTERPOLATION DISTANCE: 4.6959665656


 COORDINATES OF OPTIMIZATION STEP 24 IN ANGSTROM

  NO.  ATOM        X              Y              Z        Z-ATOM   MASS   TYPE

    1  C        -1.889438      -0.324316       0.016014       6    12.011  QM
    2  C        -0.631295       0.548233       0.045963       6    12.011  QM
    3  H        -2.772493       0.248172      -0.338548       1     1.008  QM
    4  SI        1.153078      -0.166640       0.002596      14    28.085  QM
    5  H        -2.159402      -0.715605       1.012868       1     1.008  QM
    6  H        -1.784082      -1.186349      -0.663356       1     1.008  QM
    7  H        -0.727837       1.319299       0.836422       1     1.008  QM
    8  H        -0.570960       1.145550      -0.887480       1     1.008  QM
    9  H         1.664893       1.163226       0.179859       1     1.008  QM
   10  H         1.377126      -0.760302      -1.343970       1     1.008  QM
   11  H         1.595285      -1.125428       1.099203       1     1.008  QM


 
 NEW SCF-ENERGY CALCULATED IN 9 CYCLES
 

 TOTAL ENERGY    =       -370.137027175

 ENERGY CHANGE =         -0.000009404
 ENERGY RATIO  =          1.431990543
 TRUST RADIUS  =          0.300000000
 
 BFGS DELTA*GAMMA: 0.869E-05
 
 BFGS DELTA*DE2*DELTA: 0.142E-04
 
 *** ENTERING OPTIMIZATION CYCLE: 25 ***
 

 PROJECTED CARTESIAN GRADIENTS IN A.U.

  NO.  ATOM        X             Y             Z

    1  C       -0.001456      0.000804      0.000663
    2  C       -0.003557      0.001717      0.002527
    3  H       -0.004226      0.000809     -0.002121
    4  SI       0.013922      0.002082     -0.003854
    5  H       -0.006015      0.001428     -0.000697
    6  H       -0.002844      0.001204      0.000555
    7  H       -0.006687      0.003240     -0.001814
    8  H        0.000603     -0.001139      0.001345
    9  H       -0.029553     -0.019392      0.000557
   10  H       -0.006087     -0.000266      0.004342
   11  H       -0.001379     -0.005578      0.007163


 ACTIVE CARTESIAN GRADIENTS

              1          2          3          4          5          6
          -0.001636   0.001338   0.001074  -0.004401   0.002567   0.004235

              7          8          9         10         11         12
          -0.004857   0.002030  -0.000133   0.023694   0.008881  -0.008081

             13         14         15         16         17         18
           0.003663   0.002312   0.000552   0.005733   0.003579   0.000820

             19         20         21         22         23         24
           0.003316   0.010245  -0.002154   0.013306   0.018209  -0.002516

             25         26         27
          -0.015001  -0.006711   0.002811


 FULL LOCAL GRADIENT

              1          2          3          4          5          6
          -0.041926   0.000278   0.000595  -0.000859  -0.000292  -0.000116

              7          8          9         10         11         12
          -0.000363   0.000320   0.000202  -0.000510   0.000093   0.000725

             13         14         15         16         17         18
          -0.000153  -0.000202   0.000164   0.000066   0.000359   0.000154

             19         20         21         22         23         24
          -0.000378  -0.000196  -0.000608   0.000167   0.000201   0.000671

             25         26         27
           0.000056   0.000163   0.000496


 TANGENTIAL LOCAL GRADIENTS IN A.U.

              1          2          3          4          5          6
           0.000278   0.000595  -0.000859  -0.000292  -0.000116  -0.000363

              7          8          9         10         11         12
           0.000320   0.000202  -0.000510   0.000093   0.000725  -0.000153

             13         14         15         16         17         18
          -0.000202   0.000164   0.000066   0.000359   0.000154  -0.000378

             19         20         21         22         23         24
          -0.000196  -0.000608   0.000167   0.000201   0.000671   0.000056

             25         26
           0.000163   0.000496

 COSANG =         0.826138553
 
 RMSQ FORCE :   0.0003888  MAXIMUM :   0.0003000  CONVERGED : NO
 MAX FORCE  :   0.0008588  MAXIMUM :   0.0004500  CONVERGED : NO
 RMSQ FORCE6:   0.0003389  MAXIMUM6:   0.0003000  CONVERGED : NO
 MAX FORCE6 :   0.0008796  MAXIMUM6:   0.0004500  CONVERGED : NO
 RMSQ DR    :   0.0020830  MAXIMUM :   0.0012000  CONVERGED : NO
 MAX DR     :   0.0038572  MAXIMUM :   0.0018000  CONVERGED : NO
 


 HESSIAN EIGENVALUES


                1           2           3           4           5           6
             0.01215     0.04183     0.06527     0.12797     0.18298     0.29408
 


                7           8           9          10          11          12
             0.51463     0.92798     0.99798     0.99997     1.00000     1.00000
 


               13          14          15          16          17          18
             1.00001     1.00002     1.00003     1.00009     1.00019     1.00029
 


               19          20          21          22          23          24
             1.00052     1.00091     1.00164     1.00410     1.02017     1.02774
 


               25          26
             1.09087     1.23498
 


 LAMBDA FOR LMQA STEP: 0.00

  |TANGENTIAL STEP| =   0.006236  |PARALLEL STEP| =   0.000004


 STEP IN NORMAL COORDINATES

              1          2          3          4          5          6
           0.000839   0.000683  -0.000487   0.002275  -0.000076  -0.000223

              7          8          9         10         11         12
           0.001958  -0.000609  -0.001193  -0.000321  -0.000792  -0.001709

             13         14         15         16         17         18
          -0.000759   0.002210  -0.001454  -0.000750  -0.000204   0.000615

             19         20         21         22         23         24
           0.002516   0.000011  -0.000522   0.000088  -0.000977  -0.002172

             25         26         27
          -0.001446   0.000148   0.000096

 DISPLACEMENT STEP IN ANGSTROM

  NO.  ATOM        X             Y             Z

    1  C        0.000395      0.000271     -0.000157
    2  C        0.000872     -0.000322     -0.000001
    3  H        0.000864     -0.000505     -0.000369
    4  SI      -0.000867     -0.000007     -0.000336
    5  H       -0.000398      0.000838     -0.000221
    6  H       -0.000160     -0.000604      0.000859
    7  H        0.000843     -0.000568      0.000194
    8  H       -0.000550     -0.000540     -0.000081
    9  H       -0.000370     -0.000141      0.001132
   10  H       -0.000519      0.001233      0.000466
   11  H        0.000493      0.000503      0.000340


 ACTIVE CARTESIAN DISPLACEMENT STEP

              1          2          3          4          5          6
           0.000839   0.000683  -0.000487   0.002275  -0.000076  -0.000223

              7          8          9         10         11         12
           0.001958  -0.000609  -0.001193  -0.000321  -0.000792  -0.001709

             13         14         15         16         17         18
          -0.000759   0.002210  -0.001454  -0.000750  -0.000204   0.000615

             19         20         21         22         23         24
           0.002516   0.000011  -0.000522   0.000088  -0.000977  -0.002172

             25         26         27
          -0.001446   0.000148   0.000096
 
 PREDICTED ENERGY CHANGE: -0.000003485
 
 INTERPOLATION DISTANCE: 4.6959665656
 
 *** SCFTOL TIGHTEN TO 0.100E-07 ***
 
 *** CDFTOL TIGHTEN TO 0.750E-05 ***


 COORDINATES OF OPTIMIZATION STEP 25 IN ANGSTROM

  NO.  ATOM        X              Y              Z        Z-ATOM   MASS   TYPE

    1  C        -1.889043      -0.324045       0.015857       6    12.011  QM
    2  C        -0.630423       0.547910       0.045962       6    12.011  QM
    3  H        -2.771629       0.247666      -0.338917       1     1.008  QM
    4  SI        1.152211      -0.166647       0.002260      14    28.085  QM
    5  H        -2.159800      -0.714768       1.012647       1     1.008  QM
    6  H        -1.784243      -1.186953      -0.662497       1     1.008  QM
    7  H        -0.726994       1.318731       0.836616       1     1.008  QM
    8  H        -0.571510       1.145010      -0.887562       1     1.008  QM
    9  H         1.664523       1.163085       0.180991       1     1.008  QM
   10  H         1.376607      -0.759069      -1.343504       1     1.008  QM
   11  H         1.595778      -1.124925       1.099543       1     1.008  QM


 
 NEW SCF-ENERGY CALCULATED IN 9 CYCLES
 

 TOTAL ENERGY    =       -370.137032190

 ENERGY CHANGE =         -0.000005015
 ENERGY RATIO  =          1.439097167
 TRUST RADIUS  =          0.300000000
 
 BFGS DELTA*GAMMA: 0.430E-05
 
 BFGS DELTA*DE2*DELTA: 0.731E-05
 
 *** ENTERING OPTIMIZATION CYCLE: 26 ***
 

 PROJECTED CARTESIAN GRADIENTS IN A.U.

  NO.  ATOM        X             Y             Z

    1  C       -0.001560      0.000955      0.000544
    2  C       -0.002945      0.001596      0.002612
    3  H       -0.003931      0.000445     -0.001958
    4  SI       0.013536      0.002125     -0.004023
    5  H       -0.006014      0.001399     -0.000750
    6  H       -0.002843      0.001114      0.000639
    7  H       -0.006716      0.003203     -0.001787
    8  H        0.000484     -0.001273      0.001380
    9  H       -0.029545     -0.019272      0.000638
   10  H       -0.006097     -0.000082      0.004777
   11  H       -0.001242     -0.005556      0.007399


 ACTIVE CARTESIAN GRADIENTS

              1          2          3          4          5          6
          -0.001753   0.001572   0.000878  -0.003665   0.002663   0.004268

              7          8          9         10         11         12
          -0.004483   0.001829  -0.000006   0.023513   0.008769  -0.008497

             13         14         15         16         17         18
           0.003672   0.002354   0.000418   0.005644   0.003631   0.000731

             19         20         21         22         23         24
           0.003377   0.010235  -0.002241   0.013238   0.018120  -0.002704

             25         26         27
          -0.014990  -0.006955   0.002701


 FULL LOCAL GRADIENT

              1          2          3          4          5          6
          -0.041783   0.000423   0.000353  -0.000265   0.000044   0.000144

              7          8          9         10         11         12
          -0.000182   0.000205   0.000300  -0.000117   0.000089   0.000205

             13         14         15         16         17         18
          -0.000124  -0.000123   0.000019   0.000009   0.000433   0.000076

             19         20         21         22         23         24
          -0.000270  -0.000141  -0.000708   0.000173   0.000204   0.000446

             25         26         27
          -0.000017  -0.000106   0.000395


 TANGENTIAL LOCAL GRADIENTS IN A.U.

              1          2          3          4          5          6
           0.000423   0.000353  -0.000265   0.000044   0.000144  -0.000182

              7          8          9         10         11         12
           0.000205   0.000300  -0.000117   0.000089   0.000205  -0.000124

             13         14         15         16         17         18
          -0.000123   0.000019   0.000009   0.000433   0.000076  -0.000270

             19         20         21         22         23         24
          -0.000141  -0.000708   0.000173   0.000204   0.000446  -0.000017

             25         26
          -0.000106   0.000395

 COSANG =         0.829710700
 
 RMSQ FORCE :   0.0002690  MAXIMUM :   0.0003000  CONVERGED :YES
 MAX FORCE  :   0.0007078  MAXIMUM :   0.0004500  CONVERGED : NO
 RMSQ FORCE6:   0.0003521  MAXIMUM6:   0.0003000  CONVERGED : NO
 MAX FORCE6 :   0.0007046  MAXIMUM6:   0.0004500  CONVERGED : NO
 RMSQ DR    :   0.0012000  MAXIMUM :   0.0012000  CONVERGED : NO
 MAX DR     :   0.0025159  MAXIMUM :   0.0018000  CONVERGED : NO
 


 HESSIAN EIGENVALUES


                1           2           3           4           5           6
             0.01192     0.04184     0.06171     0.12705     0.16890     0.30086
 


                7           8           9          10          11          12
             0.40826     0.78896     0.99783     0.99977     1.00000     1.00000
 


               13          14          15          16          17          18
             1.00001     1.00001     1.00003     1.00009     1.00018     1.00030
 


               19          20          21          22          23          24
             1.00084     1.00123     1.00205     1.00579     1.01412     1.02435
 


               25          26
             1.14603     1.19131
 


 LAMBDA FOR LMQA STEP: 0.00

  |TANGENTIAL STEP| =   0.004587  |PARALLEL STEP| =   0.000002


 STEP IN NORMAL COORDINATES

              1          2          3          4          5          6
          -0.000144   0.000116  -0.000614   0.001309   0.000057  -0.000433

              7          8          9         10         11         12
           0.001088  -0.000374  -0.001181  -0.000050  -0.000923  -0.000715

             13         14         15         16         17         18
          -0.000243   0.001481  -0.000725  -0.000376  -0.000782   0.000276

             19         20         21         22         23         24
           0.002220   0.000192   0.000803   0.000067  -0.000732  -0.001864

             25         26         27
          -0.000780  -0.000539  -0.000715

 DISPLACEMENT STEP IN ANGSTROM

  NO.  ATOM        X             Y             Z

    1  C       -0.000068      0.000037     -0.000198
    2  C        0.000592     -0.000084     -0.000048
    3  H        0.000489     -0.000284     -0.000311
    4  SI      -0.000361     -0.000099     -0.000116
    5  H       -0.000057      0.000604      0.000077
    6  H       -0.000093     -0.000582      0.000547
    7  H        0.000863     -0.000181      0.000623
    8  H       -0.000430     -0.000277     -0.000476
    9  H       -0.000376      0.000090      0.000520
   10  H       -0.000453      0.001076      0.000603
   11  H        0.000154      0.000240     -0.000120


 ACTIVE CARTESIAN DISPLACEMENT STEP

              1          2          3          4          5          6
          -0.000144   0.000116  -0.000614   0.001309   0.000057  -0.000433

              7          8          9         10         11         12
           0.001088  -0.000374  -0.001181  -0.000050  -0.000923  -0.000715

             13         14         15         16         17         18
          -0.000243   0.001481  -0.000725  -0.000376  -0.000782   0.000276

             19         20         21         22         23         24
           0.002220   0.000192   0.000803   0.000067  -0.000732  -0.001864

             25         26         27
          -0.000780  -0.000539  -0.000715
 
 PREDICTED ENERGY CHANGE: -0.000001948
 
 INTERPOLATION DISTANCE: 4.6959665656
 
 *** SCFTOL TIGHTEN TO 0.500E-08 ***


 COORDINATES OF OPTIMIZATION STEP 26 IN ANGSTROM

  NO.  ATOM        X              Y              Z        Z-ATOM   MASS   TYPE

    1  C        -1.889111      -0.324009       0.015658       6    12.011  QM
    2  C        -0.629831       0.547827       0.045914       6    12.011  QM
    3  H        -2.771140       0.247383      -0.339229       1     1.008  QM
    4  SI        1.151850      -0.166746       0.002144      14    28.085  QM
    5  H        -2.159857      -0.714163       1.012724       1     1.008  QM
    6  H        -1.784335      -1.187536      -0.661950       1     1.008  QM
    7  H        -0.726131       1.318550       0.837240       1     1.008  QM
    8  H        -0.571940       1.144732      -0.888038       1     1.008  QM
    9  H         1.664147       1.163175       0.181511       1     1.008  QM
   10  H         1.376154      -0.757993      -1.342901       1     1.008  QM
   11  H         1.595932      -1.124684       1.099424       1     1.008  QM


 
 NEW SCF-ENERGY CALCULATED IN 9 CYCLES
 

 TOTAL ENERGY    =       -370.137034868

 ENERGY CHANGE =         -0.000002678
 ENERGY RATIO  =          1.374815244
 TRUST RADIUS  =          0.300000000
 
 BFGS DELTA*GAMMA: 0.259E-05
 
 BFGS DELTA*DE2*DELTA: 0.408E-05
 
 *** ENTERING OPTIMIZATION CYCLE: 27 ***
 

 PROJECTED CARTESIAN GRADIENTS IN A.U.

  NO.  ATOM        X             Y             Z

    1  C       -0.001907      0.000987      0.000405
    2  C       -0.002467      0.001509      0.002667
    3  H       -0.003683      0.000213     -0.001822
    4  SI       0.013409      0.002107     -0.004121
    5  H       -0.005972      0.001384     -0.000692
    6  H       -0.002820      0.001048      0.000698
    7  H       -0.006716      0.003350     -0.001556
    8  H        0.000390     -0.001280      0.001230
    9  H       -0.029543     -0.019125      0.000668
   10  H       -0.006145      0.000122      0.005172
   11  H       -0.001189     -0.005448      0.007448


 ACTIVE CARTESIAN GRADIENTS

              1          2          3          4          5          6
          -0.002143   0.001654   0.000651  -0.003180   0.002679   0.004239

              7          8          9         10         11         12
          -0.004200   0.001675   0.000049   0.023460   0.008507  -0.008758

             13         14         15         16         17         18
           0.003701   0.002319   0.000376   0.005624   0.003550   0.000636

             19         20         21         22         23         24
           0.003417   0.010284  -0.002048   0.013169   0.018047  -0.002932

             25         26         27
          -0.014999  -0.007136   0.002478


 FULL LOCAL GRADIENT

              1          2          3          4          5          6
          -0.041678   0.000289   0.000043   0.000287   0.000162   0.000222

              7          8          9         10         11         12
          -0.000017   0.000107   0.000334   0.000160  -0.000115  -0.000120

             13         14         15         16         17         18
          -0.000079  -0.000134  -0.000027   0.000013   0.000360  -0.000014

             19         20         21         22         23         24
          -0.000193  -0.000047  -0.000514   0.000159   0.000199   0.000190

             25         26         27
          -0.000082  -0.000310   0.000171


 TANGENTIAL LOCAL GRADIENTS IN A.U.

              1          2          3          4          5          6
           0.000289   0.000043   0.000287   0.000162   0.000222  -0.000017

              7          8          9         10         11         12
           0.000107   0.000334   0.000160  -0.000115  -0.000120  -0.000079

             13         14         15         16         17         18
          -0.000134  -0.000027   0.000013   0.000360  -0.000014  -0.000193

             19         20         21         22         23         24
          -0.000047  -0.000514   0.000159   0.000199   0.000190  -0.000082

             25         26
          -0.000310   0.000171

 COSANG =         0.711875384
 
 RMSQ FORCE :   0.0002068  MAXIMUM :   0.0003000  CONVERGED :YES
 MAX FORCE  :   0.0005140  MAXIMUM :   0.0004500  CONVERGED : NO
 RMSQ FORCE6:   0.0003004  MAXIMUM6:   0.0003000  CONVERGED : NO
 MAX FORCE6 :   0.0006077  MAXIMUM6:   0.0004500  CONVERGED : NO
 RMSQ DR    :   0.0008828  MAXIMUM :   0.0012000  CONVERGED :YES
 MAX DR     :   0.0022203  MAXIMUM :   0.0018000  CONVERGED : NO
 


 HESSIAN EIGENVALUES


                1           2           3           4           5           6
             0.01173     0.04138     0.05892     0.12473     0.16077     0.29799
 


                7           8           9          10          11          12
             0.32745     0.68170     0.99733     0.99915     1.00000     1.00000
 


               13          14          15          16          17          18
             1.00001     1.00001     1.00004     1.00010     1.00019     1.00031
[truncated: 2,931,548 more chars]
