# Supplementary material for: Constrained Structure Minimizations on Hyperspheres for Minimum Energy Path Following
Source: J Chem Inf Model. 2025 Apr 1;65(7):3488–501. doi: 10.1021/acs.jcim.4c02351 (PMC12004539; doi:10.1021/acs.jcim.4c02351)
Supplement: Supplementary file 1 — ci4c02351_si_001.zip [file ci4c02351_si_001.zip › data_availability/rxn9/outputs/TS/rxn9-TS.out]

 Executing /usr/local/deMon/6.2.4/object.mpi/deMon.6.2.4.mpi.

node16
node16
node16
node16
node16
node16
node16
node16
node16
node16
node16
node16
node16
node16
node16
node16
node16
node16
node16
node16
node16
node16
node16
node16
(node16:0,1,2,3,4,5,6,7,8,9,10,11,12,13,14,15,16,17,18,19,20,21,22,23)

real	0m19.650s
user	6m0.213s
sys	1m48.759s
5.1M	.
 ******************************************************************************
 ******************************************************************************
 ***                                                                        ***
 ***                              PROGRAM deMon2k                           ***
 ***                                                                        ***
 ***                        (VERSION 6.2.4, Sep. 2023)                      ***
 ***                                                                        ***
 ***     COPYRIGHT (C) BY THE INTERNATIONAL DEMON DEVELOPERS COMMUNITY      ***
 ***                                                                        ***
 ***  AUTHORS: A.M. Koster, G. Geudtner, A. Alvarez-Ibarra, M.C. Amirani,   ***
 ***           P. Calaminici, A.A.M. Carranza, M.E. Casida, J. Carmona-     ***
 ***           Espindola, J. Cuny, F.A. Delesma, R. Delgado-Venegas, V.D.   ***
 ***           Dominguez, R. Flores-Moreno, G.U. Gamboa, A. Goursot, T.     ***
 ***           Heine, K. Hermann, A. Ipatov, F. Janetzko, A. de la Lande,   ***
 ***           F. Louisnard, J. Martin del Campo, N. Pedroza Montero, L.G.  ***
 ***           M. Pettersson, D. Mejia-Rodriguez, J. Reveles, J. Vasquez-   ***
 ***           Perez, A. Vela, B. Zuniga-Gutierrez and D.R. Salahub         ***
 ***                                                                        ***
 ******************************************************************************
 ******************************************************************************
                                                                                

 FIRST TIMING           DATE: THU MAY 23 12:11:34 2024  TOTAL TIME:       0.077
                                                                                

 INITIALIZATION                   STEP TIME:     0.034  TOTAL TIME:       0.113

 ******************************************************************************

 OPT TS-RNX8

 ******************************************************************************

 
 *** MOLECULAR SIMULATION DATA ***
 
 MOLECULAR CHARGE: 0
 NUMBER OF ATOMS: 11
 MOLECULAR SIMULATION TYPE: QM ONLY
 
 *** MOLECULAR QM DATA ***
 
 MULTIPLICITY: 1
 NUMBER OF QM ATOMS: 11
 NUMBER OF ELECTRONS: 34
 
 *** SCF OPTIONS ***
 
 SCF THEORY: RESTRICTED KOHN-SHAM (RKS)
 DIAGONALIZER: RS
 START GUESS: HUECKEL DENSITY
 SCF TOLERANCE: 0.100E-08
 SCF/SCP TOLERANCE WILL BE TIGHTEN
 POTENTIAL DENSITY: FITTED DENSITY
 NUMBER OF SCF ITERATIONS: 1000
 DIIS ACCELERATION: ON
 XC-POTENTIAL: PBE96 - PBE
 GRID TECHNIQUE: ADAPTIVE
 GRID PRUNING: ON
 GRID METHOD: DIRECT
 GRID GENERATING FUNCTION: SCF
 GRID TOLERANCE: 0.100E-04
 ATOMIC WEIGHT FUNCTION: BECKE SCREENED
 RADIAL QUADRATURE TYPE: GAUSS-CHEBYSHEV
 SCF METHODE: DIRECT & DOUBLE ASYMPTOTIC EXPANSION
 FREEZE AUXILIARY FUNCTIONS: OFF
 ANALYTICAL FIT SOLVER: DIAGONAL SVD
 SVD THRESHOLD: 0.100E-05
 SCF SCREENING: 0.294E-11
 SYMMETRY USE: NONE
 ROTATION OF THE ANGULAR GRIDS: ON
 SCF PRINTING UNTIL CYCLE 0
 SPHERICAL ORBITALS WILL BE USED
 
 *** GEOMETRY OPTIMIZATION OPTIONS ***
 
 NUMBER OF OPTIMIZATION STEPS: 200
 MAXIMUM OPTIMIZATION STEP: 0.300
 OPTMIZATION TOLERANCE: 0.100E-04
 COORDINATE SYSTEM: INTERNAL REDUNDANT
 TRANSITION STATE SEARCH
 FOLLOWING LOWEST MODE OF HESSIAN
 HESSIAN UPDATE: POWELL
 STEP TYPE: LEVENBERG-MARQUARDT
 THE START HESSIAN IS ANALYTICALLY CALCULATED
 NO WEIGHT DERIVATIVES WILL BE USED
 
 *** ACTIVATED INTERFACE PORTS ***
 
 FILE deMon.mol WILL BE WRITTEN
 
 
 *** GEOMETRY ***


 ORIGINAL INPUT ORIENTATION IN ANGSTROM

  NO.  ATOM        X              Y              Z        Z-ATOM   MASS

    1  C        -1.907500       0.460711      -0.020413       6    12.011
    2  C        -0.848666      -0.631576       0.083466       6    12.011
    3  H        -1.651606       1.335479       0.601674       1     1.008
    4  H        -0.731961      -1.023542       1.102232       1     1.008
    5  H        -2.046084       0.816208      -1.057249       1     1.008
    6  H        -1.016201      -1.473918      -0.608105       1     1.008
    7  H        -2.886760       0.081301       0.330214       1     1.008
    8  H         0.181094       0.006720      -0.995319       1     1.008
    9  SI        1.350549       0.106592      -0.045940      14    28.085
   10  H         1.765871      -1.255472       0.440652       1     1.008
   11  H         1.034040       0.944603       1.161844       1     1.008


 GENERATED Z-MATRIX IN ANGSTROM

  NO.  ATOM     NB    RAB     NC    THABC    ND    PHABCD  NCODE Z-ATOM   MASS

    1  C                                                            6    12.011
    2  C         1    1.5248                                        6    12.011
    3  H         1    1.1035    2  111.6190                  RAD    1     1.008
    4  H         2    1.0978    1  113.1299    3   61.3806   RAD    1     1.008
    5  H         2    1.1027    1  113.5153    3 -173.7441   RAD    1     1.008
    6  H         1    1.1048    2  112.4291    3  121.0820   RAD    1     1.008
    7  H         1    1.1072    2  110.3116    3 -119.2588   RAD    1     1.008
    8  SI        2    2.3234    1  115.2081    3  -44.7958   RAD   14    28.085
    9  H         8    1.5037    2   86.1634    1   59.2061   RAD    1     1.008
   10  H         8    1.5096    2   44.0066    1  -68.8249   RAD    1     1.008
   11  H         8    1.5048    2   87.4588    1  167.0697   RAD    1     1.008


 GENERATED Z-MATRIX ORIENTATION IN ANGSTROM

  NO.  ATOM        X            Y            Z      Z-ATOM   MASS   TYPE OPTXYZ

    1  C         0.000000     0.000000     0.000000     6    12.011  QM       
    2  C         0.000000     0.000000     1.524799     6    12.011  QM       
    3  H         1.025865     0.000000    -0.406563     1     1.008  QM       
    4  H         0.483561     0.886201     1.956029     1     1.008  QM       
    5  H        -1.005075    -0.110179     1.964757     1     1.008  QM       
    6  H        -0.527229    -0.874617    -0.421530     1     1.008  QM       
    7  H        -0.507490     0.905862    -0.384330     1     1.008  QM       
    8  SI        1.491722    -1.481126     2.514352    14    28.085  QM       
    9  H         2.567352    -0.732905     1.776540     1     1.008  QM       
   10  H         0.220026    -1.596625     1.709137     1     1.008  QM       
   11  H         1.243064    -0.760186     3.811617     1     1.008  QM       


 
 
 *** ERI STATISTIC ***
 
 Est. Integrated ERIs: 2022500
 Est. Asymptotic ERIS: 0
                                                                                

 INPUT                            STEP TIME:     0.059  TOTAL TIME:       0.172
 
 *** THE GENERATED Z-MATRIX ORIENTATION IS USED ***
 
 POINT GROUP: C1
 
 GROUP ORDER: 1


 STANDARD ORIENTATION IN ANGSTROM

  NO.  ATOM        X              Y              Z        Z-ATOM   MASS   TYPE

    1  C        -1.910511       0.399984      -0.007201       6    12.011  QM
    2  C        -0.820346      -0.665358       0.032764       6    12.011  QM
    3  H        -1.681740       1.241361       0.669143       1     1.008  QM
    4  H        -0.694447      -1.116489       1.025624       1     1.008  QM
    5  H        -0.961593      -1.467483      -0.710555       1     1.008  QM
    6  H        -2.057171       0.815222      -1.020454       1     1.008  QM
    7  H        -2.878999      -0.028893       0.315191       1     1.008  QM
    8  SI        1.356567       0.143163      -0.041601      14    28.085  QM
    9  H         1.012969       0.894701       1.214709       1     1.008  QM
   10  H         0.192636       0.068643      -1.000055       1     1.008  QM
   11  H         1.810562      -1.233906       0.360953       1     1.008  QM
                                                                                

 SYMMETRY ANALYSIS                STEP TIME:     0.000  TOTAL TIME:       0.175
 
 NUMBER OF TB ORBITALS: 32
                                                                                

 START GUESS                      STEP TIME:     2.149  TOTAL TIME:       2.325
 
 
 GENERAL BASIS SET: (DZVP-GGA)
 
 NUMBER OF SHELLS: 44
 NUMBER OF ORBITALS: 89
 NUMBER OF PRIMITIVE GAUSSIAN EXPONENTS: 99
 
 
 GENERAL AUXIS SET: (GEN-A2*)
 
 NUMBER OF AUXILIARY FUNCTION SETS: 55
 NUMBER OF AUXILIARY FUNCTION SHELLS: 129
 NUMBER OF AUXILIARY FUNCTION: 500
 
 
 
 *** WARNING IN INVCDERI ***
 
 *** SVD THRESHOLD CHANGED TO: 0.755E-06 ***
 
 
 
 *** WARNING IN INVCDERI ***
 
 *** 8 COULOMB EIGENVALUES ARE QUENCHED ***
                                                                                

 MPI AUXILIARY FUNCTION FIT       STEP TIME:     0.070  TOTAL TIME:       2.401  
                                                                                

 CORE INTEGRALS                   STEP TIME:     0.079  TOTAL TIME:       2.406
                                                                                

 NULLSPACE                        STEP TIME:     0.006  TOTAL TIME:       2.419
                                                                                

 ADAPTIVE GRID GENERATION         STEP TIME:     0.114  TOTAL TIME:       2.558

 CYCLE:    1    EUPPER =     -441.717110641959    CDMIX =        0.300000000000
 CYCLE:    1    ELOWER =     -713.150459617944    SHIFT =        0.000000000000
 CYCLE:    1    EXC    =      -33.842346477190    ERCDC =       18.747151645600
 CYCLE:    1    ETOTAL =     -475.559457119149    ERROR =      271.433348975985

 CYCLE:    2    EUPPER =     -439.915436656583    CDMIX =        0.300000000000
 CYCLE:    2    ELOWER =     -441.469020851302    SHIFT =        0.000000000000
 CYCLE:    2    EXC    =      -34.216903861907    ERCDC =        1.273243152447
 CYCLE:    2    ETOTAL =     -474.132340518490    ERROR =        1.553584194720

 CYCLE:    3    EUPPER =     -441.370861426000    CDMIX =        0.300000000000
 CYCLE:    3    ELOWER =     -441.477615211030    SHIFT =        0.000000000000
 CYCLE:    3    EXC    =      -34.334530586833    ERCDC =        0.184882895127
 CYCLE:    3    ETOTAL =     -475.705392012833    ERROR =        0.106753785030

 CYCLE:    4    EUPPER =     -441.421208236175    CDMIX =        0.300000000000
 CYCLE:    4    ELOWER =     -441.449907549078    SHIFT =        0.000000000000
 CYCLE:    4    EXC    =      -34.415150486195    ERCDC =        0.086652748487
 CYCLE:    4    ETOTAL =     -475.836358722370    ERROR =        0.028699312903

 CYCLE:    5    EUPPER =     -441.473853094094    CDMIX =        0.300000000000
 CYCLE:    5    ELOWER =     -441.484544868178    SHIFT =        0.000000000000
 CYCLE:    5    EXC    =      -34.458448282833    ERCDC =        0.045292300368
 CYCLE:    5    ETOTAL =     -475.932301376928    ERROR =        0.010691774084

 CYCLE:    6    EUPPER =     -441.484949339041    CDMIX =        0.300000000000
 CYCLE:    6    ELOWER =     -441.489103929596    SHIFT =        0.000000000000
 CYCLE:    6    EXC    =      -34.486359878058    ERCDC =        0.029770764223
 CYCLE:    6    ETOTAL =     -475.971309217098    ERROR =        0.004154590555

 CYCLE:    7    EUPPER =     -441.495400532270    CDMIX =        0.300000000000
 CYCLE:    7    ELOWER =     -441.497082005782    SHIFT =        0.000000000000
 CYCLE:    7    EXC    =      -34.503107896047    ERCDC =        0.018656007421
 CYCLE:    7    ETOTAL =     -475.998508428317    ERROR =        0.001681473512

 CYCLE:    8    EUPPER =     -441.499693916039    CDMIX =        0.300000000000
 CYCLE:    8    ELOWER =     -441.500377001408    SHIFT =        0.000000000000
 CYCLE:    8    EXC    =      -34.531706354046    EDIIS =        0.012060353323
 CYCLE:    8    ETOTAL =     -476.031400270084    ERROR =        0.000683085369

 CYCLE:    9    EUPPER =     -441.509569278092    CDMIX =        0.300000000000
 CYCLE:    9    ELOWER =     -441.509716512066    SHIFT =        0.000000000000
 CYCLE:    9    EXC    =      -34.530816334101    EDIIS =        0.011872936832
 CYCLE:    9    ETOTAL =     -476.040385612194    ERROR =        0.000147233974

 CYCLE:   10    EUPPER =     -441.505924269439    CDMIX =        0.300000000000
 CYCLE:   10    ELOWER =     -441.505928818940    SHIFT =        0.000000000000
 CYCLE:   10    EXC    =      -34.531513900862    EDIIS =        0.002151502063
 CYCLE:   10    ETOTAL =     -476.037438170301    ERROR =        0.000004549501

 CYCLE:   11    EUPPER =     -441.507009506324    CDMIX =        0.300000000000
 CYCLE:   11    ELOWER =     -441.507009622572    SHIFT =        0.000000000000
 CYCLE:   11    EXC    =      -34.531443792817    EDIIS =        0.000227860108
 CYCLE:   11    ETOTAL =     -476.038453299141    ERROR =        0.000000116248

 CYCLE:   12    EUPPER =     -441.506901679544    CDMIX =        0.300000000000
 CYCLE:   12    ELOWER =     -441.506901686686    SHIFT =        0.000000000000
 CYCLE:   12    EXC    =      -34.531461362166    EDIIS =        0.000081051904
 CYCLE:   12    ETOTAL =     -476.038363041710    ERROR =        0.000000007142

 CYCLE:   13    EUPPER =     -441.506929601228    CDMIX =        0.300000000000
 CYCLE:   13    ELOWER =     -441.506929602705    SHIFT =        0.000000000000
 CYCLE:   13    EXC    =      -34.531455215814    EDIIS =        0.000031177170
 CYCLE:   13    ETOTAL =     -476.038384817042    ERROR =        0.000000001476

 CYCLE:   14    EUPPER =     -441.506919534224    CDMIX =        0.300000000000
 CYCLE:   14    ELOWER =     -441.506919534376    SHIFT =        0.000000000000
 CYCLE:   14    EXC    =      -34.531459904720    EDIIS =        0.000008741279
 CYCLE:   14    ETOTAL =     -476.038379438944    ERROR =        0.000000000152

 CYCLE:   15    EUPPER =     -441.506926841494    CDMIX =        0.300000000000
 CYCLE:   15    ELOWER =     -441.506926841543    SHIFT =        0.000000000000
 CYCLE:   15    EXC    =      -34.531456879480    EDIIS =        0.000005753619
 CYCLE:   15    ETOTAL =     -476.038383720974    ERROR =        0.000000000049

 CYCLE:   16    EUPPER =     -441.506922169662    CDMIX =        0.300000000000
 CYCLE:   16    ELOWER =     -441.506922169669    SHIFT =        0.000000000000
 CYCLE:   16    EXC    =      -34.531457695206    EDIIS =        0.000001659479
 CYCLE:   16    ETOTAL =     -476.038379864868    ERROR =        0.000000000007

 CYCLE:   17    EUPPER =     -441.506922956399    CDMIX =        0.200000000000
 CYCLE:   17    ELOWER =     -441.506922956413    SHIFT =        0.000000000000
 CYCLE:   17    EXC    =      -34.531458343224    EDIIS =        0.000002813442
 CYCLE:   17    ETOTAL =     -476.038381299623    ERROR =        0.000000000014

 CYCLE:   18    EUPPER =     -441.506925041439    CDMIX =        0.133333333333
 CYCLE:   18    ELOWER =     -441.506925041458    SHIFT =        0.000000000000
 CYCLE:   18    EXC    =      -34.531457017890    EDIIS =        0.000004730257
 CYCLE:   18    ETOTAL =     -476.038382059328    ERROR =        0.000000000019

 CYCLE:   19    EUPPER =     -441.506922523283    CDMIX =        0.133333333333
 CYCLE:   19    ELOWER =     -441.506922523288    SHIFT =        0.000000000000
 CYCLE:   19    EXC    =      -34.531457874326    EDIIS =        0.000001480969
 CYCLE:   19    ETOTAL =     -476.038380397609    ERROR =        0.000000000005

 CYCLE:   20    EUPPER =     -441.506922996658    CDMIX =        0.100000000000
 CYCLE:   20    ELOWER =     -441.506922996676    SHIFT =        0.000000000000
 CYCLE:   20    EXC    =      -34.531458167184    EDIIS =        0.000003368576
 CYCLE:   20    ETOTAL =     -476.038381163842    ERROR =        0.000000000018

 CYCLE:   21    EUPPER =     -441.506924454346    CDMIX =        0.100000000000
 CYCLE:   21    ELOWER =     -441.506924454353    SHIFT =        0.000000000000
 CYCLE:   21    EXC    =      -34.531456930179    EDIIS =        0.000002637037
 CYCLE:   21    ETOTAL =     -476.038381384525    ERROR =        0.000000000007

 CYCLE:   22    EUPPER =     -441.506922367755    CDMIX =        0.100000000000
 CYCLE:   22    ELOWER =     -441.506922367759    SHIFT =        0.000000000000
 CYCLE:   22    EXC    =      -34.531457604549    EDIIS =        0.000002049991
 CYCLE:   22    ETOTAL =     -476.038379972304    ERROR =        0.000000000005

 CYCLE:   23    EUPPER =     -441.506922680684    CDMIX =        0.100000000000
 CYCLE:   23    ELOWER =     -441.506922680697    SHIFT =        0.000000000000
 CYCLE:   23    EXC    =      -34.531458357080    EDIIS =        0.000003407052
 CYCLE:   23    ETOTAL =     -476.038381037764    ERROR =        0.000000000013

 CYCLE:   24    EUPPER =     -441.506924872101    CDMIX =        0.100000000000
 CYCLE:   24    ELOWER =     -441.506924872113    SHIFT =        0.000000000000
 CYCLE:   24    EXC    =      -34.531457078574    EDIIS =        0.000003413784
 CYCLE:   24    ETOTAL =     -476.038381950675    ERROR =        0.000000000012

 CYCLE:   25    EUPPER =     -441.506922672464    CDMIX =        0.100000000000
 CYCLE:   25    ELOWER =     -441.506922672469    SHIFT =        0.000000000000
 CYCLE:   25    EXC    =      -34.531457512478    EDIIS =        0.000002066422
 CYCLE:   25    ETOTAL =     -476.038380184942    ERROR =        0.000000000005

 CYCLE:   26    EUPPER =     -441.506922281727    CDMIX =        0.100000000000
 CYCLE:   26    ELOWER =     -441.506922281756    SHIFT =        0.000000000000
 CYCLE:   26    EXC    =      -34.531458244965    EDIIS =        0.000005187254
 CYCLE:   26    ETOTAL =     -476.038380526691    ERROR =        0.000000000029

 CYCLE:   27    EUPPER =     -441.506924574100    CDMIX =        0.100000000000
 CYCLE:   27    ELOWER =     -441.506924574108    SHIFT =        0.000000000000
 CYCLE:   27    EXC    =      -34.531457000511    EDIIS =        0.000002752751
 CYCLE:   27    ETOTAL =     -476.038381574611    ERROR =        0.000000000008

 CYCLE:   28    EUPPER =     -441.506922505114    CDMIX =        0.100000000000
 CYCLE:   28    ELOWER =     -441.506922505122    SHIFT =        0.000000000000
 CYCLE:   28    EXC    =      -34.531457340066    EDIIS =        0.000002717610
 CYCLE:   28    ETOTAL =     -476.038379845180    ERROR =        0.000000000007

 CYCLE:   29    EUPPER =     -441.506922101942    CDMIX =        0.100000000000
 CYCLE:   29    ELOWER =     -441.506922101965    SHIFT =        0.000000000000
 CYCLE:   29    EXC    =      -34.531458437696    EDIIS =        0.000004858911
 CYCLE:   29    ETOTAL =     -476.038380539638    ERROR =        0.000000000023

 CYCLE:   30    EUPPER =     -441.506925064579    CDMIX =        0.100000000000
 CYCLE:   30    ELOWER =     -441.506925064595    SHIFT =        0.000000000000
 CYCLE:   30    EXC    =      -34.531458169371    ERCDC =        0.000003885459
 CYCLE:   30    ETOTAL =     -476.038383233949    ERROR =        0.000000000017

 CYCLE:   31    EUPPER =     -441.506924423353    CDMIX =        0.100000000000
 CYCLE:   31    ELOWER =     -441.506924423360    SHIFT =        0.000000000000
 CYCLE:   31    EXC    =      -34.531457992001    ERCDC =        0.000002673413
 CYCLE:   31    ETOTAL =     -476.038382415354    ERROR =        0.000000000007

 CYCLE:   32    EUPPER =     -441.506924023631    CDMIX =        0.100000000000
 CYCLE:   32    ELOWER =     -441.506924023634    SHIFT =        0.000000000000
 CYCLE:   32    EXC    =      -34.531457872340    ERCDC =        0.000001867962
 CYCLE:   32    ETOTAL =     -476.038381895971    ERROR =        0.000000000003

 CYCLE:   33    EUPPER =     -441.506923769477    CDMIX =        0.100000000000
 CYCLE:   33    ELOWER =     -441.506923769478    SHIFT =        0.000000000000
 CYCLE:   33    EXC    =      -34.531457790061    ERCDC =        0.000001322695
 CYCLE:   33    ETOTAL =     -476.038381559538    ERROR =        0.000000000001

 CYCLE:   34    EUPPER =     -441.506923604489    CDMIX =        0.100000000000
 CYCLE:   34    ELOWER =     -441.506923604490    SHIFT =        0.000000000000
 CYCLE:   34    EXC    =      -34.531457732509    ERCDC =        0.000000947258
 CYCLE:   34    ETOTAL =     -476.038381336999    ERROR =        0.000000000001

 CYCLE:   35    EUPPER =     -441.506923495148    CDMIX =        0.100000000000
 CYCLE:   35    ELOWER =     -441.506923495148    SHIFT =        0.000000000000
 CYCLE:   35    EXC    =      -34.531457323880    ERCDC =        0.000000684820
 CYCLE:   35    ETOTAL =     -476.038380819028    ERROR =        0.000000000000
 
 *** SCF CONVERGED ***
 
 
 RANDOMIZED SCF GRID GENERATED IN 9 CYCLES
 

 ELECTRONIC CORE ENERGY      =       -718.893641759
 ELECTRONIC COULOMB ENERGY   =        277.386758125
 ELECTRONIC HARTREE ENERGY   =       -441.506883634

 EXCHANGE ENERGY             =        -33.394677376
 CORRELATION ENERGY          =         -1.137015437
 EXCHANGE-CORRELATION ENERGY =        -34.531692812

 ELECTRONIC SCF ENERGY       =       -476.038576446
 NUCLEAR-REPULSION ENERGY    =        105.985220321
 TOTAL SCF ENERGY            =       -370.053356125
                                                                                

 SCF ITERATION                    STEP TIME:     1.961  TOTAL TIME:       4.789
 
 
 
 ***************************************
 *** MOLECULAR GEOMETRY OPTIMIZATION ***
 ***************************************
 
 NUMBER OF REDUNDANT VARIABLES: 48
 NUMBER OF PRIMITIVE COORDINATES: 48
 
 *** ACTIVE DEGREES OF FREEDOM: 27 ***
                                                                                

 I/O MPGMAS INTERCOMM             STEP TIME:     0.013  TOTAL TIME:       6.380
                                                                                

 I/O GRK INTERCOMM                STEP TIME:     0.017  TOTAL TIME:       7.260
 
 *** LINEAR RESPONSE LOOP ***
 
 ATOM:    1
 
 
 ATOM:    2
 
 
 ATOM:    3
 
 
 ATOM:    4
 
 
 ATOM:    5
 
 
 ATOM:    6
 
 
 ATOM:    7
 
 
 ATOM:    8
 
 
 ATOM:    9
 
 
 ATOM:   10
 
 
 ATOM:   11
 
 
 THE START HESSIAN WAS CALCULATED
 
 
 *** ENTERING OPTIMIZATION CYCLE: 1 ***
 
 
 RMSQ FORCE :   0.0015773  MAXIMUM :   0.0000100  CONVERGED : NO
 MAX FORCE  :   0.0060282  MAXIMUM :   0.0000150  CONVERGED : NO
 
 LAMBDA ITERATION CONVERGED IN 8 CYCLES
 
 
 Z-MATRIX VARIABLES OF OPTIMIZATION CYCLE 1 IN ANGSTROM
 
 R1              1.523817
 R2              1.103555
 R3              1.098382
 R4              1.102185
 R5              1.104692
 R6              1.106306
 R7              2.336485
 R8              1.505361
 R9              1.515040
 R10             1.506131
 A1            111.472490
 A2            113.264763
 A3            113.774585
 A4            112.196832
 A5            110.393157
 A6            114.838952
 A7             85.262604
 A8             42.659492
 A9             87.002815
 D1             59.679147
 D2           -175.113585
 D3            120.816337
 D4           -119.419625
 D5            -45.985505
 D6             59.041934
 D7            -69.550149
 D8            166.519057


 COORDINATES OF OPTIMIZATION STEP 1 IN ANGSTROM

  NO.  ATOM        X              Y              Z        Z-ATOM   MASS   TYPE

    1  C         0.000000       0.000000       0.000000       6    12.011  QM
    2  C         0.000000       0.000000       1.523817       6    12.011  QM
    3  H         1.026961       0.000000      -0.403961       1     1.008  QM
    4  H         0.509422       0.871043       1.957657       1     1.008  QM
    5  H        -1.004986      -0.085918       1.968152       1     1.008  QM
    6  H        -0.523981      -0.878416      -0.417341       1     1.008  QM
    7  H        -0.509360       0.903246      -0.385504       1     1.008  QM
    8  SI        1.473299      -1.524874       2.505303      14    28.085  QM
    9  H         2.545363      -0.782957       1.752740       1     1.008  QM
   10  H         0.183655      -1.574503       1.711766       1     1.008  QM
   11  H         1.248890      -0.787986       3.799547       1     1.008  QM


 
 NEW SCF-ENERGY CALCULATED IN 29 CYCLES
 

 TOTAL ENERGY    =       -370.053283639
                                                                                

 OPTIMIZATION CYCLE               STEP TIME:     7.893  TOTAL TIME:      12.691
 
 *** ENTERING OPTIMIZATION CYCLE: 2 ***
 
 
 RMSQ FORCE :   0.0001020  MAXIMUM :   0.0000100  CONVERGED : NO
 MAX FORCE  :   0.0002676  MAXIMUM :   0.0000150  CONVERGED : NO
 RMSQ DR    :   0.0192450  MAXIMUM :   0.0000400  CONVERGED : NO
 MAX DR     :   0.0510459  MAXIMUM :   0.0000600  CONVERGED : NO
 
 LAMBDA ITERATION CONVERGED IN 5 CYCLES
 
 
 Z-MATRIX VARIABLES OF OPTIMIZATION CYCLE 2 IN ANGSTROM
 
 R1              1.523580
 R2              1.103369
 R3              1.098442
 R4              1.102391
 R5              1.104892
 R6              1.106322
 R7              2.335537
 R8              1.505475
 R9              1.516315
 R10             1.506281
 A1            111.408033
 A2            113.295358
 A3            113.743482
 A4            112.214461
 A5            110.416127
 A6            114.482580
 A7             85.276390
 A8             42.536976
 A9             87.296416
 D1             56.244004
 D2           -178.661047
 D3            120.730688
 D4           -119.529306
 D5            -49.216448
 D6             57.479036
 D7            -71.319016
 D8            164.988181


 COORDINATES OF OPTIMIZATION STEP 2 IN ANGSTROM

  NO.  ATOM        X              Y              Z        Z-ATOM   MASS   TYPE

    1  C         0.000000       0.000000       0.000000       6    12.011  QM
    2  C         0.000000       0.000000       1.523580       6    12.011  QM
    3  H         1.027242       0.000000      -0.402738       1     1.008  QM
    4  H         0.560600       0.838807       1.957982       1     1.008  QM
    5  H        -1.008806      -0.023579       1.967450       1     1.008  QM
    6  H        -0.522696      -0.879247      -0.417731       1     1.008  QM
    7  H        -0.511020       0.902147      -0.385925       1     1.008  QM
    8  SI        1.388412      -1.609424       2.491465      14    28.085  QM
    9  H         2.490969      -0.950731       1.706005       1     1.008  QM
   10  H         0.077784      -1.576873       1.729620       1     1.008  QM
   11  H         1.247870      -0.849882       3.784611       1     1.008  QM


 
 NEW SCF-ENERGY CALCULATED IN 30 CYCLES
 

 TOTAL ENERGY    =       -370.053347667
                                                                                

 OPTIMIZATION CYCLE               STEP TIME:     1.916  TOTAL TIME:      14.607
 
 *** ENTERING OPTIMIZATION CYCLE: 3 ***
 
 
 RMSQ FORCE :   0.0000746  MAXIMUM :   0.0000100  CONVERGED : NO
 MAX FORCE  :   0.0002162  MAXIMUM :   0.0000150  CONVERGED : NO
 RMSQ DR    :   0.0384901  MAXIMUM :   0.0000400  CONVERGED : NO
 MAX DR     :   0.1134378  MAXIMUM :   0.0000600  CONVERGED : NO
 
 
 
 Z-MATRIX VARIABLES OF OPTIMIZATION CYCLE 3 IN ANGSTROM
 
 R1              1.523146
 R2              1.103106
 R3              1.098416
 R4              1.102674
 R5              1.105081
 R6              1.106432
 R7              2.335545
 R8              1.505274
 R9              1.515643
 R10             1.506198
 A1            111.414964
 A2            113.490023
 A3            113.629664
 A4            112.222509
 A5            110.428034
 A6            113.678104
 A7             84.996691
 A8             42.611921
 A9             87.608236
 D1             52.864350
 D2           -182.181074
 D3            120.704664
 D4           -119.650219
 D5            -52.394415
 D6             54.159877
 D7            -74.971622
 D8            161.634067
 
 *** SCFTOL TIGHTEN TO 0.750E-09 ***


 COORDINATES OF OPTIMIZATION STEP 3 IN ANGSTROM

  NO.  ATOM        X              Y              Z        Z-ATOM   MASS   TYPE

    1  C         0.000000       0.000000       0.000000       6    12.011  QM
    2  C         0.000000       0.000000       1.523146       6    12.011  QM
    3  H         1.026948       0.000000      -0.402766       1     1.008  QM
    4  H         0.608165       0.803099       1.960963       1     1.008  QM
    5  H        -1.009489       0.038447       1.965123       1     1.008  QM
    6  H        -0.522356      -0.879585      -0.417947       1     1.008  QM
    7  H        -0.512934       0.901087      -0.386179       1     1.008  QM
    8  SI        1.305223      -1.694525       2.461096      14    28.085  QM
    9  H         2.410068      -1.136834       1.604271       1     1.008  QM
   10  H        -0.038071      -1.574634       1.769460       1     1.008  QM
   11  H         1.295736      -0.905169       3.743851       1     1.008  QM


 
 NEW SCF-ENERGY CALCULATED IN 29 CYCLES
 

 TOTAL ENERGY    =       -370.053369139
                                                                                

 OPTIMIZATION CYCLE               STEP TIME:     1.839  TOTAL TIME:      16.445
 
 *** ENTERING OPTIMIZATION CYCLE: 4 ***
 
 
 RMSQ FORCE :   0.0000345  MAXIMUM :   0.0000100  CONVERGED : NO
 MAX FORCE  :   0.0001153  MAXIMUM :   0.0000150  CONVERGED : NO
 RMSQ DR    :   0.0494243  MAXIMUM :   0.0000400  CONVERGED : NO
 MAX DR     :   0.1669469  MAXIMUM :   0.0000600  CONVERGED : NO
 
 
 
 Z-MATRIX VARIABLES OF OPTIMIZATION CYCLE 4 IN ANGSTROM
 
 R1              1.523166
 R2              1.103123
 R3              1.098407
 R4              1.102718
 R5              1.105184
 R6              1.106436
 R7              2.335391
 R8              1.505209
 R9              1.515768
 R10             1.506279
 A1            111.408086
 A2            113.550560
 A3            113.607688
 A4            112.194865
 A5            110.464424
 A6            113.467080
 A7             84.987037
 A8             42.593939
 A9             87.722862
 D1             52.448538
 D2           -182.592900
 D3            120.654775
 D4           -119.703380
 D5            -52.808976
 D6             53.698206
 D7            -75.576417
 D8            161.150300


 COORDINATES OF OPTIMIZATION STEP 4 IN ANGSTROM

  NO.  ATOM        X              Y              Z        Z-ATOM   MASS   TYPE

    1  C         0.000000       0.000000       0.000000       6    12.011  QM
    2  C         0.000000       0.000000       1.523166       6    12.011  QM
    3  H         1.027012       0.000000      -0.402649       1     1.008  QM
    4  H         0.613690       0.798291       1.962044       1     1.008  QM
    5  H        -1.009396       0.045711       1.964774       1     1.008  QM
    6  H        -0.521741      -0.880294      -0.417492       1     1.008  QM
    7  H        -0.513650       0.900400      -0.386839       1     1.008  QM
    8  SI        1.294922      -1.706552       2.453170      14    28.085  QM
    9  H         2.398343      -1.161599       1.586486       1     1.008  QM
   10  H        -0.053761      -1.572783       1.774413       1     1.008  QM
   11  H         1.306248      -0.917020       3.735896       1     1.008  QM


 
 NEW SCF-ENERGY CALCULATED IN 29 CYCLES
 

 TOTAL ENERGY    =       -370.053370989
                                                                                

 OPTIMIZATION CYCLE               STEP TIME:     1.831  TOTAL TIME:      18.276
 
 *** ENTERING OPTIMIZATION CYCLE: 5 ***
 
 
 RMSQ FORCE :   0.0000119  MAXIMUM :   0.0000100  CONVERGED : NO
 MAX FORCE  :   0.0000361  MAXIMUM :   0.0000150  CONVERGED : NO
 RMSQ DR    :   0.0073414  MAXIMUM :   0.0000400  CONVERGED : NO
 MAX DR     :   0.0257118  MAXIMUM :   0.0000600  CONVERGED : NO
 
 
 
 Z-MATRIX VARIABLES OF OPTIMIZATION CYCLE 5 IN ANGSTROM
 
 R1              1.523162
 R2              1.103091
 R3              1.098405
 R4              1.102723
 R5              1.105150
 R6              1.106404
 R7              2.335266
 R8              1.505161
 R9              1.515750
 R10             1.506239
 A1            111.409032
 A2            113.556727
 A3            113.601087
 A4            112.190353
 A5            110.469714
 A6            113.442923
 A7             84.990125
 A8             42.597076
 A9             87.737952
 D1             52.404162
 D2           -182.642973
 D3            120.649968
 D4           -119.708700
 D5            -52.862042
 D6             53.644968
 D7            -75.649345
 D8            161.096142
 
 *** SCFTOL TIGHTEN TO 0.250E-09 ***


 COORDINATES OF OPTIMIZATION STEP 5 IN ANGSTROM

  NO.  ATOM        X              Y              Z        Z-ATOM   MASS   TYPE

    1  C         0.000000       0.000000       0.000000       6    12.011  QM
    2  C         0.000000       0.000000       1.523162       6    12.011  QM
    3  H         1.026975       0.000000      -0.402654       1     1.008  QM
    4  H         0.614279       0.797777       1.962147       1     1.008  QM
    5  H        -1.009411       0.046596       1.964655       1     1.008  QM
    6  H        -0.521668      -0.880340      -0.417399       1     1.008  QM
    7  H        -0.513700       0.900295      -0.386923       1     1.008  QM
    8  SI        1.293508      -1.707971       2.452213      14    28.085  QM
    9  H         2.396840      -1.164678       1.584456       1     1.008  QM
   10  H        -0.055782      -1.572603       1.775021       1     1.008  QM
   11  H         1.307295      -0.918517       3.734916       1     1.008  QM


 
 NEW SCF-ENERGY CALCULATED IN 12 CYCLES
 

 TOTAL ENERGY    =       -370.053371167
                                                                                

 OPTIMIZATION CYCLE               STEP TIME:     0.860  TOTAL TIME:      19.137
 
 *** ENTERING OPTIMIZATION CYCLE: 6 ***
 
 
 *** CONVERGED BY STRONG GRADIENT CRITERIA ***
 *** AFTER 5 OPTIMIZATION CYCLES ***
 
 
 RMSQ FORCE :   0.0000005  MAXIMUM :   0.0000100  CONVERGED :YES
 MAX FORCE  :   0.0000014  MAXIMUM :   0.0000150  CONVERGED :YES
 RMSQ DR    :   0.0008849  MAXIMUM :   0.0000400  CONVERGED : NO
 MAX DR     :   0.0031374  MAXIMUM :   0.0000600  CONVERGED : NO
 
 
 *** THE GEOMETRY IS OPTIMIZED ***
 
 
 *** SCFTOL TIGHTEN TO 0.100E-09 ***
 
 *** OPTIMIZED Z-MATRIX VARIABLES IN ANGSTROM ***
 
 R1              1.523162
 R2              1.103091
 R3              1.098405
 R4              1.102723
 R5              1.105150
 R6              1.106404
 R7              2.335266
 R8              1.505161
 R9              1.515750
 R10             1.506239
 A1            111.409032
 A2            113.556727
 A3            113.601087
 A4            112.190353
 A5            110.469714
 A6            113.442923
 A7             84.990125
 A8             42.597076
 A9             87.737952
 D1             52.404162
 D2           -182.642973
 D3            120.649968
 D4           -119.708700
 D5            -52.862042
 D6             53.644968
 D7            -75.649345
 D8            161.096142


 FINAL INPUT ORIENTATION IN ANGSTROM

  NO.  ATOM        X              Y              Z        Z-ATOM   MASS   TYPE

    1  C         0.000000       0.000000       0.000000       6    12.011  QM
    2  C         0.000000       0.000000       1.523162       6    12.011  QM
    3  H         1.026975       0.000000      -0.402654       1     1.008  QM
    4  H         0.614279       0.797777       1.962147       1     1.008  QM
    5  H        -1.009411       0.046596       1.964655       1     1.008  QM
    6  H        -0.521668      -0.880340      -0.417399       1     1.008  QM
    7  H        -0.513700       0.900295      -0.386923       1     1.008  QM
    8  SI        1.293508      -1.707971       2.452213      14    28.085  QM
    9  H         2.396840      -1.164678       1.584456       1     1.008  QM
   10  H        -0.055782      -1.572603       1.775021       1     1.008  QM
   11  H         1.307295      -0.918517       3.734916       1     1.008  QM


 
 *** THE GENERATED Z-MATRIX ORIENTATION IS USED ***
 
 POINT GROUP: C1
 
 GROUP ORDER: 1


 STANDARD ORIENTATION IN ANGSTROM

  NO.  ATOM        X              Y              Z        Z-ATOM   MASS   TYPE

    1  C        -1.890916      -0.414391       0.005736       6    12.011  QM
    2  C        -0.831361       0.679215      -0.031541       6    12.011  QM
    3  H        -1.712792      -1.174350      -0.773714       1     1.008  QM
    4  H        -0.701090       1.130570      -1.024417       1     1.008  QM
    5  H        -1.000866       1.483410       0.703671       1     1.008  QM
    6  H        -1.918363      -0.935949       0.979687       1     1.008  QM
    7  H        -2.896183       0.014836      -0.165533       1     1.008  QM
    8  SI        1.353722      -0.141306       0.043465      14    28.085  QM
    9  H         0.936479      -0.985675      -1.130613       1     1.008  QM
   10  H         0.204395       0.062015       1.010524       1     1.008  QM
   11  H         1.807663       1.186787      -0.503217       1     1.008  QM


 ELECTRONIC CORE ENERGY      =       -719.013518558
 ELECTRONIC COULOMB ENERGY   =        277.438481152
 ELECTRONIC HARTREE ENERGY   =       -441.575037406

 EXCHANGE ENERGY             =        -33.394291013
 CORRELATION ENERGY          =         -1.137052085
 EXCHANGE-CORRELATION ENERGY =        -34.531343097

 ELECTRONIC SCF ENERGY       =       -476.106380503
 NUCLEAR-REPULSION ENERGY    =        106.053009336
 TOTAL SCF ENERGY            =       -370.053371167
                                                                                

 OPTIMIZATION CYCLE               CUM. TIME:    14.669  TOTAL TIME:      19.468
 
 TIMING STATISTICS (SECONDS)
 

 TIMER ENTRY                    NUMBER OF CALLS   CUMUL. CPU TIME   CONTRIBUT.

 INITIALIZATION                              1             0.034         0.2 %
 INPUT                                       1             0.059         0.3 %
 MATRIX MULTIPLICATION                     863             0.017         0.1 %
 DIAGONALIZATION                            53             0.011         0.1 %
 SYMMETRY ANALYSIS                           8             0.000         0.0 %
 START GUESS                                 1             2.149        11.0 %
 MPI DIAGONALIZATION                       216             0.757         3.9 %
                         ON NODE             1             0.772
                         ON NODE             2             0.769
                         ON NODE             3             0.754
                         ON NODE             4             0.779
                         ON NODE             5             0.758
                         ON NODE             6             0.784
                         ON NODE             7             0.762
                         ON NODE             8             0.783
                         ON NODE             9             0.780
                         ON NODE            10             0.763
                         ON NODE            11             0.775
                         ON NODE            12             0.779
                         ON NODE            13             0.772
                         ON NODE            14             0.782
                         ON NODE            15             0.759
                         ON NODE            16             0.762
                         ON NODE            17             0.759
                         ON NODE            18             0.771
                         ON NODE            19             0.779
                         ON NODE            20             0.766
                         ON NODE            21             0.757
                         ON NODE            22             0.761
                         ON NODE            23             0.779
           AVERAGE PER PROCESSOR                           0.769
 MPI MATRIX MULTIPLICATION                 665             0.446         2.3 %
                         ON NODE             1             0.485
                         ON NODE             2             0.477
                         ON NODE             3             0.492
                         ON NODE             4             0.463
                         ON NODE             5             0.498
                         ON NODE             6             0.461
                         ON NODE             7             0.495
                         ON NODE             8             0.462
                         ON NODE             9             0.470
                         ON NODE            10             0.489
                         ON NODE            11             0.489
                         ON NODE            12             0.475
                         ON NODE            13             0.485
                         ON NODE            14             0.467
                         ON NODE            15             0.489
                         ON NODE            16             0.491
                         ON NODE            17             0.491
                         ON NODE            18             0.475
                         ON NODE            19             0.467
                         ON NODE            20             0.485
                         ON NODE            21             0.493
                         ON NODE            22             0.493
                         ON NODE            23             0.470
           AVERAGE PER PROCESSOR                           0.479
 CORE INTEGRALS                              7             0.533         2.7 %
 ORTHOGONALIZATION MATRIX                    7             0.028         0.1 %
 MPI AUXILIARY FUNCTION FIT                364             1.900         9.8 %
                         ON NODE             1             1.858
                         ON NODE             2             1.859
                         ON NODE             3             1.876
                         ON NODE             4             1.866
                         ON NODE             5             1.930
                         ON NODE             6             1.886
                         ON NODE             7             1.920
                         ON NODE             8             1.882
                         ON NODE             9             1.901
                         ON NODE            10             1.882
                         ON NODE            11             1.906
                         ON NODE            12             1.896
                         ON NODE            13             1.860
                         ON NODE            14             1.878
                         ON NODE            15             1.892
                         ON NODE            16             1.877
                         ON NODE            17             1.918
                         ON NODE            18             1.859
                         ON NODE            19             1.906
                         ON NODE            20             1.927
                         ON NODE            21             1.913
                         ON NODE            22             1.912
                         ON NODE            23             1.906
           AVERAGE PER PROCESSOR                           1.892
 MPI CORE HAMILTONIAN                        7             0.032         0.2 %
                         ON NODE             1             0.030
                         ON NODE             2             0.030
                         ON NODE             3             0.026
                         ON NODE             4             0.027
                         ON NODE             5             0.025
                         ON NODE             6             0.026
                         ON NODE             7             0.028
                         ON NODE             8             0.027
                         ON NODE             9             0.027
                         ON NODE            10             0.027
                         ON NODE            11             0.028
                         ON NODE            12             0.027
                         ON NODE            13             0.025
                         ON NODE            14             0.027
                         ON NODE            15             0.024
                         ON NODE            16             0.026
                         ON NODE            17             0.027
                         ON NODE            18             0.028
                         ON NODE            19             0.027
                         ON NODE            20             0.024
                         ON NODE            21             0.025
                         ON NODE            22             0.027
                         ON NODE            23             0.028
           AVERAGE PER PROCESSOR                           0.027
 SCF ITERATION                               7             8.855        45.5 %
 NULLSPACE                                   1             0.006         0.0 %
 MPI NEAR J CALCULATION                    189             0.844         4.3 %
                         ON NODE             1             0.915
                         ON NODE             2             0.908
                         ON NODE             3             0.900
                         ON NODE             4             0.882
                         ON NODE             5             0.902
                         ON NODE             6             0.904
                         ON NODE             7             0.907
                         ON NODE             8             0.913
                         ON NODE             9             0.915
                         ON NODE            10             0.908
                         ON NODE            11             0.916
                         ON NODE            12             0.923
                         ON NODE            13             0.915
                         ON NODE            14             0.922
                         ON NODE            15             0.914
                         ON NODE            16             0.923
                         ON NODE            17             0.917
                         ON NODE            18             0.919
                         ON NODE            19             0.920
                         ON NODE            20             0.904
                         ON NODE            21             0.909
                         ON NODE            22             0.909
                         ON NODE            23             0.910
           AVERAGE PER PROCESSOR                           0.908
 MPI FAR J CALCULATION                     189             0.247         1.3 %
                         ON NODE             1             0.174
                         ON NODE             2             0.183
                         ON NODE             3             0.175
                         ON NODE             4             0.215
                         ON NODE             5             0.180
                         ON NODE             6             0.182
                         ON NODE             7             0.174
                         ON NODE             8             0.179
                         ON NODE             9             0.183
                         ON NODE            10             0.181
                         ON NODE            11             0.177
                         ON NODE            12             0.164
                         ON NODE            13             0.167
                         ON NODE            14             0.180
                         ON NODE            15             0.169
                         ON NODE            16             0.150
                         ON NODE            17             0.126
                         ON NODE            18             0.154
                         ON NODE            19             0.166
                         ON NODE            20             0.181
                         ON NODE            21             0.178
                         ON NODE            22             0.170
                         ON NODE            23             0.175
           AVERAGE PER PROCESSOR                           0.176
 GRID INITIALIZATION                         2             0.004         0.0 %
 ADAPTIVE GRID GENERATION                    2             0.297         1.5 %
 MPI XC POTENTIAL                          178             3.392        17.4 %
                         ON NODE             1             3.356
                         ON NODE             2             3.331
                         ON NODE             3             3.323
                         ON NODE             4             3.330
                         ON NODE             5             3.327
                         ON NODE             6             3.340
                         ON NODE             7             3.339
                         ON NODE             8             3.320
                         ON NODE             9             3.330
                         ON NODE            10             3.338
                         ON NODE            11             3.346
                         ON NODE            12             3.327
                         ON NODE            13             3.323
                         ON NODE            14             3.326
                         ON NODE            15             3.319
                         ON NODE            16             3.318
                         ON NODE            17             3.321
                         ON NODE            18             3.336
                         ON NODE            19             3.328
                         ON NODE            20             3.311
                         ON NODE            21             3.325
                         ON NODE            22             3.331
                         ON NODE            23             3.328
           AVERAGE PER PROCESSOR                           3.332
 MPI NEAR ERI CALCULATION                  200             1.075         5.5 %
                         ON NODE             1             1.060
                         ON NODE             2             1.064
                         ON NODE             3             1.065
                         ON NODE             4             1.067
                         ON NODE             5             1.070
                         ON NODE             6             1.065
                         ON NODE             7             1.074
                         ON NODE             8             1.068
                         ON NODE             9             1.064
                         ON NODE            10             1.060
                         ON NODE            11             1.071
                         ON NODE            12             1.065
                         ON NODE            13             1.062
                         ON NODE            14             1.063
                         ON NODE            15             1.069
                         ON NODE            16             1.065
                         ON NODE            17             1.061
                         ON NODE            18             1.063
                         ON NODE            19             1.064
                         ON NODE            20             1.075
                         ON NODE            21             1.069
                         ON NODE            22             1.066
                         ON NODE            23             1.073
           AVERAGE PER PROCESSOR                           1.066
 MPI FAR ERI CALCULATION                   200             0.134         0.7 %
                         ON NODE             1             0.081
                         ON NODE             2             0.074
                         ON NODE             3             0.068
                         ON NODE             4             0.088
                         ON NODE             5             0.064
                         ON NODE             6             0.089
                         ON NODE             7             0.074
                         ON NODE             8             0.078
                         ON NODE             9             0.088
                         ON NODE            10             0.081
                         ON NODE            11             0.077
                         ON NODE            12             0.083
                         ON NODE            13             0.078
                         ON NODE            14             0.093
                         ON NODE            15             0.075
                         ON NODE            16             0.084
                         ON NODE            17             0.084
                         ON NODE            18             0.101
                         ON NODE            19             0.094
                         ON NODE            20             0.071
                         ON NODE            21             0.077
                         ON NODE            22             0.090
                         ON NODE            23             0.087
           AVERAGE PER PROCESSOR                           0.084
 OPTIMIZATION CYCLE                          6            14.669        75.3 %
 PRIMITIVES                                  9             0.004         0.0 %
 ENERGY GRADIENTS                            6             0.430         2.2 %
 MPI XC ENERGY GRADIENTS                     6             0.228         1.2 %
                         ON NODE             1             0.230
                         ON NODE             2             0.230
                         ON NODE             3             0.228
                         ON NODE             4             0.231
                         ON NODE             5             0.226
                         ON NODE             6             0.228
                         ON NODE             7             0.228
                         ON NODE             8             0.229
                         ON NODE             9             0.228
                         ON NODE            10             0.228
                         ON NODE            11             0.229
                         ON NODE            12             0.229
                         ON NODE            13             0.230
                         ON NODE            14             0.227
                         ON NODE            15             0.228
                         ON NODE            16             0.228
                         ON NODE            17             0.227
                         ON NODE            18             0.231
                         ON NODE            19             0.229
                         ON NODE            20             0.228
                         ON NODE            21             0.227
                         ON NODE            22             0.230
                         ON NODE            23             0.228
           AVERAGE PER PROCESSOR                           0.229
 MPI NEAR ERI GRADIENTS                     17             0.291         1.5 %
                         ON NODE             1             0.289
                         ON NODE             2             0.286
                         ON NODE             3             0.287
                         ON NODE             4             0.286
                         ON NODE             5             0.288
                         ON NODE             6             0.288
                         ON NODE             7             0.287
                         ON NODE             8             0.290
                         ON NODE             9             0.289
                         ON NODE            10             0.284
                         ON NODE            11             0.285
                         ON NODE            12             0.290
                         ON NODE            13             0.293
                         ON NODE            14             0.290
                         ON NODE            15             0.289
                         ON NODE            16             0.290
                         ON NODE            17             0.290
                         ON NODE            18             0.288
                         ON NODE            19             0.293
                         ON NODE            20             0.289
                         ON NODE            21             0.286
                         ON NODE            22             0.288
                         ON NODE            23             0.289
           AVERAGE PER PROCESSOR                           0.288
 MPI FAR ERI GRADIENTS                      17             0.007         0.0 %
                         ON NODE             1             0.017
                         ON NODE             2             0.016
                         ON NODE             3             0.016
                         ON NODE             4             0.018
                         ON NODE             5             0.017
                         ON NODE             6             0.017
                         ON NODE             7             0.017
                         ON NODE             8             0.019
                         ON NODE             9             0.017
                         ON NODE            10             0.018
                         ON NODE            11             0.020
                         ON NODE            12             0.016
                         ON NODE            13             0.011
                         ON NODE            14             0.018
                         ON NODE            15             0.016
                         ON NODE            16             0.014
                         ON NODE            17             0.015
                         ON NODE            18             0.016
                         ON NODE            19             0.014
                         ON NODE            20             0.016
                         ON NODE            21             0.019
                         ON NODE            22             0.017
                         ON NODE            23             0.018
           AVERAGE PER PROCESSOR                           0.016
 MPI CORE HAMILTONIAN GRADIENTS             17             0.213         1.1 %
                         ON NODE             1             0.215
                         ON NODE             2             0.222
                         ON NODE             3             0.216
                         ON NODE             4             0.219
                         ON NODE             5             0.220
                         ON NODE             6             0.216
                         ON NODE             7             0.222
                         ON NODE             8             0.221
                         ON NODE             9             0.219
                         ON NODE            10             0.221
                         ON NODE            11             0.223
                         ON NODE            12             0.217
                         ON NODE            13             0.217
                         ON NODE            14             0.216
                         ON NODE            15             0.216
                         ON NODE            16             0.217
                         ON NODE            17             0.219
                         ON NODE            18             0.217
                         ON NODE            19             0.223
                         ON NODE            20             0.216
                         ON NODE            21             0.218
                         ON NODE            22             0.218
                         ON NODE            23             0.222
           AVERAGE PER PROCESSOR                           0.218
 FORCE CONSTANTS                             1             5.973        30.7 %
 MPI FXC KERNEL                              1             0.730         3.7 %
                         ON NODE             1             0.730
                         ON NODE             2             0.730
                         ON NODE             3             0.729
                         ON NODE             4             0.731
                         ON NODE             5             0.730
                         ON NODE             6             0.730
                         ON NODE             7             0.731
                         ON NODE             8             0.731
                         ON NODE             9             0.731
                         ON NODE            10             0.730
                         ON NODE            11             0.730
                         ON NODE            12             0.730
                         ON NODE            13             0.730
                         ON NODE            14             0.730
                         ON NODE            15             0.730
                         ON NODE            16             0.731
                         ON NODE            17             0.731
                         ON NODE            18             0.730
                         ON NODE            19             0.731
                         ON NODE            20             0.730
                         ON NODE            21             0.731
                         ON NODE            22             0.731
                         ON NODE            23             0.731
           AVERAGE PER PROCESSOR                           0.730
 MPI COULOMB MATRIX                          1             0.529         2.7 %
                         ON NODE             1             0.530
                         ON NODE             2             0.532
                         ON NODE             3             0.530
                         ON NODE             4             0.530
                         ON NODE             5             0.530
                         ON NODE             6             0.530
                         ON NODE             7             0.532
                         ON NODE             8             0.530
                         ON NODE             9             0.532
                         ON NODE            10             0.532
                         ON NODE            11             0.532
                         ON NODE            12             0.530
                         ON NODE            13             0.531
                         ON NODE            14             0.532
                         ON NODE            15             0.529
                         ON NODE            16             0.530
                         ON NODE            17             0.533
                         ON NODE            18             0.529
                         ON NODE            19             0.530
                         ON NODE            20             0.532
                         ON NODE            21             0.529
                         ON NODE            22             0.532
                         ON NODE            23             0.533
           AVERAGE PER PROCESSOR                           0.531
 I/O MPGMAS INTERCOMM                        1             0.013         0.1 %
 SKELETON HESSIAN MATRIX                     1             0.303         1.6 %
 MPI NEAR ERI HESSIAN                        1             0.146         0.7 %
                         ON NODE             1             0.146
                         ON NODE             2             0.146
                         ON NODE             3             0.146
                         ON NODE             4             0.146
                         ON NODE             5             0.146
                         ON NODE             6             0.146
                         ON NODE             7             0.146
                         ON NODE             8             0.146
                         ON NODE             9             0.146
                         ON NODE            10             0.145
                         ON NODE            11             0.146
                         ON NODE            12             0.146
                         ON NODE            13             0.146
                         ON NODE            14             0.146
                         ON NODE            15             0.146
                         ON NODE            16             0.145
                         ON NODE            17             0.146
                         ON NODE            18             0.146
                         ON NODE            19             0.146
                         ON NODE            20             0.146
                         ON NODE            21             0.146
                         ON NODE            22             0.146
                         ON NODE            23             0.146
           AVERAGE PER PROCESSOR                           0.146
 MPI FAR ERI HESSIAN                         1             0.003         0.0 %
                         ON NODE             1             0.003
                         ON NODE             2             0.002
                         ON NODE             3             0.003
                         ON NODE             4             0.002
                         ON NODE             5             0.002
                         ON NODE             6             0.003
                         ON NODE             7             0.002
                         ON NODE             8             0.003
                         ON NODE             9             0.003
                         ON NODE            10             0.003
                         ON NODE            11             0.003
                         ON NODE            12             0.002
                         ON NODE            13             0.003
                         ON NODE            14             0.003
                         ON NODE            15             0.003
                         ON NODE            16             0.003
                         ON NODE            17             0.003
                         ON NODE            18             0.003
                         ON NODE            19             0.002
                         ON NODE            20             0.003
                         ON NODE            21             0.003
                         ON NODE            22             0.003
                         ON NODE            23             0.003
           AVERAGE PER PROCESSOR                           0.003
 MPI D2CORE                                  1             0.083         0.4 %
                         ON NODE             1             0.088
                         ON NODE             2             0.088
                         ON NODE             3             0.088
                         ON NODE             4             0.088
                         ON NODE             5             0.088
                         ON NODE             6             0.088
                         ON NODE             7             0.087
                         ON NODE             8             0.088
                         ON NODE             9             0.088
                         ON NODE            10             0.088
                         ON NODE            11             0.087
                         ON NODE            12             0.088
                         ON NODE            13             0.088
                         ON NODE            14             0.088
                         ON NODE            15             0.088
                         ON NODE            16             0.088
                         ON NODE            17             0.088
                         ON NODE            18             0.088
                         ON NODE            19             0.087
                         ON NODE            20             0.088
                         ON NODE            21             0.088
                         ON NODE            22             0.088
                         ON NODE            23             0.087
           AVERAGE PER PROCESSOR                           0.088
 FREQUENCY ADPT                              1             4.164        21.4 %
 I/O GRK INTERCOMM                           1             0.017         0.1 %
 BDKS_BEFORE                                11             0.369         1.9 %
 MPI HAMILTONIAN GRADIENTS                  11             0.069         0.4 %
                         ON NODE             1             0.082
                         ON NODE             2             0.081
                         ON NODE             3             0.086
                         ON NODE             4             0.083
                         ON NODE             5             0.082
                         ON NODE             6             0.084
                         ON NODE             7             0.083
                         ON NODE             8             0.083
                         ON NODE             9             0.083
                         ON NODE            10             0.082
                         ON NODE            11             0.081
                         ON NODE            12             0.082
                         ON NODE            13             0.083
                         ON NODE            14             0.081
                         ON NODE            15             0.079
                         ON NODE            16             0.079
                         ON NODE            17             0.080
                         ON NODE            18             0.081
                         ON NODE            19             0.081
                         ON NODE            20             0.080
                         ON NODE            21             0.078
                         ON NODE            22             0.080
                         ON NODE            23             0.079
           AVERAGE PER PROCESSOR                           0.081
 MPI COULOMBA_DE2 E GRADS                   11             0.106         0.5 %
                         ON NODE             1             0.086
                         ON NODE             2             0.082
                         ON NODE             3             0.087
                         ON NODE             4             0.084
                         ON NODE             5             0.084
                         ON NODE             6             0.086
                         ON NODE             7             0.085
                         ON NODE             8             0.083
                         ON NODE             9             0.086
                         ON NODE            10             0.083
                         ON NODE            11             0.085
                         ON NODE            12             0.086
                         ON NODE            13             0.085
                         ON NODE            14             0.087
                         ON NODE            15             0.087
                         ON NODE            16             0.086
                         ON NODE            17             0.085
                         ON NODE            18             0.086
                         ON NODE            19             0.083
                         ON NODE            20             0.085
                         ON NODE            21             0.085
                         ON NODE            22             0.087
                         ON NODE            23             0.084
           AVERAGE PER PROCESSOR                           0.086
 BLDSMAT_DE2                                11             0.021         0.1 %
 BLDPMAT_DE2                                11             0.148         0.8 %
 P. Vector build                            11             0.506         2.6 %
 MPI ANA2DIERIS ENERGY GRADIENTS            11             0.312         1.6 %
                         ON NODE             1             0.309
                         ON NODE             2             0.306
                         ON NODE             3             0.311
                         ON NODE             4             0.310
                         ON NODE             5             0.308
                         ON NODE             6             0.309
                         ON NODE             7             0.309
                         ON NODE             8             0.306
                         ON NODE             9             0.311
                         ON NODE            10             0.305
                         ON NODE            11             0.307
                         ON NODE            12             0.311
                         ON NODE            13             0.308
                         ON NODE            14             0.310
                         ON NODE            15             0.311
                         ON NODE            16             0.311
                         ON NODE            17             0.308
                         ON NODE            18             0.306
                         ON NODE            19             0.307
                         ON NODE            20             0.308
                         ON NODE            21             0.308
                         ON NODE            22             0.308
                         ON NODE            23             0.306
           AVERAGE PER PROCESSOR                           0.308
 MPI J_HESS CALCULATION                     11             0.170         0.9 %
                         ON NODE             1             0.163
                         ON NODE             2             0.166
                         ON NODE             3             0.164
                         ON NODE             4             0.166
                         ON NODE             5             0.165
                         ON NODE             6             0.164
                         ON NODE             7             0.165
                         ON NODE             8             0.164
                         ON NODE             9             0.164
                         ON NODE            10             0.163
                         ON NODE            11             0.164
                         ON NODE            12             0.164
                         ON NODE            13             0.166
                         ON NODE            14             0.164
                         ON NODE            15             0.163
                         ON NODE            16             0.164
                         ON NODE            17             0.165
                         ON NODE            18             0.164
                         ON NODE            19             0.166
                         ON NODE            20             0.165
                         ON NODE            21             0.163
                         ON NODE            22             0.163
                         ON NODE            23             0.165
           AVERAGE PER PROCESSOR                           0.165
 MPI EN ADPT SOLVER                         33             1.260         6.5 %
                         ON NODE             1             1.259
                         ON NODE             2             1.263
                         ON NODE             3             1.260
                         ON NODE             4             1.260
                         ON NODE             5             1.262
                         ON NODE             6             1.260
                         ON NODE             7             1.259
                         ON NODE             8             1.264
                         ON NODE             9             1.262
                         ON NODE            10             1.263
                         ON NODE            11             1.262
                         ON NODE            12             1.262
                         ON NODE            13             1.260
                         ON NODE            14             1.262
                         ON NODE            15             1.261
                         ON NODE            16             1.261
                         ON NODE            17             1.261
                         ON NODE            18             1.264
                         ON NODE            19             1.260
                         ON NODE            20             1.259
                         ON NODE            21             1.262
                         ON NODE            22             1.261
                         ON NODE            23             1.263
           AVERAGE PER PROCESSOR                           1.261
 P.D. SCF MATRICES DE2 CONTR                11             0.632         3.2 %
 P.D. SCF VEC DE2 CONTRIBUTION               1             0.024         0.1 %

 FINAL TIMING           DATE: THU MAY 23 12:11:54 2024  TOTAL TIME:      19.471
