# Supplementary material for: Constrained Structure Minimizations on Hyperspheres for Minimum Energy Path Following
Source: J Chem Inf Model. 2025 Apr 1;65(7):3488–501. doi: 10.1021/acs.jcim.4c02351 (PMC12004539; doi:10.1021/acs.jcim.4c02351)
Supplement: Supplementary file 1 — ci4c02351_si_001.zip [file ci4c02351_si_001.zip › data_availability/rxn9/outputs/TS/rxn9-TS.mol]

[Molden Format]
[Atoms](Angs)
  C     1    6      0.000000    0.000000    0.000000
  C     2    6      0.000000    0.000000    1.524799
  H     3    1      1.025865    0.000000   -0.406563
  H     4    1      0.483561    0.886201    1.956029
  H     5    1     -1.005075   -0.110179    1.964757
  H     6    1     -0.527229   -0.874617   -0.421530
  H     7    1     -0.507490    0.905862   -0.384330
 Si     8   14      1.491722   -1.481126    2.514352
  H     9    1      2.567352   -0.732905    1.776540
  H    10    1      0.220026   -1.596625    1.709137
  H    11    1      1.243064   -0.760186    3.811617
[GEOMETRIES] XYZ
   11

  C      0.000000    0.000000    0.000000
  C      0.000000    0.000000    1.524799
  H      1.025865    0.000000   -0.406563
  H      0.483561    0.886201    1.956029
  H     -1.005075   -0.110179    1.964757
  H     -0.527229   -0.874617   -0.421530
  H     -0.507490    0.905862   -0.384330
 Si      1.491722   -1.481126    2.514352
  H      2.567352   -0.732905    1.776540
  H      0.220026   -1.596625    1.709137
  H      1.243064   -0.760186    3.811617
   11

  C      0.000000    0.000000    0.000000
  C      0.000000    0.000000    1.523817
  H      1.026961    0.000000   -0.403961
  H      0.509422    0.871043    1.957657
  H     -1.004986   -0.085918    1.968152
  H     -0.523981   -0.878416   -0.417341
  H     -0.509360    0.903246   -0.385504
 Si      1.473299   -1.524874    2.505303
  H      2.545363   -0.782957    1.752740
  H      0.183655   -1.574503    1.711766
  H      1.248890   -0.787986    3.799547
   11

  C      0.000000    0.000000    0.000000
  C      0.000000    0.000000    1.523580
  H      1.027242    0.000000   -0.402738
  H      0.560600    0.838807    1.957982
  H     -1.008806   -0.023579    1.967450
  H     -0.522696   -0.879247   -0.417731
  H     -0.511020    0.902147   -0.385925
 Si      1.388412   -1.609424    2.491465
  H      2.490969   -0.950731    1.706005
  H      0.077784   -1.576873    1.729620
  H      1.247870   -0.849882    3.784611
   11

  C      0.000000    0.000000    0.000000
  C      0.000000    0.000000    1.523146
  H      1.026948    0.000000   -0.402766
  H      0.608165    0.803099    1.960963
  H     -1.009489    0.038447    1.965123
  H     -0.522356   -0.879585   -0.417947
  H     -0.512934    0.901087   -0.386179
 Si      1.305223   -1.694525    2.461096
  H      2.410068   -1.136834    1.604271
  H     -0.038071   -1.574634    1.769460
  H      1.295736   -0.905169    3.743851
   11

  C      0.000000    0.000000    0.000000
  C      0.000000    0.000000    1.523166
  H      1.027012    0.000000   -0.402649
  H      0.613690    0.798291    1.962044
  H     -1.009396    0.045711    1.964774
  H     -0.521741   -0.880294   -0.417492
  H     -0.513650    0.900400   -0.386839
 Si      1.294922   -1.706552    2.453170
  H      2.398343   -1.161599    1.586486
  H     -0.053761   -1.572783    1.774413
  H      1.306248   -0.917020    3.735896
   11

  C      0.000000    0.000000    0.000000
  C      0.000000    0.000000    1.523162
  H      1.026975    0.000000   -0.402654
  H      0.614279    0.797777    1.962147
  H     -1.009411    0.046596    1.964655
  H     -0.521668   -0.880340   -0.417399
  H     -0.513700    0.900295   -0.386923
 Si      1.293508   -1.707971    2.452213
  H      2.396840   -1.164678    1.584456
  H     -0.055782   -1.572603    1.775021
  H      1.307295   -0.918517    3.734916
[Scfconv]
scf-first  1 THROUGH     35
   -369.57423680
   -368.14712020
   -369.72017169
   -369.85113840
   -369.94708106
   -369.98608890
   -370.01328811
   -370.04617995
   -370.05516529
   -370.05221785
   -370.05323298
   -370.05314272
   -370.05316450
   -370.05315912
   -370.05316340
   -370.05315954
   -370.05316098
   -370.05316174
   -370.05316008
   -370.05316084
   -370.05316106
   -370.05315965
   -370.05316072
   -370.05316163
   -370.05315986
   -370.05316021
   -370.05316125
   -370.05315952
   -370.05316022
   -370.05316291
   -370.05316209
   -370.05316158
   -370.05316124
   -370.05316102
   -370.05316050
scf-last   1 THROUGH      4
   -370.05337117
   -370.05337073
   -370.05337094
   -370.05337117
[GEOCONV]
energy
   -370.05335613
   -370.05328364
   -370.05334767
   -370.05336914
   -370.05337099
   -370.05337117
   -370.05337117
OPTIMIZATION CYCLES=    6
PRE OPTIMIZATION CYCLES=    0
ENERGY CYCLES =    7
