# Supplementary material for: Constrained Structure Minimizations on Hyperspheres for Minimum Energy Path Following
Source: J Chem Inf Model. 2025 Apr 1;65(7):3488–501. doi: 10.1021/acs.jcim.4c02351 (PMC12004539; doi:10.1021/acs.jcim.4c02351)
Supplement: Supplementary file 1 — ci4c02351_si_001.zip [file ci4c02351_si_001.zip › data_availability/rxn9/outputs/IRC/rxn9-irc.out]

 Executing /home/jasa/demon/6.2.4/object.mpi/deMon.6.2.4.mpi.

node10
node10
node10
node10
node10
node10
node10
node10
node10
node10
node10
node10
node10
node10
node10
node10
node10
node10
node10
node10
node10
node10
node10
node10
(node10:0,1,2,3,4,5,6,7,8,9,10,11,12,13,14,15,16,17,18,19,20,21,22,23)

real	26m8.036s
user	546m7.365s
sys	80m13.133s
30M	.
 ******************************************************************************
 ******************************************************************************
 ***                                                                        ***
 ***                              PROGRAM deMon2k                           ***
 ***                                                                        ***
 ***                        (VERSION 6.2.2, Jun. 2022)                      ***
 ***                                                                        ***
 ***     COPYRIGHT (C) BY THE INTERNATIONAL DEMON DEVELOPERS COMMUNITY      ***
 ***                                                                        ***
 ***  AUTHORS: A.M. Koster, G. Geudtner, A. Alvarez-Ibarra, M.C. Amirani,   ***
 ***           P. Calaminici, A.A.M. Carranza, M.E. Casida, J. Carmona-     ***
 ***           Espindola, J. Cuny, F.A. Delesma, R. Delgado-Venegas, V.D.   ***
 ***           Dominguez, R. Flores-Moreno, G.U. Gamboa, A. Goursot, T.     ***
 ***           Heine, K. Hermann, A. Ipatov, F. Janetzko, A. de la Lande,   ***
 ***           F. Louisnard, J. Martin del Campo, N. Pedroza Montero, L.G.  ***
 ***           M. Pettersson, D. Mejia-Rodriguez, J. Reveles, J. Vasquez-   ***
 ***           Perez, A. Vela, B. Zuniga-Gutierrez and D.R. Salahub         ***
 ***                                                                        ***
 ******************************************************************************
 ******************************************************************************
                                                                                

 FIRST TIMING           DATE: WED JAN 17 16:58:36 2024  TOTAL TIME:       0.068
                                                                                

 INITIALIZATION                   STEP TIME:     0.034  TOTAL TIME:       0.103

 ******************************************************************************

 IRC FORWARD RXN8

 ******************************************************************************

 
 *** THE RESTART FILE WILL BE READ ***
 
 
 *** MOLECULAR SIMULATION DATA ***
 
 MOLECULAR CHARGE: 0
 NUMBER OF ATOMS: 11
 MOLECULAR SIMULATION TYPE: QM ONLY
 
 *** MOLECULAR QM DATA ***
 
 MULTIPLICITY: 1
 NUMBER OF QM ATOMS: 11
 NUMBER OF ELECTRONS: 34
 
 *** SCF OPTIONS ***
 
 SCF THEORY: RESTRICTED KOHN-SHAM (RKS)
 DIAGONALIZER: RS
 START GUESS: RESTART DENSITY
 SCF TOLERANCE: 0.100E-08
 POTENTIAL DENSITY: FITTED DENSITY
 NUMBER OF SCF ITERATIONS: 1000
 DIIS ACCELERATION: ON
 XC-POTENTIAL: PBE96 - PBE
 GRID TECHNIQUE: FIXED
 GRID PRUNING: ON
 GRID METHOD: DIRECT
 GRID TYPE: (99,590)p
 ATOMIC WEIGHT FUNCTION: BECKE SCREENED
 RADIAL QUADRATURE TYPE: EULER-MACLAURIN
 SCF METHODE: DIRECT & DOUBLE ASYMPTOTIC EXPANSION
 FREEZE AUXILIARY FUNCTIONS: OFF
 ANALYTICAL FIT SOLVER: DIAGONAL SVD
 SVD THRESHOLD: 0.100E-05
 SCF SCREENING: 0.294E-11
 SYMMETRY USE: NONE
 ROTATION OF THE ANGULAR GRIDS: OFF
 SCF PRINTING UNTIL CYCLE 0
 SPHERICAL ORBITALS WILL BE USED
 
 *** INTRINSIC REACTION COORDINATE OPTIONS ***
 
 STEP DIRECTION: FORWARD
 MAXIMUM IRC STEP: 0.100
 INITIAL ENERGY DECREASE: 0.00
 IRC PATH IN MASS WEIGHTED COORDINATES
 
 *** IRC PATH OPTIMIZATION OPTIONS ***
 
 NUMBER OF OPTIMIZATION STEPS: 50
 MAXIMUM OPTIMIZATION STEP: 0.300
 OPTMIZATION TOLERANCE: 0.100E-04
 HESSIAN UPDATE: BFGS
 STEP TYPE: LEVENBERG-MARQUARDT
 THE START HESSIAN IS READ FROM THE RESTART FILE
 NO WEIGHT DERIVATIVES WILL BE USED
 
 *** ACTIVATED INTERFACE PORTS ***
 
 FILE deMon.mol WILL BE WRITTEN
 
 
 *** GEOMETRY ***


 INPUT ORIENTATION IN ANGSTROM

  NO.  ATOM        X            Y            Z      Z-ATOM   MASS   TYPE OPTXYZ

    1  C         0.000000     0.000000     0.000000     6    12.011  QM       
    2  C         0.000000     0.000000     1.523165     6    12.011  QM       
    3  H         1.026978     0.000000    -0.402655     1     1.008  QM       
    4  H         0.613670     0.798251     1.962147     1     1.008  QM       
    5  H        -0.521663    -0.880344    -0.417385     1     1.008  QM       
    6  H        -1.009442     0.045801     1.964661     1     1.008  QM       
    7  H        -0.513685     0.900298    -0.386923     1     1.008  QM       
    8  SI        1.294836    -1.707058     2.452231    14    28.085  QM       
    9  H         1.307796    -0.917738     3.735029     1     1.008  QM       
   10  H         2.397779    -1.162594     1.584707     1     1.008  QM       
   11  H        -0.054458    -1.572672     1.774886     1     1.008  QM       


 
 
 *** ERI STATISTIC ***
 
 Est. Integrated ERIs: 2027000
 Est. Asymptotic ERIS: 0
                                                                                

 INPUT                            STEP TIME:     0.060  TOTAL TIME:       0.163
 
 *** THE INPUT ORIENTATION IS USED ***
 
 POINT GROUP: C1
 
 GROUP ORDER: 1


 STANDARD ORIENTATION IN ANGSTROM

  NO.  ATOM        X              Y              Z        Z-ATOM   MASS   TYPE

    1  C        -1.890946      -0.414399       0.005741       6    12.011  QM
    2  C        -0.831401       0.679222      -0.031536       6    12.011  QM
    3  H        -1.712380      -1.174758      -0.773222       1     1.008  QM
    4  H        -0.701152       1.130592      -1.024411       1     1.008  QM
    5  H        -1.918884      -0.935447       0.979946       1     1.008  QM
    6  H        -1.000889       1.483393       0.703700       1     1.008  QM
    7  H        -2.896128       0.014703      -0.166303       1     1.008  QM
    8  SI        1.353755      -0.141314       0.043462      14    28.085  QM
    9  H         1.807721       1.186887      -0.502947       1     1.008  QM
   10  H         0.936496      -0.985347      -1.130857       1     1.008  QM
   11  H         0.204348       0.061851       1.010435       1     1.008  QM
                                                                                

 SYMMETRY ANALYSIS                STEP TIME:     0.000  TOTAL TIME:       0.166
 
 
 GENERAL BASIS SET: (DZVP-GGA)
 
 NUMBER OF SHELLS: 44
 NUMBER OF ORBITALS: 89
 NUMBER OF PRIMITIVE GAUSSIAN EXPONENTS: 99
 
 
 GENERAL AUXIS SET: (GEN-A2*)
 
 NUMBER OF AUXILIARY FUNCTION SETS: 55
 NUMBER OF AUXILIARY FUNCTION SHELLS: 129
 NUMBER OF AUXILIARY FUNCTION: 500
 
 
 
 *** WARNING IN INVCDERI ***
 
 *** SVD THRESHOLD CHANGED TO: 0.742E-06 ***
 
 
 
 *** WARNING IN INVCDERI ***
 
 *** 8 COULOMB EIGENVALUES ARE QUENCHED ***
                                                                                

 MPI AUXILIARY FUNCTION FIT       STEP TIME:     0.073  TOTAL TIME:       0.249  
                                                                                

 CORE INTEGRALS                   STEP TIME:     0.084  TOTAL TIME:       0.254
                                                                                

 FIXED GRID GENERATION            STEP TIME:     0.000  TOTAL TIME:       0.297

 CYCLE:    1    EUPPER =     -441.574010876789    CDMIX =        0.300000000000
 CYCLE:    1    ELOWER =     -719.011461901242    SHIFT =        0.000000000000
 CYCLE:    1    EXC    =      -34.531378710711    ERCDC =       18.795278424686
 CYCLE:    1    ETOTAL =     -476.105389587500    ERROR =      277.437451024452

 CYCLE:    2    EUPPER =     -441.574022588751    CDMIX =        0.300000000000
 CYCLE:    2    ELOWER =     -441.574022589203    SHIFT =        0.000000000000
 CYCLE:    2    EXC    =      -34.531375197424    ERCDC =        0.000016343958
 CYCLE:    2    ETOTAL =     -476.105397786175    ERROR =        0.000000000452

 CYCLE:    3    EUPPER =     -441.574022217631    CDMIX =        0.300000000000
 CYCLE:    3    ELOWER =     -441.574022217771    SHIFT =        0.000000000000
 CYCLE:    3    EXC    =      -34.531372849513    ERCDC =        0.000007288803
 CYCLE:    3    ETOTAL =     -476.105395067144    ERROR =        0.000000000140

 CYCLE:    4    EUPPER =     -441.574019817894    CDMIX =        0.300000000000
 CYCLE:    4    ELOWER =     -441.574019817946    SHIFT =        0.000000000000
 CYCLE:    4    EXC    =      -34.531371032526    EDIIS =        0.000004289747
 CYCLE:    4    ETOTAL =     -476.105390850419    ERROR =        0.000000000052

 CYCLE:    5    EUPPER =     -441.574020588035    CDMIX =        0.200000000000
 CYCLE:    5    ELOWER =     -441.574020588095    SHIFT =        0.000000000000
 CYCLE:    5    EXC    =      -34.531369541159    EDIIS =        0.000007658797
 CYCLE:    5    ETOTAL =     -476.105390129195    ERROR =        0.000000000060

 CYCLE:    6    EUPPER =     -441.574016220395    CDMIX =        0.200000000000
 CYCLE:    6    ELOWER =     -441.574016220434    SHIFT =        0.000000000000
 CYCLE:    6    EXC    =      -34.531371422876    EDIIS =        0.000006528368
 CYCLE:    6    ETOTAL =     -476.105387643271    ERROR =        0.000000000039

 CYCLE:    7    EUPPER =     -441.574018824736    CDMIX =        0.200000000000
 CYCLE:    7    ELOWER =     -441.574018824737    SHIFT =        0.000000000000
 CYCLE:    7    EXC    =      -34.531370769811    EDIIS =        0.000000812945
 CYCLE:    7    ETOTAL =     -476.105389594547    ERROR =        0.000000000002

 CYCLE:    8    EUPPER =     -441.574018613901    CDMIX =        0.100000000000
 CYCLE:    8    ELOWER =     -441.574018613904    SHIFT =        0.000000000000
 CYCLE:    8    EXC    =      -34.531370974864    ERCDC =        0.000001072555
 CYCLE:    8    ETOTAL =     -476.105389588765    ERROR =        0.000000000003
 
 *** SCF CONVERGED ***
 

 ELECTRONIC CORE ENERGY      =       -719.011367055
 ELECTRONIC COULOMB ENERGY   =        277.437348441
 ELECTRONIC HARTREE ENERGY   =       -441.574018614

 EXCHANGE ENERGY             =        -33.394313913
 CORRELATION ENERGY          =         -1.137057062
 EXCHANGE-CORRELATION ENERGY =        -34.531370975

 ELECTRONIC SCF ENERGY       =       -476.105389589
 NUCLEAR-REPULSION ENERGY    =        106.051978871
 TOTAL SCF ENERGY            =       -370.053410718
                                                                                

 SCF ITERATION                    STEP TIME:     0.720  TOTAL TIME:       1.052
 
 
 
 *************************************
 *** INTRINSIC REACTION COORDINATE ***
 *************************************


 MOLECULE ORIENTATION OF IRC START STRUCTURE IN ANGSTROM

  NO.  ATOM        X              Y              Z        Z-ATOM   MASS   TYPE

    1  C         0.000000       0.000000       0.000000       6    12.011  QM
    2  C         0.000000       0.000000       1.523165       6    12.011  QM
    3  H         1.026978       0.000000      -0.402655       1     1.008  QM
    4  H         0.613670       0.798251       1.962147       1     1.008  QM
    5  H        -0.521663      -0.880344      -0.417385       1     1.008  QM
    6  H        -1.009442       0.045801       1.964661       1     1.008  QM
    7  H        -0.513685       0.900298      -0.386923       1     1.008  QM
    8  SI        1.294836      -1.707058       2.452231      14    28.085  QM
    9  H         1.307796      -0.917738       3.735029       1     1.008  QM
   10  H         2.397779      -1.162594       1.584707       1     1.008  QM
   11  H        -0.054458      -1.572672       1.774886       1     1.008  QM


 
 THE START HESSIAN WAS READ FROM THE RESTART FILE

  ANGLE =       1.11  COS_ANGLE =       0.44


 IRC COORDINATES OF STEP 1 IN ANGSTROM

  NO.  ATOM        X              Y              Z        Z-ATOM   MASS   TYPE

    1  C        -0.000181       0.000395      -0.000526       6    12.011  QM
    2  C        -0.002453      -0.001599       1.522381       6    12.011  QM
    3  H         1.027256      -0.000229      -0.401751       1     1.008  QM
    4  H         0.617266       0.789361       1.965409       1     1.008  QM
    5  H        -0.521634      -0.879890      -0.418054       1     1.008  QM
    6  H        -1.012245       0.052945       1.962298       1     1.008  QM
    7  H        -0.513335       0.900703      -0.387206       1     1.008  QM
    8  SI        1.295812      -1.708788       2.452947      14    28.085  QM
    9  H         1.310434      -0.909836       3.731849       1     1.008  QM
   10  H         2.397170      -1.153519       1.587160       1     1.008  QM
   11  H        -0.053754      -1.525970       1.770409       1     1.008  QM


 RMSQ FORCE :   0.0011297  MAXIMUM :   0.0000100  CONVERGED :NO 
 MAX FORCE  :   0.0040116  MAXIMUM :   0.0000150  CONVERGED :NO 

 NUMBER OF CONSTRAINED OPTIMIZATION CYCLES: 1
 
 TOTAL ENERGY = -370.053636687575
 
 
 CURRENT SPLINE LENGTH: 0.053 AMU^1/2*ANGSTROM
 IRC COORDINATE: 0.053 AMU^1/2*ANGSTROM

  ANGLE =       0.02  COS_ANGLE =       1.00


 IRC COORDINATES OF STEP 2 IN ANGSTROM

  NO.  ATOM        X              Y              Z        Z-ATOM   MASS   TYPE

    1  C        -0.000382       0.000816      -0.001083       6    12.011  QM
    2  C        -0.004915      -0.003252       1.521617       6    12.011  QM
    3  H         1.027528      -0.000543      -0.400808       1     1.008  QM
    4  H         0.620809       0.780349       1.968593       1     1.008  QM
    5  H        -0.521695      -0.879390      -0.418687       1     1.008  QM
    6  H        -1.015052       0.060250       1.959878       1     1.008  QM
    7  H        -0.512866       0.901220      -0.387573       1     1.008  QM
    8  SI        1.296778      -1.710500       2.453660      14    28.085  QM
    9  H         1.313204      -0.902085       3.728788       1     1.008  QM
   10  H         2.396693      -1.144472       1.589726       1     1.008  QM
   11  H        -0.052717      -1.479283       1.766117       1     1.008  QM


 RMSQ FORCE :   0.0022399  MAXIMUM :   0.0000100  CONVERGED :NO 
 MAX FORCE  :   0.0078459  MAXIMUM :   0.0000150  CONVERGED :NO 

 NUMBER OF CONSTRAINED OPTIMIZATION CYCLES: 6
 
 TOTAL ENERGY = -370.054284313426
 
 
 CURRENT SPLINE LENGTH: 0.053 AMU^1/2*ANGSTROM
 IRC COORDINATE: 0.106 AMU^1/2*ANGSTROM

  ANGLE =       0.01  COS_ANGLE =       1.00


 IRC COORDINATES OF STEP 3 IN ANGSTROM

  NO.  ATOM        X              Y              Z        Z-ATOM   MASS   TYPE

    1  C        -0.000587       0.001258      -0.001662       6    12.011  QM
    2  C        -0.007403      -0.004938       1.520865       6    12.011  QM
    3  H         1.027813      -0.000867      -0.399845       1     1.008  QM
    4  H         0.624354       0.771099       1.971798       1     1.008  QM
    5  H        -0.521749      -0.878894      -0.419284       1     1.008  QM
    6  H        -1.017859       0.067924       1.957363       1     1.008  QM
    7  H        -0.512365       0.901744      -0.388006       1     1.008  QM
    8  SI        1.297738      -1.712207       2.454364      14    28.085  QM
    9  H         1.316149      -0.894361       3.725768       1     1.008  QM
   10  H         2.396377      -1.135429       1.592449       1     1.008  QM
   11  H        -0.051479      -1.432728       1.762024       1     1.008  QM


 RMSQ FORCE :   0.0032956  MAXIMUM :   0.0000100  CONVERGED :NO 
 MAX FORCE  :   0.0114770  MAXIMUM :   0.0000150  CONVERGED :NO 

 NUMBER OF CONSTRAINED OPTIMIZATION CYCLES: 10
 
 TOTAL ENERGY = -370.055354057852
 
 
 CURRENT SPLINE LENGTH: 0.053 AMU^1/2*ANGSTROM
 IRC COORDINATE: 0.159 AMU^1/2*ANGSTROM

  ANGLE =       0.02  COS_ANGLE =       1.00


 IRC COORDINATES OF STEP 4 IN ANGSTROM

  NO.  ATOM        X              Y              Z        Z-ATOM   MASS   TYPE

    1  C        -0.000801       0.001744      -0.002292       6    12.011  QM
    2  C        -0.009995      -0.006616       1.520097       6    12.011  QM
    3  H         1.028126      -0.001238      -0.398848       1     1.008  QM
    4  H         0.627987       0.761472       1.975069       1     1.008  QM
    5  H        -0.521836      -0.878353      -0.419900       1     1.008  QM
    6  H        -1.020746       0.076208       1.954686       1     1.008  QM
    7  H        -0.511770       0.902327      -0.388541       1     1.008  QM
    8  SI        1.298722      -1.713939       2.455084      14    28.085  QM
    9  H         1.319413      -0.886610       3.722766       1     1.008  QM
   10  H         2.396223      -1.126295       1.595394       1     1.008  QM
   11  H        -0.050149      -1.386541       1.758282       1     1.008  QM


 RMSQ FORCE :   0.0042378  MAXIMUM :   0.0000100  CONVERGED :NO 
 MAX FORCE  :   0.0148192  MAXIMUM :   0.0000150  CONVERGED :NO 

 NUMBER OF CONSTRAINED OPTIMIZATION CYCLES: 4
 
 TOTAL ENERGY = -370.056801388311
 
 
 CURRENT SPLINE LENGTH: 0.053 AMU^1/2*ANGSTROM
 IRC COORDINATE: 0.212 AMU^1/2*ANGSTROM

  ANGLE =       0.03  COS_ANGLE =       1.00


 IRC COORDINATES OF STEP 5 IN ANGSTROM

  NO.  ATOM        X              Y              Z        Z-ATOM   MASS   TYPE

    1  C        -0.001031       0.002291      -0.002997       6    12.011  QM
    2  C        -0.012768      -0.008190       1.519268       6    12.011  QM
    3  H         1.028474      -0.001639      -0.397803       1     1.008  QM
    4  H         0.631816       0.751312       1.978464       1     1.008  QM
    5  H        -0.521941      -0.877764      -0.420545       1     1.008  QM
    6  H        -1.023758       0.085383       1.951784       1     1.008  QM
    7  H        -0.511091       0.902978      -0.389226       1     1.008  QM
    8  SI        1.299766      -1.715752       2.455844      14    28.085  QM
    9  H         1.323046      -0.878639       3.719662       1     1.008  QM
   10  H         2.396192      -1.116825       1.598664       1     1.008  QM
   11  H        -0.048814      -1.341077       1.755007       1     1.008  QM


 RMSQ FORCE :   0.0049991  MAXIMUM :   0.0000100  CONVERGED :NO 
 MAX FORCE  :   0.0177447  MAXIMUM :   0.0000150  CONVERGED :NO 

 NUMBER OF CONSTRAINED OPTIMIZATION CYCLES: 5
 
 TOTAL ENERGY = -370.058539151418
 
 
 CURRENT SPLINE LENGTH: 0.053 AMU^1/2*ANGSTROM
 IRC COORDINATE: 0.265 AMU^1/2*ANGSTROM

  ANGLE =       0.06  COS_ANGLE =       1.00


 IRC COORDINATES OF STEP 6 IN ANGSTROM

  NO.  ATOM        X              Y              Z        Z-ATOM   MASS   TYPE

    1  C        -0.001288       0.002933      -0.003814       6    12.011  QM
    2  C        -0.015839      -0.009523       1.518315       6    12.011  QM
    3  H         1.028867      -0.002078      -0.396685       1     1.008  QM
    4  H         0.635934       0.740440       1.982011       1     1.008  QM
    5  H        -0.522084      -0.877090      -0.421271       1     1.008  QM
    6  H        -1.026959       0.095778       1.948548       1     1.008  QM
    7  H        -0.510297       0.903743      -0.390143       1     1.008  QM
    8  SI        1.300927      -1.717723       2.456689      14    28.085  QM
    9  H         1.327172      -0.870230       3.716306       1     1.008  QM
   10  H         2.396214      -1.106743       1.602378       1     1.008  QM
   11  H        -0.047623      -1.296909       1.752450       1     1.008  QM


 RMSQ FORCE :   0.0055242  MAXIMUM :   0.0000100  CONVERGED :NO 
 MAX FORCE  :   0.0201185  MAXIMUM :   0.0000150  CONVERGED :NO 

 NUMBER OF CONSTRAINED OPTIMIZATION CYCLES: 2
 
 TOTAL ENERGY = -370.060434358189
 
 
 CURRENT SPLINE LENGTH: 0.053 AMU^1/2*ANGSTROM
 IRC COORDINATE: 0.318 AMU^1/2*ANGSTROM

  ANGLE =       0.10  COS_ANGLE =       1.00


 IRC COORDINATES OF STEP 7 IN ANGSTROM

  NO.  ATOM        X              Y              Z        Z-ATOM   MASS   TYPE

    1  C        -0.001578       0.003714      -0.004806       6    12.011  QM
    2  C        -0.019417      -0.010380       1.517143       6    12.011  QM
    3  H         1.029339      -0.002587      -0.395452       1     1.008  QM
    4  H         0.640603       0.728503       1.985803       1     1.008  QM
    5  H        -0.522299      -0.876268      -0.422145       1     1.008  QM
    6  H        -1.030480       0.108068       1.944787       1     1.008  QM
    7  H        -0.509314       0.904692      -0.391437       1     1.008  QM
    8  SI        1.302294      -1.719972       2.457674      14    28.085  QM
    9  H         1.332045      -0.861039       3.712469       1     1.008  QM
   10  H         2.396205      -1.095574       1.606805       1     1.008  QM
   11  H        -0.046882      -1.255342       1.751130       1     1.008  QM


 RMSQ FORCE :   0.0058046  MAXIMUM :   0.0000100  CONVERGED :NO 
 MAX FORCE  :   0.0217557  MAXIMUM :   0.0000150  CONVERGED :NO 

 NUMBER OF CONSTRAINED OPTIMIZATION CYCLES: 5
 
 TOTAL ENERGY = -370.062318002155
 
 
 CURRENT SPLINE LENGTH: 0.053 AMU^1/2*ANGSTROM
 IRC COORDINATE: 0.370 AMU^1/2*ANGSTROM

  ANGLE =       0.16  COS_ANGLE =       0.99


 IRC COORDINATES OF STEP 8 IN ANGSTROM

  NO.  ATOM        X              Y              Z        Z-ATOM   MASS   TYPE

    1  C        -0.001922       0.004714      -0.006078       6    12.011  QM
    2  C        -0.023753      -0.010397       1.515621       6    12.011  QM
    3  H         1.029912      -0.003187      -0.394078       1     1.008  QM
    4  H         0.645921       0.715439       1.989731       1     1.008  QM
    5  H        -0.522647      -0.875187      -0.423310       1     1.008  QM
    6  H        -1.034402       0.122908       1.940340       1     1.008  QM
    7  H        -0.508038       0.905943      -0.393352       1     1.008  QM
    8  SI        1.304001      -1.722648       2.458900      14    28.085  QM
    9  H         1.337876      -0.850946       3.707899       1     1.008  QM
   10  H         2.395982      -1.083006       1.612138       1     1.008  QM
   11  H        -0.047179      -1.218650       1.751726       1     1.008  QM


 RMSQ FORCE :   0.0059051  MAXIMUM :   0.0000100  CONVERGED :NO 
 MAX FORCE  :   0.0224896  MAXIMUM :   0.0000150  CONVERGED :NO 

 NUMBER OF CONSTRAINED OPTIMIZATION CYCLES: 11
 
 TOTAL ENERGY = -370.064027760597
 
 
 CURRENT SPLINE LENGTH: 0.053 AMU^1/2*ANGSTROM
 IRC COORDINATE: 0.423 AMU^1/2*ANGSTROM

  ANGLE =       0.21  COS_ANGLE =       0.98


 IRC COORDINATES OF STEP 9 IN ANGSTROM

  NO.  ATOM        X              Y              Z        Z-ATOM   MASS   TYPE

    1  C        -0.002308       0.005951      -0.007633       6    12.011  QM
    2  C        -0.028946      -0.009316       1.513656       6    12.011  QM
    3  H         1.030611      -0.003920      -0.392520       1     1.008  QM
    4  H         0.651813       0.701682       1.993515       1     1.008  QM
    5  H        -0.523178      -0.873748      -0.424886       1     1.008  QM
    6  H        -1.038685       0.140415       1.935291       1     1.008  QM
    7  H        -0.506347       0.907559      -0.396035       1     1.008  QM
    8  SI        1.306115      -1.725775       2.460397      14    28.085  QM
    9  H         1.344694      -0.840357       3.702675       1     1.008  QM
   10  H         2.395353      -1.069351       1.618453       1     1.008  QM
   11  H        -0.049251      -1.189450       1.754892       1     1.008  QM


 RMSQ FORCE :   0.0059094  MAXIMUM :   0.0000100  CONVERGED :NO 
 MAX FORCE  :   0.0223080  MAXIMUM :   0.0000150  CONVERGED :NO 

 NUMBER OF CONSTRAINED OPTIMIZATION CYCLES: 6
 
 TOTAL ENERGY = -370.065484336072
 
 
 CURRENT SPLINE LENGTH: 0.053 AMU^1/2*ANGSTROM
 IRC COORDINATE: 0.476 AMU^1/2*ANGSTROM

  ANGLE =       0.20  COS_ANGLE =       0.98


 IRC COORDINATES OF STEP 10 IN ANGSTROM

  NO.  ATOM        X              Y              Z        Z-ATOM   MASS   TYPE

    1  C        -0.002733       0.007400      -0.009490       6    12.011  QM
    2  C        -0.034825      -0.007135       1.511378       6    12.011  QM
    3  H         1.031401      -0.004795      -0.390891       1     1.008  QM
    4  H         0.657565       0.688552       1.996501       1     1.008  QM
    5  H        -0.523933      -0.871911      -0.426966       1     1.008  QM
    6  H        -1.043124       0.159666       1.929923       1     1.008  QM
    7  H        -0.504199       0.909534      -0.399559       1     1.008  QM
    8  SI        1.308622      -1.729267       2.462162      14    28.085  QM
    9  H         1.351966      -0.830196       3.697166       1     1.008  QM
   10  H         2.394114      -1.055567       1.625085       1     1.008  QM
   11  H        -0.053525      -1.168413       1.760272       1     1.008  QM


 RMSQ FORCE :   0.0058196  MAXIMUM :   0.0000100  CONVERGED :NO 
 MAX FORCE  :   0.0214212  MAXIMUM :   0.0000150  CONVERGED :NO 

 NUMBER OF CONSTRAINED OPTIMIZATION CYCLES: 10
 
 TOTAL ENERGY = -370.066721473925
 
 
 CURRENT SPLINE LENGTH: 0.053 AMU^1/2*ANGSTROM
 IRC COORDINATE: 0.529 AMU^1/2*ANGSTROM

  ANGLE =       0.15  COS_ANGLE =       0.99


 IRC COORDINATES OF STEP 11 IN ANGSTROM

  NO.  ATOM        X              Y              Z        Z-ATOM   MASS   TYPE

    1  C        -0.003186       0.008995      -0.011570       6    12.011  QM
    2  C        -0.041120      -0.004179       1.508932       6    12.011  QM
    3  H         1.032247      -0.005831      -0.389222       1     1.008  QM
    4  H         0.662598       0.676941       1.998358       1     1.008  QM
    5  H        -0.524911      -0.869698      -0.429547       1     1.008  QM
    6  H        -1.047573       0.179573       1.924524       1     1.008  QM
    7  H        -0.501599       0.911799      -0.403770       1     1.008  QM
    8  SI        1.311424      -1.732963       2.464125      14    28.085  QM
    9  H         1.359222      -0.821241       3.691923       1     1.008  QM
   10  H         2.392323      -1.042615       1.631446       1     1.008  QM
   11  H        -0.059692      -1.153312       1.767088       1     1.008  QM


 RMSQ FORCE :   0.0056252  MAXIMUM :   0.0000100  CONVERGED :NO 
 MAX FORCE  :   0.0201704  MAXIMUM :   0.0000150  CONVERGED :NO 

 NUMBER OF CONSTRAINED OPTIMIZATION CYCLES: 9
 
 TOTAL ENERGY = -370.067807667468
 
 
 CURRENT SPLINE LENGTH: 0.053 AMU^1/2*ANGSTROM
 IRC COORDINATE: 0.582 AMU^1/2*ANGSTROM

  ANGLE =       0.11  COS_ANGLE =       0.99


 IRC COORDINATES OF STEP 12 IN ANGSTROM

  NO.  ATOM        X              Y              Z        Z-ATOM   MASS   TYPE

    1  C        -0.003671       0.010686      -0.013829       6    12.011  QM
    2  C        -0.047675      -0.000728       1.506424       6    12.011  QM
    3  H         1.033134      -0.007070      -0.387494       1     1.008  QM
    4  H         0.666538       0.667212       1.999036       1     1.008  QM
    5  H        -0.526104      -0.867140      -0.432608       1     1.008  QM
    6  H        -1.052007       0.199498       1.919156       1     1.008  QM
    7  H        -0.498536       0.914318      -0.408522       1     1.008  QM
    8  SI        1.314447      -1.736772       2.466242      14    28.085  QM
    9  H         1.366285      -0.813829       3.687323       1     1.008  QM
   10  H         2.390097      -1.030962       1.637100       1     1.008  QM
   11  H        -0.067157      -1.141535       1.774664       1     1.008  QM


 RMSQ FORCE :   0.0053523  MAXIMUM :   0.0000100  CONVERGED :NO 
 MAX FORCE  :   0.0187857  MAXIMUM :   0.0000150  CONVERGED :NO 

 NUMBER OF CONSTRAINED OPTIMIZATION CYCLES: 6
 
 TOTAL ENERGY = -370.068783508376
 
 
 CURRENT SPLINE LENGTH: 0.053 AMU^1/2*ANGSTROM
 IRC COORDINATE: 0.635 AMU^1/2*ANGSTROM

  ANGLE =       0.08  COS_ANGLE =       1.00


 IRC COORDINATES OF STEP 13 IN ANGSTROM

  NO.  ATOM        X              Y              Z        Z-ATOM   MASS   TYPE

    1  C        -0.004209       0.012444      -0.016229       6    12.011  QM
    2  C        -0.054392       0.003051       1.503889       6    12.011  QM
    3  H         1.034017      -0.008543      -0.385708       1     1.008  QM
    4  H         0.669338       0.659385       1.998651       1     1.008  QM
    5  H        -0.527534      -0.864277      -0.436074       1     1.008  QM
    6  H        -1.056473       0.219148       1.913828       1     1.008  QM
    7  H        -0.495047       0.917060      -0.413676       1     1.008  QM
    8  SI        1.317643      -1.740659       2.468480      14    28.085  QM
    9  H         1.372956      -0.807910       3.683510       1     1.008  QM
   10  H         2.387682      -1.020704       1.642060       1     1.008  QM
   11  H        -0.075314      -1.131371       1.782519       1     1.008  QM


 RMSQ FORCE :   0.0050385  MAXIMUM :   0.0000100  CONVERGED :NO 
 MAX FORCE  :   0.0173798  MAXIMUM :   0.0000150  CONVERGED :NO 

 NUMBER OF CONSTRAINED OPTIMIZATION CYCLES: 5
 
 TOTAL ENERGY = -370.069667684284
 
 
 CURRENT SPLINE LENGTH: 0.053 AMU^1/2*ANGSTROM
 IRC COORDINATE: 0.688 AMU^1/2*ANGSTROM

  ANGLE =       0.08  COS_ANGLE =       1.00


 IRC COORDINATES OF STEP 14 IN ANGSTROM

  NO.  ATOM        X              Y              Z        Z-ATOM   MASS   TYPE

    1  C        -0.004804       0.014255      -0.018768       6    12.011  QM
    2  C        -0.061239       0.007088       1.501359       6    12.011  QM
    3  H         1.034890      -0.010328      -0.383849       1     1.008  QM
    4  H         0.670866       0.653503       1.997394       1     1.008  QM
    5  H        -0.529248      -0.861111      -0.439901       1     1.008  QM
    6  H        -1.061049       0.238221       1.908409       1     1.008  QM
    7  H        -0.491088       0.920046      -0.419151       1     1.008  QM
    8  SI        1.320981      -1.744601       2.470831      14    28.085  QM
    9  H         1.379415      -0.803518       3.680642       1     1.008  QM
   10  H         2.385169      -1.011968       1.646167       1     1.008  QM
   11  H        -0.083666      -1.121924       1.790375       1     1.008  QM


 RMSQ FORCE :   0.0047100  MAXIMUM :   0.0000100  CONVERGED :NO 
 MAX FORCE  :   0.0160188  MAXIMUM :   0.0000150  CONVERGED :NO 

 NUMBER OF CONSTRAINED OPTIMIZATION CYCLES: 5
 
 TOTAL ENERGY = -370.070470870857
 
 
 CURRENT SPLINE LENGTH: 0.053 AMU^1/2*ANGSTROM
 IRC COORDINATE: 0.741 AMU^1/2*ANGSTROM

  ANGLE =       0.07  COS_ANGLE =       1.00


 IRC COORDINATES OF STEP 15 IN ANGSTROM

  NO.  ATOM        X              Y              Z        Z-ATOM   MASS   TYPE

    1  C        -0.005464       0.016103      -0.021415       6    12.011  QM
    2  C        -0.068168       0.011352       1.498827       6    12.011  QM
    3  H         1.035720      -0.012467      -0.381926       1     1.008  QM
    4  H         0.671174       0.649484       1.995455       1     1.008  QM
    5  H        -0.531276      -0.857673      -0.444000       1     1.008  QM
    6  H        -1.065807       0.256496       1.902845       1     1.008  QM
    7  H        -0.486681       0.923262      -0.424858       1     1.008  QM
    8  SI        1.324429      -1.748587       2.473277      14    28.085  QM
    9  H         1.385665      -0.800475       3.678656       1     1.008  QM
   10  H         2.382703      -1.004666       1.649496       1     1.008  QM
   11  H        -0.091865      -1.112820       1.798040       1     1.008  QM


 RMSQ FORCE :   0.0043810  MAXIMUM :   0.0000100  CONVERGED :NO 
 MAX FORCE  :   0.0147247  MAXIMUM :   0.0000150  CONVERGED :NO 

 NUMBER OF CONSTRAINED OPTIMIZATION CYCLES: 5
 
 TOTAL ENERGY = -370.071201470375
 
 
 CURRENT SPLINE LENGTH: 0.053 AMU^1/2*ANGSTROM
 IRC COORDINATE: 0.794 AMU^1/2*ANGSTROM

  ANGLE =       0.07  COS_ANGLE =       1.00


 IRC COORDINATES OF STEP 16 IN ANGSTROM

  NO.  ATOM        X              Y              Z        Z-ATOM   MASS   TYPE

    1  C        -0.006190       0.017970      -0.024123       6    12.011  QM
    2  C        -0.075148       0.015813       1.496264       6    12.011  QM
    3  H         1.036496      -0.015032      -0.379921       1     1.008  QM
    4  H         0.670300       0.647167       1.993014       1     1.008  QM
    5  H        -0.533674      -0.853973      -0.448268       1     1.008  QM
    6  H        -1.070791       0.273823       1.897086       1     1.008  QM
    7  H        -0.481811       0.926710      -0.430708       1     1.008  QM
    8  SI        1.327957      -1.752595       2.475794      14    28.085  QM
    9  H         1.391852      -0.798713       3.677523       1     1.008  QM
   10  H         2.380424      -0.998741       1.652246       1     1.008  QM
   11  H        -0.099668      -1.103818       1.805435       1     1.008  QM


 RMSQ FORCE :   0.0040628  MAXIMUM :   0.0000100  CONVERGED :NO 
 MAX FORCE  :   0.0135264  MAXIMUM :   0.0000150  CONVERGED :NO 

 NUMBER OF CONSTRAINED OPTIMIZATION CYCLES: 6
 
 TOTAL ENERGY = -370.071866686320
 
 
 CURRENT SPLINE LENGTH: 0.053 AMU^1/2*ANGSTROM
 IRC COORDINATE: 0.847 AMU^1/2*ANGSTROM

  ANGLE =       0.06  COS_ANGLE =       1.00


 IRC COORDINATES OF STEP 17 IN ANGSTROM

  NO.  ATOM        X              Y              Z        Z-ATOM   MASS   TYPE

    1  C        -0.006989       0.019863      -0.026880       6    12.011  QM
    2  C        -0.082129       0.020463       1.493666       6    12.011  QM
    3  H         1.037161      -0.018036      -0.377895       1     1.008  QM
    4  H         0.668293       0.646509       1.990245       1     1.008  QM
    5  H        -0.536487      -0.850012      -0.452620       1     1.008  QM
    6  H        -1.076072       0.289997       1.891087       1     1.008  QM
    7  H        -0.476517       0.930374      -0.436643       1     1.008  QM
    8  SI        1.331544      -1.756631       2.478382      14    28.085  QM
    9  H         1.397989      -0.797930       3.677106       1     1.008  QM
   10  H         2.378363      -0.994057       1.654481       1     1.008  QM
   11  H        -0.106868      -1.094933       1.812405       1     1.008  QM


 RMSQ FORCE :   0.0037585  MAXIMUM :   0.0000100  CONVERGED :NO 
 MAX FORCE  :   0.0124112  MAXIMUM :   0.0000150  CONVERGED :NO 

 NUMBER OF CONSTRAINED OPTIMIZATION CYCLES: 6
 
 TOTAL ENERGY = -370.072472904880
 
 
 CURRENT SPLINE LENGTH: 0.053 AMU^1/2*ANGSTROM
 IRC COORDINATE: 0.900 AMU^1/2*ANGSTROM

  ANGLE =       0.06  COS_ANGLE =       1.00


 IRC COORDINATES OF STEP 18 IN ANGSTROM

  NO.  ATOM        X              Y              Z        Z-ATOM   MASS   TYPE

    1  C        -0.007855       0.021771      -0.029677       6    12.011  QM
    2  C        -0.089091       0.025305       1.491045       6    12.011  QM
    3  H         1.037706      -0.021551      -0.375886       1     1.008  QM
    4  H         0.665232       0.647394       1.987248       1     1.008  QM
    5  H        -0.539779      -0.845794      -0.456972       1     1.008  QM
    6  H        -1.081702       0.304823       1.884842       1     1.008  QM
    7  H        -0.470793       0.934251      -0.442634       1     1.008  QM
    8  SI        1.335173      -1.760683       2.481029      14    28.085  QM
    9  H         1.404103      -0.798074       3.677293       1     1.008  QM
   10  H         2.376610      -0.990509       1.656271       1     1.008  QM
   11  H        -0.113344      -1.086154       1.818820       1     1.008  QM


 RMSQ FORCE :   0.0034672  MAXIMUM :   0.0000100  CONVERGED :NO 
 MAX FORCE  :   0.0113834  MAXIMUM :   0.0000150  CONVERGED :NO 

 NUMBER OF CONSTRAINED OPTIMIZATION CYCLES: 4
 
 TOTAL ENERGY = -370.073025885588
 
 
 CURRENT SPLINE LENGTH: 0.053 AMU^1/2*ANGSTROM
 IRC COORDINATE: 0.953 AMU^1/2*ANGSTROM

  ANGLE =       0.06  COS_ANGLE =       1.00


 IRC COORDINATES OF STEP 19 IN ANGSTROM

  NO.  ATOM        X              Y              Z        Z-ATOM   MASS   TYPE

    1  C        -0.008804       0.023720      -0.032531       6    12.011  QM
    2  C        -0.095980       0.030323       1.488409       6    12.011  QM
    3  H         1.038062      -0.025532      -0.374007       1     1.008  QM
    4  H         0.661200       0.649773       1.984140       1     1.008  QM
    5  H        -0.543572      -0.841317      -0.461277       1     1.008  QM
    6  H        -1.087727       0.318109       1.878362       1     1.008  QM
    7  H        -0.464729       0.938317      -0.448670       1     1.008  QM
    8  SI        1.338828      -1.764761       2.483746      14    28.085  QM
    9  H         1.410139      -0.798855       3.677932       1     1.008  QM
   10  H         2.375139      -0.987976       1.657676       1     1.008  QM
   11  H        -0.118917      -1.077539       1.824590       1     1.008  QM


 RMSQ FORCE :   0.0031904  MAXIMUM :   0.0000100  CONVERGED :NO 
 MAX FORCE  :   0.0104288  MAXIMUM :   0.0000150  CONVERGED :NO 

 NUMBER OF CONSTRAINED OPTIMIZATION CYCLES: 5
 
 TOTAL ENERGY = -370.073530832899
 
 
 CURRENT SPLINE LENGTH: 0.053 AMU^1/2*ANGSTROM
 IRC COORDINATE: 1.005 AMU^1/2*ANGSTROM

  ANGLE =       0.06  COS_ANGLE =       1.00


 IRC COORDINATES OF STEP 20 IN ANGSTROM

  NO.  ATOM        X              Y              Z        Z-ATOM   MASS   TYPE

    1  C        -0.009845       0.025707      -0.035373       6    12.011  QM
    2  C        -0.102764       0.035458       1.485681       6    12.011  QM
    3  H         1.038217      -0.030073      -0.372225       1     1.008  QM
    4  H         0.656223       0.653434       1.980973       1     1.008  QM
    5  H        -0.547984      -0.836512      -0.465474       1     1.008  QM
    6  H        -1.094112       0.329923       1.871693       1     1.008  QM
    7  H        -0.458257       0.942640      -0.454640       1     1.008  QM
    8  SI        1.342492      -1.768845       2.486514      14    28.085  QM
    9  H         1.416156      -0.800170       3.678953       1     1.008  QM
   10  H         2.374022      -0.986316       1.658994       1     1.008  QM
   11  H        -0.123513      -1.069010       1.829738       1     1.008  QM


 RMSQ FORCE :   0.0029342  MAXIMUM :   0.0000100  CONVERGED :NO 
 MAX FORCE  :   0.0095556  MAXIMUM :   0.0000150  CONVERGED :NO 

 NUMBER OF CONSTRAINED OPTIMIZATION CYCLES: 8
 
 TOTAL ENERGY = -370.073992477221
 
 
 CURRENT SPLINE LENGTH: 0.053 AMU^1/2*ANGSTROM
 IRC COORDINATE: 1.058 AMU^1/2*ANGSTROM

  ANGLE =       0.05  COS_ANGLE =       1.00


 IRC COORDINATES OF STEP 21 IN ANGSTROM

  NO.  ATOM        X              Y              Z        Z-ATOM   MASS   TYPE

    1  C        -0.010936       0.027720      -0.038208       6    12.011  QM
    2  C        -0.109453       0.040706       1.482904       6    12.011  QM
    3  H         1.038178      -0.035086      -0.370543       1     1.008  QM
    4  H         0.650425       0.658305       1.977842       1     1.008  QM
    5  H        -0.552872      -0.831447      -0.469531       1     1.008  QM
    6  H        -1.100906       0.340249       1.864837       1     1.008  QM
    7  H        -0.451458       0.947096      -0.460540       1     1.008  QM
    8  SI        1.346145      -1.772927       2.489317      14    28.085  QM
    9  H         1.422301      -0.801871       3.680264       1     1.008  QM
   10  H         2.373225      -0.985510       1.660135       1     1.008  QM
   11  H        -0.127185      -1.060628       1.834334       1     1.008  QM


 RMSQ FORCE :   0.0026933  MAXIMUM :   0.0000100  CONVERGED :NO 
 MAX FORCE  :   0.0087499  MAXIMUM :   0.0000150  CONVERGED :NO 

 NUMBER OF CONSTRAINED OPTIMIZATION CYCLES: 8
 
 TOTAL ENERGY = -370.074415039174
 
 
 CURRENT SPLINE LENGTH: 0.053 AMU^1/2*ANGSTROM
 IRC COORDINATE: 1.111 AMU^1/2*ANGSTROM

  ANGLE =       0.05  COS_ANGLE =       1.00


 IRC COORDINATES OF STEP 22 IN ANGSTROM

  NO.  ATOM        X              Y              Z        Z-ATOM   MASS   TYPE

    1  C        -0.012083       0.029758      -0.041017       6    12.011  QM
    2  C        -0.116018       0.046033       1.480076       6    12.011  QM
    3  H         1.037946      -0.040620      -0.368983       1     1.008  QM
    4  H         0.643831       0.664231       1.974736       1     1.008  QM
    5  H        -0.558312      -0.826089      -0.473434       1     1.008  QM
    6  H        -1.108041       0.349090       1.857804       1     1.008  QM
    7  H        -0.444297       0.951741      -0.466353       1     1.008  QM
    8  SI        1.349782      -1.777000       2.492147      14    28.085  QM
    9  H         1.428476      -0.803817       3.681751       1     1.008  QM
   10  H         2.372737      -0.985375       1.661202       1     1.008  QM
   11  H        -0.129993      -1.052370       1.838447       1     1.008  QM


 RMSQ FORCE :   0.0024694  MAXIMUM :   0.0000100  CONVERGED :NO 
 MAX FORCE  :   0.0080040  MAXIMUM :   0.0000150  CONVERGED :NO 

 NUMBER OF CONSTRAINED OPTIMIZATION CYCLES: 7
 
 TOTAL ENERGY = -370.074802167737
 
 
 CURRENT SPLINE LENGTH: 0.053 AMU^1/2*ANGSTROM
 IRC COORDINATE: 1.164 AMU^1/2*ANGSTROM

  ANGLE =       0.05  COS_ANGLE =       1.00


 IRC COORDINATES OF STEP 23 IN ANGSTROM

  NO.  ATOM        X              Y              Z        Z-ATOM   MASS   TYPE

    1  C        -0.013319       0.031850      -0.043839       6    12.011  QM
    2  C        -0.122431       0.051401       1.477204       6    12.011  QM
    3  H         1.037455      -0.046649      -0.367633       1     1.008  QM
    4  H         0.636652       0.671046       1.971622       1     1.008  QM
    5  H        -0.564354      -0.820378      -0.477236       1     1.008  QM
    6  H        -1.115450       0.356483       1.850705       1     1.008  QM
    7  H        -0.436813       0.956601      -0.472051       1     1.008  QM
    8  SI        1.353398      -1.781060       2.495020      14    28.085  QM
    9  H         1.434525      -0.806045       3.683377       1     1.008  QM
   10  H         2.372627      -0.985797       1.662273       1     1.008  QM
   11  H        -0.131841      -1.044287       1.841893       1     1.008  QM


 RMSQ FORCE :   0.0022608  MAXIMUM :   0.0000100  CONVERGED :NO 
 MAX FORCE  :   0.0073212  MAXIMUM :   0.0000150  CONVERGED :NO 

 NUMBER OF CONSTRAINED OPTIMIZATION CYCLES: 6
 
 TOTAL ENERGY = -370.075157028060
 
 
 CURRENT SPLINE LENGTH: 0.053 AMU^1/2*ANGSTROM
 IRC COORDINATE: 1.217 AMU^1/2*ANGSTROM

  ANGLE =       0.04  COS_ANGLE =       1.00


 IRC COORDINATES OF STEP 24 IN ANGSTROM

  NO.  ATOM        X              Y              Z        Z-ATOM   MASS   TYPE

    1  C        -0.014637       0.034002      -0.046659       6    12.011  QM
    2  C        -0.128676       0.056765       1.474272       6    12.011  QM
    3  H         1.036686      -0.053138      -0.366474       1     1.008  QM
    4  H         0.628914       0.678637       1.968538       1     1.008  QM
    5  H        -0.570982      -0.814274      -0.480950       1     1.008  QM
    6  H        -1.123065       0.362563       1.843543       1     1.008  QM
    7  H        -0.429005       0.961665      -0.477570       1     1.008  QM
    8  SI        1.356989      -1.785104       2.497931      14    28.085  QM
    9  H         1.440449      -0.808315       3.685087       1     1.008  QM
   10  H         2.372806      -0.986702       1.663405       1     1.008  QM
   11  H        -0.132843      -1.036406       1.844800       1     1.008  QM


 RMSQ FORCE :   0.0020664  MAXIMUM :   0.0000100  CONVERGED :NO 
 MAX FORCE  :   0.0066813  MAXIMUM :   0.0000150  CONVERGED :NO 

 NUMBER OF CONSTRAINED OPTIMIZATION CYCLES: 6
 
 TOTAL ENERGY = -370.075482400525
 
 
 CURRENT SPLINE LENGTH: 0.053 AMU^1/2*ANGSTROM
 IRC COORDINATE: 1.270 AMU^1/2*ANGSTROM

  ANGLE =       0.04  COS_ANGLE =       1.00


 IRC COORDINATES OF STEP 25 IN ANGSTROM

  NO.  ATOM        X              Y              Z        Z-ATOM   MASS   TYPE

    1  C        -0.016007       0.036196      -0.049470       6    12.011  QM
    2  C        -0.134791       0.062129       1.471299       6    12.011  QM
    3  H         1.035691      -0.059910      -0.365469       1     1.008  QM
    4  H         0.620702       0.686899       1.965479       1     1.008  QM
    5  H        -0.577970      -0.807901      -0.484596       1     1.008  QM
    6  H        -1.130903       0.367528       1.836376       1     1.008  QM
    7  H        -0.421005       0.966836      -0.482947       1     1.008  QM
    8  SI        1.360548      -1.789127       2.500866      14    28.085  QM
    9  H         1.446399      -0.810634       3.686860       1     1.008  QM
   10  H         2.373272      -0.988121       1.664510       1     1.008  QM
   11  H        -0.133112      -1.028660       1.847308       1     1.008  QM


 RMSQ FORCE :   0.0018861  MAXIMUM :   0.0000100  CONVERGED :NO 
 MAX FORCE  :   0.0060824  MAXIMUM :   0.0000150  CONVERGED :NO 

 NUMBER OF CONSTRAINED OPTIMIZATION CYCLES: 6
 
 TOTAL ENERGY = -370.075780654718
 
 
 CURRENT SPLINE LENGTH: 0.053 AMU^1/2*ANGSTROM
 IRC COORDINATE: 1.323 AMU^1/2*ANGSTROM

  ANGLE =       0.04  COS_ANGLE =       1.00


 IRC COORDINATES OF STEP 26 IN ANGSTROM

  NO.  ATOM        X              Y              Z        Z-ATOM   MASS   TYPE

    1  C        -0.017500       0.038495      -0.052318       6    12.011  QM
    2  C        -0.140713       0.067398       1.468256       6    12.011  QM
    3  H         1.034360      -0.067058      -0.364756       1     1.008  QM
    4  H         0.612196       0.695581       1.962371       1     1.008  QM
    5  H        -0.585595      -0.801019      -0.488288       1     1.008  QM
    6  H        -1.138769       0.371404       1.829273       1     1.008  QM
    7  H        -0.412721       0.972305      -0.488084       1     1.008  QM
    8  SI        1.364085      -1.793125       2.503862      14    28.085  QM
    9  H         1.452096      -0.812984       3.688690       1     1.008  QM
   10  H         2.374069      -0.989869       1.665783       1     1.008  QM
   11  H        -0.132658      -1.021150       1.849279       1     1.008  QM


 RMSQ FORCE :   0.0017197  MAXIMUM :   0.0000100  CONVERGED :NO 
 MAX FORCE  :   0.0055266  MAXIMUM :   0.0000150  CONVERGED :NO 

 NUMBER OF CONSTRAINED OPTIMIZATION CYCLES: 10
 
 TOTAL ENERGY = -370.076053708081
 
 
 CURRENT SPLINE LENGTH: 0.053 AMU^1/2*ANGSTROM
 IRC COORDINATE: 1.376 AMU^1/2*ANGSTROM

  ANGLE =       0.03  COS_ANGLE =       1.00


 IRC COORDINATES OF STEP 27 IN ANGSTROM

  NO.  ATOM        X              Y              Z        Z-ATOM   MASS   TYPE

    1  C        -0.019092       0.040886      -0.055180       6    12.011  QM
    2  C        -0.146470       0.072577       1.465138       6    12.011  QM
    3  H         1.032734      -0.074454      -0.364274       1     1.008  QM
    4  H         0.603432       0.704575       1.959237       1     1.008  QM
    5  H        -0.593681      -0.793716      -0.492015       1     1.008  QM
    6  H        -1.146633       0.374355       1.822248       1     1.008  QM
    7  H        -0.404242       0.977990      -0.492978       1     1.008  QM
    8  SI        1.367595      -1.797100       2.506907      14    28.085  QM
    9  H         1.457660      -0.815256       3.690510       1     1.008  QM
   10  H         2.375144      -0.991966       1.667174       1     1.008  QM
   11  H        -0.131596      -1.013819       1.850758       1     1.008  QM


 RMSQ FORCE :   0.0015644  MAXIMUM :   0.0000100  CONVERGED :NO 
 MAX FORCE  :   0.0050021  MAXIMUM :   0.0000150  CONVERGED :NO 

 NUMBER OF CONSTRAINED OPTIMIZATION CYCLES: 8
 
 TOTAL ENERGY = -370.076303252847
 
 
 CURRENT SPLINE LENGTH: 0.053 AMU^1/2*ANGSTROM
 IRC COORDINATE: 1.429 AMU^1/2*ANGSTROM

  ANGLE =       0.03  COS_ANGLE =       1.00


 IRC COORDINATES OF STEP 28 IN ANGSTROM

  NO.  ATOM        X              Y              Z        Z-ATOM   MASS   TYPE

    1  C        -0.020799       0.043394      -0.058101       6    12.011  QM
    2  C        -0.152068       0.077625       1.461960       6    12.011  QM
    3  H         1.030803      -0.082068      -0.364065       1     1.008  QM
    4  H         0.594594       0.713684       1.956032       1     1.008  QM
    5  H        -0.602219      -0.785942      -0.495860       1     1.008  QM
    6  H        -1.154439       0.376528       1.815374       1     1.008  QM
    7  H        -0.395582       0.983919      -0.497657       1     1.008  QM
    8  SI        1.371085      -1.801043       2.510011      14    28.085  QM
    9  H         1.463053      -0.817533       3.692402       1     1.008  QM
   10  H         2.376545      -0.994425       1.668747       1     1.008  QM
   11  H        -0.130041      -1.006718       1.851853       1     1.008  QM


 RMSQ FORCE :   0.0014204  MAXIMUM :   0.0000100  CONVERGED :NO 
 MAX FORCE  :   0.0045226  MAXIMUM :   0.0000150  CONVERGED :NO 

 NUMBER OF CONSTRAINED OPTIMIZATION CYCLES: 7
 
 TOTAL ENERGY = -370.076530713752
 
 
 CURRENT SPLINE LENGTH: 0.053 AMU^1/2*ANGSTROM
 IRC COORDINATE: 1.482 AMU^1/2*ANGSTROM

  ANGLE =       0.03  COS_ANGLE =       1.00


 IRC COORDINATES OF STEP 29 IN ANGSTROM

  NO.  ATOM        X              Y              Z        Z-ATOM   MASS   TYPE

    1  C        -0.022623       0.046024      -0.061070       6    12.011  QM
    2  C        -0.157495       0.082517       1.458705       6    12.011  QM
    3  H         1.028534      -0.089889      -0.364164       1     1.008  QM
    4  H         0.585702       0.722818       1.952786       1     1.008  QM
    5  H        -0.611260      -0.777651      -0.499833       1     1.008  QM
    6  H        -1.162121       0.378024       1.808679       1     1.008  QM
    7  H        -0.386728       0.990121      -0.502060       1     1.008  QM
    8  SI        1.374552      -1.804952       2.513179      14    28.085  QM
    9  H         1.468258      -0.819734       3.694317       1     1.008  QM
   10  H         2.378238      -0.997145       1.670488       1     1.008  QM
   11  H        -0.128059      -0.999879       1.852461       1     1.008  QM


 RMSQ FORCE :   0.0012850  MAXIMUM :   0.0000100  CONVERGED :NO 
 MAX FORCE  :   0.0040660  MAXIMUM :   0.0000150  CONVERGED :NO 

 NUMBER OF CONSTRAINED OPTIMIZATION CYCLES: 3
 
 TOTAL ENERGY = -370.076737303461
 
 
 CURRENT SPLINE LENGTH: 0.053 AMU^1/2*ANGSTROM
 IRC COORDINATE: 1.535 AMU^1/2*ANGSTROM

  ANGLE =       0.04  COS_ANGLE =       1.00


 IRC COORDINATES OF STEP 30 IN ANGSTROM

  NO.  ATOM        X              Y              Z        Z-ATOM   MASS   TYPE

    1  C        -0.024549       0.048769      -0.064108       6    12.011  QM
    2  C        -0.162807       0.087274       1.455408       6    12.011  QM
    3  H         1.025973      -0.097670      -0.364435       1     1.008  QM
    4  H         0.576827       0.731895       1.949427       1     1.008  QM
    5  H        -0.620446      -0.768999      -0.504017       1     1.008  QM
    6  H        -1.169661       0.379084       1.802110       1     1.008  QM
    7  H        -0.377832       0.996426      -0.506283       1     1.008  QM
    8  SI        1.378003      -1.808836       2.516405      14    28.085  QM
    9  H         1.473477      -0.821916       3.696268       1     1.008  QM
   10  H         2.380246      -1.000233       1.672315       1     1.008  QM
   11  H        -0.125872      -0.993174       1.852825       1     1.008  QM


 RMSQ FORCE :   0.0011582  MAXIMUM :   0.0000100  CONVERGED :NO 
 MAX FORCE  :   0.0036433  MAXIMUM :   0.0000150  CONVERGED :NO 

 NUMBER OF CONSTRAINED OPTIMIZATION CYCLES: 4
 
 TOTAL ENERGY = -370.076924151420
 
 
 CURRENT SPLINE LENGTH: 0.053 AMU^1/2*ANGSTROM
 IRC COORDINATE: 1.588 AMU^1/2*ANGSTROM

  ANGLE =       0.04  COS_ANGLE =       1.00


 IRC COORDINATES OF STEP 31 IN ANGSTROM

  NO.  ATOM        X              Y              Z        Z-ATOM   MASS   TYPE

    1  C        -0.026617       0.051667      -0.067227       6    12.011  QM
    2  C        -0.167952       0.091847       1.452027       6    12.011  QM
    3  H         1.023105      -0.105404      -0.365086       1     1.008  QM
    4  H         0.568111       0.740766       1.945985       1     1.008  QM
    5  H        -0.629998      -0.759918      -0.508388       1     1.008  QM
    6  H        -1.176972       0.379721       1.795777       1     1.008  QM
    7  H        -0.368965       1.003005      -0.510244       1     1.008  QM
    8  SI        1.381439      -1.812696       2.519716      14    28.085  QM
    9  H         1.478506      -0.824023       3.698211       1     1.008  QM
   10  H         2.382548      -1.003554       1.674329       1     1.008  QM
   11  H        -0.123376      -0.986729       1.852689       1     1.008  QM


 RMSQ FORCE :   0.0010404  MAXIMUM :   0.0000100  CONVERGED :NO 
 MAX FORCE  :   0.0032484  MAXIMUM :   0.0000150  CONVERGED :NO 

 NUMBER OF CONSTRAINED OPTIMIZATION CYCLES: 8
 
 TOTAL ENERGY = -370.077092211091
 
 
 CURRENT SPLINE LENGTH: 0.053 AMU^1/2*ANGSTROM
 IRC COORDINATE: 1.640 AMU^1/2*ANGSTROM

  ANGLE =       0.04  COS_ANGLE =       1.00


 IRC COORDINATES OF STEP 32 IN ANGSTROM

  NO.  ATOM        X              Y              Z        Z-ATOM   MASS   TYPE

    1  C        -0.028825       0.054725      -0.070458       6    12.011  QM
    2  C        -0.172932       0.096225       1.448590       6    12.011  QM
    3  H         1.019886      -0.113087      -0.366125       1     1.008  QM
    4  H         0.559616       0.749312       1.942483       1     1.008  QM
    5  H        -0.639842      -0.750365      -0.512957       1     1.008  QM
    6  H        -1.183998       0.380018       1.789704       1     1.008  QM
    7  H        -0.360107       1.009796      -0.513969       1     1.008  QM
    8  SI        1.384861      -1.816526       2.523116      14    28.085  QM
    9  H         1.483312      -0.826046       3.700210       1     1.008  QM
   10  H         2.385098      -1.007114       1.676515       1     1.008  QM
   11  H        -0.120708      -0.980584       1.852002       1     1.008  QM


 RMSQ FORCE :   0.0009291  MAXIMUM :   0.0000100  CONVERGED :NO 
 MAX FORCE  :   0.0028777  MAXIMUM :   0.0000150  CONVERGED :NO 

 NUMBER OF CONSTRAINED OPTIMIZATION CYCLES: 11
 
 TOTAL ENERGY = -370.077242438803
 
 
 CURRENT SPLINE LENGTH: 0.053 AMU^1/2*ANGSTROM
 IRC COORDINATE: 1.693 AMU^1/2*ANGSTROM

  ANGLE =       0.04  COS_ANGLE =       1.00


 IRC COORDINATES OF STEP 33 IN ANGSTROM

  NO.  ATOM        X              Y              Z        Z-ATOM   MASS   TYPE

    1  C        -0.031254       0.058026      -0.073836       6    12.011  QM
    2  C        -0.177661       0.100320       1.445040       6    12.011  QM
    3  H         1.016238      -0.120375      -0.367656       1     1.008  QM
    4  H         0.551519       0.757396       1.938839       1     1.008  QM
    5  H        -0.649933      -0.740327      -0.517858       1     1.008  QM
    6  H        -1.190609       0.380038       1.783944       1     1.008  QM
    7  H        -0.351559       1.016861      -0.517362       1     1.008  QM
    8  SI        1.388270      -1.820338       2.526648      14    28.085  QM
    9  H         1.487833      -0.827875       3.702192       1     1.008  QM
   10  H         2.387946      -1.010938       1.678924       1     1.008  QM
   11  H        -0.117894      -0.974838       1.850812       1     1.008  QM


 RMSQ FORCE :   0.0008250  MAXIMUM :   0.0000100  CONVERGED :NO 
 MAX FORCE  :   0.0025288  MAXIMUM :   0.0000150  CONVERGED :NO 

 NUMBER OF CONSTRAINED OPTIMIZATION CYCLES: 9
 
 TOTAL ENERGY = -370.077375811674
 
 
 CURRENT SPLINE LENGTH: 0.053 AMU^1/2*ANGSTROM
 IRC COORDINATE: 1.746 AMU^1/2*ANGSTROM

  ANGLE =       0.05  COS_ANGLE =       1.00


 IRC COORDINATES OF STEP 34 IN ANGSTROM

  NO.  ATOM        X              Y              Z        Z-ATOM   MASS   TYPE

    1  C        -0.033923       0.061614      -0.077390       6    12.011  QM
    2  C        -0.182092       0.104050       1.441377       6    12.011  QM
    3  H         1.012157      -0.127183      -0.369827       1     1.008  QM
    4  H         0.543951       0.764822       1.935066       1     1.008  QM
    5  H        -0.660315      -0.729744      -0.523106       1     1.008  QM
    6  H        -1.196722       0.379771       1.778577       1     1.008  QM
    7  H        -0.343401       1.024306      -0.520350       1     1.008  QM
    8  SI        1.391650      -1.824112       2.530332      14    28.085  QM
    9  H         1.492097      -0.829417       3.704143       1     1.008  QM
   10  H         2.391067      -1.015118       1.681509       1     1.008  QM
   11  H        -0.114920      -0.969610       1.848949       1     1.008  QM


 RMSQ FORCE :   0.0007294  MAXIMUM :   0.0000100  CONVERGED :NO 
 MAX FORCE  :   0.0022013  MAXIMUM :   0.0000150  CONVERGED :NO 

 NUMBER OF CONSTRAINED OPTIMIZATION CYCLES: 12
 
 TOTAL ENERGY = -370.077493340865
 
 
 CURRENT SPLINE LENGTH: 0.053 AMU^1/2*ANGSTROM
 IRC COORDINATE: 1.799 AMU^1/2*ANGSTROM

  ANGLE =       0.07  COS_ANGLE =       1.00


 IRC COORDINATES OF STEP 35 IN ANGSTROM

  NO.  ATOM        X              Y              Z        Z-ATOM   MASS   TYPE

    1  C        -0.036833       0.065463      -0.081107       6    12.011  QM
    2  C        -0.186241       0.107482       1.437591       6    12.011  QM
    3  H         1.007649      -0.133347      -0.372650       1     1.008  QM
    4  H         0.537026       0.771524       1.931210       1     1.008  QM
    5  H        -0.670740      -0.718812      -0.528579       1     1.008  QM
    6  H        -1.202283       0.379273       1.773708       1     1.008  QM
    7  H        -0.335847       1.031923      -0.523058       1     1.008  QM
    8  SI        1.394999      -1.827852       2.534155      14    28.085  QM
    9  H         1.496044      -0.830866       3.706103       1     1.008  QM
   10  H         2.394623      -1.019574       1.684424       1     1.008  QM
   11  H        -0.111827      -0.964907       1.846369       1     1.008  QM


 RMSQ FORCE :   0.0006361  MAXIMUM :   0.0000100  CONVERGED :NO 
 MAX FORCE  :   0.0019208  MAXIMUM :   0.0000150  CONVERGED :NO 

 NUMBER OF CONSTRAINED OPTIMIZATION CYCLES: 13
 
 TOTAL ENERGY = -370.077596139880
 
 
 CURRENT SPLINE LENGTH: 0.053 AMU^1/2*ANGSTROM
 IRC COORDINATE: 1.852 AMU^1/2*ANGSTROM

  ANGLE =       0.07  COS_ANGLE =       1.00


 IRC COORDINATES OF STEP 36 IN ANGSTROM

  NO.  ATOM        X              Y              Z        Z-ATOM   MASS   TYPE

    1  C        -0.039988       0.069585      -0.085013       6    12.011  QM
    2  C        -0.190041       0.110557       1.433740       6    12.011  QM
    3  H         1.002746      -0.138792      -0.376144       1     1.008  QM
    4  H         0.530735       0.777500       1.927240       1     1.008  QM
    5  H        -0.681311      -0.707565      -0.534331       1     1.008  QM
    6  H        -1.207289       0.378555       1.769258       1     1.008  QM
    7  H        -0.328955       1.039798      -0.525498       1     1.008  QM
    8  SI        1.398304      -1.831550       2.538110      14    28.085  QM
    9  H         1.499620      -0.832059       3.708133       1     1.008  QM
   10  H         2.398354      -1.024253       1.687626       1     1.008  QM
   11  H        -0.108588      -0.960725       1.843099       1     1.008  QM


 RMSQ FORCE :   0.0005540  MAXIMUM :   0.0000100  CONVERGED :NO 
 MAX FORCE  :   0.0017430  MAXIMUM :   0.0000150  CONVERGED :NO 

 NUMBER OF CONSTRAINED OPTIMIZATION CYCLES: 22
 
 TOTAL ENERGY = -370.077685321045
 
 
 CURRENT SPLINE LENGTH: 0.053 AMU^1/2*ANGSTROM
 IRC COORDINATE: 1.905 AMU^1/2*ANGSTROM

  ANGLE =       0.09  COS_ANGLE =       1.00


 IRC COORDINATES OF STEP 37 IN ANGSTROM

  NO.  ATOM        X              Y              Z        Z-ATOM   MASS   TYPE

    1  C        -0.043490       0.074043      -0.089143       6    12.011  QM
    2  C        -0.193317       0.113135       1.429788       6    12.011  QM
    3  H         0.997349      -0.143376      -0.380597       1     1.008  QM
    4  H         0.525492       0.782435       1.923134       1     1.008  QM
    5  H        -0.692112      -0.695923      -0.540345       1     1.008  QM
    6  H        -1.211399       0.377533       1.765488       1     1.008  QM
    7  H        -0.322992       1.048043      -0.527468       1     1.008  QM
    8  SI        1.401533      -1.835168       2.542223      14    28.085  QM
    9  H         1.502251      -0.833007       3.710123       1     1.008  QM
   10  H         2.402493      -1.028931       1.691373       1     1.008  QM
   11  H        -0.105124      -0.957365       1.838918       1     1.008  QM


 RMSQ FORCE :   0.0004764  MAXIMUM :   0.0000100  CONVERGED :NO 
 MAX FORCE  :   0.0015491  MAXIMUM :   0.0000150  CONVERGED :NO 

 NUMBER OF CONSTRAINED OPTIMIZATION CYCLES: 13
 
 TOTAL ENERGY = -370.077762079344
 
 
 CURRENT SPLINE LENGTH: 0.053 AMU^1/2*ANGSTROM
 IRC COORDINATE: 1.958 AMU^1/2*ANGSTROM

  ANGLE =       0.10  COS_ANGLE =       1.00


 IRC COORDINATES OF STEP 38 IN ANGSTROM

  NO.  ATOM        X              Y              Z        Z-ATOM   MASS   TYPE

    1  C        -0.047257       0.078879      -0.093461       6    12.011  QM
    2  C        -0.196070       0.115109       1.425735       6    12.011  QM
    3  H         0.991582      -0.146515      -0.386050       1     1.008  QM
    4  H         0.521147       0.786304       1.918978       1     1.008  QM
    5  H        -0.702774      -0.684049      -0.546600       1     1.008  QM
    6  H        -1.214741       0.376064       1.762337       1     1.008  QM
    7  H        -0.318322       1.056628      -0.528812       1     1.008  QM
    8  SI        1.404636      -1.838672       2.546511      14    28.085  QM
    9  H         1.504852      -0.833298       3.711883       1     1.008  QM
   10  H         2.406726      -1.034309       1.694863       1     1.008  QM
   11  H        -0.101458      -0.954942       1.833752       1     1.008  QM


 RMSQ FORCE :   0.0004097  MAXIMUM :   0.0000100  CONVERGED :NO 
 MAX FORCE  :   0.0013830  MAXIMUM :   0.0000150  CONVERGED :NO 

 NUMBER OF CONSTRAINED OPTIMIZATION CYCLES: 15
 
 TOTAL ENERGY = -370.077827817311
 
 
 CURRENT SPLINE LENGTH: 0.053 AMU^1/2*ANGSTROM
 IRC COORDINATE: 2.011 AMU^1/2*ANGSTROM

  ANGLE =       0.10  COS_ANGLE =       0.99


 IRC COORDINATES OF STEP 39 IN ANGSTROM

  NO.  ATOM        X              Y              Z        Z-ATOM   MASS   TYPE

    1  C        -0.051349       0.084029      -0.097942       6    12.011  QM
    2  C        -0.198205       0.116533       1.421617       6    12.011  QM
    3  H         0.985440      -0.148318      -0.392437       1     1.008  QM
    4  H         0.517994       0.788994       1.914750       1     1.008  QM
    5  H        -0.713310      -0.672164      -0.552970       1     1.008  QM
    6  H        -1.217099       0.374252       1.759956       1     1.008  QM
    7  H        -0.315051       1.065400      -0.529718       1     1.008  QM
    8  SI        1.407603      -1.842054       2.550913      14    28.085  QM
    9  H         1.506606      -0.833204       3.713497       1     1.008  QM
   10  H         2.411253      -1.039777       1.698791       1     1.008  QM
   11  H        -0.097531      -0.953418       1.827665       1     1.008  QM


 RMSQ FORCE :   0.0003483  MAXIMUM :   0.0000100  CONVERGED :NO 
 MAX FORCE  :   0.0012166  MAXIMUM :   0.0000150  CONVERGED :NO 

 NUMBER OF CONSTRAINED OPTIMIZATION CYCLES: 16
 
 TOTAL ENERGY = -370.077883965560
 
 
 CURRENT SPLINE LENGTH: 0.053 AMU^1/2*ANGSTROM
 IRC COORDINATE: 2.064 AMU^1/2*ANGSTROM

  ANGLE =       0.11  COS_ANGLE =       0.99


 IRC COORDINATES OF STEP 40 IN ANGSTROM

  NO.  ATOM        X              Y              Z        Z-ATOM   MASS   TYPE

    1  C        -0.055706       0.089543      -0.102554       6    12.011  QM
    2  C        -0.199573       0.117104       1.417492       6    12.011  QM
    3  H         0.978961      -0.148640      -0.399935       1     1.008  QM
    4  H         0.516166       0.790159       1.910597       1     1.008  QM
    5  H        -0.723771      -0.660086      -0.559495       1     1.008  QM
    6  H        -1.218322       0.371691       1.758504       1     1.008  QM
    7  H        -0.313193       1.074577      -0.529804       1     1.008  QM
    8  SI        1.410323      -1.845182       2.555417      14    28.085  QM
    9  H         1.507910      -0.832230       3.714637       1     1.008  QM
   10  H         2.415944      -1.045821       1.702525       1     1.008  QM
   11  H        -0.093265      -0.953240       1.820401       1     1.008  QM


 RMSQ FORCE :   0.0002969  MAXIMUM :   0.0000100  CONVERGED :NO 
 MAX FORCE  :   0.0010622  MAXIMUM :   0.0000150  CONVERGED :NO 

 NUMBER OF CONSTRAINED OPTIMIZATION CYCLES: 16
 
 TOTAL ENERGY = -370.077931945047
 
 
 CURRENT SPLINE LENGTH: 0.053 AMU^1/2*ANGSTROM
 IRC COORDINATE: 2.117 AMU^1/2*ANGSTROM

  ANGLE =       0.11  COS_ANGLE =       0.99


 IRC COORDINATES OF STEP 41 IN ANGSTROM

  NO.  ATOM        X              Y              Z        Z-ATOM   MASS   TYPE

    1  C        -0.060340       0.095254      -0.107244       6    12.011  QM
    2  C        -0.200242       0.117178       1.413354       6    12.011  QM
    3  H         0.972282      -0.147229      -0.408304       1     1.008  QM
    4  H         0.515575       0.790314       1.906350       1     1.008  QM
    5  H        -0.733724      -0.648535      -0.565866       1     1.008  QM
    6  H        -1.218514       0.368895       1.757820       1     1.008  QM
    7  H        -0.313242       1.083643      -0.529499       1     1.008  QM
    8  SI        1.412854      -1.848161       2.559950      14    28.085  QM
    9  H         1.508125      -0.831018       3.715787       1     1.008  QM
   10  H         2.420836      -1.051705       1.706857       1     1.008  QM
   11  H        -0.088682      -0.953850       1.812404       1     1.008  QM


 RMSQ FORCE :   0.0002512  MAXIMUM :   0.0000100  CONVERGED :NO 
 MAX FORCE  :   0.0009257  MAXIMUM :   0.0000150  CONVERGED :NO 

 NUMBER OF CONSTRAINED OPTIMIZATION CYCLES: 15
 
 TOTAL ENERGY = -370.077973214787
 
 
 CURRENT SPLINE LENGTH: 0.053 AMU^1/2*ANGSTROM
 IRC COORDINATE: 2.170 AMU^1/2*ANGSTROM

  ANGLE =       0.13  COS_ANGLE =       0.99


 IRC COORDINATES OF STEP 42 IN ANGSTROM

  NO.  ATOM        X              Y              Z        Z-ATOM   MASS   TYPE

    1  C        -0.065182       0.101102      -0.111947       6    12.011  QM
    2  C        -0.200189       0.116657       1.409266       6    12.011  QM
    3  H         0.965414      -0.144501      -0.417469       1     1.008  QM
    4  H         0.516263       0.789347       1.902080       1     1.008  QM
    5  H        -0.743435      -0.637339      -0.572055       1     1.008  QM
    6  H        -1.217681       0.365630       1.757977       1     1.008  QM
    7  H        -0.314745       1.092742      -0.528654       1     1.008  QM
    8  SI        1.415151      -1.850904       2.564453      14    28.085  QM
    9  H         1.507244      -0.829516       3.716858       1     1.008  QM
   10  H         2.425931      -1.057398       1.711684       1     1.008  QM
   11  H        -0.083739      -0.955417       1.803581       1     1.008  QM


 RMSQ FORCE :   0.0002140  MAXIMUM :   0.0000100  CONVERGED :NO 
 MAX FORCE  :   0.0008004  MAXIMUM :   0.0000150  CONVERGED :NO 

 NUMBER OF CONSTRAINED OPTIMIZATION CYCLES: 17
 
 TOTAL ENERGY = -370.078008872541
 
 
 CURRENT SPLINE LENGTH: 0.053 AMU^1/2*ANGSTROM
 IRC COORDINATE: 2.223 AMU^1/2*ANGSTROM

  ANGLE =       0.14  COS_ANGLE =       0.99


 IRC COORDINATES OF STEP 43 IN ANGSTROM

  NO.  ATOM        X              Y              Z        Z-ATOM   MASS   TYPE

    1  C        -0.070131       0.107088      -0.116574       6    12.011  QM
    2  C        -0.199424       0.115387       1.405286       6    12.011  QM
    3  H         0.958407      -0.140712      -0.427297       1     1.008  QM
    4  H         0.518091       0.787072       1.897921       1     1.008  QM
    5  H        -0.752953      -0.626206      -0.578116       1     1.008  QM
    6  H        -1.215779       0.361762       1.758872       1     1.008  QM
    7  H        -0.317303       1.101935      -0.527024       1     1.008  QM
    8  SI        1.417143      -1.853329       2.568885      14    28.085  QM
    9  H         1.505929      -0.827365       3.717497       1     1.008  QM
   10  H         2.431175      -1.063346       1.716427       1     1.008  QM
   11  H        -0.078581      -0.958075       1.794014       1     1.008  QM


 RMSQ FORCE :   0.0001824  MAXIMUM :   0.0000100  CONVERGED :NO 
 MAX FORCE  :   0.0006849  MAXIMUM :   0.0000150  CONVERGED :NO 

 NUMBER OF CONSTRAINED OPTIMIZATION CYCLES: 14
 
 TOTAL ENERGY = -370.078039856491
 
 
 CURRENT SPLINE LENGTH: 0.053 AMU^1/2*ANGSTROM
 IRC COORDINATE: 2.275 AMU^1/2*ANGSTROM

  ANGLE =       0.18  COS_ANGLE =       0.98


 IRC COORDINATES OF STEP 44 IN ANGSTROM

  NO.  ATOM        X              Y              Z        Z-ATOM   MASS   TYPE

    1  C        -0.075150       0.113099      -0.121175       6    12.011  QM
    2  C        -0.198298       0.113910       1.401342       6    12.011  QM
    3  H         0.951429      -0.135899      -0.437453       1     1.008  QM
    4  H         0.520527       0.784431       1.893783       1     1.008  QM
    5  H        -0.762011      -0.615611      -0.583935       1     1.008  QM
    6  H        -1.213427       0.357752       1.760158       1     1.008  QM
    7  H        -0.320960       1.110919      -0.525253       1     1.008  QM
    8  SI        1.419013      -1.855669       2.573287      14    28.085  QM
    9  H         1.503904      -0.824928       3.718007       1     1.008  QM
   10  H         2.436140      -1.069114       1.721221       1     1.008  QM
   11  H        -0.073210      -0.961049       1.784200       1     1.008  QM


 RMSQ FORCE :   0.0001530  MAXIMUM :   0.0000100  CONVERGED :NO 
 MAX FORCE  :   0.0005905  MAXIMUM :   0.0000150  CONVERGED :NO 

 NUMBER OF CONSTRAINED OPTIMIZATION CYCLES: 10
 
 TOTAL ENERGY = -370.078066832469
 
 
 CURRENT SPLINE LENGTH: 0.053 AMU^1/2*ANGSTROM
 IRC COORDINATE: 2.328 AMU^1/2*ANGSTROM

  ANGLE =       0.22  COS_ANGLE =       0.98


 IRC COORDINATES OF STEP 45 IN ANGSTROM

  NO.  ATOM        X              Y              Z        Z-ATOM   MASS   TYPE

    1  C        -0.080280       0.119070      -0.125569       6    12.011  QM
    2  C        -0.196412       0.111738       1.397522       6    12.011  QM
    3  H         0.944207      -0.130662      -0.448068       1     1.008  QM
    4  H         0.524192       0.780567       1.889635       1     1.008  QM
    5  H        -0.771191      -0.605125      -0.589387       1     1.008  QM
    6  H        -1.209915       0.353120       1.762279       1     1.008  QM
    7  H        -0.325238       1.119910      -0.522676       1     1.008  QM
    8  SI        1.420552      -1.857617       2.577496      14    28.085  QM
    9  H         1.500760      -0.822540       3.718527       1     1.008  QM
   10  H         2.441676      -1.074381       1.726812       1     1.008  QM
   11  H        -0.067514      -0.965046       1.773659       1     1.008  QM


 RMSQ FORCE :   0.0001292  MAXIMUM :   0.0000100  CONVERGED :NO 
 MAX FORCE  :   0.0004746  MAXIMUM :   0.0000150  CONVERGED :NO 

 NUMBER OF CONSTRAINED OPTIMIZATION CYCLES: 15
 
 TOTAL ENERGY = -370.078090212740
 
 
 CURRENT SPLINE LENGTH: 0.053 AMU^1/2*ANGSTROM
 IRC COORDINATE: 2.381 AMU^1/2*ANGSTROM

  ANGLE =       0.20  COS_ANGLE =       0.98


 IRC COORDINATES OF STEP 46 IN ANGSTROM

  NO.  ATOM        X              Y              Z        Z-ATOM   MASS   TYPE

    1  C        -0.085446       0.125011      -0.129920       6    12.011  QM
    2  C        -0.194247       0.109422       1.393760       6    12.011  QM
    3  H         0.936965      -0.124848      -0.458902       1     1.008  QM
    4  H         0.528356       0.776470       1.885464       1     1.008  QM
    5  H        -0.780138      -0.594976      -0.594623       1     1.008  QM
    6  H        -1.206073       0.348505       1.764642       1     1.008  QM
    7  H        -0.330151       1.128714      -0.519989       1     1.008  QM
    8  SI        1.421986      -1.859485       2.581640      14    28.085  QM
    9  H         1.497019      -0.820183       3.719202       1     1.008  QM
   10  H         2.447198      -1.079408       1.732831       1     1.008  QM
   11  H        -0.061746      -0.969193       1.763034       1     1.008  QM


 RMSQ FORCE :   0.0001080  MAXIMUM :   0.0000100  CONVERGED :NO 
 MAX FORCE  :   0.0003973  MAXIMUM :   0.0000150  CONVERGED :NO 

 NUMBER OF CONSTRAINED OPTIMIZATION CYCLES: 35
 
 TOTAL ENERGY = -370.078110298814
 
 
 CURRENT SPLINE LENGTH: 0.053 AMU^1/2*ANGSTROM
 IRC COORDINATE: 2.434 AMU^1/2*ANGSTROM

  ANGLE =       0.12  COS_ANGLE =       0.99


 IRC COORDINATES OF STEP 47 IN ANGSTROM

  NO.  ATOM        X              Y              Z        Z-ATOM   MASS   TYPE

    1  C        -0.090759       0.130717      -0.134078       6    12.011  QM
    2  C        -0.191467       0.106842       1.390129       6    12.011  QM
    3  H         0.929284      -0.119644      -0.470054       1     1.008  QM
    4  H         0.533677       0.771650       1.881126       1     1.008  QM
    5  H        -0.789746      -0.584767      -0.599278       1     1.008  QM
    6  H        -1.201197       0.344046       1.767667       1     1.008  QM
    7  H        -0.334937       1.137347      -0.516926       1     1.008  QM
    8  SI        1.423245      -1.861110       2.585518      14    28.085  QM
    9  H         1.490696      -0.818708       3.720739       1     1.008  QM
   10  H         2.453001      -1.082472       1.740813       1     1.008  QM
   11  H        -0.055790      -0.973739       1.752210       1     1.008  QM


 RMSQ FORCE :   0.0000897  MAXIMUM :   0.0000100  CONVERGED :NO 
 MAX FORCE  :   0.0003352  MAXIMUM :   0.0000150  CONVERGED :NO 

 NUMBER OF CONSTRAINED OPTIMIZATION CYCLES: 9
 
 TOTAL ENERGY = -370.078127228133
 
 
 CURRENT SPLINE LENGTH: 0.053 AMU^1/2*ANGSTROM
 IRC COORDINATE: 2.487 AMU^1/2*ANGSTROM

  ANGLE =       0.21  COS_ANGLE =       0.98


 IRC COORDINATES OF STEP 48 IN ANGSTROM

  NO.  ATOM        X              Y              Z        Z-ATOM   MASS   TYPE

    1  C        -0.096019       0.136511      -0.138220       6    12.011  QM
    2  C        -0.188779       0.104271       1.386403       6    12.011  QM
    3  H         0.921777      -0.113677      -0.481142       1     1.008  QM
    4  H         0.538642       0.767093       1.876746       1     1.008  QM
    5  H        -0.798889      -0.574839      -0.603961       1     1.008  QM
    6  H        -1.196500       0.339228       1.770458       1     1.008  QM
    7  H        -0.340264       1.145887      -0.513804       1     1.008  QM
    8  SI        1.424489      -1.862777       2.589487      14    28.085  QM
    9  H         1.485457      -0.816843       3.721835       1     1.008  QM
   10  H         2.458692      -1.086392       1.748005       1     1.008  QM
   11  H        -0.049692      -0.978164       1.741357       1     1.008  QM


 RMSQ FORCE :   0.0000728  MAXIMUM :   0.0000100  CONVERGED :NO 
 MAX FORCE  :   0.0002632  MAXIMUM :   0.0000150  CONVERGED :NO 

 NUMBER OF CONSTRAINED OPTIMIZATION CYCLES: 12
 
 TOTAL ENERGY = -370.078141202957
 
 
 CURRENT SPLINE LENGTH: 0.053 AMU^1/2*ANGSTROM
 IRC COORDINATE: 2.540 AMU^1/2*ANGSTROM

  ANGLE =       0.27  COS_ANGLE =       0.96


 IRC COORDINATES OF STEP 49 IN ANGSTROM

  NO.  ATOM        X              Y              Z        Z-ATOM   MASS   TYPE

    1  C        -0.101419       0.142038      -0.142222       6    12.011  QM
    2  C        -0.185577       0.101636       1.382821       6    12.011  QM
    3  H         0.913969      -0.107834      -0.492457       1     1.008  QM
    4  H         0.544520       0.762297       1.872073       1     1.008  QM
    5  H        -0.808155      -0.565414      -0.607976       1     1.008  QM
    6  H        -1.191050       0.334639       1.773712       1     1.008  QM
    7  H        -0.345952       1.153997      -0.510622       1     1.008  QM
    8  SI        1.425581      -1.864284       2.593214      14    28.085  QM
    9  H         1.477738      -0.816056       3.723832       1     1.008  QM
   10  H         2.464891      -1.088500       1.757288       1     1.008  QM
   11  H        -0.043348      -0.982701       1.730416       1     1.008  QM


 RMSQ FORCE :   0.0000563  MAXIMUM :   0.0000100  CONVERGED :NO 
 MAX FORCE  :   0.0001908  MAXIMUM :   0.0000150  CONVERGED :NO 

 NUMBER OF CONSTRAINED OPTIMIZATION CYCLES: 22
 
 TOTAL ENERGY = -370.078152290788
 
 
 CURRENT SPLINE LENGTH: 0.053 AMU^1/2*ANGSTROM
 IRC COORDINATE: 2.593 AMU^1/2*ANGSTROM

  ANGLE =       0.31  COS_ANGLE =       0.95


 IRC COORDINATES OF STEP 50 IN ANGSTROM

  NO.  ATOM        X              Y              Z        Z-ATOM   MASS   TYPE

    1  C        -0.106924       0.147487      -0.146267       6    12.011  QM
    2  C        -0.182567       0.099567       1.379062       6    12.011  QM
    3  H         0.906141      -0.101774      -0.503641       1     1.008  QM
    4  H         0.550042       0.758379       1.867067       1     1.008  QM
    5  H        -0.817230      -0.556567      -0.611711       1     1.008  QM
    6  H        -1.185819       0.330594       1.776640       1     1.008  QM
    7  H        -0.352149       1.161721      -0.507982       1     1.008  QM
    8  SI        1.426801      -1.866027       2.596998      14    28.085  QM
    9  H         1.469782      -0.816238       3.726590       1     1.008  QM
   10  H         2.471451      -1.090238       1.767705       1     1.008  QM
   11  H        -0.036938      -0.986384       1.719906       1     1.008  QM


 RMSQ FORCE :   0.0000402  MAXIMUM :   0.0000100  CONVERGED :NO 
 MAX FORCE  :   0.0001327  MAXIMUM :   0.0000150  CONVERGED :NO 

 NUMBER OF CONSTRAINED OPTIMIZATION CYCLES: 5
 
 TOTAL ENERGY = -370.078160607258
 
 
 CURRENT SPLINE LENGTH: 0.053 AMU^1/2*ANGSTROM
 IRC COORDINATE: 2.646 AMU^1/2*ANGSTROM

  ANGLE =       0.53  COS_ANGLE =       0.86


 IRC COORDINATES OF STEP 51 IN ANGSTROM

  NO.  ATOM        X              Y              Z        Z-ATOM   MASS   TYPE

    1  C        -0.112559       0.152446      -0.150153       6    12.011  QM
    2  C        -0.179151       0.097833       1.375494       6    12.011  QM
    3  H         0.897979      -0.096535      -0.514883       1     1.008  QM
    4  H         0.556159       0.755017       1.861634       1     1.008  QM
    5  H        -0.826690      -0.548386      -0.614572       1     1.008  QM
    6  H        -1.180047       0.326950       1.779885       1     1.008  QM
    7  H        -0.358405       1.168721      -0.505640       1     1.008  QM
    8  SI        1.427942      -1.867709       2.600440      14    28.085  QM
    9  H         1.458570      -0.818494       3.730946       1     1.008  QM
   10  H         2.478600      -1.089257       1.781078       1     1.008  QM
   11  H        -0.030061      -0.989586       1.709761       1     1.008  QM


 RMSQ FORCE :   0.0000253  MAXIMUM :   0.0000100  CONVERGED :NO 
 MAX FORCE  :   0.0000743  MAXIMUM :   0.0000150  CONVERGED :NO 

 NUMBER OF CONSTRAINED OPTIMIZATION CYCLES: 16
 
 TOTAL ENERGY = -370.078166298952
 
 
 CURRENT SPLINE LENGTH: 0.053 AMU^1/2*ANGSTROM
 IRC COORDINATE: 2.699 AMU^1/2*ANGSTROM

  ANGLE =       0.48  COS_ANGLE =       0.89


 IRC COORDINATES OF STEP 52 IN ANGSTROM

  NO.  ATOM        X              Y              Z        Z-ATOM   MASS   TYPE

    1  C        -0.118126       0.156834      -0.153710       6    12.011  QM
    2  C        -0.175267       0.096233       1.372126       6    12.011  QM
    3  H         0.889639      -0.092351      -0.525950       1     1.008  QM
    4  H         0.563103       0.751670       1.856027       1     1.008  QM
    5  H        -0.836462      -0.540759      -0.616505       1     1.008  QM
    6  H        -1.173556       0.323906       1.783596       1     1.008  QM
    7  H        -0.364296       1.175055      -0.503410       1     1.008  QM
    8  SI        1.428889      -1.869209       2.603443      14    28.085  QM
    9  H         1.444286      -0.822669       3.736804       1     1.008  QM
   10  H         2.486010      -1.085638       1.797372       1     1.008  QM
   11  H        -0.023070      -0.992608       1.700085       1     1.008  QM


 RMSQ FORCE :   0.0000118  MAXIMUM :   0.0000100  CONVERGED :NO 
 MAX FORCE  :   0.0000401  MAXIMUM :   0.0000150  CONVERGED :NO 

 NUMBER OF CONSTRAINED OPTIMIZATION CYCLES: 6
 
 TOTAL ENERGY = -370.078169575607
 
 
 CURRENT SPLINE LENGTH: 0.053 AMU^1/2*ANGSTROM
 IRC COORDINATE: 2.752 AMU^1/2*ANGSTROM

  ANGLE =       1.63  COS_ANGLE =      -0.06


 IRC COORDINATES OF STEP 53 IN ANGSTROM

  NO.  ATOM        X              Y              Z        Z-ATOM   MASS   TYPE

    1  C        -0.123586       0.161125      -0.157190       6    12.011  QM
    2  C        -0.171398       0.094577       1.368798       6    12.011  QM
    3  H         0.881234      -0.088801      -0.536849       1     1.008  QM
    4  H         0.570484       0.747809       1.850374       1     1.008  QM
    5  H        -0.846445      -0.532859      -0.618348       1     1.008  QM
    6  H        -1.166887       0.321614       1.787237       1     1.008  QM
    7  H        -0.369456       1.181389      -0.501145       1     1.008  QM
    8  SI        1.429771      -1.870749       2.606471      14    28.085  QM
    9  H         1.429384      -0.827253       3.742769       1     1.008  QM
   10  H         2.493087      -1.081516       1.814177       1     1.008  QM
   11  H        -0.016942      -0.995739       1.690424       1     1.008  QM


 RMSQ FORCE :   0.0000054  MAXIMUM :   0.0000100  CONVERGED :YES
 MAX FORCE  :   0.0000162  MAXIMUM :   0.0000150  CONVERGED :NO 

 NUMBER OF CONSTRAINED OPTIMIZATION CYCLES: 3
 
 TOTAL ENERGY = -370.078170597919
 
 
 CURRENT SPLINE LENGTH: 0.053 AMU^1/2*ANGSTROM
 IRC COORDINATE: 2.805 AMU^1/2*ANGSTROM
 
 
 *** COORDINATES RELOADED ***
 
 
 *** COORDINATES RELOADED ***
 
 
 *** COORDINATES RELOADED ***
 
 
 *** COORDINATES RELOADED ***
 
 
 *** COORDINATES RELOADED ***
 
 
 *** COORDINATES RELOADED ***

  ANGLE =       0.81  COS_ANGLE =       0.69


 IRC COORDINATES OF STEP 54 IN ANGSTROM

  NO.  ATOM        X              Y              Z        Z-ATOM   MASS   TYPE

    1  C        -0.123606       0.161109      -0.157193       6    12.011  QM
    2  C        -0.171340       0.094613       1.368809       6    12.011  QM
    3  H         0.881211      -0.088771      -0.536892       1     1.008  QM
    4  H         0.570333       0.748113       1.850324       1     1.008  QM
    5  H        -0.846450      -0.532929      -0.618297       1     1.008  QM
    6  H        -1.166902       0.321250       1.787284       1     1.008  QM
    7  H        -0.369555       1.181358      -0.501138       1     1.008  QM
    8  SI        1.429748      -1.870759       2.606466      14    28.085  QM
    9  H         1.429219      -0.827246       3.742737       1     1.008  QM
   10  H         2.493176      -1.081550       1.814290       1     1.008  QM
   11  H        -0.016430      -0.995646       1.690460       1     1.008  QM


 RMSQ FORCE :   0.0000029  MAXIMUM :   0.0000100  CONVERGED :YES
 MAX FORCE  :   0.0000075  MAXIMUM :   0.0000150  CONVERGED :YES

 NUMBER OF CONSTRAINED OPTIMIZATION CYCLES: 2
 
 TOTAL ENERGY = -370.078170605173
 
 
 CURRENT SPLINE LENGTH: 0.001 AMU^1/2*ANGSTROM
 IRC COORDINATE: 2.805 AMU^1/2*ANGSTROM
 
 
 *** IRC PATH GENERATION FINISHED ***
 
 
 *** CONVERGED BY GRADIENT AND ENERGY CRITERIA ***
 
 
 *** IRC PATH IN AMU^1/2*ANGSTROM ***
 
 IRC STEP  IRC COORDINATE   IRC ENERGY   No.REDO
     0        0.000000     -370.053411
     1        0.052918     -370.053637
     2        0.105835     -370.054284
     3        0.158753     -370.055354
     4        0.211671     -370.056801
     5        0.264589     -370.058539
     6        0.317506     -370.060434
     7        0.370424     -370.062318
     8        0.423342     -370.064028
     9        0.476259     -370.065484
    10        0.529177     -370.066721
    11        0.582095     -370.067808
    12        0.635013     -370.068784
    13        0.687930     -370.069668
    14        0.740848     -370.070471
    15        0.793766     -370.071201
    16        0.846684     -370.071867
    17        0.899601     -370.072473
    18        0.952519     -370.073026
    19        1.005437     -370.073531
    20        1.058354     -370.073992
    21        1.111272     -370.074415
    22        1.164190     -370.074802
    23        1.217108     -370.075157
    24        1.270025     -370.075482
    25        1.322943     -370.075781
    26        1.375861     -370.076054
    27        1.428778     -370.076303
    28        1.481696     -370.076531
    29        1.534614     -370.076737
    30        1.587532     -370.076924
    31        1.640449     -370.077092
    32        1.693367     -370.077242
    33        1.746285     -370.077376
    34        1.799203     -370.077493
    35        1.852120     -370.077596
    36        1.905038     -370.077685
    37        1.957956     -370.077762
    38        2.010873     -370.077828
    39        2.063791     -370.077884
    40        2.116709     -370.077932
    41        2.169627     -370.077973
    42        2.222544     -370.078009
    43        2.275462     -370.078040
    44        2.328380     -370.078067
    45        2.381297     -370.078090
    46        2.434215     -370.078110
    47        2.487133     -370.078127
    48        2.540051     -370.078141
    49        2.592968     -370.078152
    50        2.645886     -370.078161
    51        2.698804     -370.078166
    52        2.751721     -370.078170
    53        2.804639     -370.078171
    54        2.805466     -370.078171
                                                                                

 IRC PATH                         STEP TIME:  1563.961  TOTAL TIME:    1565.014
 
 TIMING STATISTICS (SECONDS)
 

 TIMER ENTRY                    NUMBER OF CALLS   CUMUL. CPU TIME   CONTRIBUT.

 INITIALIZATION                              1             0.034         0.0 %
 INPUT                                       1             0.060         0.0 %
 DIAGONALIZATION                          4254             0.677         0.0 %
 SYMMETRY ANALYSIS                         950             0.046         0.0 %
 CORE INTEGRALS                            950            71.291         4.6 %
 ORTHOGONALIZATION MATRIX                  950             3.816         0.2 %
 MPI DIAGONALIZATION                     15354            73.406         4.7 %
                         ON NODE             1            70.047
                         ON NODE             2            70.200
                         ON NODE             3            69.936
                         ON NODE             4            70.164
                         ON NODE             5            70.177
                         ON NODE             6            70.106
                         ON NODE             7            70.037
                         ON NODE             8            70.214
                         ON NODE             9            70.206
                         ON NODE            10            70.228
                         ON NODE            11            70.279
                         ON NODE            12            70.470
                         ON NODE            13            70.109
                         ON NODE            14            70.227
                         ON NODE            15            70.301
                         ON NODE            16            70.275
                         ON NODE            17            70.163
                         ON NODE            18            70.107
                         ON NODE            19            70.146
                         ON NODE            20            70.195
                         ON NODE            21            70.174
                         ON NODE            22            70.137
                         ON NODE            23            70.170
           AVERAGE PER PROCESSOR                          70.312
 MPI AUXILIARY FUNCTION FIT              25706           160.707        10.3 %
                         ON NODE             1           156.190
                         ON NODE             2           157.946
                         ON NODE             3           157.910
                         ON NODE             4           157.455
                         ON NODE             5           160.060
                         ON NODE             6           158.261
                         ON NODE             7           160.070
                         ON NODE             8           159.165
                         ON NODE             9           160.011
                         ON NODE            10           157.583
                         ON NODE            11           159.945
                         ON NODE            12           158.009
                         ON NODE            13           156.686
                         ON NODE            14           156.532
                         ON NODE            15           157.441
                         ON NODE            16           157.778
                         ON NODE            17           159.883
                         ON NODE            18           157.469
                         ON NODE            19           159.928
                         ON NODE            20           160.048
                         ON NODE            21           159.584
                         ON NODE            22           159.969
                         ON NODE            23           159.508
           AVERAGE PER PROCESSOR                         158.672
 MPI CORE HAMILTONIAN                      950             4.256         0.3 %
                         ON NODE             1             3.942
                         ON NODE             2             3.878
                         ON NODE             3             3.646
                         ON NODE             4             3.545
                         ON NODE             5             3.541
                         ON NODE             6             3.546
                         ON NODE             7             3.551
                         ON NODE             8             3.541
                         ON NODE             9             3.529
                         ON NODE            10             3.549
                         ON NODE            11             3.545
                         ON NODE            12             3.529
                         ON NODE            13             3.549
                         ON NODE            14             3.556
                         ON NODE            15             3.540
                         ON NODE            16             3.561
                         ON NODE            17             3.554
                         ON NODE            18             3.549
                         ON NODE            19             3.556
                         ON NODE            20             3.551
                         ON NODE            21             3.550
                         ON NODE            22             3.560
                         ON NODE            23             3.578
           AVERAGE PER PROCESSOR                           3.613
 SCF ITERATION                             950          1120.552        71.6 %
 MPI NEAR J CALCULATION                  12378            52.916         3.4 %
                         ON NODE             1            58.498
                         ON NODE             2            58.499
                         ON NODE             3            58.517
                         ON NODE             4            58.304
                         ON NODE             5            58.478
                         ON NODE             6            58.552
                         ON NODE             7            58.388
                         ON NODE             8            58.527
                         ON NODE             9            58.531
                         ON NODE            10            58.525
                         ON NODE            11            59.360
                         ON NODE            12            59.383
                         ON NODE            13            59.296
                         ON NODE            14            59.327
                         ON NODE            15            59.286
                         ON NODE            16            59.201
                         ON NODE            17            59.143
                         ON NODE            18            59.102
                         ON NODE            19            58.864
                         ON NODE            20            58.493
                         ON NODE            21            58.480
                         ON NODE            22            58.470
                         ON NODE            23            58.623
           AVERAGE PER PROCESSOR                          58.532
 MPI FAR J CALCULATION                   12378            15.642         1.0 %
                         ON NODE             1             8.768
                         ON NODE             2             8.577
                         ON NODE             3            10.314
                         ON NODE             4            11.075
                         ON NODE             5             8.750
                         ON NODE             6            11.424
                         ON NODE             7             9.784
                         ON NODE             8             9.809
                         ON NODE             9            10.957
                         ON NODE            10            10.313
                         ON NODE            11             8.627
                         ON NODE            12            10.185
                         ON NODE            13             9.768
                         ON NODE            14            10.857
                         ON NODE            15            10.759
                         ON NODE            16            11.164
                         ON NODE            17            10.801
                         ON NODE            18            10.990
                         ON NODE            19            10.925
                         ON NODE            20            11.573
                         ON NODE            21            11.493
                         ON NODE            22            11.116
                         ON NODE            23            11.101
           AVERAGE PER PROCESSOR                          10.616
 GRID INITIALIZATION                        61             0.255         0.0 %
 FIXED GRID GENERATION                      61             0.002         0.0 %
 MPI XC POTENTIAL                        12378           743.238        47.5 %
                         ON NODE             1           741.261
                         ON NODE             2           737.528
                         ON NODE             3           740.504
                         ON NODE             4           738.629
                         ON NODE             5           738.667
                         ON NODE             6           740.754
                         ON NODE             7           738.536
                         ON NODE             8           738.494
                         ON NODE             9           743.536
                         ON NODE            10           738.562
                         ON NODE            11           738.374
                         ON NODE            12           737.233
                         ON NODE            13           738.097
                         ON NODE            14           737.925
                         ON NODE            15           738.363
                         ON NODE            16           737.443
                         ON NODE            17           738.197
                         ON NODE            18           738.174
                         ON NODE            19           738.057
                         ON NODE            20           737.940
                         ON NODE            21           738.142
                         ON NODE            22           738.098
                         ON NODE            23           738.153
           AVERAGE PER PROCESSOR                         738.913
 MPI NEAR ERI CALCULATION                12378            60.436         3.9 %
                         ON NODE             1            60.256
                         ON NODE             2            60.307
                         ON NODE             3            60.198
                         ON NODE             4            60.249
                         ON NODE             5            60.179
                         ON NODE             6            60.299
                         ON NODE             7            60.203
                         ON NODE             8            60.217
                         ON NODE             9            60.228
                         ON NODE            10            60.310
                         ON NODE            11            60.200
                         ON NODE            12            60.213
                         ON NODE            13            60.213
                         ON NODE            14            60.243
                         ON NODE            15            60.286
                         ON NODE            16            60.288
                         ON NODE            17            60.298
                         ON NODE            18            60.283
                         ON NODE            19            60.293
                         ON NODE            20            60.244
                         ON NODE            21            60.298
                         ON NODE            22            60.211
                         ON NODE            23            60.260
           AVERAGE PER PROCESSOR                          60.259
 MPI FAR ERI CALCULATION                 12378            10.684         0.7 %
                         ON NODE             1             5.129
                         ON NODE             2             4.933
                         ON NODE             3             5.080
                         ON NODE             4             5.016
                         ON NODE             5             4.995
                         ON NODE             6             5.008
                         ON NODE             7             4.946
                         ON NODE             8             4.903
                         ON NODE             9             4.701
                         ON NODE            10             4.163
                         ON NODE            11             4.151
                         ON NODE            12             5.449
                         ON NODE            13             5.493
                         ON NODE            14             5.399
                         ON NODE            15             5.508
                         ON NODE            16             5.530
                         ON NODE            17             5.458
                         ON NODE            18             5.436
                         ON NODE            19             5.402
                         ON NODE            20             5.412
                         ON NODE            21             5.373
                         ON NODE            22             5.479
                         ON NODE            23             5.431
           AVERAGE PER PROCESSOR                           5.379
 MPI MATRIX MULTIPLICATION               53990            32.311         2.1 %
                         ON NODE             1            37.649
                         ON NODE             2            37.611
                         ON NODE             3            37.728
                         ON NODE             4            37.646
                         ON NODE             5            37.719
                         ON NODE             6            37.468
                         ON NODE             7            37.880
                         ON NODE             8            37.703
                         ON NODE             9            37.563
                         ON NODE            10            37.539
                         ON NODE            11            37.586
                         ON NODE            12            37.758
                         ON NODE            13            37.748
                         ON NODE            14            37.600
                         ON NODE            15            37.582
                         ON NODE            16            37.469
                         ON NODE            17            37.675
                         ON NODE            18            37.608
                         ON NODE            19            37.552
                         ON NODE            20            37.652
                         ON NODE            21            37.645
                         ON NODE            22            37.757
                         ON NODE            23            37.512
           AVERAGE PER PROCESSOR                          37.415
 IRC PATH                                    1          1563.961        99.9 %
 OPTIMIZATION CYCLE                          1          1563.961        99.9 %
 ENERGY GRADIENTS                          896           145.084         9.3 %
 MPI XC ENERGY GRADIENTS                   896           116.223         7.4 %
                         ON NODE             1           116.308
                         ON NODE             2           116.268
                         ON NODE             3           116.302
                         ON NODE             4           116.286
                         ON NODE             5           116.281
                         ON NODE             6           116.290
                         ON NODE             7           116.295
                         ON NODE             8           116.256
                         ON NODE             9           116.228
                         ON NODE            10           116.311
                         ON NODE            11           116.284
                         ON NODE            12           116.248
                         ON NODE            13           116.278
                         ON NODE            14           116.318
                         ON NODE            15           116.327
                         ON NODE            16           116.338
                         ON NODE            17           116.286
                         ON NODE            18           116.298
                         ON NODE            19           116.278
                         ON NODE            20           116.267
                         ON NODE            21           116.290
                         ON NODE            22           116.288
                         ON NODE            23           116.317
           AVERAGE PER PROCESSOR                         116.286
 MPI NEAR ERI GRADIENTS                    896             9.829         0.6 %
                         ON NODE             1             9.848
                         ON NODE             2             9.868
                         ON NODE             3             9.869
                         ON NODE             4             9.823
                         ON NODE             5             9.839
                         ON NODE             6             9.852
                         ON NODE             7             9.833
                         ON NODE             8             9.861
                         ON NODE             9             9.850
                         ON NODE            10             9.774
                         ON NODE            11             9.906
                         ON NODE            12             9.933
                         ON NODE            13             9.889
                         ON NODE            14             9.906
                         ON NODE            15             9.919
                         ON NODE            16             9.884
                         ON NODE            17             9.905
                         ON NODE            18             9.898
                         ON NODE            19             9.898
                         ON NODE            20             9.862
                         ON NODE            21             9.800
                         ON NODE            22             9.851
                         ON NODE            23             9.857
           AVERAGE PER PROCESSOR                           9.865
 MPI FAR ERI GRADIENTS                     896             0.863         0.1 %
                         ON NODE             1             0.832
                         ON NODE             2             0.804
                         ON NODE             3             0.797
                         ON NODE             4             0.841
                         ON NODE             5             0.845
                         ON NODE             6             0.838
                         ON NODE             7             0.847
                         ON NODE             8             0.816
                         ON NODE             9             0.827
                         ON NODE            10             0.931
                         ON NODE            11             0.845
                         ON NODE            12             0.527
                         ON NODE            13             0.588
                         ON NODE            14             0.549
                         ON NODE            15             0.750
                         ON NODE            16             0.780
                         ON NODE            17             0.707
                         ON NODE            18             0.764
                         ON NODE            19             0.636
                         ON NODE            20             0.803
                         ON NODE            21             0.888
                         ON NODE            22             0.796
                         ON NODE            23             0.756
           AVERAGE PER PROCESSOR                           0.776
 MPI CORE HAMILTONIAN GRADIENTS            896             4.733         0.3 %
                         ON NODE             1             6.742
                         ON NODE             2             6.760
                         ON NODE             3             6.764
                         ON NODE             4             6.780
                         ON NODE             5             6.743
                         ON NODE             6             6.726
                         ON NODE             7             6.733
                         ON NODE             8             6.745
                         ON NODE             9             6.752
                         ON NODE            10             6.660
                         ON NODE            11             6.728
                         ON NODE            12             7.025
                         ON NODE            13             6.971
                         ON NODE            14             7.020
                         ON NODE            15             6.821
                         ON NODE            16             6.820
                         ON NODE            17             6.865
                         ON NODE            18             6.790
                         ON NODE            19             6.899
                         ON NODE            20             6.771
                         ON NODE            21             6.703
                         ON NODE            22             6.781
                         ON NODE            23             6.525
           AVERAGE PER PROCESSOR                           6.702
 MATRIX MULTIPLICATION                    9903             0.096         0.0 %
 START GUESS                                60           130.317         8.3 %
 NULLSPACE                                  60             0.310         0.0 %

 FINAL TIMING           DATE: WED JAN 17 17:24:44 2024  TOTAL TIME:    1565.017
