# Supplementary material for: Constrained Structure Minimizations on Hyperspheres for Minimum Energy Path Following
Source: J Chem Inf Model. 2025 Apr 1;65(7):3488–501. doi: 10.1021/acs.jcim.4c02351 (PMC12004539; doi:10.1021/acs.jcim.4c02351)
Supplement: Supplementary file 1 — ci4c02351_si_001.zip [file ci4c02351_si_001.zip › data_availability/rxn9/outputs/IRC/rxn9-irc.mol]

   11
 TRAJECTORY GEOMETRY    -370.053637
  C     -0.000181    0.000395   -0.000526
  C     -0.002453   -0.001599    1.522381
  H      1.027256   -0.000229   -0.401751
  H      0.617266    0.789361    1.965409
  H     -0.521634   -0.879890   -0.418054
  H     -1.012245    0.052945    1.962298
  H     -0.513335    0.900703   -0.387206
 Si      1.295812   -1.708788    2.452947
  H      1.310434   -0.909836    3.731849
  H      2.397170   -1.153519    1.587160
  H     -0.053754   -1.525970    1.770409
   11
 TRAJECTORY GEOMETRY    -370.054284
  C     -0.000382    0.000816   -0.001083
  C     -0.004915   -0.003252    1.521617
  H      1.027528   -0.000543   -0.400808
  H      0.620809    0.780349    1.968593
  H     -0.521695   -0.879390   -0.418687
  H     -1.015052    0.060250    1.959878
  H     -0.512866    0.901220   -0.387573
 Si      1.296778   -1.710500    2.453660
  H      1.313204   -0.902085    3.728788
  H      2.396693   -1.144472    1.589726
  H     -0.052717   -1.479283    1.766117
   11
 TRAJECTORY GEOMETRY    -370.055354
  C     -0.000587    0.001258   -0.001662
  C     -0.007403   -0.004938    1.520865
  H      1.027813   -0.000867   -0.399845
  H      0.624354    0.771099    1.971798
  H     -0.521749   -0.878894   -0.419284
  H     -1.017859    0.067924    1.957363
  H     -0.512365    0.901744   -0.388006
 Si      1.297738   -1.712207    2.454364
  H      1.316149   -0.894361    3.725768
  H      2.396377   -1.135429    1.592449
  H     -0.051479   -1.432728    1.762024
   11
 TRAJECTORY GEOMETRY    -370.056801
  C     -0.000801    0.001744   -0.002292
  C     -0.009995   -0.006616    1.520097
  H      1.028126   -0.001238   -0.398848
  H      0.627987    0.761472    1.975069
  H     -0.521836   -0.878353   -0.419900
  H     -1.020746    0.076208    1.954686
  H     -0.511770    0.902327   -0.388541
 Si      1.298722   -1.713939    2.455084
  H      1.319413   -0.886610    3.722766
  H      2.396223   -1.126295    1.595394
  H     -0.050149   -1.386541    1.758282
   11
 TRAJECTORY GEOMETRY    -370.058539
  C     -0.001031    0.002291   -0.002997
  C     -0.012768   -0.008190    1.519268
  H      1.028474   -0.001639   -0.397803
  H      0.631816    0.751312    1.978464
  H     -0.521941   -0.877764   -0.420545
  H     -1.023758    0.085383    1.951784
  H     -0.511091    0.902978   -0.389226
 Si      1.299766   -1.715752    2.455844
  H      1.323046   -0.878639    3.719662
  H      2.396192   -1.116825    1.598664
  H     -0.048814   -1.341077    1.755007
   11
 TRAJECTORY GEOMETRY    -370.060434
  C     -0.001288    0.002933   -0.003814
  C     -0.015839   -0.009523    1.518315
  H      1.028867   -0.002078   -0.396685
  H      0.635934    0.740440    1.982011
  H     -0.522084   -0.877090   -0.421271
  H     -1.026959    0.095778    1.948548
  H     -0.510297    0.903743   -0.390143
 Si      1.300927   -1.717723    2.456689
  H      1.327172   -0.870230    3.716306
  H      2.396214   -1.106743    1.602378
  H     -0.047623   -1.296909    1.752450
   11
 TRAJECTORY GEOMETRY    -370.062318
  C     -0.001578    0.003714   -0.004806
  C     -0.019417   -0.010380    1.517143
  H      1.029339   -0.002587   -0.395452
  H      0.640603    0.728503    1.985803
  H     -0.522299   -0.876268   -0.422145
  H     -1.030480    0.108068    1.944787
  H     -0.509314    0.904692   -0.391437
 Si      1.302294   -1.719972    2.457674
  H      1.332045   -0.861039    3.712469
  H      2.396205   -1.095574    1.606805
  H     -0.046882   -1.255342    1.751130
   11
 TRAJECTORY GEOMETRY    -370.064028
  C     -0.001922    0.004714   -0.006078
  C     -0.023753   -0.010397    1.515621
  H      1.029912   -0.003187   -0.394078
  H      0.645921    0.715439    1.989731
  H     -0.522647   -0.875187   -0.423310
  H     -1.034402    0.122908    1.940340
  H     -0.508038    0.905943   -0.393352
 Si      1.304001   -1.722648    2.458900
  H      1.337876   -0.850946    3.707899
  H      2.395982   -1.083006    1.612138
  H     -0.047179   -1.218650    1.751726
   11
 TRAJECTORY GEOMETRY    -370.065484
  C     -0.002308    0.005951   -0.007633
  C     -0.028946   -0.009316    1.513656
  H      1.030611   -0.003920   -0.392520
  H      0.651813    0.701682    1.993515
  H     -0.523178   -0.873748   -0.424886
  H     -1.038685    0.140415    1.935291
  H     -0.506347    0.907559   -0.396035
 Si      1.306115   -1.725775    2.460397
  H      1.344694   -0.840357    3.702675
  H      2.395353   -1.069351    1.618453
  H     -0.049251   -1.189450    1.754892
   11
 TRAJECTORY GEOMETRY    -370.066721
  C     -0.002733    0.007400   -0.009490
  C     -0.034825   -0.007135    1.511378
  H      1.031401   -0.004795   -0.390891
  H      0.657565    0.688552    1.996501
  H     -0.523933   -0.871911   -0.426966
  H     -1.043124    0.159666    1.929923
  H     -0.504199    0.909534   -0.399559
 Si      1.308622   -1.729267    2.462162
  H      1.351966   -0.830196    3.697166
  H      2.394114   -1.055567    1.625085
  H     -0.053525   -1.168413    1.760272
   11
 TRAJECTORY GEOMETRY    -370.067808
  C     -0.003186    0.008995   -0.011570
  C     -0.041120   -0.004179    1.508932
  H      1.032247   -0.005831   -0.389222
  H      0.662598    0.676941    1.998358
  H     -0.524911   -0.869698   -0.429547
  H     -1.047573    0.179573    1.924524
  H     -0.501599    0.911799   -0.403770
 Si      1.311424   -1.732963    2.464125
  H      1.359222   -0.821241    3.691923
  H      2.392323   -1.042615    1.631446
  H     -0.059692   -1.153312    1.767088
   11
 TRAJECTORY GEOMETRY    -370.068784
  C     -0.003671    0.010686   -0.013829
  C     -0.047675   -0.000728    1.506424
  H      1.033134   -0.007070   -0.387494
  H      0.666538    0.667212    1.999036
  H     -0.526104   -0.867140   -0.432608
  H     -1.052007    0.199498    1.919156
  H     -0.498536    0.914318   -0.408522
 Si      1.314447   -1.736772    2.466242
  H      1.366285   -0.813829    3.687323
  H      2.390097   -1.030962    1.637100
  H     -0.067157   -1.141535    1.774664
   11
 TRAJECTORY GEOMETRY    -370.069668
  C     -0.004209    0.012444   -0.016229
  C     -0.054392    0.003051    1.503889
  H      1.034017   -0.008543   -0.385708
  H      0.669338    0.659385    1.998651
  H     -0.527534   -0.864277   -0.436074
  H     -1.056473    0.219148    1.913828
  H     -0.495047    0.917060   -0.413676
 Si      1.317643   -1.740659    2.468480
  H      1.372956   -0.807910    3.683510
  H      2.387682   -1.020704    1.642060
  H     -0.075314   -1.131371    1.782519
   11
 TRAJECTORY GEOMETRY    -370.070471
  C     -0.004804    0.014255   -0.018768
  C     -0.061239    0.007088    1.501359
  H      1.034890   -0.010328   -0.383849
  H      0.670866    0.653503    1.997394
  H     -0.529248   -0.861111   -0.439901
  H     -1.061049    0.238221    1.908409
  H     -0.491088    0.920046   -0.419151
 Si      1.320981   -1.744601    2.470831
  H      1.379415   -0.803518    3.680642
  H      2.385169   -1.011968    1.646167
  H     -0.083666   -1.121924    1.790375
   11
 TRAJECTORY GEOMETRY    -370.071201
  C     -0.005464    0.016103   -0.021415
  C     -0.068168    0.011352    1.498827
  H      1.035720   -0.012467   -0.381926
  H      0.671174    0.649484    1.995455
  H     -0.531276   -0.857673   -0.444000
  H     -1.065807    0.256496    1.902845
  H     -0.486681    0.923262   -0.424858
 Si      1.324429   -1.748587    2.473277
  H      1.385665   -0.800475    3.678656
  H      2.382703   -1.004666    1.649496
  H     -0.091865   -1.112820    1.798040
   11
 TRAJECTORY GEOMETRY    -370.071867
  C     -0.006190    0.017970   -0.024123
  C     -0.075148    0.015813    1.496264
  H      1.036496   -0.015032   -0.379921
  H      0.670300    0.647167    1.993014
  H     -0.533674   -0.853973   -0.448268
  H     -1.070791    0.273823    1.897086
  H     -0.481811    0.926710   -0.430708
 Si      1.327957   -1.752595    2.475794
  H      1.391852   -0.798713    3.677523
  H      2.380424   -0.998741    1.652246
  H     -0.099668   -1.103818    1.805435
   11
 TRAJECTORY GEOMETRY    -370.072473
  C     -0.006989    0.019863   -0.026880
  C     -0.082129    0.020463    1.493666
  H      1.037161   -0.018036   -0.377895
  H      0.668293    0.646509    1.990245
  H     -0.536487   -0.850012   -0.452620
  H     -1.076072    0.289997    1.891087
  H     -0.476517    0.930374   -0.436643
 Si      1.331544   -1.756631    2.478382
  H      1.397989   -0.797930    3.677106
  H      2.378363   -0.994057    1.654481
  H     -0.106868   -1.094933    1.812405
   11
 TRAJECTORY GEOMETRY    -370.073026
  C     -0.007855    0.021771   -0.029677
  C     -0.089091    0.025305    1.491045
  H      1.037706   -0.021551   -0.375886
  H      0.665232    0.647394    1.987248
  H     -0.539779   -0.845794   -0.456972
  H     -1.081702    0.304823    1.884842
  H     -0.470793    0.934251   -0.442634
 Si      1.335173   -1.760683    2.481029
  H      1.404103   -0.798074    3.677293
  H      2.376610   -0.990509    1.656271
  H     -0.113344   -1.086154    1.818820
   11
 TRAJECTORY GEOMETRY    -370.073531
  C     -0.008804    0.023720   -0.032531
  C     -0.095980    0.030323    1.488409
  H      1.038062   -0.025532   -0.374007
  H      0.661200    0.649773    1.984140
  H     -0.543572   -0.841317   -0.461277
  H     -1.087727    0.318109    1.878362
  H     -0.464729    0.938317   -0.448670
 Si      1.338828   -1.764761    2.483746
  H      1.410139   -0.798855    3.677932
  H      2.375139   -0.987976    1.657676
  H     -0.118917   -1.077539    1.824590
   11
 TRAJECTORY GEOMETRY    -370.073992
  C     -0.009845    0.025707   -0.035373
  C     -0.102764    0.035458    1.485681
  H      1.038217   -0.030073   -0.372225
  H      0.656223    0.653434    1.980973
  H     -0.547984   -0.836512   -0.465474
  H     -1.094112    0.329923    1.871693
  H     -0.458257    0.942640   -0.454640
 Si      1.342492   -1.768845    2.486514
  H      1.416156   -0.800170    3.678953
  H      2.374022   -0.986316    1.658994
  H     -0.123513   -1.069010    1.829738
   11
 TRAJECTORY GEOMETRY    -370.074415
  C     -0.010936    0.027720   -0.038208
  C     -0.109453    0.040706    1.482904
  H      1.038178   -0.035086   -0.370543
  H      0.650425    0.658305    1.977842
  H     -0.552872   -0.831447   -0.469531
  H     -1.100906    0.340249    1.864837
  H     -0.451458    0.947096   -0.460540
 Si      1.346145   -1.772927    2.489317
  H      1.422301   -0.801871    3.680264
  H      2.373225   -0.985510    1.660135
  H     -0.127185   -1.060628    1.834334
   11
 TRAJECTORY GEOMETRY    -370.074802
  C     -0.012083    0.029758   -0.041017
  C     -0.116018    0.046033    1.480076
  H      1.037946   -0.040620   -0.368983
  H      0.643831    0.664231    1.974736
  H     -0.558312   -0.826089   -0.473434
  H     -1.108041    0.349090    1.857804
  H     -0.444297    0.951741   -0.466353
 Si      1.349782   -1.777000    2.492147
  H      1.428476   -0.803817    3.681751
  H      2.372737   -0.985375    1.661202
  H     -0.129993   -1.052370    1.838447
   11
 TRAJECTORY GEOMETRY    -370.075157
  C     -0.013319    0.031850   -0.043839
  C     -0.122431    0.051401    1.477204
  H      1.037455   -0.046649   -0.367633
  H      0.636652    0.671046    1.971622
  H     -0.564354   -0.820378   -0.477236
  H     -1.115450    0.356483    1.850705
  H     -0.436813    0.956601   -0.472051
 Si      1.353398   -1.781060    2.495020
  H      1.434525   -0.806045    3.683377
  H      2.372627   -0.985797    1.662273
  H     -0.131841   -1.044287    1.841893
   11
 TRAJECTORY GEOMETRY    -370.075482
  C     -0.014637    0.034002   -0.046659
  C     -0.128676    0.056765    1.474272
  H      1.036686   -0.053138   -0.366474
  H      0.628914    0.678637    1.968538
  H     -0.570982   -0.814274   -0.480950
  H     -1.123065    0.362563    1.843543
  H     -0.429005    0.961665   -0.477570
 Si      1.356989   -1.785104    2.497931
  H      1.440449   -0.808315    3.685087
  H      2.372806   -0.986702    1.663405
  H     -0.132843   -1.036406    1.844800
   11
 TRAJECTORY GEOMETRY    -370.075781
  C     -0.016007    0.036196   -0.049470
  C     -0.134791    0.062129    1.471299
  H      1.035691   -0.059910   -0.365469
  H      0.620702    0.686899    1.965479
  H     -0.577970   -0.807901   -0.484596
  H     -1.130903    0.367528    1.836376
  H     -0.421005    0.966836   -0.482947
 Si      1.360548   -1.789127    2.500866
  H      1.446399   -0.810634    3.686860
  H      2.373272   -0.988121    1.664510
  H     -0.133112   -1.028660    1.847308
   11
 TRAJECTORY GEOMETRY    -370.076054
  C     -0.017500    0.038495   -0.052318
  C     -0.140713    0.067398    1.468256
  H      1.034360   -0.067058   -0.364756
  H      0.612196    0.695581    1.962371
  H     -0.585595   -0.801019   -0.488288
  H     -1.138769    0.371404    1.829273
  H     -0.412721    0.972305   -0.488084
 Si      1.364085   -1.793125    2.503862
  H      1.452096   -0.812984    3.688690
  H      2.374069   -0.989869    1.665783
  H     -0.132658   -1.021150    1.849279
   11
 TRAJECTORY GEOMETRY    -370.076303
  C     -0.019092    0.040886   -0.055180
  C     -0.146470    0.072577    1.465138
  H      1.032734   -0.074454   -0.364274
  H      0.603432    0.704575    1.959237
  H     -0.593681   -0.793716   -0.492015
  H     -1.146633    0.374355    1.822248
  H     -0.404242    0.977990   -0.492978
 Si      1.367595   -1.797100    2.506907
  H      1.457660   -0.815256    3.690510
  H      2.375144   -0.991966    1.667174
  H     -0.131596   -1.013819    1.850758
   11
 TRAJECTORY GEOMETRY    -370.076531
  C     -0.020799    0.043394   -0.058101
  C     -0.152068    0.077625    1.461960
  H      1.030803   -0.082068   -0.364065
  H      0.594594    0.713684    1.956032
  H     -0.602219   -0.785942   -0.495860
  H     -1.154439    0.376528    1.815374
  H     -0.395582    0.983919   -0.497657
 Si      1.371085   -1.801043    2.510011
  H      1.463053   -0.817533    3.692402
  H      2.376545   -0.994425    1.668747
  H     -0.130041   -1.006718    1.851853
   11
 TRAJECTORY GEOMETRY    -370.076737
  C     -0.022623    0.046024   -0.061070
  C     -0.157495    0.082517    1.458705
  H      1.028534   -0.089889   -0.364164
  H      0.585702    0.722818    1.952786
  H     -0.611260   -0.777651   -0.499833
  H     -1.162121    0.378024    1.808679
  H     -0.386728    0.990121   -0.502060
 Si      1.374552   -1.804952    2.513179
  H      1.468258   -0.819734    3.694317
  H      2.378238   -0.997145    1.670488
  H     -0.128059   -0.999879    1.852461
   11
 TRAJECTORY GEOMETRY    -370.076924
  C     -0.024549    0.048769   -0.064108
  C     -0.162807    0.087274    1.455408
  H      1.025973   -0.097670   -0.364435
  H      0.576827    0.731895    1.949427
  H     -0.620446   -0.768999   -0.504017
  H     -1.169661    0.379084    1.802110
  H     -0.377832    0.996426   -0.506283
 Si      1.378003   -1.808836    2.516405
  H      1.473477   -0.821916    3.696268
  H      2.380246   -1.000233    1.672315
  H     -0.125872   -0.993174    1.852825
   11
 TRAJECTORY GEOMETRY    -370.077092
  C     -0.026617    0.051667   -0.067227
  C     -0.167952    0.091847    1.452027
  H      1.023105   -0.105404   -0.365086
  H      0.568111    0.740766    1.945985
  H     -0.629998   -0.759918   -0.508388
  H     -1.176972    0.379721    1.795777
  H     -0.368965    1.003005   -0.510244
 Si      1.381439   -1.812696    2.519716
  H      1.478506   -0.824023    3.698211
  H      2.382548   -1.003554    1.674329
  H     -0.123376   -0.986729    1.852689
   11
 TRAJECTORY GEOMETRY    -370.077242
  C     -0.028825    0.054725   -0.070458
  C     -0.172932    0.096225    1.448590
  H      1.019886   -0.113087   -0.366125
  H      0.559616    0.749312    1.942483
  H     -0.639842   -0.750365   -0.512957
  H     -1.183998    0.380018    1.789704
  H     -0.360107    1.009796   -0.513969
 Si      1.384861   -1.816526    2.523116
  H      1.483312   -0.826046    3.700210
  H      2.385098   -1.007114    1.676515
  H     -0.120708   -0.980584    1.852002
   11
 TRAJECTORY GEOMETRY    -370.077376
  C     -0.031254    0.058026   -0.073836
  C     -0.177661    0.100320    1.445040
  H      1.016238   -0.120375   -0.367656
  H      0.551519    0.757396    1.938839
  H     -0.649933   -0.740327   -0.517858
  H     -1.190609    0.380038    1.783944
  H     -0.351559    1.016861   -0.517362
 Si      1.388270   -1.820338    2.526648
  H      1.487833   -0.827875    3.702192
  H      2.387946   -1.010938    1.678924
  H     -0.117894   -0.974838    1.850812
   11
 TRAJECTORY GEOMETRY    -370.077493
  C     -0.033923    0.061614   -0.077390
  C     -0.182092    0.104050    1.441377
  H      1.012157   -0.127183   -0.369827
  H      0.543951    0.764822    1.935066
  H     -0.660315   -0.729744   -0.523106
  H     -1.196722    0.379771    1.778577
  H     -0.343401    1.024306   -0.520350
 Si      1.391650   -1.824112    2.530332
  H      1.492097   -0.829417    3.704143
  H      2.391067   -1.015118    1.681509
  H     -0.114920   -0.969610    1.848949
   11
 TRAJECTORY GEOMETRY    -370.077596
  C     -0.036833    0.065463   -0.081107
  C     -0.186241    0.107482    1.437591
  H      1.007649   -0.133347   -0.372650
  H      0.537026    0.771524    1.931210
  H     -0.670740   -0.718812   -0.528579
  H     -1.202283    0.379273    1.773708
  H     -0.335847    1.031923   -0.523058
 Si      1.394999   -1.827852    2.534155
  H      1.496044   -0.830866    3.706103
  H      2.394623   -1.019574    1.684424
  H     -0.111827   -0.964907    1.846369
   11
 TRAJECTORY GEOMETRY    -370.077685
  C     -0.039988    0.069585   -0.085013
  C     -0.190041    0.110557    1.433740
  H      1.002746   -0.138792   -0.376144
  H      0.530735    0.777500    1.927240
  H     -0.681311   -0.707565   -0.534331
  H     -1.207289    0.378555    1.769258
  H     -0.328955    1.039798   -0.525498
 Si      1.398304   -1.831550    2.538110
  H      1.499620   -0.832059    3.708133
  H      2.398354   -1.024253    1.687626
  H     -0.108588   -0.960725    1.843099
   11
 TRAJECTORY GEOMETRY    -370.077762
  C     -0.043490    0.074043   -0.089143
  C     -0.193317    0.113135    1.429788
  H      0.997349   -0.143376   -0.380597
  H      0.525492    0.782435    1.923134
  H     -0.692112   -0.695923   -0.540345
  H     -1.211399    0.377533    1.765488
  H     -0.322992    1.048043   -0.527468
 Si      1.401533   -1.835168    2.542223
  H      1.502251   -0.833007    3.710123
  H      2.402493   -1.028931    1.691373
  H     -0.105124   -0.957365    1.838918
   11
 TRAJECTORY GEOMETRY    -370.077828
  C     -0.047257    0.078879   -0.093461
  C     -0.196070    0.115109    1.425735
  H      0.991582   -0.146515   -0.386050
  H      0.521147    0.786304    1.918978
  H     -0.702774   -0.684049   -0.546600
  H     -1.214741    0.376064    1.762337
  H     -0.318322    1.056628   -0.528812
 Si      1.404636   -1.838672    2.546511
  H      1.504852   -0.833298    3.711883
  H      2.406726   -1.034309    1.694863
  H     -0.101458   -0.954942    1.833752
   11
 TRAJECTORY GEOMETRY    -370.077884
  C     -0.051349    0.084029   -0.097942
  C     -0.198205    0.116533    1.421617
  H      0.985440   -0.148318   -0.392437
  H      0.517994    0.788994    1.914750
  H     -0.713310   -0.672164   -0.552970
  H     -1.217099    0.374252    1.759956
  H     -0.315051    1.065400   -0.529718
 Si      1.407603   -1.842054    2.550913
  H      1.506606   -0.833204    3.713497
  H      2.411253   -1.039777    1.698791
  H     -0.097531   -0.953418    1.827665
   11
 TRAJECTORY GEOMETRY    -370.077932
  C     -0.055706    0.089543   -0.102554
  C     -0.199573    0.117104    1.417492
  H      0.978961   -0.148640   -0.399935
  H      0.516166    0.790159    1.910597
  H     -0.723771   -0.660086   -0.559495
  H     -1.218322    0.371691    1.758504
  H     -0.313193    1.074577   -0.529804
 Si      1.410323   -1.845182    2.555417
  H      1.507910   -0.832230    3.714637
  H      2.415944   -1.045821    1.702525
  H     -0.093265   -0.953240    1.820401
   11
 TRAJECTORY GEOMETRY    -370.077973
  C     -0.060340    0.095254   -0.107244
  C     -0.200242    0.117178    1.413354
  H      0.972282   -0.147229   -0.408304
  H      0.515575    0.790314    1.906350
  H     -0.733724   -0.648535   -0.565866
  H     -1.218514    0.368895    1.757820
  H     -0.313242    1.083643   -0.529499
 Si      1.412854   -1.848161    2.559950
  H      1.508125   -0.831018    3.715787
  H      2.420836   -1.051705    1.706857
  H     -0.088682   -0.953850    1.812404
   11
 TRAJECTORY GEOMETRY    -370.078009
  C     -0.065182    0.101102   -0.111947
  C     -0.200189    0.116657    1.409266
  H      0.965414   -0.144501   -0.417469
  H      0.516263    0.789347    1.902080
  H     -0.743435   -0.637339   -0.572055
  H     -1.217681    0.365630    1.757977
  H     -0.314745    1.092742   -0.528654
 Si      1.415151   -1.850904    2.564453
  H      1.507244   -0.829516    3.716858
  H      2.425931   -1.057398    1.711684
  H     -0.083739   -0.955417    1.803581
   11
 TRAJECTORY GEOMETRY    -370.078040
  C     -0.070131    0.107088   -0.116574
  C     -0.199424    0.115387    1.405286
  H      0.958407   -0.140712   -0.427297
  H      0.518091    0.787072    1.897921
  H     -0.752953   -0.626206   -0.578116
  H     -1.215779    0.361762    1.758872
  H     -0.317303    1.101935   -0.527024
 Si      1.417143   -1.853329    2.568885
  H      1.505929   -0.827365    3.717497
  H      2.431175   -1.063346    1.716427
  H     -0.078581   -0.958075    1.794014
   11
 TRAJECTORY GEOMETRY    -370.078067
  C     -0.075150    0.113099   -0.121175
  C     -0.198298    0.113910    1.401342
  H      0.951429   -0.135899   -0.437453
  H      0.520527    0.784431    1.893783
  H     -0.762011   -0.615611   -0.583935
  H     -1.213427    0.357752    1.760158
  H     -0.320960    1.110919   -0.525253
 Si      1.419013   -1.855669    2.573287
  H      1.503904   -0.824928    3.718007
  H      2.436140   -1.069114    1.721221
  H     -0.073210   -0.961049    1.784200
   11
 TRAJECTORY GEOMETRY    -370.078090
  C     -0.080280    0.119070   -0.125569
  C     -0.196412    0.111738    1.397522
  H      0.944207   -0.130662   -0.448068
  H      0.524192    0.780567    1.889635
  H     -0.771191   -0.605125   -0.589387
  H     -1.209915    0.353120    1.762279
  H     -0.325238    1.119910   -0.522676
 Si      1.420552   -1.857617    2.577496
  H      1.500760   -0.822540    3.718527
  H      2.441676   -1.074381    1.726812
  H     -0.067514   -0.965046    1.773659
   11
 TRAJECTORY GEOMETRY    -370.078110
  C     -0.085446    0.125011   -0.129920
  C     -0.194247    0.109422    1.393760
  H      0.936965   -0.124848   -0.458902
  H      0.528356    0.776470    1.885464
  H     -0.780138   -0.594976   -0.594623
  H     -1.206073    0.348505    1.764642
  H     -0.330151    1.128714   -0.519989
 Si      1.421986   -1.859485    2.581640
  H      1.497019   -0.820183    3.719202
  H      2.447198   -1.079408    1.732831
  H     -0.061746   -0.969193    1.763034
   11
 TRAJECTORY GEOMETRY    -370.078127
  C     -0.090759    0.130717   -0.134078
  C     -0.191467    0.106842    1.390129
  H      0.929284   -0.119644   -0.470054
  H      0.533677    0.771650    1.881126
  H     -0.789746   -0.584767   -0.599278
  H     -1.201197    0.344046    1.767667
  H     -0.334937    1.137347   -0.516926
 Si      1.423245   -1.861110    2.585518
  H      1.490696   -0.818708    3.720739
  H      2.453001   -1.082472    1.740813
  H     -0.055790   -0.973739    1.752210
   11
 TRAJECTORY GEOMETRY    -370.078141
  C     -0.096019    0.136511   -0.138220
  C     -0.188779    0.104271    1.386403
  H      0.921777   -0.113677   -0.481142
  H      0.538642    0.767093    1.876746
  H     -0.798889   -0.574839   -0.603961
  H     -1.196500    0.339228    1.770458
  H     -0.340264    1.145887   -0.513804
 Si      1.424489   -1.862777    2.589487
  H      1.485457   -0.816843    3.721835
  H      2.458692   -1.086392    1.748005
  H     -0.049692   -0.978164    1.741357
   11
 TRAJECTORY GEOMETRY    -370.078152
  C     -0.101419    0.142038   -0.142222
  C     -0.185577    0.101636    1.382821
  H      0.913969   -0.107834   -0.492457
  H      0.544520    0.762297    1.872073
  H     -0.808155   -0.565414   -0.607976
  H     -1.191050    0.334639    1.773712
  H     -0.345952    1.153997   -0.510622
 Si      1.425581   -1.864284    2.593214
  H      1.477738   -0.816056    3.723832
  H      2.464891   -1.088500    1.757288
  H     -0.043348   -0.982701    1.730416
   11
 TRAJECTORY GEOMETRY    -370.078161
  C     -0.106924    0.147487   -0.146267
  C     -0.182567    0.099567    1.379062
  H      0.906141   -0.101774   -0.503641
  H      0.550042    0.758379    1.867067
  H     -0.817230   -0.556567   -0.611711
  H     -1.185819    0.330594    1.776640
  H     -0.352149    1.161721   -0.507982
 Si      1.426801   -1.866027    2.596998
  H      1.469782   -0.816238    3.726590
  H      2.471451   -1.090238    1.767705
  H     -0.036938   -0.986384    1.719906
   11
 TRAJECTORY GEOMETRY    -370.078166
  C     -0.112559    0.152446   -0.150153
  C     -0.179151    0.097833    1.375494
  H      0.897979   -0.096535   -0.514883
  H      0.556159    0.755017    1.861634
  H     -0.826690   -0.548386   -0.614572
  H     -1.180047    0.326950    1.779885
  H     -0.358405    1.168721   -0.505640
 Si      1.427942   -1.867709    2.600440
  H      1.458570   -0.818494    3.730946
  H      2.478600   -1.089257    1.781078
  H     -0.030061   -0.989586    1.709761
   11
 TRAJECTORY GEOMETRY    -370.078170
  C     -0.118126    0.156834   -0.153710
  C     -0.175267    0.096233    1.372126
  H      0.889639   -0.092351   -0.525950
  H      0.563103    0.751670    1.856027
  H     -0.836462   -0.540759   -0.616505
  H     -1.173556    0.323906    1.783596
  H     -0.364296    1.175055   -0.503410
 Si      1.428889   -1.869209    2.603443
  H      1.444286   -0.822669    3.736804
  H      2.486010   -1.085638    1.797372
  H     -0.023070   -0.992608    1.700085
   11
 TRAJECTORY GEOMETRY    -370.078171
  C     -0.123586    0.161125   -0.157190
  C     -0.171398    0.094577    1.368798
  H      0.881234   -0.088801   -0.536849
  H      0.570484    0.747809    1.850374
  H     -0.846445   -0.532859   -0.618348
  H     -1.166887    0.321614    1.787237
  H     -0.369456    1.181389   -0.501145
 Si      1.429771   -1.870749    2.606471
  H      1.429384   -0.827253    3.742769
  H      2.493087   -1.081516    1.814177
  H     -0.016942   -0.995739    1.690424
   11
 TRAJECTORY GEOMETRY    -370.078171
  C     -0.123606    0.161109   -0.157193
  C     -0.171340    0.094613    1.368809
  H      0.881211   -0.088771   -0.536892
  H      0.570333    0.748113    1.850324
  H     -0.846450   -0.532929   -0.618297
  H     -1.166902    0.321250    1.787284
  H     -0.369555    1.181358   -0.501138
 Si      1.429748   -1.870759    2.606466
  H      1.429219   -0.827246    3.742737
  H      2.493176   -1.081550    1.814290
  H     -0.016430   -0.995646    1.690460
