# Supplementary material for: Constrained Structure Minimizations on Hyperspheres for Minimum Energy Path Following
Source: J Chem Inf Model. 2025 Apr 1;65(7):3488–501. doi: 10.1021/acs.jcim.4c02351 (PMC12004539; doi:10.1021/acs.jcim.4c02351)
Supplement: Supplementary file 1 — ci4c02351_si_001.zip [file ci4c02351_si_001.zip › data_availability/rxn9/outputs/IRC/irc-full.out]

 Executing /home/jasa/demon/6.2.4/object.mpi/deMon.6.2.4.mpi.

node05
node05
node05
node05
node05
node05
node05
node05
node05
node05
node05
node05
node05
node05
node05
node05
node05
node05
node05
node05
node05
node05
node05
node05
(node05:0,1,2,3,4,5,6,7,8,9,10,11,12,13,14,15,16,17,18,19,20,21,22,23)

real	22m42.003s
user	473m20.904s
sys	70m44.435s
33M	.
 ******************************************************************************
 ******************************************************************************
 ***                                                                        ***
 ***                              PROGRAM deMon2k                           ***
 ***                                                                        ***
 ***                        (VERSION 6.2.2, Jun. 2022)                      ***
 ***                                                                        ***
 ***     COPYRIGHT (C) BY THE INTERNATIONAL DEMON DEVELOPERS COMMUNITY      ***
 ***                                                                        ***
 ***  AUTHORS: A.M. Koster, G. Geudtner, A. Alvarez-Ibarra, M.C. Amirani,   ***
 ***           P. Calaminici, A.A.M. Carranza, M.E. Casida, J. Carmona-     ***
 ***           Espindola, J. Cuny, F.A. Delesma, R. Delgado-Venegas, V.D.   ***
 ***           Dominguez, R. Flores-Moreno, G.U. Gamboa, A. Goursot, T.     ***
 ***           Heine, K. Hermann, A. Ipatov, F. Janetzko, A. de la Lande,   ***
 ***           F. Louisnard, J. Martin del Campo, N. Pedroza Montero, L.G.  ***
 ***           M. Pettersson, D. Mejia-Rodriguez, J. Reveles, J. Vasquez-   ***
 ***           Perez, A. Vela, B. Zuniga-Gutierrez and D.R. Salahub         ***
 ***                                                                        ***
 ******************************************************************************
 ******************************************************************************
                                                                                

 FIRST TIMING           DATE: FRI JAN 26 12:42:28 2024  TOTAL TIME:       0.077
                                                                                

 INITIALIZATION                   STEP TIME:     0.032  TOTAL TIME:       0.112

 ******************************************************************************

 IRC FORWARD RXN8

 ******************************************************************************

 
 *** THE RESTART FILE WILL BE READ ***
 
 
 *** MOLECULAR SIMULATION DATA ***
 
 MOLECULAR CHARGE: 0
 NUMBER OF ATOMS: 11
 MOLECULAR SIMULATION TYPE: QM ONLY
 
 *** MOLECULAR QM DATA ***
 
 MULTIPLICITY: 1
 NUMBER OF QM ATOMS: 11
 NUMBER OF ELECTRONS: 34
 
 *** SCF OPTIONS ***
 
 SCF THEORY: RESTRICTED KOHN-SHAM (RKS)
 DIAGONALIZER: RS
 START GUESS: RESTART DENSITY
 SCF TOLERANCE: 0.100E-08
 POTENTIAL DENSITY: FITTED DENSITY
 NUMBER OF SCF ITERATIONS: 1000
 DIIS ACCELERATION: ON
 XC-POTENTIAL: PBE96 - PBE
 GRID TECHNIQUE: FIXED
 GRID PRUNING: ON
 GRID METHOD: DIRECT
 GRID TYPE: (99,590)p
 ATOMIC WEIGHT FUNCTION: BECKE SCREENED
 RADIAL QUADRATURE TYPE: EULER-MACLAURIN
 SCF METHODE: DIRECT & DOUBLE ASYMPTOTIC EXPANSION
 FREEZE AUXILIARY FUNCTIONS: OFF
 ANALYTICAL FIT SOLVER: DIAGONAL SVD
 SVD THRESHOLD: 0.100E-05
 SCF SCREENING: 0.294E-11
 SYMMETRY USE: NONE
 ROTATION OF THE ANGULAR GRIDS: OFF
 SCF PRINTING UNTIL CYCLE 0
 SPHERICAL ORBITALS WILL BE USED
 
 *** INTRINSIC REACTION COORDINATE OPTIONS ***
 
 STEP DIRECTION: REVERSE (IRC EXTENSION)
 MAXIMUM IRC STEP: 0.100
 INITIAL ENERGY DECREASE: 0.00
 IRC PATH IN MASS WEIGHTED COORDINATES
 
 *** IRC PATH OPTIMIZATION OPTIONS ***
 
 NUMBER OF OPTIMIZATION STEPS: 50
 MAXIMUM OPTIMIZATION STEP: 0.300
 OPTMIZATION TOLERANCE: 0.100E-04
 HESSIAN UPDATE: BFGS
 STEP TYPE: LEVENBERG-MARQUARDT
 THE START HESSIAN IS READ FROM THE RESTART FILE
 NO WEIGHT DERIVATIVES WILL BE USED
 
 *** ACTIVATED INTERFACE PORTS ***
 
 FILE deMon.mol WILL BE WRITTEN
 
 
 *** GEOMETRY ***


 INPUT ORIENTATION IN ANGSTROM

  NO.  ATOM        X            Y            Z      Z-ATOM   MASS   TYPE OPTXYZ

    1  C         0.000000     0.000000     0.000000     6    12.011  QM       
    2  C         0.000000     0.000000     1.523165     6    12.011  QM       
    3  H         1.026978     0.000000    -0.402655     1     1.008  QM       
    4  H         0.613670     0.798251     1.962147     1     1.008  QM       
    5  H        -0.521663    -0.880344    -0.417385     1     1.008  QM       
    6  H        -1.009442     0.045801     1.964661     1     1.008  QM       
    7  H        -0.513685     0.900298    -0.386923     1     1.008  QM       
    8  SI        1.294836    -1.707058     2.452231    14    28.085  QM       
    9  H         1.307796    -0.917738     3.735029     1     1.008  QM       
   10  H         2.397779    -1.162594     1.584707     1     1.008  QM       
   11  H        -0.054458    -1.572672     1.774886     1     1.008  QM       


 
 
 *** ERI STATISTIC ***
 
 Est. Integrated ERIs: 2027000
 Est. Asymptotic ERIS: 0
                                                                                

 INPUT                            STEP TIME:     0.059  TOTAL TIME:       0.171
 
 *** THE INPUT ORIENTATION IS USED ***
 
 POINT GROUP: C1
 
 GROUP ORDER: 1


 STANDARD ORIENTATION IN ANGSTROM

  NO.  ATOM        X              Y              Z        Z-ATOM   MASS   TYPE

    1  C        -1.890946      -0.414399       0.005741       6    12.011  QM
    2  C        -0.831401       0.679222      -0.031536       6    12.011  QM
    3  H        -1.712380      -1.174758      -0.773222       1     1.008  QM
    4  H        -0.701152       1.130592      -1.024411       1     1.008  QM
    5  H        -1.918884      -0.935447       0.979946       1     1.008  QM
    6  H        -1.000889       1.483393       0.703700       1     1.008  QM
    7  H        -2.896128       0.014703      -0.166303       1     1.008  QM
    8  SI        1.353755      -0.141314       0.043462      14    28.085  QM
    9  H         1.807721       1.186887      -0.502947       1     1.008  QM
   10  H         0.936496      -0.985347      -1.130857       1     1.008  QM
   11  H         0.204348       0.061851       1.010435       1     1.008  QM
                                                                                

 SYMMETRY ANALYSIS                STEP TIME:     0.001  TOTAL TIME:       0.185
 
 
 GENERAL BASIS SET: (DZVP-GGA)
 
 NUMBER OF SHELLS: 44
 NUMBER OF ORBITALS: 89
 NUMBER OF PRIMITIVE GAUSSIAN EXPONENTS: 99
 
 
 GENERAL AUXIS SET: (GEN-A2*)
 
 NUMBER OF AUXILIARY FUNCTION SETS: 55
 NUMBER OF AUXILIARY FUNCTION SHELLS: 129
 NUMBER OF AUXILIARY FUNCTION: 500
 
 
 
 *** WARNING IN INVCDERI ***
 
 *** SVD THRESHOLD CHANGED TO: 0.742E-06 ***
 
 
 
 *** WARNING IN INVCDERI ***
 
 *** 8 COULOMB EIGENVALUES ARE QUENCHED ***
                                                                                

 MPI AUXILIARY FUNCTION FIT       STEP TIME:     0.075  TOTAL TIME:       0.269  
                                                                                

 CORE INTEGRALS                   STEP TIME:     0.087  TOTAL TIME:       0.275
                                                                                

 FIXED GRID GENERATION            STEP TIME:     0.000  TOTAL TIME:       0.317

 CYCLE:    1    EUPPER =     -441.574010876789    CDMIX =        0.300000000000
 CYCLE:    1    ELOWER =     -719.011461901242    SHIFT =        0.000000000000
 CYCLE:    1    EXC    =      -34.531378710711    ERCDC =       18.795278424686
 CYCLE:    1    ETOTAL =     -476.105389587500    ERROR =      277.437451024452

 CYCLE:    2    EUPPER =     -441.574022588751    CDMIX =        0.300000000000
 CYCLE:    2    ELOWER =     -441.574022589203    SHIFT =        0.000000000000
 CYCLE:    2    EXC    =      -34.531375197424    ERCDC =        0.000016343958
 CYCLE:    2    ETOTAL =     -476.105397786175    ERROR =        0.000000000452

 CYCLE:    3    EUPPER =     -441.574022217631    CDMIX =        0.300000000000
 CYCLE:    3    ELOWER =     -441.574022217771    SHIFT =        0.000000000000
 CYCLE:    3    EXC    =      -34.531372849513    ERCDC =        0.000007288803
 CYCLE:    3    ETOTAL =     -476.105395067144    ERROR =        0.000000000140

 CYCLE:    4    EUPPER =     -441.574019817893    CDMIX =        0.300000000000
 CYCLE:    4    ELOWER =     -441.574019817945    SHIFT =        0.000000000000
 CYCLE:    4    EXC    =      -34.531371032525    EDIIS =        0.000004289747
 CYCLE:    4    ETOTAL =     -476.105390850418    ERROR =        0.000000000052

 CYCLE:    5    EUPPER =     -441.574020588035    CDMIX =        0.200000000000
 CYCLE:    5    ELOWER =     -441.574020588094    SHIFT =        0.000000000000
 CYCLE:    5    EXC    =      -34.531369541159    EDIIS =        0.000007658797
 CYCLE:    5    ETOTAL =     -476.105390129193    ERROR =        0.000000000060

 CYCLE:    6    EUPPER =     -441.574016220395    CDMIX =        0.200000000000
 CYCLE:    6    ELOWER =     -441.574016220434    SHIFT =        0.000000000000
 CYCLE:    6    EXC    =      -34.531371422875    EDIIS =        0.000006528368
 CYCLE:    6    ETOTAL =     -476.105387643270    ERROR =        0.000000000039

 CYCLE:    7    EUPPER =     -441.574018824736    CDMIX =        0.200000000000
 CYCLE:    7    ELOWER =     -441.574018824738    SHIFT =        0.000000000000
 CYCLE:    7    EXC    =      -34.531370769810    EDIIS =        0.000000812946
 CYCLE:    7    ETOTAL =     -476.105389594547    ERROR =        0.000000000002

 CYCLE:    8    EUPPER =     -441.574018613901    CDMIX =        0.100000000000
 CYCLE:    8    ELOWER =     -441.574018613903    SHIFT =        0.000000000000
 CYCLE:    8    EXC    =      -34.531370974865    ERCDC =        0.000001072556
 CYCLE:    8    ETOTAL =     -476.105389588765    ERROR =        0.000000000003
 
 *** SCF CONVERGED ***
 

 ELECTRONIC CORE ENERGY      =       -719.011367055
 ELECTRONIC COULOMB ENERGY   =        277.437348441
 ELECTRONIC HARTREE ENERGY   =       -441.574018614

 EXCHANGE ENERGY             =        -33.394313913
 CORRELATION ENERGY          =         -1.137057062
 EXCHANGE-CORRELATION ENERGY =        -34.531370975

 ELECTRONIC SCF ENERGY       =       -476.105389589
 NUCLEAR-REPULSION ENERGY    =        106.051978871
 TOTAL SCF ENERGY            =       -370.053410718
                                                                                

 SCF ITERATION                    STEP TIME:     0.732  TOTAL TIME:       1.084
 
 
 
 *************************************
 *** INTRINSIC REACTION COORDINATE ***
 *************************************


 MOLECULE ORIENTATION OF IRC START STRUCTURE IN ANGSTROM

  NO.  ATOM        X              Y              Z        Z-ATOM   MASS   TYPE

    1  C         0.000000       0.000000       0.000000       6    12.011  QM
    2  C         0.000000       0.000000       1.523165       6    12.011  QM
    3  H         1.026978       0.000000      -0.402655       1     1.008  QM
    4  H         0.613670       0.798251       1.962147       1     1.008  QM
    5  H        -0.521663      -0.880344      -0.417385       1     1.008  QM
    6  H        -1.009442       0.045801       1.964661       1     1.008  QM
    7  H        -0.513685       0.900298      -0.386923       1     1.008  QM
    8  SI        1.294836      -1.707058       2.452231      14    28.085  QM
    9  H         1.307796      -0.917738       3.735029       1     1.008  QM
   10  H         2.397779      -1.162594       1.584707       1     1.008  QM
   11  H        -0.054458      -1.572672       1.774886       1     1.008  QM


 
 THE START HESSIAN WAS READ FROM THE RESTART FILE

  ANGLE =       2.03  COS_ANGLE =      -0.44


 IRC COORDINATES OF STEP 1 IN ANGSTROM

  NO.  ATOM        X              Y              Z        Z-ATOM   MASS   TYPE

    1  C         0.000189      -0.000367       0.000505       6    12.011  QM
    2  C         0.002501       0.001385       1.524030       6    12.011  QM
    3  H         1.026699       0.000380      -0.403632       1     1.008  QM
    4  H         0.610115       0.806767       1.959026       1     1.008  QM
    5  H        -0.521533      -0.880878      -0.416680       1     1.008  QM
    6  H        -1.006624       0.039174       1.966927       1     1.008  QM
    7  H        -0.514216       0.899761      -0.386618       1     1.008  QM
    8  SI        1.293795      -1.705227       2.451468      14    28.085  QM
    9  H         1.305477      -0.925938       3.738429       1     1.008  QM
   10  H         2.398826      -1.172216       1.582413       1     1.008  QM
   11  H        -0.054806      -1.619228       1.779545       1     1.008  QM


 RMSQ FORCE :   0.0011032  MAXIMUM :   0.0000100  CONVERGED :NO 
 MAX FORCE  :   0.0040256  MAXIMUM :   0.0000150  CONVERGED :NO 

 NUMBER OF CONSTRAINED OPTIMIZATION CYCLES: 3
 
 TOTAL ENERGY = -370.053620870865
 
 
 CURRENT SPLINE LENGTH: 0.053 AMU^1/2*ANGSTROM
 IRC COORDINATE: 0.053 AMU^1/2*ANGSTROM

  ANGLE =       0.02  COS_ANGLE =       1.00


 IRC COORDINATES OF STEP 2 IN ANGSTROM

  NO.  ATOM        X              Y              Z        Z-ATOM   MASS   TYPE

    1  C         0.000375      -0.000719       0.000999       6    12.011  QM
    2  C         0.005038       0.002625       1.524950       6    12.011  QM
    3  H         1.026426       0.000734      -0.404612       1     1.008  QM
    4  H         0.606491       0.815112       1.955935       1     1.008  QM
    5  H        -0.521390      -0.881429      -0.415925       1     1.008  QM
    6  H        -1.003782       0.032743       1.969144       1     1.008  QM
    7  H        -0.514724       0.899210      -0.386338       1     1.008  QM
    8  SI        1.292702      -1.703320       2.450667      14    28.085  QM
    9  H         1.303386      -0.934475       3.742029       1     1.008  QM
   10  H         2.400163      -1.182191       1.580275       1     1.008  QM
   11  H        -0.054670      -1.665562       1.784398       1     1.008  QM


 RMSQ FORCE :   0.0021757  MAXIMUM :   0.0000100  CONVERGED :NO 
 MAX FORCE  :   0.0080820  MAXIMUM :   0.0000150  CONVERGED :NO 

 NUMBER OF CONSTRAINED OPTIMIZATION CYCLES: 3
 
 TOTAL ENERGY = -370.054233890582
 
 
 CURRENT SPLINE LENGTH: 0.053 AMU^1/2*ANGSTROM
 IRC COORDINATE: 0.106 AMU^1/2*ANGSTROM

  ANGLE =       0.02  COS_ANGLE =       1.00


 IRC COORDINATES OF STEP 3 IN ANGSTROM

  NO.  ATOM        X              Y              Z        Z-ATOM   MASS   TYPE

    1  C         0.000560      -0.001058       0.001481       6    12.011  QM
    2  C         0.007610       0.003732       1.525917       6    12.011  QM
    3  H         1.026152       0.001072      -0.405602       1     1.008  QM
    4  H         0.602804       0.823290       1.952863       1     1.008  QM
    5  H        -0.521236      -0.881995      -0.415125       1     1.008  QM
    6  H        -1.000926       0.026510       1.971312       1     1.008  QM
    7  H        -0.515223       0.898648      -0.386084       1     1.008  QM
    8  SI        1.291561      -1.701348       2.449832      14    28.085  QM
    9  H         1.301492      -0.943314       3.745797       1     1.008  QM
   10  H         2.401743      -1.192507       1.578265       1     1.008  QM
   11  H        -0.054004      -1.711667       1.789469       1     1.008  QM


 RMSQ FORCE :   0.0032094  MAXIMUM :   0.0000100  CONVERGED :NO 
 MAX FORCE  :   0.0121338  MAXIMUM :   0.0000150  CONVERGED :NO 

 NUMBER OF CONSTRAINED OPTIMIZATION CYCLES: 2
 
 TOTAL ENERGY = -370.055218787854
 
 
 CURRENT SPLINE LENGTH: 0.053 AMU^1/2*ANGSTROM
 IRC COORDINATE: 0.159 AMU^1/2*ANGSTROM

  ANGLE =       0.03  COS_ANGLE =       1.00


 IRC COORDINATES OF STEP 4 IN ANGSTROM

  NO.  ATOM        X              Y              Z        Z-ATOM   MASS   TYPE

    1  C         0.000745      -0.001389       0.001957       6    12.011  QM
    2  C         0.010237       0.004665       1.526947       6    12.011  QM
    3  H         1.025877       0.001402      -0.406600       1     1.008  QM
    4  H         0.599064       0.831266       1.949837       1     1.008  QM
    5  H        -0.521062      -0.882585      -0.414270       1     1.008  QM
    6  H        -0.998037       0.020455       1.973433       1     1.008  QM
    7  H        -0.515721       0.898062      -0.385829       1     1.008  QM
    8  SI        1.290354      -1.699286       2.448948      14    28.085  QM
    9  H         1.299866      -0.952536       3.749792       1     1.008  QM
   10  H         2.403663      -1.203245       1.576434       1     1.008  QM
   11  H        -0.052710      -1.757411       1.794780       1     1.008  QM


 RMSQ FORCE :   0.0042023  MAXIMUM :   0.0000100  CONVERGED :NO 
 MAX FORCE  :   0.0161566  MAXIMUM :   0.0000150  CONVERGED :NO 

 NUMBER OF CONSTRAINED OPTIMIZATION CYCLES: 3
 
 TOTAL ENERGY = -370.056540907184
 
 
 CURRENT SPLINE LENGTH: 0.053 AMU^1/2*ANGSTROM
 IRC COORDINATE: 0.212 AMU^1/2*ANGSTROM

  ANGLE =       0.03  COS_ANGLE =       1.00


 IRC COORDINATES OF STEP 5 IN ANGSTROM

  NO.  ATOM        X              Y              Z        Z-ATOM   MASS   TYPE

    1  C         0.000929      -0.001708       0.002429       6    12.011  QM
    2  C         0.012907       0.005438       1.528029       6    12.011  QM
    3  H         1.025601       0.001718      -0.407606       1     1.008  QM
    4  H         0.595285       0.839018       1.946861       1     1.008  QM
    5  H        -0.520874      -0.883187      -0.413373       1     1.008  QM
    6  H        -0.995137       0.014598       1.975503       1     1.008  QM
    7  H        -0.516210       0.897465      -0.385582       1     1.008  QM
    8  SI        1.289086      -1.697144       2.448020      14    28.085  QM
    9  H         1.298497      -0.962123       3.753973       1     1.008  QM
   10  H         2.405872      -1.214390       1.574787       1     1.008  QM
   11  H        -0.050777      -1.802801       1.800350       1     1.008  QM


 RMSQ FORCE :   0.0051570  MAXIMUM :   0.0000100  CONVERGED :NO 
 MAX FORCE  :   0.0201263  MAXIMUM :   0.0000150  CONVERGED :NO 

 NUMBER OF CONSTRAINED OPTIMIZATION CYCLES: 2
 
 TOTAL ENERGY = -370.058166580799
 
 
 CURRENT SPLINE LENGTH: 0.053 AMU^1/2*ANGSTROM
 IRC COORDINATE: 0.265 AMU^1/2*ANGSTROM

  ANGLE =       0.03  COS_ANGLE =       1.00


 IRC COORDINATES OF STEP 6 IN ANGSTROM

  NO.  ATOM        X              Y              Z        Z-ATOM   MASS   TYPE

    1  C         0.001115      -0.002019       0.002897       6    12.011  QM
    2  C         0.015629       0.006023       1.529171       6    12.011  QM
    3  H         1.025321       0.002024      -0.408617       1     1.008  QM
    4  H         0.591477       0.846517       1.943956       1     1.008  QM
    5  H        -0.520668      -0.883809      -0.412426       1     1.008  QM
    6  H        -0.992216       0.008923       1.977519       1     1.008  QM
    7  H        -0.516703       0.896848      -0.385321       1     1.008  QM
    8  SI        1.287743      -1.694905       2.447038      14    28.085  QM
    9  H         1.297445      -0.972138       3.758378       1     1.008  QM
   10  H         2.408443      -1.226001       1.573370       1     1.008  QM
   11  H        -0.048099      -1.847705       1.806213       1     1.008  QM


 RMSQ FORCE :   0.0060746  MAXIMUM :   0.0000100  CONVERGED :NO 
 MAX FORCE  :   0.0240284  MAXIMUM :   0.0000150  CONVERGED :NO 

 NUMBER OF CONSTRAINED OPTIMIZATION CYCLES: 4
 
 TOTAL ENERGY = -370.060064323325
 
 
 CURRENT SPLINE LENGTH: 0.053 AMU^1/2*ANGSTROM
 IRC COORDINATE: 0.318 AMU^1/2*ANGSTROM

  ANGLE =       0.03  COS_ANGLE =       1.00


 IRC COORDINATES OF STEP 7 IN ANGSTROM

  NO.  ATOM        X              Y              Z        Z-ATOM   MASS   TYPE

    1  C         0.001302      -0.002324       0.003365       6    12.011  QM
    2  C         0.018399       0.006426       1.530369       6    12.011  QM
    3  H         1.025039       0.002317      -0.409633       1     1.008  QM
    4  H         0.587657       0.853741       1.941138       1     1.008  QM
    5  H        -0.520444      -0.884449      -0.411432       1     1.008  QM
    6  H        -0.989277       0.003438       1.979478       1     1.008  QM
    7  H        -0.517195       0.896212      -0.385047       1     1.008  QM
    8  SI        1.286326      -1.692575       2.446003      14    28.085  QM
    9  H         1.296730      -0.982557       3.762986       1     1.008  QM
   10  H         2.411369      -1.238051       1.572205       1     1.008  QM
   11  H        -0.044647      -1.892094       1.812385       1     1.008  QM


 RMSQ FORCE :   0.0069574  MAXIMUM :   0.0000100  CONVERGED :NO 
 MAX FORCE  :   0.0278425  MAXIMUM :   0.0000150  CONVERGED :NO 

 NUMBER OF CONSTRAINED OPTIMIZATION CYCLES: 3
 
 TOTAL ENERGY = -370.062204611521
 
 
 CURRENT SPLINE LENGTH: 0.053 AMU^1/2*ANGSTROM
 IRC COORDINATE: 0.370 AMU^1/2*ANGSTROM

  ANGLE =       0.03  COS_ANGLE =       1.00


 IRC COORDINATES OF STEP 8 IN ANGSTROM

  NO.  ATOM        X              Y              Z        Z-ATOM   MASS   TYPE

    1  C         0.001491      -0.002623       0.003833       6    12.011  QM
    2  C         0.021212       0.006653       1.531615       6    12.011  QM
    3  H         1.024753       0.002599      -0.410653       1     1.008  QM
    4  H         0.583841       0.860693       1.938409       1     1.008  QM
    5  H        -0.520203      -0.885103      -0.410405       1     1.008  QM
    6  H        -0.986352      -0.001866       1.981381       1     1.008  QM
    7  H        -0.517691       0.895565      -0.384757       1     1.008  QM
    8  SI        1.284840      -1.690156       2.444916      14    28.085  QM
    9  H         1.296345      -0.993414       3.767761       1     1.008  QM
   10  H         2.414608      -1.250565       1.571325       1     1.008  QM
   11  H        -0.040404      -1.935911       1.818874       1     1.008  QM


 RMSQ FORCE :   0.0078052  MAXIMUM :   0.0000100  CONVERGED :NO 
 MAX FORCE  :   0.0315298  MAXIMUM :   0.0000150  CONVERGED :NO 

 NUMBER OF CONSTRAINED OPTIMIZATION CYCLES: 2
 
 TOTAL ENERGY = -370.064559915682
 
 
 CURRENT SPLINE LENGTH: 0.053 AMU^1/2*ANGSTROM
 IRC COORDINATE: 0.423 AMU^1/2*ANGSTROM

  ANGLE =       0.03  COS_ANGLE =       1.00


 IRC COORDINATES OF STEP 9 IN ANGSTROM

  NO.  ATOM        X              Y              Z        Z-ATOM   MASS   TYPE

    1  C         0.001682      -0.002917       0.004302       6    12.011  QM
    2  C         0.024071       0.006691       1.532916       6    12.011  QM
    3  H         1.024464       0.002867      -0.411671       1     1.008  QM
    4  H         0.580045       0.867320       1.935796       1     1.008  QM
    5  H        -0.519947      -0.885772      -0.409334       1     1.008  QM
    6  H        -0.983412      -0.006982       1.983214       1     1.008  QM
    7  H        -0.518189       0.894900      -0.384431       1     1.008  QM
    8  SI        1.283272      -1.687642       2.443771      14    28.085  QM
    9  H         1.296360      -1.004698       3.772725       1     1.008  QM
   10  H         2.418225      -1.263527       1.570764       1     1.008  QM
   11  H        -0.035314      -1.979069       1.825703       1     1.008  QM


 RMSQ FORCE :   0.0086187  MAXIMUM :   0.0000100  CONVERGED :NO 
 MAX FORCE  :   0.0350903  MAXIMUM :   0.0000150  CONVERGED :NO 

 NUMBER OF CONSTRAINED OPTIMIZATION CYCLES: 3
 
 TOTAL ENERGY = -370.067104986046
 
 
 CURRENT SPLINE LENGTH: 0.053 AMU^1/2*ANGSTROM
 IRC COORDINATE: 0.476 AMU^1/2*ANGSTROM

  ANGLE =       0.03  COS_ANGLE =       1.00


 IRC COORDINATES OF STEP 10 IN ANGSTROM

  NO.  ATOM        X              Y              Z        Z-ATOM   MASS   TYPE

    1  C         0.001877      -0.003209       0.004774       6    12.011  QM
    2  C         0.026967       0.006549       1.534261       6    12.011  QM
    3  H         1.024173       0.003122      -0.412688       1     1.008  QM
    4  H         0.576291       0.873622       1.933305       1     1.008  QM
    5  H        -0.519675      -0.886451      -0.408233       1     1.008  QM
    6  H        -0.980482      -0.011913       1.984982       1     1.008  QM
    7  H        -0.518688       0.894226      -0.384073       1     1.008  QM
    8  SI        1.281630      -1.685042       2.442573      14    28.085  QM
    9  H         1.296759      -1.016403       3.777834       1     1.008  QM
   10  H         2.422168      -1.276927       1.570541       1     1.008  QM
   11  H        -0.029382      -2.021540       1.832875       1     1.008  QM


 RMSQ FORCE :   0.0093968  MAXIMUM :   0.0000100  CONVERGED :NO 
 MAX FORCE  :   0.0384967  MAXIMUM :   0.0000150  CONVERGED :NO 

 NUMBER OF CONSTRAINED OPTIMIZATION CYCLES: 4
 
 TOTAL ENERGY = -370.069817851320
 
 
 CURRENT SPLINE LENGTH: 0.053 AMU^1/2*ANGSTROM
 IRC COORDINATE: 0.529 AMU^1/2*ANGSTROM

  ANGLE =       0.03  COS_ANGLE =       1.00


 IRC COORDINATES OF STEP 11 IN ANGSTROM

  NO.  ATOM        X              Y              Z        Z-ATOM   MASS   TYPE

    1  C         0.002076      -0.003498       0.005249       6    12.011  QM
    2  C         0.029898       0.006229       1.535650       6    12.011  QM
    3  H         1.023881       0.003363      -0.413701       1     1.008  QM
    4  H         0.572597       0.879580       1.930948       1     1.008  QM
    5  H        -0.519389      -0.887139      -0.407102       1     1.008  QM
    6  H        -0.977561      -0.016660       1.986679       1     1.008  QM
    7  H        -0.519192       0.893543      -0.383669       1     1.008  QM
    8  SI        1.279912      -1.682355       2.441318      14    28.085  QM
    9  H         1.297564      -1.028524       3.783072       1     1.008  QM
   10  H         2.426434      -1.290753       1.570677       1     1.008  QM
   11  H        -0.022595      -2.063260       1.840393       1     1.008  QM


 RMSQ FORCE :   0.0101369  MAXIMUM :   0.0000100  CONVERGED :NO 
 MAX FORCE  :   0.0417302  MAXIMUM :   0.0000150  CONVERGED :NO 

 NUMBER OF CONSTRAINED OPTIMIZATION CYCLES: 4
 
 TOTAL ENERGY = -370.072678342670
 
 
 CURRENT SPLINE LENGTH: 0.053 AMU^1/2*ANGSTROM
 IRC COORDINATE: 0.582 AMU^1/2*ANGSTROM

  ANGLE =       0.03  COS_ANGLE =       1.00


 IRC COORDINATES OF STEP 12 IN ANGSTROM

  NO.  ATOM        X              Y              Z        Z-ATOM   MASS   TYPE

    1  C         0.002280      -0.003789       0.005729       6    12.011  QM
    2  C         0.032861       0.005733       1.537078       6    12.011  QM
    3  H         1.023586       0.003589      -0.414710       1     1.008  QM
    4  H         0.568983       0.885179       1.928737       1     1.008  QM
    5  H        -0.519091      -0.887835      -0.405945       1     1.008  QM
    6  H        -0.974654      -0.021231       1.988305       1     1.008  QM
    7  H        -0.519700       0.892852      -0.383211       1     1.008  QM
    8  SI        1.278119      -1.679585       2.440009      14    28.085  QM
    9  H         1.298781      -1.041050       3.788412       1     1.008  QM
   10  H         2.431003      -1.304986       1.571193       1     1.008  QM
   11  H        -0.014955      -2.104184       1.848258       1     1.008  QM


 RMSQ FORCE :   0.0108360  MAXIMUM :   0.0000100  CONVERGED :NO 
 MAX FORCE  :   0.0447694  MAXIMUM :   0.0000150  CONVERGED :NO 

 NUMBER OF CONSTRAINED OPTIMIZATION CYCLES: 4
 
 TOTAL ENERGY = -370.075667153918
 
 
 CURRENT SPLINE LENGTH: 0.053 AMU^1/2*ANGSTROM
 IRC COORDINATE: 0.635 AMU^1/2*ANGSTROM

  ANGLE =       0.03  COS_ANGLE =       1.00


 IRC COORDINATES OF STEP 13 IN ANGSTROM

  NO.  ATOM        X              Y              Z        Z-ATOM   MASS   TYPE

    1  C         0.002490      -0.004081       0.006217       6    12.011  QM
    2  C         0.035852       0.005065       1.538543       6    12.011  QM
    3  H         1.023289       0.003803      -0.415715       1     1.008  QM
    4  H         0.565467       0.890410       1.926683       1     1.008  QM
    5  H        -0.518782      -0.888533      -0.404766       1     1.008  QM
    6  H        -0.971764      -0.025635       1.989860       1     1.008  QM
    7  H        -0.520209       0.892156      -0.382693       1     1.008  QM
    8  SI        1.276252      -1.676735       2.438645      14    28.085  QM
    9  H         1.300414      -1.053965       3.793823       1     1.008  QM
   10  H         2.435855      -1.319606       1.572107       1     1.008  QM
   11  H        -0.006470      -2.144266       1.856464       1     1.008  QM


 RMSQ FORCE :   0.0114898  MAXIMUM :   0.0000100  CONVERGED :NO 
 MAX FORCE  :   0.0475906  MAXIMUM :   0.0000150  CONVERGED :NO 

 NUMBER OF CONSTRAINED OPTIMIZATION CYCLES: 6
 
 TOTAL ENERGY = -370.078765588553
 
 
 CURRENT SPLINE LENGTH: 0.053 AMU^1/2*ANGSTROM
 IRC COORDINATE: 0.688 AMU^1/2*ANGSTROM

  ANGLE =       0.03  COS_ANGLE =       1.00


 IRC COORDINATES OF STEP 14 IN ANGSTROM

  NO.  ATOM        X              Y              Z        Z-ATOM   MASS   TYPE

    1  C         0.002709      -0.004380       0.006715       6    12.011  QM
    2  C         0.038872       0.004230       1.540042       6    12.011  QM
    3  H         1.022990       0.004004      -0.416715       1     1.008  QM
    4  H         0.562069       0.895262       1.924797       1     1.008  QM
    5  H        -0.518462      -0.889236      -0.403568       1     1.008  QM
    6  H        -0.968889      -0.029881       1.991348       1     1.008  QM
    7  H        -0.520719       0.891459      -0.382101       1     1.008  QM
    8  SI        1.274313      -1.673808       2.437227      14    28.085  QM
    9  H         1.302460      -1.067251       3.799278       1     1.008  QM
   10  H         2.440956      -1.334580       1.573440       1     1.008  QM
   11  H         0.002842      -2.183467       1.865006       1     1.008  QM


 RMSQ FORCE :   0.0120932  MAXIMUM :   0.0000100  CONVERGED :NO 
 MAX FORCE  :   0.0501691  MAXIMUM :   0.0000150  CONVERGED :NO 

 NUMBER OF CONSTRAINED OPTIMIZATION CYCLES: 3
 
 TOTAL ENERGY = -370.081956170494
 
 
 CURRENT SPLINE LENGTH: 0.053 AMU^1/2*ANGSTROM
 IRC COORDINATE: 0.741 AMU^1/2*ANGSTROM

  ANGLE =       0.03  COS_ANGLE =       1.00


 IRC COORDINATES OF STEP 15 IN ANGSTROM

  NO.  ATOM        X              Y              Z        Z-ATOM   MASS   TYPE

    1  C         0.002935      -0.004679       0.007220       6    12.011  QM
    2  C         0.041910       0.003244       1.541566       6    12.011  QM
    3  H         1.022693       0.004194      -0.417705       1     1.008  QM
    4  H         0.558809       0.899750       1.923072       1     1.008  QM
    5  H        -0.518137      -0.889935      -0.402349       1     1.008  QM
    6  H        -0.966036      -0.033978       1.992773       1     1.008  QM
    7  H        -0.521239       0.890759      -0.381431       1     1.008  QM
    8  SI        1.272308      -1.670815       2.435762      14    28.085  QM
    9  H         1.304882      -1.080862       3.804731       1     1.008  QM
   10  H         2.446274      -1.349881       1.575156       1     1.008  QM
   11  H         0.012977      -2.221807       1.873879       1     1.008  QM


 RMSQ FORCE :   0.0126413  MAXIMUM :   0.0000100  CONVERGED :NO 
 MAX FORCE  :   0.0524808  MAXIMUM :   0.0000150  CONVERGED :NO 

 NUMBER OF CONSTRAINED OPTIMIZATION CYCLES: 2
 
 TOTAL ENERGY = -370.085222932550
 
 
 CURRENT SPLINE LENGTH: 0.053 AMU^1/2*ANGSTROM
 IRC COORDINATE: 0.794 AMU^1/2*ANGSTROM

  ANGLE =       0.03  COS_ANGLE =       1.00


 IRC COORDINATES OF STEP 16 IN ANGSTROM

  NO.  ATOM        X              Y              Z        Z-ATOM   MASS   TYPE

    1  C         0.003171      -0.004990       0.007740       6    12.011  QM
    2  C         0.044974       0.002105       1.543118       6    12.011  QM
    3  H         1.022390       0.004375      -0.418689       1     1.008  QM
    4  H         0.555688       0.903851       1.921525       1     1.008  QM
    5  H        -0.517802      -0.890636      -0.401116       1     1.008  QM
    6  H        -0.963190      -0.037954       1.994139       1     1.008  QM
    7  H        -0.521764       0.890062      -0.380673       1     1.008  QM
    8  SI        1.270235      -1.667754       2.434244      14    28.085  QM
    9  H         1.307684      -1.094797       3.810158       1     1.008  QM
   10  H         2.451753      -1.365476       1.577310       1     1.008  QM
   11  H         0.023901      -2.259218       1.883069       1     1.008  QM


 RMSQ FORCE :   0.0131291  MAXIMUM :   0.0000100  CONVERGED :NO 
 MAX FORCE  :   0.0545049  MAXIMUM :   0.0000150  CONVERGED :NO 

 NUMBER OF CONSTRAINED OPTIMIZATION CYCLES: 4
 
 TOTAL ENERGY = -370.088550477942
 
 
 CURRENT SPLINE LENGTH: 0.053 AMU^1/2*ANGSTROM
 IRC COORDINATE: 0.847 AMU^1/2*ANGSTROM

  ANGLE =       0.03  COS_ANGLE =       1.00


 IRC COORDINATES OF STEP 17 IN ANGSTROM

  NO.  ATOM        X              Y              Z        Z-ATOM   MASS   TYPE

    1  C         0.003418      -0.005311       0.008274       6    12.011  QM
    2  C         0.048058       0.000818       1.544694       6    12.011  QM
    3  H         1.022085       0.004548      -0.419666       1     1.008  QM
    4  H         0.552736       0.907566       1.920164       1     1.008  QM
    5  H        -0.517461      -0.891336      -0.399869       1     1.008  QM
    6  H        -0.960353      -0.041810       1.995454       1     1.008  QM
    7  H        -0.522294       0.889367      -0.379811       1     1.008  QM
    8  SI        1.268096      -1.664629       2.432677      14    28.085  QM
    9  H         1.310848      -1.109005       3.815524       1     1.008  QM
   10  H         2.457370      -1.381321       1.579886       1     1.008  QM
   11  H         0.035593      -2.295706       1.892566       1     1.008  QM


 RMSQ FORCE :   0.0135507  MAXIMUM :   0.0000100  CONVERGED :NO 
 MAX FORCE  :   0.0562169  MAXIMUM :   0.0000150  CONVERGED :NO 

 NUMBER OF CONSTRAINED OPTIMIZATION CYCLES: 4
 
 TOTAL ENERGY = -370.091922838463
 
 
 CURRENT SPLINE LENGTH: 0.053 AMU^1/2*ANGSTROM
 IRC COORDINATE: 0.900 AMU^1/2*ANGSTROM

  ANGLE =       0.03  COS_ANGLE =       1.00


 IRC COORDINATES OF STEP 18 IN ANGSTROM

  NO.  ATOM        X              Y              Z        Z-ATOM   MASS   TYPE

    1  C         0.003679      -0.005646       0.008827       6    12.011  QM
    2  C         0.051164      -0.000608       1.546290       6    12.011  QM
    3  H         1.021778       0.004714      -0.420637       1     1.008  QM
    4  H         0.549962       0.910906       1.918990       1     1.008  QM
    5  H        -0.517113      -0.892035      -0.398607       1     1.008  QM
    6  H        -0.957520      -0.045575       1.996725       1     1.008  QM
    7  H        -0.522833       0.888674      -0.378841       1     1.008  QM
    8  SI        1.265895      -1.661446       2.431061      14    28.085  QM
    9  H         1.314338      -1.123461       3.820784       1     1.008  QM
   10  H         2.463074      -1.397383       1.582874       1     1.008  QM
   11  H         0.048038      -2.331268       1.902363       1     1.008  QM


 RMSQ FORCE :   0.0139025  MAXIMUM :   0.0000100  CONVERGED :NO 
 MAX FORCE  :   0.0575998  MAXIMUM :   0.0000150  CONVERGED :NO 

 NUMBER OF CONSTRAINED OPTIMIZATION CYCLES: 4
 
 TOTAL ENERGY = -370.095322900058
 
 
 CURRENT SPLINE LENGTH: 0.053 AMU^1/2*ANGSTROM
 IRC COORDINATE: 0.953 AMU^1/2*ANGSTROM

  ANGLE =       0.03  COS_ANGLE =       1.00


 IRC COORDINATES OF STEP 19 IN ANGSTROM

  NO.  ATOM        X              Y              Z        Z-ATOM   MASS   TYPE

    1  C         0.003956      -0.005997       0.009397       6    12.011  QM
    2  C         0.054291      -0.002167       1.547908       6    12.011  QM
    3  H         1.021478       0.004882      -0.421609       1     1.008  QM
    4  H         0.547340       0.913881       1.918018       1     1.008  QM
    5  H        -0.516774      -0.892730      -0.397338       1     1.008  QM
    6  H        -0.954671      -0.049223       1.997956       1     1.008  QM
    7  H        -0.523380       0.887966      -0.377728       1     1.008  QM
    8  SI        1.263633      -1.658207       2.429399      14    28.085  QM
    9  H         1.318146      -1.138138       3.825897       1     1.008  QM
   10  H         2.468823      -1.413655       1.586279       1     1.008  QM
   11  H         0.061231      -2.365874       1.912429       1     1.008  QM


 RMSQ FORCE :   0.0141594  MAXIMUM :   0.0000100  CONVERGED :NO 
 MAX FORCE  :   0.0585546  MAXIMUM :   0.0000150  CONVERGED :NO 

 NUMBER OF CONSTRAINED OPTIMIZATION CYCLES: 4
 
 TOTAL ENERGY = -370.098740131774
 
 
 CURRENT SPLINE LENGTH: 0.053 AMU^1/2*ANGSTROM
 IRC COORDINATE: 1.005 AMU^1/2*ANGSTROM

  ANGLE =       0.03  COS_ANGLE =       1.00


 IRC COORDINATES OF STEP 20 IN ANGSTROM

  NO.  ATOM        X              Y              Z        Z-ATOM   MASS   TYPE

    1  C         0.004252      -0.006369       0.009994       6    12.011  QM
    2  C         0.057444      -0.003865       1.549544       6    12.011  QM
    3  H         1.021170       0.005043      -0.422575       1     1.008  QM
    4  H         0.544944       0.916465       1.917245       1     1.008  QM
    5  H        -0.516426      -0.893420      -0.396054       1     1.008  QM
    6  H        -0.951821      -0.052814       1.999164       1     1.008  QM
    7  H        -0.523938       0.887273      -0.376480       1     1.008  QM
    8  SI        1.261308      -1.654913       2.427686      14    28.085  QM
    9  H         1.322231      -1.152980       3.830845       1     1.008  QM
   10  H         2.474590      -1.430057       1.590081       1     1.008  QM
   11  H         0.075121      -2.399532       1.922771       1     1.008  QM


 RMSQ FORCE :   0.0143609  MAXIMUM :   0.0000100  CONVERGED :NO 
 MAX FORCE  :   0.0592413  MAXIMUM :   0.0000150  CONVERGED :NO 

 NUMBER OF CONSTRAINED OPTIMIZATION CYCLES: 7
 
 TOTAL ENERGY = -370.102138547966
 
 
 CURRENT SPLINE LENGTH: 0.053 AMU^1/2*ANGSTROM
 IRC COORDINATE: 1.058 AMU^1/2*ANGSTROM

  ANGLE =       0.03  COS_ANGLE =       1.00


 IRC COORDINATES OF STEP 21 IN ANGSTROM

  NO.  ATOM        X              Y              Z        Z-ATOM   MASS   TYPE

    1  C         0.004566      -0.006762       0.010618       6    12.011  QM
    2  C         0.060627      -0.005694       1.551199       6    12.011  QM
    3  H         1.020852       0.005201      -0.423534       1     1.008  QM
    4  H         0.542773       0.918662       1.916675       1     1.008  QM
    5  H        -0.516072      -0.894109      -0.394747       1     1.008  QM
    6  H        -0.948951      -0.056379       2.000354       1     1.008  QM
    7  H        -0.524508       0.886589      -0.375083       1     1.008  QM
    8  SI        1.258923      -1.651567       2.425926      14    28.085  QM
    9  H         1.326557      -1.167953       3.835583       1     1.008  QM
   10  H         2.480323      -1.446557       1.594277       1     1.008  QM
   11  H         0.089688      -2.432232       1.933375       1     1.008  QM


 RMSQ FORCE :   0.0144829  MAXIMUM :   0.0000100  CONVERGED :NO 
 MAX FORCE  :   0.0595613  MAXIMUM :   0.0000150  CONVERGED :NO 

 NUMBER OF CONSTRAINED OPTIMIZATION CYCLES: 6
 
 TOTAL ENERGY = -370.105510536083
 
 
 CURRENT SPLINE LENGTH: 0.053 AMU^1/2*ANGSTROM
 IRC COORDINATE: 1.111 AMU^1/2*ANGSTROM

  ANGLE =       0.03  COS_ANGLE =       1.00


 IRC COORDINATES OF STEP 22 IN ANGSTROM

  NO.  ATOM        X              Y              Z        Z-ATOM   MASS   TYPE

    1  C         0.004905      -0.007182       0.011276       6    12.011  QM
    2  C         0.063848      -0.007658       1.552873       6    12.011  QM
    3  H         1.020527       0.005355      -0.424491       1     1.008  QM
    4  H         0.540847       0.920470       1.916313       1     1.008  QM
    5  H        -0.515713      -0.894799      -0.393417       1     1.008  QM
    6  H        -0.946045      -0.059944       2.001541       1     1.008  QM
    7  H        -0.525092       0.885910      -0.373515       1     1.008  QM
    8  SI        1.256474      -1.648167       2.424115      14    28.085  QM
    9  H         1.331086      -1.183010       3.840078       1     1.008  QM
   10  H         2.485971      -1.463095       1.598854       1     1.008  QM
   11  H         0.104894      -2.463969       1.944221       1     1.008  QM


 RMSQ FORCE :   0.0145249  MAXIMUM :   0.0000100  CONVERGED :NO 
 MAX FORCE  :   0.0595129  MAXIMUM :   0.0000150  CONVERGED :NO 

 NUMBER OF CONSTRAINED OPTIMIZATION CYCLES: 5
 
 TOTAL ENERGY = -370.108838108835
 
 
 CURRENT SPLINE LENGTH: 0.053 AMU^1/2*ANGSTROM
 IRC COORDINATE: 1.164 AMU^1/2*ANGSTROM

  ANGLE =       0.03  COS_ANGLE =       1.00


 IRC COORDINATES OF STEP 23 IN ANGSTROM

  NO.  ATOM        X              Y              Z        Z-ATOM   MASS   TYPE

    1  C         0.005269      -0.007631       0.011972       6    12.011  QM
    2  C         0.067111      -0.009758       1.554567       6    12.011  QM
    3  H         1.020196       0.005511      -0.425449       1     1.008  QM
    4  H         0.539178       0.921890       1.916170       1     1.008  QM
    5  H        -0.515349      -0.895490      -0.392060       1     1.008  QM
    6  H        -0.943095      -0.063523       2.002736       1     1.008  QM
    7  H        -0.525690       0.885235      -0.371761       1     1.008  QM
    8  SI        1.253962      -1.644717       2.422252      14    28.085  QM
    9  H         1.335784      -1.198103       3.844297       1     1.008  QM
   10  H         2.491500      -1.479634       1.603797       1     1.008  QM
   11  H         0.120724      -2.494725       1.955299       1     1.008  QM


 RMSQ FORCE :   0.0144883  MAXIMUM :   0.0000100  CONVERGED :NO 
 MAX FORCE  :   0.0591105  MAXIMUM :   0.0000150  CONVERGED :NO 

 NUMBER OF CONSTRAINED OPTIMIZATION CYCLES: 5
 
 TOTAL ENERGY = -370.112103448382
 
 
 CURRENT SPLINE LENGTH: 0.053 AMU^1/2*ANGSTROM
 IRC COORDINATE: 1.217 AMU^1/2*ANGSTROM

  ANGLE =       0.03  COS_ANGLE =       1.00


 IRC COORDINATES OF STEP 24 IN ANGSTROM

  NO.  ATOM        X              Y              Z        Z-ATOM   MASS   TYPE

    1  C         0.005661      -0.008114       0.012711       6    12.011  QM
    2  C         0.070421      -0.011997       1.556282       6    12.011  QM
    3  H         1.019858       0.005672      -0.426406       1     1.008  QM
    4  H         0.537783       0.922914       1.916256       1     1.008  QM
    5  H        -0.514979      -0.896186      -0.390676       1     1.008  QM
    6  H        -0.940086      -0.067133       2.003951       1     1.008  QM
    7  H        -0.526305       0.884561      -0.369806       1     1.008  QM
    8  SI        1.251386      -1.641215       2.420335      14    28.085  QM
    9  H         1.340616      -1.213184       3.848209       1     1.008  QM
   10  H         2.496872      -1.496128       1.609090       1     1.008  QM
   11  H         0.137149      -2.524489       1.966590       1     1.008  QM


 RMSQ FORCE :   0.0143759  MAXIMUM :   0.0000100  CONVERGED :NO 
 MAX FORCE  :   0.0583691  MAXIMUM :   0.0000150  CONVERGED :NO 

 NUMBER OF CONSTRAINED OPTIMIZATION CYCLES: 5
 
 TOTAL ENERGY = -370.115289709071
 
 
 CURRENT SPLINE LENGTH: 0.053 AMU^1/2*ANGSTROM
 IRC COORDINATE: 1.270 AMU^1/2*ANGSTROM

  ANGLE =       0.03  COS_ANGLE =       1.00


 IRC COORDINATES OF STEP 25 IN ANGSTROM

  NO.  ATOM        X              Y              Z        Z-ATOM   MASS   TYPE

    1  C         0.006085      -0.008634       0.013498       6    12.011  QM
    2  C         0.073784      -0.014381       1.558018       6    12.011  QM
    3  H         1.019515       0.005838      -0.427364       1     1.008  QM
    4  H         0.536681       0.923532       1.916584       1     1.008  QM
    5  H        -0.514603      -0.896888      -0.389262       1     1.008  QM
    6  H        -0.937006      -0.070791       2.005198       1     1.008  QM
    7  H        -0.526938       0.883884      -0.367630       1     1.008  QM
    8  SI        1.248745      -1.637661       2.418363      14    28.085  QM
    9  H         1.345547      -1.228197       3.851789       1     1.008  QM
   10  H         2.502060      -1.512528       1.614715       1     1.008  QM
   11  H         0.154141      -2.553231       1.978078       1     1.008  QM


 RMSQ FORCE :   0.0141907  MAXIMUM :   0.0000100  CONVERGED :NO 
 MAX FORCE  :   0.0573072  MAXIMUM :   0.0000150  CONVERGED :NO 

 NUMBER OF CONSTRAINED OPTIMIZATION CYCLES: 6
 
 TOTAL ENERGY = -370.118380910399
 
 
 CURRENT SPLINE LENGTH: 0.053 AMU^1/2*ANGSTROM
 IRC COORDINATE: 1.323 AMU^1/2*ANGSTROM

  ANGLE =       0.03  COS_ANGLE =       1.00


 IRC COORDINATES OF STEP 26 IN ANGSTROM

  NO.  ATOM        X              Y              Z        Z-ATOM   MASS   TYPE

    1  C         0.006545      -0.009198       0.014343       6    12.011  QM
    2  C         0.077213      -0.016920       1.559780       6    12.011  QM
    3  H         1.019164       0.006012      -0.428327       1     1.008  QM
    4  H         0.535887       0.923735       1.917158       1     1.008  QM
    5  H        -0.514221      -0.897599      -0.387812       1     1.008  QM
    6  H        -0.933843      -0.074517       2.006490       1     1.008  QM
    7  H        -0.527591       0.883202      -0.365210       1     1.008  QM
    8  SI        1.246034      -1.634054       2.416331      14    28.085  QM
    9  H         1.350527      -1.243072       3.855008       1     1.008  QM
   10  H         2.507019      -1.528765       1.620644       1     1.008  QM
   11  H         0.171642      -2.580942       1.989733       1     1.008  QM


 RMSQ FORCE :   0.0139350  MAXIMUM :   0.0000100  CONVERGED :NO 
 MAX FORCE  :   0.0559366  MAXIMUM :   0.0000150  CONVERGED :NO 

 NUMBER OF CONSTRAINED OPTIMIZATION CYCLES: 6
 
 TOTAL ENERGY = -370.121362222091
 
 
 CURRENT SPLINE LENGTH: 0.053 AMU^1/2*ANGSTROM
 IRC COORDINATE: 1.376 AMU^1/2*ANGSTROM

  ANGLE =       0.03  COS_ANGLE =       1.00


 IRC COORDINATES OF STEP 27 IN ANGSTROM

  NO.  ATOM        X              Y              Z        Z-ATOM   MASS   TYPE

    1  C         0.007046      -0.009810       0.015253       6    12.011  QM
    2  C         0.080715      -0.019621       1.561570       6    12.011  QM
    3  H         1.018808       0.006199      -0.429294       1     1.008  QM
    4  H         0.535422       0.923517       1.917991       1     1.008  QM
    5  H        -0.513830      -0.898321      -0.386323       1     1.008  QM
    6  H        -0.930580      -0.078328       2.007843       1     1.008  QM
    7  H        -0.528265       0.882512      -0.362525       1     1.008  QM
    8  SI        1.243253      -1.630390       2.414235      14    28.085  QM
    9  H         1.355516      -1.257745       3.857838       1     1.008  QM
   10  H         2.511711      -1.544778       1.626856       1     1.008  QM
   11  H         0.189601      -2.607606       2.001526       1     1.008  QM


 RMSQ FORCE :   0.0136161  MAXIMUM :   0.0000100  CONVERGED :NO 
 MAX FORCE  :   0.0542842  MAXIMUM :   0.0000150  CONVERGED :NO 

 NUMBER OF CONSTRAINED OPTIMIZATION CYCLES: 6
 
 TOTAL ENERGY = -370.124219995314
 
 
 CURRENT SPLINE LENGTH: 0.053 AMU^1/2*ANGSTROM
 IRC COORDINATE: 1.429 AMU^1/2*ANGSTROM

  ANGLE =       0.03  COS_ANGLE =       1.00


 IRC COORDINATES OF STEP 28 IN ANGSTROM

  NO.  ATOM        X              Y              Z        Z-ATOM   MASS   TYPE

    1  C         0.007593      -0.010476       0.016239       6    12.011  QM
    2  C         0.084300      -0.022497       1.563390       6    12.011  QM
    3  H         1.018449       0.006399      -0.430268       1     1.008  QM
    4  H         0.535315       0.922856       1.919097       1     1.008  QM
    5  H        -0.513430      -0.899058      -0.384792       1     1.008  QM
    6  H        -0.927203      -0.082241       2.009274       1     1.008  QM
    7  H        -0.528961       0.881807      -0.359551       1     1.008  QM
    8  SI        1.240397      -1.626667       2.412072      14    28.085  QM
    9  H         1.360467      -1.272128       3.860260       1     1.008  QM
   10  H         2.516115      -1.560495       1.633314       1     1.008  QM
   11  H         0.207963      -2.633186       2.013424       1     1.008  QM


 RMSQ FORCE :   0.0132380  MAXIMUM :   0.0000100  CONVERGED :NO 
 MAX FORCE  :   0.0523802  MAXIMUM :   0.0000150  CONVERGED :NO 

 NUMBER OF CONSTRAINED OPTIMIZATION CYCLES: 6
 
 TOTAL ENERGY = -370.126942535816
 
 
 CURRENT SPLINE LENGTH: 0.053 AMU^1/2*ANGSTROM
 IRC COORDINATE: 1.482 AMU^1/2*ANGSTROM

  ANGLE =       0.04  COS_ANGLE =       1.00


 IRC COORDINATES OF STEP 29 IN ANGSTROM

  NO.  ATOM        X              Y              Z        Z-ATOM   MASS   TYPE

    1  C         0.008191      -0.011205       0.017311       6    12.011  QM
    2  C         0.087983      -0.025566       1.565247       6    12.011  QM
    3  H         1.018084       0.006616      -0.431245       1     1.008  QM
    4  H         0.535585       0.921739       1.920483       1     1.008  QM
    5  H        -0.513018      -0.899812      -0.383211       1     1.008  QM
    6  H        -0.923696      -0.086265       2.010791       1     1.008  QM
    7  H        -0.529680       0.881083      -0.356256       1     1.008  QM
    8  SI        1.237463      -1.622884       2.409835      14    28.085  QM
    9  H         1.365321      -1.286123       3.862245       1     1.008  QM
   10  H         2.520192      -1.575820       1.639982       1     1.008  QM
   11  H         0.226674      -2.657641       2.025394       1     1.008  QM


 RMSQ FORCE :   0.0128061  MAXIMUM :   0.0000100  CONVERGED :NO 
 MAX FORCE  :   0.0502511  MAXIMUM :   0.0000150  CONVERGED :NO 

 NUMBER OF CONSTRAINED OPTIMIZATION CYCLES: 8
 
 TOTAL ENERGY = -370.129520191153
 
 
 CURRENT SPLINE LENGTH: 0.053 AMU^1/2*ANGSTROM
 IRC COORDINATE: 1.535 AMU^1/2*ANGSTROM

  ANGLE =       0.04  COS_ANGLE =       1.00


 IRC COORDINATES OF STEP 30 IN ANGSTROM

  NO.  ATOM        X              Y              Z        Z-ATOM   MASS   TYPE

    1  C         0.008846      -0.012003       0.018482       6    12.011  QM
    2  C         0.091774      -0.028840       1.567145       6    12.011  QM
    3  H         1.017717       0.006854      -0.432223       1     1.008  QM
    4  H         0.536255       0.920152       1.922156       1     1.008  QM
    5  H        -0.512591      -0.900588      -0.381574       1     1.008  QM
    6  H        -0.920044      -0.090414       2.012411       1     1.008  QM
    7  H        -0.530422       0.880332      -0.352617       1     1.008  QM
    8  SI        1.234447      -1.619037       2.407521      14    28.085  QM
    9  H         1.370019      -1.299623       3.863778       1     1.008  QM
   10  H         2.523916      -1.590661       1.646811       1     1.008  QM
   11  H         0.245630      -2.680958       2.037381       1     1.008  QM


 RMSQ FORCE :   0.0123264  MAXIMUM :   0.0000100  CONVERGED :NO 
 MAX FORCE  :   0.0479215  MAXIMUM :   0.0000150  CONVERGED :NO 

 NUMBER OF CONSTRAINED OPTIMIZATION CYCLES: 7
 
 TOTAL ENERGY = -370.131945304909
 
 
 CURRENT SPLINE LENGTH: 0.053 AMU^1/2*ANGSTROM
 IRC COORDINATE: 1.588 AMU^1/2*ANGSTROM

  ANGLE =       0.04  COS_ANGLE =       1.00


 IRC COORDINATES OF STEP 31 IN ANGSTROM

  NO.  ATOM        X              Y              Z        Z-ATOM   MASS   TYPE

    1  C         0.009567      -0.012879       0.019768       6    12.011  QM
    2  C         0.095686      -0.032339       1.569088       6    12.011  QM
    3  H         1.017350       0.007113      -0.433197       1     1.008  QM
    4  H         0.537361       0.918069       1.924132       1     1.008  QM
    5  H        -0.512143      -0.901392      -0.379877       1     1.008  QM
    6  H        -0.916235      -0.094698       2.014154       1     1.008  QM
    7  H        -0.531187       0.879546      -0.348602       1     1.008  QM
    8  SI        1.231346      -1.615122       2.405120      14    28.085  QM
    9  H         1.374503      -1.312508       3.864858       1     1.008  QM
   10  H         2.527283      -1.604920       1.653745       1     1.008  QM
   11  H         0.264739      -2.703072       2.049329       1     1.008  QM


 RMSQ FORCE :   0.0118039  MAXIMUM :   0.0000100  CONVERGED :NO 
 MAX FORCE  :   0.0454217  MAXIMUM :   0.0000150  CONVERGED :NO 

 NUMBER OF CONSTRAINED OPTIMIZATION CYCLES: 7
 
 TOTAL ENERGY = -370.134212506976
 
 
 CURRENT SPLINE LENGTH: 0.053 AMU^1/2*ANGSTROM
 IRC COORDINATE: 1.640 AMU^1/2*ANGSTROM

  ANGLE =       0.05  COS_ANGLE =       1.00


 IRC COORDINATES OF STEP 32 IN ANGSTROM

  NO.  ATOM        X              Y              Z        Z-ATOM   MASS   TYPE

    1  C         0.010359      -0.013844       0.021185       6    12.011  QM
    2  C         0.099729      -0.036076       1.571080       6    12.011  QM
    3  H         1.016989       0.007397      -0.434159       1     1.008  QM
    4  H         0.538937       0.915464       1.926421       1     1.008  QM
    5  H        -0.511666      -0.902232      -0.378112       1     1.008  QM
    6  H        -0.912252      -0.099119       2.016041       1     1.008  QM
    7  H        -0.531974       0.878712      -0.344187       1     1.008  QM
    8  SI        1.228158      -1.611139       2.402627      14    28.085  QM
    9  H         1.378708      -1.324642       3.865476       1     1.008  QM
   10  H         2.530270      -1.618471       1.660733       1     1.008  QM
   11  H         0.283902      -2.723927       2.061180       1     1.008  QM


 RMSQ FORCE :   0.0112432  MAXIMUM :   0.0000100  CONVERGED :NO 
 MAX FORCE  :   0.0427801  MAXIMUM :   0.0000150  CONVERGED :NO 

 NUMBER OF CONSTRAINED OPTIMIZATION CYCLES: 7
 
 TOTAL ENERGY = -370.136318278495
 
 
 CURRENT SPLINE LENGTH: 0.053 AMU^1/2*ANGSTROM
 IRC COORDINATE: 1.693 AMU^1/2*ANGSTROM

  ANGLE =       0.05  COS_ANGLE =       1.00


 IRC COORDINATES OF STEP 33 IN ANGSTROM

  NO.  ATOM        X              Y              Z        Z-ATOM   MASS   TYPE

    1  C         0.011233      -0.014907       0.022750       6    12.011  QM
    2  C         0.103915      -0.040071       1.573127       6    12.011  QM
    3  H         1.016635       0.007708      -0.435095       1     1.008  QM
    4  H         0.541013       0.912317       1.929024       1     1.008  QM
    5  H        -0.511152      -0.903112      -0.376272       1     1.008  QM
    6  H        -0.908082      -0.103674       2.018083       1     1.008  QM
    7  H        -0.532779       0.877820      -0.339341       1     1.008  QM
    8  SI        1.224878      -1.607086       2.400035      14    28.085  QM
    9  H         1.382554      -1.335862       3.865620       1     1.008  QM
   10  H         2.532861      -1.631177       1.667698       1     1.008  QM
   11  H         0.302970      -2.743482       2.072846       1     1.008  QM


 RMSQ FORCE :   0.0106491  MAXIMUM :   0.0000100  CONVERGED :NO 
 MAX FORCE  :   0.0400191  MAXIMUM :   0.0000150  CONVERGED :NO 

 NUMBER OF CONSTRAINED OPTIMIZATION CYCLES: 7
 
 TOTAL ENERGY = -370.138261161102
 
 
 CURRENT SPLINE LENGTH: 0.053 AMU^1/2*ANGSTROM
 IRC COORDINATE: 1.746 AMU^1/2*ANGSTROM

  ANGLE =       0.05  COS_ANGLE =       1.00


 IRC COORDINATES OF STEP 34 IN ANGSTROM

  NO.  ATOM        X              Y              Z        Z-ATOM   MASS   TYPE

    1  C         0.012193      -0.016080       0.024484       6    12.011  QM
    2  C         0.108249      -0.044339       1.575232       6    12.011  QM
    3  H         1.016296       0.008043      -0.435989       1     1.008  QM
    4  H         0.543614       0.908608       1.931941       1     1.008  QM
    5  H        -0.510592      -0.904043      -0.374348       1     1.008  QM
    6  H        -0.903717      -0.108352       2.020296       1     1.008  QM
    7  H        -0.533598       0.876854      -0.334041       1     1.008  QM
    8  SI        1.221509      -1.602966       2.397339      14    28.085  QM
    9  H         1.385963      -1.346003       3.865294       1     1.008  QM
   10  H         2.535048      -1.642893       1.674564       1     1.008  QM
   11  H         0.321794      -2.761670       2.084241       1     1.008  QM


 RMSQ FORCE :   0.0100260  MAXIMUM :   0.0000100  CONVERGED :NO 
 MAX FORCE  :   0.0371658  MAXIMUM :   0.0000150  CONVERGED :NO 

 NUMBER OF CONSTRAINED OPTIMIZATION CYCLES: 7
 
 TOTAL ENERGY = -370.140041631586
 
 
 CURRENT SPLINE LENGTH: 0.053 AMU^1/2*ANGSTROM
 IRC COORDINATE: 1.799 AMU^1/2*ANGSTROM

  ANGLE =       0.06  COS_ANGLE =       1.00


 IRC COORDINATES OF STEP 35 IN ANGSTROM

  NO.  ATOM        X              Y              Z        Z-ATOM   MASS   TYPE

    1  C         0.013251      -0.017374       0.026408       6    12.011  QM
    2  C         0.112737      -0.048890       1.577398       6    12.011  QM
    3  H         1.015981       0.008403      -0.436819       1     1.008  QM
    4  H         0.546764       0.904334       1.935164       1     1.008  QM
    5  H        -0.509974      -0.905034      -0.372330       1     1.008  QM
    6  H        -0.899150      -0.113139       2.022695       1     1.008  QM
    7  H        -0.534422       0.875800      -0.328267       1     1.008  QM
    8  SI        1.218052      -1.598781       2.394532      14    28.085  QM
    9  H         1.388843      -1.354882       3.864502       1     1.008  QM
   10  H         2.536833      -1.653465       1.681237       1     1.008  QM
   11  H         0.340193      -2.778423       2.095259       1     1.008  QM


 RMSQ FORCE :   0.0093769  MAXIMUM :   0.0000100  CONVERGED :NO 
 MAX FORCE  :   0.0342450  MAXIMUM :   0.0000150  CONVERGED :NO 

 NUMBER OF CONSTRAINED OPTIMIZATION CYCLES: 7
 
 TOTAL ENERGY = -370.141662490009
 
 
 CURRENT SPLINE LENGTH: 0.053 AMU^1/2*ANGSTROM
 IRC COORDINATE: 1.852 AMU^1/2*ANGSTROM

  ANGLE =       0.06  COS_ANGLE =       1.00


 IRC COORDINATES OF STEP 36 IN ANGSTROM

  NO.  ATOM        X              Y              Z        Z-ATOM   MASS   TYPE

    1  C         0.014420      -0.018816       0.028551       6    12.011  QM
    2  C         0.117376      -0.053721       1.579635       6    12.011  QM
    3  H         1.015707       0.008770      -0.437541       1     1.008  QM
    4  H         0.550498       0.899496       1.938674       1     1.008  QM
    5  H        -0.509263      -0.906121      -0.370190       1     1.008  QM
    6  H        -0.894382      -0.117983       2.025297       1     1.008  QM
    7  H        -0.535239       0.874614      -0.322016       1     1.008  QM
    8  SI        1.214510      -1.594539       2.391603      14    28.085  QM
    9  H         1.391079      -1.362329       3.863255       1     1.008  QM
   10  H         2.538221      -1.662675       1.687617       1     1.008  QM
   11  H         0.357970      -2.793646       2.105762       1     1.008  QM


 RMSQ FORCE :   0.0087054  MAXIMUM :   0.0000100  CONVERGED :NO 
 MAX FORCE  :   0.0312863  MAXIMUM :   0.0000150  CONVERGED :NO 

 NUMBER OF CONSTRAINED OPTIMIZATION CYCLES: 9
 
 TOTAL ENERGY = -370.143128184048
 
 
 CURRENT SPLINE LENGTH: 0.053 AMU^1/2*ANGSTROM
 IRC COORDINATE: 1.905 AMU^1/2*ANGSTROM

  ANGLE =       0.07  COS_ANGLE =       1.00


 IRC COORDINATES OF STEP 37 IN ANGSTROM

  NO.  ATOM        X              Y              Z        Z-ATOM   MASS   TYPE

    1  C         0.015700      -0.020398       0.030923       6    12.011  QM
    2  C         0.122155      -0.058837       1.581932       6    12.011  QM
    3  H         1.015482       0.009164      -0.438129       1     1.008  QM
    4  H         0.554801       0.894099       1.942437       1     1.008  QM
    5  H        -0.508462      -0.907288      -0.367944       1     1.008  QM
    6  H        -0.889416      -0.122873       2.028112       1     1.008  QM
    7  H        -0.536042       0.873309      -0.315276       1     1.008  QM
    8  SI        1.210896      -1.590253       2.388560      14    28.085  QM
    9  H         1.392612      -1.368115       3.861572       1     1.008  QM
   10  H         2.539209      -1.670440       1.693602       1     1.008  QM
   11  H         0.374908      -2.807325       2.115641       1     1.008  QM


 RMSQ FORCE :   0.0080153  MAXIMUM :   0.0000100  CONVERGED :NO 
 MAX FORCE  :   0.0283088  MAXIMUM :   0.0000150  CONVERGED :NO 

 NUMBER OF CONSTRAINED OPTIMIZATION CYCLES: 7
 
 TOTAL ENERGY = -370.144444965688
 
 
 CURRENT SPLINE LENGTH: 0.053 AMU^1/2*ANGSTROM
 IRC COORDINATE: 1.958 AMU^1/2*ANGSTROM

  ANGLE =       0.07  COS_ANGLE =       1.00


 IRC COORDINATES OF STEP 38 IN ANGSTROM

  NO.  ATOM        X              Y              Z        Z-ATOM   MASS   TYPE

    1  C         0.017107      -0.022152       0.033557       6    12.011  QM
    2  C         0.127053      -0.064203       1.584291       6    12.011  QM
    3  H         1.015337       0.009552      -0.438521       1     1.008  QM
    4  H         0.559715       0.888141       1.946428       1     1.008  QM
    5  H        -0.507520      -0.908590      -0.365555       1     1.008  QM
    6  H        -0.884271      -0.127744       2.031168       1     1.008  QM
    7  H        -0.536808       0.871823      -0.308081       1     1.008  QM
    8  SI        1.207221      -1.585940       2.385394      14    28.085  QM
    9  H         1.393305      -1.372071       3.859467       1     1.008  QM
   10  H         2.539797      -1.676538       1.699075       1     1.008  QM
   11  H         0.390800      -2.819364       2.124736       1     1.008  QM


 RMSQ FORCE :   0.0073072  MAXIMUM :   0.0000100  CONVERGED :NO 
 MAX FORCE  :   0.0253308  MAXIMUM :   0.0000150  CONVERGED :NO 

 NUMBER OF CONSTRAINED OPTIMIZATION CYCLES: 7
 
 TOTAL ENERGY = -370.145620073114
 
 
 CURRENT SPLINE LENGTH: 0.053 AMU^1/2*ANGSTROM
 IRC COORDINATE: 2.011 AMU^1/2*ANGSTROM

  ANGLE =       0.08  COS_ANGLE =       1.00


 IRC COORDINATES OF STEP 39 IN ANGSTROM

  NO.  ATOM        X              Y              Z        Z-ATOM   MASS   TYPE

    1  C         0.018639      -0.024077       0.036458       6    12.011  QM
    2  C         0.132033      -0.069783       1.586699       6    12.011  QM
    3  H         1.015284       0.009920      -0.438676       1     1.008  QM
    4  H         0.565223       0.881679       1.950590       1     1.008  QM
    5  H        -0.506427      -0.910030      -0.363023       1     1.008  QM
    6  H        -0.878973      -0.132512       2.034454       1     1.008  QM
    7  H        -0.537522       0.870151      -0.300475       1     1.008  QM
    8  SI        1.203508      -1.581624       2.382116      14    28.085  QM
    9  H         1.393136      -1.374131       3.856982       1     1.008  QM
   10  H         2.540044      -1.680898       1.703973       1     1.008  QM
   11  H         0.405479      -2.829809       2.132951       1     1.008  QM


 RMSQ FORCE :   0.0065851  MAXIMUM :   0.0000100  CONVERGED :NO 
 MAX FORCE  :   0.0223757  MAXIMUM :   0.0000150  CONVERGED :NO 

 NUMBER OF CONSTRAINED OPTIMIZATION CYCLES: 7
 
 TOTAL ENERGY = -370.146661298457
 
 
 CURRENT SPLINE LENGTH: 0.053 AMU^1/2*ANGSTROM
 IRC COORDINATE: 2.064 AMU^1/2*ANGSTROM

  ANGLE =       0.08  COS_ANGLE =       1.00


 IRC COORDINATES OF STEP 40 IN ANGSTROM

  NO.  ATOM        X              Y              Z        Z-ATOM   MASS   TYPE

    1  C         0.020307      -0.026204       0.039650       6    12.011  QM
    2  C         0.137051      -0.075506       1.589159       6    12.011  QM
    3  H         1.015366       0.010236      -0.438509       1     1.008  QM
    4  H         0.571288       0.874822       1.954855       1     1.008  QM
    5  H        -0.505124      -0.911674      -0.360306       1     1.008  QM
    6  H        -0.873565      -0.137084       2.037990       1     1.008  QM
    7  H        -0.538160       0.868230      -0.292536       1     1.008  QM
    8  SI        1.199775      -1.577328       2.378721      14    28.085  QM
    9  H         1.392017      -1.374245       3.854151       1     1.008  QM
   10  H         2.539978      -1.683421       1.708205       1     1.008  QM
   11  H         0.418773      -2.838648       2.140146       1     1.008  QM


 RMSQ FORCE :   0.0058506  MAXIMUM :   0.0000100  CONVERGED :NO 
 MAX FORCE  :   0.0194650  MAXIMUM :   0.0000150  CONVERGED :NO 

 NUMBER OF CONSTRAINED OPTIMIZATION CYCLES: 7
 
 TOTAL ENERGY = -370.147576026588
 
 
 CURRENT SPLINE LENGTH: 0.053 AMU^1/2*ANGSTROM
 IRC COORDINATE: 2.117 AMU^1/2*ANGSTROM

  ANGLE =       0.08  COS_ANGLE =       1.00


 IRC COORDINATES OF STEP 41 IN ANGSTROM

  NO.  ATOM        X              Y              Z        Z-ATOM   MASS   TYPE

    1  C         0.022117      -0.028548       0.043145       6    12.011  QM
    2  C         0.142047      -0.081285       1.591664       6    12.011  QM
    3  H         1.015620       0.010464      -0.437941       1     1.008  QM
    4  H         0.577914       0.867610       1.959168       1     1.008  QM
    5  H        -0.503555      -0.913579      -0.357372       1     1.008  QM
    6  H        -0.868088      -0.141349       2.041795       1     1.008  QM
    7  H        -0.538707       0.866004      -0.284369       1     1.008  QM
    8  SI        1.196048      -1.573082       2.375213      14    28.085  QM
    9  H         1.389925      -1.372439       3.851003       1     1.008  QM
   10  H         2.539635      -1.684076       1.711734       1     1.008  QM
   11  H         0.430624      -2.845960       2.146217       1     1.008  QM


 RMSQ FORCE :   0.0051076  MAXIMUM :   0.0000100  CONVERGED :NO 
 MAX FORCE  :   0.0166165  MAXIMUM :   0.0000150  CONVERGED :NO 

 NUMBER OF CONSTRAINED OPTIMIZATION CYCLES: 9
 
 TOTAL ENERGY = -370.148370948261
 
 
 CURRENT SPLINE LENGTH: 0.053 AMU^1/2*ANGSTROM
 IRC COORDINATE: 2.170 AMU^1/2*ANGSTROM

  ANGLE =       0.08  COS_ANGLE =       1.00


 IRC COORDINATES OF STEP 42 IN ANGSTROM

  NO.  ATOM        X              Y              Z        Z-ATOM   MASS   TYPE

    1  C         0.024087      -0.031160       0.046967       6    12.011  QM
    2  C         0.146951      -0.086989       1.594232       6    12.011  QM
    3  H         1.016111       0.010536      -0.436853       1     1.008  QM
    4  H         0.585039       0.860226       1.963448       1     1.008  QM
    5  H        -0.501621      -0.915870      -0.354138       1     1.008  QM
    6  H        -0.862604      -0.145162       2.045898       1     1.008  QM
    7  H        -0.539143       0.863361      -0.276137       1     1.008  QM
    8  SI        1.192347      -1.568909       2.371581      14    28.085  QM
    9  H         1.386810      -1.368882       3.847564       1     1.008  QM
   10  H         2.539071      -1.682868       1.714516       1     1.008  QM
   11  H         0.440961      -2.851854       2.151028       1     1.008  QM


 RMSQ FORCE :   0.0043590  MAXIMUM :   0.0000100  CONVERGED :NO 
 MAX FORCE  :   0.0138346  MAXIMUM :   0.0000150  CONVERGED :NO 

 NUMBER OF CONSTRAINED OPTIMIZATION CYCLES: 5
 
 TOTAL ENERGY = -370.149051389011
 
 
 CURRENT SPLINE LENGTH: 0.053 AMU^1/2*ANGSTROM
 IRC COORDINATE: 2.223 AMU^1/2*ANGSTROM

  ANGLE =       0.08  COS_ANGLE =       1.00


 IRC COORDINATES OF STEP 43 IN ANGSTROM

  NO.  ATOM        X              Y              Z        Z-ATOM   MASS   TYPE

    1  C         0.026217      -0.034063       0.051114       6    12.011  QM
    2  C         0.151702      -0.092519       1.596866       6    12.011  QM
    3  H         1.016882       0.010390      -0.435177       1     1.008  QM
    4  H         0.592617       0.852837       1.967582       1     1.008  QM
    5  H        -0.499267      -0.918615      -0.350571       1     1.008  QM
    6  H        -0.857171      -0.148349       2.050299       1     1.008  QM
    7  H        -0.539456       0.860249      -0.267969       1     1.008  QM
    8  SI        1.188689      -1.564835       2.367829      14    28.085  QM
    9  H         1.382745      -1.363818       3.843908       1     1.008  QM
   10  H         2.538340      -1.679849       1.716570       1     1.008  QM
   11  H         0.449891      -2.856400       2.154434       1     1.008  QM


 RMSQ FORCE :   0.0036084  MAXIMUM :   0.0000100  CONVERGED :NO 
 MAX FORCE  :   0.0111551  MAXIMUM :   0.0000150  CONVERGED :NO 

 NUMBER OF CONSTRAINED OPTIMIZATION CYCLES: 6
 
 TOTAL ENERGY = -370.149621426410
 
 
 CURRENT SPLINE LENGTH: 0.053 AMU^1/2*ANGSTROM
 IRC COORDINATE: 2.275 AMU^1/2*ANGSTROM

  ANGLE =       0.09  COS_ANGLE =       1.00


 IRC COORDINATES OF STEP 44 IN ANGSTROM

  NO.  ATOM        X              Y              Z        Z-ATOM   MASS   TYPE

    1  C         0.028562      -0.037379       0.055636       6    12.011  QM
    2  C         0.156158      -0.097594       1.599632       6    12.011  QM
    3  H         1.018073       0.009854      -0.432683       1     1.008  QM
    4  H         0.600611       0.845618       1.971567       1     1.008  QM
    5  H        -0.496272      -0.922116      -0.346460       1     1.008  QM
    6  H        -0.851925      -0.150632       2.055071       1     1.008  QM
    7  H        -0.539600       0.856386      -0.260218       1     1.008  QM
    8  SI        1.185102      -1.560892       2.363912      14    28.085  QM
    9  H         1.377730      -1.357734       3.840010       1     1.008  QM
   10  H         2.537471      -1.675017       1.717865       1     1.008  QM
   11  H         0.457450      -2.859801       2.156239       1     1.008  QM


 RMSQ FORCE :   0.0028688  MAXIMUM :   0.0000100  CONVERGED :NO 
 MAX FORCE  :   0.0085823  MAXIMUM :   0.0000150  CONVERGED :NO 

 NUMBER OF CONSTRAINED OPTIMIZATION CYCLES: 6
 
 TOTAL ENERGY = -370.150084227668
 
 
 CURRENT SPLINE LENGTH: 0.053 AMU^1/2*ANGSTROM
 IRC COORDINATE: 2.328 AMU^1/2*ANGSTROM

  ANGLE =       0.12  COS_ANGLE =       0.99


 IRC COORDINATES OF STEP 45 IN ANGSTROM

  NO.  ATOM        X              Y              Z        Z-ATOM   MASS   TYPE

    1  C         0.031166      -0.041250       0.060556       6    12.011  QM
    2  C         0.160165      -0.101870       1.602641       6    12.011  QM
    3  H         1.019851       0.008688      -0.429124       1     1.008  QM
    4  H         0.608886       0.839045       1.975243       1     1.008  QM
    5  H        -0.492349      -0.926765      -0.341541       1     1.008  QM
    6  H        -0.847022      -0.151602       2.060288       1     1.008  QM
    7  H        -0.539568       0.851435      -0.253394       1     1.008  QM
    8  SI        1.181618      -1.557134       2.359791      14    28.085  QM
    9  H         1.371822      -1.351417       3.835977       1     1.008  QM
   10  H         2.536512      -1.668360       1.718359       1     1.008  QM
   11  H         0.463738      -2.862111       2.155933       1     1.008  QM


 RMSQ FORCE :   0.0021613  MAXIMUM :   0.0000100  CONVERGED :NO 
 MAX FORCE  :   0.0067742  MAXIMUM :   0.0000150  CONVERGED :NO 

 NUMBER OF CONSTRAINED OPTIMIZATION CYCLES: 3
 
 TOTAL ENERGY = -370.150443861945
 
 
 CURRENT SPLINE LENGTH: 0.053 AMU^1/2*ANGSTROM
 IRC COORDINATE: 2.381 AMU^1/2*ANGSTROM

  ANGLE =       0.17  COS_ANGLE =       0.99


 IRC COORDINATES OF STEP 46 IN ANGSTROM

  NO.  ATOM        X              Y              Z        Z-ATOM   MASS   TYPE

    1  C         0.034076      -0.045862       0.065830       6    12.011  QM
    2  C         0.163480      -0.104831       1.606025       6    12.011  QM
    3  H         1.022404       0.006522      -0.424309       1     1.008  QM
    4  H         0.617180       0.833767       1.978444       1     1.008  QM
    5  H        -0.487216      -0.933044      -0.335501       1     1.008  QM
    6  H        -0.842787      -0.150591       2.065897       1     1.008  QM
    7  H        -0.539337       0.844971      -0.248235       1     1.008  QM
    8  SI        1.178303      -1.553648       2.355480      14    28.085  QM
    9  H         1.365458      -1.346441       3.831942       1     1.008  QM
   10  H         2.535493      -1.659825       1.717872       1     1.008  QM
   11  H         0.468927      -2.863368       2.152582       1     1.008  QM


 RMSQ FORCE :   0.0015233  MAXIMUM :   0.0000100  CONVERGED :NO 
 MAX FORCE  :   0.0050615  MAXIMUM :   0.0000150  CONVERGED :NO 

 NUMBER OF CONSTRAINED OPTIMIZATION CYCLES: 5
 
 TOTAL ENERGY = -370.150708101452
 
 
 CURRENT SPLINE LENGTH: 0.053 AMU^1/2*ANGSTROM
 IRC COORDINATE: 2.434 AMU^1/2*ANGSTROM

  ANGLE =       0.24  COS_ANGLE =       0.97


 IRC COORDINATES OF STEP 47 IN ANGSTROM

  NO.  ATOM        X              Y              Z        Z-ATOM   MASS   TYPE

    1  C         0.037269      -0.051335       0.071237       6    12.011  QM
    2  C         0.165769      -0.105736       1.609895       6    12.011  QM
    3  H         1.025851       0.003015      -0.418229       1     1.008  QM
    4  H         0.624696       0.830844       1.980913       1     1.008  QM
    5  H        -0.480609      -0.941466      -0.328039       1     1.008  QM
    6  H        -0.839707      -0.147047       2.071614       1     1.008  QM
    7  H        -0.538992       0.836547      -0.245812       1     1.008  QM
    8  SI        1.175326      -1.550610       2.351111      14    28.085  QM
    9  H         1.359398      -1.345285       3.828314       1     1.008  QM
   10  H         2.534322      -1.649745       1.716197       1     1.008  QM
   11  H         0.472850      -2.863519       2.144963       1     1.008  QM


 RMSQ FORCE :   0.0010187  MAXIMUM :   0.0000100  CONVERGED :NO 
 MAX FORCE  :   0.0035491  MAXIMUM :   0.0000150  CONVERGED :NO 

 NUMBER OF CONSTRAINED OPTIMIZATION CYCLES: 7
 
 TOTAL ENERGY = -370.150892731517
 
 
 CURRENT SPLINE LENGTH: 0.053 AMU^1/2*ANGSTROM
 IRC COORDINATE: 2.487 AMU^1/2*ANGSTROM

  ANGLE =       0.27  COS_ANGLE =       0.96


 IRC COORDINATES OF STEP 48 IN ANGSTROM

  NO.  ATOM        X              Y              Z        Z-ATOM   MASS   TYPE

    1  C         0.040451      -0.057394       0.076300       6    12.011  QM
    2  C         0.166984      -0.104306       1.614091       6    12.011  QM
    3  H         1.029812      -0.001762      -0.411528       1     1.008  QM
    4  H         0.630652       0.830962       1.982336       1     1.008  QM
    5  H        -0.473020      -0.951709      -0.319413       1     1.008  QM
    6  H        -0.837950      -0.141317       2.077043       1     1.008  QM
    7  H        -0.538695       0.826453      -0.246578       1     1.008  QM
    8  SI        1.172884      -1.548200       2.347014      14    28.085  QM
    9  H         1.353963      -1.349826       3.825541       1     1.008  QM
   10  H         2.533367      -1.639037       1.713851       1     1.008  QM
   11  H         0.475437      -2.862387       2.132538       1     1.008  QM


 RMSQ FORCE :   0.0006904  MAXIMUM :   0.0000100  CONVERGED :NO 
 MAX FORCE  :   0.0024369  MAXIMUM :   0.0000150  CONVERGED :NO 

 NUMBER OF CONSTRAINED OPTIMIZATION CYCLES: 7
 
 TOTAL ENERGY = -370.151022914415
 
 
 CURRENT SPLINE LENGTH: 0.053 AMU^1/2*ANGSTROM
 IRC COORDINATE: 2.540 AMU^1/2*ANGSTROM

  ANGLE =       0.22  COS_ANGLE =       0.98


 IRC COORDINATES OF STEP 49 IN ANGSTROM

  NO.  ATOM        X              Y              Z        Z-ATOM   MASS   TYPE

    1  C         0.043388      -0.063616       0.080803       6    12.011  QM
    2  C         0.167460      -0.101230       1.618292       6    12.011  QM
    3  H         1.033734      -0.007764      -0.405007       1     1.008  QM
    4  H         0.634853       0.833510       1.982938       1     1.008  QM
    5  H        -0.465701      -0.962520      -0.310236       1     1.008  QM
    6  H        -0.837218      -0.134462       2.081783       1     1.008  QM
    7  H        -0.538178       0.815798      -0.249513       1     1.008  QM
    8  SI        1.170974      -1.546311       2.343366      14    28.085  QM
    9  H         1.349110      -1.359589       3.823799       1     1.008  QM
   10  H         2.532666      -1.628422       1.711643       1     1.008  QM
   11  H         0.476963      -2.860240       2.116337       1     1.008  QM


 RMSQ FORCE :   0.0004936  MAXIMUM :   0.0000100  CONVERGED :NO 
 MAX FORCE  :   0.0016693  MAXIMUM :   0.0000150  CONVERGED :NO 

 NUMBER OF CONSTRAINED OPTIMIZATION CYCLES: 8
 
 TOTAL ENERGY = -370.151121468903
 
 
 CURRENT SPLINE LENGTH: 0.053 AMU^1/2*ANGSTROM
 IRC COORDINATE: 2.593 AMU^1/2*ANGSTROM

  ANGLE =       0.14  COS_ANGLE =       0.99


 IRC COORDINATES OF STEP 50 IN ANGSTROM

  NO.  ATOM        X              Y              Z        Z-ATOM   MASS   TYPE

    1  C         0.045992      -0.069778       0.084832       6    12.011  QM
    2  C         0.167672      -0.097300       1.622333       6    12.011  QM
    3  H         1.037317      -0.014365      -0.399137       1     1.008  QM
    4  H         0.638083       0.837397       1.982909       1     1.008  QM
    5  H        -0.459059      -0.973337      -0.300796       1     1.008  QM
    6  H        -0.836901      -0.127150       2.086008       1     1.008  QM
    7  H        -0.537706       0.805139      -0.253504       1     1.008  QM
    8  SI        1.169407      -1.544760       2.340128      14    28.085  QM
    9  H         1.344094      -1.372743       3.822713       1     1.008  QM
   10  H         2.532511      -1.617859       1.710189       1     1.008  QM
   11  H         0.478128      -2.857316       2.097520       1     1.008  QM


 RMSQ FORCE :   0.0003657  MAXIMUM :   0.0000100  CONVERGED :NO 
 MAX FORCE  :   0.0011931  MAXIMUM :   0.0000150  CONVERGED :NO 

 NUMBER OF CONSTRAINED OPTIMIZATION CYCLES: 5
 
 TOTAL ENERGY = -370.151199488618
 
 
 CURRENT SPLINE LENGTH: 0.053 AMU^1/2*ANGSTROM
 IRC COORDINATE: 2.646 AMU^1/2*ANGSTROM

  ANGLE =       0.12  COS_ANGLE =       0.99


 IRC COORDINATES OF STEP 51 IN ANGSTROM

  NO.  ATOM        X              Y              Z        Z-ATOM   MASS   TYPE

    1  C         0.048269      -0.075834       0.088572       6    12.011  QM
    2  C         0.167900      -0.092963       1.626176       6    12.011  QM
    3  H         1.040435      -0.021051      -0.393757       1     1.008  QM
    4  H         0.640822       0.842029       1.982405       1     1.008  QM
    5  H        -0.452866      -0.984082      -0.291237       1     1.008  QM
    6  H        -0.836616      -0.119797       2.089929       1     1.008  QM
    7  H        -0.537518       0.794475      -0.257819       1     1.008  QM
    8  SI        1.168057      -1.543380       2.337148      14    28.085  QM
    9  H         1.338289      -1.388006       3.822045       1     1.008  QM
   10  H         2.532856      -1.607818       1.710108       1     1.008  QM
   11  H         0.479038      -2.853848       2.077030       1     1.008  QM


 RMSQ FORCE :   0.0002669  MAXIMUM :   0.0000100  CONVERGED :NO 
 MAX FORCE  :   0.0008243  MAXIMUM :   0.0000150  CONVERGED :NO 

 NUMBER OF CONSTRAINED OPTIMIZATION CYCLES: 4
 
 TOTAL ENERGY = -370.151260625960
 
 
 CURRENT SPLINE LENGTH: 0.053 AMU^1/2*ANGSTROM
 IRC COORDINATE: 2.699 AMU^1/2*ANGSTROM

  ANGLE =       0.15  COS_ANGLE =       0.99


 IRC COORDINATES OF STEP 52 IN ANGSTROM

  NO.  ATOM        X              Y              Z        Z-ATOM   MASS   TYPE

    1  C         0.050018      -0.081697       0.092015       6    12.011  QM
    2  C         0.168474      -0.088564       1.629689       6    12.011  QM
    3  H         1.042727      -0.028579      -0.389478       1     1.008  QM
    4  H         0.644112       0.846679       1.981328       1     1.008  QM
    5  H        -0.448532      -0.994002      -0.281562       1     1.008  QM
    6  H        -0.835838      -0.112089       2.093827       1     1.008  QM
    7  H        -0.537161       0.784605      -0.261957       1     1.008  QM
    8  SI        1.166834      -1.542147       2.334454      14    28.085  QM
    9  H         1.329992      -1.404625       3.821865       1     1.008  QM
   10  H         2.534537      -1.596524       1.712549       1     1.008  QM
   11  H         0.481279      -2.850307       2.054454       1     1.008  QM


 RMSQ FORCE :   0.0001820  MAXIMUM :   0.0000100  CONVERGED :NO 
 MAX FORCE  :   0.0005573  MAXIMUM :   0.0000150  CONVERGED :NO 

 NUMBER OF CONSTRAINED OPTIMIZATION CYCLES: 4
 
 TOTAL ENERGY = -370.151306265673
 
 
 CURRENT SPLINE LENGTH: 0.053 AMU^1/2*ANGSTROM
 IRC COORDINATE: 2.752 AMU^1/2*ANGSTROM

  ANGLE =       0.20  COS_ANGLE =       0.98


 IRC COORDINATES OF STEP 53 IN ANGSTROM

  NO.  ATOM        X              Y              Z        Z-ATOM   MASS   TYPE

    1  C         0.051037      -0.087215       0.095108       6    12.011  QM
    2  C         0.169554      -0.084286       1.632720       6    12.011  QM
    3  H         1.043884      -0.036722      -0.386456       1     1.008  QM
    4  H         0.647936       0.851188       1.979649       1     1.008  QM
    5  H        -0.446325      -1.002815      -0.272002       1     1.008  QM
    6  H        -0.834303      -0.104593       2.097778       1     1.008  QM
    7  H        -0.536815       0.775826      -0.265548       1     1.008  QM
    8  SI        1.165814      -1.541020       2.332069      14    28.085  QM
    9  H         1.318034      -1.422428       3.822265       1     1.008  QM
   10  H         2.537883      -1.585120       1.719119       1     1.008  QM
   11  H         0.484589      -2.846622       2.029897       1     1.008  QM


 RMSQ FORCE :   0.0001061  MAXIMUM :   0.0000100  CONVERGED :NO 
 MAX FORCE  :   0.0003153  MAXIMUM :   0.0000150  CONVERGED :NO 

 NUMBER OF CONSTRAINED OPTIMIZATION CYCLES: 4
 
 TOTAL ENERGY = -370.151337890757
 
 
 CURRENT SPLINE LENGTH: 0.053 AMU^1/2*ANGSTROM
 IRC COORDINATE: 2.805 AMU^1/2*ANGSTROM

  ANGLE =       0.37  COS_ANGLE =       0.93


 IRC COORDINATES OF STEP 54 IN ANGSTROM

  NO.  ATOM        X              Y              Z        Z-ATOM   MASS   TYPE

    1  C         0.051375      -0.092270       0.097810       6    12.011  QM
    2  C         0.171032      -0.080286       1.635245       6    12.011  QM
    3  H         1.044020      -0.045194      -0.384607       1     1.008  QM
    4  H         0.652989       0.855087       1.977327       1     1.008  QM
    5  H        -0.446089      -1.010403      -0.262840       1     1.008  QM
    6  H        -0.832161      -0.096475       2.101715       1     1.008  QM
    7  H        -0.536500       0.768314      -0.268581       1     1.008  QM
    8  SI        1.164945      -1.540075       2.330052      14    28.085  QM
    9  H         1.303459      -1.440523       3.822913       1     1.008  QM
   10  H         2.542441      -1.572600       1.728812       1     1.008  QM
   11  H         0.489919      -2.843111       2.004088       1     1.008  QM


 RMSQ FORCE :   0.0000494  MAXIMUM :   0.0000100  CONVERGED :NO 
 MAX FORCE  :   0.0001428  MAXIMUM :   0.0000150  CONVERGED :NO 

 NUMBER OF CONSTRAINED OPTIMIZATION CYCLES: 4
 
 TOTAL ENERGY = -370.151357385988
 
 
 CURRENT SPLINE LENGTH: 0.053 AMU^1/2*ANGSTROM
 IRC COORDINATE: 2.858 AMU^1/2*ANGSTROM

  ANGLE =       0.37  COS_ANGLE =       0.93


 IRC COORDINATES OF STEP 55 IN ANGSTROM

  NO.  ATOM        X              Y              Z        Z-ATOM   MASS   TYPE

    1  C         0.049909      -0.095588       0.099200       6    12.011  QM
    2  C         0.173390      -0.077387       1.636256       6    12.011  QM
    3  H         1.041516      -0.055673      -0.386052       1     1.008  QM
    4  H         0.659475       0.857443       1.973864       1     1.008  QM
    5  H        -0.452773      -1.013148      -0.255566       1     1.008  QM
    6  H        -0.828640      -0.089023       2.105302       1     1.008  QM
    7  H        -0.534670       0.765997      -0.270032       1     1.008  QM
    8  SI        1.164625      -1.539615       2.329117      14    28.085  QM
    9  H         1.282819      -1.457635       3.824754       1     1.008  QM
   10  H         2.550069      -1.559206       1.745804       1     1.008  QM
   11  H         0.499626      -2.841417       1.978266       1     1.008  QM


 RMSQ FORCE :   0.0000183  MAXIMUM :   0.0000100  CONVERGED :NO 
 MAX FORCE  :   0.0000533  MAXIMUM :   0.0000150  CONVERGED :NO 

 NUMBER OF CONSTRAINED OPTIMIZATION CYCLES: 4
 
 TOTAL ENERGY = -370.151367443257
 
 
 CURRENT SPLINE LENGTH: 0.053 AMU^1/2*ANGSTROM
 IRC COORDINATE: 2.910 AMU^1/2*ANGSTROM

  ANGLE =       1.89  COS_ANGLE =      -0.31


 IRC COORDINATES OF STEP 56 IN ANGSTROM

  NO.  ATOM        X              Y              Z        Z-ATOM   MASS   TYPE

    1  C         0.047665      -0.097906       0.099847       6    12.011  QM
    2  C         0.176039      -0.075260       1.636435       6    12.011  QM
    3  H         1.037865      -0.066720      -0.388984       1     1.008  QM
    4  H         0.666360       0.858762       1.970086       1     1.008  QM
    5  H        -0.462552      -1.013316      -0.249630       1     1.008  QM
    6  H        -0.824593      -0.082377       2.108485       1     1.008  QM
    7  H        -0.532036       0.766396      -0.270758       1     1.008  QM
    8  SI        1.164616      -1.539385       2.328770      14    28.085  QM
    9  H         1.260487      -1.473079       3.826791       1     1.008  QM
   10  H         2.558543      -1.546497       1.765769       1     1.008  QM
   11  H         0.510779      -2.840168       1.953966       1     1.008  QM


 RMSQ FORCE :   0.0000025  MAXIMUM :   0.0000100  CONVERGED :YES
 MAX FORCE  :   0.0000070  MAXIMUM :   0.0000150  CONVERGED :YES

 NUMBER OF CONSTRAINED OPTIMIZATION CYCLES: 3
 
 TOTAL ENERGY = -370.151370394037
 
 
 CURRENT SPLINE LENGTH: 0.053 AMU^1/2*ANGSTROM
 IRC COORDINATE: 2.963 AMU^1/2*ANGSTROM
 
 
 *** IRC PATH GENERATION FINISHED ***
 
 
 *** CONVERGED BY GRADIENT AND ENERGY CRITERIA ***
 
 
 *** IRC PATH IN AMU^1/2*ANGSTROM ***
 
 IRC STEP  IRC COORDINATE   IRC ENERGY   No.REDO
   -56       -2.963392     -370.151370
   -55       -2.910475     -370.151367
   -54       -2.857557     -370.151357
   -53       -2.804639     -370.151338
   -52       -2.751721     -370.151306
   -51       -2.698804     -370.151261
   -50       -2.645886     -370.151199
   -49       -2.592968     -370.151121
   -48       -2.540051     -370.151023
   -47       -2.487133     -370.150893
   -46       -2.434215     -370.150708
   -45       -2.381297     -370.150444
   -44       -2.328380     -370.150084
   -43       -2.275462     -370.149621
   -42       -2.222544     -370.149051
   -41       -2.169627     -370.148371
   -40       -2.116709     -370.147576
   -39       -2.063791     -370.146661
   -38       -2.010873     -370.145620
   -37       -1.957956     -370.144445
   -36       -1.905038     -370.143128
   -35       -1.852120     -370.141662
   -34       -1.799203     -370.140042
   -33       -1.746285     -370.138261
   -32       -1.693367     -370.136318
   -31       -1.640449     -370.134213
   -30       -1.587532     -370.131945
   -29       -1.534614     -370.129520
   -28       -1.481696     -370.126943
   -27       -1.428778     -370.124220
   -26       -1.375861     -370.121362
   -25       -1.322943     -370.118381
   -24       -1.270025     -370.115290
   -23       -1.217108     -370.112103
   -22       -1.164190     -370.108838
   -21       -1.111272     -370.105511
   -20       -1.058354     -370.102139
   -19       -1.005437     -370.098740
   -18       -0.952519     -370.095323
   -17       -0.899601     -370.091923
   -16       -0.846684     -370.088550
   -15       -0.793766     -370.085223
   -14       -0.740848     -370.081956
   -13       -0.687930     -370.078766
   -12       -0.635013     -370.075667
   -11       -0.582095     -370.072678
   -10       -0.529177     -370.069818
    -9       -0.476259     -370.067105
    -8       -0.423342     -370.064560
    -7       -0.370424     -370.062205
    -6       -0.317506     -370.060064
    -5       -0.264589     -370.058167
    -4       -0.211671     -370.056541
    -3       -0.158753     -370.055219
    -2       -0.105835     -370.054234
    -1       -0.052918     -370.053621
     0        0.000000     -370.053411
     1        0.052918     -370.053637
     2        0.105835     -370.054284
     3        0.158753     -370.055354
     4        0.211671     -370.056801
     5        0.264589     -370.058539
     6        0.317506     -370.060434
     7        0.370424     -370.062318
     8        0.423342     -370.064028
     9        0.476259     -370.065484
    10        0.529177     -370.066721
    11        0.582095     -370.067808
    12        0.635013     -370.068784
    13        0.687930     -370.069668
    14        0.740848     -370.070471
    15        0.793766     -370.071201
    16        0.846684     -370.071867
    17        0.899601     -370.072473
    18        0.952519     -370.073026
    19        1.005437     -370.073531
    20        1.058354     -370.073992
    21        1.111272     -370.074415
    22        1.164190     -370.074802
    23        1.217108     -370.075157
    24        1.270025     -370.075482
    25        1.322943     -370.075781
    26        1.375861     -370.076054
    27        1.428778     -370.076303
    28        1.481696     -370.076531
    29        1.534614     -370.076737
    30        1.587532     -370.076924
    31        1.640449     -370.077092
    32        1.693367     -370.077242
    33        1.746285     -370.077376
    34        1.799203     -370.077493
    35        1.852120     -370.077596
    36        1.905038     -370.077685
    37        1.957956     -370.077762
    38        2.010873     -370.077828
    39        2.063791     -370.077884
    40        2.116709     -370.077932
    41        2.169627     -370.077973
    42        2.222544     -370.078009
    43        2.275462     -370.078040
    44        2.328380     -370.078067
    45        2.381297     -370.078090
    46        2.434215     -370.078110
    47        2.487133     -370.078127
    48        2.540051     -370.078141
    49        2.592968     -370.078152
    50        2.645886     -370.078161
    51        2.698804     -370.078166
    52        2.751721     -370.078170
    53        2.804639     -370.078171
    54        2.805466     -370.078171
                                                                                

 IRC PATH                         STEP TIME:  1359.253  TOTAL TIME:    1360.338
 
 TIMING STATISTICS (SECONDS)
 

 TIMER ENTRY                    NUMBER OF CALLS   CUMUL. CPU TIME   CONTRIBUT.

 INITIALIZATION                              1             0.032         0.0 %
 INPUT                                       1             0.059         0.0 %
 DIAGONALIZATION                          3869             0.621         0.0 %
 SYMMETRY ANALYSIS                         948             0.036         0.0 %
 CORE INTEGRALS                            948            70.822         5.2 %
 ORTHOGONALIZATION MATRIX                  948             3.437         0.3 %
 MPI DIAGONALIZATION                     13504            66.398         4.9 %
                         ON NODE             1            65.253
                         ON NODE             2            65.124
                         ON NODE             3            65.331
                         ON NODE             4            65.453
                         ON NODE             5            65.339
                         ON NODE             6            65.184
                         ON NODE             7            65.311
                         ON NODE             8            65.299
                         ON NODE             9            65.401
                         ON NODE            10            65.338
                         ON NODE            11            65.354
                         ON NODE            12            65.616
                         ON NODE            13            65.434
                         ON NODE            14            65.316
                         ON NODE            15            65.348
                         ON NODE            16            65.334
                         ON NODE            17            65.299
                         ON NODE            18            65.334
                         ON NODE            19            65.198
                         ON NODE            20            65.337
                         ON NODE            21            65.357
                         ON NODE            22            65.226
                         ON NODE            23            65.373
           AVERAGE PER PROCESSOR                          65.373
 MPI AUXILIARY FUNCTION FIT              22044           144.527        10.6 %
                         ON NODE             1           140.893
                         ON NODE             2           143.260
                         ON NODE             3           142.548
                         ON NODE             4           141.911
                         ON NODE             5           144.430
                         ON NODE             6           142.585
                         ON NODE             7           144.340
                         ON NODE             8           143.246
                         ON NODE             9           144.501
                         ON NODE            10           143.030
                         ON NODE            11           144.325
                         ON NODE            12           143.628
                         ON NODE            13           141.826
                         ON NODE            14           141.726
                         ON NODE            15           142.549
                         ON NODE            16           143.034
                         ON NODE            17           144.462
                         ON NODE            18           142.572
                         ON NODE            19           144.517
                         ON NODE            20           144.605
                         ON NODE            21           144.117
                         ON NODE            22           144.431
                         ON NODE            23           144.189
           AVERAGE PER PROCESSOR                         143.386
 MPI CORE HAMILTONIAN                      948             4.296         0.3 %
                         ON NODE             1             3.982
                         ON NODE             2             3.862
                         ON NODE             3             3.791
                         ON NODE             4             3.544
                         ON NODE             5             3.532
                         ON NODE             6             3.520
                         ON NODE             7             3.553
                         ON NODE             8             3.563
                         ON NODE             9             3.514
                         ON NODE            10             3.524
                         ON NODE            11             3.519
                         ON NODE            12             3.544
                         ON NODE            13             3.551
                         ON NODE            14             3.539
                         ON NODE            15             3.532
                         ON NODE            16             3.565
                         ON NODE            17             3.540
                         ON NODE            18             3.538
                         ON NODE            19             3.555
                         ON NODE            20             3.529
                         ON NODE            21             3.536
                         ON NODE            22             3.550
                         ON NODE            23             3.534
           AVERAGE PER PROCESSOR                           3.613
 SCF ITERATION                             948           950.736        69.9 %
 MPI NEAR J CALCULATION                  10548            45.241         3.3 %
                         ON NODE             1            49.736
                         ON NODE             2            49.775
                         ON NODE             3            49.727
                         ON NODE             4            49.176
                         ON NODE             5            49.726
                         ON NODE             6            49.750
                         ON NODE             7            49.790
                         ON NODE             8            49.694
                         ON NODE             9            50.034
                         ON NODE            10            50.313
                         ON NODE            11            50.370
                         ON NODE            12            50.474
                         ON NODE            13            50.460
                         ON NODE            14            50.474
                         ON NODE            15            50.345
                         ON NODE            16            50.323
                         ON NODE            17            50.326
                         ON NODE            18            50.231
                         ON NODE            19            49.982
                         ON NODE            20            49.760
                         ON NODE            21            49.777
                         ON NODE            22            49.767
                         ON NODE            23            49.799
           AVERAGE PER PROCESSOR                          49.794
 MPI FAR J CALCULATION                   10548            14.746         1.1 %
                         ON NODE             1             9.884
                         ON NODE             2             7.788
                         ON NODE             3             9.806
                         ON NODE             4            10.899
                         ON NODE             5             7.836
                         ON NODE             6            10.282
                         ON NODE             7             9.187
                         ON NODE             8             9.336
                         ON NODE             9            10.242
                         ON NODE            10             8.854
                         ON NODE            11             8.406
                         ON NODE            12             9.052
                         ON NODE            13             7.581
                         ON NODE            14             9.239
                         ON NODE            15             8.991
                         ON NODE            16             9.706
                         ON NODE            17             9.161
                         ON NODE            18             9.515
                         ON NODE            19             9.431
                         ON NODE            20            10.332
                         ON NODE            21            10.349
                         ON NODE            22            10.113
                         ON NODE            23             9.419
           AVERAGE PER PROCESSOR                           9.590
 GRID INITIALIZATION                        57             0.242         0.0 %
 FIXED GRID GENERATION                      57             0.009         0.0 %
 MPI XC POTENTIAL                        10548           633.230        46.5 %
                         ON NODE             1           629.362
                         ON NODE             2           630.319
                         ON NODE             3           629.090
                         ON NODE             4           628.892
                         ON NODE             5           629.764
                         ON NODE             6           628.997
                         ON NODE             7           628.943
                         ON NODE             8           628.681
                         ON NODE             9           628.729
                         ON NODE            10           628.745
                         ON NODE            11           628.725
                         ON NODE            12           630.586
                         ON NODE            13           631.193
                         ON NODE            14           627.373
                         ON NODE            15           630.781
                         ON NODE            16           625.766
                         ON NODE            17           626.055
                         ON NODE            18           626.072
                         ON NODE            19           625.986
                         ON NODE            20           625.890
                         ON NODE            21           626.845
                         ON NODE            22           626.360
                         ON NODE            23           626.164
           AVERAGE PER PROCESSOR                         628.440
 MPI NEAR ERI CALCULATION                10548            51.227         3.8 %
                         ON NODE             1            50.986
                         ON NODE             2            50.975
                         ON NODE             3            51.004
                         ON NODE             4            50.939
                         ON NODE             5            50.908
                         ON NODE             6            50.992
                         ON NODE             7            50.944
                         ON NODE             8            51.008
                         ON NODE             9            50.829
                         ON NODE            10            50.943
                         ON NODE            11            50.945
                         ON NODE            12            50.999
                         ON NODE            13            50.919
                         ON NODE            14            50.956
                         ON NODE            15            50.939
                         ON NODE            16            50.975
                         ON NODE            17            50.972
                         ON NODE            18            51.015
                         ON NODE            19            50.970
                         ON NODE            20            50.990
                         ON NODE            21            50.974
                         ON NODE            22            50.998
                         ON NODE            23            50.940
           AVERAGE PER PROCESSOR                          50.973
 MPI FAR ERI CALCULATION                 10548             8.908         0.7 %
                         ON NODE             1             4.247
                         ON NODE             2             4.112
                         ON NODE             3             4.139
                         ON NODE             4             4.233
                         ON NODE             5             4.063
                         ON NODE             6             3.942
                         ON NODE             7             3.801
                         ON NODE             8             3.755
                         ON NODE             9             3.906
                         ON NODE            10             3.520
                         ON NODE            11             3.443
                         ON NODE            12             4.269
                         ON NODE            13             4.444
                         ON NODE            14             4.320
                         ON NODE            15             4.413
                         ON NODE            16             4.395
                         ON NODE            17             4.457
                         ON NODE            18             4.415
                         ON NODE            19             4.313
                         ON NODE            20             4.389
                         ON NODE            21             4.447
                         ON NODE            22             4.334
                         ON NODE            23             4.467
           AVERAGE PER PROCESSOR                           4.364
 MPI MATRIX MULTIPLICATION               42799            26.360         1.9 %
                         ON NODE             1            28.971
                         ON NODE             2            29.216
                         ON NODE             3            29.035
                         ON NODE             4            28.813
                         ON NODE             5            29.207
                         ON NODE             6            29.086
                         ON NODE             7            29.064
                         ON NODE             8            29.186
                         ON NODE             9            29.143
                         ON NODE            10            29.217
                         ON NODE            11            29.132
                         ON NODE            12            29.142
                         ON NODE            13            29.048
                         ON NODE            14            29.247
                         ON NODE            15            29.130
                         ON NODE            16            29.081
                         ON NODE            17            29.105
                         ON NODE            18            29.101
                         ON NODE            19            29.230
                         ON NODE            20            29.210
                         ON NODE            21            29.014
                         ON NODE            22            29.256
                         ON NODE            23            29.044
           AVERAGE PER PROCESSOR                          29.001
 IRC PATH                                    1          1359.253        99.9 %
 OPTIMIZATION CYCLE                          1          1359.253        99.9 %
 ENERGY GRADIENTS                          892           136.053        10.0 %
 MPI XC ENERGY GRADIENTS                   892           107.416         7.9 %
                         ON NODE             1           107.450
                         ON NODE             2           107.397
                         ON NODE             3           107.446
                         ON NODE             4           107.438
                         ON NODE             5           107.469
                         ON NODE             6           107.426
                         ON NODE             7           107.451
                         ON NODE             8           107.416
                         ON NODE             9           107.446
                         ON NODE            10           107.426
                         ON NODE            11           107.500
                         ON NODE            12           107.429
                         ON NODE            13           107.484
                         ON NODE            14           107.490
                         ON NODE            15           107.467
                         ON NODE            16           107.499
                         ON NODE            17           107.492
                         ON NODE            18           107.475
                         ON NODE            19           107.468
                         ON NODE            20           107.453
                         ON NODE            21           107.474
                         ON NODE            22           107.459
                         ON NODE            23           107.485
           AVERAGE PER PROCESSOR                         107.456
 MPI NEAR ERI GRADIENTS                    892             9.856         0.7 %
                         ON NODE             1             9.810
                         ON NODE             2             9.849
                         ON NODE             3             9.869
                         ON NODE             4             9.847
                         ON NODE             5             9.842
                         ON NODE             6             9.832
                         ON NODE             7             9.842
                         ON NODE             8             9.840
                         ON NODE             9             9.830
                         ON NODE            10             9.739
                         ON NODE            11             9.916
                         ON NODE            12             9.908
                         ON NODE            13             9.884
                         ON NODE            14             9.906
                         ON NODE            15             9.883
                         ON NODE            16             9.910
                         ON NODE            17             9.896
                         ON NODE            18             9.921
                         ON NODE            19             9.885
                         ON NODE            20             9.876
                         ON NODE            21             9.795
                         ON NODE            22             9.848
                         ON NODE            23             9.842
           AVERAGE PER PROCESSOR                           9.859
 MPI FAR ERI GRADIENTS                     892             0.838         0.1 %
                         ON NODE             1             0.807
                         ON NODE             2             0.589
                         ON NODE             3             0.695
                         ON NODE             4             0.829
                         ON NODE             5             0.772
                         ON NODE             6             0.802
                         ON NODE             7             0.780
                         ON NODE             8             0.515
                         ON NODE             9             0.786
                         ON NODE            10             0.946
                         ON NODE            11             0.683
                         ON NODE            12             0.820
                         ON NODE            13             0.829
                         ON NODE            14             0.812
                         ON NODE            15             0.818
                         ON NODE            16             0.826
                         ON NODE            17             0.826
                         ON NODE            18             0.815
                         ON NODE            19             0.824
                         ON NODE            20             0.829
                         ON NODE            21             0.896
                         ON NODE            22             0.834
                         ON NODE            23             0.854
           AVERAGE PER PROCESSOR                           0.793
 MPI CORE HAMILTONIAN GRADIENTS            892             4.762         0.4 %
                         ON NODE             1             6.774
                         ON NODE             2             6.938
                         ON NODE             3             6.824
                         ON NODE             4             6.726
                         ON NODE             5             6.778
                         ON NODE             6             6.774
                         ON NODE             7             6.759
                         ON NODE             8             7.013
                         ON NODE             9             6.711
                         ON NODE            10             6.419
                         ON NODE            11             6.860
                         ON NODE            12             6.717
                         ON NODE            13             6.730
                         ON NODE            14             6.741
                         ON NODE            15             6.711
                         ON NODE            16             6.710
                         ON NODE            17             6.702
                         ON NODE            18             6.694
                         ON NODE            19             6.716
                         ON NODE            20             6.730
                         ON NODE            21             6.693
                         ON NODE            22             6.704
                         ON NODE            23             6.697
           AVERAGE PER PROCESSOR                           6.662
 MATRIX MULTIPLICATION                    9243             0.073         0.0 %
 START GUESS                                56           120.861         8.9 %
 NULLSPACE                                  56             0.267         0.0 %

 FINAL TIMING           DATE: FRI JAN 26 13:05:10 2024  TOTAL TIME:    1360.341
