# Supplementary material for: Constrained Structure Minimizations on Hyperspheres for Minimum Energy Path Following
Source: J Chem Inf Model. 2025 Apr 1;65(7):3488–501. doi: 10.1021/acs.jcim.4c02351 (PMC12004539; doi:10.1021/acs.jcim.4c02351)
Supplement: Supplementary file 1 — ci4c02351_si_001.zip [file ci4c02351_si_001.zip › data_availability/rxn9/outputs/IRC/irc-full.mol]

   11
 TRAJECTORY GEOMETRY    -370.151370
  C      0.047665   -0.097906    0.099847
  C      0.176039   -0.075260    1.636435
  H      1.037865   -0.066720   -0.388984
  H      0.666360    0.858762    1.970086
  H     -0.462552   -1.013316   -0.249630
  H     -0.824593   -0.082377    2.108485
  H     -0.532036    0.766396   -0.270758
 Si      1.164616   -1.539385    2.328770
  H      1.260487   -1.473079    3.826791
  H      2.558543   -1.546497    1.765769
  H      0.510779   -2.840168    1.953966
   11
 TRAJECTORY GEOMETRY    -370.151367
  C      0.049909   -0.095588    0.099200
  C      0.173390   -0.077387    1.636256
  H      1.041516   -0.055673   -0.386052
  H      0.659475    0.857443    1.973864
  H     -0.452773   -1.013148   -0.255566
  H     -0.828640   -0.089023    2.105302
  H     -0.534670    0.765997   -0.270032
 Si      1.164625   -1.539615    2.329117
  H      1.282819   -1.457635    3.824754
  H      2.550069   -1.559206    1.745804
  H      0.499626   -2.841417    1.978266
   11
 TRAJECTORY GEOMETRY    -370.151357
  C      0.051375   -0.092270    0.097810
  C      0.171032   -0.080286    1.635245
  H      1.044020   -0.045194   -0.384607
  H      0.652989    0.855087    1.977327
  H     -0.446089   -1.010403   -0.262840
  H     -0.832161   -0.096475    2.101715
  H     -0.536500    0.768314   -0.268581
 Si      1.164945   -1.540075    2.330052
  H      1.303459   -1.440523    3.822913
  H      2.542441   -1.572600    1.728812
  H      0.489919   -2.843111    2.004088
   11
 TRAJECTORY GEOMETRY    -370.151338
  C      0.051037   -0.087215    0.095108
  C      0.169554   -0.084286    1.632720
  H      1.043884   -0.036722   -0.386456
  H      0.647936    0.851188    1.979649
  H     -0.446325   -1.002815   -0.272002
  H     -0.834303   -0.104593    2.097778
  H     -0.536815    0.775826   -0.265548
 Si      1.165814   -1.541020    2.332069
  H      1.318034   -1.422428    3.822265
  H      2.537883   -1.585120    1.719119
  H      0.484589   -2.846622    2.029897
   11
 TRAJECTORY GEOMETRY    -370.151306
  C      0.050018   -0.081697    0.092015
  C      0.168474   -0.088564    1.629689
  H      1.042727   -0.028579   -0.389478
  H      0.644112    0.846679    1.981328
  H     -0.448532   -0.994002   -0.281562
  H     -0.835838   -0.112089    2.093827
  H     -0.537161    0.784605   -0.261957
 Si      1.166834   -1.542147    2.334454
  H      1.329992   -1.404625    3.821865
  H      2.534537   -1.596524    1.712549
  H      0.481279   -2.850307    2.054454
   11
 TRAJECTORY GEOMETRY    -370.151261
  C      0.048269   -0.075834    0.088572
  C      0.167900   -0.092963    1.626176
  H      1.040435   -0.021051   -0.393757
  H      0.640822    0.842029    1.982405
  H     -0.452866   -0.984082   -0.291237
  H     -0.836616   -0.119797    2.089929
  H     -0.537518    0.794475   -0.257819
 Si      1.168057   -1.543380    2.337148
  H      1.338289   -1.388006    3.822045
  H      2.532856   -1.607818    1.710108
  H      0.479038   -2.853848    2.077030
   11
 TRAJECTORY GEOMETRY    -370.151199
  C      0.045992   -0.069778    0.084832
  C      0.167672   -0.097300    1.622333
  H      1.037317   -0.014365   -0.399137
  H      0.638083    0.837397    1.982909
  H     -0.459059   -0.973337   -0.300796
  H     -0.836901   -0.127150    2.086008
  H     -0.537706    0.805139   -0.253504
 Si      1.169407   -1.544760    2.340128
  H      1.344094   -1.372743    3.822713
  H      2.532511   -1.617859    1.710189
  H      0.478128   -2.857316    2.097520
   11
 TRAJECTORY GEOMETRY    -370.151121
  C      0.043388   -0.063616    0.080803
  C      0.167460   -0.101230    1.618292
  H      1.033734   -0.007764   -0.405007
  H      0.634853    0.833510    1.982938
  H     -0.465701   -0.962520   -0.310236
  H     -0.837218   -0.134462    2.081783
  H     -0.538178    0.815798   -0.249513
 Si      1.170974   -1.546311    2.343366
  H      1.349110   -1.359589    3.823799
  H      2.532666   -1.628422    1.711643
  H      0.476963   -2.860240    2.116337
   11
 TRAJECTORY GEOMETRY    -370.151023
  C      0.040451   -0.057394    0.076300
  C      0.166984   -0.104306    1.614091
  H      1.029812   -0.001762   -0.411528
  H      0.630652    0.830962    1.982336
  H     -0.473020   -0.951709   -0.319413
  H     -0.837950   -0.141317    2.077043
  H     -0.538695    0.826453   -0.246578
 Si      1.172884   -1.548200    2.347014
  H      1.353963   -1.349826    3.825541
  H      2.533367   -1.639037    1.713851
  H      0.475437   -2.862387    2.132538
   11
 TRAJECTORY GEOMETRY    -370.150893
  C      0.037269   -0.051335    0.071237
  C      0.165769   -0.105736    1.609895
  H      1.025851    0.003015   -0.418229
  H      0.624696    0.830844    1.980913
  H     -0.480609   -0.941466   -0.328039
  H     -0.839707   -0.147047    2.071614
  H     -0.538992    0.836547   -0.245812
 Si      1.175326   -1.550610    2.351111
  H      1.359398   -1.345285    3.828314
  H      2.534322   -1.649745    1.716197
  H      0.472850   -2.863519    2.144963
   11
 TRAJECTORY GEOMETRY    -370.150708
  C      0.034076   -0.045862    0.065830
  C      0.163480   -0.104831    1.606025
  H      1.022404    0.006522   -0.424309
  H      0.617180    0.833767    1.978444
  H     -0.487216   -0.933044   -0.335501
  H     -0.842787   -0.150591    2.065897
  H     -0.539337    0.844971   -0.248235
 Si      1.178303   -1.553648    2.355480
  H      1.365458   -1.346441    3.831942
  H      2.535493   -1.659825    1.717872
  H      0.468927   -2.863368    2.152582
   11
 TRAJECTORY GEOMETRY    -370.150444
  C      0.031166   -0.041250    0.060556
  C      0.160165   -0.101870    1.602641
  H      1.019851    0.008688   -0.429124
  H      0.608886    0.839045    1.975243
  H     -0.492349   -0.926765   -0.341541
  H     -0.847022   -0.151602    2.060288
  H     -0.539568    0.851435   -0.253394
 Si      1.181618   -1.557134    2.359791
  H      1.371822   -1.351417    3.835977
  H      2.536512   -1.668360    1.718359
  H      0.463738   -2.862111    2.155933
   11
 TRAJECTORY GEOMETRY    -370.150084
  C      0.028562   -0.037379    0.055636
  C      0.156158   -0.097594    1.599632
  H      1.018073    0.009854   -0.432683
  H      0.600611    0.845618    1.971567
  H     -0.496272   -0.922116   -0.346460
  H     -0.851925   -0.150632    2.055071
  H     -0.539600    0.856386   -0.260218
 Si      1.185102   -1.560892    2.363912
  H      1.377730   -1.357734    3.840010
  H      2.537471   -1.675017    1.717865
  H      0.457450   -2.859801    2.156239
   11
 TRAJECTORY GEOMETRY    -370.149621
  C      0.026217   -0.034063    0.051114
  C      0.151702   -0.092519    1.596866
  H      1.016882    0.010390   -0.435177
  H      0.592617    0.852837    1.967582
  H     -0.499267   -0.918615   -0.350571
  H     -0.857171   -0.148349    2.050299
  H     -0.539456    0.860249   -0.267969
 Si      1.188689   -1.564835    2.367829
  H      1.382745   -1.363818    3.843908
  H      2.538340   -1.679849    1.716570
  H      0.449891   -2.856400    2.154434
   11
 TRAJECTORY GEOMETRY    -370.149051
  C      0.024087   -0.031160    0.046967
  C      0.146951   -0.086989    1.594232
  H      1.016111    0.010536   -0.436853
  H      0.585039    0.860226    1.963448
  H     -0.501621   -0.915870   -0.354138
  H     -0.862604   -0.145162    2.045898
  H     -0.539143    0.863361   -0.276137
 Si      1.192347   -1.568909    2.371581
  H      1.386810   -1.368882    3.847564
  H      2.539071   -1.682868    1.714516
  H      0.440961   -2.851854    2.151028
   11
 TRAJECTORY GEOMETRY    -370.148371
  C      0.022117   -0.028548    0.043145
  C      0.142047   -0.081285    1.591664
  H      1.015620    0.010464   -0.437941
  H      0.577914    0.867610    1.959168
  H     -0.503555   -0.913579   -0.357372
  H     -0.868088   -0.141349    2.041795
  H     -0.538707    0.866004   -0.284369
 Si      1.196048   -1.573082    2.375213
  H      1.389925   -1.372439    3.851003
  H      2.539635   -1.684076    1.711734
  H      0.430624   -2.845960    2.146217
   11
 TRAJECTORY GEOMETRY    -370.147576
  C      0.020307   -0.026204    0.039650
  C      0.137051   -0.075506    1.589159
  H      1.015366    0.010236   -0.438509
  H      0.571288    0.874822    1.954855
  H     -0.505124   -0.911674   -0.360306
  H     -0.873565   -0.137084    2.037990
  H     -0.538160    0.868230   -0.292536
 Si      1.199775   -1.577328    2.378721
  H      1.392017   -1.374245    3.854151
  H      2.539978   -1.683421    1.708205
  H      0.418773   -2.838648    2.140146
   11
 TRAJECTORY GEOMETRY    -370.146661
  C      0.018639   -0.024077    0.036458
  C      0.132033   -0.069783    1.586699
  H      1.015284    0.009920   -0.438676
  H      0.565223    0.881679    1.950590
  H     -0.506427   -0.910030   -0.363023
  H     -0.878973   -0.132512    2.034454
  H     -0.537522    0.870151   -0.300475
 Si      1.203508   -1.581624    2.382116
  H      1.393136   -1.374131    3.856982
  H      2.540044   -1.680898    1.703973
  H      0.405479   -2.829809    2.132951
   11
 TRAJECTORY GEOMETRY    -370.145620
  C      0.017107   -0.022152    0.033557
  C      0.127053   -0.064203    1.584291
  H      1.015337    0.009552   -0.438521
  H      0.559715    0.888141    1.946428
  H     -0.507520   -0.908590   -0.365555
  H     -0.884271   -0.127744    2.031168
  H     -0.536808    0.871823   -0.308081
 Si      1.207221   -1.585940    2.385394
  H      1.393305   -1.372071    3.859467
  H      2.539797   -1.676538    1.699075
  H      0.390800   -2.819364    2.124736
   11
 TRAJECTORY GEOMETRY    -370.144445
  C      0.015700   -0.020398    0.030923
  C      0.122155   -0.058837    1.581932
  H      1.015482    0.009164   -0.438129
  H      0.554801    0.894099    1.942437
  H     -0.508462   -0.907288   -0.367944
  H     -0.889416   -0.122873    2.028112
  H     -0.536042    0.873309   -0.315276
 Si      1.210896   -1.590253    2.388560
  H      1.392612   -1.368115    3.861572
  H      2.539209   -1.670440    1.693602
  H      0.374908   -2.807325    2.115641
   11
 TRAJECTORY GEOMETRY    -370.143128
  C      0.014420   -0.018816    0.028551
  C      0.117376   -0.053721    1.579635
  H      1.015707    0.008770   -0.437541
  H      0.550498    0.899496    1.938674
  H     -0.509263   -0.906121   -0.370190
  H     -0.894382   -0.117983    2.025297
  H     -0.535239    0.874614   -0.322016
 Si      1.214510   -1.594539    2.391603
  H      1.391079   -1.362329    3.863255
  H      2.538221   -1.662675    1.687617
  H      0.357970   -2.793646    2.105762
   11
 TRAJECTORY GEOMETRY    -370.141662
  C      0.013251   -0.017374    0.026408
  C      0.112737   -0.048890    1.577398
  H      1.015981    0.008403   -0.436819
  H      0.546764    0.904334    1.935164
  H     -0.509974   -0.905034   -0.372330
  H     -0.899150   -0.113139    2.022695
  H     -0.534422    0.875800   -0.328267
 Si      1.218052   -1.598781    2.394532
  H      1.388843   -1.354882    3.864502
  H      2.536833   -1.653465    1.681237
  H      0.340193   -2.778423    2.095259
   11
 TRAJECTORY GEOMETRY    -370.140042
  C      0.012193   -0.016080    0.024484
  C      0.108249   -0.044339    1.575232
  H      1.016296    0.008043   -0.435989
  H      0.543614    0.908608    1.931941
  H     -0.510592   -0.904043   -0.374348
  H     -0.903717   -0.108352    2.020296
  H     -0.533598    0.876854   -0.334041
 Si      1.221509   -1.602966    2.397339
  H      1.385963   -1.346003    3.865294
  H      2.535048   -1.642893    1.674564
  H      0.321794   -2.761670    2.084241
   11
 TRAJECTORY GEOMETRY    -370.138261
  C      0.011233   -0.014907    0.022750
  C      0.103915   -0.040071    1.573127
  H      1.016635    0.007708   -0.435095
  H      0.541013    0.912317    1.929024
  H     -0.511152   -0.903112   -0.376272
  H     -0.908082   -0.103674    2.018083
  H     -0.532779    0.877820   -0.339341
 Si      1.224878   -1.607086    2.400035
  H      1.382554   -1.335862    3.865620
  H      2.532861   -1.631177    1.667698
  H      0.302970   -2.743482    2.072846
   11
 TRAJECTORY GEOMETRY    -370.136318
  C      0.010359   -0.013844    0.021185
  C      0.099729   -0.036076    1.571080
  H      1.016989    0.007397   -0.434159
  H      0.538937    0.915464    1.926421
  H     -0.511666   -0.902232   -0.378112
  H     -0.912252   -0.099119    2.016041
  H     -0.531974    0.878712   -0.344187
 Si      1.228158   -1.611139    2.402627
  H      1.378708   -1.324642    3.865476
  H      2.530270   -1.618471    1.660733
  H      0.283902   -2.723927    2.061180
   11
 TRAJECTORY GEOMETRY    -370.134213
  C      0.009567   -0.012879    0.019768
  C      0.095686   -0.032339    1.569088
  H      1.017350    0.007113   -0.433197
  H      0.537361    0.918069    1.924132
  H     -0.512143   -0.901392   -0.379877
  H     -0.916235   -0.094698    2.014154
  H     -0.531187    0.879546   -0.348602
 Si      1.231346   -1.615122    2.405120
  H      1.374503   -1.312508    3.864858
  H      2.527283   -1.604920    1.653745
  H      0.264739   -2.703072    2.049329
   11
 TRAJECTORY GEOMETRY    -370.131945
  C      0.008846   -0.012003    0.018482
  C      0.091774   -0.028840    1.567145
  H      1.017717    0.006854   -0.432223
  H      0.536255    0.920152    1.922156
  H     -0.512591   -0.900588   -0.381574
  H     -0.920044   -0.090414    2.012411
  H     -0.530422    0.880332   -0.352617
 Si      1.234447   -1.619037    2.407521
  H      1.370019   -1.299623    3.863778
  H      2.523916   -1.590661    1.646811
  H      0.245630   -2.680958    2.037381
   11
 TRAJECTORY GEOMETRY    -370.129520
  C      0.008191   -0.011205    0.017311
  C      0.087983   -0.025566    1.565247
  H      1.018084    0.006616   -0.431245
  H      0.535585    0.921739    1.920483
  H     -0.513018   -0.899812   -0.383211
  H     -0.923696   -0.086265    2.010791
  H     -0.529680    0.881083   -0.356256
 Si      1.237463   -1.622884    2.409835
  H      1.365321   -1.286123    3.862245
  H      2.520192   -1.575820    1.639982
  H      0.226674   -2.657641    2.025394
   11
 TRAJECTORY GEOMETRY    -370.126943
  C      0.007593   -0.010476    0.016239
  C      0.084300   -0.022497    1.563390
  H      1.018449    0.006399   -0.430268
  H      0.535315    0.922856    1.919097
  H     -0.513430   -0.899058   -0.384792
  H     -0.927203   -0.082241    2.009274
  H     -0.528961    0.881807   -0.359551
 Si      1.240397   -1.626667    2.412072
  H      1.360467   -1.272128    3.860260
  H      2.516115   -1.560495    1.633314
  H      0.207963   -2.633186    2.013424
   11
 TRAJECTORY GEOMETRY    -370.124220
  C      0.007046   -0.009810    0.015253
  C      0.080715   -0.019621    1.561570
  H      1.018808    0.006199   -0.429294
  H      0.535422    0.923517    1.917991
  H     -0.513830   -0.898321   -0.386323
  H     -0.930580   -0.078328    2.007843
  H     -0.528265    0.882512   -0.362525
 Si      1.243253   -1.630390    2.414235
  H      1.355516   -1.257745    3.857838
  H      2.511711   -1.544778    1.626856
  H      0.189601   -2.607606    2.001526
   11
 TRAJECTORY GEOMETRY    -370.121362
  C      0.006545   -0.009198    0.014343
  C      0.077213   -0.016920    1.559780
  H      1.019164    0.006012   -0.428327
  H      0.535887    0.923735    1.917158
  H     -0.514221   -0.897599   -0.387812
  H     -0.933843   -0.074517    2.006490
  H     -0.527591    0.883202   -0.365210
 Si      1.246034   -1.634054    2.416331
  H      1.350527   -1.243072    3.855008
  H      2.507019   -1.528765    1.620644
  H      0.171642   -2.580942    1.989733
   11
 TRAJECTORY GEOMETRY    -370.118381
  C      0.006085   -0.008634    0.013498
  C      0.073784   -0.014381    1.558018
  H      1.019515    0.005838   -0.427364
  H      0.536681    0.923532    1.916584
  H     -0.514603   -0.896888   -0.389262
  H     -0.937006   -0.070791    2.005198
  H     -0.526938    0.883884   -0.367630
 Si      1.248745   -1.637661    2.418363
  H      1.345547   -1.228197    3.851789
  H      2.502060   -1.512528    1.614715
  H      0.154141   -2.553231    1.978078
   11
 TRAJECTORY GEOMETRY    -370.115290
  C      0.005661   -0.008114    0.012711
  C      0.070421   -0.011997    1.556282
  H      1.019858    0.005672   -0.426406
  H      0.537783    0.922914    1.916256
  H     -0.514979   -0.896186   -0.390676
  H     -0.940086   -0.067133    2.003951
  H     -0.526305    0.884561   -0.369806
 Si      1.251386   -1.641215    2.420335
  H      1.340616   -1.213184    3.848209
  H      2.496872   -1.496128    1.609090
  H      0.137149   -2.524489    1.966590
   11
 TRAJECTORY GEOMETRY    -370.112103
  C      0.005269   -0.007631    0.011972
  C      0.067111   -0.009758    1.554567
  H      1.020196    0.005511   -0.425449
  H      0.539178    0.921890    1.916170
  H     -0.515349   -0.895490   -0.392060
  H     -0.943095   -0.063523    2.002736
  H     -0.525690    0.885235   -0.371761
 Si      1.253962   -1.644717    2.422252
  H      1.335784   -1.198103    3.844297
  H      2.491500   -1.479634    1.603797
  H      0.120724   -2.494725    1.955299
   11
 TRAJECTORY GEOMETRY    -370.108838
  C      0.004905   -0.007182    0.011276
  C      0.063848   -0.007658    1.552873
  H      1.020527    0.005355   -0.424491
  H      0.540847    0.920470    1.916313
  H     -0.515713   -0.894799   -0.393417
  H     -0.946045   -0.059944    2.001541
  H     -0.525092    0.885910   -0.373515
 Si      1.256474   -1.648167    2.424115
  H      1.331086   -1.183010    3.840078
  H      2.485971   -1.463095    1.598854
  H      0.104894   -2.463969    1.944221
   11
 TRAJECTORY GEOMETRY    -370.105511
  C      0.004566   -0.006762    0.010618
  C      0.060627   -0.005694    1.551199
  H      1.020852    0.005201   -0.423534
  H      0.542773    0.918662    1.916675
  H     -0.516072   -0.894109   -0.394747
  H     -0.948951   -0.056379    2.000354
  H     -0.524508    0.886589   -0.375083
 Si      1.258923   -1.651567    2.425926
  H      1.326557   -1.167953    3.835583
  H      2.480323   -1.446557    1.594277
  H      0.089688   -2.432232    1.933375
   11
 TRAJECTORY GEOMETRY    -370.102139
  C      0.004252   -0.006369    0.009994
  C      0.057444   -0.003865    1.549544
  H      1.021170    0.005043   -0.422575
  H      0.544944    0.916465    1.917245
  H     -0.516426   -0.893420   -0.396054
  H     -0.951821   -0.052814    1.999164
  H     -0.523938    0.887273   -0.376480
 Si      1.261308   -1.654913    2.427686
  H      1.322231   -1.152980    3.830845
  H      2.474590   -1.430057    1.590081
  H      0.075121   -2.399532    1.922771
   11
 TRAJECTORY GEOMETRY    -370.098740
  C      0.003956   -0.005997    0.009397
  C      0.054291   -0.002167    1.547908
  H      1.021478    0.004882   -0.421609
  H      0.547340    0.913881    1.918018
  H     -0.516774   -0.892730   -0.397338
  H     -0.954671   -0.049223    1.997956
  H     -0.523380    0.887966   -0.377728
 Si      1.263633   -1.658207    2.429399
  H      1.318146   -1.138138    3.825897
  H      2.468823   -1.413655    1.586279
  H      0.061231   -2.365874    1.912429
   11
 TRAJECTORY GEOMETRY    -370.095323
  C      0.003679   -0.005646    0.008827
  C      0.051164   -0.000608    1.546290
  H      1.021778    0.004714   -0.420637
  H      0.549962    0.910906    1.918990
  H     -0.517113   -0.892035   -0.398607
  H     -0.957520   -0.045575    1.996725
  H     -0.522833    0.888674   -0.378841
 Si      1.265895   -1.661446    2.431061
  H      1.314338   -1.123461    3.820784
  H      2.463074   -1.397383    1.582874
  H      0.048038   -2.331268    1.902363
   11
 TRAJECTORY GEOMETRY    -370.091923
  C      0.003418   -0.005311    0.008274
  C      0.048058    0.000818    1.544694
  H      1.022085    0.004548   -0.419666
  H      0.552736    0.907566    1.920164
  H     -0.517461   -0.891336   -0.399869
  H     -0.960353   -0.041810    1.995454
  H     -0.522294    0.889367   -0.379811
 Si      1.268096   -1.664629    2.432677
  H      1.310848   -1.109005    3.815524
  H      2.457370   -1.381321    1.579886
  H      0.035593   -2.295706    1.892566
   11
 TRAJECTORY GEOMETRY    -370.088550
  C      0.003171   -0.004990    0.007740
  C      0.044974    0.002105    1.543118
  H      1.022390    0.004375   -0.418689
  H      0.555688    0.903851    1.921525
  H     -0.517802   -0.890636   -0.401116
  H     -0.963190   -0.037954    1.994139
  H     -0.521764    0.890062   -0.380673
 Si      1.270235   -1.667754    2.434244
  H      1.307684   -1.094797    3.810158
  H      2.451753   -1.365476    1.577310
  H      0.023901   -2.259218    1.883069
   11
 TRAJECTORY GEOMETRY    -370.085223
  C      0.002935   -0.004679    0.007220
  C      0.041910    0.003244    1.541566
  H      1.022693    0.004194   -0.417705
  H      0.558809    0.899750    1.923072
  H     -0.518137   -0.889935   -0.402349
  H     -0.966036   -0.033978    1.992773
  H     -0.521239    0.890759   -0.381431
 Si      1.272308   -1.670815    2.435762
  H      1.304882   -1.080862    3.804731
  H      2.446274   -1.349881    1.575156
  H      0.012977   -2.221807    1.873879
   11
 TRAJECTORY GEOMETRY    -370.081956
  C      0.002709   -0.004380    0.006715
  C      0.038872    0.004230    1.540042
  H      1.022990    0.004004   -0.416715
  H      0.562069    0.895262    1.924797
  H     -0.518462   -0.889236   -0.403568
  H     -0.968889   -0.029881    1.991348
  H     -0.520719    0.891459   -0.382101
 Si      1.274313   -1.673808    2.437227
  H      1.302460   -1.067251    3.799278
  H      2.440956   -1.334580    1.573440
  H      0.002842   -2.183467    1.865006
   11
 TRAJECTORY GEOMETRY    -370.078766
  C      0.002490   -0.004081    0.006217
  C      0.035852    0.005065    1.538543
  H      1.023289    0.003803   -0.415715
  H      0.565467    0.890410    1.926683
  H     -0.518782   -0.888533   -0.404766
  H     -0.971764   -0.025635    1.989860
  H     -0.520209    0.892156   -0.382693
 Si      1.276252   -1.676735    2.438645
  H      1.300414   -1.053965    3.793823
  H      2.435855   -1.319606    1.572107
  H     -0.006470   -2.144266    1.856464
   11
 TRAJECTORY GEOMETRY    -370.075667
  C      0.002280   -0.003789    0.005729
  C      0.032861    0.005733    1.537078
  H      1.023586    0.003589   -0.414710
  H      0.568983    0.885179    1.928737
  H     -0.519091   -0.887835   -0.405945
  H     -0.974654   -0.021231    1.988305
  H     -0.519700    0.892852   -0.383211
 Si      1.278119   -1.679585    2.440009
  H      1.298781   -1.041050    3.788412
  H      2.431003   -1.304986    1.571193
  H     -0.014955   -2.104184    1.848258
   11
 TRAJECTORY GEOMETRY    -370.072678
  C      0.002076   -0.003498    0.005249
  C      0.029898    0.006229    1.535650
  H      1.023881    0.003363   -0.413701
  H      0.572597    0.879580    1.930948
  H     -0.519389   -0.887139   -0.407102
  H     -0.977561   -0.016660    1.986679
  H     -0.519192    0.893543   -0.383669
 Si      1.279912   -1.682355    2.441318
  H      1.297564   -1.028524    3.783072
  H      2.426434   -1.290753    1.570677
  H     -0.022595   -2.063260    1.840393
   11
 TRAJECTORY GEOMETRY    -370.069818
  C      0.001877   -0.003209    0.004774
  C      0.026967    0.006549    1.534261
  H      1.024173    0.003122   -0.412688
  H      0.576291    0.873622    1.933305
  H     -0.519675   -0.886451   -0.408233
  H     -0.980482   -0.011913    1.984982
  H     -0.518688    0.894226   -0.384073
 Si      1.281630   -1.685042    2.442573
  H      1.296759   -1.016403    3.777834
  H      2.422168   -1.276927    1.570541
  H     -0.029382   -2.021540    1.832875
   11
 TRAJECTORY GEOMETRY    -370.067105
  C      0.001682   -0.002917    0.004302
  C      0.024071    0.006691    1.532916
  H      1.024464    0.002867   -0.411671
  H      0.580045    0.867320    1.935796
  H     -0.519947   -0.885772   -0.409334
  H     -0.983412   -0.006982    1.983214
  H     -0.518189    0.894900   -0.384431
 Si      1.283272   -1.687642    2.443771
  H      1.296360   -1.004698    3.772725
  H      2.418225   -1.263527    1.570764
  H     -0.035314   -1.979069    1.825703
   11
 TRAJECTORY GEOMETRY    -370.064560
  C      0.001491   -0.002623    0.003833
  C      0.021212    0.006653    1.531615
  H      1.024753    0.002599   -0.410653
  H      0.583841    0.860693    1.938409
  H     -0.520203   -0.885103   -0.410405
  H     -0.986352   -0.001866    1.981381
  H     -0.517691    0.895565   -0.384757
 Si      1.284840   -1.690156    2.444916
  H      1.296345   -0.993414    3.767761
  H      2.414608   -1.250565    1.571325
  H     -0.040404   -1.935911    1.818874
   11
 TRAJECTORY GEOMETRY    -370.062205
  C      0.001302   -0.002324    0.003365
  C      0.018399    0.006426    1.530369
  H      1.025039    0.002317   -0.409633
  H      0.587657    0.853741    1.941138
  H     -0.520444   -0.884449   -0.411432
  H     -0.989277    0.003438    1.979478
  H     -0.517195    0.896212   -0.385047
 Si      1.286326   -1.692575    2.446003
  H      1.296730   -0.982557    3.762986
  H      2.411369   -1.238051    1.572205
  H     -0.044647   -1.892094    1.812385
   11
 TRAJECTORY GEOMETRY    -370.060064
  C      0.001115   -0.002019    0.002897
  C      0.015629    0.006023    1.529171
  H      1.025321    0.002024   -0.408617
  H      0.591477    0.846517    1.943956
  H     -0.520668   -0.883809   -0.412426
  H     -0.992216    0.008923    1.977519
  H     -0.516703    0.896848   -0.385321
 Si      1.287743   -1.694905    2.447038
  H      1.297445   -0.972138    3.758378
  H      2.408443   -1.226001    1.573370
  H     -0.048099   -1.847705    1.806213
   11
 TRAJECTORY GEOMETRY    -370.058167
  C      0.000929   -0.001708    0.002429
  C      0.012907    0.005438    1.528029
  H      1.025601    0.001718   -0.407606
  H      0.595285    0.839018    1.946861
  H     -0.520874   -0.883187   -0.413373
  H     -0.995137    0.014598    1.975503
  H     -0.516210    0.897465   -0.385582
 Si      1.289086   -1.697144    2.448020
  H      1.298497   -0.962123    3.753973
  H      2.405872   -1.214390    1.574787
  H     -0.050777   -1.802801    1.800350
   11
 TRAJECTORY GEOMETRY    -370.056541
  C      0.000745   -0.001389    0.001957
  C      0.010237    0.004665    1.526947
  H      1.025877    0.001402   -0.406600
  H      0.599064    0.831266    1.949837
  H     -0.521062   -0.882585   -0.414270
  H     -0.998037    0.020455    1.973433
  H     -0.515721    0.898062   -0.385829
 Si      1.290354   -1.699286    2.448948
  H      1.299866   -0.952536    3.749792
  H      2.403663   -1.203245    1.576434
  H     -0.052710   -1.757411    1.794780
   11
 TRAJECTORY GEOMETRY    -370.055219
  C      0.000560   -0.001058    0.001481
  C      0.007610    0.003732    1.525917
  H      1.026152    0.001072   -0.405602
  H      0.602804    0.823290    1.952863
  H     -0.521236   -0.881995   -0.415125
  H     -1.000926    0.026510    1.971312
  H     -0.515223    0.898648   -0.386084
 Si      1.291561   -1.701348    2.449832
  H      1.301492   -0.943314    3.745797
  H      2.401743   -1.192507    1.578265
  H     -0.054004   -1.711667    1.789469
   11
 TRAJECTORY GEOMETRY    -370.054234
  C      0.000375   -0.000719    0.000999
  C      0.005038    0.002625    1.524950
  H      1.026426    0.000734   -0.404612
  H      0.606491    0.815112    1.955935
  H     -0.521390   -0.881429   -0.415925
  H     -1.003782    0.032743    1.969144
  H     -0.514724    0.899210   -0.386338
 Si      1.292702   -1.703320    2.450667
  H      1.303386   -0.934475    3.742029
  H      2.400163   -1.182191    1.580275
  H     -0.054670   -1.665562    1.784398
   11
 TRAJECTORY GEOMETRY    -370.053621
  C      0.000189   -0.000367    0.000505
  C      0.002501    0.001385    1.524030
  H      1.026699    0.000380   -0.403632
  H      0.610115    0.806767    1.959026
  H     -0.521533   -0.880878   -0.416680
  H     -1.006624    0.039174    1.966927
  H     -0.514216    0.899761   -0.386618
 Si      1.293795   -1.705227    2.451468
  H      1.305477   -0.925938    3.738429
  H      2.398826   -1.172216    1.582413
  H     -0.054806   -1.619228    1.779545
   11
 TRAJECTORY GEOMETRY    -370.053411
  C      0.000000    0.000000    0.000000
  C      0.000000    0.000000    1.523165
  H      1.026978    0.000000   -0.402655
  H      0.613670    0.798251    1.962147
  H     -0.521663   -0.880344   -0.417385
  H     -1.009442    0.045801    1.964661
  H     -0.513685    0.900298   -0.386923
 Si      1.294836   -1.707058    2.452231
  H      1.307796   -0.917738    3.735029
  H      2.397779   -1.162594    1.584707
  H     -0.054458   -1.572672    1.774886
   11
 TRAJECTORY GEOMETRY    -370.053637
  C     -0.000181    0.000395   -0.000526
  C     -0.002453   -0.001599    1.522381
  H      1.027256   -0.000229   -0.401751
  H      0.617266    0.789361    1.965409
  H     -0.521634   -0.879890   -0.418054
  H     -1.012245    0.052945    1.962298
  H     -0.513335    0.900703   -0.387206
 Si      1.295812   -1.708788    2.452947
  H      1.310434   -0.909836    3.731849
  H      2.397170   -1.153519    1.587160
  H     -0.053754   -1.525970    1.770409
   11
 TRAJECTORY GEOMETRY    -370.054284
  C     -0.000382    0.000816   -0.001083
  C     -0.004915   -0.003252    1.521617
  H      1.027528   -0.000543   -0.400808
  H      0.620809    0.780349    1.968593
  H     -0.521695   -0.879390   -0.418687
  H     -1.015052    0.060250    1.959878
  H     -0.512866    0.901220   -0.387573
 Si      1.296778   -1.710500    2.453660
  H      1.313204   -0.902085    3.728788
  H      2.396693   -1.144472    1.589726
  H     -0.052717   -1.479283    1.766117
   11
 TRAJECTORY GEOMETRY    -370.055354
  C     -0.000587    0.001258   -0.001662
  C     -0.007403   -0.004938    1.520865
  H      1.027813   -0.000867   -0.399845
  H      0.624354    0.771099    1.971798
  H     -0.521749   -0.878894   -0.419284
  H     -1.017859    0.067924    1.957363
  H     -0.512365    0.901744   -0.388006
 Si      1.297738   -1.712207    2.454364
  H      1.316149   -0.894361    3.725768
  H      2.396377   -1.135429    1.592449
  H     -0.051479   -1.432728    1.762024
   11
 TRAJECTORY GEOMETRY    -370.056801
  C     -0.000801    0.001744   -0.002292
  C     -0.009995   -0.006616    1.520097
  H      1.028126   -0.001238   -0.398848
  H      0.627987    0.761472    1.975069
  H     -0.521836   -0.878353   -0.419900
  H     -1.020746    0.076208    1.954686
  H     -0.511770    0.902327   -0.388541
 Si      1.298722   -1.713939    2.455084
  H      1.319413   -0.886610    3.722766
  H      2.396223   -1.126295    1.595394
  H     -0.050149   -1.386541    1.758282
   11
 TRAJECTORY GEOMETRY    -370.058539
  C     -0.001031    0.002291   -0.002997
  C     -0.012768   -0.008190    1.519268
  H      1.028474   -0.001639   -0.397803
  H      0.631816    0.751312    1.978464
  H     -0.521941   -0.877764   -0.420545
  H     -1.023758    0.085383    1.951784
  H     -0.511091    0.902978   -0.389226
 Si      1.299766   -1.715752    2.455844
  H      1.323046   -0.878639    3.719662
  H      2.396192   -1.116825    1.598664
  H     -0.048814   -1.341077    1.755007
   11
 TRAJECTORY GEOMETRY    -370.060434
  C     -0.001288    0.002933   -0.003814
  C     -0.015839   -0.009523    1.518315
  H      1.028867   -0.002078   -0.396685
  H      0.635934    0.740440    1.982011
  H     -0.522084   -0.877090   -0.421271
  H     -1.026959    0.095778    1.948548
  H     -0.510297    0.903743   -0.390143
 Si      1.300927   -1.717723    2.456689
  H      1.327172   -0.870230    3.716306
  H      2.396214   -1.106743    1.602378
  H     -0.047623   -1.296909    1.752450
   11
 TRAJECTORY GEOMETRY    -370.062318
  C     -0.001578    0.003714   -0.004806
  C     -0.019417   -0.010380    1.517143
  H      1.029339   -0.002587   -0.395452
  H      0.640603    0.728503    1.985803
  H     -0.522299   -0.876268   -0.422145
  H     -1.030480    0.108068    1.944787
  H     -0.509314    0.904692   -0.391437
 Si      1.302294   -1.719972    2.457674
  H      1.332045   -0.861039    3.712469
  H      2.396205   -1.095574    1.606805
  H     -0.046882   -1.255342    1.751130
   11
 TRAJECTORY GEOMETRY    -370.064028
  C     -0.001922    0.004714   -0.006078
  C     -0.023753   -0.010397    1.515621
  H      1.029912   -0.003187   -0.394078
  H      0.645921    0.715439    1.989731
  H     -0.522647   -0.875187   -0.423310
  H     -1.034402    0.122908    1.940340
  H     -0.508038    0.905943   -0.393352
 Si      1.304001   -1.722648    2.458900
  H      1.337876   -0.850946    3.707899
  H      2.395982   -1.083006    1.612138
  H     -0.047179   -1.218650    1.751726
   11
 TRAJECTORY GEOMETRY    -370.065484
  C     -0.002308    0.005951   -0.007633
  C     -0.028946   -0.009316    1.513656
  H      1.030611   -0.003920   -0.392520
  H      0.651813    0.701682    1.993515
  H     -0.523178   -0.873748   -0.424886
  H     -1.038685    0.140415    1.935291
  H     -0.506347    0.907559   -0.396035
 Si      1.306115   -1.725775    2.460397
  H      1.344694   -0.840357    3.702675
  H      2.395353   -1.069351    1.618453
  H     -0.049251   -1.189450    1.754892
   11
 TRAJECTORY GEOMETRY    -370.066721
  C     -0.002733    0.007400   -0.009490
  C     -0.034825   -0.007135    1.511378
  H      1.031401   -0.004795   -0.390891
  H      0.657565    0.688552    1.996501
  H     -0.523933   -0.871911   -0.426966
  H     -1.043124    0.159666    1.929923
  H     -0.504199    0.909534   -0.399559
 Si      1.308622   -1.729267    2.462162
  H      1.351966   -0.830196    3.697166
  H      2.394114   -1.055567    1.625085
  H     -0.053525   -1.168413    1.760272
   11
 TRAJECTORY GEOMETRY    -370.067808
  C     -0.003186    0.008995   -0.011570
  C     -0.041120   -0.004179    1.508932
  H      1.032247   -0.005831   -0.389222
  H      0.662598    0.676941    1.998358
  H     -0.524911   -0.869698   -0.429547
  H     -1.047573    0.179573    1.924524
  H     -0.501599    0.911799   -0.403770
 Si      1.311424   -1.732963    2.464125
  H      1.359222   -0.821241    3.691923
  H      2.392323   -1.042615    1.631446
  H     -0.059692   -1.153312    1.767088
   11
 TRAJECTORY GEOMETRY    -370.068784
  C     -0.003671    0.010686   -0.013829
  C     -0.047675   -0.000728    1.506424
  H      1.033134   -0.007070   -0.387494
  H      0.666538    0.667212    1.999036
  H     -0.526104   -0.867140   -0.432608
  H     -1.052007    0.199498    1.919156
  H     -0.498536    0.914318   -0.408522
 Si      1.314447   -1.736772    2.466242
  H      1.366285   -0.813829    3.687323
  H      2.390097   -1.030962    1.637100
  H     -0.067157   -1.141535    1.774664
   11
 TRAJECTORY GEOMETRY    -370.069668
  C     -0.004209    0.012444   -0.016229
  C     -0.054392    0.003051    1.503889
  H      1.034017   -0.008543   -0.385708
  H      0.669338    0.659385    1.998651
  H     -0.527534   -0.864277   -0.436074
  H     -1.056473    0.219148    1.913828
  H     -0.495047    0.917060   -0.413676
 Si      1.317643   -1.740659    2.468480
  H      1.372956   -0.807910    3.683510
  H      2.387682   -1.020704    1.642060
  H     -0.075314   -1.131371    1.782519
   11
 TRAJECTORY GEOMETRY    -370.070471
  C     -0.004804    0.014255   -0.018768
  C     -0.061239    0.007088    1.501359
  H      1.034890   -0.010328   -0.383849
  H      0.670866    0.653503    1.997394
  H     -0.529248   -0.861111   -0.439901
  H     -1.061049    0.238221    1.908409
  H     -0.491088    0.920046   -0.419151
 Si      1.320981   -1.744601    2.470831
  H      1.379415   -0.803518    3.680642
  H      2.385169   -1.011968    1.646167
  H     -0.083666   -1.121924    1.790375
   11
 TRAJECTORY GEOMETRY    -370.071201
  C     -0.005464    0.016103   -0.021415
  C     -0.068168    0.011352    1.498827
  H      1.035720   -0.012467   -0.381926
  H      0.671174    0.649484    1.995455
  H     -0.531276   -0.857673   -0.444000
  H     -1.065807    0.256496    1.902845
  H     -0.486681    0.923262   -0.424858
 Si      1.324429   -1.748587    2.473277
  H      1.385665   -0.800475    3.678656
  H      2.382703   -1.004666    1.649496
  H     -0.091865   -1.112820    1.798040
   11
 TRAJECTORY GEOMETRY    -370.071867
  C     -0.006190    0.017970   -0.024123
  C     -0.075148    0.015813    1.496264
  H      1.036496   -0.015032   -0.379921
  H      0.670300    0.647167    1.993014
  H     -0.533674   -0.853973   -0.448268
  H     -1.070791    0.273823    1.897086
  H     -0.481811    0.926710   -0.430708
 Si      1.327957   -1.752595    2.475794
  H      1.391852   -0.798713    3.677523
  H      2.380424   -0.998741    1.652246
  H     -0.099668   -1.103818    1.805435
   11
 TRAJECTORY GEOMETRY    -370.072473
  C     -0.006989    0.019863   -0.026880
  C     -0.082129    0.020463    1.493666
  H      1.037161   -0.018036   -0.377895
  H      0.668293    0.646509    1.990245
  H     -0.536487   -0.850012   -0.452620
  H     -1.076072    0.289997    1.891087
  H     -0.476517    0.930374   -0.436643
 Si      1.331544   -1.756631    2.478382
  H      1.397989   -0.797930    3.677106
  H      2.378363   -0.994057    1.654481
  H     -0.106868   -1.094933    1.812405
   11
 TRAJECTORY GEOMETRY    -370.073026
  C     -0.007855    0.021771   -0.029677
  C     -0.089091    0.025305    1.491045
  H      1.037706   -0.021551   -0.375886
  H      0.665232    0.647394    1.987248
  H     -0.539779   -0.845794   -0.456972
  H     -1.081702    0.304823    1.884842
  H     -0.470793    0.934251   -0.442634
 Si      1.335173   -1.760683    2.481029
  H      1.404103   -0.798074    3.677293
  H      2.376610   -0.990509    1.656271
  H     -0.113344   -1.086154    1.818820
   11
 TRAJECTORY GEOMETRY    -370.073531
  C     -0.008804    0.023720   -0.032531
  C     -0.095980    0.030323    1.488409
  H      1.038062   -0.025532   -0.374007
  H      0.661200    0.649773    1.984140
  H     -0.543572   -0.841317   -0.461277
  H     -1.087727    0.318109    1.878362
  H     -0.464729    0.938317   -0.448670
 Si      1.338828   -1.764761    2.483746
  H      1.410139   -0.798855    3.677932
  H      2.375139   -0.987976    1.657676
  H     -0.118917   -1.077539    1.824590
   11
 TRAJECTORY GEOMETRY    -370.073992
  C     -0.009845    0.025707   -0.035373
  C     -0.102764    0.035458    1.485681
  H      1.038217   -0.030073   -0.372225
  H      0.656223    0.653434    1.980973
  H     -0.547984   -0.836512   -0.465474
  H     -1.094112    0.329923    1.871693
  H     -0.458257    0.942640   -0.454640
 Si      1.342492   -1.768845    2.486514
  H      1.416156   -0.800170    3.678953
  H      2.374022   -0.986316    1.658994
  H     -0.123513   -1.069010    1.829738
   11
 TRAJECTORY GEOMETRY    -370.074415
  C     -0.010936    0.027720   -0.038208
  C     -0.109453    0.040706    1.482904
  H      1.038178   -0.035086   -0.370543
  H      0.650425    0.658305    1.977842
  H     -0.552872   -0.831447   -0.469531
  H     -1.100906    0.340249    1.864837
  H     -0.451458    0.947096   -0.460540
 Si      1.346145   -1.772927    2.489317
  H      1.422301   -0.801871    3.680264
  H      2.373225   -0.985510    1.660135
  H     -0.127185   -1.060628    1.834334
   11
 TRAJECTORY GEOMETRY    -370.074802
  C     -0.012083    0.029758   -0.041017
  C     -0.116018    0.046033    1.480076
  H      1.037946   -0.040620   -0.368983
  H      0.643831    0.664231    1.974736
  H     -0.558312   -0.826089   -0.473434
  H     -1.108041    0.349090    1.857804
  H     -0.444297    0.951741   -0.466353
 Si      1.349782   -1.777000    2.492147
  H      1.428476   -0.803817    3.681751
  H      2.372737   -0.985375    1.661202
  H     -0.129993   -1.052370    1.838447
   11
 TRAJECTORY GEOMETRY    -370.075157
  C     -0.013319    0.031850   -0.043839
  C     -0.122431    0.051401    1.477204
  H      1.037455   -0.046649   -0.367633
  H      0.636652    0.671046    1.971622
  H     -0.564354   -0.820378   -0.477236
  H     -1.115450    0.356483    1.850705
  H     -0.436813    0.956601   -0.472051
 Si      1.353398   -1.781060    2.495020
  H      1.434525   -0.806045    3.683377
  H      2.372627   -0.985797    1.662273
  H     -0.131841   -1.044287    1.841893
   11
 TRAJECTORY GEOMETRY    -370.075482
  C     -0.014637    0.034002   -0.046659
  C     -0.128676    0.056765    1.474272
  H      1.036686   -0.053138   -0.366474
  H      0.628914    0.678637    1.968538
  H     -0.570982   -0.814274   -0.480950
  H     -1.123065    0.362563    1.843543
  H     -0.429005    0.961665   -0.477570
 Si      1.356989   -1.785104    2.497931
  H      1.440449   -0.808315    3.685087
  H      2.372806   -0.986702    1.663405
  H     -0.132843   -1.036406    1.844800
   11
 TRAJECTORY GEOMETRY    -370.075781
  C     -0.016007    0.036196   -0.049470
  C     -0.134791    0.062129    1.471299
  H      1.035691   -0.059910   -0.365469
  H      0.620702    0.686899    1.965479
  H     -0.577970   -0.807901   -0.484596
  H     -1.130903    0.367528    1.836376
  H     -0.421005    0.966836   -0.482947
 Si      1.360548   -1.789127    2.500866
  H      1.446399   -0.810634    3.686860
  H      2.373272   -0.988121    1.664510
  H     -0.133112   -1.028660    1.847308
   11
 TRAJECTORY GEOMETRY    -370.076054
  C     -0.017500    0.038495   -0.052318
  C     -0.140713    0.067398    1.468256
  H      1.034360   -0.067058   -0.364756
  H      0.612196    0.695581    1.962371
  H     -0.585595   -0.801019   -0.488288
  H     -1.138769    0.371404    1.829273
  H     -0.412721    0.972305   -0.488084
 Si      1.364085   -1.793125    2.503862
  H      1.452096   -0.812984    3.688690
  H      2.374069   -0.989869    1.665783
  H     -0.132658   -1.021150    1.849279
   11
 TRAJECTORY GEOMETRY    -370.076303
  C     -0.019092    0.040886   -0.055180
  C     -0.146470    0.072577    1.465138
  H      1.032734   -0.074454   -0.364274
  H      0.603432    0.704575    1.959237
  H     -0.593681   -0.793716   -0.492015
  H     -1.146633    0.374355    1.822248
  H     -0.404242    0.977990   -0.492978
 Si      1.367595   -1.797100    2.506907
  H      1.457660   -0.815256    3.690510
  H      2.375144   -0.991966    1.667174
  H     -0.131596   -1.013819    1.850758
   11
 TRAJECTORY GEOMETRY    -370.076531
  C     -0.020799    0.043394   -0.058101
  C     -0.152068    0.077625    1.461960
  H      1.030803   -0.082068   -0.364065
  H      0.594594    0.713684    1.956032
  H     -0.602219   -0.785942   -0.495860
  H     -1.154439    0.376528    1.815374
  H     -0.395582    0.983919   -0.497657
 Si      1.371085   -1.801043    2.510011
  H      1.463053   -0.817533    3.692402
  H      2.376545   -0.994425    1.668747
  H     -0.130041   -1.006718    1.851853
   11
 TRAJECTORY GEOMETRY    -370.076737
  C     -0.022623    0.046024   -0.061070
  C     -0.157495    0.082517    1.458705
  H      1.028534   -0.089889   -0.364164
  H      0.585702    0.722818    1.952786
  H     -0.611260   -0.777651   -0.499833
  H     -1.162121    0.378024    1.808679
  H     -0.386728    0.990121   -0.502060
 Si      1.374552   -1.804952    2.513179
  H      1.468258   -0.819734    3.694317
  H      2.378238   -0.997145    1.670488
  H     -0.128059   -0.999879    1.852461
   11
 TRAJECTORY GEOMETRY    -370.076924
  C     -0.024549    0.048769   -0.064108
  C     -0.162807    0.087274    1.455408
  H      1.025973   -0.097670   -0.364435
  H      0.576827    0.731895    1.949427
  H     -0.620446   -0.768999   -0.504017
  H     -1.169661    0.379084    1.802110
  H     -0.377832    0.996426   -0.506283
 Si      1.378003   -1.808836    2.516405
  H      1.473477   -0.821916    3.696268
  H      2.380246   -1.000233    1.672315
  H     -0.125872   -0.993174    1.852825
   11
 TRAJECTORY GEOMETRY    -370.077092
  C     -0.026617    0.051667   -0.067227
  C     -0.167952    0.091847    1.452027
  H      1.023105   -0.105404   -0.365086
  H      0.568111    0.740766    1.945985
  H     -0.629998   -0.759918   -0.508388
  H     -1.176972    0.379721    1.795777
  H     -0.368965    1.003005   -0.510244
 Si      1.381439   -1.812696    2.519716
  H      1.478506   -0.824023    3.698211
  H      2.382548   -1.003554    1.674329
  H     -0.123376   -0.986729    1.852689
   11
 TRAJECTORY GEOMETRY    -370.077242
  C     -0.028825    0.054725   -0.070458
  C     -0.172932    0.096225    1.448590
  H      1.019886   -0.113087   -0.366125
  H      0.559616    0.749312    1.942483
  H     -0.639842   -0.750365   -0.512957
  H     -1.183998    0.380018    1.789704
  H     -0.360107    1.009796   -0.513969
 Si      1.384861   -1.816526    2.523116
  H      1.483312   -0.826046    3.700210
  H      2.385098   -1.007114    1.676515
  H     -0.120708   -0.980584    1.852002
   11
 TRAJECTORY GEOMETRY    -370.077376
  C     -0.031254    0.058026   -0.073836
  C     -0.177661    0.100320    1.445040
  H      1.016238   -0.120375   -0.367656
  H      0.551519    0.757396    1.938839
  H     -0.649933   -0.740327   -0.517858
  H     -1.190609    0.380038    1.783944
  H     -0.351559    1.016861   -0.517362
 Si      1.388270   -1.820338    2.526648
  H      1.487833   -0.827875    3.702192
  H      2.387946   -1.010938    1.678924
  H     -0.117894   -0.974838    1.850812
   11
 TRAJECTORY GEOMETRY    -370.077493
  C     -0.033923    0.061614   -0.077390
  C     -0.182092    0.104050    1.441377
  H      1.012157   -0.127183   -0.369827
  H      0.543951    0.764822    1.935066
  H     -0.660315   -0.729744   -0.523106
  H     -1.196722    0.379771    1.778577
  H     -0.343401    1.024306   -0.520350
 Si      1.391650   -1.824112    2.530332
  H      1.492097   -0.829417    3.704143
  H      2.391067   -1.015118    1.681509
  H     -0.114920   -0.969610    1.848949
   11
 TRAJECTORY GEOMETRY    -370.077596
  C     -0.036833    0.065463   -0.081107
  C     -0.186241    0.107482    1.437591
  H      1.007649   -0.133347   -0.372650
  H      0.537026    0.771524    1.931210
  H     -0.670740   -0.718812   -0.528579
  H     -1.202283    0.379273    1.773708
  H     -0.335847    1.031923   -0.523058
 Si      1.394999   -1.827852    2.534155
  H      1.496044   -0.830866    3.706103
  H      2.394623   -1.019574    1.684424
  H     -0.111827   -0.964907    1.846369
   11
 TRAJECTORY GEOMETRY    -370.077685
  C     -0.039988    0.069585   -0.085013
  C     -0.190041    0.110557    1.433740
  H      1.002746   -0.138792   -0.376144
  H      0.530735    0.777500    1.927240
  H     -0.681311   -0.707565   -0.534331
  H     -1.207289    0.378555    1.769258
  H     -0.328955    1.039798   -0.525498
 Si      1.398304   -1.831550    2.538110
  H      1.499620   -0.832059    3.708133
  H      2.398354   -1.024253    1.687626
  H     -0.108588   -0.960725    1.843099
   11
 TRAJECTORY GEOMETRY    -370.077762
  C     -0.043490    0.074043   -0.089143
  C     -0.193317    0.113135    1.429788
  H      0.997349   -0.143376   -0.380597
  H      0.525492    0.782435    1.923134
  H     -0.692112   -0.695923   -0.540345
  H     -1.211399    0.377533    1.765488
  H     -0.322992    1.048043   -0.527468
 Si      1.401533   -1.835168    2.542223
  H      1.502251   -0.833007    3.710123
  H      2.402493   -1.028931    1.691373
  H     -0.105124   -0.957365    1.838918
   11
 TRAJECTORY GEOMETRY    -370.077828
  C     -0.047257    0.078879   -0.093461
  C     -0.196070    0.115109    1.425735
  H      0.991582   -0.146515   -0.386050
  H      0.521147    0.786304    1.918978
  H     -0.702774   -0.684049   -0.546600
  H     -1.214741    0.376064    1.762337
  H     -0.318322    1.056628   -0.528812
 Si      1.404636   -1.838672    2.546511
  H      1.504852   -0.833298    3.711883
  H      2.406726   -1.034309    1.694863
  H     -0.101458   -0.954942    1.833752
   11
 TRAJECTORY GEOMETRY    -370.077884
  C     -0.051349    0.084029   -0.097942
  C     -0.198205    0.116533    1.421617
  H      0.985440   -0.148318   -0.392437
  H      0.517994    0.788994    1.914750
  H     -0.713310   -0.672164   -0.552970
  H     -1.217099    0.374252    1.759956
  H     -0.315051    1.065400   -0.529718
 Si      1.407603   -1.842054    2.550913
  H      1.506606   -0.833204    3.713497
  H      2.411253   -1.039777    1.698791
  H     -0.097531   -0.953418    1.827665
   11
 TRAJECTORY GEOMETRY    -370.077932
  C     -0.055706    0.089543   -0.102554
  C     -0.199573    0.117104    1.417492
  H      0.978961   -0.148640   -0.399935
  H      0.516166    0.790159    1.910597
  H     -0.723771   -0.660086   -0.559495
  H     -1.218322    0.371691    1.758504
  H     -0.313193    1.074577   -0.529804
 Si      1.410323   -1.845182    2.555417
  H      1.507910   -0.832230    3.714637
  H      2.415944   -1.045821    1.702525
  H     -0.093265   -0.953240    1.820401
   11
 TRAJECTORY GEOMETRY    -370.077973
  C     -0.060340    0.095254   -0.107244
  C     -0.200242    0.117178    1.413354
  H      0.972282   -0.147229   -0.408304
  H      0.515575    0.790314    1.906350
  H     -0.733724   -0.648535   -0.565866
  H     -1.218514    0.368895    1.757820
  H     -0.313242    1.083643   -0.529499
 Si      1.412854   -1.848161    2.559950
  H      1.508125   -0.831018    3.715787
  H      2.420836   -1.051705    1.706857
  H     -0.088682   -0.953850    1.812404
   11
 TRAJECTORY GEOMETRY    -370.078009
  C     -0.065182    0.101102   -0.111947
  C     -0.200189    0.116657    1.409266
  H      0.965414   -0.144501   -0.417469
  H      0.516263    0.789347    1.902080
  H     -0.743435   -0.637339   -0.572055
  H     -1.217681    0.365630    1.757977
  H     -0.314745    1.092742   -0.528654
 Si      1.415151   -1.850904    2.564453
  H      1.507244   -0.829516    3.716858
  H      2.425931   -1.057398    1.711684
  H     -0.083739   -0.955417    1.803581
   11
 TRAJECTORY GEOMETRY    -370.078040
  C     -0.070131    0.107088   -0.116574
  C     -0.199424    0.115387    1.405286
  H      0.958407   -0.140712   -0.427297
  H      0.518091    0.787072    1.897921
  H     -0.752953   -0.626206   -0.578116
  H     -1.215779    0.361762    1.758872
  H     -0.317303    1.101935   -0.527024
 Si      1.417143   -1.853329    2.568885
  H      1.505929   -0.827365    3.717497
  H      2.431175   -1.063346    1.716427
  H     -0.078581   -0.958075    1.794014
   11
 TRAJECTORY GEOMETRY    -370.078067
  C     -0.075150    0.113099   -0.121175
  C     -0.198298    0.113910    1.401342
  H      0.951429   -0.135899   -0.437453
  H      0.520527    0.784431    1.893783
  H     -0.762011   -0.615611   -0.583935
  H     -1.213427    0.357752    1.760158
  H     -0.320960    1.110919   -0.525253
 Si      1.419013   -1.855669    2.573287
  H      1.503904   -0.824928    3.718007
  H      2.436140   -1.069114    1.721221
  H     -0.073210   -0.961049    1.784200
   11
 TRAJECTORY GEOMETRY    -370.078090
  C     -0.080280    0.119070   -0.125569
  C     -0.196412    0.111738    1.397522
  H      0.944207   -0.130662   -0.448068
  H      0.524192    0.780567    1.889635
  H     -0.771191   -0.605125   -0.589387
  H     -1.209915    0.353120    1.762279
  H     -0.325238    1.119910   -0.522676
 Si      1.420552   -1.857617    2.577496
  H      1.500760   -0.822540    3.718527
  H      2.441676   -1.074381    1.726812
  H     -0.067514   -0.965046    1.773659
   11
 TRAJECTORY GEOMETRY    -370.078110
  C     -0.085446    0.125011   -0.129920
  C     -0.194247    0.109422    1.393760
  H      0.936965   -0.124848   -0.458902
  H      0.528356    0.776470    1.885464
  H     -0.780138   -0.594976   -0.594623
  H     -1.206073    0.348505    1.764642
  H     -0.330151    1.128714   -0.519989
 Si      1.421986   -1.859485    2.581640
  H      1.497019   -0.820183    3.719202
  H      2.447198   -1.079408    1.732831
  H     -0.061746   -0.969193    1.763034
   11
 TRAJECTORY GEOMETRY    -370.078127
  C     -0.090759    0.130717   -0.134078
  C     -0.191467    0.106842    1.390129
  H      0.929284   -0.119644   -0.470054
  H      0.533677    0.771650    1.881126
  H     -0.789746   -0.584767   -0.599278
  H     -1.201197    0.344046    1.767667
  H     -0.334937    1.137347   -0.516926
 Si      1.423245   -1.861110    2.585518
  H      1.490696   -0.818708    3.720739
  H      2.453001   -1.082472    1.740813
  H     -0.055790   -0.973739    1.752210
   11
 TRAJECTORY GEOMETRY    -370.078141
  C     -0.096019    0.136511   -0.138220
  C     -0.188779    0.104271    1.386403
  H      0.921777   -0.113677   -0.481142
  H      0.538642    0.767093    1.876746
  H     -0.798889   -0.574839   -0.603961
  H     -1.196500    0.339228    1.770458
  H     -0.340264    1.145887   -0.513804
 Si      1.424489   -1.862777    2.589487
  H      1.485457   -0.816843    3.721835
  H      2.458692   -1.086392    1.748005
  H     -0.049692   -0.978164    1.741357
   11
 TRAJECTORY GEOMETRY    -370.078152
  C     -0.101419    0.142038   -0.142222
  C     -0.185577    0.101636    1.382821
  H      0.913969   -0.107834   -0.492457
  H      0.544520    0.762297    1.872073
  H     -0.808155   -0.565414   -0.607976
  H     -1.191050    0.334639    1.773712
  H     -0.345952    1.153997   -0.510622
 Si      1.425581   -1.864284    2.593214
  H      1.477738   -0.816056    3.723832
  H      2.464891   -1.088500    1.757288
  H     -0.043348   -0.982701    1.730416
   11
 TRAJECTORY GEOMETRY    -370.078161
  C     -0.106924    0.147487   -0.146267
  C     -0.182567    0.099567    1.379062
  H      0.906141   -0.101774   -0.503641
  H      0.550042    0.758379    1.867067
  H     -0.817230   -0.556567   -0.611711
  H     -1.185819    0.330594    1.776640
  H     -0.352149    1.161721   -0.507982
 Si      1.426801   -1.866027    2.596998
  H      1.469782   -0.816238    3.726590
  H      2.471451   -1.090238    1.767705
  H     -0.036938   -0.986384    1.719906
   11
 TRAJECTORY GEOMETRY    -370.078166
  C     -0.112559    0.152446   -0.150153
  C     -0.179151    0.097833    1.375494
  H      0.897979   -0.096535   -0.514883
  H      0.556159    0.755017    1.861634
  H     -0.826690   -0.548386   -0.614572
  H     -1.180047    0.326950    1.779885
  H     -0.358405    1.168721   -0.505640
 Si      1.427942   -1.867709    2.600440
  H      1.458570   -0.818494    3.730946
  H      2.478600   -1.089257    1.781078
  H     -0.030061   -0.989586    1.709761
   11
 TRAJECTORY GEOMETRY    -370.078170
  C     -0.118126    0.156834   -0.153710
  C     -0.175267    0.096233    1.372126
  H      0.889639   -0.092351   -0.525950
  H      0.563103    0.751670    1.856027
  H     -0.836462   -0.540759   -0.616505
  H     -1.173556    0.323906    1.783596
  H     -0.364296    1.175055   -0.503410
 Si      1.428889   -1.869209    2.603443
  H      1.444286   -0.822669    3.736804
  H      2.486010   -1.085638    1.797372
  H     -0.023070   -0.992608    1.700085
   11
 TRAJECTORY GEOMETRY    -370.078171
  C     -0.123586    0.161125   -0.157190
  C     -0.171398    0.094577    1.368798
  H      0.881234   -0.088801   -0.536849
  H      0.570484    0.747809    1.850374
  H     -0.846445   -0.532859   -0.618348
  H     -1.166887    0.321614    1.787237
  H     -0.369456    1.181389   -0.501145
 Si      1.429771   -1.870749    2.606471
  H      1.429384   -0.827253    3.742769
  H      2.493087   -1.081516    1.814177
  H     -0.016942   -0.995739    1.690424
   11
 TRAJECTORY GEOMETRY    -370.078171
  C     -0.123606    0.161109   -0.157193
  C     -0.171340    0.094613    1.368809
  H      0.881211   -0.088771   -0.536892
  H      0.570333    0.748113    1.850324
  H     -0.846450   -0.532929   -0.618297
  H     -1.166902    0.321250    1.787284
  H     -0.369555    1.181358   -0.501138
 Si      1.429748   -1.870759    2.606466
  H      1.429219   -0.827246    3.742737
  H      2.493176   -1.081550    1.814290
  H     -0.016430   -0.995646    1.690460
