# Supplementary material for: Constrained Structure Minimizations on Hyperspheres for Minimum Energy Path Following
Source: J Chem Inf Model. 2025 Apr 1;65(7):3488–501. doi: 10.1021/acs.jcim.4c02351 (PMC12004539; doi:10.1021/acs.jcim.4c02351)
Supplement: Supplementary file 1 — ci4c02351_si_001.zip [file ci4c02351_si_001.zip › data_availability/rxn10/inputs/rxn10-sad.inp]

TITLE RXN9 SADDLE
#
SADDLE MAX=500 INT=5.0
BASIS (DZVP-GGA)
CHARGE +1
AUXIS (GEN-A2*)
SCFTYPE MAX=1000
VXCTYPE PBE
GRID FIXED FINE
MATINV ANALYTIC DIA
PRINT OPT SADDLE IRC
#
REACTANT CARTESIAN ANGSTROMS
C         0.243351       0.473652       0.000000
O         1.167899      -0.270813      -0.000000
H         0.205219       1.582136       0.000001
N        -1.222564      -0.147109       0.000001
H        -1.139937      -1.181453       0.000625
H        -1.756966       0.148552      -0.838928
H        -1.757429       0.149542       0.838290
#
PRODUCT CARTESIAN ANGSTROMS
O        -0.000020       0.000026       0.847075
C         0.000020      -0.000024       2.008055
H         0.000039       0.000079      -1.042936
N         0.000006      -0.000006      -2.088362
H        -0.973444       0.000000      -2.436962
H         0.486666      -0.843074      -2.436960
H         0.486742       0.842956      -2.437107
