# Supplementary material for: Constrained Structure Minimizations on Hyperspheres for Minimum Energy Path Following
Source: J Chem Inf Model. 2025 Apr 1;65(7):3488–501. doi: 10.1021/acs.jcim.4c02351 (PMC12004539; doi:10.1021/acs.jcim.4c02351)
Supplement: Supplementary file 1 — ci4c02351_si_001.zip [file ci4c02351_si_001.zip › data_availability/rxn10/inputs/rxn10-TS.inp]

TITLE RXN10 TS OPTIMIZE
#
OPTIMIZATION TS MAX=200 TOL=1.0E-05
HESSIAN ANALYTIC
VXCTYPE PBE
CHARGE +1
BASIS (DZVP-GGA)
AUXIS (GEN-A2*)
MATINV ANALYTIC
SCFTYPE MAX=1000 TOL=1.0E-09 CDF=1.0E-06
ADPTYPE MAX=1000 TOL=1.0E-08
#
GEOMETRY CARTESIAN ANGSTROM
O        -0.570494      -0.000286       1.419360
C         0.377382       0.000212       0.783336
H         1.206266       0.000646       0.056685
N         0.161427       0.000065      -1.677563
H        -0.864166       0.000132      -1.778307
H         0.508775      -0.829633      -2.182167
H         0.508903       0.829505      -2.182506
