# Supplementary material for: Constrained Structure Minimizations on Hyperspheres for Minimum Energy Path Following
Source: J Chem Inf Model. 2025 Apr 1;65(7):3488–501. doi: 10.1021/acs.jcim.4c02351 (PMC12004539; doi:10.1021/acs.jcim.4c02351)
Supplement: Supplementary file 1 — ci4c02351_si_001.zip [file ci4c02351_si_001.zip › data_availability/rxn10/outputs/SADDLE/5/rxn10-sad.mol]

    7
 TRAJECTORY GEOMETRY    -170.023317
  C      0.243351    0.473652    0.000000
  O      1.167899   -0.270813   -0.000000
  H      0.205219    1.582136    0.000002
  N     -1.222564   -0.147109    0.000001
  H     -1.139937   -1.181453    0.000624
  H     -1.756966    0.148552   -0.838928
  H     -1.757429    0.149541    0.838290
    7
 TRAJECTORY GEOMETRY    -170.033698
  O     -0.034491    0.000010    0.797220
  C      0.026170   -0.000011    1.955715
  H      0.068303    0.000100   -0.976976
  N      0.014989    0.000000   -2.024145
  H     -0.976984    0.000011   -2.316585
  H      0.483514   -0.842547   -2.397401
  H      0.483586    0.842426   -2.397580
    7
 TRAJECTORY GEOMETRY    -170.032231
  O     -0.118454   -0.000018    0.778768
  C      0.080035    0.000008    1.921612
  H      0.201413    0.000147   -0.950191
  N      0.044700    0.000011   -1.986267
  H     -0.974050    0.000017   -2.161256
  H      0.466329   -0.845400   -2.403785
  H      0.466391    0.845266   -2.404040
    7
 TRAJECTORY GEOMETRY    -170.030256
  O     -0.252267   -0.000087    0.786750
  C      0.180999    0.000059    1.863481
  H      0.301261    0.000203   -0.929336
  N      0.077020    0.000028   -1.950590
  H     -0.952499    0.000044   -2.049784
  H      0.468009   -0.846166   -2.395341
  H      0.468077    0.846016   -2.395673
    7
 TRAJECTORY GEOMETRY    -170.023316
  O     -0.482129   -0.000245    1.097670
  C      0.420477    0.000228    0.326749
  H      1.516892    0.000815    0.494275
  N      0.081526    0.000031   -1.228681
  H     -0.950257    0.000104   -1.338768
  H      0.471365   -0.838695   -1.699177
  H      0.471530    0.838523   -1.699467
    7
 TRAJECTORY GEOMETRY    -170.028458
  O     -0.383468   -0.000165    0.825449
  C      0.282539    0.000120    1.775796
  H      0.375190    0.000242   -0.910001
  N      0.106579    0.000046   -1.917508
  H     -0.926679    0.000081   -1.969158
  H      0.477942   -0.846392   -2.378903
  H      0.478032    0.846233   -2.379287
    7
 TRAJECTORY GEOMETRY    -170.026859
  O     -0.483799   -0.000225    0.875766
  C      0.357295    0.000165    1.673969
  H      0.442897    0.000276   -0.891662
  N      0.131436    0.000060   -1.884489
  H     -0.903497    0.000110   -1.893980
  H      0.484370   -0.846539   -2.360551
  H      0.484472    0.846375   -2.360978
    7
 TRAJECTORY GEOMETRY    -170.025708
  O     -0.652681   -0.000327    1.084272
  C      0.434979    0.000217    1.480751
  H      0.621955    0.000377   -0.946857
  N      0.188875    0.000092   -1.890834
  H     -0.843196    0.000171   -1.789800
  H      0.485973   -0.846888   -2.406459
  H      0.486069    0.846695   -2.407023
    7
 TRAJECTORY GEOMETRY    -170.023316
  O     -0.482129   -0.000245    1.097670
  C      0.420477    0.000228    0.326749
  H      1.516892    0.000815    0.494275
  N      0.081526    0.000031   -1.228681
  H     -0.950257    0.000104   -1.338768
  H      0.471365   -0.838695   -1.699177
  H      0.471530    0.838523   -1.699467
    7
 TRAJECTORY GEOMETRY    -170.032582
  O     -0.663304   -0.000312    1.619944
  C      0.218222    0.000071    0.890426
  H      0.742616    0.000443   -0.927025
  N      0.302191    0.000157   -1.897169
  H     -0.724062    0.000227   -1.766532
  H      0.574874   -0.848172   -2.418237
  H      0.574926    0.848085   -2.418856
    7
 TRAJECTORY GEOMETRY    -170.031191
  O     -0.646366   -0.000332    1.558324
  C      0.268960    0.000151    0.873074
  H      0.621435    0.000326   -0.824478
  N      0.272059    0.000128   -1.847423
  H     -0.762637    0.000235   -1.847197
  H      0.612997   -0.847791   -2.325485
  H      0.613180    0.847746   -2.325885
    7
 TRAJECTORY GEOMETRY    -170.028716
  O     -0.662834   -0.000335    1.470625
  C      0.324381    0.000169    0.892315
  H      0.666237    0.000356   -0.796123
  N      0.261948    0.000128   -1.800076
  H     -0.771574    0.000220   -1.745303
  H      0.573368   -0.849303   -2.295696
  H      0.573517    0.849221   -2.296175
    7
 TRAJECTORY GEOMETRY    -170.023316
  O     -0.482129   -0.000245    1.097670
  C      0.420477    0.000228    0.326749
  H      1.516892    0.000815    0.494275
  N      0.081526    0.000031   -1.228681
  H     -0.950257    0.000104   -1.338768
  H      0.471365   -0.838695   -1.699177
  H      0.471530    0.838523   -1.699467
    7
 TRAJECTORY GEOMETRY    -170.025975
  O     -0.670909   -0.000338    1.385264
  C      0.367991    0.000188    0.903684
  H      0.707409    0.000382   -0.767263
  N      0.251163    0.000121   -1.751273
  H     -0.779179    0.000214   -1.647692
  H      0.538695   -0.849735   -2.259904
  H      0.538813    0.849621   -2.260426
    7
 TRAJECTORY GEOMETRY    -170.022803
  O     -0.671779   -0.000337    1.307695
  C      0.400346    0.000203    0.904491
  H      0.742031    0.000397   -0.733434
  N      0.241422    0.000118   -1.702748
  H     -0.785079    0.000204   -1.560761
  H      0.508507   -0.850904   -2.220011
  H      0.508603    0.850764   -2.220570
    7
 TRAJECTORY GEOMETRY    -170.022192
  O     -0.482727   -0.000241    1.133794
  C      0.400029    0.000215    0.344814
  H      1.495132    0.000771    0.429646
  N      0.084092    0.000042   -1.253010
  H     -0.938766    0.000085   -1.411738
  H      0.489101   -0.833798   -1.723870
  H      0.489239    0.833655   -1.724153
    7
 TRAJECTORY GEOMETRY    -170.019002
  O     -0.664643   -0.000328    1.261930
  C      0.415869    0.000205    0.883344
  H      0.762133    0.000410   -0.691013
  N      0.231943    0.000114   -1.662019
  H     -0.795034    0.000193   -1.517048
  H      0.498258   -0.850893   -2.177419
  H      0.498335    0.850747   -2.177983
    7
 TRAJECTORY GEOMETRY    -170.019214
  O     -0.486705   -0.000240    1.163379
  C      0.385504    0.000204    0.367451
  H      1.475003    0.000754    0.372417
  N      0.088818    0.000044   -1.279491
  H     -0.928427    0.000089   -1.459109
  H      0.500940   -0.831079   -1.752437
  H      0.501065    0.830954   -1.752709
    7
 TRAJECTORY GEOMETRY    -170.014878
  O     -0.491675   -0.000243    1.191775
  C      0.374592    0.000198    0.394975
  H      1.455608    0.000747    0.324669
  N      0.094096    0.000046   -1.309932
  H     -0.918531    0.000098   -1.501812
  H      0.508200   -0.829698   -1.785149
  H      0.508328    0.829577   -1.785419
    7
 TRAJECTORY GEOMETRY    -170.014622
  O     -0.655301   -0.000323    1.251966
  C      0.415894    0.000205    0.850344
  H      0.779942    0.000414   -0.642732
  N      0.228364    0.000111   -1.636537
  H     -0.801224    0.000186   -1.507467
  H      0.496031   -0.851850   -2.147969
  H      0.496109    0.851709   -2.148517
    7
 TRAJECTORY GEOMETRY    -170.009919
  O     -0.497538   -0.000246    1.215337
  C      0.366991    0.000194    0.422374
  H      1.436082    0.000738    0.282182
  N      0.100065    0.000048   -1.339243
  H     -0.910294    0.000106   -1.531913
  H      0.512728   -0.829569   -1.816067
  H      0.512855    0.829453   -1.816341
    7
 TRAJECTORY GEOMETRY    -170.009679
  O     -0.647061   -0.000318    1.239206
  C      0.419828    0.000208    0.828814
  H      0.796770    0.000418   -0.593276
  N      0.221736    0.000107   -1.615656
  H     -0.811267    0.000177   -1.506608
  H      0.495839   -0.851451   -2.123245
  H      0.495920    0.851315   -2.123770
    7
 TRAJECTORY GEOMETRY    -170.004794
  O     -0.503927   -0.000250    1.236326
  C      0.362356    0.000192    0.451045
  H      1.417188    0.000730    0.246460
  N      0.105862    0.000049   -1.369126
  H     -0.904088    0.000114   -1.556065
  H      0.515648   -0.829835   -1.846649
  H      0.515775    0.829721   -1.846928
    7
 TRAJECTORY GEOMETRY    -170.004571
  O     -0.640136   -0.000315    1.239405
  C      0.418622    0.000209    0.810124
  H      0.820225    0.000430   -0.544067
  N      0.217904    0.000105   -1.604466
  H     -0.816714    0.000174   -1.511497
  H      0.494939   -0.850304   -2.110726
  H      0.495024    0.850170   -2.111238
    7
 TRAJECTORY GEOMETRY    -169.999870
  O     -0.510819   -0.000253    1.255021
  C      0.359869    0.000191    0.479846
  H      1.399515    0.000723    0.216982
  N      0.112083    0.000052   -1.398474
  H     -0.898673    0.000118   -1.574531
  H      0.516158   -0.830813   -1.877421
  H      0.516287    0.830698   -1.877706
    7
 TRAJECTORY GEOMETRY    -169.999757
  O     -0.632625   -0.000312    1.254716
  C      0.413541    0.000209    0.797289
  H      0.841194    0.000436   -0.491439
  N      0.213713    0.000101   -1.605903
  H     -0.822986    0.000170   -1.536909
  H      0.500647   -0.848562   -2.108647
  H      0.500740    0.848436   -2.109128
    7
 TRAJECTORY GEOMETRY    -169.991053
  O     -0.523562   -0.000260    1.290191
  C      0.357680    0.000190    0.537191
  H      1.363152    0.000708    0.167026
  N      0.122836    0.000055   -1.455821
  H     -0.890152    0.000127   -1.612870
  H      0.517457   -0.832050   -1.936022
  H      0.517589    0.831938   -1.936319
    7
 TRAJECTORY GEOMETRY    -169.992138
  O     -0.621737   -0.000308    1.287471
  C      0.404452    0.000207    0.788109
  H      0.886941    0.000460   -0.392828
  N      0.207266    0.000098   -1.620810
  H     -0.829822    0.000165   -1.581060
  H      0.506769   -0.845941   -2.120964
  H      0.506873    0.845820   -2.121419
    7
 TRAJECTORY GEOMETRY    -169.986047
  O     -0.615542   -0.000306    1.295197
  C      0.404539    0.000209    0.784018
  H      0.941541    0.000488   -0.312163
  N      0.198175    0.000093   -1.625357
  H     -0.837707    0.000162   -1.594944
  H      0.505472   -0.844964   -2.121327
  H      0.505579    0.844843   -2.121768
    7
 TRAJECTORY GEOMETRY    -169.985976
  O     -0.534509   -0.000265    1.325391
  C      0.358949    0.000191    0.595558
  H      1.338893    0.000697    0.156697
  N      0.132033    0.000058   -1.514226
  H     -0.884144    0.000129   -1.654455
  H      0.513206   -0.831738   -2.001663
  H      0.513338    0.831622   -2.001970
    7
 TRAJECTORY GEOMETRY    -169.982623
  O     -0.608957   -0.000303    1.331176
  C      0.395528    0.000208    0.791184
  H      0.990982    0.000514   -0.229498
  N      0.194153    0.000089   -1.650309
  H     -0.841188    0.000159   -1.640556
  H      0.506690   -0.841517   -2.150754
  H      0.506802    0.841397   -2.151176
    7
 TRAJECTORY GEOMETRY    -169.982675
  O     -0.543332   -0.000271    1.352287
  C      0.360368    0.000193    0.640843
  H      1.317598    0.000688    0.146319
  N      0.138959    0.000060   -1.558985
  H     -0.879628    0.000133   -1.688500
  H      0.510972   -0.830921   -2.051737
  H      0.511107    0.830802   -2.052054
    7
 TRAJECTORY GEOMETRY    -169.979931
  O     -0.552404   -0.000276    1.359504
  C      0.365240    0.000197    0.670458
  H      1.292821    0.000677    0.115292
  N      0.144564    0.000062   -1.581919
  H     -0.876113    0.000136   -1.697062
  H      0.509264   -0.831489   -2.076262
  H      0.509400    0.831367   -2.076586
    7
 TRAJECTORY GEOMETRY    -169.980860
  O     -0.604079   -0.000303    1.362501
  C      0.388948    0.000207    0.801281
  H      1.026052    0.000536   -0.169217
  N      0.190905    0.000086   -1.672759
  H     -0.843294    0.000160   -1.685005
  H      0.508295   -0.838072   -2.177243
  H      0.508417    0.837949   -2.177648
    7
 TRAJECTORY GEOMETRY    -169.979241
  O     -0.601309   -0.000301    1.360588
  C      0.390962    0.000209    0.798548
  H      1.058173    0.000552   -0.135284
  N      0.184757    0.000083   -1.669411
  H     -0.848515    0.000156   -1.690357
  H      0.506670   -0.837332   -2.171771
  H      0.506793    0.837207   -2.172168
    7
 TRAJECTORY GEOMETRY    -169.978726
  O     -0.558590   -0.000279    1.380127
  C      0.367416    0.000199    0.705981
  H      1.277566    0.000671    0.113993
  N      0.149110    0.000063   -1.615352
  H     -0.872722    0.000138   -1.728291
  H      0.506864   -0.829976   -2.115809
  H      0.507004    0.829851   -2.116133
    7
 TRAJECTORY GEOMETRY    -169.978384
  O     -0.597416   -0.000299    1.382307
  C      0.385304    0.000207    0.804000
  H      1.085470    0.000568   -0.092448
  N      0.182959    0.000081   -1.683241
  H     -0.849139    0.000155   -1.719899
  H      0.506273   -0.834470   -2.191165
  H      0.506401    0.834347   -2.191546
    7
 TRAJECTORY GEOMETRY    -169.977915
  O     -0.562967   -0.000282    1.394071
  C      0.368720    0.000201    0.730286
  H      1.262832    0.000664    0.108402
  N      0.152162    0.000064   -1.638984
  H     -0.870864    0.000141   -1.748633
  H      0.507259   -0.829573   -2.141264
  H      0.507401    0.829448   -2.141589
    7
 TRAJECTORY GEOMETRY    -169.977771
  O     -0.594144   -0.000299    1.394735
  C      0.382803    0.000208    0.806511
  H      1.105572    0.000579   -0.062189
  N      0.179659    0.000079   -1.690678
  H     -0.851324    0.000155   -1.742076
  H      0.507403   -0.832998   -2.198973
  H      0.507536    0.832874   -2.199346
    7
 TRAJECTORY GEOMETRY    -169.977382
  O     -0.566097   -0.000284    1.402794
  C      0.369570    0.000202    0.745838
  H      1.249439    0.000660    0.099083
  N      0.154567    0.000064   -1.653188
  H     -0.868892    0.000144   -1.763994
  H      0.507726   -0.829276   -2.156994
  H      0.507872    0.829150   -2.157317
    7
 TRAJECTORY GEOMETRY    -169.977348
  O     -0.591622   -0.000299    1.401649
  C      0.381952    0.000209    0.807621
  H      1.120937    0.000591   -0.039465
  N      0.176667    0.000076   -1.694622
  H     -0.853900    0.000153   -1.757445
  H      0.508002   -0.831787   -2.201706
  H      0.508144    0.831661   -2.202068
    7
 TRAJECTORY GEOMETRY    -169.977036
  O     -0.569000   -0.000285    1.406843
  C      0.371368    0.000203    0.757615
  H      1.238474    0.000655    0.089173
  N      0.155986    0.000066   -1.662728
  H     -0.867944    0.000142   -1.773318
  H      0.508294   -0.829287   -2.166343
  H      0.508444    0.829159   -2.166673
    7
 TRAJECTORY GEOMETRY    -169.977058
  O     -0.589700   -0.000297    1.405805
  C      0.380624    0.000207    0.806312
  H      1.135309    0.000598   -0.025160
  N      0.173989    0.000075   -1.695919
  H     -0.855975    0.000152   -1.764611
  H      0.509338   -0.832065   -2.201353
  H      0.509478    0.831940   -2.201712
    7
 TRAJECTORY GEOMETRY    -169.976838
  O     -0.587574   -0.000296    1.405547
  C      0.379908    0.000207    0.801545
  H      1.145200    0.000604   -0.013284
  N      0.172044    0.000074   -1.692187
  H     -0.857099    0.000151   -1.765855
  H      0.509205   -0.831881   -2.198112
  H      0.509347    0.831755   -2.198467
    7
 TRAJECTORY GEOMETRY    -169.976835
  O     -0.570685   -0.000287    1.410172
  C      0.371804    0.000206    0.764630
  H      1.229528    0.000648    0.081620
  N      0.157381    0.000065   -1.669140
  H     -0.866683    0.000146   -1.778683
  H      0.508874   -0.829200   -2.172769
  H      0.509024    0.829071   -2.173093
    7
 TRAJECTORY GEOMETRY    -169.976700
  O     -0.586500   -0.000296    1.407648
  C      0.380332    0.000208    0.802404
  H      1.155028    0.000610   -0.000877
  N      0.169996    0.000073   -1.692883
  H     -0.858077    0.000150   -1.774012
  H      0.508662   -0.830864   -2.199125
  H      0.508806    0.830736   -2.199478
    7
 TRAJECTORY GEOMETRY    -169.976704
  O     -0.572168   -0.000288    1.413374
  C      0.372482    0.000202    0.771703
  H      1.222513    0.000655    0.076579
  N      0.158387    0.000068   -1.675213
  H     -0.865645    0.000147   -1.785131
  H      0.509124   -0.828902   -2.179223
  H      0.509280    0.828768   -2.179561
    7
 TRAJECTORY GEOMETRY    -169.976607
  O     -0.573642   -0.000289    1.412799
  C      0.373192    0.000204    0.774724
  H      1.216150    0.000650    0.068459
  N      0.159624    0.000068   -1.676797
  H     -0.865260    0.000148   -1.784001
  H      0.509141   -0.829324   -2.181289
  H      0.509296    0.829193   -2.181627
    7
 TRAJECTORY GEOMETRY    -169.976623
  O     -0.583920   -0.000295    1.413275
  C      0.376814    0.000207    0.799222
  H      1.160034    0.000615    0.008311
  N      0.169763    0.000073   -1.694585
  H     -0.859071    0.000151   -1.778651
  H      0.510162   -0.831059   -2.199947
  H      0.510312    0.830928   -2.200297
    7
 TRAJECTORY GEOMETRY    -169.976561
  O     -0.583171   -0.000295    1.413219
  C      0.376832    0.000207    0.797013
  H      1.165987    0.000619    0.014194
  N      0.168481    0.000072   -1.692880
  H     -0.859172    0.000151   -1.779511
  H      0.510030   -0.830703   -2.198113
  H      0.510181    0.830572   -2.198462
    7
 TRAJECTORY GEOMETRY    -169.976553
  O     -0.573919   -0.000291    1.416403
  C      0.371833    0.000206    0.776947
  H      1.210951    0.000643    0.064245
  N      0.160684    0.000067   -1.681105
  H     -0.863906    0.000152   -1.785961
  H      0.510253   -0.829245   -2.184428
  H      0.510406    0.829113   -2.184763
    7
 TRAJECTORY GEOMETRY    -169.976520
  O     -0.582288   -0.000295    1.413570
  C      0.376436    0.000207    0.795457
  H      1.170722    0.000621    0.019259
  N      0.167634    0.000071   -1.691833
  H     -0.859793    0.000151   -1.780858
  H      0.510035   -0.830507   -2.197025
  H      0.510186    0.830376   -2.197372
    7
 TRAJECTORY GEOMETRY    -169.976517
  O     -0.574822   -0.000292    1.415859
  C      0.372524    0.000207    0.778931
  H      1.206902    0.000642    0.059827
  N      0.161354    0.000068   -1.681857
  H     -0.863828    0.000151   -1.785794
  H      0.510189   -0.829517   -2.185862
  H      0.510343    0.829386   -2.186198
    7
 TRAJECTORY GEOMETRY    -169.976493
  O     -0.581594   -0.000295    1.413878
  C      0.376148    0.000207    0.794030
  H      1.174400    0.000623    0.023428
  N      0.166960    0.000071   -1.690984
  H     -0.860199    0.000151   -1.781733
  H      0.510037   -0.830353   -2.196043
  H      0.510188    0.830222   -2.196389
    7
 TRAJECTORY GEOMETRY    -169.976492
  O     -0.575567   -0.000292    1.415572
  C      0.373037    0.000207    0.780662
  H      1.203755    0.000641    0.056205
  N      0.161868    0.000068   -1.682778
  H     -0.863511    0.000150   -1.785669
  H      0.510108   -0.829565   -2.186936
  H      0.510263    0.829434   -2.187273
