# Supplementary material for: Constrained Structure Minimizations on Hyperspheres for Minimum Energy Path Following
Source: J Chem Inf Model. 2025 Apr 1;65(7):3488–501. doi: 10.1021/acs.jcim.4c02351 (PMC12004539; doi:10.1021/acs.jcim.4c02351)
Supplement: Supplementary file 1 — ci4c02351_si_001.zip [file ci4c02351_si_001.zip › data_availability/rxn10/outputs/SADDLE/5/rxn10-sad.out]

 Executing /home/jasa/demon/6.2.4/object.mpi/deMon.6.2.4.mpi.

node11
node11
node11
node11
node11
node11
node11
node11
node11
node11
node11
node11
node11
node11
node11
node11
node11
node11
node11
node11
node11
node11
node11
node11
(node11:0,1,2,3,4,5,6,7,8,9,10,11,12,13,14,15,16,17,18,19,20,21,22,23)

real	30m16.371s
user	660m23.146s
sys	64m42.109s
21M	.
 ******************************************************************************
 ******************************************************************************
 ***                                                                        ***
 ***                              PROGRAM deMon2k                           ***
 ***                                                                        ***
 ***                        (VERSION 6.2.4, Sep. 2023)                      ***
 ***                                                                        ***
 ***     COPYRIGHT (C) BY THE INTERNATIONAL DEMON DEVELOPERS COMMUNITY      ***
 ***                                                                        ***
 ***  AUTHORS: A.M. Koster, G. Geudtner, A. Alvarez-Ibarra, M.C. Amirani,   ***
 ***           P. Calaminici, A.A.M. Carranza, M.E. Casida, J. Carmona-     ***
 ***           Espindola, J. Cuny, F.A. Delesma, R. Delgado-Venegas, V.D.   ***
 ***           Dominguez, R. Flores-Moreno, G.U. Gamboa, A. Goursot, T.     ***
 ***           Heine, K. Hermann, A. Ipatov, F. Janetzko, A. de la Lande,   ***
 ***           F. Louisnard, J. Martin del Campo, N. Pedroza Montero, L.G.  ***
 ***           M. Pettersson, D. Mejia-Rodriguez, J. Reveles, J. Vasquez-   ***
 ***           Perez, A. Vela, B. Zuniga-Gutierrez and D.R. Salahub         ***
 ***                                                                        ***
 ******************************************************************************
 ******************************************************************************
                                                                                

 FIRST TIMING           DATE: WED OCT 02 12:58:31 2024  TOTAL TIME:       0.159
                                                                                

 INITIALIZATION                   STEP TIME:     0.058  TOTAL TIME:       0.220

 ******************************************************************************

 RXN9

 ******************************************************************************

 
 *** MOLECULAR SIMULATION DATA ***
 
 MOLECULAR CHARGE: 1
 NUMBER OF ATOMS: 7
 MOLECULAR SIMULATION TYPE: QM ONLY
 
 *** MOLECULAR QM DATA ***
 
 MULTIPLICITY: 1
 NUMBER OF QM ATOMS: 7
 NUMBER OF ELECTRONS: 24
 
 *** SCF OPTIONS ***
 
 SCF THEORY: RESTRICTED KOHN-SHAM (RKS)
 DIAGONALIZER: RS
 START GUESS: HUECKEL DENSITY
 SCF TOLERANCE: 0.100E-04
 POTENTIAL DENSITY: FITTED DENSITY
 NUMBER OF SCF ITERATIONS: 1000
 DIIS ACCELERATION: ON
 XC-POTENTIAL: PBE96 - PBE
 GRID TECHNIQUE: FIXED
 GRID PRUNING: ON
 GRID METHOD: DIRECT
 GRID TYPE: (99,590)p
 ATOMIC WEIGHT FUNCTION: BECKE SCREENED
 RADIAL QUADRATURE TYPE: EULER-MACLAURIN
 SCF METHODE: DIRECT & DOUBLE ASYMPTOTIC EXPANSION
 FREEZE AUXILIARY FUNCTIONS: OFF
 ANALYTICAL FIT SOLVER: DIAGONAL SVD
 SVD THRESHOLD: 0.100E-05
 SCF SCREENING: 0.417E-11
 SYMMETRY USE: NONE
 ROTATION OF THE ANGULAR GRIDS: OFF
 SCF PRINTING UNTIL CYCLE 0
 SPHERICAL ORBITALS WILL BE USED
 
 *** SADDLE INTERPOLATION OPTIONS ***
 
 SADDLE TOLERANCE: 0.100
 NUMBER OF INTERPOLATION STEPS: 500
 INTERPOLATION DISTANCE REDUCTION [%]: 5.00
 REACTANT-PRODUCT ALIGNMENT ENABLED
 
 *** PRINT OPTIONS ***
 
 PRINT OPTIMIZATION INFORMATION
 PRINT SADDLE DEBUG OUTPUT
 
 *** OUTPUT OPTIONS ***
 
 SADDLE OPTIMIZATIONS NOT REMOVED
 
 *** ACTIVATED INTERFACE PORTS ***
 
 FILE deMon.mol WILL BE WRITTEN
 
 
 *** GEOMETRY ***


 INPUT ORIENTATION IN ANGSTROM

  NO.  ATOM        X            Y            Z      Z-ATOM   MASS   TYPE OPTXYZ

    1  C         0.243351     0.473652     0.000000     6    12.011  QM       
    2  O         1.167899    -0.270813     0.000000     8    15.999  QM       
    3  H         0.205219     1.582136     0.000001     1     1.008  QM       
    4  N        -1.222564    -0.147109     0.000001     7    14.007  QM       
    5  H        -1.139937    -1.181453     0.000625     1     1.008  QM       
    6  H        -1.756966     0.148552    -0.838928     1     1.008  QM       
    7  H        -1.757429     0.149542     0.838290     1     1.008  QM       


 
 
 *** ERI STATISTIC ***
 
 Est. Integrated ERIs: 814373
 Est. Asymptotic ERIS: 0
                                                                                

 INPUT                            STEP TIME:     0.510  TOTAL TIME:       0.730
 
 *** THE INPUT ORIENTATION IS USED ***
 
 POINT GROUP: C1
 
 GROUP ORDER: 1


 STANDARD ORIENTATION IN ANGSTROM

  NO.  ATOM        X              Y              Z        Z-ATOM   MASS   TYPE

    1  C         0.243351       0.473652       0.000000       6    12.011  QM
    2  O         1.167899      -0.270813      -0.000000       8    15.999  QM
    3  H         0.205219       1.582136       0.000002       1     1.008  QM
    4  N        -1.222564      -0.147109       0.000001       7    14.007  QM
    5  H        -1.139937      -1.181453       0.000624       1     1.008  QM
    6  H        -1.756966       0.148552      -0.838928       1     1.008  QM
    7  H        -1.757429       0.149541       0.838290       1     1.008  QM
                                                                                

 SYMMETRY ANALYSIS                STEP TIME:     0.001  TOTAL TIME:       0.736
 
 NUMBER OF TB ORBITALS: 19
                                                                                

 START GUESS                      STEP TIME:    11.198  TOTAL TIME:      11.940
 
 
 GENERAL BASIS SET: (DZVP-GGA)
 
 NUMBER OF SHELLS: 30
 NUMBER OF ORBITALS: 65
 NUMBER OF PRIMITIVE GAUSSIAN EXPONENTS: 69
 
 
 GENERAL AUXIS SET: (GEN-A2*)
 
 NUMBER OF AUXILIARY FUNCTION SETS: 37
 NUMBER OF AUXILIARY FUNCTION SHELLS: 89
 NUMBER OF AUXILIARY FUNCTION: 367
 
 
 
 *** WARNING IN INVCDERI ***
 
 *** 6 COULOMB EIGENVALUES ARE QUENCHED ***
                                                                                

 MPI AUXILIARY FUNCTION FIT       STEP TIME:     0.043  TOTAL TIME:      11.990  
                                                                                

 CORE INTEGRALS                   STEP TIME:     0.051  TOTAL TIME:      11.993
                                                                                

 NULLSPACE                        STEP TIME:     0.004  TOTAL TIME:      12.003
                                                                                

 FIXED GRID GENERATION            STEP TIME:     0.000  TOTAL TIME:      12.024

 CYCLE:    1    EUPPER =     -223.374408353964    CDMIX =        0.300000000000
 CYCLE:    1    ELOWER =     -366.700273850544    SHIFT =        0.000000000000
 CYCLE:    1    EXC    =      -21.238214341849    ERCDC =       14.010141016529
 CYCLE:    1    ETOTAL =     -244.612622695814    ERROR =      143.325865496580

 CYCLE:    2    EUPPER =     -220.408500813915    CDMIX =        0.300000000000
 CYCLE:    2    ELOWER =     -224.093985114937    SHIFT =        0.000000000000
 CYCLE:    2    EXC    =      -21.541246272326    ERCDC =        1.691912197712
 CYCLE:    2    ETOTAL =     -241.949747086240    ERROR =        3.685484301022

 CYCLE:    3    EUPPER =     -222.601393353023    CDMIX =        0.300000000000
 CYCLE:    3    ELOWER =     -223.203581069400    SHIFT =        0.000000000000
 CYCLE:    3    EXC    =      -21.790335340388    ERCDC =        0.873258846951
 CYCLE:    3    ETOTAL =     -244.391728693411    ERROR =        0.602187716377

 CYCLE:    4    EUPPER =     -223.344841715346    CDMIX =        0.300000000000
 CYCLE:    4    ELOWER =     -223.390992043820    SHIFT =        0.000000000000
 CYCLE:    4    EXC    =      -21.853746456394    ERCDC =        0.164276882396
 CYCLE:    4    ETOTAL =     -245.198588171740    ERROR =        0.046150328474

 CYCLE:    5    EUPPER =     -223.369926097809    CDMIX =        0.300000000000
 CYCLE:    5    ELOWER =     -223.383924539335    SHIFT =        0.000000000000
 CYCLE:    5    EXC    =      -21.895688626355    ERCDC =        0.068805482013
 CYCLE:    5    ETOTAL =     -245.265614724164    ERROR =        0.013998441526

 CYCLE:    6    EUPPER =     -223.403815962515    CDMIX =        0.300000000000
 CYCLE:    6    ELOWER =     -223.408960865628    SHIFT =        0.000000000000
 CYCLE:    6    EXC    =      -21.916141628044    ERCDC =        0.039181871253
 CYCLE:    6    ETOTAL =     -245.319957590559    ERROR =        0.005144903113

 CYCLE:    7    EUPPER =     -223.409357089265    CDMIX =        0.300000000000
 CYCLE:    7    ELOWER =     -223.411451564493    SHIFT =        0.000000000000
 CYCLE:    7    EXC    =      -21.929210004408    ERCDC =        0.022189693316
 CYCLE:    7    ETOTAL =     -245.338567093672    ERROR =        0.002094475229

 CYCLE:    8    EUPPER =     -223.414452170002    CDMIX =        0.300000000000
 CYCLE:    8    ELOWER =     -223.415332823137    SHIFT =        0.000000000000
 CYCLE:    8    EXC    =      -21.947789399452    EDIIS =        0.014725027391
 CYCLE:    8    ETOTAL =     -245.362241569454    ERROR =        0.000880653135

 CYCLE:    9    EUPPER =     -223.410160723439    CDMIX =        0.300000000000
 CYCLE:    9    ELOWER =     -223.410490030504    SHIFT =        0.000000000000
 CYCLE:    9    EXC    =      -21.950846129248    EDIIS =        0.019526180930
 CYCLE:    9    ETOTAL =     -245.361006852687    ERROR =        0.000329307065

 CYCLE:   10    EUPPER =     -223.419094353266    CDMIX =        0.300000000000
 CYCLE:   10    ELOWER =     -223.419117370544    SHIFT =        0.000000000000
 CYCLE:   10    EXC    =      -21.951604567088    EDIIS =        0.003477556075
 CYCLE:   10    ETOTAL =     -245.370698920354    ERROR =        0.000023017279

 CYCLE:   11    EUPPER =     -223.419070833010    CDMIX =        0.300000000000
 CYCLE:   11    ELOWER =     -223.419071263103    SHIFT =        0.000000000000
 CYCLE:   11    EXC    =      -21.951345396423    EDIIS =        0.000643545334
 CYCLE:   11    ETOTAL =     -245.370416229433    ERROR =        0.000000430093

 CYCLE:   12    EUPPER =     -223.418660306181    CDMIX =        0.300000000000
 CYCLE:   12    ELOWER =     -223.418660308665    SHIFT =        0.000000000000
 CYCLE:   12    EXC    =      -21.951359550462    EDIIS =        0.000044301445
 CYCLE:   12    ETOTAL =     -245.370019856643    ERROR =        0.000000002483

 CYCLE:   13    EUPPER =     -223.418675559393    CDMIX =        0.100000000000
 CYCLE:   13    ELOWER =     -223.418675560717    SHIFT =        0.000000000000
 CYCLE:   13    EXC    =      -21.951347384589    ERCDC =        0.000037337536
 CYCLE:   13    ETOTAL =     -245.370022943982    ERROR =        0.000000001324
 
 *** SCF CONVERGED ***
 

 ELECTRONIC CORE ENERGY      =       -373.627535925
 ELECTRONIC COULOMB ENERGY   =        150.208860366
 ELECTRONIC HARTREE ENERGY   =       -223.418675559

 EXCHANGE ENERGY             =        -21.162176587
 CORRELATION ENERGY          =         -0.789170797
 EXCHANGE-CORRELATION ENERGY =        -21.951347385

 ELECTRONIC SCF ENERGY       =       -245.370022944
 NUCLEAR-REPULSION ENERGY    =         75.346706249
 TOTAL SCF ENERGY            =       -170.023316695
                                                                                

 SCF ITERATION                    STEP TIME:     0.693  TOTAL TIME:      12.751
 
 
 
 *********************************************
 *** TRANSITION STATE SADDLE INTERPOLATION ***
 *********************************************


 UNRELAXED COORDINATES OF SADDLE STEP 0 IN ANGSTROM

  NO.  ATOM        X              Y              Z        Z-ATOM   MASS   TYPE

    1  O        -0.000020       0.000026       0.847075       8    15.999  QM
    2  C         0.000020      -0.000024       2.008055       6    12.011  QM
    3  H         0.000039       0.000079      -1.042936       1     1.008  QM
    4  N         0.000006      -0.000006      -2.088362       7    14.007  QM
    5  H        -0.973444       0.000000      -2.436962       1     1.008  QM
    6  H         0.486666      -0.843074      -2.436960       1     1.008  QM
    7  H         0.486742       0.842956      -2.437107       1     1.008  QM


 UNRELAXED SCF-ENERGY CALCULATED IN 13 CYCLES
 
 UNRELAXED TOTAL SADDLE ENERGY = -170.034184394319
 


 ALIGNED COORDINATES OF REFERENCE STRUCTURE IN ANGSTROM

  NO.  ATOM        X              Y              Z        Z-ATOM   MASS   TYPE

    1  O        -0.000020       0.000026       0.847075       8    15.999  QM
    2  C         0.000020      -0.000025       2.008055       6    12.011  QM
    3  H         0.000039       0.000079      -1.042936       1     1.008  QM
    4  N         0.000006      -0.000006      -2.088362       7    14.007  QM
    5  H        -0.973444       0.000000      -2.436962       1     1.008  QM
    6  H         0.486666      -0.843073      -2.436960       1     1.008  QM
    7  H         0.486742       0.842957      -2.437107       1     1.008  QM


 ALIGNED COORDINATES OF REACTANT IN ANGSTROM

  NO.  ATOM        X              Y              Z        Z-ATOM   MASS   TYPE

    1  O        -0.482129      -0.000245       1.097670       8    15.999  QM
    2  C         0.420477       0.000228       0.326749       6    12.011  QM
    3  H         1.516892       0.000815       0.494275       1     1.008  QM
    4  N         0.081526       0.000031      -1.228681       7    14.007  QM
    5  H        -0.950257       0.000104      -1.338768       1     1.008  QM
    6  H         0.471365      -0.838695      -1.699177       1     1.008  QM
    7  H         0.471530       0.838523      -1.699467       1     1.008  QM

 SIMILARITY INDEX: 0.622
 


 UNRELAXED COORDINATES OF SADDLE STEP 1 IN ANGSTROM

  NO.  ATOM        X              Y              Z        Z-ATOM   MASS   TYPE

    1  O        -0.024126       0.000012       0.859605       8    15.999  QM
    2  C         0.021043      -0.000012       1.923990       6    12.011  QM
    3  H         0.075882       0.000116      -0.966075       1     1.008  QM
    4  N         0.004082      -0.000004      -2.045378       7    14.007  QM
    5  H        -0.972285       0.000005      -2.382052       1     1.008  QM
    6  H         0.485901      -0.842854      -2.400071       1     1.008  QM
    7  H         0.485981       0.842735      -2.400225       1     1.008  QM


 UNRELAXED SCF-ENERGY CALCULATED IN 12 CYCLES
 
 UNRELAXED TOTAL SADDLE ENERGY = -170.010150773294
 
 
 
 
 ***************************************
 *** MOLECULAR GEOMETRY OPTIMIZATION ***
 ***************************************
 
 INTERPOLATION DISTANCE: 5.9063300431
 
 *** ACTIVE DEGREES OF FREEDOM: 15 ***
 
 *** ENTERING OPTIMIZATION CYCLE: 1 ***
 

 PROJECTED CARTESIAN GRADIENTS IN A.U.

  NO.  ATOM        X             Y             Z

    1  O        0.010727     -0.000006      0.273005
    2  C       -0.012590      0.000007     -0.288456
    3  H        0.009280      0.000007      0.021475
    4  N       -0.003786     -0.000002     -0.028902
    5  H        0.002959     -0.000000     -0.005835
    6  H        0.001297     -0.000090      0.000081
    7  H        0.001298      0.000092      0.000084


 ACTIVE CARTESIAN GRADIENTS

              1          2          3          4          5          6
           0.014275  -0.000008   0.338035  -0.006249   0.000003  -0.209699

              7          8          9         10         11         12
           0.012215   0.000009   0.027016  -0.002101  -0.000001  -0.009236

             13         14         15
           0.001416  -0.000001  -0.000129


 FULL LOCAL GRADIENT

              1          2          3          4          5          6
          -0.169789  -0.000016   0.338333  -0.002198   0.000005  -0.100249

              7          8          9         10         11         12
          -0.049729  -0.000024  -0.041560   0.002961   0.000003   0.043518

             13         14         15
          -0.000015  -0.000002  -0.000451


 TANGENTIAL LOCAL GRADIENTS IN A.U.

              1          2          3          4          5          6
          -0.000016   0.338333  -0.002198   0.000005  -0.100249  -0.049729

              7          8          9         10         11         12
          -0.000024  -0.041560   0.002961   0.000003   0.043518  -0.000015

             13         14
          -0.000002  -0.000451
 
 RMSQ FORCE :   0.0965944  MAXIMUM :   0.0003000  CONVERGED : NO
 MAX FORCE  :   0.3383328  MAXIMUM :   0.0004500  CONVERGED : NO
 RMSQ FORCE6:   4.9034056  MAXIMUM6:   0.0003000  CONVERGED : NO
 MAX FORCE6 :   4.6616672  MAXIMUM6:   0.0004500  CONVERGED : NO
 


 HESSIAN EIGENVALUES


                1           2           3           4           5           6
             1.00000     1.00000     1.00000     1.00000     1.00000     1.00000
 


                7           8           9          10          11          12
             1.00000     1.00000     1.00000     1.00000     1.00000     1.00000
 


               13          14
             1.00000     1.00000
 


 NEWTON STEP 0.361 EXCEEDED TRUST RADIUS 0.200
 LAMBDA ITERATION CONVERGED IN 2 CYCLES
 LAMBDA FOR LMQA STEP: 0.807

  |TANGENTIAL STEP| =   0.200000  |PARALLEL STEP| =   0.003387


 STEP IN NORMAL COORDINATES

              1          2          3          4          5          6
          -0.030930  -0.000009  -0.185975  -0.030261  -0.000014   0.045866

              7          8          9         10         11         12
           0.021855   0.000011   0.019821  -0.001523  -0.000001  -0.023992

             13         14         15
           0.000037   0.000001   0.000256

 DISPLACEMENT STEP IN ANGSTROM

  NO.  ATOM        X             Y             Z

    1  O       -0.012300     -0.000003     -0.079441
    2  C        0.009116      0.000001      0.055170
    3  H        0.020508      0.000009      0.016914
    4  N        0.000167     -0.000000      0.018716
    5  H       -0.001121      0.000000      0.018107
    6  H       -0.001237      0.000095      0.010636
    7  H       -0.001238     -0.000096      0.010632


 ACTIVE CARTESIAN DISPLACEMENT STEP

              1          2          3          4          5          6
          -0.030930  -0.000009  -0.185975  -0.030261  -0.000014   0.045866

              7          8          9         10         11         12
           0.021855   0.000011   0.019821  -0.001523  -0.000001  -0.023992

             13         14         15
           0.000037   0.000001   0.000256
 
 PREDICTED ENERGY CHANGE: -0.051703801
 
 INTERPOLATION DISTANCE: 5.9063300431


 COORDINATES OF OPTIMIZATION STEP 1 IN ANGSTROM

  NO.  ATOM        X              Y              Z        Z-ATOM   MASS   TYPE

    1  O        -0.036426       0.000009       0.780164       8    15.999  QM
    2  C         0.030159      -0.000011       1.979160       6    12.011  QM
    3  H         0.096390       0.000125      -0.949161       1     1.008  QM
    4  N         0.004249      -0.000004      -2.026662       7    14.007  QM
    5  H        -0.973406       0.000005      -2.363945       1     1.008  QM
    6  H         0.484664      -0.842759      -2.389435       1     1.008  QM
    7  H         0.484743       0.842639      -2.389593       1     1.008  QM


 
 NEW SCF-ENERGY CALCULATED IN 14 CYCLES
 

 TOTAL ENERGY    =       -170.029534835

 ENERGY CHANGE =         -0.019384062
 ENERGY RATIO  =          0.374905936
 TRUST RADIUS  =          0.200000000
 
 BFGS DELTA*GAMMA: 0.906E-01
 
 BFGS DELTA*DE2*DELTA: 0.400E-01
 
 *** ENTERING OPTIMIZATION CYCLE: 2 ***
 

 PROJECTED CARTESIAN GRADIENTS IN A.U.

  NO.  ATOM        X             Y             Z

    1  O       -0.003645      0.000001     -0.065871
    2  C        0.004149     -0.000001      0.076153
    3  H        0.011578      0.000008      0.022741
    4  N       -0.005019     -0.000003     -0.006977
    5  H        0.002236     -0.000000     -0.003802
    6  H        0.002548     -0.001573      0.003310
    7  H        0.002549      0.001576      0.003314


 ACTIVE CARTESIAN GRADIENTS

              1          2          3          4          5          6
          -0.004792   0.000001  -0.081578   0.001969  -0.000002   0.059052

              7          8          9         10         11         12
           0.015127   0.000010   0.022841  -0.002947  -0.000001  -0.004460

             13         14         15
          -0.000153  -0.000001  -0.002227


 FULL LOCAL GRADIENT

              1          2          3          4          5          6
           0.032205   0.000004  -0.081097  -0.007167  -0.000004   0.022825

              7          8          9         10         11         12
           0.032275   0.000019   0.038621  -0.003952  -0.000002  -0.014607

             13         14         15
           0.000118  -0.000001  -0.002167


 TANGENTIAL LOCAL GRADIENTS IN A.U.

              1          2          3          4          5          6
           0.000004  -0.081097  -0.007167  -0.000004   0.022825   0.032275

              7          8          9         10         11         12
           0.000019   0.038621  -0.003952  -0.000002  -0.014607   0.000118

             13         14
          -0.000001  -0.002167

 COSANG =        -0.932660763
 
 RMSQ FORCE :   0.0266136  MAXIMUM :   0.0003000  CONVERGED : NO
 MAX FORCE  :   0.0810968  MAXIMUM :   0.0004500  CONVERGED : NO
 RMSQ FORCE6:   4.4484421  MAXIMUM6:   0.0003000  CONVERGED : NO
 MAX FORCE6 :   4.4011045  MAXIMUM6:   0.0004500  CONVERGED : NO
 RMSQ DR    :   0.0516472  MAXIMUM :   0.0012000  CONVERGED : NO
 MAX DR     :   0.1859755  MAXIMUM :   0.0018000  CONVERGED : NO
 


 HESSIAN EIGENVALUES


                1           2           3           4           5           6
             0.99056     1.00000     1.00000     1.00000     1.00000     1.00000
 


                7           8           9          10          11          12
             1.00000     1.00000     1.00000     1.00000     1.00000     1.00000
 


               13          14
             1.00000     2.24517
 


 LAMBDA FOR LMQA STEP: 0.00

  |TANGENTIAL STEP| =   0.048184  |PARALLEL STEP| =   0.000197


 STEP IN NORMAL COORDINATES

              1          2          3          4          5          6
           0.004253   0.000001   0.031822   0.002001   0.000002  -0.021050

              7          8          9         10         11         12
          -0.015493  -0.000010  -0.023414   0.002758   0.000001   0.006701

             13         14         15
          -0.000072   0.000001   0.001759

 DISPLACEMENT STEP IN ANGSTROM

  NO.  ATOM        X             Y             Z

    1  O        0.001712      0.000000      0.013592
    2  C       -0.001444     -0.000000     -0.014864
    3  H       -0.007189     -0.000005     -0.012441
    4  N        0.002310      0.000001      0.003605
    5  H       -0.001084      0.000000      0.000608
    6  H       -0.001087      0.000658     -0.002223
    7  H       -0.001087     -0.000659     -0.002224


 ACTIVE CARTESIAN DISPLACEMENT STEP

              1          2          3          4          5          6
           0.004253   0.000001   0.031822   0.002001   0.000002  -0.021050

              7          8          9         10         11         12
          -0.015493  -0.000010  -0.023414   0.002758   0.000001   0.006701

             13         14         15
          -0.000072   0.000001   0.001759
 
 PREDICTED ENERGY CHANGE: -0.002327736
 
 INTERPOLATION DISTANCE: 5.9063300431
 
 *** CDFTOL TIGHTEN TO 0.100E-03 ***


 COORDINATES OF OPTIMIZATION STEP 2 IN ANGSTROM

  NO.  ATOM        X              Y              Z        Z-ATOM   MASS   TYPE

    1  O        -0.034714       0.000009       0.793756       8    15.999  QM
    2  C         0.028715      -0.000011       1.964296       6    12.011  QM
    3  H         0.089201       0.000121      -0.961601       1     1.008  QM
    4  N         0.006559      -0.000003      -2.023057       7    14.007  QM
    5  H        -0.974490       0.000005      -2.363337       1     1.008  QM
    6  H         0.483578      -0.842101      -2.391658       1     1.008  QM
    7  H         0.483656       0.841980      -2.391817       1     1.008  QM


 
 NEW SCF-ENERGY CALCULATED IN 10 CYCLES
 

 TOTAL ENERGY    =       -170.032760991

 ENERGY CHANGE =         -0.003226156
 ENERGY RATIO  =          1.385962965
 TRUST RADIUS  =          0.200000000
 
 BFGS DELTA*GAMMA: 0.297E-02
 
 BFGS DELTA*DE2*DELTA: 0.468E-02
 
 *** ENTERING OPTIMIZATION CYCLE: 3 ***
 

 PROJECTED CARTESIAN GRADIENTS IN A.U.

  NO.  ATOM        X             Y             Z

    1  O       -0.001678     -0.000000     -0.022011
    2  C        0.001665     -0.000000      0.023343
    3  H        0.009186      0.000006      0.012674
    4  N       -0.002555     -0.000001     -0.000676
    5  H       -0.001397     -0.000001     -0.005710
    6  H        0.001337     -0.001301      0.001331
    7  H        0.001337      0.001301      0.001335


 ACTIVE CARTESIAN GRADIENTS

              1          2          3          4          5          6
          -0.002212  -0.000000  -0.027262  -0.000091  -0.000001   0.017039

              7          8          9         10         11         12
           0.011556   0.000007   0.012239   0.000910   0.000001   0.001240

             13         14         15
          -0.002120  -0.000000  -0.001840


 FULL LOCAL GRADIENT

              1          2          3          4          5          6
           0.005475   0.000001  -0.027269  -0.001809  -0.000001   0.007474

              7          8          9         10         11         12
           0.015985   0.000009   0.015344   0.000755   0.000001  -0.000392

             13         14         15
          -0.002073  -0.000000  -0.001831


 TANGENTIAL LOCAL GRADIENTS IN A.U.

              1          2          3          4          5          6
           0.000001  -0.027269  -0.001809  -0.000001   0.007474   0.015985

              7          8          9         10         11         12
           0.000009   0.015344   0.000755   0.000001  -0.000392  -0.002073

             13         14
          -0.000000  -0.001831

 COSANG =         0.976829085
 
 RMSQ FORCE :   0.0096439  MAXIMUM :   0.0003000  CONVERGED : NO
 MAX FORCE  :   0.0272686  MAXIMUM :   0.0004500  CONVERGED : NO
 RMSQ FORCE6:   3.8657162  MAXIMUM6:   0.0003000  CONVERGED : NO
 MAX FORCE6 :   3.8544476  MAXIMUM6:   0.0004500  CONVERGED : NO
 RMSQ DR    :   0.0124410  MAXIMUM :   0.0012000  CONVERGED : NO
 MAX DR     :   0.0318221  MAXIMUM :   0.0018000  CONVERGED : NO
 


 HESSIAN EIGENVALUES


                1           2           3           4           5           6
             0.83319     0.99998     1.00000     1.00000     1.00000     1.00000
 


                7           8           9          10          11          12
             1.00000     1.00000     1.00000     1.00000     1.00000     1.00000
 


               13          14
             1.01398     1.68455
 


 LAMBDA FOR LMQA STEP: 0.00

  |TANGENTIAL STEP| =   0.032531  |PARALLEL STEP| =   0.000090


 STEP IN NORMAL COORDINATES

              1          2          3          4          5          6
           0.001282   0.000001   0.017107  -0.000670   0.000001  -0.013065

              7          8          9         10         11         12
          -0.016317  -0.000010  -0.017214  -0.001672  -0.000002  -0.003067

             13         14         15
           0.003273   0.000001   0.002706

 DISPLACEMENT STEP IN ANGSTROM

  NO.  ATOM        X             Y             Z

    1  O        0.000515      0.000000      0.007309
    2  C       -0.000566     -0.000000     -0.008733
    3  H       -0.006414     -0.000004     -0.009113
    4  N        0.001959      0.000001      0.001528
    5  H        0.001164      0.000001      0.005433
    6  H       -0.001073      0.001012     -0.000495
    7  H       -0.001074     -0.001013     -0.000498


 ACTIVE CARTESIAN DISPLACEMENT STEP

              1          2          3          4          5          6
           0.001282   0.000001   0.017107  -0.000670   0.000001  -0.013065

              7          8          9         10         11         12
          -0.016317  -0.000010  -0.017214  -0.001672  -0.000002  -0.003067

             13         14         15
           0.003273   0.000001   0.002706
 
 PREDICTED ENERGY CHANGE: -0.000553181
 
 INTERPOLATION DISTANCE: 5.9063300431
 
 *** SCFTOL TIGHTEN TO 0.100E-06 ***
 
 *** CDFTOL TIGHTEN TO 0.750E-04 ***


 COORDINATES OF OPTIMIZATION STEP 3 IN ANGSTROM

  NO.  ATOM        X              Y              Z        Z-ATOM   MASS   TYPE

    1  O        -0.034199       0.000009       0.801065       8    15.999  QM
    2  C         0.028149      -0.000011       1.955563       6    12.011  QM
    3  H         0.082786       0.000116      -0.970714       1     1.008  QM
    4  N         0.008517      -0.000002      -2.021529       7    14.007  QM
    5  H        -0.973326       0.000006      -2.357904       1     1.008  QM
    6  H         0.482504      -0.841089      -2.392152       1     1.008  QM
    7  H         0.482582       0.840967      -2.392315       1     1.008  QM


 
 NEW SCF-ENERGY CALCULATED IN 10 CYCLES
 

 TOTAL ENERGY    =       -170.033294499

 ENERGY CHANGE =         -0.000533508
 ENERGY RATIO  =          0.964435297
 TRUST RADIUS  =          0.200000000
 
 BFGS DELTA*GAMMA: 0.116E-02
 
 BFGS DELTA*DE2*DELTA: 0.111E-02
 
 *** ENTERING OPTIMIZATION CYCLE: 4 ***
 

 PROJECTED CARTESIAN GRADIENTS IN A.U.

  NO.  ATOM        X             Y             Z

    1  O       -0.000295     -0.000001      0.007529
    2  C       -0.000013      0.000001     -0.011446
    3  H        0.007198      0.000004      0.005233
    4  N       -0.001342     -0.000001      0.002286
    5  H       -0.001441     -0.000001     -0.005529
    6  H        0.000234     -0.000255      0.000642
    7  H        0.000234      0.000254      0.000646


 ACTIVE CARTESIAN GRADIENTS

              1          2          3          4          5          6
          -0.000390  -0.000001   0.009320  -0.001158  -0.000001  -0.010263

              7          8          9         10         11         12
           0.008788   0.000005   0.004569   0.002144   0.000001   0.003108

             13         14         15
          -0.001249  -0.000000  -0.000360


 FULL LOCAL GRADIENT

              1          2          3          4          5          6
          -0.011483  -0.000001   0.009163   0.000784  -0.000000  -0.003417

              7          8          9         10         11         12
           0.004982   0.000003  -0.000393   0.002519   0.000002   0.006809

             13         14         15
          -0.001339  -0.000000  -0.000372


 TANGENTIAL LOCAL GRADIENTS IN A.U.

              1          2          3          4          5          6
          -0.000001   0.009163   0.000784  -0.000000  -0.003417   0.004982

              7          8          9         10         11         12
           0.000003  -0.000393   0.002519   0.000002   0.006809  -0.001339

             13         14
          -0.000000  -0.000372

 COSANG =        -0.419045587
 
 RMSQ FORCE :   0.0035442  MAXIMUM :   0.0003000  CONVERGED : NO
 MAX FORCE  :   0.0091626  MAXIMUM :   0.0004500  CONVERGED : NO
 RMSQ FORCE6:   3.1603281  MAXIMUM6:   0.0003000  CONVERGED : NO
 MAX FORCE6 :   3.1600877  MAXIMUM6:   0.0004500  CONVERGED : NO
 RMSQ DR    :   0.0083994  MAXIMUM :   0.0012000  CONVERGED : NO
 MAX DR     :   0.0172141  MAXIMUM :   0.0018000  CONVERGED : NO
 


 HESSIAN EIGENVALUES


                1           2           3           4           5           6
             0.63281     0.99999     1.00000     1.00000     1.00000     1.00000
 


                7           8           9          10          11          12
             1.00000     1.00000     1.00000     1.00000     1.00000     1.00177
 


               13          14
             1.01280     2.32792
 


 LAMBDA FOR LMQA STEP: 0.00

  |TANGENTIAL STEP| =   0.010356  |PARALLEL STEP| =   0.000009


 STEP IN NORMAL COORDINATES

              1          2          3          4          5          6
          -0.001324  -0.000000  -0.002709  -0.002005  -0.000000  -0.000600

              7          8          9         10         11         12
          -0.006981  -0.000004  -0.002681  -0.002247  -0.000001  -0.005527

             13         14         15
           0.001400   0.000000   0.000550

 DISPLACEMENT STEP IN ANGSTROM

  NO.  ATOM        X             Y             Z

    1  O       -0.000531     -0.000000     -0.001155
    2  C        0.000317      0.000000      0.000264
    3  H       -0.002050     -0.000002     -0.001344
    4  N        0.000784      0.000000     -0.000142
    5  H        0.000717      0.000000      0.004503
    6  H       -0.000284      0.000206      0.000532
    7  H       -0.000284     -0.000206      0.000530


 ACTIVE CARTESIAN DISPLACEMENT STEP

              1          2          3          4          5          6
          -0.001324  -0.000000  -0.002709  -0.002005  -0.000000  -0.000600

              7          8          9         10         11         12
          -0.006981  -0.000004  -0.002681  -0.002247  -0.000001  -0.005527

             13         14         15
           0.001400   0.000000   0.000550
 
 PREDICTED ENERGY CHANGE: -0.000056880
 
 INTERPOLATION DISTANCE: 5.9063300431
 
 *** SCFTOL TIGHTEN TO 0.750E-07 ***
 
 *** CDFTOL TIGHTEN TO 0.500E-04 ***


 COORDINATES OF OPTIMIZATION STEP 4 IN ANGSTROM

  NO.  ATOM        X              Y              Z        Z-ATOM   MASS   TYPE

    1  O        -0.034730       0.000009       0.799910       8    15.999  QM
    2  C         0.028467      -0.000011       1.955827       6    12.011  QM
    3  H         0.080736       0.000115      -0.972057       1     1.008  QM
    4  N         0.009302      -0.000001      -2.021671       7    14.007  QM
    5  H        -0.972609       0.000006      -2.353401       1     1.008  QM
    6  H         0.482220      -0.840883      -2.391621       1     1.008  QM
    7  H         0.482297       0.840761      -2.391785       1     1.008  QM


 
 NEW SCF-ENERGY CALCULATED IN 8 CYCLES
 

 TOTAL ENERGY    =       -170.033396697

 ENERGY CHANGE =         -0.000102198
 ENERGY RATIO  =          1.796724112
 TRUST RADIUS  =          0.200000000
 
 BFGS DELTA*GAMMA: 0.235E-04
 
 BFGS DELTA*DE2*DELTA: 0.114E-03
 
 *** ENTERING OPTIMIZATION CYCLE: 5 ***
 

 PROJECTED CARTESIAN GRADIENTS IN A.U.

  NO.  ATOM        X             Y             Z

    1  O       -0.000465     -0.000001      0.004797
    2  C        0.000178      0.000000     -0.008244
    3  H        0.006530      0.000004      0.004359
    4  N       -0.001207     -0.000000      0.002048
    5  H       -0.000586     -0.000001     -0.004587
    6  H       -0.000103      0.000272      0.000967
    7  H       -0.000103     -0.000272      0.000971


 ACTIVE CARTESIAN GRADIENTS

              1          2          3          4          5          6
          -0.000613  -0.000001   0.005935  -0.001033  -0.000001  -0.007759

              7          8          9         10         11         12
           0.007924   0.000004   0.003716   0.001871   0.000001   0.002178

             13         14         15
          -0.000275  -0.000000   0.000385


 FULL LOCAL GRADIENT

              1          2          3          4          5          6
          -0.009309  -0.000001   0.005779   0.000639  -0.000000  -0.002387

              7          8          9         10         11         12
           0.004922   0.000003  -0.000263   0.002167   0.000002   0.005149

             13         14         15
          -0.000346  -0.000000   0.000375


 TANGENTIAL LOCAL GRADIENTS IN A.U.

              1          2          3          4          5          6
          -0.000001   0.005779   0.000639  -0.000000  -0.002387   0.004922

              7          8          9         10         11         12
           0.000003  -0.000263   0.002167   0.000002   0.005149  -0.000346

             13         14
          -0.000000   0.000375

 COSANG =         0.981753787
 
 RMSQ FORCE :   0.0026087  MAXIMUM :   0.0003000  CONVERGED : NO
 MAX FORCE  :   0.0057789  MAXIMUM :   0.0004500  CONVERGED : NO
 RMSQ FORCE6:   2.2353246  MAXIMUM6:   0.0003000  CONVERGED : NO
 MAX FORCE6 :   2.2387042  MAXIMUM6:   0.0004500  CONVERGED : NO
 RMSQ DR    :   0.0026740  MAXIMUM :   0.0012000  CONVERGED : NO
 MAX DR     :   0.0069814  MAXIMUM :   0.0018000  CONVERGED : NO
 


 HESSIAN EIGENVALUES


                1           2           3           4           5           6
             0.15604     0.95243     0.99999     1.00000     1.00000     1.00000
 


                7           8           9          10          11          12
             1.00000     1.00000     1.00000     1.00000     1.00000     1.00028
 


               13          14
             1.03437     2.00553
 


 LAMBDA FOR LMQA STEP: 0.00

  |TANGENTIAL STEP| =   0.051043  |PARALLEL STEP| =   0.000221


 STEP IN NORMAL COORDINATES

              1          2          3          4          5          6
          -0.005611   0.000000  -0.008636  -0.009917   0.000000  -0.005067

              7          8          9         10         11         12
          -0.037432  -0.000024  -0.012850  -0.011616  -0.000008  -0.025746

             13         14         15
           0.003319   0.000003  -0.000510

 DISPLACEMENT STEP IN ANGSTROM

  NO.  ATOM        X             Y             Z

    1  O       -0.002251      0.000000     -0.003678
    2  C        0.001235     -0.000000     -0.000492
    3  H       -0.011350     -0.000010     -0.006563
    4  N        0.004126      0.000002     -0.000800
    5  H        0.002026      0.000003      0.022561
    6  H       -0.000674     -0.000191      0.001674
    7  H       -0.000677      0.000191      0.001662


 ACTIVE CARTESIAN DISPLACEMENT STEP

              1          2          3          4          5          6
          -0.005611   0.000000  -0.008636  -0.009917   0.000000  -0.005067

              7          8          9         10         11         12
          -0.037432  -0.000024  -0.012850  -0.011616  -0.000008  -0.025746

             13         14         15
           0.003319   0.000003  -0.000510
 
 PREDICTED ENERGY CHANGE: -0.000210823
 
 INTERPOLATION DISTANCE: 5.9063300431
 
 *** SCFTOL TIGHTEN TO 0.500E-07 ***
 
 *** CDFTOL TIGHTEN TO 0.250E-04 ***


 COORDINATES OF OPTIMIZATION STEP 5 IN ANGSTROM

  NO.  ATOM        X              Y              Z        Z-ATOM   MASS   TYPE

    1  O        -0.036981       0.000009       0.796232       8    15.999  QM
    2  C         0.029702      -0.000011       1.955335       6    12.011  QM
    3  H         0.069386       0.000105      -0.978620       1     1.008  QM
    4  N         0.013427       0.000000      -2.022471       7    14.007  QM
    5  H        -0.970583       0.000009      -2.330840       1     1.008  QM
    6  H         0.481546      -0.841074      -2.389946       1     1.008  QM
    7  H         0.481620       0.840952      -2.390123       1     1.008  QM


 
 NEW SCF-ENERGY CALCULATED IN 10 CYCLES
 

 TOTAL ENERGY    =       -170.033629917

 ENERGY CHANGE =         -0.000233220
 ENERGY RATIO  =          1.106235133
 TRUST RADIUS  =          0.200000000
 
 BFGS DELTA*GAMMA: 0.377E-03
 
 BFGS DELTA*DE2*DELTA: 0.421E-03
 
 *** ENTERING OPTIMIZATION CYCLE: 6 ***
 

 PROJECTED CARTESIAN GRADIENTS IN A.U.

  NO.  ATOM        X             Y             Z

    1  O       -0.000860     -0.000001     -0.001876
    2  C        0.000636      0.000000     -0.000594
    3  H        0.003116      0.000001     -0.000121
    4  N       -0.000495      0.000001      0.001641
    5  H        0.002423     -0.000001     -0.000342
    6  H       -0.001231      0.001932      0.001935
    7  H       -0.001232     -0.001934      0.001936


 ACTIVE CARTESIAN GRADIENTS

              1          2          3          4          5          6
          -0.001134  -0.000001  -0.002329  -0.000741  -0.000001  -0.001864

              7          8          9         10         11         12
           0.003441   0.000001  -0.000743   0.000545   0.000002  -0.001192

             13         14         15
           0.003057   0.000001   0.002734


 FULL LOCAL GRADIENT

              1          2          3          4          5          6
          -0.002905  -0.000000  -0.002477   0.000205  -0.000001  -0.000021

              7          8          9         10         11         12
           0.002501   0.000000  -0.001897   0.000615   0.000002  -0.000372

             13         14         15
           0.003037   0.000001   0.002731


 TANGENTIAL LOCAL GRADIENTS IN A.U.

              1          2          3          4          5          6
          -0.000000  -0.002477   0.000205  -0.000001  -0.000021   0.002501

              7          8          9         10         11         12
           0.000000  -0.001897   0.000615   0.000002  -0.000372   0.003037

             13         14
           0.000001   0.002731

 COSANG =        -0.034305374
 
 RMSQ FORCE :   0.0015405  MAXIMUM :   0.0003000  CONVERGED : NO
 MAX FORCE  :   0.0030367  MAXIMUM :   0.0004500  CONVERGED : NO
 RMSQ FORCE6:   0.0441242  MAXIMUM6:   0.0003000  CONVERGED : NO
 MAX FORCE6 :   0.1543691  MAXIMUM6:   0.0004500  CONVERGED : NO
 RMSQ DR    :   0.0131794  MAXIMUM :   0.0012000  CONVERGED : NO
 MAX DR     :   0.0374320  MAXIMUM :   0.0018000  CONVERGED : NO
 


 HESSIAN EIGENVALUES


                1           2           3           4           5           6
             0.12835     0.94532     1.00000     1.00000     1.00000     1.00000
 


                7           8           9          10          11          12
             1.00000     1.00000     1.00000     1.00000     1.00003     1.00039
 


               13          14
             1.04736     2.15401
 


 LAMBDA FOR LMQA STEP: 0.00

  |TANGENTIAL STEP| =   0.011369  |PARALLEL STEP| =   0.000011


 STEP IN NORMAL COORDINATES

              1          2          3          4          5          6
          -0.000763   0.000000  -0.000313  -0.002249   0.000000  -0.000777

              7          8          9         10         11         12
          -0.009035  -0.000005  -0.000217  -0.002674  -0.000003  -0.004455

             13         14         15
          -0.002516  -0.000000  -0.002809

 DISPLACEMENT STEP IN ANGSTROM

  NO.  ATOM        X             Y             Z

    1  O       -0.000306      0.000000     -0.000132
    2  C        0.000105     -0.000000     -0.000281
    3  H       -0.002810     -0.000002     -0.000196
    4  N        0.000962     -0.000000     -0.000657
    5  H       -0.000922      0.000001      0.004788
    6  H        0.000501     -0.001051     -0.000322
    7  H        0.000501      0.001052     -0.000326


 ACTIVE CARTESIAN DISPLACEMENT STEP

              1          2          3          4          5          6
          -0.000763   0.000000  -0.000313  -0.002249   0.000000  -0.000777

              7          8          9         10         11         12
          -0.009035  -0.000005  -0.000217  -0.002674  -0.000003  -0.004455

             13         14         15
          -0.002516  -0.000000  -0.002809
 
 PREDICTED ENERGY CHANGE: -0.000018842
 
 INTERPOLATION DISTANCE: 5.9063300431
 
 *** SCFTOL TIGHTEN TO 0.250E-07 ***
 
 *** CDFTOL TIGHTEN TO 0.100E-04 ***


 COORDINATES OF OPTIMIZATION STEP 6 IN ANGSTROM

  NO.  ATOM        X              Y              Z        Z-ATOM   MASS   TYPE

    1  O        -0.037288       0.000009       0.796100       8    15.999  QM
    2  C         0.029807      -0.000011       1.955054       6    12.011  QM
    3  H         0.066576       0.000103      -0.978816       1     1.008  QM
    4  N         0.014390       0.000000      -2.023129       7    14.007  QM
    5  H        -0.971506       0.000010      -2.326052       1     1.008  QM
    6  H         0.482047      -0.842124      -2.390269       1     1.008  QM
    7  H         0.482122       0.842004      -2.390449       1     1.008  QM


 
 NEW SCF-ENERGY CALCULATED IN 10 CYCLES
 

 TOTAL ENERGY    =       -170.033660400

 ENERGY CHANGE =         -0.000030483
 ENERGY RATIO  =          1.617833657
 TRUST RADIUS  =          0.200000000
 
 BFGS DELTA*GAMMA: 0.144E-04
 
 BFGS DELTA*DE2*DELTA: 0.378E-04
 
 *** ENTERING OPTIMIZATION CYCLE: 7 ***
 

 PROJECTED CARTESIAN GRADIENTS IN A.U.

  NO.  ATOM        X             Y             Z

    1  O       -0.000856     -0.000001     -0.001479
    2  C        0.000628      0.000000     -0.000760
    3  H        0.002333      0.000001      0.000071
    4  N       -0.000282      0.000000      0.001189
    5  H        0.002032     -0.000000      0.000381
    6  H       -0.001035      0.001516      0.001815
    7  H       -0.001035     -0.001516      0.001816


 ACTIVE CARTESIAN GRADIENTS

              1          2          3          4          5          6
          -0.001128  -0.000001  -0.001837  -0.000729  -0.000001  -0.001843

              7          8          9         10         11         12
           0.002406   0.000001  -0.000456   0.000335   0.000000  -0.001623

             13         14         15
           0.002554   0.000000   0.002144


 FULL LOCAL GRADIENT

              1          2          3          4          5          6
          -0.002823  -0.000000  -0.001990   0.000269  -0.000000   0.000017

              7          8          9         10         11         12
           0.001525   0.000000  -0.001496   0.000398   0.000000  -0.000848

             13         14         15
           0.002532   0.000000   0.002139


 TANGENTIAL LOCAL GRADIENTS IN A.U.

              1          2          3          4          5          6
          -0.000000  -0.001990   0.000269  -0.000000   0.000017   0.001525

              7          8          9         10         11         12
           0.000000  -0.001496   0.000398   0.000000  -0.000848   0.002532

             13         14
           0.000000   0.002139

 COSANG =         0.986665896
 
 RMSQ FORCE :   0.0012091  MAXIMUM :   0.0003000  CONVERGED : NO
 MAX FORCE  :   0.0025325  MAXIMUM :   0.0004500  CONVERGED : NO
 RMSQ FORCE6:   0.0120338  MAXIMUM6:   0.0003000  CONVERGED : NO
 MAX FORCE6 :   0.0369837  MAXIMUM6:   0.0004500  CONVERGED : NO
 RMSQ DR    :   0.0029354  MAXIMUM :   0.0012000  CONVERGED : NO
 MAX DR     :   0.0090350  MAXIMUM :   0.0018000  CONVERGED : NO
 


 HESSIAN EIGENVALUES


                1           2           3           4           5           6
             0.10426     0.51987     0.99589     1.00000     1.00000     1.00000
 


                7           8           9          10          11          12
             1.00000     1.00000     1.00000     1.00000     1.00001     1.00086
 


               13          14
             1.00482     1.92196
 


 LAMBDA FOR LMQA STEP: 0.00

  |TANGENTIAL STEP| =   0.016917  |PARALLEL STEP| =   0.000024


 STEP IN NORMAL COORDINATES

              1          2          3          4          5          6
          -0.000456   0.000000   0.000533  -0.003394   0.000001  -0.000570

              7          8          9         10         11         12
          -0.012313  -0.000007   0.002385  -0.003804  -0.000002  -0.004106

             13         14         15
          -0.006703  -0.000001  -0.006346

 DISPLACEMENT STEP IN ANGSTROM

  NO.  ATOM        X             Y             Z

    1  O       -0.000183      0.000000      0.000229
    2  C       -0.000074      0.000000     -0.000373
    3  H       -0.003740     -0.000003      0.001026
    4  N        0.001245      0.000000     -0.001115
    5  H       -0.002654      0.000001      0.006060
    6  H        0.001370     -0.002375     -0.001277
    7  H        0.001370      0.002375     -0.001281


 ACTIVE CARTESIAN DISPLACEMENT STEP

              1          2          3          4          5          6
          -0.000456   0.000000   0.000533  -0.003394   0.000001  -0.000570

              7          8          9         10         11         12
          -0.012313  -0.000007   0.002385  -0.003804  -0.000002  -0.004106

             13         14         15
          -0.006703  -0.000001  -0.006346
 
 PREDICTED ENERGY CHANGE: -0.000026433
 
 INTERPOLATION DISTANCE: 5.9063300431


 COORDINATES OF OPTIMIZATION STEP 7 IN ANGSTROM

  NO.  ATOM        X              Y              Z        Z-ATOM   MASS   TYPE

    1  O        -0.037471       0.000009       0.796329       8    15.999  QM
    2  C         0.029732      -0.000011       1.954681       6    12.011  QM
    3  H         0.062836       0.000100      -0.977789       1     1.008  QM
    4  N         0.015635       0.000001      -2.024243       7    14.007  QM
    5  H        -0.974160       0.000010      -2.319991       1     1.008  QM
    6  H         0.483417      -0.844499      -2.391546       1     1.008  QM
    7  H         0.483492       0.844379      -2.391730       1     1.008  QM


 
 NEW SCF-ENERGY CALCULATED IN 13 CYCLES
 

 TOTAL ENERGY    =       -170.033688709

 ENERGY CHANGE =         -0.000028308
 ENERGY RATIO  =          1.070943331
 TRUST RADIUS  =          0.200000000
 
 BFGS DELTA*GAMMA: 0.492E-04
 
 BFGS DELTA*DE2*DELTA: 0.531E-04
 
 *** ENTERING OPTIMIZATION CYCLE: 8 ***
 

 PROJECTED CARTESIAN GRADIENTS IN A.U.

  NO.  ATOM        X             Y             Z

    1  O       -0.000818     -0.000001     -0.000078
    2  C        0.000575      0.000000     -0.001899
    3  H        0.001281      0.000001      0.001428
    4  N        0.000021      0.000000      0.000506
    5  H        0.000415     -0.000000      0.001066
    6  H       -0.000250      0.000088      0.001245
    7  H       -0.000250     -0.000088      0.001245


 ACTIVE CARTESIAN GRADIENTS

              1          2          3          4          5          6
          -0.001079  -0.000001  -0.000104  -0.000727  -0.000001  -0.002481

              7          8          9         10         11         12
           0.001019   0.000000   0.001072   0.000082  -0.000000  -0.001651

             13         14         15
           0.000550  -0.000000   0.000125


 FULL LOCAL GRADIENT

              1          2          3          4          5          6
          -0.003464  -0.000000  -0.000269   0.000451  -0.000000  -0.000190

              7          8          9         10         11         12
           0.000005  -0.000000  -0.000120   0.000160  -0.000000  -0.000681

             13         14         15
           0.000520  -0.000000   0.000115


 TANGENTIAL LOCAL GRADIENTS IN A.U.

              1          2          3          4          5          6
          -0.000000  -0.000269   0.000451  -0.000000  -0.000190   0.000005

              7          8          9         10         11         12
          -0.000000  -0.000120   0.000160  -0.000000  -0.000681   0.000520

             13         14
          -0.000000   0.000115

 COSANG =         0.641939283
 
 RMSQ FORCE :   0.0002804  MAXIMUM :   0.0003000  CONVERGED :YES
 MAX FORCE  :   0.0006814  MAXIMUM :   0.0004500  CONVERGED : NO
 RMSQ FORCE6:   0.0046087  MAXIMUM6:   0.0003000  CONVERGED : NO
 MAX FORCE6 :   0.0127575  MAXIMUM6:   0.0004500  CONVERGED : NO
 RMSQ DR    :   0.0043679  MAXIMUM :   0.0012000  CONVERGED : NO
 MAX DR     :   0.0123132  MAXIMUM :   0.0018000  CONVERGED : NO
 


 HESSIAN EIGENVALUES


                1           2           3           4           5           6
             0.11298     0.44445     0.99287     1.00000     1.00000     1.00000
 


                7           8           9          10          11          12
             1.00000     1.00000     1.00000     1.00001     1.00005     1.00099
 


               13          14
             1.01254     1.91002
 


 LAMBDA FOR LMQA STEP: 0.00

  |TANGENTIAL STEP| =   0.001891  |PARALLEL STEP| =   0.000000


 STEP IN NORMAL COORDINATES

              1          2          3          4          5          6
           0.000390   0.000000   0.000281  -0.000386   0.000000   0.000211

              7          8          9         10         11         12
           0.000492   0.000001   0.000770  -0.000070   0.000000   0.001111

             13         14         15
          -0.000946  -0.000000  -0.000427

 DISPLACEMENT STEP IN ANGSTROM

  NO.  ATOM        X             Y             Z

    1  O        0.000157      0.000000      0.000119
    2  C       -0.000154     -0.000000      0.000028
    3  H        0.000309      0.000000      0.000364
    4  N       -0.000103     -0.000000      0.000041
    5  H       -0.000413     -0.000000     -0.000320
    6  H        0.000198     -0.000160     -0.000385
    7  H        0.000198      0.000160     -0.000384


 ACTIVE CARTESIAN DISPLACEMENT STEP

              1          2          3          4          5          6
           0.000390   0.000000   0.000281  -0.000386   0.000000   0.000211

              7          8          9         10         11         12
           0.000492   0.000001   0.000770  -0.000070   0.000000   0.001111

             13         14         15
          -0.000946  -0.000000  -0.000427
 
 PREDICTED ENERGY CHANGE: -0.000000890
 
 INTERPOLATION DISTANCE: 5.9063300431
 
 *** SCFTOL TIGHTEN TO 0.500E-08 ***
 
 *** CDFTOL TIGHTEN TO 0.750E-05 ***


 COORDINATES OF OPTIMIZATION STEP 8 IN ANGSTROM

  NO.  ATOM        X              Y              Z        Z-ATOM   MASS   TYPE

    1  O        -0.037314       0.000009       0.796448       8    15.999  QM
    2  C         0.029579      -0.000011       1.954710       6    12.011  QM
    3  H         0.063145       0.000100      -0.977425       1     1.008  QM
    4  N         0.015531       0.000001      -2.024203       7    14.007  QM
    5  H        -0.974573       0.000010      -2.320311       1     1.008  QM
    6  H         0.483614      -0.844659      -2.391930       1     1.008  QM
    7  H         0.483689       0.844539      -2.392114       1     1.008  QM


 
 NEW SCF-ENERGY CALCULATED IN 11 CYCLES
 

 TOTAL ENERGY    =       -170.033689952

 ENERGY CHANGE =         -0.000001243
 ENERGY RATIO  =          1.397739925
 TRUST RADIUS  =          0.200000000
 
 BFGS DELTA*GAMMA: 0.108E-05
 
 BFGS DELTA*DE2*DELTA: 0.178E-05
 
 *** ENTERING OPTIMIZATION CYCLE: 9 ***
 

 PROJECTED CARTESIAN GRADIENTS IN A.U.

  NO.  ATOM        X             Y             Z

    1  O       -0.000795     -0.000001      0.000111
    2  C        0.000552      0.000000     -0.002185
    3  H        0.001342      0.000001      0.001664
    4  N       -0.000019      0.000000      0.000627
    5  H        0.000126     -0.000000      0.000915
    6  H       -0.000069     -0.000158      0.001093
    7  H       -0.000069      0.000158      0.001093


 ACTIVE CARTESIAN GRADIENTS

              1          2          3          4          5          6
          -0.001049  -0.000001   0.000131  -0.000734  -0.000001  -0.002737

              7          8          9         10         11         12
           0.001104   0.000000   0.001300   0.000042  -0.000000  -0.001363

             13         14         15
           0.000166  -0.000000  -0.000224


 FULL LOCAL GRADIENT

              1          2          3          4          5          6
          -0.003675  -0.000000  -0.000033   0.000452  -0.000000  -0.000309

              7          8          9         10         11         12
           0.000005  -0.000000   0.000000   0.000128  -0.000000  -0.000314

             13         14         15
           0.000133  -0.000000  -0.000234


 TANGENTIAL LOCAL GRADIENTS IN A.U.

              1          2          3          4          5          6
          -0.000000  -0.000033   0.000452  -0.000000  -0.000309   0.000005

              7          8          9         10         11         12
          -0.000000   0.000000   0.000128  -0.000000  -0.000314   0.000133

             13         14
          -0.000000  -0.000234

 COSANG =         0.748374523
 
 RMSQ FORCE :   0.0001869  MAXIMUM :   0.0003000  CONVERGED :YES
 MAX FORCE  :   0.0004521  MAXIMUM :   0.0004500  CONVERGED : NO
 RMSQ FORCE6:   0.0020011  MAXIMUM6:   0.0003000  CONVERGED : NO
 MAX FORCE6 :   0.0048022  MAXIMUM6:   0.0004500  CONVERGED : NO
 RMSQ DR    :   0.0004883  MAXIMUM :   0.0012000  CONVERGED :YES
 MAX DR     :   0.0011109  MAXIMUM :   0.0018000  CONVERGED :YES
 


 HESSIAN EIGENVALUES


                1           2           3           4           5           6
             0.10975     0.29082     0.85358     0.99878     1.00000     1.00000
 


                7           8           9          10          11          12
             1.00000     1.00000     1.00000     1.00001     1.00001     1.00010
 


               13          14
             1.09460     1.96255
 


 LAMBDA FOR LMQA STEP: 0.00

  |TANGENTIAL STEP| =   0.001876  |PARALLEL STEP| =   0.000000


 STEP IN NORMAL COORDINATES

              1          2          3          4          5          6
           0.000529   0.000000   0.000206  -0.000902   0.000001   0.000289

              7          8          9         10         11         12
           0.000489   0.000001   0.000537  -0.000162   0.000001   0.001125

             13         14         15
          -0.000679  -0.000000   0.000150

 DISPLACEMENT STEP IN ANGSTROM

  NO.  ATOM        X             Y             Z

    1  O        0.000212      0.000000      0.000087
    2  C       -0.000231     -0.000000      0.000070
    3  H        0.000475      0.000000      0.000236
    4  N       -0.000113     -0.000000      0.000067
    5  H       -0.000317     -0.000000     -0.000153
    6  H        0.000108      0.000056     -0.000460
    7  H        0.000108     -0.000056     -0.000459


 ACTIVE CARTESIAN DISPLACEMENT STEP

              1          2          3          4          5          6
           0.000529   0.000000   0.000206  -0.000902   0.000001   0.000289

              7          8          9         10         11         12
           0.000489   0.000001   0.000537  -0.000162   0.000001   0.001125

             13         14         15
          -0.000679  -0.000000   0.000150
 
 PREDICTED ENERGY CHANGE: -0.000000551
 
 INTERPOLATION DISTANCE: 5.9063300431
 
 *** SCFTOL TIGHTEN TO 0.100E-08 ***
 
 *** CDFTOL TIGHTEN TO 0.500E-05 ***


 COORDINATES OF OPTIMIZATION STEP 9 IN ANGSTROM

  NO.  ATOM        X              Y              Z        Z-ATOM   MASS   TYPE

    1  O        -0.037102       0.000009       0.796535       8    15.999  QM
    2  C         0.029348      -0.000011       1.954780       6    12.011  QM
    3  H         0.063620       0.000100      -0.977189       1     1.008  QM
    4  N         0.015418       0.000001      -2.024136       7    14.007  QM
    5  H        -0.974890       0.000010      -2.320465       1     1.008  QM
    6  H         0.483723      -0.844603      -2.392390       1     1.008  QM
    7  H         0.483798       0.844483      -2.392573       1     1.008  QM


 
 NEW SCF-ENERGY CALCULATED IN 9 CYCLES
 

 TOTAL ENERGY    =       -170.033690809

 ENERGY CHANGE =         -0.000000857
 ENERGY RATIO  =          1.554546967
 TRUST RADIUS  =          0.200000000
 
 BFGS DELTA*GAMMA: 0.482E-06
 
 BFGS DELTA*DE2*DELTA: 0.110E-05
 
 *** ENTERING OPTIMIZATION CYCLE: 10 ***
 

 PROJECTED CARTESIAN GRADIENTS IN A.U.

  NO.  ATOM        X             Y             Z

    1  O       -0.000803     -0.000001      0.000131
    2  C        0.000559      0.000000     -0.002281
    3  H        0.001397      0.000001      0.001799
    4  N       -0.000050      0.000000      0.000751
    5  H       -0.000054     -0.000000      0.000794
    6  H        0.000057     -0.000275      0.000981
    7  H        0.000058      0.000276      0.000980


 ACTIVE CARTESIAN GRADIENTS

              1          2          3          4          5          6
          -0.001059  -0.000001   0.000155  -0.000732  -0.000001  -0.002850

              7          8          9         10         11         12
           0.001177   0.000000   0.001422   0.000005  -0.000000  -0.001129

             13         14         15
          -0.000083  -0.000000  -0.000390


 FULL LOCAL GRADIENT

              1          2          3          4          5          6
          -0.003757  -0.000000  -0.000010   0.000464  -0.000000  -0.000359

              7          8          9         10         11         12
           0.000040  -0.000000   0.000067   0.000095  -0.000000  -0.000044

             13         14         15
          -0.000117  -0.000000  -0.000400


 TANGENTIAL LOCAL GRADIENTS IN A.U.

              1          2          3          4          5          6
          -0.000000  -0.000010   0.000464  -0.000000  -0.000359   0.000040

              7          8          9         10         11         12
          -0.000000   0.000067   0.000095  -0.000000  -0.000044  -0.000117

             13         14
          -0.000000  -0.000400

 COSANG =         0.831852870
 
 RMSQ FORCE :   0.0001955  MAXIMUM :   0.0003000  CONVERGED :YES
 MAX FORCE  :   0.0004645  MAXIMUM :   0.0004500  CONVERGED : NO
 RMSQ FORCE6:   0.0013166  MAXIMUM6:   0.0003000  CONVERGED : NO
 MAX FORCE6 :   0.0027994  MAXIMUM6:   0.0004500  CONVERGED : NO
 RMSQ DR    :   0.0004844  MAXIMUM :   0.0012000  CONVERGED :YES
 MAX DR     :   0.0011246  MAXIMUM :   0.0018000  CONVERGED :YES
 


 HESSIAN EIGENVALUES


                1           2           3           4           5           6
             0.10245     0.13068     0.77399     0.99869     1.00000     1.00000
 


                7           8           9          10          11          12
             1.00000     1.00000     1.00000     1.00001     1.00003     1.00226
 


               13          14
             1.24866     1.96964
 


 LAMBDA FOR LMQA STEP: 0.00

  |TANGENTIAL STEP| =   0.003989  |PARALLEL STEP| =   0.000001


 STEP IN NORMAL COORDINATES

              1          2          3          4          5          6
           0.001279   0.000000   0.000410  -0.002693   0.000001   0.000636

              7          8          9         10         11         12
           0.000355   0.000001   0.000711  -0.000597   0.000001   0.001881

             13         14         15
          -0.001077   0.000000   0.000875

 DISPLACEMENT STEP IN ANGSTROM

  NO.  ATOM        X             Y             Z

    1  O        0.000513      0.000000      0.000172
    2  C       -0.000592     -0.000000      0.000158
    3  H        0.000991     -0.000000      0.000262
    4  N       -0.000173     -0.000000      0.000080
    5  H       -0.000539      0.000000      0.000263
    6  H        0.000097      0.000327     -0.001027
    7  H        0.000096     -0.000327     -0.001026


 ACTIVE CARTESIAN DISPLACEMENT STEP

              1          2          3          4          5          6
           0.001279   0.000000   0.000410  -0.002693   0.000001   0.000636

              7          8          9         10         11         12
           0.000355   0.000001   0.000711  -0.000597   0.000001   0.001881

             13         14         15
          -0.001077   0.000000   0.000875
 
 PREDICTED ENERGY CHANGE: -0.000001038
 
 INTERPOLATION DISTANCE: 5.9063300431


 COORDINATES OF OPTIMIZATION STEP 10 IN ANGSTROM

  NO.  ATOM        X              Y              Z        Z-ATOM   MASS   TYPE

    1  O        -0.036589       0.000010       0.796707       8    15.999  QM
    2  C         0.028755      -0.000011       1.954937       6    12.011  QM
    3  H         0.064610       0.000100      -0.976927       1     1.008  QM
    4  N         0.015245       0.000001      -2.024055       7    14.007  QM
    5  H        -0.975429       0.000010      -2.320201       1     1.008  QM
    6  H         0.483819      -0.844275      -2.393418       1     1.008  QM
    7  H         0.483894       0.844155      -2.393599       1     1.008  QM


 
 NEW SCF-ENERGY CALCULATED IN 9 CYCLES
 

 TOTAL ENERGY    =       -170.033692356

 ENERGY CHANGE =         -0.000001546
 ENERGY RATIO  =          1.489284401
 TRUST RADIUS  =          0.200000000
 
 BFGS DELTA*GAMMA: 0.962E-06
 
 BFGS DELTA*DE2*DELTA: 0.209E-05
 
 *** ENTERING OPTIMIZATION CYCLE: 11 ***
 

 PROJECTED CARTESIAN GRADIENTS IN A.U.

  NO.  ATOM        X             Y             Z

    1  O       -0.000798     -0.000001      0.000266
    2  C        0.000552      0.000000     -0.002530
    3  H        0.001451      0.000001      0.001964
    4  N       -0.000102      0.000000      0.000918
    5  H       -0.000260     -0.000000      0.000655
    6  H        0.000232     -0.000347      0.000816
    7  H        0.000232      0.000347      0.000816


 ACTIVE CARTESIAN GRADIENTS

              1          2          3          4          5          6
          -0.001053  -0.000001   0.000323  -0.000733  -0.000001  -0.003091

              7          8          9         10         11         12
           0.001252   0.000000   0.001571  -0.000082   0.000000  -0.000814

             13         14         15
          -0.000394  -0.000000  -0.000491


 FULL LOCAL GRADIENT

              1          2          3          4          5          6
          -0.003920  -0.000000   0.000157   0.000479  -0.000000  -0.000466

              7          8          9         10         11         12
           0.000035  -0.000000   0.000120   0.000015   0.000000   0.000337

             13         14         15
          -0.000430  -0.000000  -0.000501


 TANGENTIAL LOCAL GRADIENTS IN A.U.

              1          2          3          4          5          6
          -0.000000   0.000157   0.000479  -0.000000  -0.000466   0.000035

              7          8          9         10         11         12
          -0.000000   0.000120   0.000015   0.000000   0.000337  -0.000430

             13         14
          -0.000000  -0.000501

 COSANG =         0.851872283
 
 RMSQ FORCE :   0.0002721  MAXIMUM :   0.0003000  CONVERGED :YES
 MAX FORCE  :   0.0005009  MAXIMUM :   0.0004500  CONVERGED : NO
 RMSQ FORCE6:   0.0007071  MAXIMUM6:   0.0003000  CONVERGED : NO
 MAX FORCE6 :   0.0014556  MAXIMUM6:   0.0004500  CONVERGED : NO
 RMSQ DR    :   0.0010299  MAXIMUM :   0.0012000  CONVERGED :YES
 MAX DR     :   0.0026931  MAXIMUM :   0.0018000  CONVERGED : NO
 


 HESSIAN EIGENVALUES


                1           2           3           4           5           6
             0.04897     0.11917     0.74047     0.99881     1.00000     1.00000
 


                7           8           9          10          11          12
             1.00000     1.00000     1.00000     1.00001     1.00038     1.00831
 


               13          14
             1.32082     2.04726
 


 LAMBDA FOR LMQA STEP: 0.00

  |TANGENTIAL STEP| =   0.007702  |PARALLEL STEP| =   0.000005


 STEP IN NORMAL COORDINATES

              1          2          3          4          5          6
           0.002469   0.000001   0.000556  -0.005956   0.000002   0.001260

              7          8          9         10         11         12
          -0.000299   0.000001   0.000762  -0.001356   0.000002   0.002609

             13         14         15
          -0.001503   0.000002   0.002065

 DISPLACEMENT STEP IN ANGSTROM

  NO.  ATOM        X             Y             Z

    1  O        0.000991      0.000000      0.000231
    2  C       -0.001190     -0.000000      0.000359
    3  H        0.001774     -0.000000      0.000178
    4  N       -0.000200      0.000000      0.000041
    5  H       -0.000832      0.000000      0.001308
    6  H       -0.000017      0.000772     -0.001900
    7  H       -0.000018     -0.000773     -0.001898


 ACTIVE CARTESIAN DISPLACEMENT STEP

              1          2          3          4          5          6
           0.002469   0.000001   0.000556  -0.005956   0.000002   0.001260

              7          8          9         10         11         12
          -0.000299   0.000001   0.000762  -0.001356   0.000002   0.002609

             13         14         15
          -0.001503   0.000002   0.002065
 
 PREDICTED ENERGY CHANGE: -0.000001771
 
 INTERPOLATION DISTANCE: 5.9063300431


 COORDINATES OF OPTIMIZATION STEP 11 IN ANGSTROM

  NO.  ATOM        X              Y              Z        Z-ATOM   MASS   TYPE

    1  O        -0.035598       0.000010       0.796938       8    15.999  QM
    2  C         0.027565      -0.000011       1.955296       6    12.011  QM
    3  H         0.066384       0.000100      -0.976749       1     1.008  QM
    4  N         0.015046       0.000001      -2.024015       7    14.007  QM
    5  H        -0.976261       0.000011      -2.318893       1     1.008  QM
    6  H         0.483802      -0.843503      -2.395317       1     1.008  QM
    7  H         0.483875       0.843382      -2.395497       1     1.008  QM


 
 NEW SCF-ENERGY CALCULATED IN 11 CYCLES
 

 TOTAL ENERGY    =       -170.033694889

 ENERGY CHANGE =         -0.000002534
 ENERGY RATIO  =          1.430375291
 TRUST RADIUS  =          0.200000000
 
 BFGS DELTA*GAMMA: 0.199E-05
 
 BFGS DELTA*DE2*DELTA: 0.358E-05
 
 *** ENTERING OPTIMIZATION CYCLE: 12 ***
 

 PROJECTED CARTESIAN GRADIENTS IN A.U.

  NO.  ATOM        X             Y             Z

    1  O       -0.000733     -0.000001      0.000157
    2  C        0.000501      0.000000     -0.002520
    3  H        0.001463      0.000001      0.002134
    4  N       -0.000184      0.000001      0.001108
    5  H       -0.000438     -0.000000      0.000567
    6  H        0.000426     -0.000283      0.000619
    7  H        0.000425      0.000281      0.000619


 ACTIVE CARTESIAN GRADIENTS

              1          2          3          4          5          6
          -0.000966  -0.000001   0.000189  -0.000735  -0.000001  -0.003144

              7          8          9         10         11         12
           0.001272   0.000000   0.001723  -0.000239   0.000001  -0.000480

             13         14         15
          -0.000701   0.000001  -0.000398


 FULL LOCAL GRADIENT

              1          2          3          4          5          6
          -0.003900  -0.000000   0.000039   0.000387  -0.000000  -0.000540

              7          8          9         10         11         12
           0.000047  -0.000000   0.000252  -0.000141   0.000001   0.000682

             13         14         15
          -0.000738   0.000001  -0.000407


 TANGENTIAL LOCAL GRADIENTS IN A.U.

              1          2          3          4          5          6
          -0.000000   0.000039   0.000387  -0.000000  -0.000540   0.000047

              7          8          9         10         11         12
          -0.000000   0.000252  -0.000141   0.000001   0.000682  -0.000738

             13         14
           0.000001  -0.000407

 COSANG =         0.921102824
 
 RMSQ FORCE :   0.0003489  MAXIMUM :   0.0003000  CONVERGED : NO
 MAX FORCE  :   0.0007380  MAXIMUM :   0.0004500  CONVERGED : NO
 RMSQ FORCE6:   0.0004001  MAXIMUM6:   0.0003000  CONVERGED : NO
 MAX FORCE6 :   0.0008290  MAXIMUM6:   0.0004500  CONVERGED : NO
 RMSQ DR    :   0.0019885  MAXIMUM :   0.0012000  CONVERGED : NO
 MAX DR     :   0.0059563  MAXIMUM :   0.0018000  CONVERGED : NO
 


 HESSIAN EIGENVALUES


                1           2           3           4           5           6
             0.02987     0.12085     0.69491     0.99883     1.00000     1.00000
 


                7           8           9          10          11          12
             1.00000     1.00000     1.00000     1.00001     1.00175     1.02678
 


               13          14
             1.28001     1.98926
 


 LAMBDA FOR LMQA STEP: 0.00

  |TANGENTIAL STEP| =   0.009200  |PARALLEL STEP| =   0.000007


 STEP IN NORMAL COORDINATES

              1          2          3          4          5          6
           0.002758   0.000001   0.000675  -0.007663   0.000002   0.001486

              7          8          9         10         11         12
          -0.001338   0.000001   0.000106  -0.001640  -0.000000   0.001894

             13         14         15
          -0.001024   0.000001   0.002555

 DISPLACEMENT STEP IN ANGSTROM

  NO.  ATOM        X             Y             Z

    1  O        0.001106      0.000000      0.000282
    2  C       -0.001395     -0.000000      0.000419
    3  H        0.001919     -0.000000     -0.000226
    4  N       -0.000056     -0.000000     -0.000130
    5  H       -0.000723      0.000001      0.002308
    6  H       -0.000288      0.000956     -0.002084
    7  H       -0.000289     -0.000956     -0.002083


 ACTIVE CARTESIAN DISPLACEMENT STEP

              1          2          3          4          5          6
           0.002758   0.000001   0.000675  -0.007663   0.000002   0.001486

              7          8          9         10         11         12
          -0.001338   0.000001   0.000106  -0.001640  -0.000000   0.001894

             13         14         15
          -0.001024   0.000001   0.002555
 
 PREDICTED ENERGY CHANGE: -0.000001944
 
 INTERPOLATION DISTANCE: 5.9063300431


 COORDINATES OF OPTIMIZATION STEP 12 IN ANGSTROM

  NO.  ATOM        X              Y              Z        Z-ATOM   MASS   TYPE

    1  O        -0.034491       0.000010       0.797220       8    15.999  QM
    2  C         0.026170      -0.000011       1.955715       6    12.011  QM
    3  H         0.068303       0.000100      -0.976976       1     1.008  QM
    4  N         0.014989       0.000000      -2.024145       7    14.007  QM
    5  H        -0.976984       0.000011      -2.316585       1     1.008  QM
    6  H         0.483514      -0.842547      -2.397401       1     1.008  QM
    7  H         0.483586       0.842426      -2.397580       1     1.008  QM


 
 NEW SCF-ENERGY CALCULATED IN 12 CYCLES
 

 TOTAL ENERGY    =       -170.033698072

 ENERGY CHANGE =         -0.000003183
 ENERGY RATIO  =          1.637809572
 TRUST RADIUS  =          0.200000000
 
 BFGS DELTA*GAMMA: 0.146E-05
 
 BFGS DELTA*DE2*DELTA: 0.393E-05
 
 *** ENTERING OPTIMIZATION CYCLE: 13 ***
 

 PROJECTED CARTESIAN GRADIENTS IN A.U.

  NO.  ATOM        X             Y             Z

    1  O       -0.000761     -0.000001      0.000189
    2  C        0.000524      0.000000     -0.002565
    3  H        0.001375      0.000001      0.002147
    4  N       -0.000196      0.000001      0.001143
    5  H       -0.000413     -0.000000      0.000638
    6  H        0.000496     -0.000010      0.000525
    7  H        0.000495      0.000008      0.000525


 ACTIVE CARTESIAN GRADIENTS

              1          2          3          4          5          6
          -0.001004  -0.000001   0.000229  -0.000727  -0.000001  -0.003184

              7          8          9         10         11         12
           0.001153   0.000001   0.001738  -0.000376   0.000001  -0.000401

             13         14         15
          -0.000746   0.000001  -0.000012


 FULL LOCAL GRADIENT

              1          2          3          4          5          6
          -0.003887  -0.000000   0.000073   0.000424  -0.000000  -0.000540

              7          8          9         10         11         12
          -0.000081  -0.000000   0.000265  -0.000280   0.000001   0.000762

             13         14         15
          -0.000783   0.000001  -0.000019


 TANGENTIAL LOCAL GRADIENTS IN A.U.

              1          2          3          4          5          6
          -0.000000   0.000073   0.000424  -0.000000  -0.000540  -0.000081

              7          8          9         10         11         12
          -0.000000   0.000265  -0.000280   0.000001   0.000762  -0.000783

             13         14
           0.000001  -0.000019

 COSANG =         0.944768466
 
 *** CONVERGED BY RMSQ FORCE AND MAX FORCE DESVIATION ***
 *** AFTER 12 OPTIMIZATION CYCLES ***
 
 
 RMSQ FORCE :   0.0003611  MAXIMUM :   0.0003000  CONVERGED : NO
 MAX FORCE  :   0.0007828  MAXIMUM :   0.0004500  CONVERGED : NO
 RMSQ FORCE6:   0.0001203  MAXIMUM6:   0.0003000  CONVERGED :YES
 MAX FORCE6 :   0.0002459  MAXIMUM6:   0.0004500  CONVERGED :YES
 RMSQ DR    :   0.0023754  MAXIMUM :   0.0012000  CONVERGED : NO
 MAX DR     :   0.0076627  MAXIMUM :   0.0018000  CONVERGED : NO
 
 
 *** THE GEOMETRY IS OPTIMIZED ***
 
 
 INTERPOLATION DISTANCE: 5.9063300431


 RELAXED PRODUCT COORDINATES OF SADDLE STEP 1 IN ANGSTROM

  NO.  ATOM        X              Y              Z        Z-ATOM   MASS   TYPE

    1  O        -0.034491       0.000010       0.797220       8    15.999  QM
    2  C         0.026170      -0.000011       1.955715       6    12.011  QM
    3  H         0.068303       0.000100      -0.976976       1     1.008  QM
    4  N         0.014989       0.000000      -2.024145       7    14.007  QM
    5  H        -0.976984       0.000011      -2.316585       1     1.008  QM
    6  H         0.483514      -0.842547      -2.397401       1     1.008  QM
    7  H         0.483586       0.842426      -2.397580       1     1.008  QM


 NUMBER OF CONSTRAINED OPTIMIZATION CYCLES: 12
 
 RELAXED PRODUCT ENERGY = -170.033698072377
 
 ANGLE BETWEEN SUCCESSIVE SADDLE GRADIENTS: 100.636
 
 RMSQ FORCE :   0.0009450  MAXIMUM :   0.0003000  CONVERGED :NO 
 MAX FORCE  :   0.0031594  MAXIMUM :   0.0004500  CONVERGED :NO 


 UNRELAXED COORDINATES OF SADDLE STEP 2 IN ANGSTROM

  NO.  ATOM        X              Y              Z        Z-ATOM   MASS   TYPE

    1  O        -0.056873      -0.000003       0.812243       8    15.999  QM
    2  C         0.045885       0.000001       1.874266       6    12.011  QM
    3  H         0.140732       0.000136      -0.903413       1     1.008  QM
    4  N         0.018316       0.000002      -1.984371       7    14.007  QM
    5  H        -0.975648       0.000016      -2.267694       1     1.008  QM
    6  H         0.482907      -0.842355      -2.362490       1     1.008  QM
    7  H         0.482983       0.842231      -2.362674       1     1.008  QM


 UNRELAXED SCF-ENERGY CALCULATED IN 12 CYCLES
 
 UNRELAXED TOTAL SADDLE ENERGY = -170.009569615972
 
 
 
 
 ***************************************
 *** MOLECULAR GEOMETRY OPTIMIZATION ***
 ***************************************
 
 INTERPOLATION DISTANCE: 5.6115995398
 
 *** ACTIVE DEGREES OF FREEDOM: 15 ***
 
 *** ENTERING OPTIMIZATION CYCLE: 1 ***
 

 PROJECTED CARTESIAN GRADIENTS IN A.U.

  NO.  ATOM        X             Y             Z

    1  O        0.023401      0.000000      0.263559
    2  C       -0.027639     -0.000001     -0.281144
    3  H        0.011954      0.000008      0.025361
    4  N       -0.004335     -0.000002     -0.027124
    5  H        0.002048      0.000000     -0.005245
    6  H        0.002168     -0.000227      0.000725
    7  H        0.002168      0.000228      0.000729


 ACTIVE CARTESIAN GRADIENTS

              1          2          3          4          5          6
           0.031046   0.000000   0.326687  -0.012082  -0.000000  -0.205760

              7          8          9         10         11         12
           0.015215   0.000010   0.029953  -0.002794  -0.000000  -0.009579

             13         14         15
           0.000218   0.000001  -0.000322


 FULL LOCAL GRADIENT

              1          2          3          4          5          6
          -0.174175  -0.000018   0.327706   0.007279   0.000006  -0.085915

              7          8          9         10         11         12
          -0.052136  -0.000025  -0.041394   0.002095   0.000003   0.042429

             13         14         15
          -0.000719   0.000001  -0.000627


 TANGENTIAL LOCAL GRADIENTS IN A.U.

              1          2          3          4          5          6
          -0.000018   0.327706   0.007279   0.000006  -0.085915  -0.052136

              7          8          9         10         11         12
          -0.000025  -0.041394   0.002095   0.000003   0.042429  -0.000719

             13         14
           0.000001  -0.000627
 
 RMSQ FORCE :   0.0929912  MAXIMUM :   0.0003000  CONVERGED : NO
 MAX FORCE  :   0.3277065  MAXIMUM :   0.0004500  CONVERGED : NO
 RMSQ FORCE6:   4.9070088  MAXIMUM6:   0.0003000  CONVERGED : NO
 MAX FORCE6 :   4.6722935  MAXIMUM6:   0.0004500  CONVERGED : NO
 


 HESSIAN EIGENVALUES


                1           2           3           4           5           6
             1.00000     1.00000     1.00000     1.00000     1.00000     1.00000
 


                7           8           9          10          11          12
             1.00000     1.00000     1.00000     1.00000     1.00000     1.00000
 


               13          14
             1.00000     1.00000
 


 NEWTON STEP 0.348 EXCEEDED TRUST RADIUS 0.200
 LAMBDA ITERATION CONVERGED IN 2 CYCLES
 LAMBDA FOR LMQA STEP: 0.740

  |TANGENTIAL STEP| =   0.200000  |PARALLEL STEP| =   0.003565


 STEP IN NORMAL COORDINATES

              1          2          3          4          5          6
          -0.042046  -0.000014  -0.184193  -0.028384  -0.000013   0.043959

              7          8          9         10         11         12
           0.023646   0.000012   0.020606  -0.001105  -0.000002  -0.024380

             13         14         15
           0.000432  -0.000000   0.000367

 DISPLACEMENT STEP IN ANGSTROM

  NO.  ATOM        X             Y             Z

    1  O       -0.016771     -0.000006     -0.078534
    2  C        0.013951      0.000004      0.053755
    3  H        0.021256      0.000010      0.017187
    4  N        0.000298     -0.000000      0.018795
    5  H       -0.000754     -0.000000      0.017890
    6  H       -0.001477      0.000137      0.011096
    7  H       -0.001478     -0.000138      0.011092


 ACTIVE CARTESIAN DISPLACEMENT STEP

              1          2          3          4          5          6
          -0.042046  -0.000014  -0.184193  -0.028384  -0.000013   0.043959

              7          8          9         10         11         12
           0.023646   0.000012   0.020606  -0.001105  -0.000002  -0.024380

             13         14         15
           0.000432  -0.000000   0.000367
 
 PREDICTED ENERGY CHANGE: -0.048960910
 
 INTERPOLATION DISTANCE: 5.6115995398


 COORDINATES OF OPTIMIZATION STEP 1 IN ANGSTROM

  NO.  ATOM        X              Y              Z        Z-ATOM   MASS   TYPE

    1  O        -0.073644      -0.000009       0.733709       8    15.999  QM
    2  C         0.059836       0.000005       1.928021       6    12.011  QM
    3  H         0.161988       0.000146      -0.886226       1     1.008  QM
    4  N         0.018614       0.000002      -1.965576       7    14.007  QM
    5  H        -0.976402       0.000016      -2.249804       1     1.008  QM
    6  H         0.481430      -0.842218      -2.351394       1     1.008  QM
    7  H         0.481505       0.842093      -2.351582       1     1.008  QM


 
 NEW SCF-ENERGY CALCULATED IN 14 CYCLES
 

 TOTAL ENERGY    =       -170.027305692

 ENERGY CHANGE =         -0.017736076
 ENERGY RATIO  =          0.362249720
 TRUST RADIUS  =          0.200000000
 
 BFGS DELTA*GAMMA: 0.889E-01
 
 BFGS DELTA*DE2*DELTA: 0.400E-01
 
 *** ENTERING OPTIMIZATION CYCLE: 2 ***
 

 PROJECTED CARTESIAN GRADIENTS IN A.U.

  NO.  ATOM        X             Y             Z

    1  O       -0.007609     -0.000001     -0.069812
    2  C        0.008684      0.000001      0.076238
    3  H        0.014176      0.000009      0.027360
    4  N       -0.005827     -0.000003     -0.004639
    5  H        0.001300      0.000000     -0.003142
    6  H        0.003292     -0.001688      0.004017
    7  H        0.003292      0.001690      0.004022


 ACTIVE CARTESIAN GRADIENTS

              1          2          3          4          5          6
          -0.009974  -0.000001  -0.086582   0.003350  -0.000001   0.056794

              7          8          9         10         11         12
           0.018196   0.000011   0.026267  -0.003533  -0.000001  -0.004697

             13         14         15
          -0.001216  -0.000000  -0.002388


 FULL LOCAL GRADIENT

              1          2          3          4          5          6
           0.029355   0.000005  -0.085817  -0.010521  -0.000004   0.017987

              7          8          9         10         11         12
           0.036185   0.000020   0.041414  -0.004401  -0.000002  -0.013587

             13         14         15
          -0.001060  -0.000000  -0.002339


 TANGENTIAL LOCAL GRADIENTS IN A.U.

              1          2          3          4          5          6
           0.000005  -0.085817  -0.010521  -0.000004   0.017987   0.036185

              7          8          9         10         11         12
           0.000020   0.041414  -0.004401  -0.000002  -0.013587  -0.001060

             13         14
          -0.000000  -0.002339

 COSANG =        -0.928330326
 
 RMSQ FORCE :   0.0280736  MAXIMUM :   0.0003000  CONVERGED : NO
 MAX FORCE  :   0.0858168  MAXIMUM :   0.0004500  CONVERGED : NO
 RMSQ FORCE6:   4.4471209  MAXIMUM6:   0.0003000  CONVERGED : NO
 MAX FORCE6 :   4.3967100  MAXIMUM6:   0.0004500  CONVERGED : NO
 RMSQ DR    :   0.0516480  MAXIMUM :   0.0012000  CONVERGED : NO
 MAX DR     :   0.1841932  MAXIMUM :   0.0018000  CONVERGED : NO
 


 HESSIAN EIGENVALUES


                1           2           3           4           5           6
             0.98859     1.00000     1.00000     1.00000     1.00000     1.00000
 


                7           8           9          10          11          12
             1.00000     1.00000     1.00000     1.00000     1.00000     1.00000
 


               13          14
             1.00000     2.20077
 


 LAMBDA FOR LMQA STEP: 0.00

  |TANGENTIAL STEP| =   0.051307  |PARALLEL STEP| =   0.000235


 STEP IN NORMAL COORDINATES

              1          2          3          4          5          6
           0.005658   0.000001   0.034765   0.000532   0.000001  -0.021022

              7          8          9         10         11         12
          -0.016981  -0.000010  -0.024783   0.003134   0.000001   0.005739

             13         14         15
           0.000906  -0.000000   0.001876

 DISPLACEMENT STEP IN ANGSTROM

  NO.  ATOM        X             Y             Z

    1  O        0.002284      0.000001      0.014826
    2  C       -0.002247     -0.000000     -0.015420
    3  H       -0.007501     -0.000005     -0.013506
    4  N        0.002598      0.000001      0.002940
    5  H       -0.000644     -0.000000      0.000911
    6  H       -0.001443      0.000701     -0.002100
    7  H       -0.001443     -0.000702     -0.002102


 ACTIVE CARTESIAN DISPLACEMENT STEP

              1          2          3          4          5          6
           0.005658   0.000001   0.034765   0.000532   0.000001  -0.021022

              7          8          9         10         11         12
          -0.016981  -0.000010  -0.024783   0.003134   0.000001   0.005739

             13         14         15
           0.000906  -0.000000   0.001876
 
 PREDICTED ENERGY CHANGE: -0.002623275
 
 INTERPOLATION DISTANCE: 5.6115995398
 
 *** CDFTOL TIGHTEN TO 0.100E-03 ***


 COORDINATES OF OPTIMIZATION STEP 2 IN ANGSTROM

  NO.  ATOM        X              Y              Z        Z-ATOM   MASS   TYPE

    1  O        -0.071360      -0.000008       0.748535       8    15.999  QM
    2  C         0.057589       0.000005       1.912600       6    12.011  QM
    3  H         0.154487       0.000141      -0.899732       1     1.008  QM
    4  N         0.021213       0.000003      -1.962636       7    14.007  QM
    5  H        -0.977047       0.000016      -2.248893       1     1.008  QM
    6  H         0.479987      -0.841517      -2.353495       1     1.008  QM
    7  H         0.480063       0.841391      -2.353684       1     1.008  QM


 
 NEW SCF-ENERGY CALCULATED IN 11 CYCLES
 

 TOTAL ENERGY    =       -170.030945470

 ENERGY CHANGE =         -0.003639778
 ENERGY RATIO  =          1.387493924
 TRUST RADIUS  =          0.200000000
 
 BFGS DELTA*GAMMA: 0.337E-02
 
 BFGS DELTA*DE2*DELTA: 0.528E-02
 
 *** ENTERING OPTIMIZATION CYCLE: 3 ***
 

 PROJECTED CARTESIAN GRADIENTS IN A.U.

  NO.  ATOM        X             Y             Z

    1  O       -0.002963     -0.000001     -0.022169
    2  C        0.003034      0.000001      0.020156
    3  H        0.011344      0.000007      0.017500
    4  N       -0.003101     -0.000002      0.000401
    5  H       -0.002032      0.000000     -0.004734
    6  H        0.001789     -0.001160      0.002239
    7  H        0.001789      0.001160      0.002243


 ACTIVE CARTESIAN GRADIENTS

              1          2          3          4          5          6
          -0.003893  -0.000001  -0.027502  -0.000242  -0.000001   0.012864

              7          8          9         10         11         12
           0.013994   0.000009   0.016213   0.000592   0.000001   0.000092

             13         14         15
          -0.002704   0.000001  -0.001640


 FULL LOCAL GRADIENT

              1          2          3          4          5          6
          -0.000231   0.000001  -0.027566  -0.002930  -0.000001   0.004831

              7          8          9         10         11         12
           0.017336   0.000010   0.017415   0.000600   0.000001   0.000169

             13         14         15
          -0.002705   0.000001  -0.001640


 TANGENTIAL LOCAL GRADIENTS IN A.U.

              1          2          3          4          5          6
           0.000001  -0.027566  -0.002930  -0.000001   0.004831   0.017336

              7          8          9         10         11         12
           0.000010   0.017415   0.000600   0.000001   0.000169  -0.002705

             13         14
           0.000001  -0.001640

 COSANG =         0.973314282
 
 RMSQ FORCE :   0.0100215  MAXIMUM :   0.0003000  CONVERGED : NO
 MAX FORCE  :   0.0275660  MAXIMUM :   0.0004500  CONVERGED : NO
 RMSQ FORCE6:   3.8654073  MAXIMUM6:   0.0003000  CONVERGED : NO
 MAX FORCE6 :   3.8540570  MAXIMUM6:   0.0004500  CONVERGED : NO
 RMSQ DR    :   0.0132476  MAXIMUM :   0.0012000  CONVERGED : NO
 MAX DR     :   0.0347654  MAXIMUM :   0.0018000  CONVERGED : NO
 


 HESSIAN EIGENVALUES


                1           2           3           4           5           6
             0.82328     0.99993     1.00000     1.00000     1.00000     1.00000
 


                7           8           9          10          11          12
             1.00000     1.00000     1.00000     1.00000     1.00000     1.00000
 


               13          14
             1.00923     1.68597
 


 LAMBDA FOR LMQA STEP: 0.00

  |TANGENTIAL STEP| =   0.034980  |PARALLEL STEP| =   0.000109


 STEP IN NORMAL COORDINATES

              1          2          3          4          5          6
           0.000448  -0.000001   0.017856  -0.002884  -0.000001  -0.013231

              7          8          9         10         11         12
          -0.017013  -0.000011  -0.019805  -0.001421  -0.000001  -0.003803

             13         14         15
           0.004170  -0.000001   0.002384

 DISPLACEMENT STEP IN ANGSTROM

  NO.  ATOM        X             Y             Z

    1  O        0.000180     -0.000000      0.007627
    2  C       -0.000578      0.000000     -0.008994
    3  H       -0.006008     -0.000004     -0.010740
    4  N        0.002298      0.000001      0.001589
    5  H        0.001674      0.000000      0.005927
    6  H       -0.001477      0.000892     -0.000223
    7  H       -0.001477     -0.000892     -0.000227


 ACTIVE CARTESIAN DISPLACEMENT STEP

              1          2          3          4          5          6
           0.000448  -0.000001   0.017856  -0.002884  -0.000001  -0.013231

              7          8          9         10         11         12
          -0.017013  -0.000011  -0.019805  -0.001421  -0.000001  -0.003803

             13         14         15
           0.004170  -0.000001   0.002384
 
 PREDICTED ENERGY CHANGE: -0.000617407
 
 INTERPOLATION DISTANCE: 5.6115995398
 
 *** SCFTOL TIGHTEN TO 0.100E-06 ***
 
 *** CDFTOL TIGHTEN TO 0.750E-04 ***


 COORDINATES OF OPTIMIZATION STEP 3 IN ANGSTROM

  NO.  ATOM        X              Y              Z        Z-ATOM   MASS   TYPE

    1  O        -0.071179      -0.000008       0.756162       8    15.999  QM
    2  C         0.057011       0.000005       1.903607       6    12.011  QM
    3  H         0.148478       0.000137      -0.910472       1     1.008  QM
    4  N         0.023510       0.000005      -1.961047       7    14.007  QM
    5  H        -0.975372       0.000016      -2.242966       1     1.008  QM
    6  H         0.478510      -0.840625      -2.353718       1     1.008  QM
    7  H         0.478585       0.840499      -2.353911       1     1.008  QM


 
 NEW SCF-ENERGY CALCULATED IN 10 CYCLES
 

 TOTAL ENERGY    =       -170.031555640

 ENERGY CHANGE =         -0.000610171
 ENERGY RATIO  =          0.988279582
 TRUST RADIUS  =          0.200000000
 
 BFGS DELTA*GAMMA: 0.128E-02
 
 BFGS DELTA*DE2*DELTA: 0.124E-02
 
 *** ENTERING OPTIMIZATION CYCLE: 4 ***
 

 PROJECTED CARTESIAN GRADIENTS IN A.U.

  NO.  ATOM        X             Y             Z

    1  O        0.000115     -0.000001      0.008320
    2  C       -0.000639      0.000000     -0.015710
    3  H        0.008947      0.000005      0.009156
    4  N       -0.001641     -0.000001      0.003565
    5  H       -0.002021     -0.000000     -0.004638
    6  H        0.000470     -0.000011      0.001637
    7  H        0.000470      0.000010      0.001641


 ACTIVE CARTESIAN GRADIENTS

              1          2          3          4          5          6
           0.000151  -0.000001   0.010306  -0.002238  -0.000001  -0.015236

              7          8          9         10         11         12
           0.010631   0.000006   0.007704   0.002158   0.000001   0.002008

             13         14         15
          -0.001639   0.000001  -0.000015


 FULL LOCAL GRADIENT

              1          2          3          4          5          6
          -0.017811  -0.000001   0.010022   0.000691   0.000000  -0.004745

              7          8          9         10         11         12
           0.004668   0.000003   0.000316   0.002684   0.000002   0.007377

             13         14         15
          -0.001717   0.000001  -0.000031


 TANGENTIAL LOCAL GRADIENTS IN A.U.

              1          2          3          4          5          6
          -0.000001   0.010022   0.000691   0.000000  -0.004745   0.004668

              7          8          9         10         11         12
           0.000003   0.000316   0.002684   0.000002   0.007377  -0.001717

             13         14
           0.000001  -0.000031

 COSANG =        -0.381478799
 
 RMSQ FORCE :   0.0038721  MAXIMUM :   0.0003000  CONVERGED : NO
 MAX FORCE  :   0.0100224  MAXIMUM :   0.0004500  CONVERGED : NO
 RMSQ FORCE6:   3.1600998  MAXIMUM6:   0.0003000  CONVERGED : NO
 MAX FORCE6 :   3.1593268  MAXIMUM6:   0.0004500  CONVERGED : NO
 RMSQ DR    :   0.0090319  MAXIMUM :   0.0012000  CONVERGED : NO
 MAX DR     :   0.0198051  MAXIMUM :   0.0018000  CONVERGED : NO
 


 HESSIAN EIGENVALUES


                1           2           3           4           5           6
             0.60968     0.99994     1.00000     1.00000     1.00000     1.00000
 


                7           8           9          10          11          12
             1.00000     1.00000     1.00000     1.00000     1.00000     1.00126
 


               13          14
             1.01053     2.34938
 


 LAMBDA FOR LMQA STEP: 0.00

  |TANGENTIAL STEP| =   0.011854  |PARALLEL STEP| =   0.000013


 STEP IN NORMAL COORDINATES

              1          2          3          4          5          6
          -0.002898  -0.000001  -0.002467  -0.003225  -0.000001  -0.000408

              7          8          9         10         11         12
          -0.007166  -0.000004  -0.003974  -0.002411  -0.000002  -0.006227

             13         14         15
           0.001915  -0.000001   0.000258

 DISPLACEMENT STEP IN ANGSTROM

  NO.  ATOM        X             Y             Z

    1  O       -0.001166     -0.000000     -0.001040
    2  C        0.000752      0.000000      0.000245
    3  H       -0.001652     -0.000001     -0.002200
    4  N        0.000964      0.000000     -0.000236
    5  H        0.001085      0.000000      0.005012
    6  H       -0.000490      0.000097      0.000684
    7  H       -0.000490     -0.000096      0.000682


 ACTIVE CARTESIAN DISPLACEMENT STEP

              1          2          3          4          5          6
          -0.002898  -0.000001  -0.002467  -0.003225  -0.000001  -0.000408

              7          8          9         10         11         12
          -0.007166  -0.000004  -0.003974  -0.002411  -0.000002  -0.006227

             13         14         15
           0.001915  -0.000001   0.000258
 
 PREDICTED ENERGY CHANGE: -0.000069982
 
 INTERPOLATION DISTANCE: 5.6115995398


 COORDINATES OF OPTIMIZATION STEP 4 IN ANGSTROM

  NO.  ATOM        X              Y              Z        Z-ATOM   MASS   TYPE

    1  O        -0.072345      -0.000009       0.755122       8    15.999  QM
    2  C         0.057763       0.000005       1.903852       6    12.011  QM
    3  H         0.146827       0.000136      -0.912672       1     1.008  QM
    4  N         0.024475       0.000005      -1.961283       7    14.007  QM
    5  H        -0.974288       0.000016      -2.237954       1     1.008  QM
    6  H         0.478020      -0.840528      -2.353034       1     1.008  QM
    7  H         0.478095       0.840403      -2.353230       1     1.008  QM


 
 NEW SCF-ENERGY CALCULATED IN 9 CYCLES
 

 TOTAL ENERGY    =       -170.031681079

 ENERGY CHANGE =         -0.000125439
 ENERGY RATIO  =          1.792453252
 TRUST RADIUS  =          0.200000000
 
 BFGS DELTA*GAMMA: 0.303E-04
 
 BFGS DELTA*DE2*DELTA: 0.140E-03
 
 *** ENTERING OPTIMIZATION CYCLE: 5 ***
 

 PROJECTED CARTESIAN GRADIENTS IN A.U.

  NO.  ATOM        X             Y             Z

    1  O       -0.000238     -0.000001      0.005159
    2  C       -0.000235      0.000000     -0.012191
    3  H        0.008223      0.000005      0.007737
    4  N       -0.001475     -0.000001      0.003591
    5  H       -0.001040     -0.000000     -0.003738
    6  H        0.000037      0.000598      0.002071
    7  H        0.000037     -0.000599      0.002075


 ACTIVE CARTESIAN GRADIENTS

              1          2          3          4          5          6
          -0.000313  -0.000001   0.006386  -0.002053  -0.000001  -0.012579

              7          8          9         10         11         12
           0.009672   0.000005   0.006277   0.001944   0.000001   0.001105

             13         14         15
          -0.000502   0.000001   0.000846


 FULL LOCAL GRADIENT

              1          2          3          4          5          6
          -0.015178  -0.000001   0.006105   0.000381  -0.000000  -0.003806

              7          8          9         10         11         12
           0.004646   0.000002   0.000026   0.002380   0.000001   0.005633

             13         14         15
          -0.000563   0.000001   0.000833


 TANGENTIAL LOCAL GRADIENTS IN A.U.

              1          2          3          4          5          6
          -0.000001   0.006105   0.000381  -0.000000  -0.003806   0.004646

              7          8          9         10         11         12
           0.000002   0.000026   0.002380   0.000001   0.005633  -0.000563

             13         14
           0.000001   0.000833

 COSANG =         0.979335661
 
 RMSQ FORCE :   0.0028271  MAXIMUM :   0.0003000  CONVERGED : NO
 MAX FORCE  :   0.0061047  MAXIMUM :   0.0004500  CONVERGED : NO
 RMSQ FORCE6:   2.2351983  MAXIMUM6:   0.0003000  CONVERGED : NO
 MAX FORCE6 :   2.2382693  MAXIMUM6:   0.0004500  CONVERGED : NO
 RMSQ DR    :   0.0030607  MAXIMUM :   0.0012000  CONVERGED : NO
 MAX DR     :   0.0071657  MAXIMUM :   0.0018000  CONVERGED : NO
 


 HESSIAN EIGENVALUES


                1           2           3           4           5           6
             0.15593     0.95449     0.99994     1.00000     1.00000     1.00000
 


                7           8           9          10          11          12
             1.00000     1.00000     1.00000     1.00000     1.00000     1.00028
 


               13          14
             1.03118     2.03898
 


 LAMBDA FOR LMQA STEP: 0.00

  |TANGENTIAL STEP| =   0.054649  |PARALLEL STEP| =   0.000266


 STEP IN NORMAL COORDINATES

              1          2          3          4          5          6
          -0.013022  -0.000007  -0.005913  -0.015533  -0.000006  -0.002478

              7          8          9         10         11         12
          -0.036129  -0.000022  -0.016566  -0.012156  -0.000006  -0.027822

             13         14         15
           0.005057  -0.000004  -0.002732

 DISPLACEMENT STEP IN ANGSTROM

  NO.  ATOM        X             Y             Z

    1  O       -0.005238     -0.000003     -0.002462
    2  C        0.003242      0.000002     -0.000205
    3  H       -0.008647     -0.000006     -0.009596
    4  N        0.004743      0.000003     -0.002080
    5  H        0.003565      0.000001      0.023910
    6  H       -0.001462     -0.001022      0.001985
    7  H       -0.001461      0.001022      0.001971


 ACTIVE CARTESIAN DISPLACEMENT STEP

              1          2          3          4          5          6
          -0.013022  -0.000007  -0.005913  -0.015533  -0.000006  -0.002478

              7          8          9         10         11         12
          -0.036129  -0.000022  -0.016566  -0.012156  -0.000006  -0.027822

             13         14         15
           0.005057  -0.000004  -0.002732
 
 PREDICTED ENERGY CHANGE: -0.000241178
 
 INTERPOLATION DISTANCE: 5.6115995398
 
 *** SCFTOL TIGHTEN TO 0.500E-07 ***
 
 *** CDFTOL TIGHTEN TO 0.250E-04 ***


 COORDINATES OF OPTIMIZATION STEP 5 IN ANGSTROM

  NO.  ATOM        X              Y              Z        Z-ATOM   MASS   TYPE

    1  O        -0.077583      -0.000012       0.752660       8    15.999  QM
    2  C         0.061006       0.000007       1.903647       6    12.011  QM
    3  H         0.138180       0.000129      -0.922268       1     1.008  QM
    4  N         0.029217       0.000008      -1.963363       7    14.007  QM
    5  H        -0.970722       0.000017      -2.214044       1     1.008  QM
    6  H         0.476558      -0.841550      -2.351049       1     1.008  QM
    7  H         0.476634       0.841425      -2.351258       1     1.008  QM


 
 NEW SCF-ENERGY CALCULATED IN 10 CYCLES
 

 TOTAL ENERGY    =       -170.031951101

 ENERGY CHANGE =         -0.000270022
 ENERGY RATIO  =          1.119596079
 TRUST RADIUS  =          0.200000000
 
 BFGS DELTA*GAMMA: 0.429E-03
 
 BFGS DELTA*DE2*DELTA: 0.484E-03
 
 *** ENTERING OPTIMIZATION CYCLE: 6 ***
 

 PROJECTED CARTESIAN GRADIENTS IN A.U.

  NO.  ATOM        X             Y             Z

    1  O       -0.000987     -0.000001     -0.001018
    2  C        0.000623      0.000001     -0.005149
    3  H        0.004557      0.000002      0.001942
    4  N       -0.000638      0.000000      0.003392
    5  H        0.002369     -0.000001      0.000316
    6  H       -0.001383      0.002388      0.003463
    7  H       -0.001384     -0.002389      0.003465


 ACTIVE CARTESIAN GRADIENTS

              1          2          3          4          5          6
          -0.001299  -0.000001  -0.001277  -0.001623  -0.000001  -0.007177

              7          8          9         10         11         12
           0.004847   0.000002   0.000570   0.000835   0.000002  -0.002467

             13         14         15
           0.003292   0.000001   0.003378


 FULL LOCAL GRADIENT

              1          2          3          4          5          6
          -0.008361  -0.000000  -0.001567  -0.000170  -0.000000  -0.001905

              7          8          9         10         11         12
           0.001908   0.000000  -0.002750   0.001031   0.000002  -0.000151

             13         14         15
           0.003266   0.000001   0.003366


 TANGENTIAL LOCAL GRADIENTS IN A.U.

              1          2          3          4          5          6
          -0.000000  -0.001567  -0.000170  -0.000000  -0.001905   0.001908

              7          8          9         10         11         12
           0.000000  -0.002750   0.001031   0.000002  -0.000151   0.003266

             13         14
           0.000001   0.003366

 COSANG =         0.133503363
 
 RMSQ FORCE :   0.0016987  MAXIMUM :   0.0003000  CONVERGED : NO
 MAX FORCE  :   0.0033664  MAXIMUM :   0.0004500  CONVERGED : NO
 RMSQ FORCE6:   0.0426737  MAXIMUM6:   0.0003000  CONVERGED : NO
 MAX FORCE6 :   0.1500880  MAXIMUM6:   0.0004500  CONVERGED : NO
 RMSQ DR    :   0.0141104  MAXIMUM :   0.0012000  CONVERGED : NO
 MAX DR     :   0.0361292  MAXIMUM :   0.0018000  CONVERGED : NO
 


 HESSIAN EIGENVALUES


                1           2           3           4           5           6
             0.12926     0.94550     0.99997     1.00000     1.00000     1.00000
 


                7           8           9          10          11          12
             1.00000     1.00000     1.00000     1.00000     1.00026     1.00033
 


               13          14
             1.05241     2.13425
 


 LAMBDA FOR LMQA STEP: 0.00

  |TANGENTIAL STEP| =   0.012505  |PARALLEL STEP| =   0.000014


 STEP IN NORMAL COORDINATES

              1          2          3          4          5          6
          -0.003130  -0.000001  -0.000055  -0.004139  -0.000002   0.001040

              7          8          9         10         11         12
          -0.008457  -0.000004  -0.000075  -0.003210  -0.000003  -0.004950

             13         14         15
          -0.002545  -0.000001  -0.003943

 DISPLACEMENT STEP IN ANGSTROM

  NO.  ATOM        X             Y             Z

    1  O       -0.001259     -0.000000     -0.000007
    2  C        0.000735      0.000000      0.000342
    3  H       -0.001827     -0.000001     -0.000485
    4  N        0.001092      0.000000     -0.001345
    5  H       -0.000651      0.000000      0.005407
    6  H        0.000443     -0.001475     -0.000529
    7  H        0.000443      0.001476     -0.000533


 ACTIVE CARTESIAN DISPLACEMENT STEP

              1          2          3          4          5          6
          -0.003130  -0.000001  -0.000055  -0.004139  -0.000002   0.001040

              7          8          9         10         11         12
          -0.008457  -0.000004  -0.000075  -0.003210  -0.000003  -0.004950

             13         14         15
          -0.002545  -0.000001  -0.003943
 
 PREDICTED ENERGY CHANGE: -0.000024842
 
 INTERPOLATION DISTANCE: 5.6115995398
 
 *** SCFTOL TIGHTEN TO 0.250E-07 ***
 
 *** CDFTOL TIGHTEN TO 0.100E-04 ***


 COORDINATES OF OPTIMIZATION STEP 6 IN ANGSTROM

  NO.  ATOM        X              Y              Z        Z-ATOM   MASS   TYPE

    1  O        -0.078842      -0.000012       0.752653       8    15.999  QM
    2  C         0.061741       0.000007       1.903989       6    12.011  QM
    3  H         0.136353       0.000128      -0.922753       1     1.008  QM
    4  N         0.030309       0.000008      -1.964708       7    14.007  QM
    5  H        -0.971373       0.000017      -2.208637       1     1.008  QM
    6  H         0.477001      -0.843026      -2.351577       1     1.008  QM
    7  H         0.477077       0.842901      -2.351791       1     1.008  QM


 
 NEW SCF-ENERGY CALCULATED IN 9 CYCLES
 

 TOTAL ENERGY    =       -170.031992126

 ENERGY CHANGE =         -0.000041024
 ENERGY RATIO  =          1.651383600
 TRUST RADIUS  =          0.200000000
 
 BFGS DELTA*GAMMA: 0.176E-04
 
 BFGS DELTA*DE2*DELTA: 0.500E-04
 
 *** ENTERING OPTIMIZATION CYCLE: 7 ***
 

 PROJECTED CARTESIAN GRADIENTS IN A.U.

  NO.  ATOM        X             Y             Z

    1  O       -0.001069     -0.000001     -0.001881
    2  C        0.000732      0.000001     -0.003705
    3  H        0.003864      0.000002      0.002369
    4  N       -0.000532     -0.000000      0.002656
    5  H        0.002124     -0.000000      0.001144
    6  H       -0.001136      0.001846      0.003435
    7  H       -0.001136     -0.001846      0.003436


 ACTIVE CARTESIAN GRADIENTS

              1          2          3          4          5          6
          -0.001407  -0.000001  -0.002347  -0.001528  -0.000001  -0.005829

              7          8          9         10         11         12
           0.003942   0.000002   0.001152   0.000459   0.000000  -0.003150

             13         14         15
           0.002833  -0.000000   0.002610


 FULL LOCAL GRADIENT

              1          2          3          4          5          6
          -0.007450  -0.000000  -0.002630  -0.000256  -0.000000  -0.001390

              7          8          9         10         11         12
           0.001511   0.000000  -0.001631   0.000624   0.000001  -0.001133

             13         14         15
           0.002806  -0.000000   0.002595


 TANGENTIAL LOCAL GRADIENTS IN A.U.

              1          2          3          4          5          6
          -0.000000  -0.002630  -0.000256  -0.000000  -0.001390   0.001511

              7          8          9         10         11         12
           0.000000  -0.001631   0.000624   0.000001  -0.001133   0.002806

             13         14
          -0.000000   0.002595

 COSANG =         0.942721782
 
 RMSQ FORCE :   0.0014672  MAXIMUM :   0.0003000  CONVERGED : NO
 MAX FORCE  :   0.0028058  MAXIMUM :   0.0004500  CONVERGED : NO
 RMSQ FORCE6:   0.0125599  MAXIMUM6:   0.0003000  CONVERGED : NO
 MAX FORCE6 :   0.0389029  MAXIMUM6:   0.0004500  CONVERGED : NO
 RMSQ DR    :   0.0032288  MAXIMUM :   0.0012000  CONVERGED : NO
 MAX DR     :   0.0084572  MAXIMUM :   0.0018000  CONVERGED : NO
 


 HESSIAN EIGENVALUES


                1           2           3           4           5           6
             0.09358     0.47632     0.99531     0.99996     1.00000     1.00000
 


                7           8           9          10          11          12
             1.00000     1.00000     1.00000     1.00000     1.00006     1.00031
 


               13          14
             1.02559     2.12541
 


 LAMBDA FOR LMQA STEP: 0.00

  |TANGENTIAL STEP| =   0.023622  |PARALLEL STEP| =   0.000050


 STEP IN NORMAL COORDINATES

              1          2          3          4          5          6
          -0.005852  -0.000003   0.002395  -0.008401  -0.000003   0.002521

              7          8          9         10         11         12
          -0.014820  -0.000007   0.001941  -0.005798  -0.000005  -0.005809

             13         14         15
          -0.007853  -0.000001  -0.009417

 DISPLACEMENT STEP IN ANGSTROM

  NO.  ATOM        X             Y             Z

    1  O       -0.002355     -0.000001      0.001054
    2  C        0.001293      0.000001      0.000370
    3  H       -0.002785     -0.000002     -0.000004
    4  N        0.001999      0.000001     -0.002684
    5  H       -0.002577      0.000001      0.009106
    6  H        0.001413     -0.003524     -0.002283
    7  H        0.001413      0.003524     -0.002291


 ACTIVE CARTESIAN DISPLACEMENT STEP

              1          2          3          4          5          6
          -0.005852  -0.000003   0.002395  -0.008401  -0.000003   0.002521

              7          8          9         10         11         12
          -0.014820  -0.000007   0.001941  -0.005798  -0.000005  -0.005809

             13         14         15
          -0.007853  -0.000001  -0.009417
 
 PREDICTED ENERGY CHANGE: -0.000043065
 
 INTERPOLATION DISTANCE: 5.6115995398


 COORDINATES OF OPTIMIZATION STEP 7 IN ANGSTROM

  NO.  ATOM        X              Y              Z        Z-ATOM   MASS   TYPE

    1  O        -0.081197      -0.000013       0.753708       8    15.999  QM
    2  C         0.063035       0.000008       1.904359       6    12.011  QM
    3  H         0.133568       0.000127      -0.922756       1     1.008  QM
    4  N         0.032308       0.000009      -1.967393       7    14.007  QM
    5  H        -0.973950       0.000018      -2.199531       1     1.008  QM
    6  H         0.478414      -0.846549      -2.353861       1     1.008  QM
    7  H         0.478490       0.846425      -2.354082       1     1.008  QM


 
 NEW SCF-ENERGY CALCULATED IN 13 CYCLES
 

 TOTAL ENERGY    =       -170.032040225

 ENERGY CHANGE =         -0.000048099
 ENERGY RATIO  =          1.116899282
 TRUST RADIUS  =          0.200000000
 
 BFGS DELTA*GAMMA: 0.769E-04
 
 BFGS DELTA*DE2*DELTA: 0.871E-04
 
 *** ENTERING OPTIMIZATION CYCLE: 8 ***
 

 PROJECTED CARTESIAN GRADIENTS IN A.U.

  NO.  ATOM        X             Y             Z

    1  O       -0.001073     -0.000001     -0.000907
    2  C        0.000704      0.000000     -0.003995
    3  H        0.002699      0.000001      0.003918
    4  N       -0.000236     -0.000000      0.001470
    5  H        0.000445     -0.000000      0.002273
    6  H       -0.000209      0.000005      0.002867
    7  H       -0.000209     -0.000005      0.002867


 ACTIVE CARTESIAN GRADIENTS

              1          2          3          4          5          6
          -0.001412  -0.000001  -0.001142  -0.001513  -0.000001  -0.005625

              7          8          9         10         11         12
           0.002392   0.000001   0.003000  -0.000005  -0.000001  -0.003590

             13         14         15
           0.000582  -0.000001   0.000007


 FULL LOCAL GRADIENT

              1          2          3          4          5          6
          -0.007680  -0.000000  -0.001466   0.000012  -0.000000  -0.001129

              7          8          9         10         11         12
           0.000083  -0.000000   0.000329   0.000155  -0.000000  -0.001529

             13         14         15
           0.000544  -0.000001  -0.000022


 TANGENTIAL LOCAL GRADIENTS IN A.U.

              1          2          3          4          5          6
          -0.000000  -0.001466   0.000012  -0.000000  -0.001129   0.000083

              7          8          9         10         11         12
          -0.000000   0.000329   0.000155  -0.000000  -0.001529   0.000544

             13         14
          -0.000001  -0.000022

 COSANG =         0.608010460
 
 RMSQ FORCE :   0.0006653  MAXIMUM :   0.0003000  CONVERGED : NO
 MAX FORCE  :   0.0015286  MAXIMUM :   0.0004500  CONVERGED : NO
 RMSQ FORCE6:   0.0045652  MAXIMUM6:   0.0003000  CONVERGED : NO
 MAX FORCE6 :   0.0124582  MAXIMUM6:   0.0004500  CONVERGED : NO
 RMSQ DR    :   0.0060993  MAXIMUM :   0.0012000  CONVERGED : NO
 MAX DR     :   0.0148197  MAXIMUM :   0.0018000  CONVERGED : NO
 


 HESSIAN EIGENVALUES


                1           2           3           4           5           6
             0.09709     0.40160     0.99603     1.00000     1.00000     1.00000
 


                7           8           9          10          11          12
             1.00000     1.00000     1.00000     1.00003     1.00029     1.00034
 


               13          14
             1.06199     2.06263
 


 LAMBDA FOR LMQA STEP: 0.00

  |TANGENTIAL STEP| =   0.003497  |PARALLEL STEP| =   0.000001


 STEP IN NORMAL COORDINATES

              1          2          3          4          5          6
          -0.000752  -0.000000   0.001232  -0.001625  -0.000001   0.000818

              7          8          9         10         11         12
          -0.000207   0.000000   0.000857  -0.000492   0.000000   0.001587

             13         14         15
          -0.001560   0.000001  -0.000928

 DISPLACEMENT STEP IN ANGSTROM

  NO.  ATOM        X             Y             Z

    1  O       -0.000302     -0.000000      0.000530
    2  C        0.000116      0.000000      0.000057
    3  H        0.000509      0.000000      0.000252
    4  N        0.000099      0.000000     -0.000229
    5  H       -0.000620      0.000000      0.000207
    6  H        0.000274     -0.000347     -0.000957
    7  H        0.000273      0.000347     -0.000957


 ACTIVE CARTESIAN DISPLACEMENT STEP

              1          2          3          4          5          6
          -0.000752  -0.000000   0.001232  -0.001625  -0.000001   0.000818

              7          8          9         10         11         12
          -0.000207   0.000000   0.000857  -0.000492   0.000000   0.001587

             13         14         15
          -0.001560   0.000001  -0.000928
 
 PREDICTED ENERGY CHANGE: -0.000003505
 
 INTERPOLATION DISTANCE: 5.6115995398


 COORDINATES OF OPTIMIZATION STEP 8 IN ANGSTROM

  NO.  ATOM        X              Y              Z        Z-ATOM   MASS   TYPE

    1  O        -0.081499      -0.000013       0.754238       8    15.999  QM
    2  C         0.063150       0.000008       1.904416       6    12.011  QM
    3  H         0.134077       0.000127      -0.922505       1     1.008  QM
    4  N         0.032408       0.000009      -1.967622       7    14.007  QM
    5  H        -0.974570       0.000019      -2.199324       1     1.008  QM
    6  H         0.478687      -0.846896      -2.354818       1     1.008  QM
    7  H         0.478763       0.846772      -2.355039       1     1.008  QM


 
 NEW SCF-ENERGY CALCULATED IN 9 CYCLES
 

 TOTAL ENERGY    =       -170.032045764

 ENERGY CHANGE =         -0.000005539
 ENERGY RATIO  =          1.580338821
 TRUST RADIUS  =          0.200000000
 
 BFGS DELTA*GAMMA: 0.297E-05
 
 BFGS DELTA*DE2*DELTA: 0.703E-05
 
 *** ENTERING OPTIMIZATION CYCLE: 9 ***
 

 PROJECTED CARTESIAN GRADIENTS IN A.U.

  NO.  ATOM        X             Y             Z

    1  O       -0.000974     -0.000001     -0.000071
    2  C        0.000587      0.000000     -0.004949
    3  H        0.002711      0.000002      0.004269
    4  N       -0.000244     -0.000000      0.001528
    5  H       -0.000027     -0.000000      0.002163
    6  H        0.000039     -0.000382      0.002619
    7  H        0.000040      0.000382      0.002619


 ACTIVE CARTESIAN GRADIENTS

              1          2          3          4          5          6
          -0.001281  -0.000001  -0.000105  -0.001565  -0.000001  -0.006358

              7          8          9         10         11         12
           0.002405   0.000001   0.003364  -0.000033  -0.000000  -0.003246

             13         14         15
          -0.000014  -0.000000  -0.000541


 FULL LOCAL GRADIENT

              1          2          3          4          5          6
          -0.008297  -0.000000  -0.000429   0.000097  -0.000000  -0.001377

              7          8          9         10         11         12
          -0.000163  -0.000000   0.000411   0.000143  -0.000000  -0.000990

             13         14         15
          -0.000058  -0.000000  -0.000573


 TANGENTIAL LOCAL GRADIENTS IN A.U.

              1          2          3          4          5          6
          -0.000000  -0.000429   0.000097  -0.000000  -0.001377  -0.000163

              7          8          9         10         11         12
          -0.000000   0.000411   0.000143  -0.000000  -0.000990  -0.000058

             13         14
          -0.000000  -0.000573

 COSANG =         0.807465404
 
 RMSQ FORCE :   0.0005082  MAXIMUM :   0.0003000  CONVERGED : NO
 MAX FORCE  :   0.0013769  MAXIMUM :   0.0004500  CONVERGED : NO
 RMSQ FORCE6:   0.0019522  MAXIMUM6:   0.0003000  CONVERGED : NO
 MAX FORCE6 :   0.0045414  MAXIMUM6:   0.0004500  CONVERGED : NO
 RMSQ DR    :   0.0009029  MAXIMUM :   0.0012000  CONVERGED :YES
 MAX DR     :   0.0016252  MAXIMUM :   0.0018000  CONVERGED :YES
 


 HESSIAN EIGENVALUES


                1           2           3           4           5           6
             0.09500     0.19580     0.78743     0.99969     1.00000     1.00000
 


                7           8           9          10          11          12
             1.00000     1.00000     1.00000     1.00001     1.00005     1.00035
 


               13          14
             1.05430     2.33230
 


 LAMBDA FOR LMQA STEP: 0.00

  |TANGENTIAL STEP| =   0.007672  |PARALLEL STEP| =   0.000005


 STEP IN NORMAL COORDINATES

              1          2          3          4          5          6
          -0.002279  -0.000000   0.002470  -0.004619  -0.000002   0.002178

              7          8          9         10         11         12
           0.000295   0.000002   0.000954  -0.001028   0.000002   0.003851

             13         14         15
          -0.002128   0.000002  -0.000285

 DISPLACEMENT STEP IN ANGSTROM

  NO.  ATOM        X             Y             Z

    1  O       -0.000917     -0.000000      0.001068
    2  C        0.000390     -0.000000      0.000304
    3  H        0.001800      0.000001      0.000047
    4  N        0.000223      0.000000     -0.000364
    5  H       -0.000845      0.000000      0.000428
    6  H        0.000260     -0.000107     -0.002211
    7  H        0.000259      0.000106     -0.002211


 ACTIVE CARTESIAN DISPLACEMENT STEP

              1          2          3          4          5          6
          -0.002279  -0.000000   0.002470  -0.004619  -0.000002   0.002178

              7          8          9         10         11         12
           0.000295   0.000002   0.000954  -0.001028   0.000002   0.003851

             13         14         15
          -0.002128   0.000002  -0.000285
 
 PREDICTED ENERGY CHANGE: -0.000006138
 
 INTERPOLATION DISTANCE: 5.6115995398


 COORDINATES OF OPTIMIZATION STEP 9 IN ANGSTROM

  NO.  ATOM        X              Y              Z        Z-ATOM   MASS   TYPE

    1  O        -0.082416      -0.000013       0.755306       8    15.999  QM
    2  C         0.063540       0.000008       1.904720       6    12.011  QM
    3  H         0.135878       0.000128      -0.922457       1     1.008  QM
    4  N         0.032630       0.000009      -1.967986       7    14.007  QM
    5  H        -0.975414       0.000019      -2.198896       1     1.008  QM
    6  H         0.478948      -0.847004      -2.357029       1     1.008  QM
    7  H         0.479023       0.846878      -2.357250       1     1.008  QM


 
 NEW SCF-ENERGY CALCULATED IN 9 CYCLES
 

 TOTAL ENERGY    =       -170.032055163

 ENERGY CHANGE =         -0.000009399
 ENERGY RATIO  =          1.531345423
 TRUST RADIUS  =          0.200000000
 
 BFGS DELTA*GAMMA: 0.584E-05
 
 BFGS DELTA*DE2*DELTA: 0.124E-04
 
 *** ENTERING OPTIMIZATION CYCLE: 10 ***
 

 PROJECTED CARTESIAN GRADIENTS IN A.U.

  NO.  ATOM        X             Y             Z

    1  O       -0.000821     -0.000001      0.001090
    2  C        0.000411      0.000001     -0.006349
    3  H        0.002763      0.000002      0.004648
    4  N       -0.000259      0.000000      0.001758
    5  H       -0.000684     -0.000000      0.001924
    6  H        0.000369     -0.000810      0.002225
    7  H        0.000369      0.000809      0.002225


 ACTIVE CARTESIAN GRADIENTS

              1          2          3          4          5          6
          -0.001080  -0.000001   0.001336  -0.001653  -0.000001  -0.007471

              7          8          9         10         11         12
           0.002466   0.000001   0.003740  -0.000042   0.000001  -0.002610

             13         14         15
          -0.000828   0.000000  -0.001145


 FULL LOCAL GRADIENT

              1          2          3          4          5          6
          -0.009145  -0.000000   0.001017   0.000188  -0.000000  -0.001761

              7          8          9         10         11         12
          -0.000495  -0.000000   0.000369   0.000157   0.000001  -0.000075

             13         14         15
          -0.000879   0.000000  -0.001181


 TANGENTIAL LOCAL GRADIENTS IN A.U.

              1          2          3          4          5          6
          -0.000000   0.001017   0.000188  -0.000000  -0.001761  -0.000495

              7          8          9         10         11         12
          -0.000000   0.000369   0.000157   0.000001  -0.000075  -0.000879

             13         14
           0.000000  -0.001181

 COSANG =         0.620001759
 
 RMSQ FORCE :   0.0006944  MAXIMUM :   0.0003000  CONVERGED : NO
 MAX FORCE  :   0.0017612  MAXIMUM :   0.0004500  CONVERGED : NO
 RMSQ FORCE6:   0.0011126  MAXIMUM6:   0.0003000  CONVERGED : NO
 MAX FORCE6 :   0.0021324  MAXIMUM6:   0.0004500  CONVERGED : NO
 RMSQ DR    :   0.0019810  MAXIMUM :   0.0012000  CONVERGED : NO
 MAX DR     :   0.0046185  MAXIMUM :   0.0018000  CONVERGED : NO
 


 HESSIAN EIGENVALUES


                1           2           3           4           5           6
             0.06466     0.11619     0.71244     0.99967     1.00000     1.00000
 


                7           8           9          10          11          12
             1.00000     1.00000     1.00000     1.00002     1.00031     1.00054
 


               13          14
             1.09264     2.90979
 


 LAMBDA FOR LMQA STEP: 0.00

  |TANGENTIAL STEP| =   0.015379  |PARALLEL STEP| =   0.000021


 STEP IN NORMAL COORDINATES

              1          2          3          4          5          6
          -0.005597  -0.000000   0.004257  -0.010539  -0.000003   0.004738

              7          8          9         10         11         12
          -0.000052   0.000005   0.000552  -0.002396   0.000002   0.006336

             13         14         15
          -0.002550   0.000002   0.000927

 DISPLACEMENT STEP IN ANGSTROM

  NO.  ATOM        X             Y             Z

    1  O       -0.002251     -0.000000      0.001850
    2  C        0.001039     -0.000000      0.000869
    3  H        0.003831      0.000003     -0.000651
    4  N        0.000619     -0.000000     -0.000831
    5  H       -0.000924      0.000000      0.001796
    6  H        0.000086      0.000346     -0.004207
    7  H        0.000085     -0.000348     -0.004207


 ACTIVE CARTESIAN DISPLACEMENT STEP

              1          2          3          4          5          6
          -0.005597  -0.000000   0.004257  -0.010539  -0.000003   0.004738

              7          8          9         10         11         12
          -0.000052   0.000005   0.000552  -0.002396   0.000002   0.006336

             13         14         15
          -0.002550   0.000002   0.000927
 
 PREDICTED ENERGY CHANGE: -0.000009766
 
 INTERPOLATION DISTANCE: 5.6115995398


 COORDINATES OF OPTIMIZATION STEP 10 IN ANGSTROM

  NO.  ATOM        X              Y              Z        Z-ATOM   MASS   TYPE

    1  O        -0.084667      -0.000013       0.757156       8    15.999  QM
    2  C         0.064579       0.000008       1.905589       6    12.011  QM
    3  H         0.139709       0.000131      -0.923109       1     1.008  QM
    4  N         0.033249       0.000009      -1.968817       7    14.007  QM
    5  H        -0.976338       0.000019      -2.197101       1     1.008  QM
    6  H         0.479034      -0.846658      -2.361237       1     1.008  QM
    7  H         0.479107       0.846530      -2.361457       1     1.008  QM


 
 NEW SCF-ENERGY CALCULATED IN 9 CYCLES
 

 TOTAL ENERGY    =       -170.032070775

 ENERGY CHANGE =         -0.000015612
 ENERGY RATIO  =          1.598607952
 TRUST RADIUS  =          0.200000000
 
 BFGS DELTA*GAMMA: 0.787E-05
 
 BFGS DELTA*DE2*DELTA: 0.198E-04
 
 *** ENTERING OPTIMIZATION CYCLE: 11 ***
 

 PROJECTED CARTESIAN GRADIENTS IN A.U.

  NO.  ATOM        X             Y             Z

    1  O       -0.000668     -0.000001      0.002219
    2  C        0.000232      0.000001     -0.007711
    3  H        0.002776      0.000002      0.004992
    4  N       -0.000264      0.000000      0.002053
    5  H       -0.001376     -0.000000      0.001678
    6  H        0.000722     -0.001128      0.001728
    7  H        0.000722      0.001126      0.001729


 ACTIVE CARTESIAN GRADIENTS

              1          2          3          4          5          6
          -0.000879  -0.000001   0.002737  -0.001754  -0.000001  -0.008554

              7          8          9         10         11         12
           0.002465   0.000002   0.004085  -0.000078   0.000002  -0.001834

             13         14         15
          -0.001698   0.000001  -0.001594


 FULL LOCAL GRADIENT

              1          2          3          4          5          6
          -0.009903  -0.000001   0.002426   0.000258  -0.000000  -0.002112

              7          8          9         10         11         12
          -0.000880  -0.000000   0.000314   0.000140   0.000002   0.000966

             13         14         15
          -0.001758   0.000001  -0.001632


 TANGENTIAL LOCAL GRADIENTS IN A.U.

              1          2          3          4          5          6
          -0.000001   0.002426   0.000258  -0.000000  -0.002112  -0.000880

              7          8          9         10         11         12
          -0.000000   0.000314   0.000140   0.000002   0.000966  -0.001758

             13         14
           0.000001  -0.001632

 COSANG =         0.926408044
 
 RMSQ FORCE :   0.0011337  MAXIMUM :   0.0003000  CONVERGED : NO
 MAX FORCE  :   0.0024258  MAXIMUM :   0.0004500  CONVERGED : NO
 RMSQ FORCE6:   0.0004968  MAXIMUM6:   0.0003000  CONVERGED : NO
 MAX FORCE6 :   0.0008217  MAXIMUM6:   0.0004500  CONVERGED : NO
 RMSQ DR    :   0.0039710  MAXIMUM :   0.0012000  CONVERGED : NO
 MAX DR     :   0.0105392  MAXIMUM :   0.0018000  CONVERGED : NO
 


 HESSIAN EIGENVALUES


                1           2           3           4           5           6
             0.02547     0.11176     0.66800     0.99972     1.00000     1.00000
 


                7           8           9          10          11          12
             1.00000     1.00000     1.00000     1.00002     1.00033     1.00311
 


               13          14
             1.10892     3.19108
 


 LAMBDA FOR LMQA STEP: 0.00

  |TANGENTIAL STEP| =   0.037141  |PARALLEL STEP| =   0.000123


 STEP IN NORMAL COORDINATES

              1          2          3          4          5          6
          -0.014661  -0.000002   0.009246  -0.026656  -0.000009   0.011724

              7          8          9         10         11         12
          -0.000925   0.000010  -0.000447  -0.006102   0.000001   0.012833

             13         14         15
          -0.003732   0.000003   0.003765

 DISPLACEMENT STEP IN ANGSTROM

  NO.  ATOM        X             Y             Z

    1  O       -0.005896     -0.000001      0.004034
    2  C        0.002810     -0.000000      0.002382
    3  H        0.009385      0.000007     -0.002533
    4  N        0.001701     -0.000001     -0.002202
    5  H       -0.001129      0.000001      0.005570
    6  H       -0.000402      0.001407     -0.009562
    7  H       -0.000405     -0.001410     -0.009563


 ACTIVE CARTESIAN DISPLACEMENT STEP

              1          2          3          4          5          6
          -0.014661  -0.000002   0.009246  -0.026656  -0.000009   0.011724

              7          8          9         10         11         12
          -0.000925   0.000010  -0.000447  -0.006102   0.000001   0.012833

             13         14         15
          -0.003732   0.000003   0.003765
 
 PREDICTED ENERGY CHANGE: -0.000020674
 
 INTERPOLATION DISTANCE: 5.6115995398


 COORDINATES OF OPTIMIZATION STEP 11 IN ANGSTROM

  NO.  ATOM        X              Y              Z        Z-ATOM   MASS   TYPE

    1  O        -0.090563      -0.000014       0.761190       8    15.999  QM
    2  C         0.067389       0.000008       1.907971       6    12.011  QM
    3  H         0.149094       0.000138      -0.925642       1     1.008  QM
    4  N         0.034950       0.000008      -1.971019       7    14.007  QM
    5  H        -0.977468       0.000020      -2.191531       1     1.008  QM
    6  H         0.478632      -0.845250      -2.370798       1     1.008  QM
    7  H         0.478702       0.845120      -2.371020       1     1.008  QM


 
 NEW SCF-ENERGY CALCULATED IN 11 CYCLES
 

 TOTAL ENERGY    =       -170.032101516

 ENERGY CHANGE =         -0.000030742
 ENERGY RATIO  =          1.486938503
 TRUST RADIUS  =          0.200000000
 
 BFGS DELTA*GAMMA: 0.229E-04
 
 BFGS DELTA*DE2*DELTA: 0.430E-04
 
 *** ENTERING OPTIMIZATION CYCLE: 12 ***
 

 PROJECTED CARTESIAN GRADIENTS IN A.U.

  NO.  ATOM        X             Y             Z

    1  O       -0.000621     -0.000001      0.003327
    2  C        0.000130      0.000000     -0.008997
    3  H        0.002706      0.000003      0.005353
    4  N       -0.000238      0.000000      0.002442
    5  H       -0.002160      0.000000      0.001433
    6  H        0.001184     -0.001230      0.000955
    7  H        0.001183      0.001227      0.000957


 ACTIVE CARTESIAN GRADIENTS

              1          2          3          4          5          6
          -0.000817  -0.000001   0.004111  -0.001879  -0.000001  -0.009547

              7          8          9         10         11         12
           0.002323   0.000003   0.004467  -0.000228   0.000002  -0.000719

             13         14         15
          -0.002757   0.000001  -0.001737


 FULL LOCAL GRADIENT

              1          2          3          4          5          6
          -0.010510  -0.000001   0.003778   0.000407  -0.000000  -0.002298

              7          8          9         10         11         12
          -0.001389   0.000001   0.000319  -0.000001   0.000002   0.002331

             13         14         15
          -0.002828   0.000001  -0.001770


 TANGENTIAL LOCAL GRADIENTS IN A.U.

              1          2          3          4          5          6
          -0.000001   0.003778   0.000407  -0.000000  -0.002298  -0.001389

              7          8          9         10         11         12
           0.000001   0.000319  -0.000001   0.000002   0.002331  -0.002828

             13         14
           0.000001  -0.001770

 COSANG =         0.973415259
 
 RMSQ FORCE :   0.0016545  MAXIMUM :   0.0003000  CONVERGED : NO
 MAX FORCE  :   0.0037784  MAXIMUM :   0.0004500  CONVERGED : NO
 RMSQ FORCE6:   0.0008391  MAXIMUM6:   0.0003000  CONVERGED : NO
 MAX FORCE6 :   0.0018801  MAXIMUM6:   0.0004500  CONVERGED : NO
 RMSQ DR    :   0.0095899  MAXIMUM :   0.0012000  CONVERGED : NO
 MAX DR     :   0.0266560  MAXIMUM :   0.0018000  CONVERGED : NO
 


 HESSIAN EIGENVALUES


                1           2           3           4           5           6
             0.01466     0.11203     0.63424     0.99991     1.00000     1.00000
 


                7           8           9          10          11          12
             1.00000     1.00000     1.00000     1.00005     1.00040     1.01052
 


               13          14
             1.11080     3.06111
 


 LAMBDA FOR LMQA STEP: 0.00

  |TANGENTIAL STEP| =   0.044024  |PARALLEL STEP| =   0.000173


 STEP IN NORMAL COORDINATES

              1          2          3          4          5          6
          -0.018120  -0.000003   0.009926  -0.032539  -0.000010   0.014090

              7          8          9         10         11         12
          -0.001109   0.000007  -0.002418  -0.007175  -0.000001   0.012595

             13         14         15
          -0.001631   0.000002   0.005845

 DISPLACEMENT STEP IN ANGSTROM

  NO.  ATOM        X             Y             Z

    1  O       -0.007285     -0.000001      0.004351
    2  C        0.003518      0.000000      0.003059
    3  H        0.011455      0.000006     -0.004033
    4  N        0.002141     -0.000001     -0.002790
    5  H       -0.000083      0.000001      0.007518
    6  H       -0.001235      0.002186     -0.010487
    7  H       -0.001238     -0.002188     -0.010490


 ACTIVE CARTESIAN DISPLACEMENT STEP

              1          2          3          4          5          6
          -0.018120  -0.000003   0.009926  -0.032539  -0.000010   0.014090

              7          8          9         10         11         12
          -0.001109   0.000007  -0.002418  -0.007175  -0.000001   0.012595

             13         14         15
          -0.001631   0.000002   0.005845
 
 PREDICTED ENERGY CHANGE: -0.000021586
 
 INTERPOLATION DISTANCE: 5.6115995398


 COORDINATES OF OPTIMIZATION STEP 12 IN ANGSTROM

  NO.  ATOM        X              Y              Z        Z-ATOM   MASS   TYPE

    1  O        -0.097848      -0.000015       0.765540       8    15.999  QM
    2  C         0.070907       0.000008       1.911030       6    12.011  QM
    3  H         0.160548       0.000145      -0.929675       1     1.008  QM
    4  N         0.037091       0.000007      -1.973809       7    14.007  QM
    5  H        -0.977551       0.000021      -2.184013       1     1.008  QM
    6  H         0.477398      -0.843064      -2.381285       1     1.008  QM
    7  H         0.477465       0.842932      -2.381510       1     1.008  QM


 
 NEW SCF-ENERGY CALCULATED IN 13 CYCLES
 

 TOTAL ENERGY    =       -170.032136542

 ENERGY CHANGE =         -0.000035026
 ENERGY RATIO  =          1.622605010
 TRUST RADIUS  =          0.200000000
 
 BFGS DELTA*GAMMA: 0.188E-04
 
 BFGS DELTA*DE2*DELTA: 0.452E-04
 
 *** ENTERING OPTIMIZATION CYCLE: 13 ***
 

 PROJECTED CARTESIAN GRADIENTS IN A.U.

  NO.  ATOM        X             Y             Z

    1  O       -0.000619     -0.000001      0.003134
    2  C        0.000122      0.000000     -0.008634
    3  H        0.002558      0.000004      0.005324
    4  N       -0.000261     -0.000000      0.002558
    5  H       -0.002142      0.000001      0.001449
    6  H        0.001301     -0.000683      0.000505
    7  H        0.001300      0.000682      0.000507


 ACTIVE CARTESIAN GRADIENTS

              1          2          3          4          5          6
          -0.000815  -0.000001   0.003871  -0.001927  -0.000001  -0.009188

              7          8          9         10         11         12
           0.002088   0.000004   0.004484  -0.000482   0.000001  -0.000188

             13         14         15
          -0.002889   0.000001  -0.000965


 FULL LOCAL GRADIENT

              1          2          3          4          5          6
          -0.010044  -0.000000   0.003554   0.000315  -0.000000  -0.002050

              7          8          9         10         11         12
          -0.001503   0.000002   0.000468  -0.000275   0.000001   0.002773

             13         14         15
          -0.002960   0.000001  -0.000986


 TANGENTIAL LOCAL GRADIENTS IN A.U.

              1          2          3          4          5          6
          -0.000000   0.003554   0.000315  -0.000000  -0.002050  -0.001503

              7          8          9         10         11         12
           0.000002   0.000468  -0.000275   0.000001   0.002773  -0.002960

             13         14
           0.000001  -0.000986

 COSANG =         0.986088436
 
 RMSQ FORCE :   0.0016237  MAXIMUM :   0.0003000  CONVERGED : NO
 MAX FORCE  :   0.0035535  MAXIMUM :   0.0004500  CONVERGED : NO
 RMSQ FORCE6:   0.0008084  MAXIMUM6:   0.0003000  CONVERGED : NO
 MAX FORCE6 :   0.0016354  MAXIMUM6:   0.0004500  CONVERGED : NO
 RMSQ DR    :   0.0113671  MAXIMUM :   0.0012000  CONVERGED : NO
 MAX DR     :   0.0325385  MAXIMUM :   0.0018000  CONVERGED : NO
 


 HESSIAN EIGENVALUES


                1           2           3           4           5           6
             0.00902     0.11413     0.53936     0.99993     1.00000     1.00000
 


                7           8           9          10          11          12
             1.00000     1.00000     1.00000     1.00008     1.00075     1.02924
 


               13          14
             1.04800     2.46464
 


 LAMBDA FOR LMQA STEP: 0.00

  |TANGENTIAL STEP| =   0.061786  |PARALLEL STEP| =   0.000340


 STEP IN NORMAL COORDINATES

              1          2          3          4          5          6
          -0.026484  -0.000004   0.012914  -0.046647  -0.000013   0.019728

              7          8          9         10         11         12
          -0.002171   0.000003  -0.005825  -0.009761  -0.000002   0.013577

             13         14         15
           0.000633  -0.000001   0.008102

 DISPLACEMENT STEP IN ANGSTROM

  NO.  ATOM        X             Y             Z

    1  O       -0.010644     -0.000002      0.005689
    2  C        0.005221      0.000000      0.004404
    3  H        0.016183      0.000006     -0.007031
    4  N        0.003297      0.000000     -0.004287
    5  H        0.001206      0.000000      0.011954
    6  H       -0.002647      0.003031     -0.013401
    7  H       -0.002650     -0.003032     -0.013408


 ACTIVE CARTESIAN DISPLACEMENT STEP

              1          2          3          4          5          6
          -0.026484  -0.000004   0.012914  -0.046647  -0.000013   0.019728

              7          8          9         10         11         12
          -0.002171   0.000003  -0.005825  -0.009761  -0.000002   0.013577

             13         14         15
           0.000633  -0.000001   0.008102
 
 PREDICTED ENERGY CHANGE: -0.000028033
 
 INTERPOLATION DISTANCE: 5.6115995398


 COORDINATES OF OPTIMIZATION STEP 13 IN ANGSTROM

  NO.  ATOM        X              Y              Z        Z-ATOM   MASS   TYPE

    1  O        -0.108492      -0.000017       0.771230       8    15.999  QM
    2  C         0.076129       0.000008       1.915433       6    12.011  QM
    3  H         0.176732       0.000151      -0.936706       1     1.008  QM
    4  N         0.040388       0.000007      -1.978096       7    14.007  QM
    5  H        -0.976345       0.000021      -2.172059       1     1.008  QM
    6  H         0.474751      -0.840033      -2.394687       1     1.008  QM
    7  H         0.474814       0.839900      -2.394918       1     1.008  QM


 
 NEW SCF-ENERGY CALCULATED IN 11 CYCLES
 

 TOTAL ENERGY    =       -170.032172475

 ENERGY CHANGE =         -0.000035933
 ENERGY RATIO  =          1.281782864
 TRUST RADIUS  =          0.200000000
 
 BFGS DELTA*GAMMA: 0.446E-04
 
 BFGS DELTA*DE2*DELTA: 0.598E-04
 
 *** ENTERING OPTIMIZATION CYCLE: 14 ***
 

 PROJECTED CARTESIAN GRADIENTS IN A.U.

  NO.  ATOM        X             Y             Z

    1  O       -0.001002     -0.000001      0.001434
    2  C        0.000508      0.000000     -0.006284
    3  H        0.002215      0.000004      0.004734
    4  N       -0.000220     -0.000001      0.002300
    5  H       -0.001219      0.000001      0.001818
    6  H        0.001030      0.000617      0.000424
    7  H        0.001030     -0.000616      0.000426


 ACTIVE CARTESIAN GRADIENTS

              1          2          3          4          5          6
          -0.001320  -0.000001   0.001755  -0.001849  -0.000001  -0.007160

              7          8          9         10         11         12
           0.001576   0.000005   0.003992  -0.000842  -0.000001  -0.000372

             13         14         15
          -0.001987   0.000000   0.000872


 FULL LOCAL GRADIENT

              1          2          3          4          5          6
          -0.008265   0.000000   0.001388   0.000327   0.000000  -0.001076

              7          8          9         10         11         12
          -0.001316   0.000003   0.000731  -0.000689  -0.000001   0.002076

             13         14         15
          -0.002045   0.000000   0.000867


 TANGENTIAL LOCAL GRADIENTS IN A.U.

              1          2          3          4          5          6
           0.000000   0.001388   0.000327   0.000000  -0.001076  -0.001316

              7          8          9         10         11         12
           0.000003   0.000731  -0.000689  -0.000001   0.002076  -0.002045

             13         14
           0.000000   0.000867

 COSANG =         0.874929566
 
 RMSQ FORCE :   0.0010412  MAXIMUM :   0.0003000  CONVERGED : NO
 MAX FORCE  :   0.0020763  MAXIMUM :   0.0004500  CONVERGED : NO
 RMSQ FORCE6:   0.0004750  MAXIMUM6:   0.0003000  CONVERGED : NO
 MAX FORCE6 :   0.0010761  MAXIMUM6:   0.0004500  CONVERGED : NO
 RMSQ DR    :   0.0159533  MAXIMUM :   0.0012000  CONVERGED : NO
 MAX DR     :   0.0466473  MAXIMUM :   0.0018000  CONVERGED : NO
 


 HESSIAN EIGENVALUES


                1           2           3           4           5           6
             0.00949     0.11443     0.43236     0.93446     1.00000     1.00000
 


                7           8           9          10          11          12
             1.00000     1.00000     1.00000     1.00005     1.00024     1.00126
 


               13          14
             1.07007     2.32154
 


 LAMBDA FOR LMQA STEP: 0.00

  |TANGENTIAL STEP| =   0.009327  |PARALLEL STEP| =   0.000008


 STEP IN NORMAL COORDINATES

              1          2          3          4          5          6
          -0.003458  -0.000001   0.001064  -0.006399  -0.000001   0.002834

              7          8          9         10         11         12
           0.000371  -0.000006  -0.003273  -0.000280  -0.000000  -0.001369

             13         14         15
           0.003451  -0.000002   0.000468

 DISPLACEMENT STEP IN ANGSTROM

  NO.  ATOM        X             Y             Z

    1  O       -0.001389     -0.000000      0.000479
    2  C        0.000673      0.000000      0.000787
    3  H        0.002478     -0.000002     -0.002202
    4  N        0.000521      0.000001     -0.000901
    5  H        0.001346     -0.000001      0.001869
    6  H       -0.001276      0.000175     -0.000466
    7  H       -0.001276     -0.000175     -0.000469


 ACTIVE CARTESIAN DISPLACEMENT STEP

              1          2          3          4          5          6
          -0.003458  -0.000001   0.001064  -0.006399  -0.000001   0.002834

              7          8          9         10         11         12
           0.000371  -0.000006  -0.003273  -0.000280  -0.000000  -0.001369

             13         14         15
           0.003451  -0.000002   0.000468
 
 PREDICTED ENERGY CHANGE: -0.000010086
 
 INTERPOLATION DISTANCE: 5.6115995398


 COORDINATES OF OPTIMIZATION STEP 14 IN ANGSTROM

  NO.  ATOM        X              Y              Z        Z-ATOM   MASS   TYPE

    1  O        -0.109882      -0.000017       0.771709       8    15.999  QM
    2  C         0.076801       0.000008       1.916220       6    12.011  QM
    3  H         0.179210       0.000149      -0.938908       1     1.008  QM
    4  N         0.040909       0.000008      -1.978997       7    14.007  QM
    5  H        -0.974999       0.000020      -2.170190       1     1.008  QM
    6  H         0.473475      -0.839858      -2.395153       1     1.008  QM
    7  H         0.473539       0.839725      -2.395387       1     1.008  QM


 
 NEW SCF-ENERGY CALCULATED IN 13 CYCLES
 

 TOTAL ENERGY    =       -170.032187730

 ENERGY CHANGE =         -0.000015255
 ENERGY RATIO  =          1.512541874
 TRUST RADIUS  =          0.200000000
 
 BFGS DELTA*GAMMA: 0.101E-04
 
 BFGS DELTA*DE2*DELTA: 0.203E-04
 
 *** ENTERING OPTIMIZATION CYCLE: 15 ***
 

 PROJECTED CARTESIAN GRADIENTS IN A.U.

  NO.  ATOM        X             Y             Z

    1  O       -0.001144     -0.000001      0.000363
    2  C        0.000685      0.000000     -0.004839
    3  H        0.002172      0.000003      0.004053
    4  N       -0.000276     -0.000001      0.001963
    5  H       -0.000145      0.000001      0.002049
    6  H        0.000599      0.001201      0.000919
    7  H        0.000599     -0.001200      0.000921


 ACTIVE CARTESIAN GRADIENTS

              1          2          3          4          5          6
          -0.001507  -0.000001   0.000424  -0.001759  -0.000001  -0.005935

              7          8          9         10         11         12
           0.001523   0.000004   0.003333  -0.000975  -0.000000  -0.001152

             13         14         15
          -0.000742   0.000000   0.001698


 FULL LOCAL GRADIENT

              1          2          3          4          5          6
          -0.007288   0.000000   0.000050   0.000266  -0.000000  -0.000638

              7          8          9         10         11         12
          -0.000936   0.000002   0.000547  -0.000844  -0.000000   0.000967

             13         14         15
          -0.000788   0.000000   0.001694


 TANGENTIAL LOCAL GRADIENTS IN A.U.

              1          2          3          4          5          6
           0.000000   0.000050   0.000266  -0.000000  -0.000638  -0.000936

              7          8          9         10         11         12
           0.000002   0.000547  -0.000844  -0.000000   0.000967  -0.000788

             13         14
           0.000000   0.001694

 COSANG =         0.802025254
 
 RMSQ FORCE :   0.0006966  MAXIMUM :   0.0003000  CONVERGED : NO
 MAX FORCE  :   0.0016939  MAXIMUM :   0.0004500  CONVERGED : NO
 RMSQ FORCE6:   0.0006460  MAXIMUM6:   0.0003000  CONVERGED : NO
 MAX FORCE6 :   0.0013031  MAXIMUM6:   0.0004500  CONVERGED : NO
 RMSQ DR    :   0.0024082  MAXIMUM :   0.0012000  CONVERGED : NO
 MAX DR     :   0.0063987  MAXIMUM :   0.0018000  CONVERGED : NO
 


 HESSIAN EIGENVALUES


                1           2           3           4           5           6
             0.00913     0.11353     0.26180     0.73391     1.00000     1.00000
 


                7           8           9          10          11          12
             1.00000     1.00000     1.00000     1.00002     1.00123     1.00230
 


               13          14
             1.09237     2.48400
 


 LAMBDA FOR LMQA STEP: 0.00

  |TANGENTIAL STEP| =   0.012904  |PARALLEL STEP| =   0.000015


 STEP IN NORMAL COORDINATES

              1          2          3          4          5          6
          -0.004560  -0.000001   0.001871  -0.009044  -0.000002   0.004416

              7          8          9         10         11         12
           0.001022  -0.000008  -0.004037   0.000465   0.000000  -0.001984

             13         14         15
           0.003837  -0.000003  -0.002167

 DISPLACEMENT STEP IN ANGSTROM

  NO.  ATOM        X             Y             Z

    1  O       -0.001832     -0.000000      0.000832
    2  C        0.000838      0.000000      0.001208
    3  H        0.003695     -0.000002     -0.002852
    4  N        0.000814      0.000001     -0.001544
    5  H        0.001216     -0.000001      0.002390
    6  H       -0.001771     -0.000811     -0.000632
    7  H       -0.001771      0.000811     -0.000636


 ACTIVE CARTESIAN DISPLACEMENT STEP

              1          2          3          4          5          6
          -0.004560  -0.000001   0.001871  -0.009044  -0.000002   0.004416

              7          8          9         10         11         12
           0.001022  -0.000008  -0.004037   0.000465   0.000000  -0.001984

             13         14         15
           0.003837  -0.000003  -0.002167
 
 PREDICTED ENERGY CHANGE: -0.000009563
 
 INTERPOLATION DISTANCE: 5.6115995398


 COORDINATES OF OPTIMIZATION STEP 15 IN ANGSTROM

  NO.  ATOM        X              Y              Z        Z-ATOM   MASS   TYPE

    1  O        -0.111714      -0.000018       0.772541       8    15.999  QM
    2  C         0.077639       0.000009       1.917428       6    12.011  QM
    3  H         0.182905       0.000147      -0.941760       1     1.008  QM
    4  N         0.041723       0.000010      -1.980540       7    14.007  QM
    5  H        -0.973784       0.000019      -2.167800       1     1.008  QM
    6  H         0.471704      -0.840669      -2.395784       1     1.008  QM
    7  H         0.471768       0.840535      -2.396023       1     1.008  QM


 
 NEW SCF-ENERGY CALCULATED IN 12 CYCLES
 

 TOTAL ENERGY    =       -170.032202860

 ENERGY CHANGE =         -0.000015130
 ENERGY RATIO  =          1.582052843
 TRUST RADIUS  =          0.200000000
 
 BFGS DELTA*GAMMA: 0.119E-04
 
 BFGS DELTA*DE2*DELTA: 0.193E-04
 
 *** ENTERING OPTIMIZATION CYCLE: 16 ***
 

 PROJECTED CARTESIAN GRADIENTS IN A.U.

  NO.  ATOM        X             Y             Z

    1  O       -0.001416     -0.000001     -0.001005
    2  C        0.000985      0.000000     -0.002982
    3  H        0.002179      0.000002      0.003446
    4  N       -0.000275     -0.000000      0.001521
    5  H        0.000773      0.000000      0.002251
    6  H        0.000158      0.001470      0.001466
    7  H        0.000158     -0.001471      0.001467


 ACTIVE CARTESIAN GRADIENTS

              1          2          3          4          5          6
          -0.001866  -0.000001  -0.001278  -0.001642  -0.000001  -0.004354

              7          8          9         10         11         12
           0.001521   0.000002   0.002762  -0.000973   0.000001  -0.002020

             13         14         15
           0.000396   0.000000   0.002080


 FULL LOCAL GRADIENT

              1          2          3          4          5          6
          -0.006129   0.000000  -0.001687   0.000283  -0.000000  -0.000017

              7          8          9         10         11         12
          -0.000395   0.000001   0.000548  -0.000869   0.000001  -0.000288

             13         14         15
           0.000361   0.000000   0.002074


 TANGENTIAL LOCAL GRADIENTS IN A.U.

              1          2          3          4          5          6
           0.000000  -0.001687   0.000283  -0.000000  -0.000017  -0.000395

              7          8          9         10         11         12
           0.000001   0.000548  -0.000869   0.000001  -0.000288   0.000361

             13         14
           0.000000   0.002074

 COSANG =         0.567969871
 
 RMSQ FORCE :   0.0007862  MAXIMUM :   0.0003000  CONVERGED : NO
 MAX FORCE  :   0.0020740  MAXIMUM :   0.0004500  CONVERGED : NO
 RMSQ FORCE6:   0.0005743  MAXIMUM6:   0.0003000  CONVERGED : NO
 MAX FORCE6 :   0.0010356  MAXIMUM6:   0.0004500  CONVERGED : NO
 RMSQ DR    :   0.0033317  MAXIMUM :   0.0012000  CONVERGED : NO
 MAX DR     :   0.0090443  MAXIMUM :   0.0018000  CONVERGED : NO
 


 HESSIAN EIGENVALUES


                1           2           3           4           5           6
             0.00878     0.11490     0.16045     0.65757     1.00000     1.00000
 


                7           8           9          10          11          12
             1.00000     1.00000     1.00000     1.00003     1.00196     1.00344
 


               13          14
             1.09213     2.86889
 


 LAMBDA FOR LMQA STEP: 0.00

  |TANGENTIAL STEP| =   0.011612  |PARALLEL STEP| =   0.000012


 STEP IN NORMAL COORDINATES

              1          2          3          4          5          6
          -0.003110  -0.000000   0.002359  -0.007698  -0.000002   0.004093

              7          8          9         10         11         12
           0.002397  -0.000006  -0.003195   0.001573   0.000000  -0.001078

             13         14         15
           0.002841  -0.000002  -0.003990

 DISPLACEMENT STEP IN ANGSTROM

  NO.  ATOM        X             Y             Z

    1  O       -0.001249     -0.000000      0.001030
    2  C        0.000449     -0.000000      0.001017
    3  H        0.003729     -0.000002     -0.002325
    4  N        0.000644      0.000001     -0.001456
    5  H        0.000528     -0.000001      0.001227
    6  H       -0.001616     -0.001493     -0.000541
    7  H       -0.001616      0.001493     -0.000545


 ACTIVE CARTESIAN DISPLACEMENT STEP

              1          2          3          4          5          6
          -0.003110  -0.000000   0.002359  -0.007698  -0.000002   0.004093

              7          8          9         10         11         12
           0.002397  -0.000006  -0.003195   0.001573   0.000000  -0.001078

             13         14         15
           0.002841  -0.000002  -0.003990
 
 PREDICTED ENERGY CHANGE: -0.000007000
 
 INTERPOLATION DISTANCE: 5.6115995398


 COORDINATES OF OPTIMIZATION STEP 16 IN ANGSTROM

  NO.  ATOM        X              Y              Z        Z-ATOM   MASS   TYPE

    1  O        -0.112963      -0.000018       0.773571       8    15.999  QM
    2  C         0.078088       0.000008       1.918445       6    12.011  QM
    3  H         0.186634       0.000145      -0.944086       1     1.008  QM
    4  N         0.042367       0.000011      -1.981997       7    14.007  QM
    5  H        -0.973256       0.000017      -2.166573       1     1.008  QM
    6  H         0.470088      -0.842162      -2.396325       1     1.008  QM
    7  H         0.470152       0.842028      -2.396568       1     1.008  QM


 
 NEW SCF-ENERGY CALCULATED IN 11 CYCLES
 

 TOTAL ENERGY    =       -170.032213852

 ENERGY CHANGE =         -0.000010993
 ENERGY RATIO  =          1.570336654
 TRUST RADIUS  =          0.200000000
 
 BFGS DELTA*GAMMA: 0.646E-05
 
 BFGS DELTA*DE2*DELTA: 0.142E-04
 
 *** ENTERING OPTIMIZATION CYCLE: 17 ***
 

 PROJECTED CARTESIAN GRADIENTS IN A.U.

  NO.  ATOM        X             Y             Z

    1  O       -0.001518     -0.000001     -0.001364
    2  C        0.001090      0.000001     -0.002351
    3  H        0.002345      0.000002      0.003137
    4  N       -0.000270      0.000000      0.001238
    5  H        0.001115     -0.000000      0.002207
    6  H       -0.000083      0.001246      0.001797
    7  H       -0.000083     -0.001247      0.001798


 ACTIVE CARTESIAN GRADIENTS

              1          2          3          4          5          6
          -0.002000  -0.000001  -0.001727  -0.001611  -0.000001  -0.003755

              7          8          9         10         11         12
           0.001726   0.000001   0.002473  -0.000826   0.000001  -0.002476

             13         14         15
           0.000913   0.000000   0.001763


 FULL LOCAL GRADIENT

              1          2          3          4          5          6
          -0.005778   0.000000  -0.002153   0.000321  -0.000000   0.000256

              7          8          9         10         11         12
          -0.000003   0.000000   0.000445  -0.000729   0.000001  -0.000870

             13         14         15
           0.000883   0.000000   0.001753


 TANGENTIAL LOCAL GRADIENTS IN A.U.

              1          2          3          4          5          6
           0.000000  -0.002153   0.000321  -0.000000   0.000256  -0.000003

              7          8          9         10         11         12
           0.000000   0.000445  -0.000729   0.000001  -0.000870   0.000883

             13         14
           0.000000   0.001753

 COSANG =         0.939592863
 
 RMSQ FORCE :   0.0008513  MAXIMUM :   0.0003000  CONVERGED : NO
 MAX FORCE  :   0.0021528  MAXIMUM :   0.0004500  CONVERGED : NO
 RMSQ FORCE6:   0.0005111  MAXIMUM6:   0.0003000  CONVERGED : NO
 MAX FORCE6 :   0.0009825  MAXIMUM6:   0.0004500  CONVERGED : NO
 RMSQ DR    :   0.0029981  MAXIMUM :   0.0012000  CONVERGED : NO
 MAX DR     :   0.0076981  MAXIMUM :   0.0018000  CONVERGED : NO
 


 HESSIAN EIGENVALUES


                1           2           3           4           5           6
             0.00759     0.10578     0.12026     0.57157     1.00000     1.00000
 


                7           8           9          10          11          12
             1.00000     1.00000     1.00000     1.00001     1.00196     1.00713
 


               13          14
             1.04799     2.61357
 


 LAMBDA FOR LMQA STEP: 0.00

  |TANGENTIAL STEP| =   0.023917  |PARALLEL STEP| =   0.000051


 STEP IN NORMAL COORDINATES

              1          2          3          4          5          6
          -0.007402  -0.000000   0.006126  -0.017766  -0.000006   0.008710

              7          8          9         10         11         12
           0.004219  -0.000006  -0.004256   0.001673  -0.000001   0.002082

             13         14         15
           0.002364  -0.000002  -0.006291

 DISPLACEMENT STEP IN ANGSTROM

  NO.  ATOM        X             Y             Z

    1  O       -0.002974     -0.000000      0.002671
    2  C        0.001096     -0.000000      0.001910
    3  H        0.008079     -0.000000     -0.003814
    4  N        0.001337      0.000001     -0.002645
    5  H       -0.000009     -0.000001      0.002728
    6  H       -0.002495     -0.002354     -0.003141
    7  H       -0.002496      0.002354     -0.003148


 ACTIVE CARTESIAN DISPLACEMENT STEP

              1          2          3          4          5          6
          -0.007402  -0.000000   0.006126  -0.017766  -0.000006   0.008710

              7          8          9         10         11         12
           0.004219  -0.000006  -0.004256   0.001673  -0.000001   0.002082

             13         14         15
           0.002364  -0.000002  -0.006291
 
 PREDICTED ENERGY CHANGE: -0.000009063
 
 INTERPOLATION DISTANCE: 5.6115995398


 COORDINATES OF OPTIMIZATION STEP 17 IN ANGSTROM

  NO.  ATOM        X              Y              Z        Z-ATOM   MASS   TYPE

    1  O        -0.115937      -0.000018       0.776242       8    15.999  QM
    2  C         0.079185       0.000008       1.920355       6    12.011  QM
    3  H         0.194712       0.000145      -0.947900       1     1.008  QM
    4  N         0.043705       0.000012      -1.984642       7    14.007  QM
    5  H        -0.973265       0.000016      -2.163845       1     1.008  QM
    6  H         0.467593      -0.844517      -2.399466       1     1.008  QM
    7  H         0.467656       0.844382      -2.399716       1     1.008  QM


 
 NEW SCF-ENERGY CALCULATED IN 12 CYCLES
 

 TOTAL ENERGY    =       -170.032226447

 ENERGY CHANGE =         -0.000012594
 ENERGY RATIO  =          1.389614778
 TRUST RADIUS  =          0.200000000
 
 BFGS DELTA*GAMMA: 0.122E-04
 
 BFGS DELTA*DE2*DELTA: 0.190E-04
 
 *** ENTERING OPTIMIZATION CYCLE: 18 ***
 

 PROJECTED CARTESIAN GRADIENTS IN A.U.

  NO.  ATOM        X             Y             Z

    1  O       -0.001496     -0.000001     -0.000943
    2  C        0.001047      0.000001     -0.002572
    3  H        0.002637      0.000001      0.003004
    4  N       -0.000193      0.000001      0.001028
    5  H        0.000875     -0.000000      0.001922
    6  H       -0.000225      0.000545      0.001939
    7  H       -0.000225     -0.000546      0.001940


 ACTIVE CARTESIAN GRADIENTS

              1          2          3          4          5          6
          -0.001970  -0.000001  -0.001205  -0.001662  -0.000001  -0.003786

              7          8          9         10         11         12
           0.002074   0.000001   0.002369  -0.000409   0.000001  -0.002587

             13         14         15
           0.000889   0.000000   0.000772


 FULL LOCAL GRADIENT

              1          2          3          4          5          6
          -0.005935   0.000000  -0.001633   0.000371  -0.000000   0.000352

              7          8          9         10         11         12
           0.000297  -0.000000   0.000267  -0.000308   0.000001  -0.000937

             13         14         15
           0.000861   0.000000   0.000755


 TANGENTIAL LOCAL GRADIENTS IN A.U.

              1          2          3          4          5          6
           0.000000  -0.001633   0.000371  -0.000000   0.000352   0.000297

              7          8          9         10         11         12
          -0.000000   0.000267  -0.000308   0.000001  -0.000937   0.000861

             13         14
           0.000000   0.000755

 COSANG =         0.943821056
 
 RMSQ FORCE :   0.0006194  MAXIMUM :   0.0003000  CONVERGED : NO
 MAX FORCE  :   0.0016332  MAXIMUM :   0.0004500  CONVERGED : NO
 RMSQ FORCE6:   0.0005048  MAXIMUM6:   0.0003000  CONVERGED : NO
 MAX FORCE6 :   0.0009329  MAXIMUM6:   0.0004500  CONVERGED : NO
 RMSQ DR    :   0.0061754  MAXIMUM :   0.0012000  CONVERGED : NO
 MAX DR     :   0.0177658  MAXIMUM :   0.0018000  CONVERGED : NO
 


 HESSIAN EIGENVALUES


                1           2           3           4           5           6
             0.00599     0.10483     0.13290     0.50991     0.99449     1.00000
 


                7           8           9          10          11          12
             1.00000     1.00000     1.00000     1.00000     1.00018     1.00282
 


               13          14
             1.01289     2.28746
 


 LAMBDA FOR LMQA STEP: 0.00

  |TANGENTIAL STEP| =   0.020508  |PARALLEL STEP| =   0.000037


 STEP IN NORMAL COORDINATES

              1          2          3          4          5          6
          -0.007016  -0.000000   0.005514  -0.015962  -0.000005   0.007068

              7          8          9         10         11         12
           0.002246  -0.000001  -0.002025  -0.000391  -0.000002   0.004510

             13         14         15
          -0.000244  -0.000000  -0.002548

 DISPLACEMENT STEP IN ANGSTROM

  NO.  ATOM        X             Y             Z

    1  O       -0.002818     -0.000000      0.002408
    2  C        0.001104     -0.000000      0.001403
    3  H        0.006641      0.000001     -0.002537
    4  N        0.001090     -0.000000     -0.001792
    5  H       -0.000460      0.000000      0.002793
    6  H       -0.001412     -0.000953     -0.004003
    7  H       -0.001413      0.000953     -0.004008


 ACTIVE CARTESIAN DISPLACEMENT STEP

              1          2          3          4          5          6
          -0.007016  -0.000000   0.005514  -0.015962  -0.000005   0.007068

              7          8          9         10         11         12
           0.002246  -0.000001  -0.002025  -0.000391  -0.000002   0.004510

             13         14         15
          -0.000244  -0.000000  -0.002548
 
 PREDICTED ENERGY CHANGE: -0.000003289
 
 INTERPOLATION DISTANCE: 5.6115995398


 COORDINATES OF OPTIMIZATION STEP 18 IN ANGSTROM

  NO.  ATOM        X              Y              Z        Z-ATOM   MASS   TYPE

    1  O        -0.118755      -0.000018       0.778650       8    15.999  QM
    2  C         0.080289       0.000008       1.921757       6    12.011  QM
    3  H         0.201353       0.000146      -0.950437       1     1.008  QM
    4  N         0.044794       0.000012      -1.986434       7    14.007  QM
    5  H        -0.973725       0.000017      -2.161052       1     1.008  QM
    6  H         0.466181      -0.845470      -2.403469       1     1.008  QM
    7  H         0.466243       0.845336      -2.403724       1     1.008  QM


 
 NEW SCF-ENERGY CALCULATED IN 11 CYCLES
 

 TOTAL ENERGY    =       -170.032230668

 ENERGY CHANGE =         -0.000004221
 ENERGY RATIO  =          1.283288881
 TRUST RADIUS  =          0.200000000
 
 BFGS DELTA*GAMMA: 0.564E-05
 
 BFGS DELTA*DE2*DELTA: 0.718E-05
 
 *** ENTERING OPTIMIZATION CYCLE: 19 ***
 

 PROJECTED CARTESIAN GRADIENTS IN A.U.

  NO.  ATOM        X             Y             Z

    1  O       -0.001463     -0.000001     -0.000219
    2  C        0.000976      0.000000     -0.003347
    3  H        0.002784      0.000001      0.003075
    4  N       -0.000098      0.000000      0.001128
    5  H        0.000320     -0.000000      0.001657
    6  H       -0.000140      0.000049      0.001746
    7  H       -0.000139     -0.000049      0.001745


 ACTIVE CARTESIAN GRADIENTS

              1          2          3          4          5          6
          -0.001927  -0.000001  -0.000307  -0.001740  -0.000001  -0.004353

              7          8          9         10         11         12
           0.002231   0.000001   0.002447  -0.000123   0.000000  -0.002214

             13         14         15
           0.000382  -0.000000   0.000070


 FULL LOCAL GRADIENT

              1          2          3          4          5          6
          -0.006373   0.000000  -0.000745   0.000462   0.000000   0.000264

              7          8          9         10         11         12
           0.000231  -0.000000   0.000102  -0.000012   0.000000  -0.000411

             13         14         15
           0.000351  -0.000000   0.000049


 TANGENTIAL LOCAL GRADIENTS IN A.U.

              1          2          3          4          5          6
           0.000000  -0.000745   0.000462   0.000000   0.000264   0.000231

              7          8          9         10         11         12
          -0.000000   0.000102  -0.000012   0.000000  -0.000411   0.000351

             13         14
          -0.000000   0.000049

 COSANG =         0.909075850
 
 RMSQ FORCE :   0.0002923  MAXIMUM :   0.0003000  CONVERGED :YES
 MAX FORCE  :   0.0007450  MAXIMUM :   0.0004500  CONVERGED : NO
 RMSQ FORCE6:   0.0005268  MAXIMUM6:   0.0003000  CONVERGED : NO
 MAX FORCE6 :   0.0012009  MAXIMUM6:   0.0004500  CONVERGED : NO
 RMSQ DR    :   0.0052950  MAXIMUM :   0.0012000  CONVERGED : NO
 MAX DR     :   0.0159620  MAXIMUM :   0.0018000  CONVERGED : NO
 


 HESSIAN EIGENVALUES


                1           2           3           4           5           6
             0.00622     0.10589     0.14172     0.45031     0.88773     1.00000
 


                7           8           9          10          11          12
             1.00000     1.00000     1.00000     1.00000     1.00004     1.00371
 


               13          14
             1.03847     1.99290
 


 LAMBDA FOR LMQA STEP: 0.00

  |TANGENTIAL STEP| =   0.001570  |PARALLEL STEP| =   0.000000


 STEP IN NORMAL COORDINATES

              1          2          3          4          5          6
           0.000748   0.000000   0.000290  -0.000074   0.000000  -0.000220

              7          8          9         10         11         12
           0.000180   0.000002   0.000466  -0.000033  -0.000000   0.000961

             13         14         15
          -0.000748   0.000001   0.000185

 DISPLACEMENT STEP IN ANGSTROM

  NO.  ATOM        X             Y             Z

    1  O        0.000300      0.000000      0.000118
    2  C       -0.000253     -0.000000     -0.000145
    3  H        0.000059      0.000001      0.000246
    4  N       -0.000095     -0.000000      0.000167
    5  H       -0.000325      0.000000     -0.000204
    6  H        0.000148      0.000069     -0.000316
    7  H        0.000148     -0.000069     -0.000316


 ACTIVE CARTESIAN DISPLACEMENT STEP

              1          2          3          4          5          6
           0.000748   0.000000   0.000290  -0.000074   0.000000  -0.000220

              7          8          9         10         11         12
           0.000180   0.000002   0.000466  -0.000033  -0.000000   0.000961

             13         14         15
          -0.000748   0.000001   0.000185
 
 PREDICTED ENERGY CHANGE: -0.000000649
 
 INTERPOLATION DISTANCE: 5.6115995398
 
 *** SCFTOL TIGHTEN TO 0.500E-08 ***
 
 *** CDFTOL TIGHTEN TO 0.750E-05 ***


 COORDINATES OF OPTIMIZATION STEP 19 IN ANGSTROM

  NO.  ATOM        X              Y              Z        Z-ATOM   MASS   TYPE

    1  O        -0.118454      -0.000018       0.778768       8    15.999  QM
    2  C         0.080035       0.000008       1.921612       6    12.011  QM
    3  H         0.201413       0.000147      -0.950191       1     1.008  QM
    4  N         0.044700       0.000011      -1.986267       7    14.007  QM
    5  H        -0.974050       0.000017      -2.161256       1     1.008  QM
    6  H         0.466329      -0.845400      -2.403785       1     1.008  QM
    7  H         0.466391       0.845266      -2.404040       1     1.008  QM


 
 NEW SCF-ENERGY CALCULATED IN 9 CYCLES
 

 TOTAL ENERGY    =       -170.032231492

 ENERGY CHANGE =         -0.000000824
 ENERGY RATIO  =          1.269114944
 TRUST RADIUS  =          0.200000000
 
 BFGS DELTA*GAMMA: 0.944E-06
 
 BFGS DELTA*DE2*DELTA: 0.130E-05
 
 *** ENTERING OPTIMIZATION CYCLE: 20 ***
 

 PROJECTED CARTESIAN GRADIENTS IN A.U.

  NO.  ATOM        X             Y             Z

    1  O       -0.001328     -0.000001      0.000381
    2  C        0.000830      0.000000     -0.004116
    3  H        0.002807      0.000001      0.003139
    4  N       -0.000103     -0.000000      0.001281
    5  H        0.000089     -0.000000      0.001569
    6  H       -0.000043     -0.000062      0.001602
    7  H       -0.000043      0.000062      0.001602


 ACTIVE CARTESIAN GRADIENTS

              1          2          3          4          5          6
          -0.001749  -0.000001   0.000440  -0.001794  -0.000001  -0.004986

              7          8          9         10         11         12
           0.002263   0.000001   0.002496  -0.000099  -0.000000  -0.001955

             13         14         15
           0.000111  -0.000000  -0.000087


 FULL LOCAL GRADIENT

              1          2          3          4          5          6
          -0.006806   0.000000   0.000024   0.000430   0.000000   0.000020

              7          8          9         10         11         12
           0.000044  -0.000000  -0.000071   0.000022  -0.000000  -0.000009

             13         14         15
           0.000078  -0.000000  -0.000109


 TANGENTIAL LOCAL GRADIENTS IN A.U.

              1          2          3          4          5          6
           0.000000   0.000024   0.000430   0.000000   0.000020   0.000044

              7          8          9         10         11         12
          -0.000000  -0.000071   0.000022  -0.000000  -0.000009   0.000078

             13         14
          -0.000000  -0.000109

 COSANG =         0.425933270
 
 *** CONVERGED BY GRADIENT AND DISPLACEMENT CRITERIA ***
 *** AFTER 19 OPTIMIZATION CYCLES ***
 
 
 RMSQ FORCE :   0.0001228  MAXIMUM :   0.0003000  CONVERGED :YES
 MAX FORCE  :   0.0004295  MAXIMUM :   0.0004500  CONVERGED :YES
 RMSQ FORCE6:   0.0005613  MAXIMUM6:   0.0003000  CONVERGED : NO
 MAX FORCE6 :   0.0013282  MAXIMUM6:   0.0004500  CONVERGED : NO
 RMSQ DR    :   0.0004054  MAXIMUM :   0.0012000  CONVERGED :YES
 MAX DR     :   0.0009613  MAXIMUM :   0.0018000  CONVERGED :YES
 
 
 *** THE GEOMETRY IS OPTIMIZED ***
 
 
 INTERPOLATION DISTANCE: 5.6115995398


 RELAXED PRODUCT COORDINATES OF SADDLE STEP 2 IN ANGSTROM

  NO.  ATOM        X              Y              Z        Z-ATOM   MASS   TYPE

    1  O        -0.118454      -0.000018       0.778768       8    15.999  QM
    2  C         0.080035       0.000008       1.921612       6    12.011  QM
    3  H         0.201413       0.000147      -0.950191       1     1.008  QM
    4  N         0.044700       0.000011      -1.986267       7    14.007  QM
    5  H        -0.974050       0.000017      -2.161256       1     1.008  QM
    6  H         0.466329      -0.845400      -2.403785       1     1.008  QM
    7  H         0.466391       0.845266      -2.404040       1     1.008  QM


 NUMBER OF CONSTRAINED OPTIMIZATION CYCLES: 19
 
 RELAXED PRODUCT ENERGY = -170.032231492247
 
 ANGLE BETWEEN SUCCESSIVE SADDLE GRADIENTS: 100.767
 
 RMSQ FORCE :   0.0015944  MAXIMUM :   0.0003000  CONVERGED :NO 
 MAX FORCE  :   0.0053653  MAXIMUM :   0.0004500  CONVERGED :NO 


 UNRELAXED COORDINATES OF SADDLE STEP 3 IN ANGSTROM

  NO.  ATOM        X              Y              Z        Z-ATOM   MASS   TYPE

    1  O        -0.136638      -0.000029       0.794713       8    15.999  QM
    2  C         0.097057       0.000019       1.841869       6    12.011  QM
    3  H         0.267187       0.000180      -0.877967       1     1.008  QM
    4  N         0.046541       0.000012      -1.948388       7    14.007  QM
    5  H        -0.972860       0.000021      -2.120132       1     1.008  QM
    6  H         0.466581      -0.845065      -2.368555       1     1.008  QM
    7  H         0.466648       0.844929      -2.368811       1     1.008  QM


 UNRELAXED SCF-ENERGY CALCULATED IN 12 CYCLES
 
 UNRELAXED TOTAL SADDLE ENERGY = -170.010090021880
 
 
 
 
 ***************************************
 *** MOLECULAR GEOMETRY OPTIMIZATION ***
 ***************************************
 
 INTERPOLATION DISTANCE: 5.3288927466
 
 *** ACTIVE DEGREES OF FREEDOM: 15 ***
 
 *** ENTERING OPTIMIZATION CYCLE: 1 ***
 

 PROJECTED CARTESIAN GRADIENTS IN A.U.

  NO.  ATOM        X             Y             Z

    1  O        0.049884      0.000010      0.237420
    2  C       -0.058405     -0.000012     -0.253444
    3  H        0.015371      0.000009      0.030111
    4  N       -0.005068     -0.000004     -0.027043
    5  H        0.001852      0.000000     -0.004303
    6  H        0.002269     -0.000367      0.001988
    7  H        0.002271      0.000372      0.001991


 ACTIVE CARTESIAN GRADIENTS

              1          2          3          4          5          6
           0.066132   0.000012   0.296028  -0.022115  -0.000003  -0.185174

              7          8          9         10         11         12
           0.019667   0.000012   0.033538  -0.003301  -0.000003  -0.011592

             13         14         15
           0.000538  -0.000001  -0.000523


 FULL LOCAL GRADIENT

              1          2          3          4          5          6
          -0.163143  -0.000031   0.303325  -0.012801   0.000002  -0.069470

              7          8          9         10         11         12
          -0.048068  -0.000023  -0.034971   0.000703  -0.000001   0.035988

             13         14         15
           0.000611  -0.000001  -0.001045


 TANGENTIAL LOCAL GRADIENTS IN A.U.

              1          2          3          4          5          6
          -0.000031   0.303325  -0.012801   0.000002  -0.069470  -0.048068

              7          8          9         10         11         12
          -0.000023  -0.034971   0.000703  -0.000001   0.035988   0.000611

             13         14
          -0.000001  -0.001045
 
 RMSQ FORCE :   0.0852838  MAXIMUM :   0.0003000  CONVERGED : NO
 MAX FORCE  :   0.3033251  MAXIMUM :   0.0004500  CONVERGED : NO
 RMSQ FORCE6:   4.9147162  MAXIMUM6:   0.0003000  CONVERGED : NO
 MAX FORCE6 :   4.6966749  MAXIMUM6:   0.0004500  CONVERGED : NO
 


 HESSIAN EIGENVALUES


                1           2           3           4           5           6
             1.00000     1.00000     1.00000     1.00000     1.00000     1.00000
 


                7           8           9          10          11          12
             1.00000     1.00000     1.00000     1.00000     1.00000     1.00000
 


               13          14
             1.00000     1.00000
 


 NEWTON STEP 0.319 EXCEEDED TRUST RADIUS 0.200
 LAMBDA ITERATION CONVERGED IN 2 CYCLES
 LAMBDA FOR LMQA STEP: 0.596

  |TANGENTIAL STEP| =   0.200000  |PARALLEL STEP| =   0.003754


 STEP IN NORMAL COORDINATES

              1          2          3          4          5          6
          -0.063488  -0.000022  -0.180639  -0.018941  -0.000011   0.039527

              7          8          9         10         11         12
           0.023523   0.000012   0.019046  -0.000374   0.000000  -0.022697

             13         14         15
          -0.000384   0.000001   0.000667

 DISPLACEMENT STEP IN ANGSTROM

  NO.  ATOM        X             Y             Z

    1  O       -0.025342     -0.000009     -0.076438
    2  C        0.024222      0.000008      0.050676
    3  H        0.019240      0.000009      0.016367
    4  N        0.000337      0.000000      0.019789
    5  H       -0.000716      0.000001      0.016056
    6  H       -0.001214      0.000249      0.011708
    7  H       -0.001214     -0.000251      0.011707


 ACTIVE CARTESIAN DISPLACEMENT STEP

              1          2          3          4          5          6
          -0.063488  -0.000022  -0.180639  -0.018941  -0.000011   0.039527

              7          8          9         10         11         12
           0.023523   0.000012   0.019046  -0.000374   0.000000  -0.022697

             13         14         15
          -0.000384   0.000001   0.000667
 
 PREDICTED ENERGY CHANGE: -0.043201016
 
 INTERPOLATION DISTANCE: 5.3288927466


 COORDINATES OF OPTIMIZATION STEP 1 IN ANGSTROM

  NO.  ATOM        X              Y              Z        Z-ATOM   MASS   TYPE

    1  O        -0.161980      -0.000038       0.718275       8    15.999  QM
    2  C         0.121279       0.000027       1.892545       6    12.011  QM
    3  H         0.286427       0.000189      -0.861600       1     1.008  QM
    4  N         0.046878       0.000012      -1.928599       7    14.007  QM
    5  H        -0.973576       0.000022      -2.104076       1     1.008  QM
    6  H         0.465367      -0.844816      -2.356847       1     1.008  QM
    7  H         0.465434       0.844678      -2.357104       1     1.008  QM


 
 NEW SCF-ENERGY CALCULATED IN 14 CYCLES
 

 TOTAL ENERGY    =       -170.023976305

 ENERGY CHANGE =         -0.013886283
 ENERGY RATIO  =          0.321434172
 TRUST RADIUS  =          0.200000000
 
 BFGS DELTA*GAMMA: 0.855E-01
 
 BFGS DELTA*DE2*DELTA: 0.400E-01
 
 *** ENTERING OPTIMIZATION CYCLE: 2 ***
 

 PROJECTED CARTESIAN GRADIENTS IN A.U.

  NO.  ATOM        X             Y             Z

    1  O       -0.017219     -0.000004     -0.076740
    2  C        0.020068      0.000004      0.082477
    3  H        0.017583      0.000010      0.031359
    4  N       -0.006849     -0.000004     -0.004523
    5  H        0.000578      0.000000     -0.002525
    6  H        0.003348     -0.002097      0.004528
    7  H        0.003350      0.002101      0.004532


 ACTIVE CARTESIAN GRADIENTS

              1          2          3          4          5          6
          -0.022558  -0.000004  -0.095814   0.008072   0.000001   0.060518

              7          8          9         10         11         12
           0.022521   0.000013   0.029109  -0.003790  -0.000003  -0.005797

             13         14         15
          -0.001231  -0.000001  -0.002969


 FULL LOCAL GRADIENT

              1          2          3          4          5          6
           0.029757   0.000011  -0.097226  -0.008046  -0.000003   0.013790

              7          8          9         10         11         12
           0.043845   0.000023   0.045480  -0.004572  -0.000003  -0.014658

             13         14         15
          -0.001242  -0.000001  -0.002877


 TANGENTIAL LOCAL GRADIENTS IN A.U.

              1          2          3          4          5          6
           0.000011  -0.097226  -0.008046  -0.000003   0.013790   0.043845

              7          8          9         10         11         12
           0.000023   0.045480  -0.004572  -0.000003  -0.014658  -0.001242

             13         14
          -0.000001  -0.002877

 COSANG =        -0.917497177
 
 RMSQ FORCE :   0.0315596  MAXIMUM :   0.0003000  CONVERGED : NO
 MAX FORCE  :   0.0972260  MAXIMUM :   0.0004500  CONVERGED : NO
 RMSQ FORCE6:   4.4439731  MAXIMUM6:   0.0003000  CONVERGED : NO
 MAX FORCE6 :   4.3861429  MAXIMUM6:   0.0004500  CONVERGED : NO
 RMSQ DR    :   0.0516489  MAXIMUM :   0.0012000  CONVERGED : NO
 MAX DR     :   0.1806387  MAXIMUM :   0.0018000  CONVERGED : NO
 


 HESSIAN EIGENVALUES


                1           2           3           4           5           6
             0.98241     1.00000     1.00000     1.00000     1.00000     1.00000
 


                7           8           9          10          11          12
             1.00000     1.00000     1.00000     1.00000     1.00000     1.00000
 


               13          14
             1.00000     2.12521
 


 LAMBDA FOR LMQA STEP: 0.00

  |TANGENTIAL STEP| =   0.058645  |PARALLEL STEP| =   0.000323


 STEP IN NORMAL COORDINATES

              1          2          3          4          5          6
           0.010720   0.000002   0.040290  -0.001422   0.000000  -0.023492

              7          8          9         10         11         12
          -0.019988  -0.000012  -0.026260   0.003232   0.000002   0.006478

             13         14         15
           0.000857   0.000001   0.002233

 DISPLACEMENT STEP IN ANGSTROM

  NO.  ATOM        X             Y             Z

    1  O        0.004330      0.000001      0.017063
    2  C       -0.004723     -0.000001     -0.017459
    3  H       -0.008737     -0.000005     -0.014731
    4  N        0.002922      0.000002      0.002915
    5  H       -0.000325     -0.000000      0.000615
    6  H       -0.001389      0.000835     -0.002230
    7  H       -0.001390     -0.000837     -0.002232


 ACTIVE CARTESIAN DISPLACEMENT STEP

              1          2          3          4          5          6
           0.010720   0.000002   0.040290  -0.001422   0.000000  -0.023492

              7          8          9         10         11         12
          -0.019988  -0.000012  -0.026260   0.003232   0.000002   0.006478

             13         14         15
           0.000857   0.000001   0.002233
 
 PREDICTED ENERGY CHANGE: -0.003391387
 
 INTERPOLATION DISTANCE: 5.3288927466
 
 *** CDFTOL TIGHTEN TO 0.100E-03 ***


 COORDINATES OF OPTIMIZATION STEP 2 IN ANGSTROM

  NO.  ATOM        X              Y              Z        Z-ATOM   MASS   TYPE

    1  O        -0.157650      -0.000037       0.735338       8    15.999  QM
    2  C         0.116556       0.000026       1.875086       6    12.011  QM
    3  H         0.277690       0.000184      -0.876331       1     1.008  QM
    4  N         0.049800       0.000014      -1.925685       7    14.007  QM
    5  H        -0.973901       0.000022      -2.103460       1     1.008  QM
    6  H         0.463978      -0.843982      -2.359077       1     1.008  QM
    7  H         0.464044       0.843842      -2.359336       1     1.008  QM


 
 NEW SCF-ENERGY CALCULATED IN 11 CYCLES
 

 TOTAL ENERGY    =       -170.028667851

 ENERGY CHANGE =         -0.004691547
 ENERGY RATIO  =          1.383370959
 TRUST RADIUS  =          0.200000000
 
 BFGS DELTA*GAMMA: 0.443E-02
 
 BFGS DELTA*DE2*DELTA: 0.683E-02
 
 *** ENTERING OPTIMIZATION CYCLE: 3 ***
 

 PROJECTED CARTESIAN GRADIENTS IN A.U.

  NO.  ATOM        X             Y             Z

    1  O       -0.005192     -0.000001     -0.023461
    2  C        0.005852      0.000001      0.020226
    3  H        0.013528      0.000008      0.020854
    4  N       -0.003661     -0.000002      0.000391
    5  H       -0.002834     -0.000001     -0.003889
    6  H        0.001718     -0.001639      0.002614
    7  H        0.001719      0.001639      0.002619


 ACTIVE CARTESIAN GRADIENTS

              1          2          3          4          5          6
          -0.006821  -0.000002  -0.029289   0.000608  -0.000000   0.012212

              7          8          9         10         11         12
           0.016758   0.000010   0.018740   0.000726   0.000000  -0.001039

             13         14         15
          -0.002729  -0.000000  -0.002318


 FULL LOCAL GRADIENT

              1          2          3          4          5          6
          -0.003219   0.000003  -0.029848  -0.002678  -0.000001   0.003264

              7          8          9         10         11         12
           0.020093   0.000010   0.019078   0.000802   0.000000  -0.000144

             13         14         15
          -0.002727  -0.000000  -0.002326


 TANGENTIAL LOCAL GRADIENTS IN A.U.

              1          2          3          4          5          6
           0.000003  -0.029848  -0.002678  -0.000001   0.003264   0.020093

              7          8          9         10         11         12
           0.000010   0.019078   0.000802   0.000000  -0.000144  -0.002727

             13         14
          -0.000000  -0.002326

 COSANG =         0.973498102
 
 RMSQ FORCE :   0.0109868  MAXIMUM :   0.0003000  CONVERGED : NO
 MAX FORCE  :   0.0298477  MAXIMUM :   0.0004500  CONVERGED : NO
 RMSQ FORCE6:   3.8646268  MAXIMUM6:   0.0003000  CONVERGED : NO
 MAX FORCE6 :   3.8519235  MAXIMUM6:   0.0004500  CONVERGED : NO
 RMSQ DR    :   0.0151424  MAXIMUM :   0.0012000  CONVERGED : NO
 MAX DR     :   0.0402899  MAXIMUM :   0.0018000  CONVERGED : NO
 


 HESSIAN EIGENVALUES


                1           2           3           4           5           6
             0.83415     0.99958     1.00000     1.00000     1.00000     1.00000
 


                7           8           9          10          11          12
             1.00000     1.00000     1.00000     1.00000     1.00000     1.00000
 


               13          14
             1.00578     1.62896
 


 LAMBDA FOR LMQA STEP: 0.00

  |TANGENTIAL STEP| =   0.038165  |PARALLEL STEP| =   0.000137


 STEP IN NORMAL COORDINATES

              1          2          3          4          5          6
           0.000898  -0.000001   0.019683  -0.003826  -0.000002  -0.015115

              7          8          9         10         11         12
          -0.018602  -0.000010  -0.020926  -0.001730  -0.000001  -0.003319

             13         14         15
           0.004026   0.000000   0.003331

 DISPLACEMENT STEP IN ANGSTROM

  NO.  ATOM        X             Y             Z

    1  O        0.000362     -0.000000      0.008382
    2  C       -0.001134      0.000000     -0.010176
    3  H       -0.006674     -0.000004     -0.011680
    4  N        0.002534      0.000001      0.002046
    5  H        0.002286      0.000001      0.005415
    6  H       -0.001293      0.001246      0.000187
    7  H       -0.001294     -0.001247      0.000184


 ACTIVE CARTESIAN DISPLACEMENT STEP

              1          2          3          4          5          6
           0.000898  -0.000001   0.019683  -0.003826  -0.000002  -0.015115

              7          8          9         10         11         12
          -0.018602  -0.000010  -0.020926  -0.001730  -0.000001  -0.003319

             13         14         15
           0.004026   0.000000   0.003331
 
 PREDICTED ENERGY CHANGE: -0.000742757
 
 INTERPOLATION DISTANCE: 5.3288927466
 
 *** SCFTOL TIGHTEN TO 0.100E-06 ***
 
 *** CDFTOL TIGHTEN TO 0.750E-04 ***


 COORDINATES OF OPTIMIZATION STEP 3 IN ANGSTROM

  NO.  ATOM        X              Y              Z        Z-ATOM   MASS   TYPE

    1  O        -0.157288      -0.000037       0.743720       8    15.999  QM
    2  C         0.115423       0.000026       1.864910       6    12.011  QM
    3  H         0.271016       0.000181      -0.888011       1     1.008  QM
    4  N         0.052334       0.000016      -1.923638       7    14.007  QM
    5  H        -0.971615       0.000022      -2.098046       1     1.008  QM
    6  H         0.462684      -0.842736      -2.358890       1     1.008  QM
    7  H         0.462750       0.842595      -2.359153       1     1.008  QM


 
 NEW SCF-ENERGY CALCULATED IN 10 CYCLES
 

 TOTAL ENERGY    =       -170.029385286

 ENERGY CHANGE =         -0.000717434
 ENERGY RATIO  =          0.965907608
 TRUST RADIUS  =          0.200000000
 
 BFGS DELTA*GAMMA: 0.158E-02
 
 BFGS DELTA*DE2*DELTA: 0.149E-02
 
 *** ENTERING OPTIMIZATION CYCLE: 4 ***
 

 PROJECTED CARTESIAN GRADIENTS IN A.U.

  NO.  ATOM        X             Y             Z

    1  O        0.002435      0.000000      0.009404
    2  C       -0.003079     -0.000001     -0.018665
    3  H        0.010037      0.000005      0.011479
    4  N       -0.001757     -0.000001      0.004161
    5  H       -0.003063     -0.000001     -0.003998
    6  H        0.000252     -0.000397      0.001983
    7  H        0.000252      0.000396      0.001987


 ACTIVE CARTESIAN GRADIENTS

              1          2          3          4          5          6
           0.003204   0.000000   0.011753  -0.003627  -0.000001  -0.018261

              7          8          9         10         11         12
           0.011987   0.000006   0.009330   0.002805   0.000002   0.001290

             13         14         15
          -0.001788   0.000001  -0.000561


 FULL LOCAL GRADIENT

              1          2          3          4          5          6
          -0.021707  -0.000002   0.012154  -0.001371   0.000000  -0.005250

              7          8          9         10         11         12
           0.004144   0.000002   0.000138   0.003362   0.000002   0.007649

             13         14         15
          -0.001760   0.000001  -0.000605


 TANGENTIAL LOCAL GRADIENTS IN A.U.

              1          2          3          4          5          6
          -0.000002   0.012154  -0.001371   0.000000  -0.005250   0.004144

              7          8          9         10         11         12
           0.000002   0.000138   0.003362   0.000002   0.007649  -0.001760

             13         14
           0.000001  -0.000605

 COSANG =        -0.420106550
 
 RMSQ FORCE :   0.0043722  MAXIMUM :   0.0003000  CONVERGED : NO
 MAX FORCE  :   0.0121538  MAXIMUM :   0.0004500  CONVERGED : NO
 RMSQ FORCE6:   3.1597444  MAXIMUM6:   0.0003000  CONVERGED : NO
 MAX FORCE6 :   3.1575165  MAXIMUM6:   0.0004500  CONVERGED : NO
 RMSQ DR    :   0.0098541  MAXIMUM :   0.0012000  CONVERGED : NO
 MAX DR     :   0.0209261  MAXIMUM :   0.0018000  CONVERGED : NO
 


 HESSIAN EIGENVALUES


                1           2           3           4           5           6
             0.62419     0.99945     1.00000     1.00000     1.00000     1.00000
 


                7           8           9          10          11          12
             1.00000     1.00000     1.00000     1.00000     1.00000     1.00062
 


               13          14
             1.00705     2.30350
 


 LAMBDA FOR LMQA STEP: 0.00

  |TANGENTIAL STEP| =   0.012527  |PARALLEL STEP| =   0.000015


 STEP IN NORMAL COORDINATES

              1          2          3          4          5          6
          -0.005166  -0.000002  -0.002830  -0.002835  -0.000002  -0.000470

              7          8          9         10         11         12
          -0.006821  -0.000004  -0.003915  -0.002988  -0.000002  -0.006236

             13         14         15
           0.001895  -0.000000   0.000849

 DISPLACEMENT STEP IN ANGSTROM

  NO.  ATOM        X             Y             Z

    1  O       -0.002078     -0.000001     -0.001152
    2  C        0.001554      0.000001      0.000215
    3  H       -0.001593     -0.000001     -0.002344
    4  N        0.000936      0.000000     -0.000151
    5  H        0.001611      0.000001      0.004665
    6  H       -0.000297      0.000318      0.001044
    7  H       -0.000297     -0.000317      0.001042


 ACTIVE CARTESIAN DISPLACEMENT STEP

              1          2          3          4          5          6
          -0.005166  -0.000002  -0.002830  -0.002835  -0.000002  -0.000470

              7          8          9         10         11         12
          -0.006821  -0.000004  -0.003915  -0.002988  -0.000002  -0.006236

             13         14         15
           0.001895  -0.000000   0.000849
 
 PREDICTED ENERGY CHANGE: -0.000084685
 
 INTERPOLATION DISTANCE: 5.3288927466


 COORDINATES OF OPTIMIZATION STEP 4 IN ANGSTROM

  NO.  ATOM        X              Y              Z        Z-ATOM   MASS   TYPE

    1  O        -0.159366      -0.000038       0.742568       8    15.999  QM
    2  C         0.116977       0.000026       1.865125       6    12.011  QM
    3  H         0.269423       0.000180      -0.890356       1     1.008  QM
    4  N         0.053270       0.000016      -1.923789       7    14.007  QM
    5  H        -0.970005       0.000023      -2.093381       1     1.008  QM
    6  H         0.462387      -0.842418      -2.357846       1     1.008  QM
    7  H         0.462453       0.842277      -2.358111       1     1.008  QM


 
 NEW SCF-ENERGY CALCULATED IN 9 CYCLES
 

 TOTAL ENERGY    =       -170.029533942

 ENERGY CHANGE =         -0.000148656
 ENERGY RATIO  =          1.755408638
 TRUST RADIUS  =          0.200000000
 
 BFGS DELTA*GAMMA: 0.435E-04
 
 BFGS DELTA*DE2*DELTA: 0.170E-03
 
 *** ENTERING OPTIMIZATION CYCLE: 5 ***
 

 PROJECTED CARTESIAN GRADIENTS IN A.U.

  NO.  ATOM        X             Y             Z

    1  O        0.001358      0.000000      0.004818
    2  C       -0.001836     -0.000000     -0.013688
    3  H        0.009170      0.000005      0.009807
    4  N       -0.001547     -0.000001      0.004406
    5  H       -0.002072     -0.000001     -0.003238
    6  H       -0.000201      0.000339      0.002530
    7  H       -0.000201     -0.000340      0.002534


 ACTIVE CARTESIAN GRADIENTS

              1          2          3          4          5          6
           0.001786   0.000000   0.006026  -0.003147  -0.000001  -0.014581

              7          8          9         10         11         12
           0.010834   0.000006   0.007651   0.002645   0.000002   0.000455

             13         14         15
          -0.000647   0.000000   0.000480


 FULL LOCAL GRADIENT

              1          2          3          4          5          6
          -0.018014  -0.000001   0.006277  -0.001522   0.000000  -0.004170

              7          8          9         10         11         12
           0.004443   0.000002   0.000082   0.003092   0.000002   0.005683

             13         14         15
          -0.000617   0.000000   0.000447


 TANGENTIAL LOCAL GRADIENTS IN A.U.

              1          2          3          4          5          6
          -0.000001   0.006277  -0.001522   0.000000  -0.004170   0.004443

              7          8          9         10         11         12
           0.000002   0.000082   0.003092   0.000002   0.005683  -0.000617

             13         14
           0.000000   0.000447

 COSANG =         0.962296903
 
 RMSQ FORCE :   0.0029433  MAXIMUM :   0.0003000  CONVERGED : NO
 MAX FORCE  :   0.0062771  MAXIMUM :   0.0004500  CONVERGED : NO
 RMSQ FORCE6:   2.2350947  MAXIMUM6:   0.0003000  CONVERGED : NO
 MAX FORCE6 :   2.2376044  MAXIMUM6:   0.0004500  CONVERGED : NO
 RMSQ DR    :   0.0032346  MAXIMUM :   0.0012000  CONVERGED : NO
 MAX DR     :   0.0068205  MAXIMUM :   0.0018000  CONVERGED : NO
 


 HESSIAN EIGENVALUES


                1           2           3           4           5           6
             0.17594     0.94879     0.99964     1.00000     1.00000     1.00000
 


                7           8           9          10          11          12
             1.00000     1.00000     1.00000     1.00000     1.00000     1.00020
 


               13          14
             1.01672     2.18132
 


 LAMBDA FOR LMQA STEP: 0.00

  |TANGENTIAL STEP| =   0.052014  |PARALLEL STEP| =   0.000254


 STEP IN NORMAL COORDINATES

              1          2          3          4          5          6
          -0.020885  -0.000011  -0.003644  -0.012179  -0.000007  -0.002795

              7          8          9         10         11         12
          -0.031608  -0.000016  -0.015279  -0.014210  -0.000006  -0.025322

             13         14         15
           0.004928  -0.000001  -0.000009

 DISPLACEMENT STEP IN ANGSTROM

  NO.  ATOM        X             Y             Z

    1  O       -0.008401     -0.000004     -0.001328
    2  C        0.006004      0.000003     -0.001062
    3  H       -0.007843     -0.000004     -0.009800
    4  N        0.004137      0.000003     -0.002092
    5  H        0.006007      0.000003      0.020327
    6  H       -0.000421     -0.000004      0.003121
    7  H       -0.000421      0.000003      0.003110


 ACTIVE CARTESIAN DISPLACEMENT STEP

              1          2          3          4          5          6
          -0.020885  -0.000011  -0.003644  -0.012179  -0.000007  -0.002795

              7          8          9         10         11         12
          -0.031608  -0.000016  -0.015279  -0.014210  -0.000006  -0.025322

             13         14         15
           0.004928  -0.000001  -0.000009
 
 PREDICTED ENERGY CHANGE: -0.000245179
 
 INTERPOLATION DISTANCE: 5.3288927466
 
 *** SCFTOL TIGHTEN TO 0.500E-07 ***
 
 *** CDFTOL TIGHTEN TO 0.250E-04 ***


 COORDINATES OF OPTIMIZATION STEP 5 IN ANGSTROM

  NO.  ATOM        X              Y              Z        Z-ATOM   MASS   TYPE

    1  O        -0.167766      -0.000043       0.741240       8    15.999  QM
    2  C         0.122981       0.000029       1.864063       6    12.011  QM
    3  H         0.261579       0.000176      -0.900156       1     1.008  QM
    4  N         0.057407       0.000019      -1.925881       7    14.007  QM
    5  H        -0.963998       0.000025      -2.073053       1     1.008  QM
    6  H         0.461967      -0.842422      -2.354725       1     1.008  QM
    7  H         0.462032       0.842280      -2.355001       1     1.008  QM


 
 NEW SCF-ENERGY CALCULATED IN 10 CYCLES
 

 TOTAL ENERGY    =       -170.029815213

 ENERGY CHANGE =         -0.000281271
 ENERGY RATIO  =          1.147207296
 TRUST RADIUS  =          0.200000000
 
 BFGS DELTA*GAMMA: 0.426E-03
 
 BFGS DELTA*DE2*DELTA: 0.493E-03
 
 *** ENTERING OPTIMIZATION CYCLE: 6 ***
 

 PROJECTED CARTESIAN GRADIENTS IN A.U.

  NO.  ATOM        X             Y             Z

    1  O       -0.000449     -0.000001     -0.002130
    2  C        0.000222      0.000000     -0.005810
    3  H        0.005255      0.000002      0.003396
    4  N       -0.000682      0.000001      0.004458
    5  H        0.001549     -0.000001      0.000037
    6  H       -0.001619      0.002602      0.004242
    7  H       -0.001619     -0.002605      0.004246


 ACTIVE CARTESIAN GRADIENTS

              1          2          3          4          5          6
          -0.000590  -0.000001  -0.002660  -0.002316  -0.000001  -0.008569

              7          8          9         10         11         12
           0.005689   0.000002   0.001487   0.001602   0.000003  -0.002841

             13         14         15
           0.003203   0.000001   0.003681


 FULL LOCAL GRADIENT

              1          2          3          4          5          6
          -0.010109  -0.000000  -0.002702  -0.001594  -0.000000  -0.002340

              7          8          9         10         11         12
           0.001896   0.000000  -0.002654   0.001805   0.000003  -0.000083

             13         14         15
           0.003229   0.000001   0.003662


 TANGENTIAL LOCAL GRADIENTS IN A.U.

              1          2          3          4          5          6
          -0.000000  -0.002702  -0.001594  -0.000000  -0.002340   0.001896

              7          8          9         10         11         12
           0.000000  -0.002654   0.001805   0.000003  -0.000083   0.003229

             13         14
           0.000001   0.003662

 COSANG =         0.101899463
 
 RMSQ FORCE :   0.0019468  MAXIMUM :   0.0003000  CONVERGED : NO
 MAX FORCE  :   0.0036623  MAXIMUM :   0.0004500  CONVERGED : NO
 RMSQ FORCE6:   0.0397758  MAXIMUM6:   0.0003000  CONVERGED : NO
 MAX FORCE6 :   0.1409373  MAXIMUM6:   0.0004500  CONVERGED : NO
 RMSQ DR    :   0.0134300  MAXIMUM :   0.0012000  CONVERGED : NO
 MAX DR     :   0.0316076  MAXIMUM :   0.0018000  CONVERGED : NO
 


 HESSIAN EIGENVALUES


                1           2           3           4           5           6
             0.13877     0.93968     0.99964     1.00000     1.00000     1.00000
 


                7           8           9          10          11          12
             1.00000     1.00000     1.00000     1.00000     1.00014     1.00030
 


               13          14
             1.04263     2.32347
 


 LAMBDA FOR LMQA STEP: 0.00

  |TANGENTIAL STEP| =   0.014880  |PARALLEL STEP| =   0.000021


 STEP IN NORMAL COORDINATES

              1          2          3          4          5          6
          -0.006655  -0.000003   0.001224  -0.003674  -0.000002   0.001116

              7          8          9         10         11         12
          -0.009014  -0.000004  -0.000528  -0.005044  -0.000005  -0.005813

             13         14         15
          -0.002350  -0.000002  -0.003819

 DISPLACEMENT STEP IN ANGSTROM

  NO.  ATOM        X             Y             Z

    1  O       -0.002677     -0.000001      0.000597
    2  C        0.001855      0.000001      0.000010
    3  H       -0.002076     -0.000001     -0.001125
    4  N        0.001145     -0.000000     -0.001781
    5  H        0.000475      0.000001      0.005935
    6  H        0.000797     -0.001428     -0.000290
    7  H        0.000797      0.001430     -0.000295


 ACTIVE CARTESIAN DISPLACEMENT STEP

              1          2          3          4          5          6
          -0.006655  -0.000003   0.001224  -0.003674  -0.000002   0.001116

              7          8          9         10         11         12
          -0.009014  -0.000004  -0.000528  -0.005044  -0.000005  -0.005813

             13         14         15
          -0.002350  -0.000002  -0.003819
 
 PREDICTED ENERGY CHANGE: -0.000032675
 
 INTERPOLATION DISTANCE: 5.3288927466
 
 *** SCFTOL TIGHTEN TO 0.250E-07 ***
 
 *** CDFTOL TIGHTEN TO 0.100E-04 ***


 COORDINATES OF OPTIMIZATION STEP 6 IN ANGSTROM

  NO.  ATOM        X              Y              Z        Z-ATOM   MASS   TYPE

    1  O        -0.170443      -0.000044       0.741837       8    15.999  QM
    2  C         0.124836       0.000030       1.864073       6    12.011  QM
    3  H         0.259503       0.000175      -0.901281       1     1.008  QM
    4  N         0.058552       0.000019      -1.927662       7    14.007  QM
    5  H        -0.963522       0.000027      -2.067119       1     1.008  QM
    6  H         0.462764      -0.843850      -2.355015       1     1.008  QM
    7  H         0.462829       0.843710      -2.355295       1     1.008  QM


 
 NEW SCF-ENERGY CALCULATED IN 9 CYCLES
 

 TOTAL ENERGY    =       -170.029870185

 ENERGY CHANGE =         -0.000054972
 ENERGY RATIO  =          1.682397020
 TRUST RADIUS  =          0.200000000
 
 BFGS DELTA*GAMMA: 0.215E-04
 
 BFGS DELTA*DE2*DELTA: 0.659E-04
 
 *** ENTERING OPTIMIZATION CYCLE: 7 ***
 

 PROJECTED CARTESIAN GRADIENTS IN A.U.

  NO.  ATOM        X             Y             Z

    1  O       -0.000692     -0.000000     -0.002865
    2  C        0.000501      0.000000     -0.004399
    3  H        0.004491      0.000002      0.003488
    4  N       -0.000678     -0.000000      0.003611
    5  H        0.001794     -0.000001      0.001044
    6  H       -0.001365      0.002185      0.004302
    7  H       -0.001365     -0.002186      0.004305


 ACTIVE CARTESIAN GRADIENTS

              1          2          3          4          5          6
          -0.000910  -0.000001  -0.003582  -0.002120  -0.000001  -0.007193

              7          8          9         10         11         12
           0.004709   0.000002   0.001793   0.000890   0.000001  -0.003713

             13         14         15
           0.003055   0.000000   0.003091


 FULL LOCAL GRADIENT

              1          2          3          4          5          6
          -0.009091   0.000000  -0.003677  -0.001495  -0.000000  -0.001858

              7          8          9         10         11         12
           0.001494   0.000000  -0.001738   0.001057   0.000001  -0.001290

             13         14         15
           0.003074   0.000000   0.003067


 TANGENTIAL LOCAL GRADIENTS IN A.U.

              1          2          3          4          5          6
           0.000000  -0.003677  -0.001495  -0.000000  -0.001858   0.001494

              7          8          9         10         11         12
           0.000000  -0.001738   0.001057   0.000001  -0.001290   0.003074

             13         14
           0.000000   0.003067

 COSANG =         0.956110787
 
 RMSQ FORCE :   0.0018147  MAXIMUM :   0.0003000  CONVERGED : NO
 MAX FORCE  :   0.0036774  MAXIMUM :   0.0004500  CONVERGED : NO
 RMSQ FORCE6:   0.0139765  MAXIMUM6:   0.0003000  CONVERGED : NO
 MAX FORCE6 :   0.0436230  MAXIMUM6:   0.0004500  CONVERGED : NO
 RMSQ DR    :   0.0038419  MAXIMUM :   0.0012000  CONVERGED : NO
 MAX DR     :   0.0090139  MAXIMUM :   0.0018000  CONVERGED : NO
 


 HESSIAN EIGENVALUES


                1           2           3           4           5           6
             0.08809     0.51491     0.99260     0.99961     1.00000     1.00000
 


                7           8           9          10          11          12
             1.00000     1.00000     1.00000     1.00000     1.00001     1.00022
 


               13          14
             1.03265     2.21488
 


 LAMBDA FOR LMQA STEP: 0.00

  |TANGENTIAL STEP| =   0.032936  |PARALLEL STEP| =   0.000102


 STEP IN NORMAL COORDINATES

              1          2          3          4          5          6
          -0.015125  -0.000008   0.006066  -0.008316  -0.000003   0.003510

              7          8          9         10         11         12
          -0.018261  -0.000009   0.001752  -0.010594  -0.000007  -0.008531

             13         14         15
          -0.009239  -0.000004  -0.011438

 DISPLACEMENT STEP IN ANGSTROM

  NO.  ATOM        X             Y             Z

    1  O       -0.006084     -0.000003      0.002759
    2  C        0.004113      0.000002     -0.000230
    3  H       -0.003789     -0.000002     -0.001190
    4  N        0.002554      0.000001     -0.004328
    5  H       -0.000724      0.000002      0.011840
    6  H        0.002517     -0.004279     -0.002353
    7  H        0.002518      0.004281     -0.002363


 ACTIVE CARTESIAN DISPLACEMENT STEP

              1          2          3          4          5          6
          -0.015125  -0.000008   0.006066  -0.008316  -0.000003   0.003510

              7          8          9         10         11         12
          -0.018261  -0.000009   0.001752  -0.010594  -0.000007  -0.008531

             13         14         15
          -0.009239  -0.000004  -0.011438
 
 PREDICTED ENERGY CHANGE: -0.000069227
 
 INTERPOLATION DISTANCE: 5.3288927466


 COORDINATES OF OPTIMIZATION STEP 7 IN ANGSTROM

  NO.  ATOM        X              Y              Z        Z-ATOM   MASS   TYPE

    1  O        -0.176527      -0.000047       0.744596       8    15.999  QM
    2  C         0.128948       0.000032       1.863844       6    12.011  QM
    3  H         0.255714       0.000172      -0.902472       1     1.008  QM
    4  N         0.061106       0.000019      -1.931991       7    14.007  QM
    5  H        -0.964247       0.000029      -2.055278       1     1.008  QM
    6  H         0.465280      -0.848129      -2.357368       1     1.008  QM
    7  H         0.465347       0.847991      -2.357658       1     1.008  QM


 
 NEW SCF-ENERGY CALCULATED IN 13 CYCLES
 

 TOTAL ENERGY    =       -170.029950996

 ENERGY CHANGE =         -0.000080811
 ENERGY RATIO  =          1.167322121
 TRUST RADIUS  =          0.200000000
 
 BFGS DELTA*GAMMA: 0.118E-03
 
 BFGS DELTA*DE2*DELTA: 0.141E-03
 
 *** ENTERING OPTIMIZATION CYCLE: 8 ***
 

 PROJECTED CARTESIAN GRADIENTS IN A.U.

  NO.  ATOM        X             Y             Z

    1  O       -0.000509     -0.000000     -0.001477
    2  C        0.000255      0.000000     -0.004638
    3  H        0.003129      0.000002      0.004861
    4  N       -0.000579     -0.000001      0.001785
    5  H        0.000700     -0.000000      0.002923
    6  H       -0.000263      0.000140      0.003730
    7  H       -0.000261     -0.000138      0.003730


 ACTIVE CARTESIAN GRADIENTS

              1          2          3          4          5          6
          -0.000669  -0.000000  -0.001854  -0.002104  -0.000000  -0.006673

              7          8          9         10         11         12
           0.002922   0.000002   0.003674  -0.000295  -0.000002  -0.004709

             13         14         15
           0.000905  -0.000001   0.000196


 FULL LOCAL GRADIENT

              1          2          3          4          5          6
          -0.009182   0.000000  -0.001971  -0.001176   0.000000  -0.001423

              7          8          9         10         11         12
          -0.000028   0.000000   0.000411  -0.000149  -0.000001  -0.002313

             13         14         15
           0.000908  -0.000001   0.000153


 TANGENTIAL LOCAL GRADIENTS IN A.U.

              1          2          3          4          5          6
           0.000000  -0.001971  -0.001176   0.000000  -0.001423  -0.000028

              7          8          9         10         11         12
           0.000000   0.000411  -0.000149  -0.000001  -0.002313   0.000908

             13         14
          -0.000001   0.000153

 COSANG =         0.676083682
 
 RMSQ FORCE :   0.0009886  MAXIMUM :   0.0003000  CONVERGED : NO
 MAX FORCE  :   0.0023130  MAXIMUM :   0.0004500  CONVERGED : NO
 RMSQ FORCE6:   0.0048339  MAXIMUM6:   0.0003000  CONVERGED : NO
 MAX FORCE6 :   0.0132242  MAXIMUM6:   0.0004500  CONVERGED : NO
 RMSQ DR    :   0.0085040  MAXIMUM :   0.0012000  CONVERGED : NO
 MAX DR     :   0.0182612  MAXIMUM :   0.0018000  CONVERGED : NO
 


 HESSIAN EIGENVALUES


                1           2           3           4           5           6
             0.08640     0.43243     0.99327     0.99952     1.00000     1.00000
 


                7           8           9          10          11          12
             1.00000     1.00000     1.00000     1.00000     1.00002     1.00082
 


               13          14
             1.07555     2.13541
 


 LAMBDA FOR LMQA STEP: 0.00

  |TANGENTIAL STEP| =   0.006485  |PARALLEL STEP| =   0.000004


 STEP IN NORMAL COORDINATES

              1          2          3          4          5          6
          -0.003490  -0.000002   0.002524  -0.001727  -0.000001   0.001249

              7          8          9         10         11         12
          -0.001303  -0.000001   0.001140  -0.001235  -0.000000   0.001619

             13         14         15
          -0.002713   0.000001  -0.002114

 DISPLACEMENT STEP IN ANGSTROM

  NO.  ATOM        X             Y             Z

    1  O       -0.001403     -0.000001      0.001117
    2  C        0.000924      0.000000     -0.000089
    3  H        0.000251      0.000000      0.000162
    4  N        0.000441      0.000000     -0.000649
    5  H       -0.000715      0.000000      0.000856
    6  H        0.000612     -0.000791     -0.001369
    7  H        0.000611      0.000791     -0.001370


 ACTIVE CARTESIAN DISPLACEMENT STEP

              1          2          3          4          5          6
          -0.003490  -0.000002   0.002524  -0.001727  -0.000001   0.001249

              7          8          9         10         11         12
          -0.001303  -0.000001   0.001140  -0.001235  -0.000000   0.001619

             13         14         15
          -0.002713   0.000001  -0.002114
 
 PREDICTED ENERGY CHANGE: -0.000008373
 
 INTERPOLATION DISTANCE: 5.3288927466


 COORDINATES OF OPTIMIZATION STEP 8 IN ANGSTROM

  NO.  ATOM        X              Y              Z        Z-ATOM   MASS   TYPE

    1  O        -0.177930      -0.000048       0.745713       8    15.999  QM
    2  C         0.129872       0.000033       1.863754       6    12.011  QM
    3  H         0.255965       0.000172      -0.902310       1     1.008  QM
    4  N         0.061547       0.000020      -1.932640       7    14.007  QM
    5  H        -0.964961       0.000029      -2.054422       1     1.008  QM
    6  H         0.465892      -0.848921      -2.358737       1     1.008  QM
    7  H         0.465958       0.848782      -2.359028       1     1.008  QM


 
 NEW SCF-ENERGY CALCULATED IN 12 CYCLES
 

 TOTAL ENERGY    =       -170.029963952

 ENERGY CHANGE =         -0.000012956
 ENERGY RATIO  =          1.547384005
 TRUST RADIUS  =          0.200000000
 
 BFGS DELTA*GAMMA: 0.764E-05
 
 BFGS DELTA*DE2*DELTA: 0.168E-04
 
 *** ENTERING OPTIMIZATION CYCLE: 9 ***
 

 PROJECTED CARTESIAN GRADIENTS IN A.U.

  NO.  ATOM        X             Y             Z

    1  O       -0.000278     -0.000000     -0.000347
    2  C       -0.000038      0.000000     -0.005827
    3  H        0.003072      0.000002      0.005380
    4  N       -0.000513     -0.000001      0.001738
    5  H       -0.000085     -0.000000      0.002968
    6  H        0.000080     -0.000515      0.003335
    7  H        0.000081      0.000517      0.003335


 ACTIVE CARTESIAN GRADIENTS

              1          2          3          4          5          6
          -0.000365  -0.000000  -0.000442  -0.002249  -0.000001  -0.007527

              7          8          9         10         11         12
           0.002833   0.000002   0.004247  -0.000271  -0.000001  -0.004325

             13         14         15
          -0.000070  -0.000001  -0.000729


 FULL LOCAL GRADIENT

              1          2          3          4          5          6
          -0.009966  -0.000000  -0.000540  -0.001091   0.000000  -0.001591

              7          8          9         10         11         12
          -0.000460  -0.000000   0.000633  -0.000111  -0.000001  -0.001689

             13         14         15
          -0.000071  -0.000001  -0.000781


 TANGENTIAL LOCAL GRADIENTS IN A.U.

              1          2          3          4          5          6
          -0.000000  -0.000540  -0.001091   0.000000  -0.001591  -0.000460

              7          8          9         10         11         12
          -0.000000   0.000633  -0.000111  -0.000001  -0.001689  -0.000071

             13         14
          -0.000001  -0.000781

 COSANG =         0.818873146
 
 RMSQ FORCE :   0.0007609  MAXIMUM :   0.0003000  CONVERGED : NO
 MAX FORCE  :   0.0016894  MAXIMUM :   0.0004500  CONVERGED : NO
 RMSQ FORCE6:   0.0020186  MAXIMUM6:   0.0003000  CONVERGED : NO
 MAX FORCE6 :   0.0052685  MAXIMUM6:   0.0004500  CONVERGED : NO
 RMSQ DR    :   0.0016745  MAXIMUM :   0.0012000  CONVERGED : NO
 MAX DR     :   0.0034895  MAXIMUM :   0.0018000  CONVERGED : NO
 


 HESSIAN EIGENVALUES


                1           2           3           4           5           6
             0.08268     0.22727     0.84033     0.99957     0.99997     1.00000
 


                7           8           9          10          11          12
             1.00000     1.00000     1.00000     1.00000     1.00001     1.00050
 


               13          14
             1.07480     2.27636
 


 LAMBDA FOR LMQA STEP: 0.00

  |TANGENTIAL STEP| =   0.011066  |PARALLEL STEP| =   0.000011


 STEP IN NORMAL COORDINATES

              1          2          3          4          5          6
          -0.006904  -0.000003   0.004452  -0.003244  -0.000003   0.002505

              7          8          9         10         11         12
           0.000248  -0.000001   0.001213  -0.001282   0.000001   0.004903

             13         14         15
          -0.003104   0.000003  -0.001147

 DISPLACEMENT STEP IN ANGSTROM

  NO.  ATOM        X             Y             Z

    1  O       -0.002775     -0.000001      0.001980
    2  C        0.001857      0.000001     -0.000051
    3  H        0.001574      0.000001     -0.000034
    4  N        0.000672      0.000001     -0.000674
    5  H       -0.000793      0.000001      0.000105
    6  H        0.000682     -0.000430     -0.002635
    7  H        0.000680      0.000428     -0.002637


 ACTIVE CARTESIAN DISPLACEMENT STEP

              1          2          3          4          5          6
          -0.006904  -0.000003   0.004452  -0.003244  -0.000003   0.002505

              7          8          9         10         11         12
           0.000248  -0.000001   0.001213  -0.001282   0.000001   0.004903

             13         14         15
          -0.003104   0.000003  -0.001147
 
 PREDICTED ENERGY CHANGE: -0.000012415
 
 INTERPOLATION DISTANCE: 5.3288927466


 COORDINATES OF OPTIMIZATION STEP 9 IN ANGSTROM

  NO.  ATOM        X              Y              Z        Z-ATOM   MASS   TYPE

    1  O        -0.180706      -0.000049       0.747693       8    15.999  QM
    2  C         0.131729       0.000034       1.863703       6    12.011  QM
    3  H         0.257539       0.000173      -0.902344       1     1.008  QM
    4  N         0.062219       0.000021      -1.933314       7    14.007  QM
    5  H        -0.965754       0.000030      -2.054317       1     1.008  QM
    6  H         0.466573      -0.849351      -2.361372       1     1.008  QM
    7  H         0.466638       0.849210      -2.361665       1     1.008  QM


 
 NEW SCF-ENERGY CALCULATED IN 12 CYCLES
 

 TOTAL ENERGY    =       -170.029983280

 ENERGY CHANGE =         -0.000019328
 ENERGY RATIO  =          1.556799583
 TRUST RADIUS  =          0.200000000
 
 BFGS DELTA*GAMMA: 0.116E-04
 
 BFGS DELTA*DE2*DELTA: 0.251E-04
 
 *** ENTERING OPTIMIZATION CYCLE: 10 ***
 

 PROJECTED CARTESIAN GRADIENTS IN A.U.

  NO.  ATOM        X             Y             Z

    1  O        0.000070     -0.000000      0.001078
    2  C       -0.000460      0.000000     -0.007462
    3  H        0.003098      0.000001      0.005925
    4  N       -0.000401      0.000000      0.001943
    5  H       -0.001178     -0.000000      0.002794
    6  H        0.000443     -0.001185      0.002749
    7  H        0.000443      0.001184      0.002749


 ACTIVE CARTESIAN GRADIENTS

              1          2          3          4          5          6
           0.000093  -0.000000   0.001342  -0.002476  -0.000001  -0.008774

              7          8          9         10         11         12
           0.002845   0.000001   0.004818  -0.000052   0.000001  -0.003530

             13         14         15
          -0.001302   0.000000  -0.001675


 FULL LOCAL GRADIENT

              1          2          3          4          5          6
          -0.010974  -0.000000   0.001294  -0.001067   0.000000  -0.001874

              7          8          9         10         11         12
          -0.000950  -0.000001   0.000696   0.000128   0.000001  -0.000568

             13         14         15
          -0.001310   0.000000  -0.001733


 TANGENTIAL LOCAL GRADIENTS IN A.U.

              1          2          3          4          5          6
          -0.000000   0.001294  -0.001067   0.000000  -0.001874  -0.000950

              7          8          9         10         11         12
          -0.000001   0.000696   0.000128   0.000001  -0.000568  -0.001310

             13         14
           0.000000  -0.001733

 COSANG =         0.660050408
 
 RMSQ FORCE :   0.0009551  MAXIMUM :   0.0003000  CONVERGED : NO
 MAX FORCE  :   0.0018737  MAXIMUM :   0.0004500  CONVERGED : NO
 RMSQ FORCE6:   0.0010690  MAXIMUM6:   0.0003000  CONVERGED : NO
 MAX FORCE6 :   0.0022834  MAXIMUM6:   0.0004500  CONVERGED : NO
 RMSQ DR    :   0.0028572  MAXIMUM :   0.0012000  CONVERGED : NO
 MAX DR     :   0.0069036  MAXIMUM :   0.0018000  CONVERGED : NO
 


 HESSIAN EIGENVALUES


                1           2           3           4           5           6
             0.05521     0.13687     0.75788     0.99958     1.00000     1.00000
 


                7           8           9          10          11          12
             1.00000     1.00000     1.00000     1.00001     1.00026     1.00042
 


               13          14
             1.13771     2.73109
 


 LAMBDA FOR LMQA STEP: 0.00

  |TANGENTIAL STEP| =   0.022493  |PARALLEL STEP| =   0.000047


 STEP IN NORMAL COORDINATES

              1          2          3          4          5          6
          -0.015970  -0.000008   0.008283  -0.007421  -0.000006   0.005253

              7          8          9         10         11         12
           0.000523  -0.000002   0.000581  -0.003047  -0.000001   0.008761

             13         14         15
          -0.003589   0.000005   0.000296

 DISPLACEMENT STEP IN ANGSTROM

  NO.  ATOM        X             Y             Z

    1  O       -0.006419     -0.000003      0.003724
    2  C        0.004366      0.000002      0.000053
    3  H        0.003571      0.000001     -0.001049
    4  N        0.001466      0.000001     -0.001289
    5  H       -0.000310      0.000002      0.000612
    6  H        0.000890      0.000109     -0.004886
    7  H        0.000888     -0.000112     -0.004891


 ACTIVE CARTESIAN DISPLACEMENT STEP

              1          2          3          4          5          6
          -0.015970  -0.000008   0.008283  -0.007421  -0.000006   0.005253

              7          8          9         10         11         12
           0.000523  -0.000002   0.000581  -0.003047  -0.000001   0.008761

             13         14         15
          -0.003589   0.000005   0.000296
 
 PREDICTED ENERGY CHANGE: -0.000019973
 
 INTERPOLATION DISTANCE: 5.3288927466


 COORDINATES OF OPTIMIZATION STEP 10 IN ANGSTROM

  NO.  ATOM        X              Y              Z        Z-ATOM   MASS   TYPE

    1  O        -0.187125      -0.000052       0.751417       8    15.999  QM
    2  C         0.136095       0.000036       1.863757       6    12.011  QM
    3  H         0.261110       0.000174      -0.903393       1     1.008  QM
    4  N         0.063685       0.000022      -1.934602       7    14.007  QM
    5  H        -0.966065       0.000033      -2.053705       1     1.008  QM
    6  H         0.467464      -0.849242      -2.366258       1     1.008  QM
    7  H         0.467526       0.849098      -2.366556       1     1.008  QM


 
 NEW SCF-ENERGY CALCULATED IN 13 CYCLES
 

 TOTAL ENERGY    =       -170.030016284

 ENERGY CHANGE =         -0.000033004
 ENERGY RATIO  =          1.652452170
 TRUST RADIUS  =          0.200000000
 
 BFGS DELTA*GAMMA: 0.144E-04
 
 BFGS DELTA*DE2*DELTA: 0.408E-04
 
 *** ENTERING OPTIMIZATION CYCLE: 11 ***
 

 PROJECTED CARTESIAN GRADIENTS IN A.U.

  NO.  ATOM        X             Y             Z

    1  O        0.000426     -0.000000      0.002286
    2  C       -0.000882      0.000000     -0.008843
    3  H        0.003044      0.000001      0.006375
    4  N       -0.000238      0.000001      0.002282
    5  H       -0.002404     -0.000000      0.002566
    6  H        0.000799     -0.001747      0.001986
    7  H        0.000798      0.001743      0.001986


 ACTIVE CARTESIAN GRADIENTS

              1          2          3          4          5          6
           0.000561  -0.000000   0.002857  -0.002727  -0.000001  -0.009816

              7          8          9         10         11         12
           0.002741   0.000001   0.005305   0.000240   0.000002  -0.002459

             13         14         15
          -0.002655   0.000001  -0.002467


 FULL LOCAL GRADIENT

              1          2          3          4          5          6
          -0.011672  -0.000001   0.002879  -0.001137  -0.000000  -0.002074

              7          8          9         10         11         12
          -0.001469  -0.000002   0.000771   0.000431   0.000003   0.000764

             13         14         15
          -0.002671   0.000001  -0.002529


 TANGENTIAL LOCAL GRADIENTS IN A.U.

              1          2          3          4          5          6
          -0.000001   0.002879  -0.001137  -0.000000  -0.002074  -0.001469

              7          8          9         10         11         12
          -0.000002   0.000771   0.000431   0.000003   0.000764  -0.002671

             13         14
           0.000001  -0.002529

 COSANG =         0.918732655
 
 RMSQ FORCE :   0.0014865  MAXIMUM :   0.0003000  CONVERGED : NO
 MAX FORCE  :   0.0028791  MAXIMUM :   0.0004500  CONVERGED : NO
 RMSQ FORCE6:   0.0005247  MAXIMUM6:   0.0003000  CONVERGED : NO
 MAX FORCE6 :   0.0008942  MAXIMUM6:   0.0004500  CONVERGED : NO
 RMSQ DR    :   0.0058076  MAXIMUM :   0.0012000  CONVERGED : NO
 MAX DR     :   0.0159703  MAXIMUM :   0.0018000  CONVERGED : NO
 


 HESSIAN EIGENVALUES


                1           2           3           4           5           6
             0.02052     0.12154     0.71349     0.99952     1.00000     1.00000
 


                7           8           9          10          11          12
             1.00000     1.00000     1.00000     1.00001     1.00036     1.00228
 


               13          14
             1.18702     2.96062
 


 LAMBDA FOR LMQA STEP: 0.00

  |TANGENTIAL STEP| =   0.064154  |PARALLEL STEP| =   0.000386


 STEP IN NORMAL COORDINATES

              1          2          3          4          5          6
          -0.047985  -0.000024   0.022444  -0.022045  -0.000018   0.014719

              7          8          9         10         11         12
           0.000769  -0.000005  -0.001104  -0.009774  -0.000003   0.021400

             13         14         15
          -0.006114   0.000011   0.003784

 DISPLACEMENT STEP IN ANGSTROM

  NO.  ATOM        X             Y             Z

    1  O       -0.019280     -0.000010      0.010166
    2  C        0.013205      0.000006      0.000161
    3  H        0.010290      0.000005     -0.004409
    4  N        0.004296      0.000003     -0.003799
    5  H        0.001219      0.000006      0.002958
    6  H        0.001857      0.001412     -0.012717
    7  H        0.001851     -0.001420     -0.012730


 ACTIVE CARTESIAN DISPLACEMENT STEP

              1          2          3          4          5          6
          -0.047985  -0.000024   0.022444  -0.022045  -0.000018   0.014719

              7          8          9         10         11         12
           0.000769  -0.000005  -0.001104  -0.009774  -0.000003   0.021400

             13         14         15
          -0.006114   0.000011   0.003784
 
 PREDICTED ENERGY CHANGE: -0.000047949
 
 INTERPOLATION DISTANCE: 5.3288927466


 COORDINATES OF OPTIMIZATION STEP 11 IN ANGSTROM

  NO.  ATOM        X              Y              Z        Z-ATOM   MASS   TYPE

    1  O        -0.206405      -0.000062       0.761583       8    15.999  QM
    2  C         0.149300       0.000042       1.863918       6    12.011  QM
    3  H         0.271400       0.000179      -0.907802       1     1.008  QM
    4  N         0.067980       0.000025      -1.938402       7    14.007  QM
    5  H        -0.964846       0.000039      -2.050746       1     1.008  QM
    6  H         0.469320      -0.847830      -2.378975       1     1.008  QM
    7  H         0.469377       0.847678      -2.379286       1     1.008  QM


 
 NEW SCF-ENERGY CALCULATED IN 11 CYCLES
 

 TOTAL ENERGY    =       -170.030085217

 ENERGY CHANGE =         -0.000068933
 ENERGY RATIO  =          1.437622013
 TRUST RADIUS  =          0.200000000
 
 BFGS DELTA*GAMMA: 0.596E-04
 
 BFGS DELTA*DE2*DELTA: 0.102E-03
 
 *** ENTERING OPTIMIZATION CYCLE: 12 ***
 

 PROJECTED CARTESIAN GRADIENTS IN A.U.

  NO.  ATOM        X             Y             Z

    1  O        0.000465     -0.000001      0.002854
    2  C       -0.001020      0.000000     -0.009374
    3  H        0.002744     -0.000000      0.006862
    4  N        0.000117      0.000003      0.002898
    5  H       -0.004173     -0.000000      0.002259
    6  H        0.001333     -0.002253      0.000531
    7  H        0.001329      0.002244      0.000532


 ACTIVE CARTESIAN GRADIENTS

              1          2          3          4          5          6
           0.000613  -0.000001   0.003570  -0.002992  -0.000001  -0.010115

              7          8          9         10         11         12
           0.002270  -0.000001   0.005896   0.000605   0.000006  -0.000479

             13         14         15
          -0.004695   0.000004  -0.003180


 FULL LOCAL GRADIENT

              1          2          3          4          5          6
          -0.011519  -0.000001   0.003571  -0.001089  -0.000000  -0.001787

              7          8          9         10         11         12
          -0.002081  -0.000003   0.001218   0.000780   0.000006   0.002833

             13         14         15
          -0.004724   0.000004  -0.003233


 TANGENTIAL LOCAL GRADIENTS IN A.U.

              1          2          3          4          5          6
          -0.000001   0.003571  -0.001089  -0.000000  -0.001787  -0.002081

              7          8          9         10         11         12
          -0.000003   0.001218   0.000780   0.000006   0.002833  -0.004724

             13         14
           0.000004  -0.003233

 COSANG =         0.952946984
 
 RMSQ FORCE :   0.0021439  MAXIMUM :   0.0003000  CONVERGED : NO
 MAX FORCE  :   0.0047241  MAXIMUM :   0.0004500  CONVERGED : NO
 RMSQ FORCE6:   0.0010200  MAXIMUM6:   0.0003000  CONVERGED : NO
 MAX FORCE6 :   0.0023515  MAXIMUM6:   0.0004500  CONVERGED : NO
 RMSQ DR    :   0.0165649  MAXIMUM :   0.0012000  CONVERGED : NO
 MAX DR     :   0.0479851  MAXIMUM :   0.0018000  CONVERGED : NO
 


 HESSIAN EIGENVALUES


                1           2           3           4           5           6
             0.01254     0.11815     0.69130     0.99938     1.00000     1.00000
 


                7           8           9          10          11          12
             1.00000     1.00000     1.00000     1.00003     1.00034     1.00596
 


               13          14
             1.22718     2.84899
 


 LAMBDA FOR LMQA STEP: 0.00

  |TANGENTIAL STEP| =   0.057475  |PARALLEL STEP| =   0.000310


 STEP IN NORMAL COORDINATES

              1          2          3          4          5          6
          -0.043967  -0.000022   0.019635  -0.019743  -0.000017   0.012786

              7          8          9         10         11         12
           0.002548  -0.000001  -0.003832  -0.008753  -0.000005   0.016876

             13         14         15
          -0.000546   0.000005   0.006979

 DISPLACEMENT STEP IN ANGSTROM

  NO.  ATOM        X             Y             Z

    1  O       -0.017647     -0.000009      0.008971
    2  C        0.012127      0.000006     -0.000087
    3  H        0.010017      0.000006     -0.005271
    4  N        0.003660      0.000002     -0.003310
    5  H        0.003244      0.000005      0.002315
    6  H        0.000773      0.002609     -0.010067
    7  H        0.000769     -0.002613     -0.010078


 ACTIVE CARTESIAN DISPLACEMENT STEP

              1          2          3          4          5          6
          -0.043967  -0.000022   0.019635  -0.019743  -0.000017   0.012786

              7          8          9         10         11         12
           0.002548  -0.000001  -0.003832  -0.008753  -0.000005   0.016876

             13         14         15
          -0.000546   0.000005   0.006979
 
 PREDICTED ENERGY CHANGE: -0.000037204
 
 INTERPOLATION DISTANCE: 5.3288927466


 COORDINATES OF OPTIMIZATION STEP 12 IN ANGSTROM

  NO.  ATOM        X              Y              Z        Z-ATOM   MASS   TYPE

    1  O        -0.224052      -0.000071       0.770553       8    15.999  QM
    2  C         0.161427       0.000048       1.863831       6    12.011  QM
    3  H         0.281417       0.000185      -0.913074       1     1.008  QM
    4  N         0.071640       0.000028      -1.941711       7    14.007  QM
    5  H        -0.961602       0.000044      -2.048431       1     1.008  QM
    6  H         0.470093      -0.845220      -2.389042       1     1.008  QM
    7  H         0.470146       0.845065      -2.389364       1     1.008  QM


 
 NEW SCF-ENERGY CALCULATED IN 10 CYCLES
 

 TOTAL ENERGY    =       -170.030147891

 ENERGY CHANGE =         -0.000062674
 ENERGY RATIO  =          1.684595594
 TRUST RADIUS  =          0.200000000
 
 BFGS DELTA*GAMMA: 0.319E-04
 
 BFGS DELTA*DE2*DELTA: 0.795E-04
 
 *** ENTERING OPTIMIZATION CYCLE: 13 ***
 

 PROJECTED CARTESIAN GRADIENTS IN A.U.

  NO.  ATOM        X             Y             Z

    1  O       -0.000028     -0.000001      0.001491
    2  C       -0.000494      0.000000     -0.007599
    3  H        0.002548     -0.000000      0.006553
    4  N        0.000173      0.000003      0.003140
    5  H       -0.003947      0.000000      0.002077
    6  H        0.001288     -0.001546     -0.000023
    7  H        0.001284      0.001536     -0.000022


 ACTIVE CARTESIAN GRADIENTS

              1          2          3          4          5          6
          -0.000037  -0.000001   0.001854  -0.002875  -0.000001  -0.008609

              7          8          9         10         11         12
           0.001980  -0.000002   0.005651   0.000469   0.000006   0.000328

             13         14         15
          -0.004553   0.000005  -0.002179


 FULL LOCAL GRADIENT

              1          2          3          4          5          6
          -0.009993  -0.000001   0.001739  -0.000949  -0.000000  -0.001103

              7          8          9         10         11         12
          -0.001795  -0.000004   0.001534   0.000607   0.000006   0.003266

             13         14         15
          -0.004579   0.000005  -0.002212


 TANGENTIAL LOCAL GRADIENTS IN A.U.

              1          2          3          4          5          6
          -0.000001   0.001739  -0.000949  -0.000000  -0.001103  -0.001795

              7          8          9         10         11         12
          -0.000004   0.001534   0.000607   0.000006   0.003266  -0.004579

             13         14
           0.000005  -0.002212

 COSANG =         0.963432308
 
 RMSQ FORCE :   0.0018443  MAXIMUM :   0.0003000  CONVERGED : NO
 MAX FORCE  :   0.0045795  MAXIMUM :   0.0004500  CONVERGED : NO
 RMSQ FORCE6:   0.0007635  MAXIMUM6:   0.0003000  CONVERGED : NO
 MAX FORCE6 :   0.0021782  MAXIMUM6:   0.0004500  CONVERGED : NO
 RMSQ DR    :   0.0148401  MAXIMUM :   0.0012000  CONVERGED : NO
 MAX DR     :   0.0439665  MAXIMUM :   0.0018000  CONVERGED : NO
 


 HESSIAN EIGENVALUES


                1           2           3           4           5           6
             0.00848     0.11671     0.53111     0.99687     1.00000     1.00000
 


                7           8           9          10          11          12
             1.00000     1.00000     1.00000     1.00002     1.00043     1.01895
 


               13          14
             1.02438     2.60207
 


 LAMBDA FOR LMQA STEP: 0.00

  |TANGENTIAL STEP| =   0.075658  |PARALLEL STEP| =   0.000537


 STEP IN NORMAL COORDINATES

              1          2          3          4          5          6
          -0.058311  -0.000030   0.026240  -0.025821  -0.000021   0.015906

              7          8          9         10         11         12
           0.004728   0.000003  -0.009057  -0.011511  -0.000013   0.017692

             13         14         15
           0.005211   0.000001   0.011787

 DISPLACEMENT STEP IN ANGSTROM

  NO.  ATOM        X             Y             Z

    1  O       -0.023383     -0.000012      0.012044
    2  C        0.016057      0.000008     -0.000751
    3  H        0.013696      0.000009     -0.008877
    4  N        0.004644      0.000001     -0.004637
    5  H        0.006812      0.000007      0.003068
    6  H       -0.000043      0.004411     -0.011142
    7  H       -0.000044     -0.004410     -0.011156


 ACTIVE CARTESIAN DISPLACEMENT STEP

              1          2          3          4          5          6
          -0.058311  -0.000030   0.026240  -0.025821  -0.000021   0.015906

              7          8          9         10         11         12
           0.004728   0.000003  -0.009057  -0.011511  -0.000013   0.017692

             13         14         15
           0.005211   0.000001   0.011787
 
 PREDICTED ENERGY CHANGE: -0.000049219
 
 INTERPOLATION DISTANCE: 5.3288927466


 COORDINATES OF OPTIMIZATION STEP 13 IN ANGSTROM

  NO.  ATOM        X              Y              Z        Z-ATOM   MASS   TYPE

    1  O        -0.247435      -0.000083       0.782597       8    15.999  QM
    2  C         0.177484       0.000056       1.863080       6    12.011  QM
    3  H         0.295113       0.000194      -0.921950       1     1.008  QM
    4  N         0.076284       0.000029      -1.946348       7    14.007  QM
    5  H        -0.954790       0.000051      -2.045364       1     1.008  QM
    6  H         0.470050      -0.840810      -2.400184       1     1.008  QM
    7  H         0.470102       0.840655      -2.400521       1     1.008  QM


 
 NEW SCF-ENERGY CALCULATED IN 11 CYCLES
 

 TOTAL ENERGY    =       -170.030205180

 ENERGY CHANGE =         -0.000057289
 ENERGY RATIO  =          1.163959046
 TRUST RADIUS  =          0.200000000
 
 BFGS DELTA*GAMMA: 0.957E-04
 
 BFGS DELTA*DE2*DELTA: 0.107E-03
 
 *** ENTERING OPTIMIZATION CYCLE: 14 ***
 

 PROJECTED CARTESIAN GRADIENTS IN A.U.

  NO.  ATOM        X             Y             Z

    1  O       -0.001174     -0.000001     -0.001167
    2  C        0.000781      0.000000     -0.003930
    3  H        0.002251     -0.000000      0.005232
    4  N       -0.000017      0.000001      0.002808
    5  H       -0.001475      0.000001      0.002020
    6  H        0.000636      0.000619      0.000246
    7  H        0.000633     -0.000623      0.000246


 ACTIVE CARTESIAN GRADIENTS

              1          2          3          4          5          6
          -0.001551  -0.000001  -0.001515  -0.002338  -0.000001  -0.005450

              7          8          9         10         11         12
           0.001603  -0.000001   0.004436  -0.000307   0.000001  -0.000027

             13         14         15
          -0.002022   0.000003   0.000879


 FULL LOCAL GRADIENT

              1          2          3          4          5          6
          -0.007115   0.000000  -0.001933  -0.000322  -0.000000   0.000060

              7          8          9         10         11         12
          -0.000942  -0.000002   0.001566  -0.000227   0.000001   0.002078

             13         14         15
          -0.002034   0.000003   0.000871


 TANGENTIAL LOCAL GRADIENTS IN A.U.

              1          2          3          4          5          6
           0.000000  -0.001933  -0.000322  -0.000000   0.000060  -0.000942

              7          8          9         10         11         12
          -0.000002   0.001566  -0.000227   0.000001   0.002078  -0.002034

             13         14
           0.000003   0.000871

 COSANG =         0.536156855
 
 RMSQ FORCE :   0.0010839  MAXIMUM :   0.0003000  CONVERGED : NO
 MAX FORCE  :   0.0020783  MAXIMUM :   0.0004500  CONVERGED : NO
 RMSQ FORCE6:   0.0006301  MAXIMUM6:   0.0003000  CONVERGED : NO
 MAX FORCE6 :   0.0016788  MAXIMUM6:   0.0004500  CONVERGED : NO
 RMSQ DR    :   0.0195352  MAXIMUM :   0.0012000  CONVERGED : NO
 MAX DR     :   0.0583110  MAXIMUM :   0.0018000  CONVERGED : NO
 


 HESSIAN EIGENVALUES


                1           2           3           4           5           6
             0.01095     0.11605     0.38430     0.90520     0.99987     1.00000
 


                7           8           9          10          11          12
             1.00000     1.00000     1.00000     1.00000     1.00011     1.00047
 


               13          14
             1.05069     2.76254
 


 LAMBDA FOR LMQA STEP: 0.00

  |TANGENTIAL STEP| =   0.020620  |PARALLEL STEP| =   0.000040


 STEP IN NORMAL COORDINATES

              1          2          3          4          5          6
           0.015037   0.000007  -0.005227   0.007032   0.000006  -0.004118

              7          8          9         10         11         12
           0.001390   0.000004  -0.002407   0.003755   0.000001  -0.007502

             13         14         15
           0.005189  -0.000006  -0.000520

 DISPLACEMENT STEP IN ANGSTROM

  NO.  ATOM        X             Y             Z

    1  O        0.006022      0.000003     -0.002473
    2  C       -0.004172     -0.000002     -0.000023
    3  H       -0.002606     -0.000001     -0.000023
    4  N       -0.001458     -0.000002      0.000734
    5  H        0.000691     -0.000003     -0.002018
    6  H       -0.001123     -0.000193      0.004617
    7  H       -0.001120      0.000197      0.004622


 ACTIVE CARTESIAN DISPLACEMENT STEP

              1          2          3          4          5          6
           0.015037   0.000007  -0.005227   0.007032   0.000006  -0.004118

              7          8          9         10         11         12
           0.001390   0.000004  -0.002407   0.003755   0.000001  -0.007502

             13         14         15
           0.005189  -0.000006  -0.000520
 
 PREDICTED ENERGY CHANGE: -0.000014724
 
 INTERPOLATION DISTANCE: 5.3288927466


 COORDINATES OF OPTIMIZATION STEP 14 IN ANGSTROM

  NO.  ATOM        X              Y              Z        Z-ATOM   MASS   TYPE

    1  O        -0.241413      -0.000080       0.780124       8    15.999  QM
    2  C         0.173312       0.000054       1.863057       6    12.011  QM
    3  H         0.292507       0.000193      -0.921973       1     1.008  QM
    4  N         0.074826       0.000027      -1.945614       7    14.007  QM
    5  H        -0.954099       0.000048      -2.047382       1     1.008  QM
    6  H         0.468926      -0.841002      -2.395568       1     1.008  QM
    7  H         0.468983       0.840851      -2.395899       1     1.008  QM


 
 NEW SCF-ENERGY CALCULATED IN 10 CYCLES
 

 TOTAL ENERGY    =       -170.030221518

 ENERGY CHANGE =         -0.000016338
 ENERGY RATIO  =          1.109617226
 TRUST RADIUS  =          0.200000000
 
 BFGS DELTA*GAMMA: 0.267E-04
 
 BFGS DELTA*DE2*DELTA: 0.301E-04
 
 *** ENTERING OPTIMIZATION CYCLE: 15 ***
 

 PROJECTED CARTESIAN GRADIENTS IN A.U.

  NO.  ATOM        X             Y             Z

    1  O       -0.000143     -0.000000      0.001414
    2  C       -0.000381     -0.000000     -0.006575
    3  H        0.002441      0.000001      0.004461
    4  N       -0.000265     -0.000000      0.002237
    5  H        0.000062      0.000001      0.002014
    6  H        0.000186      0.001281      0.001124
    7  H        0.000184     -0.001281      0.001123


 ACTIVE CARTESIAN GRADIENTS

              1          2          3          4          5          6
          -0.000189  -0.000000   0.001754  -0.002711  -0.000001  -0.007321

              7          8          9         10         11         12
           0.001892   0.000000   0.003661  -0.000636  -0.000001  -0.001210

             13         14         15
          -0.000271   0.000002   0.001811


 FULL LOCAL GRADIENT

              1          2          3          4          5          6
          -0.008696  -0.000000   0.001600  -0.000730  -0.000000  -0.000551

              7          8          9         10         11         12
          -0.001391  -0.000001   0.000144  -0.000535  -0.000001   0.001298

             13         14         15
          -0.000276   0.000002   0.001801


 TANGENTIAL LOCAL GRADIENTS IN A.U.

              1          2          3          4          5          6
          -0.000000   0.001600  -0.000730  -0.000000  -0.000551  -0.001391

              7          8          9         10         11         12
          -0.000001   0.000144  -0.000535  -0.000001   0.001298  -0.000276

             13         14
           0.000002   0.001801

 COSANG =         0.271600580
 
 RMSQ FORCE :   0.0008720  MAXIMUM :   0.0003000  CONVERGED : NO
 MAX FORCE  :   0.0018013  MAXIMUM :   0.0004500  CONVERGED : NO
 RMSQ FORCE6:   0.0007737  MAXIMUM6:   0.0003000  CONVERGED : NO
 MAX FORCE6 :   0.0018711  MAXIMUM6:   0.0004500  CONVERGED : NO
 RMSQ DR    :   0.0053240  MAXIMUM :   0.0012000  CONVERGED : NO
 MAX DR     :   0.0150375  MAXIMUM :   0.0018000  CONVERGED : NO
 


 HESSIAN EIGENVALUES


                1           2           3           4           5           6
             0.01179     0.11937     0.30485     0.76818     0.99955     1.00000
 


                7           8           9          10          11          12
             1.00000     1.00000     1.00000     1.00000     1.00026     1.00094
 


               13          14
             1.10767     3.10741
 


 LAMBDA FOR LMQA STEP: 0.00

  |TANGENTIAL STEP| =   0.006373  |PARALLEL STEP| =   0.000004


 STEP IN NORMAL COORDINATES

              1          2          3          4          5          6
          -0.003877  -0.000002   0.001212  -0.001103  -0.000001   0.001403

              7          8          9         10         11         12
           0.000188   0.000002  -0.002215  -0.000418  -0.000000  -0.002923

             13         14         15
           0.001569  -0.000004  -0.002195

 DISPLACEMENT STEP IN ANGSTROM

  NO.  ATOM        X             Y             Z

    1  O       -0.001553     -0.000001      0.000579
    2  C        0.001131      0.000001      0.000219
    3  H        0.000679      0.000001     -0.001385
    4  N        0.000328     -0.000000     -0.001036
    5  H        0.000834     -0.000001      0.000763
    6  H       -0.000227     -0.000821      0.000712
    7  H       -0.000224      0.000822      0.000712


 ACTIVE CARTESIAN DISPLACEMENT STEP

              1          2          3          4          5          6
          -0.003877  -0.000002   0.001212  -0.001103  -0.000001   0.001403

              7          8          9         10         11         12
           0.000188   0.000002  -0.002215  -0.000418  -0.000000  -0.002923

             13         14         15
           0.001569  -0.000004  -0.002195
 
 PREDICTED ENERGY CHANGE: -0.000006370
 
 INTERPOLATION DISTANCE: 5.3288927466


 COORDINATES OF OPTIMIZATION STEP 15 IN ANGSTROM

  NO.  ATOM        X              Y              Z        Z-ATOM   MASS   TYPE

    1  O        -0.242966      -0.000081       0.780702       8    15.999  QM
    2  C         0.174443       0.000055       1.863276       6    12.011  QM
    3  H         0.293186       0.000195      -0.923359       1     1.008  QM
    4  N         0.075154       0.000027      -1.946651       7    14.007  QM
    5  H        -0.953265       0.000047      -2.046619       1     1.008  QM
    6  H         0.468700      -0.841823      -2.394856       1     1.008  QM
    7  H         0.468758       0.841673      -2.395187       1     1.008  QM


 
 NEW SCF-ENERGY CALCULATED IN 9 CYCLES
 

 TOTAL ENERGY    =       -170.030231574

 ENERGY CHANGE =         -0.000010056
 ENERGY RATIO  =          1.578592179
 TRUST RADIUS  =          0.200000000
 
 BFGS DELTA*GAMMA: 0.532E-05
 
 BFGS DELTA*DE2*DELTA: 0.128E-04
 
 *** ENTERING OPTIMIZATION CYCLE: 16 ***
 

 PROJECTED CARTESIAN GRADIENTS IN A.U.

  NO.  ATOM        X             Y             Z

    1  O       -0.000554     -0.000000      0.000430
    2  C        0.000091      0.000000     -0.005147
    3  H        0.002430      0.000001      0.004283
    4  N       -0.000356     -0.000001      0.001758
    5  H        0.000634      0.000001      0.002211
    6  H        0.000078      0.001296      0.001504
    7  H        0.000077     -0.001295      0.001503


 ACTIVE CARTESIAN GRADIENTS

              1          2          3          4          5          6
          -0.000731  -0.000000   0.000507  -0.002451  -0.000001  -0.006078

              7          8          9         10         11         12
           0.001890   0.000001   0.003532  -0.000865  -0.000002  -0.001910

             13         14         15
           0.000304   0.000001   0.001832


 FULL LOCAL GRADIENT

              1          2          3          4          5          6
          -0.007883   0.000000   0.000245  -0.000497   0.000000  -0.000185

              7          8          9         10         11         12
          -0.000911  -0.000001   0.000470  -0.000777  -0.000002   0.000323

             13         14         15
           0.000302   0.000001   0.001820


 TANGENTIAL LOCAL GRADIENTS IN A.U.

              1          2          3          4          5          6
           0.000000   0.000245  -0.000497   0.000000  -0.000185  -0.000911

              7          8          9         10         11         12
          -0.000001   0.000470  -0.000777  -0.000002   0.000323   0.000302

             13         14
           0.000001   0.001820

 COSANG =         0.812900962
 
 RMSQ FORCE :   0.0006269  MAXIMUM :   0.0003000  CONVERGED : NO
 MAX FORCE  :   0.0018199  MAXIMUM :   0.0004500  CONVERGED : NO
 RMSQ FORCE6:   0.0009789  MAXIMUM6:   0.0003000  CONVERGED : NO
 MAX FORCE6 :   0.0018568  MAXIMUM6:   0.0004500  CONVERGED : NO
 RMSQ DR    :   0.0016456  MAXIMUM :   0.0012000  CONVERGED : NO
 MAX DR     :   0.0038768  MAXIMUM :   0.0018000  CONVERGED : NO
 


 HESSIAN EIGENVALUES


                1           2           3           4           5           6
             0.01144     0.12646     0.16840     0.54099     0.99958     1.00000
 


                7           8           9          10          11          12
             1.00000     1.00000     1.00000     1.00000     1.00034     1.00174
 


               13          14
             1.05837     3.37394
 


 LAMBDA FOR LMQA STEP: 0.00

  |TANGENTIAL STEP| =   0.012830  |PARALLEL STEP| =   0.000015


 STEP IN NORMAL COORDINATES

              1          2          3          4          5          6
          -0.007967  -0.000006   0.003364  -0.001841  -0.000001   0.003286

              7          8          9         10         11         12
           0.003566   0.000006  -0.004196   0.000890   0.000003  -0.003019

             13         14         15
           0.002376  -0.000006  -0.005457

 DISPLACEMENT STEP IN ANGSTROM

  NO.  ATOM        X             Y             Z

    1  O       -0.003191     -0.000002      0.001561
    2  C        0.002314      0.000002      0.000468
    3  H        0.002563      0.000003     -0.002556
    4  N        0.000587      0.000000     -0.001809
    5  H        0.000843     -0.000002     -0.000346
    6  H       -0.000438     -0.002041      0.000904
    7  H       -0.000434      0.002042      0.000905


 ACTIVE CARTESIAN DISPLACEMENT STEP

              1          2          3          4          5          6
          -0.007967  -0.000006   0.003364  -0.001841  -0.000001   0.003286

              7          8          9         10         11         12
           0.003566   0.000006  -0.004196   0.000890   0.000003  -0.003019

             13         14         15
           0.002376  -0.000006  -0.005457
 
 PREDICTED ENERGY CHANGE: -0.000010079
 
 INTERPOLATION DISTANCE: 5.3288927466


 COORDINATES OF OPTIMIZATION STEP 16 IN ANGSTROM

  NO.  ATOM        X              Y              Z        Z-ATOM   MASS   TYPE

    1  O        -0.246157      -0.000083       0.782263       8    15.999  QM
    2  C         0.176758       0.000057       1.863745       6    12.011  QM
    3  H         0.295749       0.000198      -0.925914       1     1.008  QM
    4  N         0.075742       0.000027      -1.948459       7    14.007  QM
    5  H        -0.952422       0.000046      -2.046965       1     1.008  QM
    6  H         0.468261      -0.843864      -2.393952       1     1.008  QM
    7  H         0.468325       0.843715      -2.394282       1     1.008  QM


 
 NEW SCF-ENERGY CALCULATED IN 12 CYCLES
 

 TOTAL ENERGY    =       -170.030244788

 ENERGY CHANGE =         -0.000013214
 ENERGY RATIO  =          1.310976352
 TRUST RADIUS  =          0.200000000
 
 BFGS DELTA*GAMMA: 0.140E-04
 
 BFGS DELTA*DE2*DELTA: 0.204E-04
 
 *** ENTERING OPTIMIZATION CYCLE: 17 ***
 

 PROJECTED CARTESIAN GRADIENTS IN A.U.

  NO.  ATOM        X             Y             Z

    1  O       -0.001231     -0.000000     -0.001144
    2  C        0.000859      0.000000     -0.003051
    3  H        0.002681      0.000001      0.004019
    4  N       -0.000463     -0.000001      0.001333
    5  H        0.001006      0.000001      0.002195
    6  H       -0.000012      0.000877      0.001954
    7  H       -0.000012     -0.000876      0.001954


 ACTIVE CARTESIAN GRADIENTS

              1          2          3          4          5          6
          -0.001626  -0.000001  -0.001489  -0.002084  -0.000001  -0.004327

              7          8          9         10         11         12
           0.002223   0.000001   0.003276  -0.000915  -0.000002  -0.002577

             13         14         15
           0.000760  -0.000000   0.001240


 FULL LOCAL GRADIENT

              1          2          3          4          5          6
          -0.006737   0.000001  -0.001932  -0.000126   0.000000   0.000351

              7          8          9         10         11         12
           0.000073   0.000000   0.000803  -0.000842  -0.000002  -0.000712

             13         14         15
           0.000761   0.000000   0.001222


 TANGENTIAL LOCAL GRADIENTS IN A.U.

              1          2          3          4          5          6
           0.000001  -0.001932  -0.000126   0.000000   0.000351   0.000073

              7          8          9         10         11         12
           0.000000   0.000803  -0.000842  -0.000002  -0.000712   0.000761

             13         14
           0.000000   0.001222

 COSANG =         0.413699583
 
 RMSQ FORCE :   0.0007470  MAXIMUM :   0.0003000  CONVERGED : NO
 MAX FORCE  :   0.0019325  MAXIMUM :   0.0004500  CONVERGED : NO
 RMSQ FORCE6:   0.0008123  MAXIMUM6:   0.0003000  CONVERGED : NO
 MAX FORCE6 :   0.0017234  MAXIMUM6:   0.0004500  CONVERGED : NO
 RMSQ DR    :   0.0033128  MAXIMUM :   0.0012000  CONVERGED : NO
 MAX DR     :   0.0079668  MAXIMUM :   0.0018000  CONVERGED : NO
 


 HESSIAN EIGENVALUES


                1           2           3           4           5           6
             0.01125     0.11562     0.13356     0.48106     0.99874     1.00000
 


                7           8           9          10          11          12
             1.00000     1.00000     1.00000     1.00000     1.00063     1.00198
 


               13          14
             1.01577     3.81058
 


 LAMBDA FOR LMQA STEP: 0.00

  |TANGENTIAL STEP| =   0.007664  |PARALLEL STEP| =   0.000006


 STEP IN NORMAL COORDINATES

              1          2          3          4          5          6
          -0.003234  -0.000003   0.002260  -0.000141  -0.000001   0.001658

              7          8          9         10         11         12
           0.003806   0.000004  -0.002326   0.002001   0.000002  -0.000560

             13         14         15
           0.000936  -0.000003  -0.003913

 DISPLACEMENT STEP IN ANGSTROM

  NO.  ATOM        X             Y             Z

    1  O       -0.001295     -0.000001      0.001014
    2  C        0.000940      0.000001      0.000184
    3  H        0.001815      0.000002     -0.001269
    4  N        0.000228      0.000000     -0.000807
    5  H       -0.000160     -0.000001     -0.001468
    6  H       -0.000297     -0.001464      0.000534
    7  H       -0.000294      0.001464      0.000535


 ACTIVE CARTESIAN DISPLACEMENT STEP

              1          2          3          4          5          6
          -0.003234  -0.000003   0.002260  -0.000141  -0.000001   0.001658

              7          8          9         10         11         12
           0.003806   0.000004  -0.002326   0.002001   0.000002  -0.000560

             13         14         15
           0.000936  -0.000003  -0.003913
 
 PREDICTED ENERGY CHANGE: -0.000004311
 
 INTERPOLATION DISTANCE: 5.3288927466


 COORDINATES OF OPTIMIZATION STEP 17 IN ANGSTROM

  NO.  ATOM        X              Y              Z        Z-ATOM   MASS   TYPE

    1  O        -0.247452      -0.000084       0.783277       8    15.999  QM
    2  C         0.177698       0.000057       1.863929       6    12.011  QM
    3  H         0.297564       0.000200      -0.927184       1     1.008  QM
    4  N         0.075970       0.000028      -1.949266       7    14.007  QM
    5  H        -0.952582       0.000044      -2.048432       1     1.008  QM
    6  H         0.467965      -0.845328      -2.393418       1     1.008  QM
    7  H         0.468031       0.845179      -2.393747       1     1.008  QM


 
 NEW SCF-ENERGY CALCULATED IN 12 CYCLES
 

 TOTAL ENERGY    =       -170.030250921

 ENERGY CHANGE =         -0.000006133
 ENERGY RATIO  =          1.422551517
 TRUST RADIUS  =          0.200000000
 
 BFGS DELTA*GAMMA: 0.504E-05
 
 BFGS DELTA*DE2*DELTA: 0.873E-05
 
 *** ENTERING OPTIMIZATION CYCLE: 18 ***
 

 PROJECTED CARTESIAN GRADIENTS IN A.U.

  NO.  ATOM        X             Y             Z

    1  O       -0.001264     -0.000000     -0.001182
    2  C        0.000891      0.000000     -0.002989
    3  H        0.002950      0.000002      0.003890
    4  N       -0.000416     -0.000001      0.001364
    5  H        0.000648      0.000000      0.001942
    6  H       -0.000042      0.000389      0.002056
    7  H       -0.000042     -0.000388      0.002056


 ACTIVE CARTESIAN GRADIENTS

              1          2          3          4          5          6
          -0.001671  -0.000001  -0.001539  -0.002088  -0.000001  -0.004266

              7          8          9         10         11         12
           0.002564   0.000002   0.003111  -0.000559  -0.000001  -0.002576

             13         14         15
           0.000569  -0.000000   0.000549


 FULL LOCAL GRADIENT

              1          2          3          4          5          6
          -0.006747   0.000001  -0.001993  -0.000099   0.000000   0.000396

              7          8          9         10         11         12
           0.000410   0.000000   0.000611  -0.000483  -0.000001  -0.000708

             13         14         15
           0.000571  -0.000000   0.000526


 TANGENTIAL LOCAL GRADIENTS IN A.U.

              1          2          3          4          5          6
           0.000001  -0.001993  -0.000099   0.000000   0.000396   0.000410

              7          8          9         10         11         12
           0.000000   0.000611  -0.000483  -0.000001  -0.000708   0.000571

             13         14
          -0.000000   0.000526

 COSANG =         0.949800302
 
 RMSQ FORCE :   0.0006555  MAXIMUM :   0.0003000  CONVERGED : NO
 MAX FORCE  :   0.0019928  MAXIMUM :   0.0004500  CONVERGED : NO
 RMSQ FORCE6:   0.0005749  MAXIMUM6:   0.0003000  CONVERGED : NO
 MAX FORCE6 :   0.0011635  MAXIMUM6:   0.0004500  CONVERGED : NO
 RMSQ DR    :   0.0019787  MAXIMUM :   0.0012000  CONVERGED : NO
 MAX DR     :   0.0039126  MAXIMUM :   0.0018000  CONVERGED : NO
 


 HESSIAN EIGENVALUES


                1           2           3           4           5           6
             0.01014     0.10213     0.13977     0.43118     0.93088     1.00000
 


                7           8           9          10          11          12
             1.00000     1.00000     1.00000     1.00000     1.00020     1.00128
 


               13          14
             1.00560     3.20216
 


 LAMBDA FOR LMQA STEP: 0.00

  |TANGENTIAL STEP| =   0.013317  |PARALLEL STEP| =   0.000017


 STEP IN NORMAL COORDINATES

              1          2          3          4          5          6
          -0.009617  -0.000005   0.005710  -0.003122  -0.000004   0.003045

              7          8          9         10         11         12
           0.003792   0.000003  -0.002395   0.000550   0.000000   0.002933

             13         14         15
           0.000247  -0.000001  -0.002038

 DISPLACEMENT STEP IN ANGSTROM

  NO.  ATOM        X             Y             Z

    1  O       -0.003851     -0.000002      0.002587
    2  C        0.002657      0.000001     -0.000194
    3  H        0.003141      0.000003     -0.001819
    4  N        0.000811      0.000000     -0.001077
    5  H        0.000148     -0.000000     -0.001124
    6  H       -0.000071     -0.000763     -0.001339
    7  H       -0.000069      0.000762     -0.001341


 ACTIVE CARTESIAN DISPLACEMENT STEP

              1          2          3          4          5          6
          -0.009617  -0.000005   0.005710  -0.003122  -0.000004   0.003045

              7          8          9         10         11         12
           0.003792   0.000003  -0.002395   0.000550   0.000000   0.002933

             13         14         15
           0.000247  -0.000001  -0.002038
 
 PREDICTED ENERGY CHANGE: -0.000002802
 
 INTERPOLATION DISTANCE: 5.3288927466


 COORDINATES OF OPTIMIZATION STEP 18 IN ANGSTROM

  NO.  ATOM        X              Y              Z        Z-ATOM   MASS   TYPE

    1  O        -0.251303      -0.000086       0.785865       8    15.999  QM
    2  C         0.180354       0.000059       1.863736       6    12.011  QM
    3  H         0.300705       0.000202      -0.929003       1     1.008  QM
    4  N         0.076781       0.000028      -1.950344       7    14.007  QM
    5  H        -0.952434       0.000044      -2.049557       1     1.008  QM
    6  H         0.467894      -0.846091      -2.394757       1     1.008  QM
    7  H         0.467962       0.845942      -2.395088       1     1.008  QM


 
 NEW SCF-ENERGY CALCULATED IN 9 CYCLES
 

 TOTAL ENERGY    =       -170.030254460

 ENERGY CHANGE =         -0.000003540
 ENERGY RATIO  =          1.263336470
 TRUST RADIUS  =          0.200000000
 
 BFGS DELTA*GAMMA: 0.427E-05
 
 BFGS DELTA*DE2*DELTA: 0.591E-05
 
 *** ENTERING OPTIMIZATION CYCLE: 19 ***
 

 PROJECTED CARTESIAN GRADIENTS IN A.U.

  NO.  ATOM        X             Y             Z

    1  O       -0.001201     -0.000000     -0.000835
    2  C        0.000792      0.000000     -0.003412
    3  H        0.003119      0.000002      0.003713
    4  N       -0.000278     -0.000001      0.001564
    5  H        0.000112      0.000000      0.001629
    6  H       -0.000070      0.000046      0.001966
    7  H       -0.000070     -0.000045      0.001966


 ACTIVE CARTESIAN GRADIENTS

              1          2          3          4          5          6
          -0.001588  -0.000001  -0.001105  -0.002189  -0.000001  -0.004592

              7          8          9         10         11         12
           0.002764   0.000002   0.002902  -0.000098  -0.000001  -0.002265

             13         14         15
           0.000209  -0.000000   0.000064


 FULL LOCAL GRADIENT

              1          2          3          4          5          6
          -0.006919   0.000001  -0.001552  -0.000082   0.000000   0.000382

              7          8          9         10         11         12
           0.000459   0.000000   0.000256  -0.000019  -0.000001  -0.000330

             13         14         15
           0.000211  -0.000000   0.000038


 TANGENTIAL LOCAL GRADIENTS IN A.U.

              1          2          3          4          5          6
           0.000001  -0.001552  -0.000082   0.000000   0.000382   0.000459

              7          8          9         10         11         12
           0.000000   0.000256  -0.000019  -0.000001  -0.000330   0.000211

             13         14
          -0.000000   0.000038

 COSANG =         0.937916148
 
 RMSQ FORCE :   0.0004622  MAXIMUM :   0.0003000  CONVERGED : NO
 MAX FORCE  :   0.0015516  MAXIMUM :   0.0004500  CONVERGED : NO
 RMSQ FORCE6:   0.0003742  MAXIMUM6:   0.0003000  CONVERGED : NO
 MAX FORCE6 :   0.0003876  MAXIMUM6:   0.0004500  CONVERGED :YES
 RMSQ DR    :   0.0034385  MAXIMUM :   0.0012000  CONVERGED : NO
 MAX DR     :   0.0096171  MAXIMUM :   0.0018000  CONVERGED : NO
 


 HESSIAN EIGENVALUES


                1           2           3           4           5           6
             0.00926     0.11400     0.14138     0.40777     0.89537     1.00000
 


                7           8           9          10          11          12
             1.00000     1.00000     1.00000     1.00000     1.00027     1.00200
 


               13          14
             1.01979     2.43796
 


 LAMBDA FOR LMQA STEP: 0.00

  |TANGENTIAL STEP| =   0.003539  |PARALLEL STEP| =   0.000001


 STEP IN NORMAL COORDINATES

              1          2          3          4          5          6
          -0.002408  -0.000002   0.001987  -0.000696  -0.000001   0.000511

              7          8          9         10         11         12
           0.000475  -0.000000  -0.000299  -0.000110   0.000001   0.001229

             13         14         15
          -0.000399   0.000000  -0.000199

 DISPLACEMENT STEP IN ANGSTROM

  NO.  ATOM        X             Y             Z

    1  O       -0.000964     -0.000001      0.000885
    2  C        0.000645      0.000000     -0.000254
    3  H        0.000556      0.000000     -0.000333
    4  N        0.000239      0.000000     -0.000246
    5  H       -0.000064      0.000000     -0.000227
    6  H        0.000115     -0.000075     -0.000584
    7  H        0.000115      0.000074     -0.000585


 ACTIVE CARTESIAN DISPLACEMENT STEP

              1          2          3          4          5          6
          -0.002408  -0.000002   0.001987  -0.000696  -0.000001   0.000511

              7          8          9         10         11         12
           0.000475  -0.000000  -0.000299  -0.000110   0.000001   0.001229

             13         14         15
          -0.000399   0.000000  -0.000199
 
 PREDICTED ENERGY CHANGE: -0.000000805
 
 INTERPOLATION DISTANCE: 5.3288927466


 COORDINATES OF OPTIMIZATION STEP 19 IN ANGSTROM

  NO.  ATOM        X              Y              Z        Z-ATOM   MASS   TYPE

    1  O        -0.252267      -0.000087       0.786750       8    15.999  QM
    2  C         0.180999       0.000059       1.863481       6    12.011  QM
    3  H         0.301261       0.000203      -0.929336       1     1.008  QM
    4  N         0.077020       0.000028      -1.950590       7    14.007  QM
    5  H        -0.952499       0.000044      -2.049784       1     1.008  QM
    6  H         0.468009      -0.846166      -2.395341       1     1.008  QM
    7  H         0.468077       0.846016      -2.395673       1     1.008  QM


 
 NEW SCF-ENERGY CALCULATED IN 9 CYCLES
 

 TOTAL ENERGY    =       -170.030255503

 ENERGY CHANGE =         -0.000001042
 ENERGY RATIO  =          1.295358797
 TRUST RADIUS  =          0.200000000
 
 BFGS DELTA*GAMMA: 0.114E-05
 
 BFGS DELTA*DE2*DELTA: 0.163E-05
 
 *** ENTERING OPTIMIZATION CYCLE: 20 ***
 

 PROJECTED CARTESIAN GRADIENTS IN A.U.

  NO.  ATOM        X             Y             Z

    1  O       -0.000887     -0.000000     -0.000000
    2  C        0.000422      0.000000     -0.004354
    3  H        0.003112      0.000002      0.003702
    4  N       -0.000210     -0.000000      0.001619
    5  H       -0.000139     -0.000000      0.001560
    6  H       -0.000055     -0.000046      0.001869
    7  H       -0.000055      0.000047      0.001869


 ACTIVE CARTESIAN GRADIENTS

              1          2          3          4          5          6
          -0.001173  -0.000001  -0.000048  -0.002362  -0.000001  -0.005299

              7          8          9         10         11         12
           0.002747   0.000002   0.002897   0.000052  -0.000000  -0.002108

             13         14         15
          -0.000007  -0.000000  -0.000066


 FULL LOCAL GRADIENT

              1          2          3          4          5          6
          -0.007423   0.000000  -0.000416  -0.000214   0.000000   0.000208

              7          8          9         10         11         12
           0.000167   0.000000  -0.000007   0.000139  -0.000000  -0.000016

             13         14         15
          -0.000005  -0.000000  -0.000094


 TANGENTIAL LOCAL GRADIENTS IN A.U.

              1          2          3          4          5          6
           0.000000  -0.000416  -0.000214   0.000000   0.000208   0.000167

              7          8          9         10         11         12
           0.000000  -0.000007   0.000139  -0.000000  -0.000016  -0.000005

             13         14
          -0.000000  -0.000094

 COSANG =         0.835551469
 
 *** CONVERGED BY GRADIENT AND ENERGY CRITERIA ***
 *** AFTER 19 OPTIMIZATION CYCLES ***
 
 
 RMSQ FORCE :   0.0001509  MAXIMUM :   0.0003000  CONVERGED :YES
 MAX FORCE  :   0.0004164  MAXIMUM :   0.0004500  CONVERGED :YES
 RMSQ FORCE6:   0.0005392  MAXIMUM6:   0.0003000  CONVERGED : NO
 MAX FORCE6 :   0.0014114  MAXIMUM6:   0.0004500  CONVERGED : NO
 RMSQ DR    :   0.0009138  MAXIMUM :   0.0012000  CONVERGED :YES
 MAX DR     :   0.0024080  MAXIMUM :   0.0018000  CONVERGED : NO
 
 
 *** THE GEOMETRY IS OPTIMIZED ***
 
 
 INTERPOLATION DISTANCE: 5.3288927466


 RELAXED PRODUCT COORDINATES OF SADDLE STEP 3 IN ANGSTROM

  NO.  ATOM        X              Y              Z        Z-ATOM   MASS   TYPE

    1  O        -0.252267      -0.000087       0.786750       8    15.999  QM
    2  C         0.180999       0.000059       1.863481       6    12.011  QM
    3  H         0.301261       0.000203      -0.929336       1     1.008  QM
    4  N         0.077020       0.000028      -1.950590       7    14.007  QM
    5  H        -0.952499       0.000044      -2.049784       1     1.008  QM
    6  H         0.468009      -0.846166      -2.395341       1     1.008  QM
    7  H         0.468077       0.846016      -2.395673       1     1.008  QM


 NUMBER OF CONSTRAINED OPTIMIZATION CYCLES: 19
 
 RELAXED PRODUCT ENERGY = -170.030255502668
 
 ANGLE BETWEEN SUCCESSIVE SADDLE GRADIENTS: 100.396
 
 RMSQ FORCE :   0.0017476  MAXIMUM :   0.0003000  CONVERGED :NO 
 MAX FORCE  :   0.0058017  MAXIMUM :   0.0004500  CONVERGED :NO 

 
 *** RELAXING OF REACTANT STRUCTURE ***


 UNRELAXED COORDINATES OF SADDLE STEP 4 IN ANGSTROM

  NO.  ATOM        X              Y              Z        Z-ATOM   MASS   TYPE

    1  O        -0.482129      -0.000245       1.097670       8    15.999  QM
    2  C         0.420477       0.000228       0.326749       6    12.011  QM
    3  H         1.516892       0.000815       0.494275       1     1.008  QM
    4  N         0.081526       0.000031      -1.228681       7    14.007  QM
    5  H        -0.950257       0.000104      -1.338768       1     1.008  QM
    6  H         0.471365      -0.838695      -1.699177       1     1.008  QM
    7  H         0.471530       0.838523      -1.699467       1     1.008  QM


 UNRELAXED SCF-ENERGY CALCULATED IN 13 CYCLES
 
 UNRELAXED TOTAL SADDLE ENERGY = -170.023316064343
 


 RELAXED REACTANT COORDINATES OF SADDLE STEP 4 IN ANGSTROM

  NO.  ATOM        X              Y              Z        Z-ATOM   MASS   TYPE

    1  O        -0.482129      -0.000245       1.097670       8    15.999  QM
    2  C         0.420477       0.000228       0.326749       6    12.011  QM
    3  H         1.516892       0.000815       0.494275       1     1.008  QM
    4  N         0.081526       0.000031      -1.228681       7    14.007  QM
    5  H        -0.950257       0.000104      -1.338768       1     1.008  QM
    6  H         0.471365      -0.838695      -1.699177       1     1.008  QM
    7  H         0.471530       0.838523      -1.699467       1     1.008  QM


 NUMBER OF CONSTRAINED OPTIMIZATION CYCLES: -1
 
 RELAXED REACTANT ENERGY = -170.023316064343
 
 ANGLE BETWEEN SUCCESSIVE SADDLE GRADIENTS: 100.396
 
 RMSQ FORCE :   0.0017476  MAXIMUM :   0.0003000  CONVERGED :NO 
 MAX FORCE  :   0.0058017  MAXIMUM :   0.0004500  CONVERGED :NO 


 UNRELAXED COORDINATES OF SADDLE STEP 5 IN ANGSTROM

  NO.  ATOM        X              Y              Z        Z-ATOM   MASS   TYPE

    1  O        -0.263760      -0.000095       0.802296       8    15.999  QM
    2  C         0.192973       0.000068       1.786645       6    12.011  QM
    3  H         0.362043       0.000233      -0.858156       1     1.008  QM
    4  N         0.077246       0.000029      -1.914495       7    14.007  QM
    5  H        -0.952387       0.000047      -2.014233       1     1.008  QM
    6  H         0.468177      -0.845793      -2.360533       1     1.008  QM
    7  H         0.468250       0.845641      -2.360862       1     1.008  QM


 UNRELAXED SCF-ENERGY CALCULATED IN 12 CYCLES
 
 UNRELAXED TOTAL SADDLE ENERGY = -170.013005279353
 
 
 
 
 ***************************************
 *** MOLECULAR GEOMETRY OPTIMIZATION ***
 ***************************************
 
 INTERPOLATION DISTANCE: 5.0579682102
 
 *** ACTIVE DEGREES OF FREEDOM: 15 ***
 
 *** ENTERING OPTIMIZATION CYCLE: 1 ***
 

 PROJECTED CARTESIAN GRADIENTS IN A.U.

  NO.  ATOM        X             Y             Z

    1  O        0.081716      0.000029      0.182767
    2  C       -0.094691     -0.000034     -0.193863
    3  H        0.016806      0.000010      0.033615
    4  N       -0.005966     -0.000003     -0.025362
    5  H        0.001452      0.000000     -0.003767
    6  H        0.002643     -0.000322      0.002871
    7  H        0.002644      0.000325      0.002875


 ACTIVE CARTESIAN GRADIENTS

              1          2          3          4          5          6
           0.108682   0.000031   0.232944  -0.036677  -0.000012  -0.139301

              7          8          9         10         11         12
           0.022414   0.000013   0.035722  -0.003879  -0.000002  -0.012248

             13         14         15
           0.000339  -0.000000  -0.000458


 FULL LOCAL GRADIENT

              1          2          3          4          5          6
          -0.129398  -0.000043   0.253991  -0.051578  -0.000007  -0.052522

              7          8          9         10         11         12
          -0.032949  -0.000015  -0.019346  -0.001873  -0.000001   0.025102

             13         14         15
           0.000514   0.000000  -0.000944


 TANGENTIAL LOCAL GRADIENTS IN A.U.

              1          2          3          4          5          6
          -0.000043   0.253991  -0.051578  -0.000007  -0.052522  -0.032949

              7          8          9         10         11         12
          -0.000015  -0.019346  -0.001873  -0.000001   0.025102   0.000514

             13         14
           0.000000  -0.000944
 
 RMSQ FORCE :   0.0717261  MAXIMUM :   0.0003000  CONVERGED : NO
 MAX FORCE  :   0.2539907  MAXIMUM :   0.0004500  CONVERGED : NO
 RMSQ FORCE6:   4.9282739  MAXIMUM6:   0.0003000  CONVERGED : NO
 MAX FORCE6 :   4.7460093  MAXIMUM6:   0.0004500  CONVERGED : NO
 


 HESSIAN EIGENVALUES


                1           2           3           4           5           6
             1.00000     1.00000     1.00000     1.00000     1.00000     1.00000
 


                7           8           9          10          11          12
             1.00000     1.00000     1.00000     1.00000     1.00000     1.00000
 


               13          14
             1.00000     1.00000
 


 NEWTON STEP 0.268 EXCEEDED TRUST RADIUS 0.200
 LAMBDA ITERATION CONVERGED IN 2 CYCLES
 LAMBDA FOR LMQA STEP: 0.342

  |TANGENTIAL STEP| =   0.200000  |PARALLEL STEP| =   0.003956


 STEP IN NORMAL COORDINATES

              1          2          3          4          5          6
          -0.097010  -0.000034  -0.168954  -0.007067  -0.000004   0.033273

              7          8          9         10         11         12
           0.019438   0.000010   0.012584   0.001418   0.000001  -0.019064

             13         14         15
          -0.000388  -0.000000   0.000718

 DISPLACEMENT STEP IN ANGSTROM

  NO.  ATOM        X             Y             Z

    1  O       -0.038598     -0.000016     -0.069797
    2  C        0.039939      0.000016      0.044442
    3  H        0.015855      0.000007      0.012714
    4  N        0.000984      0.000001      0.020317
    5  H       -0.000916      0.000001      0.013961
    6  H       -0.001349      0.000268      0.011127
    7  H       -0.001348     -0.000270      0.011126


 ACTIVE CARTESIAN DISPLACEMENT STEP

              1          2          3          4          5          6
          -0.097010  -0.000034  -0.168954  -0.007067  -0.000004   0.033273

              7          8          9         10         11         12
           0.019438   0.000010   0.012584   0.001418   0.000001  -0.019064

             13         14         15
          -0.000388  -0.000000   0.000718
 
 PREDICTED ENERGY CHANGE: -0.033155205
 
 INTERPOLATION DISTANCE: 5.0579682102


 COORDINATES OF OPTIMIZATION STEP 1 IN ANGSTROM

  NO.  ATOM        X              Y              Z        Z-ATOM   MASS   TYPE

    1  O        -0.302358      -0.000111       0.732499       8    15.999  QM
    2  C         0.232912       0.000084       1.831087       6    12.011  QM
    3  H         0.377898       0.000240      -0.845442       1     1.008  QM
    4  N         0.078230       0.000030      -1.894178       7    14.007  QM
    5  H        -0.953303       0.000048      -2.000272       1     1.008  QM
    6  H         0.466828      -0.845525      -2.349406       1     1.008  QM
    7  H         0.466902       0.845371      -2.349736       1     1.008  QM


 
 NEW SCF-ENERGY CALCULATED IN 13 CYCLES
 

 TOTAL ENERGY    =       -170.019761973

 ENERGY CHANGE =         -0.006756694
 ENERGY RATIO  =          0.203789841
 TRUST RADIUS  =          0.100000000
 
 BFGS DELTA*GAMMA: 0.801E-01
 
 BFGS DELTA*DE2*DELTA: 0.400E-01
 
 *** ENTERING OPTIMIZATION CYCLE: 2 ***
 

 PROJECTED CARTESIAN GRADIENTS IN A.U.

  NO.  ATOM        X             Y             Z

    1  O       -0.039872     -0.000014     -0.086665
    2  C        0.046393      0.000017      0.093457
    3  H        0.019212      0.000011      0.031593
    4  N       -0.007074     -0.000004     -0.003905
    5  H       -0.000659     -0.000000     -0.002539
    6  H        0.003262     -0.002180      0.004086
    7  H        0.003264      0.002184      0.004090


 ACTIVE CARTESIAN GRADIENTS

              1          2          3          4          5          6
          -0.052427  -0.000014  -0.110846   0.020791   0.000007   0.067451

              7          8          9         10         11         12
           0.024453   0.000014   0.028708  -0.003317  -0.000002  -0.005236

             13         14         15
          -0.001817  -0.000001  -0.003086


 FULL LOCAL GRADIENT

              1          2          3          4          5          6
           0.035063   0.000024  -0.122280   0.000658  -0.000000   0.011666

              7          8          9         10         11         12
           0.050806   0.000026   0.048182  -0.003909  -0.000002  -0.015557

             13         14         15
          -0.001862  -0.000001  -0.002959


 TANGENTIAL LOCAL GRADIENTS IN A.U.

              1          2          3          4          5          6
           0.000024  -0.122280   0.000658  -0.000000   0.011666   0.050806

              7          8          9         10         11         12
           0.000026   0.048182  -0.003909  -0.000002  -0.015557  -0.001862

             13         14
          -0.000001  -0.002959

 COSANG =        -0.908149130
 
 RMSQ FORCE :   0.0380425  MAXIMUM :   0.0003000  CONVERGED : NO
 MAX FORCE  :   0.1222801  MAXIMUM :   0.0004500  CONVERGED : NO
 RMSQ FORCE6:   4.4381353  MAXIMUM6:   0.0003000  CONVERGED : NO
 MAX FORCE6 :   4.3631629  MAXIMUM6:   0.0004500  CONVERGED : NO
 RMSQ DR    :   0.0516499  MAXIMUM :   0.0012000  CONVERGED : NO
 MAX DR     :   0.1689538  MAXIMUM :   0.0018000  CONVERGED : NO
 


 HESSIAN EIGENVALUES


                1           2           3           4           5           6
             0.97089     1.00000     1.00000     1.00000     1.00000     1.00000
 


                7           8           9          10          11          12
             1.00000     1.00000     1.00000     1.00000     1.00000     1.00000
 


               13          14
             1.00000     2.01547
 


 LAMBDA FOR LMQA STEP: 0.00

  |TANGENTIAL STEP| =   0.072083  |PARALLEL STEP| =   0.000514


 STEP IN NORMAL COORDINATES

              1          2          3          4          5          6
           0.026078   0.000007   0.051058  -0.005247  -0.000002  -0.025721

              7          8          9         10         11         12
          -0.021829  -0.000012  -0.026034   0.002720   0.000001   0.007265

             13         14         15
           0.001184   0.000000   0.002051

 DISPLACEMENT STEP IN ANGSTROM

  NO.  ATOM        X             Y             Z

    1  O        0.010495      0.000004      0.021086
    2  C       -0.011615     -0.000004     -0.020216
    3  H       -0.010014     -0.000006     -0.015094
    4  N        0.002804      0.000002      0.001724
    5  H        0.000183      0.000000     -0.000326
    6  H       -0.001170      0.000767     -0.002615
    7  H       -0.001171     -0.000768     -0.002616


 ACTIVE CARTESIAN DISPLACEMENT STEP

              1          2          3          4          5          6
           0.026078   0.000007   0.051058  -0.005247  -0.000002  -0.025721

              7          8          9         10         11         12
          -0.021829  -0.000012  -0.026034   0.002720   0.000001   0.007265

             13         14         15
           0.001184   0.000000   0.002051
 
 PREDICTED ENERGY CHANGE: -0.005082800
 
 INTERPOLATION DISTANCE: 5.0579682102


 COORDINATES OF OPTIMIZATION STEP 2 IN ANGSTROM

  NO.  ATOM        X              Y              Z        Z-ATOM   MASS   TYPE

    1  O        -0.291863      -0.000107       0.753585       8    15.999  QM
    2  C         0.221297       0.000080       1.810871       6    12.011  QM
    3  H         0.367884       0.000235      -0.860536       1     1.008  QM
    4  N         0.081034       0.000031      -1.892454       7    14.007  QM
    5  H        -0.953120       0.000048      -2.000597       1     1.008  QM
    6  H         0.465658      -0.844758      -2.352021       1     1.008  QM
    7  H         0.465731       0.844603      -2.352352       1     1.008  QM


 
 NEW SCF-ENERGY CALCULATED IN 12 CYCLES
 

 TOTAL ENERGY    =       -170.026720678

 ENERGY CHANGE =         -0.006958704
 ENERGY RATIO  =          1.369069155
 TRUST RADIUS  =          0.100000000
 
 BFGS DELTA*GAMMA: 0.690E-02
 
 BFGS DELTA*DE2*DELTA: 0.102E-01
 
 *** ENTERING OPTIMIZATION CYCLE: 3 ***
 

 PROJECTED CARTESIAN GRADIENTS IN A.U.

  NO.  ATOM        X             Y             Z

    1  O       -0.010705     -0.000004     -0.025658
    2  C        0.012541      0.000005      0.022931
    3  H        0.014040      0.000008      0.021237
    4  N       -0.003892     -0.000002      0.000295
    5  H       -0.003516     -0.000001     -0.003669
    6  H        0.001671     -0.001781      0.002198
    7  H        0.001672      0.001782      0.002202


 ACTIVE CARTESIAN GRADIENTS

              1          2          3          4          5          6
          -0.014128  -0.000004  -0.032734   0.003700   0.000001   0.014214

              7          8          9         10         11         12
           0.017619   0.000010   0.018784   0.000876   0.000000  -0.000910

             13         14         15
          -0.002959   0.000000  -0.002520


 FULL LOCAL GRADIENT

              1          2          3          4          5          6
          -0.002485   0.000006  -0.035627   0.000348   0.000000   0.003238

              7          8          9         10         11         12
           0.021978   0.000011   0.019538   0.000914   0.000000  -0.000226

             13         14         15
          -0.002955   0.000000  -0.002528


 TANGENTIAL LOCAL GRADIENTS IN A.U.

              1          2          3          4          5          6
           0.000006  -0.035627   0.000348   0.000000   0.003238   0.021978

              7          8          9         10         11         12
           0.000011   0.019538   0.000914   0.000000  -0.000226  -0.002955

             13         14
           0.000000  -0.002528

 COSANG =         0.977166350
 
 RMSQ FORCE :   0.0124231  MAXIMUM :   0.0003000  CONVERGED : NO
 MAX FORCE  :   0.0356267  MAXIMUM :   0.0004500  CONVERGED : NO
 RMSQ FORCE6:   3.8634685  MAXIMUM6:   0.0003000  CONVERGED : NO
 MAX FORCE6 :   3.8468220  MAXIMUM6:   0.0004500  CONVERGED : NO
 RMSQ DR    :   0.0186121  MAXIMUM :   0.0012000  CONVERGED : NO
 MAX DR     :   0.0510580  MAXIMUM :   0.0018000  CONVERGED : NO
 


 HESSIAN EIGENVALUES


                1           2           3           4           5           6
             0.87989     0.99756     1.00000     1.00000     1.00000     1.00000
 


                7           8           9          10          11          12
             1.00000     1.00000     1.00000     1.00000     1.00000     1.00000
 


               13          14
             1.00188     1.51541
 


 LAMBDA FOR LMQA STEP: 0.00

  |TANGENTIAL STEP| =   0.040564  |PARALLEL STEP| =   0.000163


 STEP IN NORMAL COORDINATES

              1          2          3          4          5          6
           0.006372   0.000000   0.023266  -0.005436  -0.000002  -0.016005

              7          8          9         10         11         12
          -0.018580  -0.000011  -0.019820  -0.001763  -0.000001  -0.002913

             13         14         15
           0.004094  -0.000000   0.003385

 DISPLACEMENT STEP IN ANGSTROM

  NO.  ATOM        X             Y             Z

    1  O        0.002555      0.000001      0.009724
    2  C       -0.003731     -0.000001     -0.011283
    3  H       -0.007061     -0.000004     -0.011304
    4  N        0.002488      0.000001      0.001697
    5  H        0.002635      0.000001      0.004355
    6  H       -0.001075      0.001266      0.000416
    7  H       -0.001075     -0.001267      0.000413


 ACTIVE CARTESIAN DISPLACEMENT STEP

              1          2          3          4          5          6
           0.006372   0.000000   0.023266  -0.005436  -0.000002  -0.016005

              7          8          9         10         11         12
          -0.018580  -0.000011  -0.019820  -0.001763  -0.000001  -0.002913

             13         14         15
           0.004094  -0.000000   0.003385
 
 PREDICTED ENERGY CHANGE: -0.000906570
 
 INTERPOLATION DISTANCE: 5.0579682102
 
 *** SCFTOL TIGHTEN TO 0.100E-06 ***
 
 *** CDFTOL TIGHTEN TO 0.750E-04 ***


 COORDINATES OF OPTIMIZATION STEP 3 IN ANGSTROM

  NO.  ATOM        X              Y              Z        Z-ATOM   MASS   TYPE

    1  O        -0.289308      -0.000106       0.763309       8    15.999  QM
    2  C         0.217566       0.000078       1.799588       6    12.011  QM
    3  H         0.360823       0.000231      -0.871840       1     1.008  QM
    4  N         0.083522       0.000033      -1.890757       7    14.007  QM
    5  H        -0.950485       0.000048      -1.996243       1     1.008  QM
    6  H         0.464583      -0.843492      -2.351604       1     1.008  QM
    7  H         0.464656       0.843336      -2.351939       1     1.008  QM


 
 NEW SCF-ENERGY CALCULATED IN 10 CYCLES
 

 TOTAL ENERGY    =       -170.027533287

 ENERGY CHANGE =         -0.000812609
 ENERGY RATIO  =          0.896356001
 TRUST RADIUS  =          0.100000000
 
 BFGS DELTA*GAMMA: 0.206E-02
 
 BFGS DELTA*DE2*DELTA: 0.182E-02
 
 *** ENTERING OPTIMIZATION CYCLE: 4 ***
 

 PROJECTED CARTESIAN GRADIENTS IN A.U.

  NO.  ATOM        X             Y             Z

    1  O        0.006590      0.000002      0.010063
    2  C       -0.007468     -0.000003     -0.018990
    3  H        0.009881      0.000005      0.011940
    4  N       -0.001888     -0.000001      0.003773
    5  H       -0.003698     -0.000001     -0.003862
    6  H        0.000189     -0.000543      0.001657
    7  H        0.000190      0.000542      0.001661


 ACTIVE CARTESIAN GRADIENTS

              1          2          3          4          5          6
           0.008713   0.000002   0.012993  -0.005708  -0.000002  -0.017917

              7          8          9         10         11         12
           0.012143   0.000007   0.009629   0.003041   0.000002   0.001251

             13         14         15
          -0.001980   0.000001  -0.000767


 FULL LOCAL GRADIENT

              1          2          3          4          5          6
          -0.021916  -0.000004   0.015407  -0.004892  -0.000000  -0.004929

              7          8          9         10         11         12
           0.003676   0.000002   0.000029   0.003407   0.000002   0.007643

             13         14         15
          -0.001929   0.000001  -0.000823


 TANGENTIAL LOCAL GRADIENTS IN A.U.

              1          2          3          4          5          6
          -0.000004   0.015407  -0.004892  -0.000000  -0.004929   0.003676

              7          8          9         10         11         12
           0.000002   0.000029   0.003407   0.000002   0.007643  -0.001929

             13         14
           0.000001  -0.000823

 COSANG =        -0.529883432
 
 RMSQ FORCE :   0.0051655  MAXIMUM :   0.0003000  CONVERGED : NO
 MAX FORCE  :   0.0154075  MAXIMUM :   0.0004500  CONVERGED : NO
 RMSQ FORCE6:   3.1591869  MAXIMUM6:   0.0003000  CONVERGED : NO
 MAX FORCE6 :   3.1547132  MAXIMUM6:   0.0004500  CONVERGED : NO
 RMSQ DR    :   0.0104738  MAXIMUM :   0.0012000  CONVERGED : NO
 MAX DR     :   0.0232658  MAXIMUM :   0.0018000  CONVERGED : NO
 


 HESSIAN EIGENVALUES


                1           2           3           4           5           6
             0.67973     0.99442     1.00000     1.00000     1.00000     1.00000
 


                7           8           9          10          11          12
             1.00000     1.00000     1.00000     1.00000     1.00000     1.00019
 


               13          14
             1.00170     2.23039
 


 LAMBDA FOR LMQA STEP: 0.00

  |TANGENTIAL STEP| =   0.012642  |PARALLEL STEP| =   0.000016


 STEP IN NORMAL COORDINATES

              1          2          3          4          5          6
          -0.007102  -0.000003  -0.003542  -0.002126  -0.000001  -0.000456

              7          8          9         10         11         12
          -0.005918  -0.000003  -0.003343  -0.002847  -0.000002  -0.005773

             13         14         15
           0.001890  -0.000001   0.000947

 DISPLACEMENT STEP IN ANGSTROM

  NO.  ATOM        X             Y             Z

    1  O       -0.002843     -0.000001     -0.001355
    2  C        0.002352      0.000001      0.000223
    3  H       -0.001443     -0.000001     -0.002029
    4  N        0.000879      0.000000      0.000046
    5  H        0.001752      0.000001      0.003962
    6  H       -0.000190      0.000355      0.001264
    7  H       -0.000190     -0.000354      0.001262


 ACTIVE CARTESIAN DISPLACEMENT STEP

              1          2          3          4          5          6
          -0.007102  -0.000003  -0.003542  -0.002126  -0.000001  -0.000456

              7          8          9         10         11         12
          -0.005918  -0.000003  -0.003343  -0.002847  -0.000002  -0.005773

             13         14         15
           0.001890  -0.000001   0.000947
 
 PREDICTED ENERGY CHANGE: -0.000105926
 
 INTERPOLATION DISTANCE: 5.0579682102


 COORDINATES OF OPTIMIZATION STEP 4 IN ANGSTROM

  NO.  ATOM        X              Y              Z        Z-ATOM   MASS   TYPE

    1  O        -0.292150      -0.000108       0.761954       8    15.999  QM
    2  C         0.219918       0.000080       1.799811       6    12.011  QM
    3  H         0.359380       0.000230      -0.873869       1     1.008  QM
    4  N         0.084401       0.000033      -1.890711       7    14.007  QM
    5  H        -0.948733       0.000049      -1.992281       1     1.008  QM
    6  H         0.464394      -0.843137      -2.350340       1     1.008  QM
    7  H         0.464467       0.842982      -2.350677       1     1.008  QM


 
 NEW SCF-ENERGY CALCULATED IN 9 CYCLES
 

 TOTAL ENERGY    =       -170.027707871

 ENERGY CHANGE =         -0.000174584
 ENERGY RATIO  =          1.648163706
 TRUST RADIUS  =          0.100000000
 
 BFGS DELTA*GAMMA: 0.770E-04
 
 BFGS DELTA*DE2*DELTA: 0.212E-03
 
 *** ENTERING OPTIMIZATION CYCLE: 5 ***
 

 PROJECTED CARTESIAN GRADIENTS IN A.U.

  NO.  ATOM        X             Y             Z

    1  O        0.003224      0.000001      0.003105
    2  C       -0.003602     -0.000001     -0.011455
    3  H        0.008994      0.000005      0.010272
    4  N       -0.001628     -0.000001      0.004210
    5  H       -0.002834     -0.000001     -0.003239
    6  H       -0.000250      0.000175      0.002221
    7  H       -0.000250     -0.000176      0.002226


 ACTIVE CARTESIAN GRADIENTS

              1          2          3          4          5          6
           0.004262   0.000001   0.004087  -0.004146  -0.000001  -0.012433

              7          8          9         10         11         12
           0.010940   0.000006   0.007947   0.002981   0.000002   0.000556

             13         14         15
          -0.000949   0.000001   0.000249


 FULL LOCAL GRADIENT

              1          2          3          4          5          6
          -0.016731  -0.000002   0.005479  -0.003759  -0.000000  -0.003377

              7          8          9         10         11         12
           0.004805   0.000002   0.000719   0.003248   0.000002   0.005397

             13         14         15
          -0.000904   0.000001   0.000209


 TANGENTIAL LOCAL GRADIENTS IN A.U.

              1          2          3          4          5          6
          -0.000002   0.005479  -0.003759  -0.000000  -0.003377   0.004805

              7          8          9         10         11         12
           0.000002   0.000719   0.003248   0.000002   0.005397  -0.000904

             13         14
           0.000001   0.000209

 COSANG =         0.903378324
 
 RMSQ FORCE :   0.0029240  MAXIMUM :   0.0003000  CONVERGED : NO
 MAX FORCE  :   0.0054791  MAXIMUM :   0.0004500  CONVERGED : NO
 RMSQ FORCE6:   2.2350316  MAXIMUM6:   0.0003000  CONVERGED : NO
 MAX FORCE6 :   2.2370358  MAXIMUM6:   0.0004500  CONVERGED : NO
 RMSQ DR    :   0.0032641  MAXIMUM :   0.0012000  CONVERGED : NO
 MAX DR     :   0.0071024  MAXIMUM :   0.0018000  CONVERGED : NO
 


 HESSIAN EIGENVALUES


                1           2           3           4           5           6
             0.23887     0.95581     0.99845     1.00000     1.00000     1.00000
 


                7           8           9          10          11          12
             1.00000     1.00000     1.00000     1.00000     1.00000     1.00009
 


               13          14
             1.00378     2.39156
 


 LAMBDA FOR LMQA STEP: 0.00

  |TANGENTIAL STEP| =   0.041065  |PARALLEL STEP| =   0.000167


 STEP IN NORMAL COORDINATES

              1          2          3          4          5          6
          -0.020148  -0.000011  -0.001036  -0.007639  -0.000005  -0.003787

              7          8          9         10         11         12
          -0.023440  -0.000013  -0.011995  -0.011401  -0.000006  -0.018944

             13         14         15
           0.004853  -0.000002   0.000945

 DISPLACEMENT STEP IN ANGSTROM

  NO.  ATOM        X             Y             Z

    1  O       -0.008066     -0.000004     -0.000025
    2  C        0.006061      0.000003     -0.002255
    3  H       -0.006419     -0.000004     -0.007815
    4  N        0.003163      0.000002     -0.001281
    5  H        0.005919      0.000002      0.013963
    6  H       -0.000040      0.000354      0.003258
    7  H       -0.000040     -0.000353      0.003250


 ACTIVE CARTESIAN DISPLACEMENT STEP

              1          2          3          4          5          6
          -0.020148  -0.000011  -0.001036  -0.007639  -0.000005  -0.003787

              7          8          9         10         11         12
          -0.023440  -0.000013  -0.011995  -0.011401  -0.000006  -0.018944

             13         14         15
           0.004853  -0.000002   0.000945
 
 PREDICTED ENERGY CHANGE: -0.000205396
 
 INTERPOLATION DISTANCE: 5.0579682102
 
 *** SCFTOL TIGHTEN TO 0.500E-07 ***
 
 *** CDFTOL TIGHTEN TO 0.250E-04 ***


 COORDINATES OF OPTIMIZATION STEP 5 IN ANGSTROM

  NO.  ATOM        X              Y              Z        Z-ATOM   MASS   TYPE

    1  O        -0.300216      -0.000112       0.761929       8    15.999  QM
    2  C         0.225979       0.000083       1.797556       6    12.011  QM
    3  H         0.352961       0.000226      -0.881684       1     1.008  QM
    4  N         0.087564       0.000035      -1.891992       7    14.007  QM
    5  H        -0.942814       0.000051      -1.978318       1     1.008  QM
    6  H         0.464354      -0.842783      -2.347082       1     1.008  QM
    7  H         0.464427       0.842629      -2.347426       1     1.008  QM


 
 NEW SCF-ENERGY CALCULATED IN 10 CYCLES
 

 TOTAL ENERGY    =       -170.027963857

 ENERGY CHANGE =         -0.000255986
 ENERGY RATIO  =          1.246302449
 TRUST RADIUS  =          0.100000000
 
 BFGS DELTA*GAMMA: 0.317E-03
 
 BFGS DELTA*DE2*DELTA: 0.413E-03
 
 *** ENTERING OPTIMIZATION CYCLE: 6 ***
 

 PROJECTED CARTESIAN GRADIENTS IN A.U.

  NO.  ATOM        X             Y             Z

    1  O       -0.000628     -0.000000     -0.004320
    2  C        0.000769      0.000000     -0.003314
    3  H        0.005616      0.000003      0.004502
    4  N       -0.000775     -0.000000      0.004754
    5  H        0.000084     -0.000001     -0.001035
    6  H       -0.001481      0.002177      0.003730
    7  H       -0.001481     -0.002179      0.003734


 ACTIVE CARTESIAN GRADIENTS

              1          2          3          4          5          6
          -0.000830  -0.000000  -0.005443  -0.002436  -0.000001  -0.006445

              7          8          9         10         11         12
           0.006451   0.000003   0.002407   0.002382   0.000002  -0.001769

             13         14         15
           0.002223   0.000001   0.003080


 FULL LOCAL GRADIENT

              1          2          3          4          5          6
          -0.008895   0.000000  -0.005285  -0.002426  -0.000000  -0.001641

              7          8          9         10         11         12
           0.003128   0.000001  -0.001368   0.002494   0.000002   0.000686

             13         14         15
           0.002256   0.000001   0.003061


 TANGENTIAL LOCAL GRADIENTS IN A.U.

              1          2          3          4          5          6
           0.000000  -0.005285  -0.002426  -0.000000  -0.001641   0.003128

              7          8          9         10         11         12
           0.000001  -0.001368   0.002494   0.000002   0.000686   0.002256

             13         14
           0.000001   0.003061

 COSANG =         0.111472576
 
 RMSQ FORCE :   0.0022250  MAXIMUM :   0.0003000  CONVERGED : NO
 MAX FORCE  :   0.0052847  MAXIMUM :   0.0004500  CONVERGED : NO
 RMSQ FORCE6:   0.0352886  MAXIMUM6:   0.0003000  CONVERGED : NO
 MAX FORCE6 :   0.1237463  MAXIMUM6:   0.0004500  CONVERGED : NO
 RMSQ DR    :   0.0106030  MAXIMUM :   0.0012000  CONVERGED : NO
 MAX DR     :   0.0234402  MAXIMUM :   0.0018000  CONVERGED : NO
 


 HESSIAN EIGENVALUES


                1           2           3           4           5           6
             0.15809     0.95261     0.99895     1.00000     1.00000     1.00000
 


                7           8           9          10          11          12
             1.00000     1.00000     1.00000     1.00000     1.00004     1.00027
 


               13          14
             1.02488     2.69418
 


 LAMBDA FOR LMQA STEP: 0.00

  |TANGENTIAL STEP| =   0.020894  |PARALLEL STEP| =   0.000043


 STEP IN NORMAL COORDINATES

              1          2          3          4          5          6
          -0.010186  -0.000005   0.003688  -0.003751  -0.000002  -0.000663

              7          8          9         10         11         12
          -0.012483  -0.000006  -0.003043  -0.007336  -0.000005  -0.008719

             13         14         15
          -0.000673  -0.000002  -0.003052

 DISPLACEMENT STEP IN ANGSTROM

  NO.  ATOM        X             Y             Z

    1  O       -0.004077     -0.000002      0.001776
    2  C        0.002835      0.000002     -0.001456
    3  H       -0.003447     -0.000002     -0.002786
    4  N        0.001573      0.000001     -0.002093
    5  H        0.002261      0.000002      0.007480
    6  H        0.000889     -0.001142      0.000532
    7  H        0.000890      0.001143      0.000526


 ACTIVE CARTESIAN DISPLACEMENT STEP

              1          2          3          4          5          6
          -0.010186  -0.000005   0.003688  -0.003751  -0.000002  -0.000663

              7          8          9         10         11         12
          -0.012483  -0.000006  -0.003043  -0.007336  -0.000005  -0.008719

             13         14         15
          -0.000673  -0.000002  -0.003052
 
 PREDICTED ENERGY CHANGE: -0.000049242
 
 INTERPOLATION DISTANCE: 5.0579682102


 COORDINATES OF OPTIMIZATION STEP 6 IN ANGSTROM

  NO.  ATOM        X              Y              Z        Z-ATOM   MASS   TYPE

    1  O        -0.304293      -0.000114       0.763705       8    15.999  QM
    2  C         0.228814       0.000084       1.796100       6    12.011  QM
    3  H         0.349514       0.000224      -0.884470       1     1.008  QM
    4  N         0.089137       0.000036      -1.894085       7    14.007  QM
    5  H        -0.940553       0.000053      -1.970838       1     1.008  QM
    6  H         0.465243      -0.843925      -2.346550       1     1.008  QM
    7  H         0.465317       0.843771      -2.346900       1     1.008  QM


 
 NEW SCF-ENERGY CALCULATED IN 10 CYCLES
 

 TOTAL ENERGY    =       -170.028041120

 ENERGY CHANGE =         -0.000077263
 ENERGY RATIO  =          1.569045784
 TRUST RADIUS  =          0.100000000
 
 BFGS DELTA*GAMMA: 0.434E-04
 
 BFGS DELTA*DE2*DELTA: 0.995E-04
 
 *** ENTERING OPTIMIZATION CYCLE: 7 ***
 

 PROJECTED CARTESIAN GRADIENTS IN A.U.

  NO.  ATOM        X             Y             Z

    1  O       -0.000928     -0.000000     -0.004519
    2  C        0.001082      0.000000     -0.002523
    3  H        0.004252      0.000002      0.003218
    4  N       -0.000652     -0.000000      0.004013
    5  H        0.001185     -0.000001      0.000274
    6  H       -0.001521      0.002307      0.004129
    7  H       -0.001521     -0.002307      0.004132


 ACTIVE CARTESIAN GRADIENTS

              1          2          3          4          5          6
          -0.001228  -0.000000  -0.005714  -0.002207  -0.000001  -0.005560

              7          8          9         10         11         12
           0.004678   0.000002   0.001402   0.001476   0.000001  -0.003057

             13         14         15
           0.002948   0.000000   0.003263


 FULL LOCAL GRADIENT

              1          2          3          4          5          6
          -0.007550   0.000001  -0.005697  -0.002106  -0.000000  -0.001304

              7          8          9         10         11         12
           0.001850   0.000000  -0.001664   0.001555   0.000001  -0.001048

             13         14         15
           0.002974   0.000000   0.003242


 TANGENTIAL LOCAL GRADIENTS IN A.U.

              1          2          3          4          5          6
           0.000001  -0.005697  -0.002106  -0.000000  -0.001304   0.001850

              7          8          9         10         11         12
           0.000000  -0.001664   0.001555   0.000001  -0.001048   0.002974

             13         14
           0.000000   0.003242

 COSANG =         0.952295896
 
 RMSQ FORCE :   0.0021982  MAXIMUM :   0.0003000  CONVERGED : NO
 MAX FORCE  :   0.0056966  MAXIMUM :   0.0004500  CONVERGED : NO
 RMSQ FORCE6:   0.0167254  MAXIMUM6:   0.0003000  CONVERGED : NO
 MAX FORCE6 :   0.0540038  MAXIMUM6:   0.0004500  CONVERGED : NO
 RMSQ DR    :   0.0053949  MAXIMUM :   0.0012000  CONVERGED : NO
 MAX DR     :   0.0124831  MAXIMUM :   0.0018000  CONVERGED : NO
 


 HESSIAN EIGENVALUES


                1           2           3           4           5           6
             0.09398     0.79304     0.99700     0.99904     1.00000     1.00000
 


                7           8           9          10          11          12
             1.00000     1.00000     1.00000     1.00000     1.00000     1.00013
 


               13          14
             1.02974     2.35790
 


 LAMBDA FOR LMQA STEP: 0.00

  |TANGENTIAL STEP| =   0.032826  |PARALLEL STEP| =   0.000107


 STEP IN NORMAL COORDINATES

              1          2          3          4          5          6
          -0.016283  -0.000008   0.009513  -0.005530  -0.000005   0.000636

              7          8          9         10         11         12
          -0.018329  -0.000008  -0.000826  -0.011788  -0.000007  -0.010452

             13         14         15
          -0.005490  -0.000002  -0.008715

 DISPLACEMENT STEP IN ANGSTROM

  NO.  ATOM        X             Y             Z

    1  O       -0.006515     -0.000003      0.004374
    2  C        0.004356      0.000002     -0.002316
    3  H       -0.004867     -0.000002     -0.002622
    4  N        0.002445      0.000001     -0.004331
    5  H        0.001899      0.000003      0.011079
    6  H        0.002387     -0.003260     -0.000868
    7  H        0.002387      0.003262     -0.000877


 ACTIVE CARTESIAN DISPLACEMENT STEP

              1          2          3          4          5          6
          -0.016283  -0.000008   0.009513  -0.005530  -0.000005   0.000636

              7          8          9         10         11         12
          -0.018329  -0.000008  -0.000826  -0.011788  -0.000007  -0.010452

             13         14         15
          -0.005490  -0.000002  -0.008715
 
 PREDICTED ENERGY CHANGE: -0.000070679
 
 INTERPOLATION DISTANCE: 5.0579682102


 COORDINATES OF OPTIMIZATION STEP 7 IN ANGSTROM

  NO.  ATOM        X              Y              Z        Z-ATOM   MASS   TYPE

    1  O        -0.310808      -0.000118       0.768080       8    15.999  QM
    2  C         0.233170       0.000087       1.793784       6    12.011  QM
    3  H         0.344648       0.000222      -0.887092       1     1.008  QM
    4  N         0.091582       0.000036      -1.898416       7    14.007  QM
    5  H        -0.938653       0.000056      -1.959759       1     1.008  QM
    6  H         0.467630      -0.847185      -2.347418       1     1.008  QM
    7  H         0.467704       0.847033      -2.347778       1     1.008  QM


 
 NEW SCF-ENERGY CALCULATED IN 10 CYCLES
 

 TOTAL ENERGY    =       -170.028132646

 ENERGY CHANGE =         -0.000091526
 ENERGY RATIO  =          1.294960271
 TRUST RADIUS  =          0.100000000
 
 BFGS DELTA*GAMMA: 0.100E-03
 
 BFGS DELTA*DE2*DELTA: 0.144E-03
 
 *** ENTERING OPTIMIZATION CYCLE: 8 ***
 

 PROJECTED CARTESIAN GRADIENTS IN A.U.

  NO.  ATOM        X             Y             Z

    1  O       -0.000159     -0.000000     -0.002132
    2  C        0.000106      0.000000     -0.003847
    3  H        0.002657      0.000001      0.003219
    4  N       -0.000577     -0.000001      0.002174
    5  H        0.001590     -0.000000      0.002284
    6  H       -0.000915      0.001262      0.004085
    7  H       -0.000914     -0.001260      0.004086


 ACTIVE CARTESIAN GRADIENTS

              1          2          3          4          5          6
          -0.000211   0.000000  -0.002679  -0.002404  -0.000001  -0.005838

              7          8          9         10         11         12
           0.002595   0.000001   0.001953   0.000013  -0.000001  -0.004630

             13         14         15
           0.002363  -0.000001   0.001783


 FULL LOCAL GRADIENT

              1          2          3          4          5          6
          -0.007761   0.000000  -0.002518  -0.001838   0.000000  -0.001109

              7          8          9         10         11         12
          -0.000238  -0.000000  -0.000948   0.000073  -0.000001  -0.002639

             13         14         15
           0.002381  -0.000001   0.001748


 TANGENTIAL LOCAL GRADIENTS IN A.U.

              1          2          3          4          5          6
           0.000000  -0.002518  -0.001838   0.000000  -0.001109  -0.000238

              7          8          9         10         11         12
          -0.000000  -0.000948   0.000073  -0.000001  -0.002639   0.002381

             13         14
          -0.000001   0.001748

 COSANG =         0.843038697
 
 RMSQ FORCE :   0.0014041  MAXIMUM :   0.0003000  CONVERGED : NO
 MAX FORCE  :   0.0026386  MAXIMUM :   0.0004500  CONVERGED : NO
 RMSQ FORCE6:   0.0052760  MAXIMUM6:   0.0003000  CONVERGED : NO
 MAX FORCE6 :   0.0159730  MAXIMUM6:   0.0004500  CONVERGED : NO
 RMSQ DR    :   0.0084757  MAXIMUM :   0.0012000  CONVERGED : NO
 MAX DR     :   0.0183294  MAXIMUM :   0.0018000  CONVERGED : NO
 


 HESSIAN EIGENVALUES


                1           2           3           4           5           6
             0.08413     0.63120     0.99340     0.99879     1.00000     1.00000
 


                7           8           9          10          11          12
             1.00000     1.00000     1.00000     1.00000     1.00001     1.00077
 


               13          14
             1.04609     2.25425
 


 LAMBDA FOR LMQA STEP: 0.00

  |TANGENTIAL STEP| =   0.014549  |PARALLEL STEP| =   0.000021


 STEP IN NORMAL COORDINATES

              1          2          3          4          5          6
          -0.007764  -0.000003   0.005939  -0.002052  -0.000002   0.001445

              7          8          9         10         11         12
          -0.005498  -0.000002   0.001957  -0.004353  -0.000002  -0.000629

             13         14         15
          -0.005153   0.000001  -0.005465

 DISPLACEMENT STEP IN ANGSTROM

  NO.  ATOM        X             Y             Z

    1  O       -0.003104     -0.000002      0.002683
    2  C        0.002034      0.000001     -0.000872
    3  H       -0.001104     -0.000000      0.000006
    4  N        0.001020      0.000001     -0.002022
    5  H       -0.000479      0.000001      0.003387
    6  H        0.001564     -0.002045     -0.001764
    7  H        0.001563      0.002045     -0.001768


 ACTIVE CARTESIAN DISPLACEMENT STEP

              1          2          3          4          5          6
          -0.007764  -0.000003   0.005939  -0.002052  -0.000002   0.001445

              7          8          9         10         11         12
          -0.005498  -0.000002   0.001957  -0.004353  -0.000002  -0.000629

             13         14         15
          -0.005153   0.000001  -0.005465
 
 PREDICTED ENERGY CHANGE: -0.000023525
 
 INTERPOLATION DISTANCE: 5.0579682102
 
 *** SCFTOL TIGHTEN TO 0.250E-07 ***
 
 *** CDFTOL TIGHTEN TO 0.100E-04 ***


 COORDINATES OF OPTIMIZATION STEP 8 IN ANGSTROM

  NO.  ATOM        X              Y              Z        Z-ATOM   MASS   TYPE

    1  O        -0.313913      -0.000119       0.770762       8    15.999  QM
    2  C         0.235205       0.000088       1.792912       6    12.011  QM
    3  H         0.343544       0.000222      -0.887086       1     1.008  QM
    4  N         0.092602       0.000037      -1.900438       7    14.007  QM
    5  H        -0.939133       0.000058      -1.956372       1     1.008  QM
    6  H         0.469194      -0.849230      -2.349181       1     1.008  QM
    7  H         0.469267       0.849078      -2.349545       1     1.008  QM


 
 NEW SCF-ENERGY CALCULATED IN 13 CYCLES
 

 TOTAL ENERGY    =       -170.028164908

 ENERGY CHANGE =         -0.000032263
 ENERGY RATIO  =          1.371435763
 TRUST RADIUS  =          0.100000000
 
 BFGS DELTA*GAMMA: 0.292E-04
 
 BFGS DELTA*DE2*DELTA: 0.475E-04
 
 *** ENTERING OPTIMIZATION CYCLE: 9 ***
 

 PROJECTED CARTESIAN GRADIENTS IN A.U.

  NO.  ATOM        X             Y             Z

    1  O        0.000476      0.000000     -0.000500
    2  C       -0.000678     -0.000000     -0.005127
    3  H        0.002354      0.000001      0.004288
    4  N       -0.000546     -0.000000      0.001459
    5  H        0.000657     -0.000000      0.002916
    6  H       -0.000266      0.000019      0.003523
    7  H       -0.000266     -0.000018      0.003523


 ACTIVE CARTESIAN GRADIENTS

              1          2          3          4          5          6
           0.000631   0.000000  -0.000592  -0.002664  -0.000001  -0.006499

              7          8          9         10         11         12
           0.002192   0.000001   0.003247  -0.000383  -0.000000  -0.004601

             13         14         15
           0.000859  -0.000001   0.000026


 FULL LOCAL GRADIENT

              1          2          3          4          5          6
          -0.008690  -0.000000  -0.000274  -0.001829   0.000000  -0.001147

              7          8          9         10         11         12
          -0.000921  -0.000000   0.000033  -0.000321  -0.000000  -0.002349

             13         14         15
           0.000871  -0.000001  -0.000022


 TANGENTIAL LOCAL GRADIENTS IN A.U.

              1          2          3          4          5          6
          -0.000000  -0.000274  -0.001829   0.000000  -0.001147  -0.000921

              7          8          9         10         11         12
          -0.000000   0.000033  -0.000321  -0.000000  -0.002349   0.000871

             13         14
          -0.000001  -0.000022

 COSANG =         0.755139116
 
 RMSQ FORCE :   0.0009244  MAXIMUM :   0.0003000  CONVERGED : NO
 MAX FORCE  :   0.0023487  MAXIMUM :   0.0004500  CONVERGED : NO
 RMSQ FORCE6:   0.0022596  MAXIMUM6:   0.0003000  CONVERGED : NO
 MAX FORCE6 :   0.0063284  MAXIMUM6:   0.0004500  CONVERGED : NO
 RMSQ DR    :   0.0037565  MAXIMUM :   0.0012000  CONVERGED : NO
 MAX DR     :   0.0077637  MAXIMUM :   0.0018000  CONVERGED : NO
 


 HESSIAN EIGENVALUES


                1           2           3           4           5           6
             0.08404     0.37182     0.96420     0.99887     1.00000     1.00000
 


                7           8           9          10          11          12
             1.00000     1.00000     1.00000     1.00000     1.00001     1.00070
 


               13          14
             1.08053     2.33794
 


 LAMBDA FOR LMQA STEP: 0.00

  |TANGENTIAL STEP| =   0.010028  |PARALLEL STEP| =   0.000010


 STEP IN NORMAL COORDINATES

              1          2          3          4          5          6
          -0.005912  -0.000003   0.004620  -0.001056  -0.000001   0.001645

              7          8          9         10         11         12
          -0.000373   0.000000   0.001927  -0.001537  -0.000000   0.003373

             13         14         15
          -0.003913   0.000001  -0.002746

 DISPLACEMENT STEP IN ANGSTROM

  NO.  ATOM        X             Y             Z

    1  O       -0.002363     -0.000001      0.002085
    2  C        0.001578      0.000001     -0.000422
    3  H        0.000583      0.000001      0.000438
    4  N        0.000588      0.000000     -0.000924
    5  H       -0.000919      0.000001      0.000292
    6  H        0.001055     -0.001028     -0.002068
    7  H        0.001055      0.001027     -0.002069


 ACTIVE CARTESIAN DISPLACEMENT STEP

              1          2          3          4          5          6
          -0.005912  -0.000003   0.004620  -0.001056  -0.000001   0.001645

              7          8          9         10         11         12
          -0.000373   0.000000   0.001927  -0.001537  -0.000000   0.003373

             13         14         15
          -0.003913   0.000001  -0.002746
 
 PREDICTED ENERGY CHANGE: -0.000013585
 
 INTERPOLATION DISTANCE: 5.0579682102


 COORDINATES OF OPTIMIZATION STEP 9 IN ANGSTROM

  NO.  ATOM        X              Y              Z        Z-ATOM   MASS   TYPE

    1  O        -0.316276      -0.000121       0.772848       8    15.999  QM
    2  C         0.236783       0.000088       1.792490       6    12.011  QM
    3  H         0.344126       0.000223      -0.886648       1     1.008  QM
    4  N         0.093190       0.000037      -1.901362       7    14.007  QM
    5  H        -0.940052       0.000059      -1.956080       1     1.008  QM
    6  H         0.470249      -0.850258      -2.351249       1     1.008  QM
    7  H         0.470323       0.850105      -2.351615       1     1.008  QM


 
 NEW SCF-ENERGY CALCULATED IN 13 CYCLES
 

 TOTAL ENERGY    =       -170.028184784

 ENERGY CHANGE =         -0.000019875
 ENERGY RATIO  =          1.462988383
 TRUST RADIUS  =          0.100000000
 
 BFGS DELTA*GAMMA: 0.145E-04
 
 BFGS DELTA*DE2*DELTA: 0.274E-04
 
 *** ENTERING OPTIMIZATION CYCLE: 10 ***
 

 PROJECTED CARTESIAN GRADIENTS IN A.U.

  NO.  ATOM        X             Y             Z

    1  O        0.000760      0.000000      0.000189
    2  C       -0.001033     -0.000000     -0.005793
    3  H        0.002448      0.000001      0.005221
    4  N       -0.000496     -0.000000      0.001408
    5  H       -0.000491     -0.000000      0.002974
    6  H        0.000216     -0.000933      0.002899
    7  H        0.000216      0.000933      0.002899


 ACTIVE CARTESIAN GRADIENTS

              1          2          3          4          5          6
           0.001006   0.000000   0.000291  -0.002835  -0.000001  -0.006930

              7          8          9         10         11         12
           0.002298   0.000001   0.004241  -0.000314   0.000000  -0.003982

             13         14         15
          -0.000572  -0.000000  -0.001319


 FULL LOCAL GRADIENT

              1          2          3          4          5          6
          -0.009321  -0.000000   0.000683  -0.001865  -0.000000  -0.001186

              7          8          9         10         11         12
          -0.001027  -0.000000   0.000747  -0.000248   0.000000  -0.001521

             13         14         15
          -0.000566  -0.000000  -0.001377


 TANGENTIAL LOCAL GRADIENTS IN A.U.

              1          2          3          4          5          6
          -0.000000   0.000683  -0.001865  -0.000000  -0.001186  -0.001027

              7          8          9         10         11         12
          -0.000000   0.000747  -0.000248   0.000000  -0.001521  -0.000566

             13         14
          -0.000000  -0.001377

 COSANG =         0.743675397
 
 RMSQ FORCE :   0.0009085  MAXIMUM :   0.0003000  CONVERGED : NO
 MAX FORCE  :   0.0018653  MAXIMUM :   0.0004500  CONVERGED : NO
 RMSQ FORCE6:   0.0012413  MAXIMUM6:   0.0003000  CONVERGED : NO
 MAX FORCE6 :   0.0028377  MAXIMUM6:   0.0004500  CONVERGED : NO
 RMSQ DR    :   0.0025892  MAXIMUM :   0.0012000  CONVERGED : NO
 MAX DR     :   0.0059121  MAXIMUM :   0.0018000  CONVERGED : NO
 


 HESSIAN EIGENVALUES


                1           2           3           4           5           6
             0.07365     0.20281     0.91804     0.99892     1.00000     1.00000
 


                7           8           9          10          11          12
             1.00000     1.00000     1.00000     1.00000     1.00002     1.00036
 


               13          14
             1.22199     2.39892
 


 LAMBDA FOR LMQA STEP: 0.00

  |TANGENTIAL STEP| =   0.013771  |PARALLEL STEP| =   0.000019


 STEP IN NORMAL COORDINATES

              1          2          3          4          5          6
          -0.009349  -0.000006   0.006373  -0.001557  -0.000002   0.002280

              7          8          9         10         11         12
           0.001369   0.000001   0.001362  -0.001378  -0.000000   0.005968

             13         14         15
          -0.003427   0.000001  -0.000992

 DISPLACEMENT STEP IN ANGSTROM

  NO.  ATOM        X             Y             Z

    1  O       -0.003736     -0.000003      0.002904
    2  C        0.002558      0.000002     -0.000607
    3  H        0.001653      0.000001      0.000052
    4  N        0.000798      0.000001     -0.000828
    5  H       -0.000666      0.000001     -0.000736
    6  H        0.001047     -0.000372     -0.002853
    7  H        0.001047      0.000371     -0.002854


 ACTIVE CARTESIAN DISPLACEMENT STEP

              1          2          3          4          5          6
          -0.009349  -0.000006   0.006373  -0.001557  -0.000002   0.002280

              7          8          9         10         11         12
           0.001369   0.000001   0.001362  -0.001378  -0.000000   0.005968

             13         14         15
          -0.003427   0.000001  -0.000992
 
 PREDICTED ENERGY CHANGE: -0.000014960
 
 INTERPOLATION DISTANCE: 5.0579682102


 COORDINATES OF OPTIMIZATION STEP 10 IN ANGSTROM

  NO.  ATOM        X              Y              Z        Z-ATOM   MASS   TYPE

    1  O        -0.320012      -0.000123       0.775752       8    15.999  QM
    2  C         0.239341       0.000090       1.791883       6    12.011  QM
    3  H         0.345779       0.000224      -0.886596       1     1.008  QM
    4  N         0.093988       0.000038      -1.902190       7    14.007  QM
    5  H        -0.940717       0.000060      -1.956816       1     1.008  QM
    6  H         0.471296      -0.850630      -2.354102       1     1.008  QM
    7  H         0.471370       0.850476      -2.354469       1     1.008  QM


 
 NEW SCF-ENERGY CALCULATED IN 13 CYCLES
 

 TOTAL ENERGY    =       -170.028208561

 ENERGY CHANGE =         -0.000023777
 ENERGY RATIO  =          1.589361310
 TRUST RADIUS  =          0.100000000
 
 BFGS DELTA*GAMMA: 0.123E-04
 
 BFGS DELTA*DE2*DELTA: 0.302E-04
 
 *** ENTERING OPTIMIZATION CYCLE: 11 ***
 

 PROJECTED CARTESIAN GRADIENTS IN A.U.

  NO.  ATOM        X             Y             Z

    1  O        0.000782      0.000000      0.000347
    2  C       -0.001086     -0.000000     -0.005981
    3  H        0.002594      0.000001      0.005972
    4  N       -0.000398     -0.000000      0.001599
    5  H       -0.001655     -0.000000      0.002843
    6  H        0.000590     -0.001645      0.002243
    7  H        0.000590      0.001644      0.002243


 ACTIVE CARTESIAN GRADIENTS

              1          2          3          4          5          6
           0.001035   0.000000   0.000490  -0.002917  -0.000001  -0.007063

              7          8          9         10         11         12
           0.002462   0.000001   0.005012  -0.000064   0.000000  -0.003143

             13         14         15
          -0.001897   0.000000  -0.002326


 FULL LOCAL GRADIENT

              1          2          3          4          5          6
          -0.009591  -0.000001   0.000875  -0.001836  -0.000000  -0.001142

              7          8          9         10         11         12
          -0.000949  -0.000000   0.001356   0.000004   0.000001  -0.000561

             13         14         15
          -0.001898   0.000000  -0.002386


 TANGENTIAL LOCAL GRADIENTS IN A.U.

              1          2          3          4          5          6
          -0.000001   0.000875  -0.001836  -0.000000  -0.001142  -0.000949

              7          8          9         10         11         12
          -0.000000   0.001356   0.000004   0.000001  -0.000561  -0.001898

             13         14
           0.000000  -0.002386

 COSANG =         0.877094512
 
 RMSQ FORCE :   0.0011273  MAXIMUM :   0.0003000  CONVERGED : NO
 MAX FORCE  :   0.0023863  MAXIMUM :   0.0004500  CONVERGED : NO
 RMSQ FORCE6:   0.0007096  MAXIMUM6:   0.0003000  CONVERGED : NO
 MAX FORCE6 :   0.0019847  MAXIMUM6:   0.0004500  CONVERGED : NO
 RMSQ DR    :   0.0035556  MAXIMUM :   0.0012000  CONVERGED : NO
 MAX DR     :   0.0093494  MAXIMUM :   0.0018000  CONVERGED : NO
 


 HESSIAN EIGENVALUES


                1           2           3           4           5           6
             0.04255     0.13568     0.87695     0.99887     0.99999     1.00000
 


                7           8           9          10          11          12
             1.00000     1.00000     1.00000     1.00000     1.00022     1.00034
 


               13          14
             1.36447     2.35324
 


 LAMBDA FOR LMQA STEP: 0.00

  |TANGENTIAL STEP| =   0.032389  |PARALLEL STEP| =   0.000104


 STEP IN NORMAL COORDINATES

              1          2          3          4          5          6
          -0.023794  -0.000016   0.015145  -0.004216  -0.000004   0.004857

              7          8          9         10         11         12
           0.003405   0.000002   0.000586  -0.003573  -0.000002   0.012879

             13         14         15
          -0.004502   0.000002   0.001135

 DISPLACEMENT STEP IN ANGSTROM

  NO.  ATOM        X             Y             Z

    1  O       -0.009505     -0.000006      0.006943
    2  C        0.006552      0.000005     -0.001747
    3  H        0.004187      0.000003     -0.001192
    4  N        0.001948      0.000001     -0.001767
    5  H        0.000041      0.000004     -0.001795
    6  H        0.001880      0.000424     -0.006027
    7  H        0.001882     -0.000425     -0.006031


 ACTIVE CARTESIAN DISPLACEMENT STEP

              1          2          3          4          5          6
          -0.023794  -0.000016   0.015145  -0.004216  -0.000004   0.004857

              7          8          9         10         11         12
           0.003405   0.000002   0.000586  -0.003573  -0.000002   0.012879

             13         14         15
          -0.004502   0.000002   0.001135
 
 PREDICTED ENERGY CHANGE: -0.000030702
 
 INTERPOLATION DISTANCE: 5.0579682102


 COORDINATES OF OPTIMIZATION STEP 11 IN ANGSTROM

  NO.  ATOM        X              Y              Z        Z-ATOM   MASS   TYPE

    1  O        -0.329518      -0.000130       0.782695       8    15.999  QM
    2  C         0.245892       0.000095       1.790137       6    12.011  QM
    3  H         0.349966       0.000227      -0.887788       1     1.008  QM
    4  N         0.095936       0.000039      -1.903957       7    14.007  QM
    5  H        -0.940676       0.000064      -1.958611       1     1.008  QM
    6  H         0.473176      -0.850206      -2.360129       1     1.008  QM
    7  H         0.473252       0.850050      -2.360500       1     1.008  QM


 
 NEW SCF-ENERGY CALCULATED IN 10 CYCLES
 

 TOTAL ENERGY    =       -170.028255933

 ENERGY CHANGE =         -0.000047372
 ENERGY RATIO  =          1.542933836
 TRUST RADIUS  =          0.100000000
 
 BFGS DELTA*GAMMA: 0.294E-04
 
 BFGS DELTA*DE2*DELTA: 0.631E-04
 
 *** ENTERING OPTIMIZATION CYCLE: 12 ***
 

 PROJECTED CARTESIAN GRADIENTS IN A.U.

  NO.  ATOM        X             Y             Z

    1  O        0.000424      0.000000     -0.000006
    2  C       -0.000740     -0.000000     -0.005595
    3  H        0.002755      0.000001      0.006782
    4  N       -0.000208     -0.000000      0.002024
    5  H       -0.003155     -0.000000      0.002537
    6  H        0.001020     -0.002302      0.001237
    7  H        0.001020      0.002301      0.001236


 ACTIVE CARTESIAN GRADIENTS

              1          2          3          4          5          6
           0.000562   0.000000   0.000024  -0.002895  -0.000001  -0.006756

              7          8          9         10         11         12
           0.002621   0.000002   0.005846   0.000339   0.000000  -0.001746

             13         14         15
          -0.003569   0.000000  -0.003255


 FULL LOCAL GRADIENT

              1          2          3          4          5          6
          -0.009415  -0.000000   0.000252  -0.001578  -0.000000  -0.000888

              7          8          9         10         11         12
          -0.000706  -0.000000   0.002169   0.000401   0.000000   0.000868

             13         14         15
          -0.003578   0.000000  -0.003312


 TANGENTIAL LOCAL GRADIENTS IN A.U.

              1          2          3          4          5          6
          -0.000000   0.000252  -0.001578  -0.000000  -0.000888  -0.000706

              7          8          9         10         11         12
          -0.000000   0.002169   0.000401   0.000000   0.000868  -0.003578

             13         14
           0.000000  -0.003312

 COSANG =         0.902762126
 
 RMSQ FORCE :   0.0015408  MAXIMUM :   0.0003000  CONVERGED : NO
 MAX FORCE  :   0.0035781  MAXIMUM :   0.0004500  CONVERGED : NO
 RMSQ FORCE6:   0.0005294  MAXIMUM6:   0.0003000  CONVERGED : NO
 MAX FORCE6 :   0.0014991  MAXIMUM6:   0.0004500  CONVERGED : NO
 RMSQ DR    :   0.0083628  MAXIMUM :   0.0012000  CONVERGED : NO
 MAX DR     :   0.0237941  MAXIMUM :   0.0018000  CONVERGED : NO
 


 HESSIAN EIGENVALUES


                1           2           3           4           5           6
             0.02179     0.12472     0.84585     0.99873     0.99997     1.00000
 


                7           8           9          10          11          12
             1.00000     1.00000     1.00000     1.00000     1.00015     1.00174
 


               13          14
             1.39702     2.34107
 


 LAMBDA FOR LMQA STEP: 0.00

  |TANGENTIAL STEP| =   0.053981  |PARALLEL STEP| =   0.000288


 STEP IN NORMAL COORDINATES

              1          2          3          4          5          6
          -0.040973  -0.000027   0.025559  -0.007630  -0.000008   0.007129

              7          8          9         10         11         12
           0.005504   0.000002  -0.002232  -0.006612  -0.000004   0.018856

             13         14         15
          -0.003027   0.000005   0.005406

 DISPLACEMENT STEP IN ANGSTROM

  NO.  ATOM        X             Y             Z

    1  O       -0.016354     -0.000011      0.011759
    2  C        0.011266      0.000008     -0.003473
    3  H        0.007100      0.000004     -0.003588
    4  N        0.003262      0.000002     -0.002911
    5  H        0.002142      0.000007     -0.002707
    6  H        0.002433      0.002021     -0.008856
    7  H        0.002435     -0.002024     -0.008861


 ACTIVE CARTESIAN DISPLACEMENT STEP

              1          2          3          4          5          6
          -0.040973  -0.000027   0.025559  -0.007630  -0.000008   0.007129

              7          8          9         10         11         12
           0.005504   0.000002  -0.002232  -0.006612  -0.000004   0.018856

             13         14         15
          -0.003027   0.000005   0.005406
 
 PREDICTED ENERGY CHANGE: -0.000043325
 
 INTERPOLATION DISTANCE: 5.0579682102


 COORDINATES OF OPTIMIZATION STEP 12 IN ANGSTROM

  NO.  ATOM        X              Y              Z        Z-ATOM   MASS   TYPE

    1  O        -0.345872      -0.000140       0.794454       8    15.999  QM
    2  C         0.257158       0.000102       1.786664       6    12.011  QM
    3  H         0.357066       0.000231      -0.891376       1     1.008  QM
    4  N         0.099198       0.000041      -1.906868       7    14.007  QM
    5  H        -0.938534       0.000071      -1.961318       1     1.008  QM
    6  H         0.475610      -0.848185      -2.368984       1     1.008  QM
    7  H         0.475686       0.848026      -2.369360       1     1.008  QM


 
 NEW SCF-ENERGY CALCULATED IN 12 CYCLES
 

 TOTAL ENERGY    =       -170.028322189

 ENERGY CHANGE =         -0.000066256
 ENERGY RATIO  =          1.529254651
 TRUST RADIUS  =          0.100000000
 
 BFGS DELTA*GAMMA: 0.467E-04
 
 BFGS DELTA*DE2*DELTA: 0.915E-04
 
 *** ENTERING OPTIMIZATION CYCLE: 13 ***
 

 PROJECTED CARTESIAN GRADIENTS IN A.U.

  NO.  ATOM        X             Y             Z

    1  O       -0.000633     -0.000000     -0.001359
    2  C        0.000388      0.000000     -0.003993
    3  H        0.002815      0.000001      0.007056
    4  N       -0.000033      0.000000      0.002541
    5  H       -0.003980      0.000000      0.002113
    6  H        0.001235     -0.002232      0.000279
    7  H        0.001234      0.002231      0.000279


 ACTIVE CARTESIAN GRADIENTS

              1          2          3          4          5          6
          -0.000840  -0.000000  -0.001754  -0.002568  -0.000001  -0.005488

              7          8          9         10         11         12
           0.002639   0.000001   0.006150   0.000600   0.000001  -0.000293

             13         14         15
          -0.004506   0.000001  -0.003156


 FULL LOCAL GRADIENT

              1          2          3          4          5          6
          -0.008230   0.000000  -0.001944  -0.000870  -0.000000  -0.000325

              7          8          9         10         11         12
          -0.000189  -0.000000   0.002866   0.000645   0.000001   0.002076

             13         14         15
          -0.004518   0.000001  -0.003197


 TANGENTIAL LOCAL GRADIENTS IN A.U.

              1          2          3          4          5          6
           0.000000  -0.001944  -0.000870  -0.000000  -0.000325  -0.000189

              7          8          9         10         11         12
          -0.000000   0.002866   0.000645   0.000001   0.002076  -0.004518

             13         14
           0.000001  -0.003197

 COSANG =         0.907465285
 
 RMSQ FORCE :   0.0018566  MAXIMUM :   0.0003000  CONVERGED : NO
 MAX FORCE  :   0.0045184  MAXIMUM :   0.0004500  CONVERGED : NO
 RMSQ FORCE6:   0.0007217  MAXIMUM6:   0.0003000  CONVERGED : NO
 MAX FORCE6 :   0.0020352  MAXIMUM6:   0.0004500  CONVERGED : NO
 RMSQ DR    :   0.0139380  MAXIMUM :   0.0012000  CONVERGED : NO
 MAX DR     :   0.0409729  MAXIMUM :   0.0018000  CONVERGED : NO
 


 HESSIAN EIGENVALUES


                1           2           3           4           5           6
             0.01386     0.12190     0.77790     0.99842     0.99994     1.00000
 


                7           8           9          10          11          12
             1.00000     1.00000     1.00000     1.00000     1.00009     1.00673
 


               13          14
             1.17118     2.46103
 


 LAMBDA FOR LMQA STEP: 0.00

  |TANGENTIAL STEP| =   0.061100  |PARALLEL STEP| =   0.000369


 STEP IN NORMAL COORDINATES

              1          2          3          4          5          6
          -0.046444  -0.000029   0.029866  -0.009060  -0.000008   0.006736

              7          8          9         10         11         12
           0.006417   0.000003  -0.006099  -0.007878  -0.000005   0.018117

             13         14         15
           0.001515   0.000005   0.009266

 DISPLACEMENT STEP IN ANGSTROM

  NO.  ATOM        X             Y             Z

    1  O       -0.018511     -0.000012      0.013754
    2  C        0.012642      0.000008     -0.004762
    3  H        0.008165      0.000005     -0.005806
    4  N        0.003610      0.000002     -0.003370
    5  H        0.004576      0.000007     -0.002972
    6  H        0.001957      0.003466     -0.008508
    7  H        0.001958     -0.003468     -0.008513


 ACTIVE CARTESIAN DISPLACEMENT STEP

              1          2          3          4          5          6
          -0.046444  -0.000029   0.029866  -0.009060  -0.000008   0.006736

              7          8          9         10         11         12
           0.006417   0.000003  -0.006099  -0.007878  -0.000005   0.018117

             13         14         15
           0.001515   0.000005   0.009266
 
 PREDICTED ENERGY CHANGE: -0.000045129
 
 INTERPOLATION DISTANCE: 5.0579682102


 COORDINATES OF OPTIMIZATION STEP 13 IN ANGSTROM

  NO.  ATOM        X              Y              Z        Z-ATOM   MASS   TYPE

    1  O        -0.364383      -0.000152       0.808209       8    15.999  QM
    2  C         0.269800       0.000111       1.781902       6    12.011  QM
    3  H         0.365231       0.000236      -0.897182       1     1.008  QM
    4  N         0.102808       0.000044      -1.910238       7    14.007  QM
    5  H        -0.933958       0.000078      -1.964290       1     1.008  QM
    6  H         0.477566      -0.844719      -2.377492       1     1.008  QM
    7  H         0.477644       0.844558      -2.377873       1     1.008  QM


 
 NEW SCF-ENERGY CALCULATED IN 10 CYCLES
 

 TOTAL ENERGY    =       -170.028386495

 ENERGY CHANGE =         -0.000064306
 ENERGY RATIO  =          1.424927712
 TRUST RADIUS  =          0.100000000
 
 BFGS DELTA*GAMMA: 0.617E-04
 
 BFGS DELTA*DE2*DELTA: 0.973E-04
 
 *** ENTERING OPTIMIZATION CYCLE: 14 ***
 

 PROJECTED CARTESIAN GRADIENTS IN A.U.

  NO.  ATOM        X             Y             Z

    1  O       -0.001822     -0.000001     -0.002629
    2  C        0.001662      0.000001     -0.002307
    3  H        0.002712      0.000001      0.006334
    4  N       -0.000002      0.000000      0.002789
    5  H       -0.003123      0.000001      0.001698
    6  H        0.000970     -0.000991      0.000004
    7  H        0.000969      0.000989      0.000003


 ACTIVE CARTESIAN GRADIENTS

              1          2          3          4          5          6
          -0.002423  -0.000001  -0.003453  -0.002122  -0.000001  -0.004079

              7          8          9         10         11         12
           0.002473   0.000001   0.005460   0.000431   0.000000   0.000329

             13         14         15
          -0.003596   0.000001  -0.001400


 FULL LOCAL GRADIENT

              1          2          3          4          5          6
          -0.006697   0.000001  -0.004121   0.000128   0.000000   0.000241

              7          8          9         10         11         12
           0.000228   0.000000   0.002749   0.000457   0.000000   0.002304

             13         14         15
          -0.003604   0.000001  -0.001422


 TANGENTIAL LOCAL GRADIENTS IN A.U.

              1          2          3          4          5          6
           0.000001  -0.004121   0.000128   0.000000   0.000241   0.000228

              7          8          9         10         11         12
           0.000000   0.002749   0.000457   0.000000   0.002304  -0.003604

             13         14
           0.000001  -0.001422

 COSANG =         0.890011662
 
 RMSQ FORCE :   0.0017967  MAXIMUM :   0.0003000  CONVERGED : NO
 MAX FORCE  :   0.0041210  MAXIMUM :   0.0004500  CONVERGED : NO
 RMSQ FORCE6:   0.0006429  MAXIMUM6:   0.0003000  CONVERGED : NO
 MAX FORCE6 :   0.0015291  MAXIMUM6:   0.0004500  CONVERGED : NO
 RMSQ DR    :   0.0157761  MAXIMUM :   0.0012000  CONVERGED : NO
 MAX DR     :   0.0464439  MAXIMUM :   0.0018000  CONVERGED : NO
 


 HESSIAN EIGENVALUES


                1           2           3           4           5           6
             0.01402     0.12137     0.57201     0.97204     0.99871     1.00000
 


                7           8           9          10          11          12
             1.00000     1.00000     1.00000     1.00000     1.00001     1.00070
 


               13          14
             1.02187     2.49499
 


 LAMBDA FOR LMQA STEP: 0.00

  |TANGENTIAL STEP| =   0.025161  |PARALLEL STEP| =   0.000063


 STEP IN NORMAL COORDINATES

              1          2          3          4          5          6
          -0.017073  -0.000010   0.013280  -0.003640  -0.000003   0.001631

              7          8          9         10         11         12
           0.003257   0.000002  -0.006447  -0.002958  -0.000002   0.004056

             13         14         15
           0.005755   0.000002   0.006232

 DISPLACEMENT STEP IN ANGSTROM

  NO.  ATOM        X             Y             Z

    1  O       -0.006793     -0.000004      0.006046
    2  C        0.004452      0.000003     -0.002591
    3  H        0.003408      0.000002     -0.004259
    4  N        0.001245      0.000001     -0.001543
    5  H        0.003832      0.000002     -0.001622
    6  H       -0.000093      0.002332     -0.001755
    7  H       -0.000093     -0.002332     -0.001755


 ACTIVE CARTESIAN DISPLACEMENT STEP

              1          2          3          4          5          6
          -0.017073  -0.000010   0.013280  -0.003640  -0.000003   0.001631

              7          8          9         10         11         12
           0.003257   0.000002  -0.006447  -0.002958  -0.000002   0.004056

             13         14         15
           0.005755   0.000002   0.006232
 
 PREDICTED ENERGY CHANGE: -0.000029676
 
 INTERPOLATION DISTANCE: 5.0579682102


 COORDINATES OF OPTIMIZATION STEP 14 IN ANGSTROM

  NO.  ATOM        X              Y              Z        Z-ATOM   MASS   TYPE

    1  O        -0.371176      -0.000156       0.814254       8    15.999  QM
    2  C         0.274252       0.000114       1.779311       6    12.011  QM
    3  H         0.368639       0.000237      -0.901441       1     1.008  QM
    4  N         0.104053       0.000044      -1.911781       7    14.007  QM
    5  H        -0.930126       0.000081      -1.965912       1     1.008  QM
    6  H         0.477473      -0.842387      -2.379248       1     1.008  QM
    7  H         0.477551       0.842226      -2.379629       1     1.008  QM


 
 NEW SCF-ENERGY CALCULATED IN 10 CYCLES
 

 TOTAL ENERGY    =       -170.028425980

 ENERGY CHANGE =         -0.000039485
 ENERGY RATIO  =          1.330565640
 TRUST RADIUS  =          0.100000000
 
 BFGS DELTA*GAMMA: 0.415E-04
 
 BFGS DELTA*DE2*DELTA: 0.605E-04
 
 *** ENTERING OPTIMIZATION CYCLE: 15 ***
 

 PROJECTED CARTESIAN GRADIENTS IN A.U.

  NO.  ATOM        X             Y             Z

    1  O       -0.000823     -0.000000     -0.000872
    2  C        0.000494      0.000000     -0.003900
    3  H        0.002515      0.000001      0.004915
    4  N       -0.000171      0.000000      0.002435
    5  H       -0.001007      0.000001      0.001515
    6  H        0.000352      0.000607      0.000715
    7  H        0.000350     -0.000609      0.000716


 ACTIVE CARTESIAN GRADIENTS

              1          2          3          4          5          6
          -0.001095  -0.000000  -0.001166  -0.002507  -0.000001  -0.005056

              7          8          9         10         11         12
           0.002258   0.000001   0.004076  -0.000068   0.000000  -0.000473

             13         14         15
          -0.001248   0.000002   0.000860


 FULL LOCAL GRADIENT

              1          2          3          4          5          6
          -0.007077   0.000000  -0.001493  -0.000282  -0.000000   0.000048

              7          8          9         10         11         12
          -0.000388  -0.000000   0.001145  -0.000045   0.000000   0.001583

             13         14         15
          -0.001248   0.000002   0.000846


 TANGENTIAL LOCAL GRADIENTS IN A.U.

              1          2          3          4          5          6
           0.000000  -0.001493  -0.000282  -0.000000   0.000048  -0.000388

              7          8          9         10         11         12
          -0.000000   0.001145  -0.000045   0.000000   0.001583  -0.001248

             13         14
           0.000002   0.000846

 COSANG =         0.819385646
 
 RMSQ FORCE :   0.0007818  MAXIMUM :   0.0003000  CONVERGED : NO
 MAX FORCE  :   0.0015833  MAXIMUM :   0.0004500  CONVERGED : NO
 RMSQ FORCE6:   0.0007611  MAXIMUM6:   0.0003000  CONVERGED : NO
 MAX FORCE6 :   0.0019878  MAXIMUM6:   0.0004500  CONVERGED : NO
 RMSQ DR    :   0.0064967  MAXIMUM :   0.0012000  CONVERGED : NO
 MAX DR     :   0.0170730  MAXIMUM :   0.0018000  CONVERGED : NO
 


 HESSIAN EIGENVALUES


                1           2           3           4           5           6
             0.01290     0.12899     0.42408     0.89900     0.99835     0.99999
 


                7           8           9          10          11          12
             1.00000     1.00000     1.00000     1.00000     1.00000     1.00024
 


               13          14
             1.08496     2.40705
 


 LAMBDA FOR LMQA STEP: 0.00

  |TANGENTIAL STEP| =   0.013913  |PARALLEL STEP| =   0.000019


 STEP IN NORMAL COORDINATES

              1          2          3          4          5          6
          -0.010093  -0.000006   0.007148  -0.002273  -0.000001   0.000862

              7          8          9         10         11         12
          -0.000883  -0.000000  -0.004118  -0.002714  -0.000002  -0.001687

             13         14         15
           0.002595  -0.000001   0.000089

 DISPLACEMENT STEP IN ANGSTROM

  NO.  ATOM        X             Y             Z

    1  O       -0.004012     -0.000002      0.003282
    2  C        0.002668      0.000002     -0.001458
    3  H        0.000899      0.000001     -0.002811
    4  N        0.000903      0.000000     -0.001605
    5  H        0.002222      0.000001      0.000988
    6  H        0.000143      0.000034     -0.000119
    7  H        0.000144     -0.000033     -0.000120


 ACTIVE CARTESIAN DISPLACEMENT STEP

              1          2          3          4          5          6
          -0.010093  -0.000006   0.007148  -0.002273  -0.000001   0.000862

              7          8          9         10         11         12
          -0.000883  -0.000000  -0.004118  -0.002714  -0.000002  -0.001687

             13         14         15
           0.002595  -0.000001   0.000089
 
 PREDICTED ENERGY CHANGE: -0.000008379
 
 INTERPOLATION DISTANCE: 5.0579682102


 COORDINATES OF OPTIMIZATION STEP 15 IN ANGSTROM

  NO.  ATOM        X              Y              Z        Z-ATOM   MASS   TYPE

    1  O        -0.375188      -0.000159       0.817537       8    15.999  QM
    2  C         0.276920       0.000115       1.777853       6    12.011  QM
    3  H         0.369539       0.000238      -0.904252       1     1.008  QM
    4  N         0.104956       0.000045      -1.913385       7    14.007  QM
    5  H        -0.927904       0.000082      -1.964924       1     1.008  QM
    6  H         0.477616      -0.842353      -2.379366       1     1.008  QM
    7  H         0.477695       0.842193      -2.379748       1     1.008  QM


 
 NEW SCF-ENERGY CALCULATED IN 10 CYCLES
 

 TOTAL ENERGY    =       -170.028437158

 ENERGY CHANGE =         -0.000011178
 ENERGY RATIO  =          1.334105061
 TRUST RADIUS  =          0.100000000
 
 BFGS DELTA*GAMMA: 0.112E-04
 
 BFGS DELTA*DE2*DELTA: 0.170E-04
 
 *** ENTERING OPTIMIZATION CYCLE: 16 ***
 

 PROJECTED CARTESIAN GRADIENTS IN A.U.

  NO.  ATOM        X             Y             Z

    1  O       -0.000675     -0.000000     -0.000449
    2  C        0.000308      0.000000     -0.003960
    3  H        0.002193      0.000001      0.004107
    4  N       -0.000261     -0.000000      0.001905
    5  H        0.000203      0.000001      0.001776
    6  H        0.000103      0.001138      0.001237
    7  H        0.000101     -0.001139      0.001237


 ACTIVE CARTESIAN GRADIENTS

              1          2          3          4          5          6
          -0.000899  -0.000000  -0.000622  -0.002469  -0.000001  -0.004890

              7          8          9         10         11         12
           0.001862   0.000001   0.003358  -0.000540  -0.000000  -0.001356

             13         14         15
          -0.000046   0.000001   0.001610


 FULL LOCAL GRADIENT

              1          2          3          4          5          6
          -0.006766   0.000000  -0.000913  -0.000228  -0.000000   0.000108

              7          8          9         10         11         12
          -0.000679  -0.000000   0.000620  -0.000523  -0.000000   0.000569

             13         14         15
          -0.000043   0.000001   0.001597


 TANGENTIAL LOCAL GRADIENTS IN A.U.

              1          2          3          4          5          6
           0.000000  -0.000913  -0.000228  -0.000000   0.000108  -0.000679

              7          8          9         10         11         12
          -0.000000   0.000620  -0.000523  -0.000000   0.000569  -0.000043

             13         14
           0.000001   0.001597

 COSANG =         0.731877836
 
 RMSQ FORCE :   0.0005910  MAXIMUM :   0.0003000  CONVERGED : NO
 MAX FORCE  :   0.0015967  MAXIMUM :   0.0004500  CONVERGED : NO
 RMSQ FORCE6:   0.0009253  MAXIMUM6:   0.0003000  CONVERGED : NO
 MAX FORCE6 :   0.0019727  MAXIMUM6:   0.0004500  CONVERGED : NO
 RMSQ DR    :   0.0035922  MAXIMUM :   0.0012000  CONVERGED : NO
 MAX DR     :   0.0100930  MAXIMUM :   0.0018000  CONVERGED : NO
 


 HESSIAN EIGENVALUES


                1           2           3           4           5           6
             0.01216     0.12618     0.31317     0.81834     0.99823     0.99993
 


                7           8           9          10          11          12
             1.00000     1.00000     1.00000     1.00000     1.00000     1.00019
 


               13          14
             1.17553     2.35848
 


 LAMBDA FOR LMQA STEP: 0.00

  |TANGENTIAL STEP| =   0.008620  |PARALLEL STEP| =   0.000007


 STEP IN NORMAL COORDINATES

              1          2          3          4          5          6
          -0.005684  -0.000004   0.004767  -0.000886  -0.000001   0.000808

              7          8          9         10         11         12
           0.000699   0.000000  -0.002936  -0.000782  -0.000001  -0.001490

             13         14         15
           0.001531  -0.000002  -0.001884

 DISPLACEMENT STEP IN ANGSTROM

  NO.  ATOM        X             Y             Z

    1  O       -0.002258     -0.000002      0.002162
    2  C        0.001478      0.000001     -0.000796
    3  H        0.000900      0.000001     -0.001866
    4  N        0.000497      0.000000     -0.001220
    5  H        0.001026      0.000000      0.000029
    6  H        0.000058     -0.000705      0.000259
    7  H        0.000060      0.000705      0.000258


 ACTIVE CARTESIAN DISPLACEMENT STEP

              1          2          3          4          5          6
          -0.005684  -0.000004   0.004767  -0.000886  -0.000001   0.000808

              7          8          9         10         11         12
           0.000699   0.000000  -0.002936  -0.000782  -0.000001  -0.001490

             13         14         15
           0.001531  -0.000002  -0.001884
 
 PREDICTED ENERGY CHANGE: -0.000004389
 
 INTERPOLATION DISTANCE: 5.0579682102


 COORDINATES OF OPTIMIZATION STEP 16 IN ANGSTROM

  NO.  ATOM        X              Y              Z        Z-ATOM   MASS   TYPE

    1  O        -0.377447      -0.000160       0.819699       8    15.999  QM
    2  C         0.278398       0.000117       1.777057       6    12.011  QM
    3  H         0.370438       0.000239      -0.906117       1     1.008  QM
    4  N         0.105453       0.000045      -1.914605       7    14.007  QM
    5  H        -0.926878       0.000082      -1.964895       1     1.008  QM
    6  H         0.477674      -0.843057      -2.379107       1     1.008  QM
    7  H         0.477755       0.842899      -2.379490       1     1.008  QM


 
 NEW SCF-ENERGY CALCULATED IN 11 CYCLES
 

 TOTAL ENERGY    =       -170.028443739

 ENERGY CHANGE =         -0.000006581
 ENERGY RATIO  =          1.499396229
 TRUST RADIUS  =          0.100000000
 
 BFGS DELTA*GAMMA: 0.450E-05
 
 BFGS DELTA*DE2*DELTA: 0.889E-05
 
 *** ENTERING OPTIMIZATION CYCLE: 17 ***
 

 PROJECTED CARTESIAN GRADIENTS IN A.U.

  NO.  ATOM        X             Y             Z

    1  O       -0.000304     -0.000000      0.000333
    2  C       -0.000151     -0.000000     -0.004552
    3  H        0.002137      0.000001      0.003729
    4  N       -0.000307     -0.000000      0.001539
    5  H        0.000713      0.000001      0.001851
    6  H        0.000016      0.001149      0.001533
    7  H        0.000015     -0.001149      0.001534


 ACTIVE CARTESIAN GRADIENTS

              1          2          3          4          5          6
          -0.000405  -0.000000   0.000393  -0.002595  -0.000001  -0.005180

              7          8          9         10         11         12
           0.001802   0.000001   0.003027  -0.000731  -0.000001  -0.001860

             13         14         15
           0.000473   0.000001   0.001625


 FULL LOCAL GRADIENT

              1          2          3          4          5          6
          -0.006990   0.000000   0.000215  -0.000335  -0.000000   0.000069

              7          8          9         10         11         12
          -0.000862  -0.000001   0.000211  -0.000715  -0.000001   0.000108

             13         14         15
           0.000478   0.000001   0.001609


 TANGENTIAL LOCAL GRADIENTS IN A.U.

              1          2          3          4          5          6
           0.000000   0.000215  -0.000335  -0.000000   0.000069  -0.000862

              7          8          9         10         11         12
          -0.000001   0.000211  -0.000715  -0.000001   0.000108   0.000478

             13         14
           0.000001   0.001609

 COSANG =         0.783184835
 
 RMSQ FORCE :   0.0005536  MAXIMUM :   0.0003000  CONVERGED : NO
 MAX FORCE  :   0.0016089  MAXIMUM :   0.0004500  CONVERGED : NO
 RMSQ FORCE6:   0.0009242  MAXIMUM6:   0.0003000  CONVERGED : NO
 MAX FORCE6 :   0.0019316  MAXIMUM6:   0.0004500  CONVERGED : NO
 RMSQ DR    :   0.0022256  MAXIMUM :   0.0012000  CONVERGED : NO
 MAX DR     :   0.0056839  MAXIMUM :   0.0018000  CONVERGED : NO
 


 HESSIAN EIGENVALUES


                1           2           3           4           5           6
             0.01226     0.12379     0.18310     0.70446     0.99829     0.99967
 


                7           8           9          10          11          12
             1.00000     1.00000     1.00000     1.00000     1.00000     1.00015
 


               13          14
             1.09307     2.57997
 


 LAMBDA FOR LMQA STEP: 0.00

  |TANGENTIAL STEP| =   0.009116  |PARALLEL STEP| =   0.000008


 STEP IN NORMAL COORDINATES

              1          2          3          4          5          6
          -0.004300  -0.000004   0.004149   0.000127  -0.000001   0.001154

              7          8          9         10         11         12
           0.002531   0.000001  -0.003270   0.000823   0.000001  -0.002281

             13         14         15
           0.001336  -0.000004  -0.004614

 DISPLACEMENT STEP IN ANGSTROM

  NO.  ATOM        X             Y             Z

    1  O       -0.001708     -0.000001      0.001865
    2  C        0.001137      0.000001     -0.000407
    3  H        0.001293      0.000001     -0.001847
    4  N        0.000350      0.000000     -0.001368
    5  H        0.000358     -0.000001     -0.000838
    6  H       -0.000040     -0.001726      0.000880
    7  H       -0.000036      0.001727      0.000879


 ACTIVE CARTESIAN DISPLACEMENT STEP

              1          2          3          4          5          6
          -0.004300  -0.000004   0.004149   0.000127  -0.000001   0.001154

              7          8          9         10         11         12
           0.002531   0.000001  -0.003270   0.000823   0.000001  -0.002281

             13         14         15
           0.001336  -0.000004  -0.004614
 
 PREDICTED ENERGY CHANGE: -0.000005721
 
 INTERPOLATION DISTANCE: 5.0579682102


 COORDINATES OF OPTIMIZATION STEP 17 IN ANGSTROM

  NO.  ATOM        X              Y              Z        Z-ATOM   MASS   TYPE

    1  O        -0.379155      -0.000162       0.821564       8    15.999  QM
    2  C         0.279535       0.000117       1.776650       6    12.011  QM
    3  H         0.371731       0.000240      -0.907964       1     1.008  QM
    4  N         0.105803       0.000045      -1.915974       7    14.007  QM
    5  H        -0.926520       0.000081      -1.965734       1     1.008  QM
    6  H         0.477634      -0.844783      -2.378227       1     1.008  QM
    7  H         0.477719       0.844625      -2.378611       1     1.008  QM


 
 NEW SCF-ENERGY CALCULATED IN 9 CYCLES
 

 TOTAL ENERGY    =       -170.028452262

 ENERGY CHANGE =         -0.000008523
 ENERGY RATIO  =          1.489826237
 TRUST RADIUS  =          0.100000000
 
 BFGS DELTA*GAMMA: 0.596E-05
 
 BFGS DELTA*DE2*DELTA: 0.116E-04
 
 *** ENTERING OPTIMIZATION CYCLE: 18 ***
 

 PROJECTED CARTESIAN GRADIENTS IN A.U.

  NO.  ATOM        X             Y             Z

    1  O        0.000016     -0.000000      0.000844
    2  C       -0.000518     -0.000000     -0.004889
    3  H        0.002284      0.000001      0.003515
    4  N       -0.000351     -0.000000      0.001238
    5  H        0.000759      0.000000      0.001802
    6  H       -0.000004      0.000704      0.001792
    7  H       -0.000005     -0.000704      0.001792


 ACTIVE CARTESIAN GRADIENTS

              1          2          3          4          5          6
           0.000022  -0.000000   0.001062  -0.002674  -0.000001  -0.005307

              7          8          9         10         11         12
           0.002004   0.000001   0.002826  -0.000681  -0.000001  -0.002258

             13         14         15
           0.000596   0.000000   0.000996


 FULL LOCAL GRADIENT

              1          2          3          4          5          6
          -0.007194  -0.000000   0.000997  -0.000498  -0.000000   0.000040

              7          8          9         10         11         12
          -0.000731  -0.000001  -0.000061  -0.000664  -0.000001  -0.000250

             13         14         15
           0.000603   0.000000   0.000973


 TANGENTIAL LOCAL GRADIENTS IN A.U.

              1          2          3          4          5          6
          -0.000000   0.000997  -0.000498  -0.000000   0.000040  -0.000731

              7          8          9         10         11         12
          -0.000001  -0.000061  -0.000664  -0.000001  -0.000250   0.000603

             13         14
           0.000000   0.000973

 COSANG =         0.840859062
 
 RMSQ FORCE :   0.0005066  MAXIMUM :   0.0003000  CONVERGED : NO
 MAX FORCE  :   0.0009967  MAXIMUM :   0.0004500  CONVERGED : NO
 RMSQ FORCE6:   0.0008452  MAXIMUM6:   0.0003000  CONVERGED : NO
 MAX FORCE6 :   0.0021560  MAXIMUM6:   0.0004500  CONVERGED : NO
 RMSQ DR    :   0.0023538  MAXIMUM :   0.0012000  CONVERGED : NO
 MAX DR     :   0.0046138  MAXIMUM :   0.0018000  CONVERGED : NO
 


 HESSIAN EIGENVALUES


                1           2           3           4           5           6
             0.00971     0.12926     0.13829     0.61575     0.99694     0.99992
 


                7           8           9          10          11          12
             1.00000     1.00000     1.00000     1.00000     1.00000     1.00067
 


               13          14
             1.01378     2.63152
 


 LAMBDA FOR LMQA STEP: 0.00

  |TANGENTIAL STEP| =   0.025465  |PARALLEL STEP| =   0.000064


 STEP IN NORMAL COORDINATES

              1          2          3          4          5          6
          -0.018706  -0.000014   0.013414  -0.001836  -0.000004   0.003478

              7          8          9         10         11         12
           0.006320   0.000004  -0.005503  -0.000153   0.000001   0.002311

             13         14         15
           0.001253  -0.000005  -0.005099

 DISPLACEMENT STEP IN ANGSTROM

  NO.  ATOM        X             Y             Z

    1  O       -0.007428     -0.000005      0.006164
    2  C        0.005099      0.000004     -0.001752
    3  H        0.004317      0.000003     -0.003680
    4  N        0.001465      0.000001     -0.002704
    5  H        0.001048      0.000000     -0.002451
    6  H        0.000581     -0.001908     -0.001149
    7  H        0.000587      0.001908     -0.001150


 ACTIVE CARTESIAN DISPLACEMENT STEP

              1          2          3          4          5          6
          -0.018706  -0.000014   0.013414  -0.001836  -0.000004   0.003478

              7          8          9         10         11         12
           0.006320   0.000004  -0.005503  -0.000153   0.000001   0.002311

             13         14         15
           0.001253  -0.000005  -0.005099
 
 PREDICTED ENERGY CHANGE: -0.000005786
 
 INTERPOLATION DISTANCE: 5.0579682102
 
 *** SCFTOL TIGHTEN TO 0.100E-07 ***
 
 *** CDFTOL TIGHTEN TO 0.750E-05 ***


 COORDINATES OF OPTIMIZATION STEP 18 IN ANGSTROM

  NO.  ATOM        X              Y              Z        Z-ATOM   MASS   TYPE

    1  O        -0.386583      -0.000167       0.827728       8    15.999  QM
    2  C         0.284634       0.000121       1.774898       6    12.011  QM
    3  H         0.376048       0.000243      -0.911644       1     1.008  QM
    4  N         0.107268       0.000047      -1.918677       7    14.007  QM
    5  H        -0.925473       0.000081      -1.968185       1     1.008  QM
    6  H         0.478215      -0.846692      -2.379376       1     1.008  QM
    7  H         0.478306       0.846533      -2.379762       1     1.008  QM


 
 NEW SCF-ENERGY CALCULATED IN 12 CYCLES
 

 TOTAL ENERGY    =       -170.028456247

 ENERGY CHANGE =         -0.000003985
 ENERGY RATIO  =          0.688737719
 TRUST RADIUS  =          0.100000000
 
 BFGS DELTA*GAMMA: 0.153E-04
 
 BFGS DELTA*DE2*DELTA: 0.125E-04
 
 *** ENTERING OPTIMIZATION CYCLE: 19 ***
 

 PROJECTED CARTESIAN GRADIENTS IN A.U.

  NO.  ATOM        X             Y             Z

    1  O       -0.000886     -0.000000     -0.000176
    2  C        0.000472      0.000000     -0.003510
    3  H        0.002606      0.000001      0.003280
    4  N       -0.000310     -0.000000      0.001109
    5  H        0.000468     -0.000000      0.001537
    6  H       -0.000007      0.000090      0.001934
    7  H       -0.000007     -0.000090      0.001934


 ACTIVE CARTESIAN GRADIENTS

              1          2          3          4          5          6
          -0.001182  -0.000000  -0.000301  -0.002269  -0.000001  -0.004161

              7          8          9         10         11         12
           0.002402   0.000001   0.002570  -0.000377  -0.000000  -0.002369

             13         14         15
           0.000464  -0.000000   0.000128


 FULL LOCAL GRADIENT

              1          2          3          4          5          6
          -0.006393   0.000001  -0.000702   0.000257   0.000000   0.000389

              7          8          9         10         11         12
           0.000112  -0.000000   0.000052  -0.000362   0.000000  -0.000597

             13         14         15
           0.000471  -0.000000   0.000101


 TANGENTIAL LOCAL GRADIENTS IN A.U.

              1          2          3          4          5          6
           0.000001  -0.000702   0.000257   0.000000   0.000389   0.000112

              7          8          9         10         11         12
          -0.000000   0.000052  -0.000362   0.000000  -0.000597   0.000471

             13         14
          -0.000000   0.000101

 COSANG =        -0.054727342
 
 RMSQ FORCE :   0.0003212  MAXIMUM :   0.0003000  CONVERGED : NO
 MAX FORCE  :   0.0007016  MAXIMUM :   0.0004500  CONVERGED : NO
 RMSQ FORCE6:   0.0007142  MAXIMUM6:   0.0003000  CONVERGED : NO
 MAX FORCE6 :   0.0016841  MAXIMUM6:   0.0004500  CONVERGED : NO
 RMSQ DR    :   0.0065751  MAXIMUM :   0.0012000  CONVERGED : NO
 MAX DR     :   0.0187058  MAXIMUM :   0.0018000  CONVERGED : NO
 


 HESSIAN EIGENVALUES


                1           2           3           4           5           6
             0.01389     0.10733     0.15497     0.56186     0.95951     1.00000
 


                7           8           9          10          11          12
             1.00000     1.00000     1.00000     1.00000     1.00011     1.00063
 


               13          14
             1.00245     2.79790
 


 LAMBDA FOR LMQA STEP: 0.00

  |TANGENTIAL STEP| =   0.010812  |PARALLEL STEP| =   0.000012


 STEP IN NORMAL COORDINATES

              1          2          3          4          5          6
           0.008696   0.000005  -0.005214   0.002001   0.000002  -0.001112

              7          8          9         10         11         12
           0.000443   0.000000   0.001867   0.002149   0.000001  -0.000058

             13         14         15
          -0.000469   0.000000   0.000565

 DISPLACEMENT STEP IN ANGSTROM

  NO.  ATOM        X             Y             Z

    1  O        0.003451      0.000002     -0.002440
    2  C       -0.002358     -0.000001      0.000950
    3  H       -0.000945     -0.000001      0.001546
    4  N       -0.000750     -0.000001      0.001139
    5  H       -0.001127     -0.000001     -0.000783
    6  H       -0.000371      0.000212      0.000714
    7  H       -0.000371     -0.000211      0.000716


 ACTIVE CARTESIAN DISPLACEMENT STEP

              1          2          3          4          5          6
           0.008696   0.000005  -0.005214   0.002001   0.000002  -0.001112

              7          8          9         10         11         12
           0.000443   0.000000   0.001867   0.002149   0.000001  -0.000058

             13         14         15
          -0.000469   0.000000   0.000565
 
 PREDICTED ENERGY CHANGE: -0.000001746
 
 INTERPOLATION DISTANCE: 5.0579682102
 
 *** SCFTOL TIGHTEN TO 0.500E-08 ***


 COORDINATES OF OPTIMIZATION STEP 19 IN ANGSTROM

  NO.  ATOM        X              Y              Z        Z-ATOM   MASS   TYPE

    1  O        -0.383133      -0.000165       0.825288       8    15.999  QM
    2  C         0.282276       0.000120       1.775849       6    12.011  QM
    3  H         0.375104       0.000242      -0.910098       1     1.008  QM
    4  N         0.106519       0.000046      -1.917538       7    14.007  QM
    5  H        -0.926599       0.000080      -1.968968       1     1.008  QM
    6  H         0.477845      -0.846480      -2.378661       1     1.008  QM
    7  H         0.477935       0.846322      -2.379045       1     1.008  QM


 
 NEW SCF-ENERGY CALCULATED IN 11 CYCLES
 

 TOTAL ENERGY    =       -170.028458227

 ENERGY CHANGE =         -0.000001980
 ENERGY RATIO  =          1.133771919
 TRUST RADIUS  =          0.100000000
 
 BFGS DELTA*GAMMA: 0.358E-05
 
 BFGS DELTA*DE2*DELTA: 0.367E-05
 
 *** ENTERING OPTIMIZATION CYCLE: 20 ***
 

 PROJECTED CARTESIAN GRADIENTS IN A.U.

  NO.  ATOM        X             Y             Z

    1  O       -0.000237     -0.000000      0.000588
    2  C       -0.000252     -0.000000     -0.004565
    3  H        0.002741      0.000001      0.003512
    4  N       -0.000265     -0.000000      0.001324
    5  H        0.000053     -0.000000      0.001367
    6  H        0.000004      0.000031      0.001801
    7  H        0.000004     -0.000031      0.001801


 ACTIVE CARTESIAN GRADIENTS

              1          2          3          4          5          6
          -0.000317  -0.000000   0.000718  -0.002600  -0.000001  -0.005039

              7          8          9         10         11         12
           0.002581   0.000001   0.002756  -0.000105  -0.000000  -0.002069

             13         14         15
           0.000138  -0.000000   0.000043


 FULL LOCAL GRADIENT

              1          2          3          4          5          6
          -0.007132   0.000000   0.000557  -0.000281  -0.000000   0.000156

              7          8          9         10         11         12
          -0.000095  -0.000000  -0.000140  -0.000085  -0.000000  -0.000068

             13         14         15
           0.000146  -0.000000   0.000014


 TANGENTIAL LOCAL GRADIENTS IN A.U.

              1          2          3          4          5          6
           0.000000   0.000557  -0.000281  -0.000000   0.000156  -0.000095

              7          8          9         10         11         12
          -0.000000  -0.000140  -0.000085  -0.000000  -0.000068   0.000146

             13         14
          -0.000000   0.000014

 COSANG =        -0.336027088
 
 RMSQ FORCE :   0.0001843  MAXIMUM :   0.0003000  CONVERGED :YES
 MAX FORCE  :   0.0005569  MAXIMUM :   0.0004500  CONVERGED : NO
 RMSQ FORCE6:   0.0003953  MAXIMUM6:   0.0003000  CONVERGED : NO
 MAX FORCE6 :   0.0008314  MAXIMUM6:   0.0004500  CONVERGED : NO
 RMSQ DR    :   0.0027916  MAXIMUM :   0.0012000  CONVERGED : NO
 MAX DR     :   0.0086964  MAXIMUM :   0.0018000  CONVERGED : NO
 


 HESSIAN EIGENVALUES


                1           2           3           4           5           6
             0.01419     0.11080     0.14225     0.52320     0.90935     0.99940
 


                7           8           9          10          11          12
             1.00000     1.00000     1.00000     1.00000     1.00000     1.00043
 


               13          14
             1.00887     3.17593
 


 LAMBDA FOR LMQA STEP: 0.00

  |TANGENTIAL STEP| =   0.001232  |PARALLEL STEP| =   0.000000


 STEP IN NORMAL COORDINATES

              1          2          3          4          5          6
          -0.000844  -0.000001   0.000327   0.000105  -0.000000   0.000039

              7          8          9         10         11         12
           0.000189   0.000000   0.000212  -0.000025  -0.000000   0.000685

             13         14         15
          -0.000284   0.000000   0.000236

 DISPLACEMENT STEP IN ANGSTROM

  NO.  ATOM        X             Y             Z

    1  O       -0.000335     -0.000000      0.000161
    2  C        0.000263      0.000000     -0.000052
    3  H        0.000086      0.000000      0.000097
    4  N        0.000061      0.000000      0.000031
    5  H       -0.000080      0.000000     -0.000190
    6  H        0.000097      0.000088     -0.000241
    7  H        0.000097     -0.000089     -0.000241


 ACTIVE CARTESIAN DISPLACEMENT STEP

              1          2          3          4          5          6
          -0.000844  -0.000001   0.000327   0.000105  -0.000000   0.000039

              7          8          9         10         11         12
           0.000189   0.000000   0.000212  -0.000025  -0.000000   0.000685

             13         14         15
          -0.000284   0.000000   0.000236
 
 PREDICTED ENERGY CHANGE: -0.000000169
 
 INTERPOLATION DISTANCE: 5.0579682102


 COORDINATES OF OPTIMIZATION STEP 20 IN ANGSTROM

  NO.  ATOM        X              Y              Z        Z-ATOM   MASS   TYPE

    1  O        -0.383468      -0.000165       0.825449       8    15.999  QM
    2  C         0.282539       0.000120       1.775796       6    12.011  QM
    3  H         0.375190       0.000242      -0.910001       1     1.008  QM
    4  N         0.106579       0.000046      -1.917508       7    14.007  QM
    5  H        -0.926679       0.000081      -1.969158       1     1.008  QM
    6  H         0.477942      -0.846392      -2.378903       1     1.008  QM
    7  H         0.478032       0.846233      -2.379287       1     1.008  QM


 
 NEW SCF-ENERGY CALCULATED IN 9 CYCLES
 

 TOTAL ENERGY    =       -170.028458438

 ENERGY CHANGE =         -0.000000211
 ENERGY RATIO  =          1.245250615
 TRUST RADIUS  =          0.100000000
 
 BFGS DELTA*GAMMA: 0.230E-06
 
 BFGS DELTA*DE2*DELTA: 0.340E-06
 
 *** ENTERING OPTIMIZATION CYCLE: 21 ***
 

 PROJECTED CARTESIAN GRADIENTS IN A.U.

  NO.  ATOM        X             Y             Z

    1  O       -0.000438     -0.000000      0.000323
    2  C       -0.000028      0.000000     -0.004301
    3  H        0.002755      0.000001      0.003565
    4  N       -0.000233     -0.000000      0.001386
    5  H       -0.000074     -0.000000      0.001342
    6  H        0.000015      0.000015      0.001743
    7  H        0.000015     -0.000014      0.001744


 ACTIVE CARTESIAN GRADIENTS

              1          2          3          4          5          6
          -0.000584  -0.000000   0.000367  -0.002530  -0.000001  -0.004860

              7          8          9         10         11         12
           0.002591   0.000001   0.002804  -0.000036  -0.000000  -0.001972

             13         14         15
           0.000022  -0.000000   0.000021


 FULL LOCAL GRADIENT

              1          2          3          4          5          6
          -0.006991   0.000000   0.000133  -0.000140  -0.000000   0.000209

              7          8          9         10         11         12
          -0.000012  -0.000000  -0.000033  -0.000016  -0.000000  -0.000006

             13         14         15
           0.000029  -0.000000  -0.000008


 TANGENTIAL LOCAL GRADIENTS IN A.U.

              1          2          3          4          5          6
           0.000000   0.000133  -0.000140  -0.000000   0.000209  -0.000012

              7          8          9         10         11         12
          -0.000000  -0.000033  -0.000016  -0.000000  -0.000006   0.000029

             13         14
          -0.000000  -0.000008

 COSANG =         0.791518271
 
 *** CONVERGED BY GRADIENT AND DISPLACEMENT CRITERIA ***
 *** AFTER 20 OPTIMIZATION CYCLES ***
 
 
 RMSQ FORCE :   0.0000773  MAXIMUM :   0.0003000  CONVERGED :YES
 MAX FORCE  :   0.0002095  MAXIMUM :   0.0004500  CONVERGED :YES
 RMSQ FORCE6:   0.0003862  MAXIMUM6:   0.0003000  CONVERGED : NO
 MAX FORCE6 :   0.0009864  MAXIMUM6:   0.0004500  CONVERGED : NO
 RMSQ DR    :   0.0003182  MAXIMUM :   0.0012000  CONVERGED :YES
 MAX DR     :   0.0008440  MAXIMUM :   0.0018000  CONVERGED :YES
 
 
 *** THE GEOMETRY IS OPTIMIZED ***
 
 
 INTERPOLATION DISTANCE: 5.0579682102


 RELAXED PRODUCT COORDINATES OF SADDLE STEP 5 IN ANGSTROM

  NO.  ATOM        X              Y              Z        Z-ATOM   MASS   TYPE

    1  O        -0.383468      -0.000165       0.825449       8    15.999  QM
    2  C         0.282539       0.000120       1.775796       6    12.011  QM
    3  H         0.375190       0.000242      -0.910001       1     1.008  QM
    4  N         0.106579       0.000046      -1.917508       7    14.007  QM
    5  H        -0.926679       0.000081      -1.969158       1     1.008  QM
    6  H         0.477942      -0.846392      -2.378903       1     1.008  QM
    7  H         0.478032       0.846233      -2.379287       1     1.008  QM


 NUMBER OF CONSTRAINED OPTIMIZATION CYCLES: 20
 
 RELAXED PRODUCT ENERGY = -170.028458437734
 
 ANGLE BETWEEN SUCCESSIVE SADDLE GRADIENTS: 96.809
 
 RMSQ FORCE :   0.0016401  MAXIMUM :   0.0003000  CONVERGED :NO 
 MAX FORCE  :   0.0056671  MAXIMUM :   0.0004500  CONVERGED :NO 


 UNRELAXED COORDINATES OF SADDLE STEP 6 IN ANGSTROM

  NO.  ATOM        X              Y              Z        Z-ATOM   MASS   TYPE

    1  O        -0.388401      -0.000169       0.839060       8    15.999  QM
    2  C         0.289436       0.000125       1.703344       6    12.011  QM
    3  H         0.432275       0.000271      -0.839788       1     1.008  QM
    4  N         0.105327       0.000045      -1.883066       7    14.007  QM
    5  H        -0.927858       0.000082      -1.937638       1     1.008  QM
    6  H         0.477613      -0.846007      -2.344917       1     1.008  QM
    7  H         0.477707       0.845848      -2.345296       1     1.008  QM


 UNRELAXED SCF-ENERGY CALCULATED IN 12 CYCLES
 
 UNRELAXED TOTAL SADDLE ENERGY = -170.016018443670
 
 
 
 
 ***************************************
 *** MOLECULAR GEOMETRY OPTIMIZATION ***
 ***************************************
 
 INTERPOLATION DISTANCE: 4.8017062786
 
 *** ACTIVE DEGREES OF FREEDOM: 15 ***
 
 *** ENTERING OPTIMIZATION CYCLE: 1 ***
 

 PROJECTED CARTESIAN GRADIENTS IN A.U.

  NO.  ATOM        X             Y             Z

    1  O        0.094527      0.000041      0.124944
    2  C       -0.109156     -0.000047     -0.129871
    3  H        0.017390      0.000011      0.035450
    4  N       -0.006596     -0.000004     -0.023760
    5  H        0.001515      0.000000     -0.003202
    6  H        0.002940     -0.000227      0.003421
    7  H        0.002942      0.000232      0.003426


 ACTIVE CARTESIAN GRADIENTS

              1          2          3          4          5          6
           0.126803   0.000037   0.166542  -0.039232  -0.000016  -0.090068

              7          8          9         10         11         12
           0.023833   0.000014   0.036555  -0.004563  -0.000003  -0.012519

             13         14         15
           0.000388  -0.000001  -0.000324


 FULL LOCAL GRADIENT

              1          2          3          4          5          6
          -0.094894  -0.000049   0.196182  -0.081009  -0.000009  -0.031400

              7          8          9         10         11         12
          -0.016086  -0.000006  -0.003883  -0.004102  -0.000003   0.014721

             13         14         15
           0.000463  -0.000001  -0.000711


 TANGENTIAL LOCAL GRADIENTS IN A.U.

              1          2          3          4          5          6
          -0.000049   0.196182  -0.081009  -0.000009  -0.031400  -0.016086

              7          8          9         10         11         12
          -0.000006  -0.003883  -0.004102  -0.000003   0.014721   0.000463

             13         14
          -0.000001  -0.000711
 
 RMSQ FORCE :   0.0576590  MAXIMUM :   0.0003000  CONVERGED : NO
 MAX FORCE  :   0.1961817  MAXIMUM :   0.0004500  CONVERGED : NO
 RMSQ FORCE6:   4.9423410  MAXIMUM6:   0.0003000  CONVERGED : NO
 MAX FORCE6 :   4.8038183  MAXIMUM6:   0.0004500  CONVERGED : NO
 


 HESSIAN EIGENVALUES


                1           2           3           4           5           6
             1.00000     1.00000     1.00000     1.00000     1.00000     1.00000
 


                7           8           9          10          11          12
             1.00000     1.00000     1.00000     1.00000     1.00000     1.00000
 


               13          14
             1.00000     1.00000
 


 NEWTON STEP 0.216 EXCEEDED TRUST RADIUS 0.200
 LAMBDA ITERATION CONVERGED IN 2 CYCLES
 LAMBDA FOR LMQA STEP: 0.787E-01

  |TANGENTIAL STEP| =   0.200000  |PARALLEL STEP| =   0.004167


 STEP IN NORMAL COORDINATES

              1          2          3          4          5          6
          -0.127414  -0.000041  -0.151399   0.000660   0.000001   0.021594

              7          8          9         10         11         12
           0.012836   0.000005   0.003342   0.003802   0.000003  -0.014267

             13         14         15
          -0.000433   0.000001   0.000676

 DISPLACEMENT STEP IN ANGSTROM

  NO.  ATOM        X             Y             Z

    1  O       -0.050263     -0.000023     -0.059737
    2  C        0.053936      0.000024      0.034591
    3  H        0.011933      0.000005      0.007440
    4  N        0.001889      0.000001      0.021220
    5  H       -0.001406      0.000000      0.012150
    6  H       -0.001752      0.000251      0.009949
    7  H       -0.001752     -0.000254      0.009948


 ACTIVE CARTESIAN DISPLACEMENT STEP

              1          2          3          4          5          6
          -0.127414  -0.000041  -0.151399   0.000660   0.000001   0.021594

              7          8          9         10         11         12
           0.012836   0.000005   0.003342   0.003802   0.000003  -0.014267

             13         14         15
          -0.000433   0.000001   0.000676
 
 PREDICTED ENERGY CHANGE: -0.022743914
 
 INTERPOLATION DISTANCE: 4.8017062786


 COORDINATES OF OPTIMIZATION STEP 1 IN ANGSTROM

  NO.  ATOM        X              Y              Z        Z-ATOM   MASS   TYPE

    1  O        -0.438664      -0.000192       0.779323       8    15.999  QM
    2  C         0.343372       0.000149       1.737935       6    12.011  QM
    3  H         0.444208       0.000276      -0.832348       1     1.008  QM
    4  N         0.107216       0.000046      -1.861846       7    14.007  QM
    5  H        -0.929264       0.000082      -1.925488       1     1.008  QM
    6  H         0.475861      -0.845756      -2.334968       1     1.008  QM
    7  H         0.475955       0.845594      -2.335348       1     1.008  QM


 
 NEW SCF-ENERGY CALCULATED IN 14 CYCLES
 

 TOTAL ENERGY    =       -170.015324756

 ENERGY CHANGE =          0.000693688
 ENERGY RATIO  =         -0.030499935
 TRUST RADIUS  =          0.100000000
 
 BFGS DELTA*GAMMA: 0.747E-01
 
 BFGS DELTA*DE2*DELTA: 0.400E-01
 
 *** ENTERING OPTIMIZATION CYCLE: 2 ***
 

 PROJECTED CARTESIAN GRADIENTS IN A.U.

  NO.  ATOM        X             Y             Z

    1  O       -0.070476     -0.000031     -0.088398
    2  C        0.081271      0.000035      0.095841
    3  H        0.019179      0.000011      0.029285
    4  N       -0.006248     -0.000004     -0.002997
    5  H       -0.001747     -0.000000     -0.002731
    6  H        0.003047     -0.002355      0.002982
    7  H        0.003049      0.002358      0.002986


 ACTIVE CARTESIAN GRADIENTS

              1          2          3          4          5          6
          -0.093524  -0.000025  -0.118934   0.034473   0.000014   0.067217

              7          8          9         10         11         12
           0.024035   0.000014   0.026276  -0.002428  -0.000002  -0.003657

             13         14         15
          -0.002453  -0.000000  -0.003333


 FULL LOCAL GRADIENT

              1          2          3          4          5          6
           0.038246   0.000050  -0.151299   0.008060   0.000002   0.005450

              7          8          9         10         11         12
           0.054027   0.000027   0.047864  -0.002660  -0.000002  -0.014865

             13         14         15
          -0.002480  -0.000000  -0.003183


 TANGENTIAL LOCAL GRADIENTS IN A.U.

              1          2          3          4          5          6
           0.000050  -0.151299   0.008060   0.000002   0.005450   0.054027

              7          8          9         10         11         12
           0.000027   0.047864  -0.002660  -0.000002  -0.014865  -0.002480

             13         14
          -0.000000  -0.003183

 COSANG =        -0.873155223
 
 RMSQ FORCE :   0.0450717  MAXIMUM :   0.0003000  CONVERGED : NO
 MAX FORCE  :   0.1512992  MAXIMUM :   0.0004500  CONVERGED : NO
 RMSQ FORCE6:   4.4318262  MAXIMUM6:   0.0003000  CONVERGED : NO
 MAX FORCE6 :   4.3368563  MAXIMUM6:   0.0004500  CONVERGED : NO
 RMSQ DR    :   0.0516510  MAXIMUM :   0.0012000  CONVERGED : NO
 MAX DR     :   0.1513992  MAXIMUM :   0.0018000  CONVERGED : NO
 


 HESSIAN EIGENVALUES


                1           2           3           4           5           6
             0.95249     1.00000     1.00000     1.00000     1.00000     1.00000
 


                7           8           9          10          11          12
             1.00000     1.00000     1.00000     1.00000     1.00000     1.00000
 


               13          14
             1.00000     1.92035
 


 LAMBDA FOR LMQA STEP: 0.00

  |TANGENTIAL STEP| =   0.088060  |PARALLEL STEP| =   0.000808


 STEP IN NORMAL COORDINATES

              1          2          3          4          5          6
           0.049325   0.000014   0.059852  -0.009626  -0.000005  -0.024487

              7          8          9         10         11         12
          -0.021110  -0.000012  -0.023265   0.001704   0.000001   0.007240

             13         14         15
           0.001395   0.000000   0.001851

 DISPLACEMENT STEP IN ANGSTROM

  NO.  ATOM        X             Y             Z

    1  O        0.019669      0.000009      0.023469
    2  C       -0.021787     -0.000010     -0.020808
    3  H       -0.010228     -0.000006     -0.013988
    4  N        0.002182      0.000001     -0.000156
    5  H        0.000591      0.000000     -0.001277
    6  H       -0.000827      0.000692     -0.002913
    7  H       -0.000827     -0.000693     -0.002914


 ACTIVE CARTESIAN DISPLACEMENT STEP

              1          2          3          4          5          6
           0.049325   0.000014   0.059852  -0.009626  -0.000005  -0.024487

              7          8          9         10         11         12
          -0.021110  -0.000012  -0.023265   0.001704   0.000001   0.007240

             13         14         15
           0.001395   0.000000   0.001851
 
 PREDICTED ENERGY CHANGE: -0.007401339
 
 INTERPOLATION DISTANCE: 4.8017062786


 COORDINATES OF OPTIMIZATION STEP 2 IN ANGSTROM

  NO.  ATOM        X              Y              Z        Z-ATOM   MASS   TYPE

    1  O        -0.418995      -0.000183       0.802792       8    15.999  QM
    2  C         0.321586       0.000140       1.717127       6    12.011  QM
    3  H         0.433980       0.000270      -0.846337       1     1.008  QM
    4  N         0.109398       0.000048      -1.862002       7    14.007  QM
    5  H        -0.928672       0.000082      -1.926764       1     1.008  QM
    6  H         0.475034      -0.845063      -2.337881       1     1.008  QM
    7  H         0.475128       0.844901      -2.338262       1     1.008  QM


 
 NEW SCF-ENERGY CALCULATED IN 11 CYCLES
 

 TOTAL ENERGY    =       -170.025303776

 ENERGY CHANGE =         -0.009979020
 ENERGY RATIO  =          1.348272272
 TRUST RADIUS  =          0.200000000
 
 BFGS DELTA*GAMMA: 0.106E-01
 
 BFGS DELTA*DE2*DELTA: 0.149E-01
 
 *** ENTERING OPTIMIZATION CYCLE: 3 ***
 

 PROJECTED CARTESIAN GRADIENTS IN A.U.

  NO.  ATOM        X             Y             Z

    1  O       -0.017864     -0.000008     -0.024257
    2  C        0.020721      0.000009      0.022436
    3  H        0.013597      0.000008      0.020005
    4  N       -0.003639     -0.000002     -0.000019
    5  H       -0.003675     -0.000001     -0.003636
    6  H        0.001644     -0.001887      0.001445
    7  H        0.001646      0.001888      0.001449


 ACTIVE CARTESIAN GRADIENTS

              1          2          3          4          5          6
          -0.023815  -0.000006  -0.032432   0.006808   0.000003   0.014001

              7          8          9         10         11         12
           0.017154   0.000010   0.017591   0.000887   0.000000  -0.000316

             13         14         15
          -0.003002   0.000000  -0.002670


 FULL LOCAL GRADIENT

              1          2          3          4          5          6
          -0.002257   0.000011  -0.039961   0.006313   0.000001   0.002569

              7          8          9         10         11         12
           0.021889   0.000011   0.018369   0.000900   0.000000   0.000329

             13         14         15
          -0.002999   0.000000  -0.002678


 TANGENTIAL LOCAL GRADIENTS IN A.U.

              1          2          3          4          5          6
           0.000011  -0.039961   0.006313   0.000001   0.002569   0.021889

              7          8          9         10         11         12
           0.000011   0.018369   0.000900   0.000000   0.000329  -0.002999

             13         14
           0.000000  -0.002678

 COSANG =         0.974771045
 
 RMSQ FORCE :   0.0133014  MAXIMUM :   0.0003000  CONVERGED : NO
 MAX FORCE  :   0.0399613  MAXIMUM :   0.0004500  CONVERGED : NO
 RMSQ FORCE6:   3.8627572  MAXIMUM6:   0.0003000  CONVERGED : NO
 MAX FORCE6 :   3.8429872  MAXIMUM6:   0.0004500  CONVERGED : NO
 RMSQ DR    :   0.0227378  MAXIMUM :   0.0012000  CONVERGED : NO
 MAX DR     :   0.0598524  MAXIMUM :   0.0018000  CONVERGED : NO
 


 HESSIAN EIGENVALUES


                1           2           3           4           5           6
             0.91904     0.99372     1.00000     1.00000     1.00000     1.00000
 


                7           8           9          10          11          12
             1.00000     1.00000     1.00000     1.00000     1.00000     1.00000
 


               13          14
             1.00063     1.43566
 


 LAMBDA FOR LMQA STEP: 0.00

  |TANGENTIAL STEP| =   0.040622  |PARALLEL STEP| =   0.000172


 STEP IN NORMAL COORDINATES

              1          2          3          4          5          6
           0.014601   0.000003   0.023537  -0.007317  -0.000004  -0.014853

              7          8          9         10         11         12
          -0.016795  -0.000009  -0.017035  -0.001545  -0.000001  -0.002956

             13         14         15
           0.003822  -0.000000   0.003291

 DISPLACEMENT STEP IN ANGSTROM

  NO.  ATOM        X             Y             Z

    1  O        0.005796      0.000002      0.009400
    2  C       -0.007254     -0.000003     -0.010805
    3  H       -0.006603     -0.000004     -0.009833
    4  N        0.002119      0.000001      0.001299
    5  H        0.002499      0.000001      0.003527
    6  H       -0.000924      0.001231      0.000657
    7  H       -0.000924     -0.001232      0.000655


 ACTIVE CARTESIAN DISPLACEMENT STEP

              1          2          3          4          5          6
           0.014601   0.000003   0.023537  -0.007317  -0.000004  -0.014853

              7          8          9         10         11         12
          -0.016795  -0.000009  -0.017035  -0.001545  -0.000001  -0.002956

             13         14         15
           0.003822  -0.000000   0.003291
 
 PREDICTED ENERGY CHANGE: -0.000986056
 
 INTERPOLATION DISTANCE: 4.8017062786
 
 *** SCFTOL TIGHTEN TO 0.100E-06 ***
 
 *** CDFTOL TIGHTEN TO 0.750E-04 ***


 COORDINATES OF OPTIMIZATION STEP 3 IN ANGSTROM

  NO.  ATOM        X              Y              Z        Z-ATOM   MASS   TYPE

    1  O        -0.413199      -0.000181       0.812192       8    15.999  QM
    2  C         0.314332       0.000137       1.706322       6    12.011  QM
    3  H         0.427377       0.000267      -0.856170       1     1.008  QM
    4  N         0.111518       0.000049      -1.860703       7    14.007  QM
    5  H        -0.926174       0.000083      -1.923237       1     1.008  QM
    6  H         0.474110      -0.843832      -2.337224       1     1.008  QM
    7  H         0.474203       0.843669      -2.337607       1     1.008  QM


 
 NEW SCF-ENERGY CALCULATED IN 10 CYCLES
 

 TOTAL ENERGY    =       -170.026113078

 ENERGY CHANGE =         -0.000809303
 ENERGY RATIO  =          0.820746959
 TRUST RADIUS  =          0.200000000
 
 BFGS DELTA*GAMMA: 0.240E-02
 
 BFGS DELTA*DE2*DELTA: 0.198E-02
 
 *** ENTERING OPTIMIZATION CYCLE: 4 ***
 

 PROJECTED CARTESIAN GRADIENTS IN A.U.

  NO.  ATOM        X             Y             Z

    1  O        0.010137      0.000004      0.009757
    2  C       -0.011481     -0.000005     -0.017328
    3  H        0.009336      0.000005      0.011603
    4  N       -0.001836     -0.000001      0.002948
    5  H       -0.003784     -0.000001     -0.003858
    6  H        0.000268     -0.000684      0.001104
    7  H        0.000268      0.000683      0.001108


 ACTIVE CARTESIAN GRADIENTS

              1          2          3          4          5          6
           0.013541   0.000004   0.013341  -0.007038  -0.000003  -0.015620

              7          8          9         10         11         12
           0.011743   0.000006   0.009403   0.002896   0.000002   0.001428

             13         14         15
          -0.002023   0.000000  -0.000967


 FULL LOCAL GRADIENT

              1          2          3          4          5          6
          -0.020464  -0.000006   0.017974  -0.007821  -0.000001  -0.003562

              7          8          9         10         11         12
           0.003413   0.000002   0.000090   0.003020   0.000002   0.007426

             13         14         15
          -0.001987   0.000000  -0.001026


 TANGENTIAL LOCAL GRADIENTS IN A.U.

              1          2          3          4          5          6
          -0.000006   0.017974  -0.007821  -0.000001  -0.003562   0.003413

              7          8          9         10         11         12
           0.000002   0.000090   0.003020   0.000002   0.007426  -0.001987

             13         14
           0.000000  -0.001026

 COSANG =        -0.631058691
 
 RMSQ FORCE :   0.0058423  MAXIMUM :   0.0003000  CONVERGED : NO
 MAX FORCE  :   0.0179742  MAXIMUM :   0.0004500  CONVERGED : NO
 RMSQ FORCE6:   3.1587181  MAXIMUM6:   0.0003000  CONVERGED : NO
 MAX FORCE6 :   3.1524968  MAXIMUM6:   0.0004500  CONVERGED : NO
 RMSQ DR    :   0.0104885  MAXIMUM :   0.0012000  CONVERGED : NO
 MAX DR     :   0.0235367  MAXIMUM :   0.0018000  CONVERGED : NO
 


 HESSIAN EIGENVALUES


                1           2           3           4           5           6
             0.73779     0.98486     0.99999     1.00000     1.00000     1.00000
 


                7           8           9          10          11          12
             1.00000     1.00000     1.00000     1.00000     1.00000     1.00001
 


               13          14
             1.00063     2.18985
 


 LAMBDA FOR LMQA STEP: 0.00

  |TANGENTIAL STEP| =   0.012705  |PARALLEL STEP| =   0.000017


 STEP IN NORMAL COORDINATES

              1          2          3          4          5          6
          -0.008040  -0.000003  -0.004520  -0.001803  -0.000001  -0.000700

              7          8          9         10         11         12
          -0.005116  -0.000003  -0.002933  -0.002357  -0.000001  -0.005291

             13         14         15
           0.001791  -0.000000   0.001035

 DISPLACEMENT STEP IN ANGSTROM

  NO.  ATOM        X             Y             Z

    1  O       -0.003185     -0.000002     -0.001640
    2  C        0.002885      0.000001      0.000175
    3  H       -0.001267     -0.000001     -0.001726
    4  N        0.000759      0.000000      0.000381
    5  H        0.001600      0.000001      0.003443
    6  H       -0.000216      0.000388      0.001396
    7  H       -0.000216     -0.000387      0.001395


 ACTIVE CARTESIAN DISPLACEMENT STEP

              1          2          3          4          5          6
          -0.008040  -0.000003  -0.004520  -0.001803  -0.000001  -0.000700

              7          8          9         10         11         12
          -0.005116  -0.000003  -0.002933  -0.002357  -0.000001  -0.005291

             13         14         15
           0.001791  -0.000000   0.001035
 
 PREDICTED ENERGY CHANGE: -0.000126039
 
 INTERPOLATION DISTANCE: 4.8017062786


 COORDINATES OF OPTIMIZATION STEP 4 IN ANGSTROM

  NO.  ATOM        X              Y              Z        Z-ATOM   MASS   TYPE

    1  O        -0.416384      -0.000182       0.810552       8    15.999  QM
    2  C         0.317217       0.000138       1.706497       6    12.011  QM
    3  H         0.426110       0.000266      -0.857896       1     1.008  QM
    4  N         0.112277       0.000049      -1.860322       7    14.007  QM
    5  H        -0.924574       0.000083      -1.919794       1     1.008  QM
    6  H         0.473894      -0.843445      -2.335827       1     1.008  QM
    7  H         0.473987       0.843282      -2.336212       1     1.008  QM


 
 NEW SCF-ENERGY CALCULATED IN 9 CYCLES
 

 TOTAL ENERGY    =       -170.026301147

 ENERGY CHANGE =         -0.000188068
[truncated: 2,867,769 more chars]
