# Supplementary material for: Constrained Structure Minimizations on Hyperspheres for Minimum Energy Path Following
Source: J Chem Inf Model. 2025 Apr 1;65(7):3488–501. doi: 10.1021/acs.jcim.4c02351 (PMC12004539; doi:10.1021/acs.jcim.4c02351)
Supplement: Supplementary file 1 — ci4c02351_si_001.zip [file ci4c02351_si_001.zip › data_availability/rxn10/outputs/SADDLE/10/rxn10-sad.mol]

    7
 TRAJECTORY GEOMETRY    -170.023317
  C      0.243351    0.473652    0.000000
  O      1.167899   -0.270813   -0.000000
  H      0.205219    1.582136    0.000002
  N     -1.222564   -0.147109    0.000001
  H     -1.139937   -1.181453    0.000624
  H     -1.756966    0.148552   -0.838928
  H     -1.757429    0.149541    0.838290
    7
 TRAJECTORY GEOMETRY    -170.032077
  O     -0.133026   -0.000023    0.777310
  C      0.095037    0.000014    1.914690
  H      0.193438    0.000145   -0.944003
  N      0.045856    0.000011   -1.981734
  H     -0.971274    0.000019   -2.165713
  H      0.471586   -0.845349   -2.395121
  H      0.471649    0.845217   -2.395367
    7
 TRAJECTORY GEOMETRY    -170.028200
  O     -0.406238   -0.000169    0.834842
  C      0.304229    0.000125    1.752101
  H      0.349661    0.000233   -0.896334
  N      0.109330    0.000043   -1.911152
  H     -0.922148    0.000092   -1.987665
  H      0.494262   -0.847742   -2.360505
  H      0.494355    0.847594   -2.360863
    7
 TRAJECTORY GEOMETRY    -170.033203
  O     -0.659502   -0.000329    1.678113
  C      0.168831    0.000054    0.890383
  H      0.802625    0.000476   -0.996351
  N      0.313020    0.000234   -1.936158
  H     -0.712432    0.000102   -1.757572
  H      0.575779   -0.842942   -2.469519
  H      0.576149    0.842768   -2.470444
    7
 TRAJECTORY GEOMETRY    -170.023316
  O     -0.482129   -0.000245    1.097670
  C      0.420477    0.000228    0.326749
  H      1.516892    0.000815    0.494275
  N      0.081526    0.000031   -1.228681
  H     -0.950257    0.000104   -1.338768
  H      0.471365   -0.838695   -1.699177
  H      0.471530    0.838523   -1.699467
    7
 TRAJECTORY GEOMETRY    -170.030955
  O     -0.639141   -0.000324    1.554934
  C      0.276304    0.000145    0.870331
  H      0.594702    0.000323   -0.809900
  N      0.265001    0.000131   -1.842170
  H     -0.769214    0.000270   -1.872200
  H      0.620627   -0.847395   -2.309375
  H      0.620875    0.847309   -2.309813
    7
 TRAJECTORY GEOMETRY    -170.025469
  O     -0.665321   -0.000327    1.378025
  C      0.376060    0.000186    0.901409
  H      0.691674    0.000372   -0.750835
  N      0.245883    0.000119   -1.743528
  H     -0.786421    0.000235   -1.658987
  H      0.540481   -0.849609   -2.248212
  H      0.540649    0.849473   -2.248737
    7
 TRAJECTORY GEOMETRY    -170.018005
  O     -0.664359   -0.000320    1.233861
  C      0.427741    0.000204    0.888762
  H      0.777024    0.000415   -0.686334
  N      0.229190    0.000112   -1.647283
  H     -0.793834    0.000212   -1.473421
  H      0.481228   -0.851549   -2.169478
  H      0.481330    0.851368   -2.170074
    7
 TRAJECTORY GEOMETRY    -170.023316
  O     -0.482129   -0.000245    1.097670
  C      0.420477    0.000228    0.326749
  H      1.516892    0.000815    0.494275
  N      0.081526    0.000031   -1.228681
  H     -0.950257    0.000104   -1.338768
  H      0.471365   -0.838695   -1.699177
  H      0.471530    0.838523   -1.699467
    7
 TRAJECTORY GEOMETRY    -170.019029
  O     -0.487387   -0.000246    1.162628
  C      0.386479    0.000208    0.368964
  H      1.474980    0.000769    0.369453
  N      0.090136    0.000045   -1.278653
  H     -0.927399    0.000103   -1.454577
  H      0.498290   -0.831313   -1.754681
  H      0.498443    0.831168   -1.754967
    7
 TRAJECTORY GEOMETRY    -170.009025
  O     -0.500562   -0.000252    1.216004
  C      0.369858    0.000198    0.430640
  H      1.437251    0.000756    0.279235
  N      0.102591    0.000049   -1.344107
  H     -0.909881    0.000125   -1.522284
  H      0.507969   -0.829666   -1.826526
  H      0.508126    0.829527   -1.826820
    7
 TRAJECTORY GEOMETRY    -170.018005
  O     -0.664359   -0.000320    1.233861
  C      0.427741    0.000204    0.888762
  H      0.777024    0.000415   -0.686334
  N      0.229190    0.000112   -1.647283
  H     -0.793834    0.000212   -1.473421
  H      0.481228   -0.851549   -2.169478
  H      0.481330    0.851368   -2.170074
    7
 TRAJECTORY GEOMETRY    -170.008671
  O     -0.644465   -0.000311    1.232710
  C      0.423881    0.000205    0.827022
  H      0.805639    0.000422   -0.586875
  N      0.219911    0.000106   -1.609168
  H     -0.813101    0.000202   -1.491639
  H      0.489803   -0.852688   -2.118282
  H      0.489916    0.852524   -2.118833
    7
 TRAJECTORY GEOMETRY    -169.998466
  O     -0.512815   -0.000258    1.256727
  C      0.361451    0.000194    0.486948
  H      1.396360    0.000734    0.206276
  N      0.113988    0.000053   -1.402991
  H     -0.898233    0.000138   -1.568183
  H      0.514231   -0.831202   -1.884269
  H      0.514388    0.831067   -1.884577
    7
 TRAJECTORY GEOMETRY    -169.999003
  O     -0.629160   -0.000305    1.258039
  C      0.415117    0.000205    0.796461
  H      0.844844    0.000440   -0.482942
  N      0.211684    0.000101   -1.605619
  H     -0.824992    0.000191   -1.537663
  H      0.499542   -0.848704   -2.107825
  H      0.499671    0.848553   -2.108327
    7
 TRAJECTORY GEOMETRY    -169.990352
  O     -0.620649   -0.000303    1.262822
  C      0.415202    0.000208    0.783997
  H      0.900668    0.000468   -0.387949
  N      0.201884    0.000096   -1.604292
  H     -0.833527    0.000186   -1.547081
  H      0.498148   -0.847131   -2.101724
  H      0.498281    0.846980   -2.102210
    7
 TRAJECTORY GEOMETRY    -169.991104
  O     -0.523706   -0.000263    1.294352
  C      0.359755    0.000194    0.545252
  H      1.365855    0.000719    0.177196
  N      0.123701    0.000056   -1.462903
  H     -0.890791    0.000143   -1.612210
  H      0.513304   -0.832033   -1.947073
  H      0.513463    0.831898   -1.947391
    7
 TRAJECTORY GEOMETRY    -169.984749
  O     -0.536636   -0.000270    1.310761
  C      0.363897    0.000196    0.589571
  H      1.333889    0.000704    0.130685
  N      0.132692    0.000059   -1.501273
  H     -0.885067    0.000149   -1.625414
  H      0.511194   -0.833641   -1.986774
  H      0.511354    0.833502   -1.987111
    7
 TRAJECTORY GEOMETRY    -169.986075
  O     -0.612009   -0.000302    1.314290
  C      0.401014    0.000207    0.789656
  H      0.945575    0.000490   -0.296681
  N      0.199432    0.000093   -1.637588
  H     -0.836643    0.000186   -1.608286
  H      0.504465   -0.843954   -2.138293
  H      0.504609    0.843809   -2.138751
    7
 TRAJECTORY GEOMETRY    -169.982296
  O     -0.608322   -0.000301    1.315415
  C      0.403166    0.000209    0.788396
  H      0.994422    0.000519   -0.237753
  N      0.191173    0.000089   -1.637870
  H     -0.843004    0.000182   -1.617518
  H      0.501397   -0.842347   -2.136843
  H      0.501542    0.842197   -2.137296
    7
 TRAJECTORY GEOMETRY    -169.981941
  O     -0.545499   -0.000275    1.344671
  C      0.365613    0.000198    0.643309
  H      1.315192    0.000697    0.132801
  N      0.140023    0.000061   -1.554738
  H     -0.880013    0.000153   -1.670088
  H      0.506589   -0.831827   -2.049397
  H      0.506754    0.831681   -2.049741
    7
 TRAJECTORY GEOMETRY    -169.980366
  O     -0.602958   -0.000302    1.350375
  C      0.394209    0.000209    0.796879
  H      1.035850    0.000542   -0.169992
  N      0.188833    0.000086   -1.661719
  H     -0.845495    0.000182   -1.662032
  H      0.502266   -0.838931   -2.167376
  H      0.502420    0.838778   -2.167811
    7
 TRAJECTORY GEOMETRY    -169.980051
  O     -0.551824   -0.000280    1.370890
  C      0.366473    0.000202    0.683803
  H      1.296551    0.000690    0.130634
  N      0.145360    0.000063   -1.595309
  H     -0.876268    0.000158   -1.706888
  H      0.505114   -0.830287   -2.095251
  H      0.505286    0.830136   -2.095596
    7
 TRAJECTORY GEOMETRY    -169.979091
  O     -0.598195   -0.000300    1.374628
  C      0.388787    0.000209    0.803332
  H      1.067186    0.000561   -0.119113
  N      0.185152    0.000083   -1.677793
  H     -0.847963    0.000179   -1.699994
  H      0.503638   -0.835869   -2.186385
  H      0.503799    0.835717   -2.186801
    7
 TRAJECTORY GEOMETRY    -169.978789
  O     -0.556825   -0.000283    1.387527
  C      0.367944    0.000203    0.712081
  H      1.279513    0.000682    0.121897
  N      0.148572    0.000063   -1.622317
  H     -0.873759    0.000160   -1.733847
  H      0.505644   -0.829732   -2.124275
  H      0.505821    0.829582   -2.124615
    7
 TRAJECTORY GEOMETRY    -169.978215
  O     -0.594384   -0.000299    1.388238
  C      0.386137    0.000209    0.806096
  H      1.091665    0.000576   -0.083428
  N      0.180977    0.000081   -1.685885
  H     -0.850948    0.000177   -1.725815
  H      0.505005   -0.834067   -2.194391
  H      0.505173    0.833915   -2.194792
    7
 TRAJECTORY GEOMETRY    -169.977957
  O     -0.560718   -0.000284    1.398236
  C      0.369343    0.000203    0.732145
  H      1.264124    0.000675    0.111185
  N      0.151166    0.000064   -1.640560
  H     -0.871723    0.000162   -1.752873
  H      0.506206   -0.829362   -2.143725
  H      0.506383    0.829213   -2.144067
    7
 TRAJECTORY GEOMETRY    -169.977629
  O     -0.591510   -0.000299    1.396510
  C      0.385176    0.000210    0.807852
  H      1.110521    0.000587   -0.055686
  N      0.177355    0.000078   -1.690824
  H     -0.853636    0.000176   -1.744162
  H      0.505558   -0.832475   -2.198274
  H      0.505729    0.832324   -2.198665
    7
 TRAJECTORY GEOMETRY    -169.977417
  O     -0.563927   -0.000287    1.404996
  C      0.370744    0.000206    0.746748
  H      1.250945    0.000667    0.100630
  N      0.153229    0.000066   -1.653387
  H     -0.870214    0.000164   -1.765162
  H      0.506808   -0.829229   -2.157078
  H      0.506991    0.829078   -2.157424
    7
 TRAJECTORY GEOMETRY    -169.977235
  O     -0.589332   -0.000297    1.402828
  C      0.383725    0.000210    0.808248
  H      1.128095    0.000599   -0.036412
  N      0.174234    0.000077   -1.694196
  H     -0.856660    0.000175   -1.755678
  H      0.507090   -0.832738   -2.200130
  H      0.507266    0.832587   -2.200518
    7
 TRAJECTORY GEOMETRY    -169.977068
  O     -0.566701   -0.000288    1.409740
  C      0.372232    0.000205    0.758566
  H      1.240293    0.000664    0.091358
  N      0.154810    0.000067   -1.663428
  H     -0.868993    0.000166   -1.774418
  H      0.507192   -0.829199   -2.167058
  H      0.507375    0.829047   -2.167402
    7
 TRAJECTORY GEOMETRY    -169.976983
  O     -0.586243   -0.000298    1.409743
  C      0.380867    0.000212    0.805172
  H      1.138457    0.000606   -0.019227
  N      0.172651    0.000075   -1.694946
  H     -0.856675    0.000177   -1.767720
  H      0.507548   -0.831252   -2.202479
  H      0.507732    0.831099   -2.202852
    7
 TRAJECTORY GEOMETRY    -169.976847
  O     -0.567938   -0.000291    1.414925
  C      0.371383    0.000209    0.765285
  H      1.230692    0.000660    0.082887
  N      0.156649    0.000066   -1.670394
  H     -0.866932    0.000170   -1.781700
  H      0.507941   -0.828567   -2.174694
  H      0.508139    0.828415   -2.175025
    7
 TRAJECTORY GEOMETRY    -169.976806
  O     -0.584930   -0.000298    1.411583
  C      0.380911    0.000213    0.804202
  H      1.148497    0.000614   -0.007544
  N      0.170256    0.000073   -1.695354
  H     -0.858584    0.000177   -1.772988
  H      0.508418   -0.831337   -2.201012
  H      0.508609    0.831185   -2.201374
    7
 TRAJECTORY GEOMETRY    -169.976700
  O     -0.569765   -0.000292    1.414565
  C      0.372606    0.000210    0.769416
  H      1.222487    0.000657    0.074026
  N      0.157922    0.000067   -1.672995
  H     -0.866478    0.000171   -1.781105
  H      0.508124   -0.829107   -2.177448
  H      0.508320    0.828956   -2.177783
    7
 TRAJECTORY GEOMETRY    -169.976686
  O     -0.583214   -0.000298    1.412243
  C      0.379750    0.000213    0.800798
  H      1.155841    0.000619    0.000799
  N      0.169118    0.000072   -1.693298
  H     -0.859202    0.000176   -1.774415
  H      0.508326   -0.830912   -2.198956
  H      0.508517    0.830759   -2.199315
    7
 TRAJECTORY GEOMETRY    -169.976605
  O     -0.571279   -0.000292    1.414344
  C      0.373587    0.000210    0.773324
  H      1.216339    0.000654    0.066752
  N      0.158876    0.000067   -1.675510
  H     -0.866008    0.000172   -1.781010
  H      0.508200   -0.829403   -2.179783
  H      0.508396    0.829251   -2.180121
    7
 TRAJECTORY GEOMETRY    -169.976605
  O     -0.582027   -0.000297    1.412325
  C      0.379178    0.000212    0.798345
  H      1.162161    0.000623    0.007344
  N      0.168017    0.000072   -1.691416
  H     -0.860078    0.000176   -1.775415
  H      0.508358   -0.830943   -2.197289
  H      0.508549    0.830790   -2.197648
    7
 TRAJECTORY GEOMETRY    -169.976546
  O     -0.581025   -0.000296    1.412708
  C      0.378691    0.000212    0.796221
  H      1.167792    0.000626    0.013406
  N      0.167079    0.000071   -1.690244
  H     -0.860631    0.000176   -1.776339
  H      0.508277   -0.830636   -2.195651
  H      0.508468    0.830483   -2.196007
    7
 TRAJECTORY GEOMETRY    -169.976549
  O     -0.572328   -0.000292    1.414256
  C      0.374240    0.000210    0.775967
  H      1.211606    0.000652    0.061598
  N      0.159622    0.000067   -1.677257
  H     -0.865504    0.000172   -1.780910
  H      0.508206   -0.829507   -2.181525
  H      0.508400    0.829355   -2.181864
    7
 TRAJECTORY GEOMETRY    -169.976509
  O     -0.573269   -0.000292    1.414179
  C      0.374799    0.000210    0.778337
  H      1.207397    0.000650    0.056911
  N      0.160311    0.000068   -1.678792
  H     -0.865084    0.000173   -1.780817
  H      0.508210   -0.829625   -2.183132
  H      0.508404    0.829471   -2.183473
    7
 TRAJECTORY GEOMETRY    -169.976511
  O     -0.580326   -0.000296    1.412966
  C      0.378416    0.000212    0.794730
  H      1.171895    0.000629    0.017911
  N      0.166351    0.000071   -1.689313
  H     -0.861127    0.000176   -1.777156
  H      0.508277   -0.830549   -2.194626
  H      0.508469    0.830396   -2.194981
    7
 TRAJECTORY GEOMETRY    -169.976486
  O     -0.579663   -0.000296    1.413179
  C      0.378130    0.000212    0.793412
  H      1.175582    0.000632    0.021981
  N      0.165706    0.000071   -1.688491
  H     -0.861572    0.000176   -1.777883
  H      0.508259   -0.830447   -2.193689
  H      0.508451    0.830294   -2.194043
    7
 TRAJECTORY GEOMETRY    -169.976486
  O     -0.573975   -0.000292    1.414184
  C      0.375239    0.000210    0.780154
  H      1.204351    0.000648    0.053589
  N      0.160806    0.000067   -1.679992
  H     -0.864787    0.000173   -1.780899
  H      0.508207   -0.829701   -2.184401
  H      0.508400    0.829550   -2.184743
