# Supplementary material for: Constrained Structure Minimizations on Hyperspheres for Minimum Energy Path Following
Source: J Chem Inf Model. 2025 Apr 1;65(7):3488–501. doi: 10.1021/acs.jcim.4c02351 (PMC12004539; doi:10.1021/acs.jcim.4c02351)
Supplement: Supplementary file 1 — ci4c02351_si_001.zip [file ci4c02351_si_001.zip › data_availability/rxn10/outputs/SADDLE/10/rxn10-sad.out]

 Executing /home/jasa/demon/6.2.4/object.mpi/deMon.6.2.4.mpi.

node05
node05
node05
node05
node05
node05
node05
node05
node05
node05
node05
node05
node05
node05
node05
node05
node05
node05
node05
node05
node05
node05
node05
node05
(node05:0,1,2,3,4,5,6,7,8,9,10,11,12,13,14,15,16,17,18,19,20,21,22,23)

real	8m30.526s
user	161m43.830s
sys	42m12.132s
16M	.
 ******************************************************************************
 ******************************************************************************
 ***                                                                        ***
 ***                              PROGRAM deMon2k                           ***
 ***                                                                        ***
 ***                        (VERSION 6.2.2, Jun. 2022)                      ***
 ***                                                                        ***
 ***     COPYRIGHT (C) BY THE INTERNATIONAL DEMON DEVELOPERS COMMUNITY      ***
 ***                                                                        ***
 ***  AUTHORS: A.M. Koster, G. Geudtner, A. Alvarez-Ibarra, M.C. Amirani,   ***
 ***           P. Calaminici, A.A.M. Carranza, M.E. Casida, J. Carmona-     ***
 ***           Espindola, J. Cuny, F.A. Delesma, R. Delgado-Venegas, V.D.   ***
 ***           Dominguez, R. Flores-Moreno, G.U. Gamboa, A. Goursot, T.     ***
 ***           Heine, K. Hermann, A. Ipatov, F. Janetzko, A. de la Lande,   ***
 ***           F. Louisnard, J. Martin del Campo, N. Pedroza Montero, L.G.  ***
 ***           M. Pettersson, D. Mejia-Rodriguez, J. Reveles, J. Vasquez-   ***
 ***           Perez, A. Vela, B. Zuniga-Gutierrez and D.R. Salahub         ***
 ***                                                                        ***
 ******************************************************************************
 ******************************************************************************
                                                                                

 FIRST TIMING           DATE: WED JAN 10 16:38:55 2024  TOTAL TIME:       0.073
                                                                                

 INITIALIZATION                   STEP TIME:     0.034  TOTAL TIME:       0.108

 ******************************************************************************

 RXN9

 ******************************************************************************

 
 *** MOLECULAR SIMULATION DATA ***
 
 MOLECULAR CHARGE: 1
 NUMBER OF ATOMS: 7
 MOLECULAR SIMULATION TYPE: QM ONLY
 
 *** MOLECULAR QM DATA ***
 
 MULTIPLICITY: 1
 NUMBER OF QM ATOMS: 7
 NUMBER OF ELECTRONS: 24
 
 *** SCF OPTIONS ***
 
 SCF THEORY: RESTRICTED KOHN-SHAM (RKS)
 DIAGONALIZER: RS
 START GUESS: HUECKEL DENSITY
 SCF TOLERANCE: 0.100E-04
 POTENTIAL DENSITY: FITTED DENSITY
 NUMBER OF SCF ITERATIONS: 1000
 DIIS ACCELERATION: ON
 XC-POTENTIAL: PBE96 - PBE
 GRID TECHNIQUE: FIXED
 GRID PRUNING: ON
 GRID METHOD: DIRECT
 GRID TYPE: (99,590)p
 ATOMIC WEIGHT FUNCTION: BECKE SCREENED
 RADIAL QUADRATURE TYPE: EULER-MACLAURIN
 SCF METHODE: DIRECT & DOUBLE ASYMPTOTIC EXPANSION
 FREEZE AUXILIARY FUNCTIONS: OFF
 ANALYTICAL FIT SOLVER: DIAGONAL SVD
 SVD THRESHOLD: 0.100E-05
 SCF SCREENING: 0.417E-11
 SYMMETRY USE: NONE
 ROTATION OF THE ANGULAR GRIDS: OFF
 SCF PRINTING UNTIL CYCLE 0
 SPHERICAL ORBITALS WILL BE USED
 
 *** SADDLE INTERPOLATION OPTIONS ***
 
 SADDLE TOLERANCE: 0.100
 NUMBER OF INTERPOLATION STEPS: 500
 INTERPOLATION DISTANCE REDUCTION [%]: 10.00
 REACTANT-PRODUCT ALIGNMENT ENABLED
 
 *** PRINT OPTIONS ***
 
 PRINT OPTIMIZATION INFORMATION
 PRINT SADDLE DEBUG OUTPUT
 
 *** OUTPUT OPTIONS ***
 
 SADDLE OPTIMIZATIONS NOT REMOVED
 
 *** ACTIVATED INTERFACE PORTS ***
 
 FILE deMon.mol WILL BE WRITTEN
 
 
 *** GEOMETRY ***


 INPUT ORIENTATION IN ANGSTROM

  NO.  ATOM        X            Y            Z      Z-ATOM   MASS   TYPE OPTXYZ

    1  C         0.243351     0.473652     0.000000     6    12.011  QM       
    2  O         1.167899    -0.270813     0.000000     8    15.999  QM       
    3  H         0.205219     1.582136     0.000001     1     1.008  QM       
    4  N        -1.222564    -0.147109     0.000001     7    14.007  QM       
    5  H        -1.139937    -1.181453     0.000625     1     1.008  QM       
    6  H        -1.756966     0.148552    -0.838928     1     1.008  QM       
    7  H        -1.757429     0.149542     0.838290     1     1.008  QM       


 
 
 *** ERI STATISTIC ***
 
 Est. Integrated ERIs: 814373
 Est. Asymptotic ERIS: 0
                                                                                

 INPUT                            STEP TIME:     0.057  TOTAL TIME:       0.165
 
 *** THE INPUT ORIENTATION IS USED ***
 
 POINT GROUP: C1
 
 GROUP ORDER: 1


 STANDARD ORIENTATION IN ANGSTROM

  NO.  ATOM        X              Y              Z        Z-ATOM   MASS   TYPE

    1  C         0.243351       0.473652       0.000000       6    12.011  QM
    2  O         1.167899      -0.270813      -0.000000       8    15.999  QM
    3  H         0.205219       1.582136       0.000002       1     1.008  QM
    4  N        -1.222564      -0.147109       0.000001       7    14.007  QM
    5  H        -1.139937      -1.181453       0.000624       1     1.008  QM
    6  H        -1.756966       0.148552      -0.838928       1     1.008  QM
    7  H        -1.757429       0.149541       0.838290       1     1.008  QM
                                                                                

 SYMMETRY ANALYSIS                STEP TIME:     0.000  TOTAL TIME:       0.168
 
 NUMBER OF TB ORBITALS: 19
                                                                                

 START GUESS                      STEP TIME:     2.333  TOTAL TIME:       2.502
 
 
 GENERAL BASIS SET: (DZVP-GGA)
 
 NUMBER OF SHELLS: 30
 NUMBER OF ORBITALS: 65
 NUMBER OF PRIMITIVE GAUSSIAN EXPONENTS: 69
 
 
 GENERAL AUXIS SET: (GEN-A2*)
 
 NUMBER OF AUXILIARY FUNCTION SETS: 37
 NUMBER OF AUXILIARY FUNCTION SHELLS: 89
 NUMBER OF AUXILIARY FUNCTION: 367
 
 
 
 *** WARNING IN INVCDERI ***
 
 *** 6 COULOMB EIGENVALUES ARE QUENCHED ***
                                                                                

 MPI AUXILIARY FUNCTION FIT       STEP TIME:     0.042  TOTAL TIME:       2.548  
                                                                                

 CORE INTEGRALS                   STEP TIME:     0.049  TOTAL TIME:       2.552
                                                                                

 NULLSPACE                        STEP TIME:     0.003  TOTAL TIME:       2.560
                                                                                

 FIXED GRID GENERATION            STEP TIME:     0.000  TOTAL TIME:       2.581

 CYCLE:    1    EUPPER =     -223.374408353964    CDMIX =        0.300000000000
 CYCLE:    1    ELOWER =     -366.700273850544    SHIFT =        0.000000000000
 CYCLE:    1    EXC    =      -21.238214341849    ERCDC =       14.010141016529
 CYCLE:    1    ETOTAL =     -244.612622695814    ERROR =      143.325865496580

 CYCLE:    2    EUPPER =     -220.408500813915    CDMIX =        0.300000000000
 CYCLE:    2    ELOWER =     -224.093985114937    SHIFT =        0.000000000000
 CYCLE:    2    EXC    =      -21.541246272326    ERCDC =        1.691912197712
 CYCLE:    2    ETOTAL =     -241.949747086240    ERROR =        3.685484301022

 CYCLE:    3    EUPPER =     -222.601393353023    CDMIX =        0.300000000000
 CYCLE:    3    ELOWER =     -223.203581069400    SHIFT =        0.000000000000
 CYCLE:    3    EXC    =      -21.790335340388    ERCDC =        0.873258846951
 CYCLE:    3    ETOTAL =     -244.391728693411    ERROR =        0.602187716377

 CYCLE:    4    EUPPER =     -223.344841715346    CDMIX =        0.300000000000
 CYCLE:    4    ELOWER =     -223.390992043821    SHIFT =        0.000000000000
 CYCLE:    4    EXC    =      -21.853746456394    ERCDC =        0.164276882396
 CYCLE:    4    ETOTAL =     -245.198588171740    ERROR =        0.046150328474

 CYCLE:    5    EUPPER =     -223.369926097809    CDMIX =        0.300000000000
 CYCLE:    5    ELOWER =     -223.383924539335    SHIFT =        0.000000000000
 CYCLE:    5    EXC    =      -21.895688626355    ERCDC =        0.068805482013
 CYCLE:    5    ETOTAL =     -245.265614724164    ERROR =        0.013998441526

 CYCLE:    6    EUPPER =     -223.403815962515    CDMIX =        0.300000000000
 CYCLE:    6    ELOWER =     -223.408960865628    SHIFT =        0.000000000000
 CYCLE:    6    EXC    =      -21.916141628044    ERCDC =        0.039181871253
 CYCLE:    6    ETOTAL =     -245.319957590559    ERROR =        0.005144903113

 CYCLE:    7    EUPPER =     -223.409357089264    CDMIX =        0.300000000000
 CYCLE:    7    ELOWER =     -223.411451564493    SHIFT =        0.000000000000
 CYCLE:    7    EXC    =      -21.929210004408    ERCDC =        0.022189693316
 CYCLE:    7    ETOTAL =     -245.338567093672    ERROR =        0.002094475228

 CYCLE:    8    EUPPER =     -223.414452170002    CDMIX =        0.300000000000
 CYCLE:    8    ELOWER =     -223.415332823137    SHIFT =        0.000000000000
 CYCLE:    8    EXC    =      -21.947789399452    EDIIS =        0.014725027391
 CYCLE:    8    ETOTAL =     -245.362241569454    ERROR =        0.000880653135

 CYCLE:    9    EUPPER =     -223.410160723439    CDMIX =        0.300000000000
 CYCLE:    9    ELOWER =     -223.410490030505    SHIFT =        0.000000000000
 CYCLE:    9    EXC    =      -21.950846129248    EDIIS =        0.019526180929
 CYCLE:    9    ETOTAL =     -245.361006852687    ERROR =        0.000329307065

 CYCLE:   10    EUPPER =     -223.419094353266    CDMIX =        0.300000000000
 CYCLE:   10    ELOWER =     -223.419117370544    SHIFT =        0.000000000000
 CYCLE:   10    EXC    =      -21.951604567088    EDIIS =        0.003477556075
 CYCLE:   10    ETOTAL =     -245.370698920354    ERROR =        0.000023017278

 CYCLE:   11    EUPPER =     -223.419070833010    CDMIX =        0.300000000000
 CYCLE:   11    ELOWER =     -223.419071263103    SHIFT =        0.000000000000
 CYCLE:   11    EXC    =      -21.951345396423    EDIIS =        0.000643545334
 CYCLE:   11    ETOTAL =     -245.370416229432    ERROR =        0.000000430093

 CYCLE:   12    EUPPER =     -223.418660306181    CDMIX =        0.300000000000
 CYCLE:   12    ELOWER =     -223.418660308664    SHIFT =        0.000000000000
 CYCLE:   12    EXC    =      -21.951359550462    EDIIS =        0.000044301445
 CYCLE:   12    ETOTAL =     -245.370019856643    ERROR =        0.000000002484

 CYCLE:   13    EUPPER =     -223.418675559393    CDMIX =        0.100000000000
 CYCLE:   13    ELOWER =     -223.418675560718    SHIFT =        0.000000000000
 CYCLE:   13    EXC    =      -21.951347384588    ERCDC =        0.000037337536
 CYCLE:   13    ETOTAL =     -245.370022943981    ERROR =        0.000000001324
 
 *** SCF CONVERGED ***
 

 ELECTRONIC CORE ENERGY      =       -373.627535925
 ELECTRONIC COULOMB ENERGY   =        150.208860366
 ELECTRONIC HARTREE ENERGY   =       -223.418675559

 EXCHANGE ENERGY             =        -21.162176587
 CORRELATION ENERGY          =         -0.789170797
 EXCHANGE-CORRELATION ENERGY =        -21.951347385

 ELECTRONIC SCF ENERGY       =       -245.370022944
 NUCLEAR-REPULSION ENERGY    =         75.346706249
 TOTAL SCF ENERGY            =       -170.023316695
                                                                                

 SCF ITERATION                    STEP TIME:     0.686  TOTAL TIME:       3.300
 
 
 
 *********************************************
 *** TRANSITION STATE SADDLE INTERPOLATION ***
 *********************************************


 UNRELAXED COORDINATES OF SADDLE STEP 0 IN ANGSTROM

  NO.  ATOM        X              Y              Z        Z-ATOM   MASS   TYPE

    1  O        -0.000020       0.000026       0.847075       8    15.999  QM
    2  C         0.000020      -0.000024       2.008055       6    12.011  QM
    3  H         0.000039       0.000079      -1.042936       1     1.008  QM
    4  N         0.000006      -0.000006      -2.088362       7    14.007  QM
    5  H        -0.973444       0.000000      -2.436962       1     1.008  QM
    6  H         0.486666      -0.843074      -2.436960       1     1.008  QM
    7  H         0.486742       0.842956      -2.437107       1     1.008  QM


 UNRELAXED SCF-ENERGY CALCULATED IN 13 CYCLES
 
 UNRELAXED TOTAL SADDLE ENERGY = -170.034184394320
 


 ALIGNED COORDINATES OF REFERENCE STRUCTURE IN ANGSTROM

  NO.  ATOM        X              Y              Z        Z-ATOM   MASS   TYPE

    1  O        -0.000020       0.000026       0.847075       8    15.999  QM
    2  C         0.000020      -0.000025       2.008055       6    12.011  QM
    3  H         0.000039       0.000079      -1.042936       1     1.008  QM
    4  N         0.000006      -0.000006      -2.088362       7    14.007  QM
    5  H        -0.973444       0.000000      -2.436962       1     1.008  QM
    6  H         0.486666      -0.843073      -2.436960       1     1.008  QM
    7  H         0.486742       0.842957      -2.437107       1     1.008  QM


 ALIGNED COORDINATES OF REACTANT IN ANGSTROM

  NO.  ATOM        X              Y              Z        Z-ATOM   MASS   TYPE

    1  O        -0.482129      -0.000245       1.097670       8    15.999  QM
    2  C         0.420477       0.000228       0.326749       6    12.011  QM
    3  H         1.516892       0.000815       0.494275       1     1.008  QM
    4  N         0.081526       0.000031      -1.228681       7    14.007  QM
    5  H        -0.950257       0.000104      -1.338768       1     1.008  QM
    6  H         0.471365      -0.838695      -1.699177       1     1.008  QM
    7  H         0.471530       0.838523      -1.699467       1     1.008  QM

 SIMILARITY INDEX: 0.622
 


 UNRELAXED COORDINATES OF SADDLE STEP 1 IN ANGSTROM

  NO.  ATOM        X              Y              Z        Z-ATOM   MASS   TYPE

    1  O        -0.048231      -0.000001       0.872134       8    15.999  QM
    2  C         0.042065       0.000001       1.839924       6    12.011  QM
    3  H         0.151724       0.000153      -0.889215       1     1.008  QM
    4  N         0.008158      -0.000002      -2.002394       7    14.007  QM
    5  H        -0.971125       0.000010      -2.327143       1     1.008  QM
    6  H         0.485136      -0.842636      -2.363182       1     1.008  QM
    7  H         0.485220       0.842513      -2.363343       1     1.008  QM


 UNRELAXED SCF-ENERGY CALCULATED IN 12 CYCLES
 
 UNRELAXED TOTAL SADDLE ENERGY = -169.915847395309
 
 
 
 
 ***************************************
 *** MOLECULAR GEOMETRY OPTIMIZATION ***
 ***************************************
 
 INTERPOLATION DISTANCE: 5.5954403204
 
 *** ACTIVE DEGREES OF FREEDOM: 15 ***
 
 *** ENTERING OPTIMIZATION CYCLE: 1 ***
 

 PROJECTED CARTESIAN GRADIENTS IN A.U.

  NO.  ATOM        X             Y             Z

    1  O        0.067180      0.000001      0.758205
    2  C       -0.078107     -0.000001     -0.811020
    3  H        0.020108      0.000014      0.036697
    4  N       -0.008212     -0.000004     -0.063880
    5  H        0.006225     -0.000000     -0.014343
    6  H        0.003127     -0.000187     -0.002686
    7  H        0.003128      0.000191     -0.002679


 ACTIVE CARTESIAN GRADIENTS

              1          2          3          4          5          6
           0.089974   0.000001   0.939622  -0.034679  -0.000001  -0.594799

              7          8          9         10         11         12
           0.027296   0.000018   0.048846  -0.005199  -0.000001  -0.016703

             13         14         15
           0.002764  -0.000001  -0.000267


 FULL LOCAL GRADIENT

              1          2          3          4          5          6
          -0.455933  -0.000052   0.942611  -0.060599  -0.000001  -0.303045

              7          8          9         10         11         12
          -0.148859  -0.000075  -0.140128   0.008847   0.000008   0.125081

             13         14         15
          -0.000573  -0.000002  -0.001131


 TANGENTIAL LOCAL GRADIENTS IN A.U.

              1          2          3          4          5          6
          -0.000052   0.942611  -0.060599  -0.000001  -0.303045  -0.148859

              7          8          9         10         11         12
          -0.000075  -0.140128   0.008847   0.000008   0.125081  -0.000573

             13         14
          -0.000002  -0.001131
 
 RMSQ FORCE :   0.2727562  MAXIMUM :   0.0003000  CONVERGED : NO
 MAX FORCE  :   0.9426109  MAXIMUM :   0.0004500  CONVERGED : NO
 RMSQ FORCE6:   4.7272438  MAXIMUM6:   0.0003000  CONVERGED : NO
 MAX FORCE6 :   4.0573891  MAXIMUM6:   0.0004500  CONVERGED : NO
 


 HESSIAN EIGENVALUES


                1           2           3           4           5           6
             1.00000     1.00000     1.00000     1.00000     1.00000     1.00000
 


                7           8           9          10          11          12
             1.00000     1.00000     1.00000     1.00000     1.00000     1.00000
 


               13          14
             1.00000     1.00000
 


 NEWTON STEP 1.02 EXCEEDED TRUST RADIUS 0.200
 LAMBDA ITERATION CONVERGED IN 2 CYCLES
 LAMBDA FOR LMQA STEP: 4.10

  |TANGENTIAL STEP| =   0.200000  |PARALLEL STEP| =   0.003575


 STEP IN NORMAL COORDINATES

              1          2          3          4          5          6
          -0.039724  -0.000013  -0.183193  -0.025814  -0.000012   0.050227

              7          8          9         10         11         12
           0.022636   0.000012   0.023930  -0.001617  -0.000002  -0.024462

             13         14         15
           0.000138   0.000000   0.000228

 DISPLACEMENT STEP IN ANGSTROM

  NO.  ATOM        X             Y             Z

    1  O       -0.015695     -0.000005     -0.078142
    2  C        0.013285      0.000004      0.056131
    3  H        0.020088      0.000009      0.018339
    4  N       -0.000061     -0.000000      0.016411
    5  H       -0.000892      0.000000      0.017144
    6  H       -0.001147      0.000085      0.010453
    7  H       -0.001148     -0.000086      0.010450


 ACTIVE CARTESIAN DISPLACEMENT STEP

              1          2          3          4          5          6
          -0.039724  -0.000013  -0.183193  -0.025814  -0.000012   0.050227

              7          8          9         10         11         12
           0.022636   0.000012   0.023930  -0.001617  -0.000002  -0.024462

             13         14         15
           0.000138   0.000000   0.000228
 
 PREDICTED ENERGY CHANGE: -0.182475496
 
 INTERPOLATION DISTANCE: 5.5954403204


 COORDINATES OF OPTIMIZATION STEP 1 IN ANGSTROM

  NO.  ATOM        X              Y              Z        Z-ATOM   MASS   TYPE

    1  O        -0.063926      -0.000006       0.793992       8    15.999  QM
    2  C         0.055350       0.000005       1.896055       6    12.011  QM
    3  H         0.171812       0.000162      -0.870876       1     1.008  QM
    4  N         0.008097      -0.000002      -1.985983       7    14.007  QM
    5  H        -0.972017       0.000010      -2.309999       1     1.008  QM
    6  H         0.483989      -0.842551      -2.352729       1     1.008  QM
    7  H         0.484072       0.842427      -2.352893       1     1.008  QM


 
 NEW SCF-ENERGY CALCULATED IN 14 CYCLES
 

 TOTAL ENERGY    =       -170.021138946

 ENERGY CHANGE =         -0.105291551
 ENERGY RATIO  =          0.577017482
 TRUST RADIUS  =          0.200000000
 
 BFGS DELTA*GAMMA: 0.170
 
 BFGS DELTA*DE2*DELTA: 0.400E-01
 
 *** ENTERING OPTIMIZATION CYCLE: 2 ***
 

 PROJECTED CARTESIAN GRADIENTS IN A.U.

  NO.  ATOM        X             Y             Z

    1  O        0.012906      0.000001      0.131122
    2  C       -0.015184     -0.000001     -0.131098
    3  H        0.022961      0.000015      0.043380
    4  N       -0.009788     -0.000005     -0.030664
    5  H        0.005985      0.000000     -0.007825
    6  H        0.004269     -0.001438      0.004445
    7  H        0.004271      0.001443      0.004453


 ACTIVE CARTESIAN GRADIENTS

              1          2          3          4          5          6
           0.017063   0.000001   0.162562  -0.007988  -0.000001  -0.090931

              7          8          9         10         11         12
           0.030688   0.000020   0.046619  -0.006494  -0.000002  -0.013605

             13         14         15
           0.001695  -0.000001  -0.002037


 FULL LOCAL GRADIENT

              1          2          3          4          5          6
          -0.101454  -0.000009   0.162940   0.006253   0.000003  -0.033526

              7          8          9         10         11         12
           0.000201   0.000003   0.009326  -0.003500  -0.000000   0.016982

             13         14         15
           0.000954  -0.000002  -0.002225


 TANGENTIAL LOCAL GRADIENTS IN A.U.

              1          2          3          4          5          6
          -0.000009   0.162940   0.006253   0.000003  -0.033526   0.000201

              7          8          9         10         11         12
           0.000003   0.009326  -0.003500  -0.000000   0.016982   0.000954

             13         14
          -0.000002  -0.002225

 COSANG =         0.959278350
 
 RMSQ FORCE :   0.0448060  MAXIMUM :   0.0003000  CONVERGED : NO
 MAX FORCE  :   0.1629400  MAXIMUM :   0.0004500  CONVERGED : NO
 RMSQ FORCE6:   4.4332325  MAXIMUM6:   0.0003000  CONVERGED : NO
 MAX FORCE6 :   4.3404259  MAXIMUM6:   0.0004500  CONVERGED : NO
 RMSQ DR    :   0.0516480  MAXIMUM :   0.0012000  CONVERGED : NO
 MAX DR     :   0.1831928  MAXIMUM :   0.0018000  CONVERGED : NO
 


 HESSIAN EIGENVALUES


                1           2           3           4           5           6
             0.99642     1.00000     1.00000     1.00000     1.00000     1.00000
 


                7           8           9          10          11          12
             1.00000     1.00000     1.00000     1.00000     1.00000     1.00000
 


               13          14
             1.00000     4.17466
 


 LAMBDA FOR LMQA STEP: 0.00

  |TANGENTIAL STEP| =   0.068042  |PARALLEL STEP| =   0.000414


 STEP IN NORMAL COORDINATES

              1          2          3          4          5          6
          -0.017892  -0.000008  -0.050286  -0.013623  -0.000005  -0.014703

              7          8          9         10         11         12
          -0.018462  -0.000013  -0.031606   0.005641   0.000001  -0.000025

             13         14         15
          -0.001266   0.000002   0.002475

 DISPLACEMENT STEP IN ANGSTROM

  NO.  ATOM        X             Y             Z

    1  O       -0.007161     -0.000003     -0.021408
    2  C        0.005506      0.000002      0.003493
    3  H       -0.001999     -0.000003     -0.013446
    4  N        0.005425      0.000003      0.019078
    5  H       -0.003264      0.000000      0.011422
    6  H       -0.002717      0.000925      0.002072
    7  H       -0.002718     -0.000927      0.002066


 ACTIVE CARTESIAN DISPLACEMENT STEP

              1          2          3          4          5          6
          -0.017892  -0.000008  -0.050286  -0.013623  -0.000005  -0.014703

              7          8          9         10         11         12
          -0.018462  -0.000013  -0.031606   0.005641   0.000001  -0.000025

             13         14         15
          -0.001266   0.000002   0.002475
 
 PREDICTED ENERGY CHANGE: -0.004568562
 
 INTERPOLATION DISTANCE: 5.5954403204


 COORDINATES OF OPTIMIZATION STEP 2 IN ANGSTROM

  NO.  ATOM        X              Y              Z        Z-ATOM   MASS   TYPE

    1  O        -0.071088      -0.000009       0.772584       8    15.999  QM
    2  C         0.060856       0.000007       1.899549       6    12.011  QM
    3  H         0.169813       0.000159      -0.884322       1     1.008  QM
    4  N         0.013522       0.000001      -1.966905       7    14.007  QM
    5  H        -0.975281       0.000010      -2.298577       1     1.008  QM
    6  H         0.481271      -0.841626      -2.350657       1     1.008  QM
    7  H         0.481353       0.841500      -2.350827       1     1.008  QM


 
 NEW SCF-ENERGY CALCULATED IN 10 CYCLES
 

 TOTAL ENERGY    =       -170.027804911

 ENERGY CHANGE =         -0.006665965
 ENERGY RATIO  =          1.459094774
 TRUST RADIUS  =          0.200000000
 
 BFGS DELTA*GAMMA: 0.484E-02
 
 BFGS DELTA*DE2*DELTA: 0.910E-02
 
 *** ENTERING OPTIMIZATION CYCLE: 3 ***
 

 PROJECTED CARTESIAN GRADIENTS IN A.U.

  NO.  ATOM        X             Y             Z

    1  O        0.005533      0.000000      0.056644
    2  C       -0.006879     -0.000001     -0.061440
    3  H        0.019015      0.000012      0.028728
    4  N       -0.005195     -0.000003     -0.009495
    5  H       -0.002901     -0.000001     -0.011054
    6  H        0.002476     -0.002150      0.002064
    7  H        0.002477      0.002150      0.002073


 ACTIVE CARTESIAN GRADIENTS

              1          2          3          4          5          6
           0.007294   0.000000   0.070240  -0.005053  -0.000001  -0.045399

              7          8          9         10         11         12
           0.024332   0.000015   0.028838   0.001786   0.000001  -0.000633

             13         14         15
          -0.004005   0.000000  -0.003041


 FULL LOCAL GRADIENT

              1          2          3          4          5          6
          -0.054267  -0.000004   0.070102   0.004211   0.000001  -0.014925

              7          8          9         10         11         12
           0.008000   0.000006   0.007950   0.003511   0.000002   0.016047

             13         14         15
          -0.004413  -0.000000  -0.003117


 TANGENTIAL LOCAL GRADIENTS IN A.U.

              1          2          3          4          5          6
          -0.000004   0.070102   0.004211   0.000001  -0.014925   0.008000

              7          8          9         10         11         12
           0.000006   0.007950   0.003511   0.000002   0.016047  -0.004413

             13         14
          -0.000000  -0.003117

 COSANG =         0.981112363
 
 RMSQ FORCE :   0.0199661  MAXIMUM :   0.0003000  CONVERGED : NO
 MAX FORCE  :   0.0701023  MAXIMUM :   0.0004500  CONVERGED : NO
 RMSQ FORCE6:   3.8591899  MAXIMUM6:   0.0003000  CONVERGED : NO
 MAX FORCE6 :   3.8387905  MAXIMUM6:   0.0004500  CONVERGED : NO
 RMSQ DR    :   0.0175686  MAXIMUM :   0.0012000  CONVERGED : NO
 MAX DR     :   0.0502857  MAXIMUM :   0.0018000  CONVERGED : NO
 


 HESSIAN EIGENVALUES


                1           2           3           4           5           6
             0.64052     0.99996     1.00000     1.00000     1.00000     1.00000
 


                7           8           9          10          11          12
             1.00000     1.00000     1.00000     1.00000     1.00000     1.00000
 


               13          14
             1.04926     3.26424
 


 LAMBDA FOR LMQA STEP: 0.00

  |TANGENTIAL STEP| =   0.075743  |PARALLEL STEP| =   0.000513


 STEP IN NORMAL COORDINATES

              1          2          3          4          5          6
          -0.020584  -0.000009  -0.045555  -0.016232  -0.000006  -0.014963

              7          8          9         10         11         12
          -0.031267  -0.000021  -0.037506  -0.004327  -0.000004  -0.015676

             13         14         15
           0.007894  -0.000000   0.006309

 DISPLACEMENT STEP IN ANGSTROM

  NO.  ATOM        X             Y             Z

    1  O       -0.008262     -0.000004     -0.019364
    2  C        0.006173      0.000003      0.002354
    3  H       -0.006249     -0.000006     -0.017253
    4  N        0.005798      0.000003      0.015398
    5  H        0.002571      0.000001      0.021074
    6  H       -0.003163      0.002360      0.003905
    7  H       -0.003164     -0.002361      0.003894


 ACTIVE CARTESIAN DISPLACEMENT STEP

              1          2          3          4          5          6
          -0.020584  -0.000009  -0.045555  -0.016232  -0.000006  -0.014963

              7          8          9         10         11         12
          -0.031267  -0.000021  -0.037506  -0.004327  -0.000004  -0.015676

             13         14         15
           0.007894  -0.000000   0.006309
 
 PREDICTED ENERGY CHANGE: -0.002244624
 
 INTERPOLATION DISTANCE: 5.5954403204
 
 *** CDFTOL TIGHTEN TO 0.100E-03 ***


 COORDINATES OF OPTIMIZATION STEP 3 IN ANGSTROM

  NO.  ATOM        X              Y              Z        Z-ATOM   MASS   TYPE

    1  O        -0.079350      -0.000013       0.753220       8    15.999  QM
    2  C         0.067029       0.000009       1.901903       6    12.011  QM
    3  H         0.163564       0.000153      -0.901574       1     1.008  QM
    4  N         0.019320       0.000004      -1.951507       7    14.007  QM
    5  H        -0.972710       0.000011      -2.277503       1     1.008  QM
    6  H         0.478108      -0.839266      -2.346752       1     1.008  QM
    7  H         0.478190       0.839139      -2.346933       1     1.008  QM


 
 NEW SCF-ENERGY CALCULATED IN 10 CYCLES
 

 TOTAL ENERGY    =       -170.030394253

 ENERGY CHANGE =         -0.002589342
 ENERGY RATIO  =          1.153574894
 TRUST RADIUS  =          0.200000000
 
 BFGS DELTA*GAMMA: 0.377E-02
 
 BFGS DELTA*DE2*DELTA: 0.447E-02
 
 *** ENTERING OPTIMIZATION CYCLE: 4 ***
 

 PROJECTED CARTESIAN GRADIENTS IN A.U.

  NO.  ATOM        X             Y             Z

    1  O       -0.000586     -0.000001     -0.000361
    2  C        0.000161      0.000000     -0.009943
    3  H        0.013874      0.000008      0.009683
    4  N       -0.002089     -0.000001      0.009520
    5  H       -0.004811     -0.000001     -0.011150
    6  H        0.000253     -0.000867      0.000867
    7  H        0.000253      0.000866      0.000874


 ACTIVE CARTESIAN GRADIENTS

              1          2          3          4          5          6
          -0.000771  -0.000001  -0.000457  -0.002519  -0.000001  -0.012906

              7          8          9         10         11         12
           0.016946   0.000010   0.006927   0.005780   0.000003   0.008605

             13         14         15
          -0.003662   0.000000  -0.001225


 FULL LOCAL GRADIENT

              1          2          3          4          5          6
          -0.015310  -0.000001  -0.000641  -0.000898  -0.000000  -0.004318

              7          8          9         10         11         12
           0.011592   0.000006  -0.000359   0.006335   0.000003   0.013664

             13         14         15
          -0.003755   0.000000  -0.001229


 TANGENTIAL LOCAL GRADIENTS IN A.U.

              1          2          3          4          5          6
          -0.000001  -0.000641  -0.000898  -0.000000  -0.004318   0.011592

              7          8          9         10         11         12
           0.000006  -0.000359   0.006335   0.000003   0.013664  -0.003755

             13         14
           0.000000  -0.001229

 COSANG =         0.246954050
 
 RMSQ FORCE :   0.0053239  MAXIMUM :   0.0003000  CONVERGED : NO
 MAX FORCE  :   0.0136643  MAXIMUM :   0.0004500  CONVERGED : NO
 RMSQ FORCE6:   3.1612299  MAXIMUM6:   0.0003000  CONVERGED : NO
 MAX FORCE6 :   3.1816819  MAXIMUM6:   0.0004500  CONVERGED : NO
 RMSQ DR    :   0.0195571  MAXIMUM :   0.0012000  CONVERGED : NO
 MAX DR     :   0.0455546  MAXIMUM :   0.0018000  CONVERGED : NO
 


 HESSIAN EIGENVALUES


                1           2           3           4           5           6
             0.46868     0.99992     1.00000     1.00000     1.00000     1.00000
 


                7           8           9          10          11          12
             1.00000     1.00000     1.00000     1.00000     1.00000     1.00439
 


               13          14
             1.10456     3.52162
 


 LAMBDA FOR LMQA STEP: 0.00

  |TANGENTIAL STEP| =   0.031699  |PARALLEL STEP| =   0.000090


 STEP IN NORMAL COORDINATES

              1          2          3          4          5          6
          -0.007044  -0.000003  -0.007695  -0.006386  -0.000002  -0.000715

              7          8          9         10         11         12
          -0.019597  -0.000012  -0.008358  -0.007641  -0.000004  -0.017554

             13         14         15
           0.005324  -0.000000   0.002432

 DISPLACEMENT STEP IN ANGSTROM

  NO.  ATOM        X             Y             Z

    1  O       -0.002834     -0.000001     -0.003250
    2  C        0.001953      0.000001      0.001019
    3  H       -0.005390     -0.000004     -0.004725
    4  N        0.002295      0.000001     -0.000922
    5  H        0.003123      0.000001      0.013363
    6  H       -0.000869      0.000910      0.002119
    7  H       -0.000869     -0.000910      0.002112


 ACTIVE CARTESIAN DISPLACEMENT STEP

              1          2          3          4          5          6
          -0.007044  -0.000003  -0.007695  -0.006386  -0.000002  -0.000715

              7          8          9         10         11         12
          -0.019597  -0.000012  -0.008358  -0.007641  -0.000004  -0.017554

             13         14         15
           0.005324  -0.000000   0.002432
 
 PREDICTED ENERGY CHANGE: -0.000286073
 
 INTERPOLATION DISTANCE: 5.5954403204
 
 *** SCFTOL TIGHTEN TO 0.100E-06 ***
 
 *** CDFTOL TIGHTEN TO 0.750E-04 ***


 COORDINATES OF OPTIMIZATION STEP 4 IN ANGSTROM

  NO.  ATOM        X              Y              Z        Z-ATOM   MASS   TYPE

    1  O        -0.082184      -0.000014       0.749970       8    15.999  QM
    2  C         0.068982       0.000010       1.902922       6    12.011  QM
    3  H         0.158175       0.000150      -0.906299       1     1.008  QM
    4  N         0.021614       0.000005      -1.952429       7    14.007  QM
    5  H        -0.969587       0.000012      -2.264139       1     1.008  QM
    6  H         0.477240      -0.838356      -2.344634       1     1.008  QM
    7  H         0.477320       0.838229      -2.344821       1     1.008  QM


 
 NEW SCF-ENERGY CALCULATED IN 10 CYCLES
 

 TOTAL ENERGY    =       -170.030844294

 ENERGY CHANGE =         -0.000450041
 ENERGY RATIO  =          1.573167074
 TRUST RADIUS  =          0.200000000
 
 BFGS DELTA*GAMMA: 0.246E-03
 
 BFGS DELTA*DE2*DELTA: 0.575E-03
 
 *** ENTERING OPTIMIZATION CYCLE: 5 ***
 

 PROJECTED CARTESIAN GRADIENTS IN A.U.

  NO.  ATOM        X             Y             Z

    1  O       -0.001758     -0.000001     -0.009533
    2  C        0.001536      0.000001      0.000855
    3  H        0.012002      0.000007      0.006939
    4  N       -0.001833     -0.000001      0.008570
    5  H       -0.001694     -0.000001     -0.008313
    6  H       -0.000886      0.001063      0.002223
    7  H       -0.000887     -0.001064      0.002230


 ACTIVE CARTESIAN GRADIENTS

              1          2          3          4          5          6
          -0.002311  -0.000001  -0.011839  -0.001702  -0.000001  -0.004453

              7          8          9         10         11         12
           0.014537   0.000008   0.004322   0.004787   0.000003   0.005324

             13         14         15
          -0.000180   0.000000   0.001504


 FULL LOCAL GRADIENT

              1          2          3          4          5          6
          -0.007994   0.000000  -0.012027  -0.001720  -0.000001  -0.001441

              7          8          9         10         11         12
           0.012104   0.000006   0.000456   0.005069   0.000003   0.007966

             13         14         15
          -0.000221   0.000000   0.001505


 TANGENTIAL LOCAL GRADIENTS IN A.U.

              1          2          3          4          5          6
           0.000000  -0.012027  -0.001720  -0.000001  -0.001441   0.012104

              7          8          9         10         11         12
           0.000006   0.000456   0.005069   0.000003   0.007966  -0.000221

             13         14
           0.000000   0.001505

 COSANG =         0.753383836
 
 RMSQ FORCE :   0.0052636  MAXIMUM :   0.0003000  CONVERGED : NO
 MAX FORCE  :   0.0121041  MAXIMUM :   0.0004500  CONVERGED : NO
 RMSQ FORCE6:   2.2369946  MAXIMUM6:   0.0003000  CONVERGED : NO
 MAX FORCE6 :   2.2702893  MAXIMUM6:   0.0004500  CONVERGED : NO
 RMSQ DR    :   0.0081846  MAXIMUM :   0.0012000  CONVERGED : NO
 MAX DR     :   0.0195968  MAXIMUM :   0.0018000  CONVERGED : NO
 


 HESSIAN EIGENVALUES


                1           2           3           4           5           6
             0.19938     0.91163     0.99994     1.00000     1.00000     1.00000
 


                7           8           9          10          11          12
             1.00000     1.00000     1.00000     1.00000     1.00001     1.00171
 


               13          14
             1.07233     4.00176
 


 LAMBDA FOR LMQA STEP: 0.00

  |TANGENTIAL STEP| =   0.060330  |PARALLEL STEP| =   0.000325


 STEP IN NORMAL COORDINATES

              1          2          3          4          5          6
          -0.011132  -0.000005  -0.004568  -0.012095  -0.000004  -0.000720

              7          8          9         10         11         12
          -0.041919  -0.000024  -0.010437  -0.017036  -0.000012  -0.034205

             13         14         15
           0.004529  -0.000002  -0.001179

 DISPLACEMENT STEP IN ANGSTROM

  NO.  ATOM        X             Y             Z

    1  O       -0.004481     -0.000002     -0.001890
    2  C        0.002842      0.000001      0.000221
    3  H       -0.012188     -0.000008     -0.006890
    4  N        0.004441      0.000002     -0.004915
    5  H        0.004083      0.000003      0.026775
    6  H       -0.000203     -0.000440      0.002610
    7  H       -0.000203      0.000442      0.002595


 ACTIVE CARTESIAN DISPLACEMENT STEP

              1          2          3          4          5          6
          -0.011132  -0.000005  -0.004568  -0.012095  -0.000004  -0.000720

              7          8          9         10         11         12
          -0.041919  -0.000024  -0.010437  -0.017036  -0.000012  -0.034205

             13         14         15
           0.004529  -0.000002  -0.001179
 
 PREDICTED ENERGY CHANGE: -0.000405240
 
 INTERPOLATION DISTANCE: 5.5954403204


 COORDINATES OF OPTIMIZATION STEP 5 IN ANGSTROM

  NO.  ATOM        X              Y              Z        Z-ATOM   MASS   TYPE

    1  O        -0.086665      -0.000016       0.748080       8    15.999  QM
    2  C         0.071824       0.000012       1.903143       6    12.011  QM
    3  H         0.145987       0.000141      -0.913189       1     1.008  QM
    4  N         0.026055       0.000007      -1.957344       7    14.007  QM
    5  H        -0.965504       0.000015      -2.237364       1     1.008  QM
    6  H         0.477037      -0.838796      -2.342024       1     1.008  QM
    7  H         0.477117       0.838671      -2.342226       1     1.008  QM


 
 NEW SCF-ENERGY CALCULATED IN 10 CYCLES
 

 TOTAL ENERGY    =       -170.031391099

 ENERGY CHANGE =         -0.000546805
 ENERGY RATIO  =          1.349334961
 TRUST RADIUS  =          0.200000000
 
 BFGS DELTA*GAMMA: 0.540E-03
 
 BFGS DELTA*DE2*DELTA: 0.824E-03
 
 *** ENTERING OPTIMIZATION CYCLE: 6 ***
 

 PROJECTED CARTESIAN GRADIENTS IN A.U.

  NO.  ATOM        X             Y             Z

    1  O       -0.002486     -0.000001     -0.013754
    2  C        0.002406      0.000001      0.008656
    3  H        0.008448      0.000005      0.004855
    4  N       -0.001703     -0.000001      0.003644
    5  H        0.003811     -0.000001     -0.002521
    6  H       -0.002157      0.003595      0.004498
    7  H       -0.002157     -0.003594      0.004502


 ACTIVE CARTESIAN GRADIENTS

              1          2          3          4          5          6
          -0.003267  -0.000001  -0.017085  -0.000877  -0.000001   0.003070

              7          8          9         10         11         12
           0.010009   0.000005   0.003085   0.001817   0.000001  -0.002068

             13         14         15
           0.005276  -0.000000   0.005083


 FULL LOCAL GRADIENT

              1          2          3          4          5          6
          -0.002634   0.000001  -0.017330  -0.001731  -0.000001   0.001419

              7          8          9         10         11         12
           0.010321   0.000005   0.002438   0.001870   0.000001  -0.001388

             13         14         15
           0.005264  -0.000000   0.005083


 TANGENTIAL LOCAL GRADIENTS IN A.U.

              1          2          3          4          5          6
           0.000001  -0.017330  -0.001731  -0.000001   0.001419   0.010321

              7          8          9         10         11         12
           0.000005   0.002438   0.001870   0.000001  -0.001388   0.005264

             13         14
          -0.000000   0.005083

 COSANG =         0.791355806
 
 RMSQ FORCE :   0.0058357  MAXIMUM :   0.0003000  CONVERGED : NO
 MAX FORCE  :   0.0173301  MAXIMUM :   0.0004500  CONVERGED : NO
 RMSQ FORCE6:   0.1208019  MAXIMUM6:   0.0003000  CONVERGED : NO
 MAX FORCE6 :   0.4195646  MAXIMUM6:   0.0004500  CONVERGED : NO
 RMSQ DR    :   0.0155774  MAXIMUM :   0.0012000  CONVERGED : NO
 MAX DR     :   0.0419188  MAXIMUM :   0.0018000  CONVERGED : NO
 


 HESSIAN EIGENVALUES


                1           2           3           4           5           6
             0.12992     0.86547     0.99995     1.00000     1.00000     1.00000
 


                7           8           9          10          11          12
             1.00000     1.00000     1.00000     1.00000     1.00007     1.00155
 


               13          14
             1.16963     3.86054
 


 LAMBDA FOR LMQA STEP: 0.00

  |TANGENTIAL STEP| =   0.043852  |PARALLEL STEP| =   0.000172


 STEP IN NORMAL COORDINATES

              1          2          3          4          5          6
          -0.006864  -0.000003   0.002040  -0.009533  -0.000003  -0.002192

              7          8          9         10         11         12
          -0.033036  -0.000018  -0.005286  -0.012217  -0.000007  -0.020940

             13         14         15
          -0.004357  -0.000000  -0.007072

 DISPLACEMENT STEP IN ANGSTROM

  NO.  ATOM        X             Y             Z

    1  O       -0.002763     -0.000001      0.000911
    2  C        0.001541      0.000001     -0.001595
    3  H       -0.009680     -0.000006     -0.003958
    4  N        0.003531      0.000001     -0.003647
    5  H       -0.000220      0.000002      0.019312
    6  H        0.001214     -0.002646      0.000063
    7  H        0.001213      0.002646      0.000051


 ACTIVE CARTESIAN DISPLACEMENT STEP

              1          2          3          4          5          6
          -0.006864  -0.000003   0.002040  -0.009533  -0.000003  -0.002192

              7          8          9         10         11         12
          -0.033036  -0.000018  -0.005286  -0.012217  -0.000007  -0.020940

             13         14         15
          -0.004357  -0.000000  -0.007072
 
 PREDICTED ENERGY CHANGE: -0.000195822
 
 INTERPOLATION DISTANCE: 5.5954403204


 COORDINATES OF OPTIMIZATION STEP 6 IN ANGSTROM

  NO.  ATOM        X              Y              Z        Z-ATOM   MASS   TYPE

    1  O        -0.089428      -0.000017       0.748992       8    15.999  QM
    2  C         0.073364       0.000012       1.901548       6    12.011  QM
    3  H         0.136306       0.000135      -0.917147       1     1.008  QM
    4  N         0.029587       0.000008      -1.960991       7    14.007  QM
    5  H        -0.965723       0.000017      -2.218052       1     1.008  QM
    6  H         0.478251      -0.841442      -2.341961       1     1.008  QM
    7  H         0.478330       0.841317      -2.342175       1     1.008  QM


 
 NEW SCF-ENERGY CALCULATED IN 9 CYCLES
 

 TOTAL ENERGY    =       -170.031677811

 ENERGY CHANGE =         -0.000286712
 ENERGY RATIO  =          1.464146693
 TRUST RADIUS  =          0.200000000
 
 BFGS DELTA*GAMMA: 0.217E-03
 
 BFGS DELTA*DE2*DELTA: 0.400E-03
 
 *** ENTERING OPTIMIZATION CYCLE: 7 ***
 

 PROJECTED CARTESIAN GRADIENTS IN A.U.

  NO.  ATOM        X             Y             Z

    1  O       -0.002013     -0.000001     -0.009336
    2  C        0.001861      0.000001      0.005332
    3  H        0.005582      0.000003      0.003869
    4  N       -0.001274     -0.000001      0.001151
    5  H        0.004902     -0.000000      0.000831
    6  H       -0.002068      0.003441      0.004898
    7  H       -0.002068     -0.003440      0.004900


 ACTIVE CARTESIAN GRADIENTS

              1          2          3          4          5          6
          -0.002647  -0.000001  -0.011605  -0.000980  -0.000001   0.001408

              7          8          9         10         11         12
           0.006264   0.000003   0.002661   0.000212  -0.000000  -0.005198

             13         14         15
           0.005955  -0.000000   0.004866


 FULL LOCAL GRADIENT

              1          2          3          4          5          6
          -0.003676   0.000000  -0.011887  -0.001050  -0.000001   0.001105

              7          8          9         10         11         12
           0.006194   0.000003   0.001923   0.000264  -0.000000  -0.004357

             13         14         15
           0.005936  -0.000000   0.004861


 TANGENTIAL LOCAL GRADIENTS IN A.U.

              1          2          3          4          5          6
           0.000000  -0.011887  -0.001050  -0.000001   0.001105   0.006194

              7          8          9         10         11         12
           0.000003   0.001923   0.000264  -0.000000  -0.004357   0.005936

             13         14
          -0.000000   0.004861

 COSANG =         0.960471613
 
 RMSQ FORCE :   0.0043394  MAXIMUM :   0.0003000  CONVERGED : NO
 MAX FORCE  :   0.0118875  MAXIMUM :   0.0004500  CONVERGED : NO
 RMSQ FORCE6:   0.0194206  MAXIMUM6:   0.0003000  CONVERGED : NO
 MAX FORCE6 :   0.0724412  MAXIMUM6:   0.0004500  CONVERGED : NO
 RMSQ DR    :   0.0113225  MAXIMUM :   0.0012000  CONVERGED : NO
 MAX DR     :   0.0330362  MAXIMUM :   0.0018000  CONVERGED : NO
 


 HESSIAN EIGENVALUES


                1           2           3           4           5           6
             0.10307     0.78162     0.99995     1.00000     1.00000     1.00000
 


                7           8           9          10          11          12
             1.00000     1.00000     1.00000     1.00001     1.00120     1.00232
 


               13          14
             1.10545     3.07399
 


 LAMBDA FOR LMQA STEP: 0.00

  |TANGENTIAL STEP| =   0.035923  |PARALLEL STEP| =   0.000115


 STEP IN NORMAL COORDINATES

              1          2          3          4          5          6
          -0.004990  -0.000001   0.005117  -0.008538  -0.000003  -0.002708

              7          8          9         10         11         12
          -0.026817  -0.000013  -0.002073  -0.009041  -0.000005  -0.011491

             13         14         15
          -0.010381   0.000001  -0.010683

 DISPLACEMENT STEP IN ANGSTROM

  NO.  ATOM        X             Y             Z

    1  O       -0.002008     -0.000001      0.002216
    2  C        0.000953      0.000000     -0.002373
    3  H       -0.007621     -0.000004     -0.002114
    4  N        0.003018      0.000001     -0.002475
    5  H       -0.003205      0.000002      0.014477
    6  H        0.002143     -0.003998     -0.001882
    7  H        0.002142      0.003997     -0.001892


 ACTIVE CARTESIAN DISPLACEMENT STEP

              1          2          3          4          5          6
          -0.004990  -0.000001   0.005117  -0.008538  -0.000003  -0.002708

              7          8          9         10         11         12
          -0.026817  -0.000013  -0.002073  -0.009041  -0.000005  -0.011491

             13         14         15
          -0.010381   0.000001  -0.010683
 
 PREDICTED ENERGY CHANGE: -0.000134596
 
 INTERPOLATION DISTANCE: 5.5954403204


 COORDINATES OF OPTIMIZATION STEP 7 IN ANGSTROM

  NO.  ATOM        X              Y              Z        Z-ATOM   MASS   TYPE

    1  O        -0.091437      -0.000018       0.751207       8    15.999  QM
    2  C         0.074318       0.000012       1.899175       6    12.011  QM
    3  H         0.128686       0.000131      -0.919261       1     1.008  QM
    4  N         0.032604       0.000009      -1.963466       7    14.007  QM
    5  H        -0.968928       0.000019      -2.203575       1     1.008  QM
    6  H         0.480394      -0.845440      -2.343843       1     1.008  QM
    7  H         0.480473       0.845314      -2.344067       1     1.008  QM


 
 NEW SCF-ENERGY CALCULATED IN 9 CYCLES
 

 TOTAL ENERGY    =       -170.031840912

 ENERGY CHANGE =         -0.000163101
 ENERGY RATIO  =          1.211783310
 TRUST RADIUS  =          0.200000000
 
 BFGS DELTA*GAMMA: 0.216E-03
 
 BFGS DELTA*DE2*DELTA: 0.273E-03
 
 *** ENTERING OPTIMIZATION CYCLE: 8 ***
 

 PROJECTED CARTESIAN GRADIENTS IN A.U.

  NO.  ATOM        X             Y             Z

    1  O       -0.001046     -0.000001     -0.001156
    2  C        0.000692      0.000001     -0.003407
    3  H        0.003167      0.000002      0.003391
    4  N       -0.000516     -0.000000      0.000637
    5  H        0.002737     -0.000000      0.002590
    6  H       -0.001101      0.001455      0.004006
    7  H       -0.001101     -0.001455      0.004007


 ACTIVE CARTESIAN GRADIENTS

              1          2          3          4          5          6
          -0.001376  -0.000001  -0.001453  -0.001548  -0.000001  -0.004990

              7          8          9         10         11         12
           0.003039   0.000001   0.002484  -0.000212  -0.000000  -0.005317

             13         14         15
           0.003231  -0.000000   0.002058


 FULL LOCAL GRADIENT

              1          2          3          4          5          6
          -0.007729  -0.000000  -0.001769  -0.000095  -0.000000  -0.000878

              7          8          9         10         11         12
           0.000886   0.000000  -0.000037  -0.000077  -0.000000  -0.003319

             13         14         15
           0.003177  -0.000000   0.002033


 TANGENTIAL LOCAL GRADIENTS IN A.U.

              1          2          3          4          5          6
          -0.000000  -0.001769  -0.000095  -0.000000  -0.000878   0.000886

              7          8          9         10         11         12
           0.000000  -0.000037  -0.000077  -0.000000  -0.003319   0.003177

             13         14
          -0.000000   0.002033

 COSANG =         0.773879107
 
 RMSQ FORCE :   0.0014625  MAXIMUM :   0.0003000  CONVERGED : NO
 MAX FORCE  :   0.0033189  MAXIMUM :   0.0004500  CONVERGED : NO
 RMSQ FORCE6:   0.0089347  MAXIMUM6:   0.0003000  CONVERGED : NO
 MAX FORCE6 :   0.0313495  MAXIMUM6:   0.0004500  CONVERGED : NO
 RMSQ DR    :   0.0092753  MAXIMUM :   0.0012000  CONVERGED : NO
 MAX DR     :   0.0268171  MAXIMUM :   0.0018000  CONVERGED : NO
 


 HESSIAN EIGENVALUES


                1           2           3           4           5           6
             0.10978     0.65063     0.97603     0.99995     1.00000     1.00000
 


                7           8           9          10          11          12
             1.00000     1.00000     1.00000     1.00001     1.00006     1.00221
 


               13          14
             1.01578     3.04883
 


 LAMBDA FOR LMQA STEP: 0.00

  |TANGENTIAL STEP| =   0.007862  |PARALLEL STEP| =   0.000006


 STEP IN NORMAL COORDINATES

              1          2          3          4          5          6
          -0.000855   0.000000   0.002122  -0.002013  -0.000000  -0.000043

              7          8          9         10         11         12
          -0.002468  -0.000001   0.001419  -0.000889  -0.000000   0.002560

             13         14         15
          -0.004919   0.000001  -0.003590

 DISPLACEMENT STEP IN ANGSTROM

  NO.  ATOM        X             Y             Z

    1  O       -0.000344      0.000000      0.000911
    2  C        0.000105     -0.000000     -0.000493
    3  H       -0.000267     -0.000000      0.000498
    4  N        0.000389      0.000000      0.000001
    5  H       -0.002032      0.000000      0.000866
    6  H        0.000928     -0.001343     -0.001647
    7  H        0.000927      0.001343     -0.001648


 ACTIVE CARTESIAN DISPLACEMENT STEP

              1          2          3          4          5          6
          -0.000855   0.000000   0.002122  -0.002013  -0.000000  -0.000043

              7          8          9         10         11         12
          -0.002468  -0.000001   0.001419  -0.000889  -0.000000   0.002560

             13         14         15
          -0.004919   0.000001  -0.003590
 
 PREDICTED ENERGY CHANGE: -0.000019600
 
 INTERPOLATION DISTANCE: 5.5954403204
 
 *** SCFTOL TIGHTEN TO 0.250E-07 ***
 
 *** CDFTOL TIGHTEN TO 0.100E-04 ***


 COORDINATES OF OPTIMIZATION STEP 8 IN ANGSTROM

  NO.  ATOM        X              Y              Z        Z-ATOM   MASS   TYPE

    1  O        -0.091780      -0.000018       0.752119       8    15.999  QM
    2  C         0.074423       0.000012       1.898682       6    12.011  QM
    3  H         0.128418       0.000131      -0.918764       1     1.008  QM
    4  N         0.032994       0.000009      -1.963465       7    14.007  QM
    5  H        -0.970960       0.000019      -2.202709       1     1.008  QM
    6  H         0.481322      -0.846783      -2.345490       1     1.008  QM
    7  H         0.481400       0.846658      -2.345715       1     1.008  QM


 
 NEW SCF-ENERGY CALCULATED IN 12 CYCLES
 

 TOTAL ENERGY    =       -170.031866649

 ENERGY CHANGE =         -0.000025736
 ENERGY RATIO  =          1.313053348
 TRUST RADIUS  =          0.200000000
 
 BFGS DELTA*GAMMA: 0.271E-04
 
 BFGS DELTA*DE2*DELTA: 0.393E-04
 
 *** ENTERING OPTIMIZATION CYCLE: 9 ***
 

 PROJECTED CARTESIAN GRADIENTS IN A.U.

  NO.  ATOM        X             Y             Z

    1  O       -0.000736     -0.000001      0.001201
    2  C        0.000317      0.000000     -0.006511
    3  H        0.002936      0.000002      0.003645
    4  N       -0.000318     -0.000000      0.001436
    5  H        0.000957     -0.000000      0.002260
    6  H       -0.000435      0.000205      0.003217
    7  H       -0.000435     -0.000204      0.003217


 ACTIVE CARTESIAN GRADIENTS

              1          2          3          4          5          6
          -0.000968  -0.000001   0.001474  -0.001785  -0.000001  -0.007586

              7          8          9         10         11         12
           0.002709   0.000001   0.002687   0.000029  -0.000000  -0.003974

             13         14         15
           0.001208  -0.000000   0.000289


 FULL LOCAL GRADIENT

              1          2          3          4          5          6
          -0.009332  -0.000000   0.001162   0.000097  -0.000000  -0.001788

              7          8          9         10         11         12
          -0.000338  -0.000000  -0.000691   0.000206  -0.000000  -0.001451

             13         14         15
           0.001135  -0.000000   0.000253


 TANGENTIAL LOCAL GRADIENTS IN A.U.

              1          2          3          4          5          6
          -0.000000   0.001162   0.000097  -0.000000  -0.001788  -0.000338

              7          8          9         10         11         12
          -0.000000  -0.000691   0.000206  -0.000000  -0.001451   0.001135

             13         14
          -0.000000   0.000253

 COSANG =         0.506695242
 
 RMSQ FORCE :   0.0007858  MAXIMUM :   0.0003000  CONVERGED : NO
 MAX FORCE  :   0.0017876  MAXIMUM :   0.0004500  CONVERGED : NO
 RMSQ FORCE6:   0.0039807  MAXIMUM6:   0.0003000  CONVERGED : NO
 MAX FORCE6 :   0.0108941  MAXIMUM6:   0.0004500  CONVERGED : NO
 RMSQ DR    :   0.0020301  MAXIMUM :   0.0012000  CONVERGED : NO
 MAX DR     :   0.0049185  MAXIMUM :   0.0018000  CONVERGED : NO
 


 HESSIAN EIGENVALUES


                1           2           3           4           5           6
             0.11330     0.40281     0.87939     0.99998     1.00000     1.00000
 


                7           8           9          10          11          12
             1.00000     1.00000     1.00000     1.00000     1.00005     1.00188
 


               13          14
             1.10265     3.36161
 


 LAMBDA FOR LMQA STEP: 0.00

  |TANGENTIAL STEP| =   0.005463  |PARALLEL STEP| =   0.000003


 STEP IN NORMAL COORDINATES

              1          2          3          4          5          6
          -0.001064  -0.000000   0.000924  -0.001778  -0.000000   0.001014

              7          8          9         10         11         12
           0.000774   0.000001   0.001558  -0.000151   0.000000   0.003492

             13         14         15
          -0.002692   0.000000  -0.001081

 DISPLACEMENT STEP IN ANGSTROM

  NO.  ATOM        X             Y             Z

    1  O       -0.000428     -0.000000      0.000401
    2  C        0.000209      0.000000      0.000180
    3  H        0.000973      0.000001      0.000638
    4  N        0.000068     -0.000000      0.000136
    5  H       -0.001187      0.000000     -0.000491
    6  H        0.000473     -0.000405     -0.001438
    7  H        0.000473      0.000404     -0.001438


 ACTIVE CARTESIAN DISPLACEMENT STEP

              1          2          3          4          5          6
          -0.001064  -0.000000   0.000924  -0.001778  -0.000000   0.001014

              7          8          9         10         11         12
           0.000774   0.000001   0.001558  -0.000151   0.000000   0.003492

             13         14         15
          -0.002692   0.000000  -0.001081
 
 PREDICTED ENERGY CHANGE: -0.000006633
 
 INTERPOLATION DISTANCE: 5.5954403204


 COORDINATES OF OPTIMIZATION STEP 9 IN ANGSTROM

  NO.  ATOM        X              Y              Z        Z-ATOM   MASS   TYPE

    1  O        -0.092209      -0.000018       0.752520       8    15.999  QM
    2  C         0.074631       0.000012       1.898862       6    12.011  QM
    3  H         0.129391       0.000132      -0.918126       1     1.008  QM
    4  N         0.033062       0.000009      -1.963329       7    14.007  QM
    5  H        -0.972147       0.000019      -2.203200       1     1.008  QM
    6  H         0.481795      -0.847188      -2.346927       1     1.008  QM
    7  H         0.481873       0.847062      -2.347153       1     1.008  QM


 
 NEW SCF-ENERGY CALCULATED IN 11 CYCLES
 

 TOTAL ENERGY    =       -170.031876106

 ENERGY CHANGE =         -0.000009458
 ENERGY RATIO  =          1.425858647
 TRUST RADIUS  =          0.200000000
 
 BFGS DELTA*GAMMA: 0.769E-05
 
 BFGS DELTA*DE2*DELTA: 0.133E-04
 
 *** ENTERING OPTIMIZATION CYCLE: 10 ***
 

 PROJECTED CARTESIAN GRADIENTS IN A.U.

  NO.  ATOM        X             Y             Z

    1  O       -0.000730     -0.000001      0.001269
    2  C        0.000302      0.000000     -0.006921
    3  H        0.003008      0.000002      0.004030
    4  N       -0.000250     -0.000000      0.002000
    5  H       -0.000115      0.000000      0.001872
    6  H       -0.000048     -0.000440      0.002741
    7  H       -0.000048      0.000440      0.002741


 ACTIVE CARTESIAN GRADIENTS

              1          2          3          4          5          6
          -0.000960  -0.000001   0.001558  -0.001838  -0.000001  -0.008072

              7          8          9         10         11         12
           0.002786   0.000002   0.003016   0.000235  -0.000000  -0.003038

             13         14         15
           0.000015  -0.000000  -0.000623


 FULL LOCAL GRADIENT

              1          2          3          4          5          6
          -0.009575  -0.000000   0.001245   0.000078  -0.000000  -0.001977

              7          8          9         10         11         12
          -0.000432  -0.000000  -0.000559   0.000424  -0.000000  -0.000397

             13         14         15
          -0.000065  -0.000000  -0.000661


 TANGENTIAL LOCAL GRADIENTS IN A.U.

              1          2          3          4          5          6
          -0.000000   0.001245   0.000078  -0.000000  -0.001977  -0.000432

              7          8          9         10         11         12
          -0.000000  -0.000559   0.000424  -0.000000  -0.000397  -0.000065

             13         14
          -0.000000  -0.000661

 COSANG =         0.778345377
 
 RMSQ FORCE :   0.0006938  MAXIMUM :   0.0003000  CONVERGED : NO
 MAX FORCE  :   0.0019766  MAXIMUM :   0.0004500  CONVERGED : NO
 RMSQ FORCE6:   0.0034989  MAXIMUM6:   0.0003000  CONVERGED : NO
 MAX FORCE6 :   0.0093633  MAXIMUM6:   0.0004500  CONVERGED : NO
 RMSQ DR    :   0.0014105  MAXIMUM :   0.0012000  CONVERGED : NO
 MAX DR     :   0.0034925  MAXIMUM :   0.0018000  CONVERGED : NO
 


 HESSIAN EIGENVALUES


                1           2           3           4           5           6
             0.11443     0.21406     0.83713     1.00000     1.00000     1.00000
 


                7           8           9          10          11          12
             1.00000     1.00000     1.00000     1.00005     1.00043     1.00172
 


               13          14
             1.31748     3.18062
 


 LAMBDA FOR LMQA STEP: 0.00

  |TANGENTIAL STEP| =   0.006476  |PARALLEL STEP| =   0.000004


 STEP IN NORMAL COORDINATES

              1          2          3          4          5          6
          -0.002319  -0.000000   0.000941  -0.003448  -0.000001   0.001966

              7          8          9         10         11         12
           0.000291   0.000001   0.001493  -0.000880   0.000001   0.003431

             13         14         15
          -0.002248   0.000000  -0.000069

 DISPLACEMENT STEP IN ANGSTROM

  NO.  ATOM        X             Y             Z

    1  O       -0.000933     -0.000000      0.000417
    2  C        0.000502      0.000000      0.000516
    3  H        0.001415      0.000001      0.000470
    4  N        0.000193      0.000000     -0.000129
    5  H       -0.000888     -0.000000      0.000251
    6  H        0.000369     -0.000026     -0.001841
    7  H        0.000369      0.000026     -0.001841


 ACTIVE CARTESIAN DISPLACEMENT STEP

              1          2          3          4          5          6
          -0.002319  -0.000000   0.000941  -0.003448  -0.000001   0.001966

              7          8          9         10         11         12
           0.000291   0.000001   0.001493  -0.000880   0.000001   0.003431

             13         14         15
          -0.002248   0.000000  -0.000069
 
 PREDICTED ENERGY CHANGE: -0.000005556
 
 INTERPOLATION DISTANCE: 5.5954403204


 COORDINATES OF OPTIMIZATION STEP 10 IN ANGSTROM

  NO.  ATOM        X              Y              Z        Z-ATOM   MASS   TYPE

    1  O        -0.093141      -0.000018       0.752937       8    15.999  QM
    2  C         0.075133       0.000013       1.899378       6    12.011  QM
    3  H         0.130806       0.000132      -0.917656       1     1.008  QM
    4  N         0.033255       0.000009      -1.963458       7    14.007  QM
    5  H        -0.973035       0.000019      -2.202949       1     1.008  QM
    6  H         0.482164      -0.847214      -2.348768       1     1.008  QM
    7  H         0.482242       0.847088      -2.348994       1     1.008  QM


 
 NEW SCF-ENERGY CALCULATED IN 10 CYCLES
 

 TOTAL ENERGY    =       -170.031884872

 ENERGY CHANGE =         -0.000008766
 ENERGY RATIO  =          1.577722454
 TRUST RADIUS  =          0.200000000
 
 BFGS DELTA*GAMMA: 0.487E-05
 
 BFGS DELTA*DE2*DELTA: 0.112E-04
 
 *** ENTERING OPTIMIZATION CYCLE: 11 ***
 

 PROJECTED CARTESIAN GRADIENTS IN A.U.

  NO.  ATOM        X             Y             Z

    1  O       -0.000816     -0.000001      0.000592
    2  C        0.000401      0.000000     -0.006318
    3  H        0.003051      0.000002      0.004520
    4  N       -0.000219     -0.000000      0.002286
    5  H       -0.000869     -0.000000      0.001640
    6  H        0.000251     -0.000825      0.002386
    7  H        0.000251      0.000825      0.002386


 ACTIVE CARTESIAN GRADIENTS

              1          2          3          4          5          6
          -0.001074  -0.000001   0.000717  -0.001821  -0.000001  -0.007696

              7          8          9         10         11         12
           0.002830   0.000002   0.003484   0.000328   0.000000  -0.002424

             13         14         15
          -0.000849   0.000000  -0.001167


 FULL LOCAL GRADIENT

              1          2          3          4          5          6
          -0.009282  -0.000000   0.000405  -0.000007  -0.000000  -0.001853

              7          8          9         10         11         12
          -0.000256  -0.000000   0.000000   0.000512   0.000000   0.000165

             13         14         15
          -0.000931   0.000000  -0.001205


 TANGENTIAL LOCAL GRADIENTS IN A.U.

              1          2          3          4          5          6
          -0.000000   0.000405  -0.000007  -0.000000  -0.001853  -0.000256

              7          8          9         10         11         12
          -0.000000   0.000000   0.000512   0.000000   0.000165  -0.000931

             13         14
           0.000000  -0.001205

 COSANG =         0.812912859
 
 RMSQ FORCE :   0.0006693  MAXIMUM :   0.0003000  CONVERGED : NO
 MAX FORCE  :   0.0018533  MAXIMUM :   0.0004500  CONVERGED : NO
 RMSQ FORCE6:   0.0028567  MAXIMUM6:   0.0003000  CONVERGED : NO
 MAX FORCE6 :   0.0082751  MAXIMUM6:   0.0004500  CONVERGED : NO
 RMSQ DR    :   0.0016720  MAXIMUM :   0.0012000  CONVERGED : NO
 MAX DR     :   0.0034484  MAXIMUM :   0.0018000  CONVERGED : NO
 


 HESSIAN EIGENVALUES


                1           2           3           4           5           6
             0.08631     0.12288     0.81077     1.00000     1.00000     1.00000
 


                7           8           9          10          11          12
             1.00000     1.00000     1.00000     1.00009     1.00143     1.00284
 


               13          14
             1.37626     3.16110
 


 LAMBDA FOR LMQA STEP: 0.00

  |TANGENTIAL STEP| =   0.013478  |PARALLEL STEP| =   0.000016


 STEP IN NORMAL COORDINATES

              1          2          3          4          5          6
          -0.005784  -0.000001   0.002129  -0.008534  -0.000002   0.004445

              7          8          9         10         11         12
          -0.000756   0.000001   0.001847  -0.002723   0.000002   0.005394

             13         14         15
          -0.003020  -0.000000   0.001209

 DISPLACEMENT STEP IN ANGSTROM

  NO.  ATOM        X             Y             Z

    1  O       -0.002327     -0.000000      0.000946
    2  C        0.001259      0.000000      0.001143
    3  H        0.002907      0.000001      0.000221
    4  N        0.000572      0.000000     -0.000634
    5  H       -0.000980     -0.000000      0.001826
    6  H        0.000433      0.000452     -0.003698
    7  H        0.000432     -0.000453     -0.003699


 ACTIVE CARTESIAN DISPLACEMENT STEP

              1          2          3          4          5          6
          -0.005784  -0.000001   0.002129  -0.008534  -0.000002   0.004445

              7          8          9         10         11         12
          -0.000756   0.000001   0.001847  -0.002723   0.000002   0.005394

             13         14         15
          -0.003020  -0.000000   0.001209
 
 PREDICTED ENERGY CHANGE: -0.000009660
 
 INTERPOLATION DISTANCE: 5.5954403204


 COORDINATES OF OPTIMIZATION STEP 11 IN ANGSTROM

  NO.  ATOM        X              Y              Z        Z-ATOM   MASS   TYPE

    1  O        -0.095468      -0.000018       0.753883       8    15.999  QM
    2  C         0.076392       0.000013       1.900521       6    12.011  QM
    3  H         0.133714       0.000133      -0.917435       1     1.008  QM
    4  N         0.033826       0.000010      -1.964092       7    14.007  QM
    5  H        -0.974015       0.000019      -2.201123       1     1.008  QM
    6  H         0.482597      -0.846762      -2.352467       1     1.008  QM
    7  H         0.482674       0.846634      -2.352693       1     1.008  QM


 
 NEW SCF-ENERGY CALCULATED IN 10 CYCLES
 

 TOTAL ENERGY    =       -170.031899775

 ENERGY CHANGE =         -0.000014903
 ENERGY RATIO  =          1.542785653
 TRUST RADIUS  =          0.200000000
 
 BFGS DELTA*GAMMA: 0.940E-05
 
 BFGS DELTA*DE2*DELTA: 0.196E-04
 
 *** ENTERING OPTIMIZATION CYCLE: 12 ***
 

 PROJECTED CARTESIAN GRADIENTS IN A.U.

  NO.  ATOM        X             Y             Z

    1  O       -0.001026     -0.000001     -0.000706
    2  C        0.000633      0.000001     -0.004894
    3  H        0.003024      0.000002      0.005281
    4  N       -0.000208      0.000000      0.002419
    5  H       -0.001605     -0.000000      0.001511
    6  H        0.000628     -0.001105      0.001950
    7  H        0.000628      0.001103      0.001950


 ACTIVE CARTESIAN GRADIENTS

              1          2          3          4          5          6
          -0.001349  -0.000001  -0.000896  -0.001744  -0.000001  -0.006631

              7          8          9         10         11         12
           0.002778   0.000002   0.004258   0.000272   0.000001  -0.001838

             13         14         15
          -0.001776   0.000000  -0.001561


 FULL LOCAL GRADIENT

              1          2          3          4          5          6
          -0.008557  -0.000000  -0.001223  -0.000099  -0.000000  -0.001451

              7          8          9         10         11         12
           0.000065   0.000000   0.001084   0.000441   0.000001   0.000578

             13         14         15
          -0.001856   0.000000  -0.001594


 TANGENTIAL LOCAL GRADIENTS IN A.U.

              1          2          3          4          5          6
          -0.000000  -0.001223  -0.000099  -0.000000  -0.001451   0.000065

              7          8          9         10         11         12
           0.000000   0.001084   0.000441   0.000001   0.000578  -0.001856

             13         14
           0.000000  -0.001594

 COSANG =         0.730201870
 
 RMSQ FORCE :   0.0008986  MAXIMUM :   0.0003000  CONVERGED : NO
 MAX FORCE  :   0.0018557  MAXIMUM :   0.0004500  CONVERGED : NO
 RMSQ FORCE6:   0.0015662  MAXIMUM6:   0.0003000  CONVERGED : NO
 MAX FORCE6 :   0.0045343  MAXIMUM6:   0.0004500  CONVERGED : NO
 RMSQ DR    :   0.0034800  MAXIMUM :   0.0012000  CONVERGED : NO
 MAX DR     :   0.0085336  MAXIMUM :   0.0018000  CONVERGED : NO
 


 HESSIAN EIGENVALUES


                1           2           3           4           5           6
             0.04167     0.12215     0.78934     0.99999     1.00000     1.00000
 


                7           8           9          10          11          12
             1.00000     1.00000     1.00000     1.00010     1.00136     1.01110
 


               13          14
             1.22891     3.60648
 


 LAMBDA FOR LMQA STEP: 0.00

  |TANGENTIAL STEP| =   0.022280  |PARALLEL STEP| =   0.000044


 STEP IN NORMAL COORDINATES

              1          2          3          4          5          6
          -0.010009  -0.000001   0.003940  -0.015068  -0.000003   0.007330

              7          8          9         10         11         12
          -0.001871   0.000001   0.001200  -0.004905   0.000000   0.007207

             13         14         15
          -0.002790  -0.000001   0.003348

 DISPLACEMENT STEP IN ANGSTROM

  NO.  ATOM        X             Y             Z

    1  O       -0.004026     -0.000001      0.001747
    2  C        0.002152      0.000000      0.001764
    3  H        0.004899      0.000002     -0.000659
    4  N        0.001040      0.000000     -0.001283
    5  H       -0.000598     -0.000000      0.003890
    6  H        0.000218      0.001252     -0.005749
    7  H        0.000217     -0.001253     -0.005751


 ACTIVE CARTESIAN DISPLACEMENT STEP

              1          2          3          4          5          6
          -0.010009  -0.000001   0.003940  -0.015068  -0.000003   0.007330

              7          8          9         10         11         12
          -0.001871   0.000001   0.001200  -0.004905   0.000000   0.007207

             13         14         15
          -0.002790  -0.000001   0.003348
 
 PREDICTED ENERGY CHANGE: -0.000013438
 
 INTERPOLATION DISTANCE: 5.5954403204


 COORDINATES OF OPTIMIZATION STEP 12 IN ANGSTROM

  NO.  ATOM        X              Y              Z        Z-ATOM   MASS   TYPE

    1  O        -0.099493      -0.000019       0.755630       8    15.999  QM
    2  C         0.078544       0.000013       1.902285       6    12.011  QM
    3  H         0.138613       0.000135      -0.918094       1     1.008  QM
    4  N         0.034866       0.000010      -1.965375       7    14.007  QM
    5  H        -0.974614       0.000018      -2.197233       1     1.008  QM
    6  H         0.482814      -0.845510      -2.358215       1     1.008  QM
    7  H         0.482890       0.845381      -2.358444       1     1.008  QM


 
 NEW SCF-ENERGY CALCULATED IN 10 CYCLES
 

 TOTAL ENERGY    =       -170.031920819

 ENERGY CHANGE =         -0.000021044
 ENERGY RATIO  =          1.566050387
 TRUST RADIUS  =          0.200000000
 
 BFGS DELTA*GAMMA: 0.124E-04
 
 BFGS DELTA*DE2*DELTA: 0.277E-04
 
 *** ENTERING OPTIMIZATION CYCLE: 13 ***
 

 PROJECTED CARTESIAN GRADIENTS IN A.U.

  NO.  ATOM        X             Y             Z

    1  O       -0.001249     -0.000001     -0.002242
    2  C        0.000896      0.000001     -0.003021
    3  H        0.002906      0.000002      0.006014
    4  N       -0.000268      0.000000      0.002329
    5  H       -0.001925     -0.000000      0.001577
    6  H        0.000951     -0.001015      0.001545
    7  H        0.000951      0.001014      0.001545


 ACTIVE CARTESIAN GRADIENTS

              1          2          3          4          5          6
          -0.001644  -0.000001  -0.002804  -0.001630  -0.000001  -0.005127

              7          8          9         10         11         12
           0.002611   0.000002   0.005044  -0.000027   0.000001  -0.001472

             13         14         15
          -0.002336   0.000000  -0.001434


 FULL LOCAL GRADIENT

              1          2          3          4          5          6
          -0.007529  -0.000000  -0.003140  -0.000219  -0.000000  -0.000886

              7          8          9         10         11         12
           0.000432   0.000001   0.002342   0.000115   0.000001   0.000673

             13         14         15
          -0.002410   0.000000  -0.001459


 TANGENTIAL LOCAL GRADIENTS IN A.U.

              1          2          3          4          5          6
          -0.000000  -0.003140  -0.000219  -0.000000  -0.000886   0.000432

              7          8          9         10         11         12
           0.000001   0.002342   0.000115   0.000001   0.000673  -0.002410

             13         14
           0.000000  -0.001459

 COSANG =         0.893596288
 
 RMSQ FORCE :   0.0013301  MAXIMUM :   0.0003000  CONVERGED : NO
 MAX FORCE  :   0.0031399  MAXIMUM :   0.0004500  CONVERGED : NO
 RMSQ FORCE6:   0.0005179  MAXIMUM6:   0.0003000  CONVERGED : NO
 MAX FORCE6 :   0.0011418  MAXIMUM6:   0.0004500  CONVERGED : NO
 RMSQ DR    :   0.0057527  MAXIMUM :   0.0012000  CONVERGED : NO
 MAX DR     :   0.0150682  MAXIMUM :   0.0018000  CONVERGED : NO
 


 HESSIAN EIGENVALUES


                1           2           3           4           5           6
             0.02136     0.12227     0.72351     0.99987     1.00000     1.00000
 


                7           8           9          10          11          12
             1.00000     1.00000     1.00000     1.00029     1.00094     1.03515
 


               13          14
             1.04819     3.92718
 


 LAMBDA FOR LMQA STEP: 0.00

  |TANGENTIAL STEP| =   0.036982  |PARALLEL STEP| =   0.000122


 STEP IN NORMAL COORDINATES

              1          2          3          4          5          6
          -0.016813  -0.000001   0.007395  -0.025812  -0.000004   0.011817

              7          8          9         10         11         12
          -0.003149   0.000002  -0.000452  -0.007964   0.000000   0.010224

             13         14         15
          -0.002165  -0.000002   0.006454

 DISPLACEMENT STEP IN ANGSTROM

  NO.  ATOM        X             Y             Z

    1  O       -0.006762     -0.000001      0.003271
    2  C        0.003562      0.000000      0.002575
    3  H        0.008383      0.000002     -0.002419
    4  N        0.001829      0.000000     -0.002292
    5  H        0.000052     -0.000001      0.007014
    6  H       -0.000304      0.002415     -0.008984
    7  H       -0.000305     -0.002415     -0.008986


 ACTIVE CARTESIAN DISPLACEMENT STEP

              1          2          3          4          5          6
          -0.016813  -0.000001   0.007395  -0.025812  -0.000004   0.011817

              7          8          9         10         11         12
          -0.003149   0.000002  -0.000452  -0.007964   0.000000   0.010224

             13         14         15
          -0.002165  -0.000002   0.006454
 
 PREDICTED ENERGY CHANGE: -0.000019926
 
 INTERPOLATION DISTANCE: 5.5954403204


 COORDINATES OF OPTIMIZATION STEP 13 IN ANGSTROM

  NO.  ATOM        X              Y              Z        Z-ATOM   MASS   TYPE

    1  O        -0.106255      -0.000019       0.758901       8    15.999  QM
    2  C         0.082105       0.000013       1.904860       6    12.011  QM
    3  H         0.146996       0.000137      -0.920513       1     1.008  QM
    4  N         0.036695       0.000010      -1.967667       7    14.007  QM
    5  H        -0.974561       0.000018      -2.190219       1     1.008  QM
    6  H         0.482510      -0.843095      -2.367200       1     1.008  QM
    7  H         0.482585       0.842966      -2.367430       1     1.008  QM


 
 NEW SCF-ENERGY CALCULATED IN 13 CYCLES
 

 TOTAL ENERGY    =       -170.031949750

 ENERGY CHANGE =         -0.000028931
 ENERGY RATIO  =          1.451935713
 TRUST RADIUS  =          0.200000000
 
 BFGS DELTA*GAMMA: 0.236E-04
 
 BFGS DELTA*DE2*DELTA: 0.424E-04
 
 *** ENTERING OPTIMIZATION CYCLE: 14 ***
 

 PROJECTED CARTESIAN GRADIENTS IN A.U.

  NO.  ATOM        X             Y             Z

    1  O       -0.001542     -0.000001     -0.003711
    2  C        0.001223      0.000001     -0.001015
    3  H        0.002665      0.000002      0.006468
    4  N       -0.000375     -0.000000      0.002039
    5  H       -0.001654     -0.000000      0.001865
    6  H        0.001154     -0.000370      0.001178
    7  H        0.001154      0.000370      0.001178


 ACTIVE CARTESIAN GRADIENTS

              1          2          3          4          5          6
          -0.002029  -0.000001  -0.004634  -0.001499  -0.000001  -0.003412

              7          8          9         10         11         12
           0.002273   0.000002   0.005594  -0.000599  -0.000000  -0.001334

             13         14         15
          -0.002344  -0.000001  -0.000524


 FULL LOCAL GRADIENT

              1          2          3          4          5          6
          -0.006298   0.000000  -0.005005  -0.000230  -0.000000  -0.000174

              7          8          9         10         11         12
           0.000700   0.000001   0.003464  -0.000490   0.000000   0.000469

             13         14         15
          -0.002408  -0.000001  -0.000537


 TANGENTIAL LOCAL GRADIENTS IN A.U.

              1          2          3          4          5          6
           0.000000  -0.005005  -0.000230  -0.000000  -0.000174   0.000700

              7          8          9         10         11         12
           0.000001   0.003464  -0.000490   0.000000   0.000469  -0.002408

             13         14
          -0.000001  -0.000537

 COSANG =         0.942760400
 
 RMSQ FORCE :   0.0017763  MAXIMUM :   0.0003000  CONVERGED : NO
 MAX FORCE  :   0.0050049  MAXIMUM :   0.0004500  CONVERGED : NO
 RMSQ FORCE6:   0.0009325  MAXIMUM6:   0.0003000  CONVERGED : NO
 MAX FORCE6 :   0.0029274  MAXIMUM6:   0.0004500  CONVERGED : NO
 RMSQ DR    :   0.0095487  MAXIMUM :   0.0012000  CONVERGED : NO
 MAX DR     :   0.0258121  MAXIMUM :   0.0018000  CONVERGED : NO
 


 HESSIAN EIGENVALUES


                1           2           3           4           5           6
             0.01539     0.12213     0.61246     0.95792     1.00000     1.00000
 


                7           8           9          10          11          12
             1.00000     1.00000     1.00000     1.00006     1.00048     1.00247
 


               13          14
             1.08218     3.73652
 


 LAMBDA FOR LMQA STEP: 0.00

  |TANGENTIAL STEP| =   0.034077  |PARALLEL STEP| =   0.000104


 STEP IN NORMAL COORDINATES

              1          2          3          4          5          6
          -0.015236  -0.000001   0.008084  -0.024409  -0.000005   0.010535

              7          8          9         10         11         12
          -0.002052   0.000001  -0.002998  -0.006504   0.000000   0.007973

             13         14         15
           0.000533  -0.000000   0.006133

 DISPLACEMENT STEP IN ANGSTROM

  NO.  ATOM        X             Y             Z

    1  O       -0.006126     -0.000000      0.003560
    2  C        0.003127     -0.000000      0.001932
    3  H        0.008250      0.000002     -0.003639
    4  N        0.001744      0.000000     -0.002274
    5  H        0.000997     -0.000000      0.006493
    6  H       -0.001065      0.002294     -0.007615
    7  H       -0.001067     -0.002295     -0.007617


 ACTIVE CARTESIAN DISPLACEMENT STEP

              1          2          3          4          5          6
          -0.015236  -0.000001   0.008084  -0.024409  -0.000005   0.010535

              7          8          9         10         11         12
          -0.002052   0.000001  -0.002998  -0.006504   0.000000   0.007973

             13         14         15
           0.000533  -0.000000   0.006133
 
 PREDICTED ENERGY CHANGE: -0.000018679
 
 INTERPOLATION DISTANCE: 5.5954403204


 COORDINATES OF OPTIMIZATION STEP 14 IN ANGSTROM

  NO.  ATOM        X              Y              Z        Z-ATOM   MASS   TYPE

    1  O        -0.112382      -0.000020       0.762461       8    15.999  QM
    2  C         0.085232       0.000013       1.906792       6    12.011  QM
    3  H         0.155246       0.000139      -0.924152       1     1.008  QM
    4  N         0.038439       0.000010      -1.969941       7    14.007  QM
    5  H        -0.973564       0.000018      -2.183726       1     1.008  QM
    6  H         0.481446      -0.840800      -2.374814       1     1.008  QM
    7  H         0.481518       0.840671      -2.375046       1     1.008  QM


 
 NEW SCF-ENERGY CALCULATED IN 12 CYCLES
 

 TOTAL ENERGY    =       -170.031978605

 ENERGY CHANGE =         -0.000028855
 ENERGY RATIO  =          1.544781347
 TRUST RADIUS  =          0.200000000
 
 BFGS DELTA*GAMMA: 0.191E-04
 
 BFGS DELTA*DE2*DELTA: 0.397E-04
 
 *** ENTERING OPTIMIZATION CYCLE: 15 ***
 

 PROJECTED CARTESIAN GRADIENTS IN A.U.

  NO.  ATOM        X             Y             Z

    1  O       -0.001562     -0.000001     -0.003166
    2  C        0.001221      0.000001     -0.001241
    3  H        0.002445      0.000002      0.006109
    4  N       -0.000471     -0.000000      0.001707
    5  H       -0.000719     -0.000000      0.002172
    6  H        0.001020      0.000597      0.001127
    7  H        0.001021     -0.000596      0.001128


 ACTIVE CARTESIAN GRADIENTS

              1          2          3          4          5          6
          -0.002057  -0.000001  -0.003961  -0.001514  -0.000001  -0.003375

              7          8          9         10         11         12
           0.001967   0.000002   0.005323  -0.001118  -0.000000  -0.001560

             13         14         15
          -0.001519  -0.000001   0.000843


 FULL LOCAL GRADIENT

              1          2          3          4          5          6
          -0.006208   0.000000  -0.004360  -0.000058  -0.000000  -0.000014

              7          8          9         10         11         12
           0.000402   0.000001   0.003242  -0.001019  -0.000000   0.000212

             13         14         15
          -0.001582  -0.000001   0.000837


 TANGENTIAL LOCAL GRADIENTS IN A.U.

              1          2          3          4          5          6
           0.000000  -0.004360  -0.000058  -0.000000  -0.000014   0.000402

              7          8          9         10         11         12
           0.000001   0.003242  -0.001019  -0.000000   0.000212  -0.001582

             13         14
          -0.000001   0.000837

 COSANG =         0.963124914
 
 RMSQ FORCE :   0.0015577  MAXIMUM :   0.0003000  CONVERGED : NO
 MAX FORCE  :   0.0043600  MAXIMUM :   0.0004500  CONVERGED : NO
 RMSQ FORCE6:   0.0006434  MAXIMUM6:   0.0003000  CONVERGED : NO
 MAX FORCE6 :   0.0020070  MAXIMUM6:   0.0004500  CONVERGED : NO
 RMSQ DR    :   0.0087988  MAXIMUM :   0.0012000  CONVERGED : NO
 MAX DR     :   0.0244095  MAXIMUM :   0.0018000  CONVERGED : NO
 


 HESSIAN EIGENVALUES


                1           2           3           4           5           6
             0.01313     0.12180     0.43955     0.89528     1.00000     1.00000
 


                7           8           9          10          11          12
             1.00000     1.00000     1.00000     1.00005     1.00067     1.00199
 


               13          14
             1.17519     2.89751
 


 LAMBDA FOR LMQA STEP: 0.00

  |TANGENTIAL STEP| =   0.031102  |PARALLEL STEP| =   0.000086


 STEP IN NORMAL COORDINATES

              1          2          3          4          5          6
          -0.013284  -0.000001   0.008670  -0.022754  -0.000004   0.009277

              7          8          9         10         11         12
          -0.000175   0.000000  -0.005698  -0.004125  -0.000000   0.005900

             13         14         15
           0.003016   0.000003   0.004298

 DISPLACEMENT STEP IN ANGSTROM

  NO.  ATOM        X             Y             Z

    1  O       -0.005340     -0.000000      0.003801
    2  C        0.002591     -0.000000      0.001337
    3  H        0.008327      0.000002     -0.004893
    4  N        0.001673      0.000000     -0.002187
    5  H        0.001581      0.000001      0.005448
    6  H       -0.001904      0.001608     -0.006079
    7  H       -0.001908     -0.001609     -0.006082


 ACTIVE CARTESIAN DISPLACEMENT STEP

              1          2          3          4          5          6
          -0.013284  -0.000001   0.008670  -0.022754  -0.000004   0.009277

              7          8          9         10         11         12
          -0.000175   0.000000  -0.005698  -0.004125  -0.000000   0.005900

             13         14         15
           0.003016   0.000003   0.004298
 
 PREDICTED ENERGY CHANGE: -0.000019614
 
 INTERPOLATION DISTANCE: 5.5954403204


 COORDINATES OF OPTIMIZATION STEP 15 IN ANGSTROM

  NO.  ATOM        X              Y              Z        Z-ATOM   MASS   TYPE

    1  O        -0.117722      -0.000020       0.766262       8    15.999  QM
    2  C         0.087824       0.000013       1.908129       6    12.011  QM
    3  H         0.163573       0.000141      -0.929045       1     1.008  QM
    4  N         0.040112       0.000010      -1.972128       7    14.007  QM
    5  H        -0.971984       0.000018      -2.178278       1     1.008  QM
    6  H         0.479541      -0.839193      -2.380894       1     1.008  QM
    7  H         0.479610       0.839062      -2.381128       1     1.008  QM


 
 NEW SCF-ENERGY CALCULATED IN 10 CYCLES
 

 TOTAL ENERGY    =       -170.032006593

 ENERGY CHANGE =         -0.000027988
 ENERGY RATIO  =          1.426911145
 TRUST RADIUS  =          0.200000000
 
 BFGS DELTA*GAMMA: 0.246E-04
 
 BFGS DELTA*DE2*DELTA: 0.410E-04
 
 *** ENTERING OPTIMIZATION CYCLE: 16 ***
 

 PROJECTED CARTESIAN GRADIENTS IN A.U.

  NO.  ATOM        X             Y             Z

    1  O       -0.001235     -0.000001     -0.000922
    2  C        0.000827      0.000000     -0.003522
    3  H        0.002277      0.000002      0.004860
    4  N       -0.000513     -0.000000      0.001617
    5  H        0.000508      0.000000      0.002332
    6  H        0.000597      0.001589      0.001305
    7  H        0.000597     -0.001589      0.001306


 ACTIVE CARTESIAN GRADIENTS

              1          2          3          4          5          6
          -0.001626  -0.000001  -0.001173  -0.001706  -0.000001  -0.004974

              7          8          9         10         11         12
           0.001727   0.000002   0.004110  -0.001390   0.000000  -0.001856

             13         14         15
          -0.000188  -0.000000   0.002247


 FULL LOCAL GRADIENT

              1          2          3          4          5          6
          -0.007068   0.000000  -0.001551   0.000096  -0.000000  -0.000437

              7          8          9         10         11         12
          -0.000409   0.000001   0.001584  -0.001283   0.000000   0.000162

             13         14         15
          -0.000255  -0.000000   0.002245


 TANGENTIAL LOCAL GRADIENTS IN A.U.

              1          2          3          4          5          6
           0.000000  -0.001551   0.000096  -0.000000  -0.000437  -0.000409

              7          8          9         10         11         12
           0.000001   0.001584  -0.001283   0.000000   0.000162  -0.000255

             13         14
          -0.000000   0.002245

 COSANG =         0.758726281
 
 RMSQ FORCE :   0.0009282  MAXIMUM :   0.0003000  CONVERGED : NO
 MAX FORCE  :   0.0022453  MAXIMUM :   0.0004500  CONVERGED : NO
 RMSQ FORCE6:   0.0005187  MAXIMUM6:   0.0003000  CONVERGED : NO
 MAX FORCE6 :   0.0016244  MAXIMUM6:   0.0004500  CONVERGED : NO
 RMSQ DR    :   0.0080305  MAXIMUM :   0.0012000  CONVERGED : NO
 MAX DR     :   0.0227540  MAXIMUM :   0.0018000  CONVERGED : NO
 


 HESSIAN EIGENVALUES


                1           2           3           4           5           6
             0.01136     0.12106     0.33253     0.84682     1.00000     1.00000
 


                7           8           9          10          11          12
             1.00000     1.00000     1.00000     1.00004     1.00120     1.00308
 


               13          14
             1.17117     2.82378
 


 LAMBDA FOR LMQA STEP: 0.00

  |TANGENTIAL STEP| =   0.020273  |PARALLEL STEP| =   0.000037


 STEP IN NORMAL COORDINATES

              1          2          3          4          5          6
          -0.008311  -0.000001   0.006202  -0.014930  -0.000003   0.006237

              7          8          9         10         11         12
           0.001358  -0.000000  -0.004786  -0.000897  -0.000001   0.003210

             13         14         15
           0.002408   0.000001  -0.000050

 DISPLACEMENT STEP IN ANGSTROM

  NO.  ATOM        X             Y             Z

    1  O       -0.003340     -0.000000      0.002713
    2  C        0.001557      0.000000      0.000829
    3  H        0.006033      0.000001     -0.003771
    4  N        0.001211     -0.000000     -0.001600
    5  H        0.000774      0.000001      0.002957
    6  H       -0.001694     -0.000019     -0.003443
    7  H       -0.001696      0.000019     -0.003445


 ACTIVE CARTESIAN DISPLACEMENT STEP

              1          2          3          4          5          6
          -0.008311  -0.000001   0.006202  -0.014930  -0.000003   0.006237

              7          8          9         10         11         12
           0.001358  -0.000000  -0.004786  -0.000897  -0.000001   0.003210

             13         14         15
           0.002408   0.000001  -0.000050
 
 PREDICTED ENERGY CHANGE: -0.000010803
 
 INTERPOLATION DISTANCE: 5.5954403204


 COORDINATES OF OPTIMIZATION STEP 16 IN ANGSTROM

  NO.  ATOM        X              Y              Z        Z-ATOM   MASS   TYPE

    1  O        -0.121061      -0.000020       0.768975       8    15.999  QM
    2  C         0.089381       0.000013       1.908958       6    12.011  QM
    3  H         0.169606       0.000142      -0.932816       1     1.008  QM
    4  N         0.041322       0.000010      -1.973729       7    14.007  QM
    5  H        -0.971209       0.000019      -2.175321       1     1.008  QM
    6  H         0.477847      -0.839212      -2.384337       1     1.008  QM
    7  H         0.477914       0.839081      -2.384573       1     1.008  QM


 
 NEW SCF-ENERGY CALCULATED IN 10 CYCLES
 

 TOTAL ENERGY    =       -170.032023139

 ENERGY CHANGE =         -0.000016546
 ENERGY RATIO  =          1.531593180
 TRUST RADIUS  =          0.200000000
 
 BFGS DELTA*GAMMA: 0.109E-04
 
 BFGS DELTA*DE2*DELTA: 0.222E-04
 
 *** ENTERING OPTIMIZATION CYCLE: 17 ***
 

 PROJECTED CARTESIAN GRADIENTS IN A.U.

  NO.  ATOM        X             Y             Z

    1  O       -0.000934     -0.000001      0.001008
    2  C        0.000460      0.000000     -0.005675
    3  H        0.002234      0.000002      0.003786
    4  N       -0.000428     -0.000000      0.001801
    5  H        0.000929      0.000000      0.002234
    6  H        0.000283      0.001852      0.001419
    7  H        0.000283     -0.001852      0.001420


 ACTIVE CARTESIAN GRADIENTS

              1          2          3          4          5          6
          -0.001230  -0.000001   0.001226  -0.001910  -0.000001  -0.006596

              7          8          9         10         11         12
           0.001641   0.000002   0.003024  -0.001225  -0.000000  -0.001849

             13         14         15
           0.000427  -0.000000   0.002619


 FULL LOCAL GRADIENT

              1          2          3          4          5          6
          -0.007926  -0.000000   0.000875   0.000171  -0.000000  -0.000900

              7          8          9         10         11         12
          -0.001077   0.000000   0.000019  -0.001105  -0.000000   0.000427

             13         14         15
           0.000355  -0.000000   0.002616


 TANGENTIAL LOCAL GRADIENTS IN A.U.

              1          2          3          4          5          6
          -0.000000   0.000875   0.000171  -0.000000  -0.000900  -0.001077

              7          8          9         10         11         12
           0.000000   0.000019  -0.001105  -0.000000   0.000427   0.000355

             13         14
          -0.000000   0.002616

 COSANG =         0.586145642
 
 RMSQ FORCE :   0.0008920  MAXIMUM :   0.0003000  CONVERGED : NO
 MAX FORCE  :   0.0026165  MAXIMUM :   0.0004500  CONVERGED : NO
 RMSQ FORCE6:   0.0005326  MAXIMUM6:   0.0003000  CONVERGED : NO
 MAX FORCE6 :   0.0013953  MAXIMUM6:   0.0004500  CONVERGED : NO
 RMSQ DR    :   0.0052344  MAXIMUM :   0.0012000  CONVERGED : NO
 MAX DR     :   0.0149299  MAXIMUM :   0.0018000  CONVERGED : NO
 


 HESSIAN EIGENVALUES


                1           2           3           4           5           6
             0.00908     0.11813     0.22296     0.72742     0.99976     1.00000
 


                7           8           9          10          11          12
             1.00000     1.00000     1.00000     1.00000     1.00022     1.00421
 


               13          14
             1.02291     3.53702
 


 LAMBDA FOR LMQA STEP: 0.00

  |TANGENTIAL STEP| =   0.028343  |PARALLEL STEP| =   0.000072


 STEP IN NORMAL COORDINATES

              1          2          3          4          5          6
          -0.011684  -0.000002   0.008339  -0.020733  -0.000004   0.009492

              7          8          9         10         11         12
           0.003101   0.000000  -0.005804  -0.000138  -0.000001   0.004385

             13         14         15
           0.002456   0.000002  -0.002953

 DISPLACEMENT STEP IN ANGSTROM

  NO.  ATOM        X             Y             Z

    1  O       -0.004694     -0.000001      0.003654
    2  C        0.002215      0.000000      0.001536
    3  H        0.008885      0.000001     -0.004849
    4  N        0.001746      0.000000     -0.002513
    5  H        0.000424      0.000001      0.003651
    6  H       -0.002380     -0.001105     -0.004645
    7  H       -0.002383      0.001105     -0.004648


 ACTIVE CARTESIAN DISPLACEMENT STEP

              1          2          3          4          5          6
          -0.011684  -0.000002   0.008339  -0.020733  -0.000004   0.009492

              7          8          9         10         11         12
           0.003101   0.000000  -0.005804  -0.000138  -0.000001   0.004385

             13         14         15
           0.002456   0.000002  -0.002953
 
 PREDICTED ENERGY CHANGE: -0.000012498
 
 INTERPOLATION DISTANCE: 5.5954403204


 COORDINATES OF OPTIMIZATION STEP 17 IN ANGSTROM

  NO.  ATOM        X              Y              Z        Z-ATOM   MASS   TYPE

    1  O        -0.125756      -0.000021       0.772629       8    15.999  QM
    2  C         0.091596       0.000013       1.910494       6    12.011  QM
    3  H         0.178491       0.000143      -0.937665       1     1.008  QM
    4  N         0.043068       0.000010      -1.976242       7    14.007  QM
    5  H        -0.970785       0.000019      -2.171670       1     1.008  QM
    6  H         0.475466      -0.840317      -2.388982       1     1.008  QM
    7  H         0.475531       0.840186      -2.389221       1     1.008  QM


 
 NEW SCF-ENERGY CALCULATED IN 12 CYCLES
 

 TOTAL ENERGY    =       -170.032042478

 ENERGY CHANGE =         -0.000019339
 ENERGY RATIO  =          1.547340419
 TRUST RADIUS  =          0.200000000
 
 BFGS DELTA*GAMMA: 0.126E-04
 
 BFGS DELTA*DE2*DELTA: 0.260E-04
 
 *** ENTERING OPTIMIZATION CYCLE: 18 ***
 

 PROJECTED CARTESIAN GRADIENTS IN A.U.

  NO.  ATOM        X             Y             Z

    1  O       -0.000669     -0.000001      0.002817
    2  C        0.000121      0.000000     -0.007681
    3  H        0.002297      0.000002      0.002813
    4  N       -0.000253     -0.000000      0.002031
    5  H        0.000894      0.000000      0.001950
    6  H        0.000002      0.001659      0.001479
    7  H        0.000001     -0.001660      0.001480


 ACTIVE CARTESIAN GRADIENTS

              1          2          3          4          5          6
          -0.000882  -0.000001   0.003475  -0.002126  -0.000001  -0.008098

              7          8          9         10         11         12
           0.001676   0.000002   0.002037  -0.000770  -0.000000  -0.001680

             13         14         15
           0.000663   0.000000   0.002347


 FULL LOCAL GRADIENT

              1          2          3          4          5          6
          -0.008724  -0.000000   0.003146   0.000231   0.000000  -0.001278

              7          8          9         10         11         12
          -0.001594  -0.000000  -0.001442  -0.000637   0.000000   0.000848

             13         14         15
           0.000588   0.000000   0.002340


 TANGENTIAL LOCAL GRADIENTS IN A.U.

              1          2          3          4          5          6
          -0.000000   0.003146   0.000231   0.000000  -0.001278  -0.001594

              7          8          9         10         11         12
          -0.000000  -0.001442  -0.000637   0.000000   0.000848   0.000588

             13         14
           0.000000   0.002340

 COSANG =         0.811299097
 
 RMSQ FORCE :   0.0012859  MAXIMUM :   0.0003000  CONVERGED : NO
 MAX FORCE  :   0.0031461  MAXIMUM :   0.0004500  CONVERGED : NO
 RMSQ FORCE6:   0.0003462  MAXIMUM6:   0.0003000  CONVERGED : NO
 MAX FORCE6 :   0.0010973  MAXIMUM6:   0.0004500  CONVERGED : NO
 RMSQ DR    :   0.0073181  MAXIMUM :   0.0012000  CONVERGED : NO
 MAX DR     :   0.0207329  MAXIMUM :   0.0018000  CONVERGED : NO
 


 HESSIAN EIGENVALUES


                1           2           3           4           5           6
             0.00668     0.11237     0.16589     0.62266     0.98339     1.00000
 


                7           8           9          10          11          12
             1.00000     1.00000     1.00000     1.00000     1.00006     1.00235
 


               13          14
             1.01324     3.96874
 


 LAMBDA FOR LMQA STEP: 0.00

  |TANGENTIAL STEP| =   0.039089  |PARALLEL STEP| =   0.000137


 STEP IN NORMAL COORDINATES

              1          2          3          4          5          6
          -0.016553  -0.000003   0.010464  -0.028546  -0.000005   0.013927

              7          8          9         10         11         12
           0.004699   0.000000  -0.006327  -0.000045  -0.000002   0.005806

             13         14         15
           0.002170   0.000001  -0.005922

 DISPLACEMENT STEP IN ANGSTROM

  NO.  ATOM        X             Y             Z

    1  O       -0.006648     -0.000001      0.004604
    2  C        0.003223      0.000000      0.002648
    3  H        0.012439      0.000002     -0.005882
    4  N        0.002414      0.000000     -0.003734
    5  H        0.000071      0.000000      0.005079
    6  H       -0.003072     -0.002216     -0.006379
    7  H       -0.003075      0.002216     -0.006383


 ACTIVE CARTESIAN DISPLACEMENT STEP

              1          2          3          4          5          6
          -0.016553  -0.000003   0.010464  -0.028546  -0.000005   0.013927

              7          8          9         10         11         12
           0.004699   0.000000  -0.006327  -0.000045  -0.000002   0.005806

             13         14         15
           0.002170   0.000001  -0.005922
 
 PREDICTED ENERGY CHANGE: -0.000013761
 
 INTERPOLATION DISTANCE: 5.5954403204


 COORDINATES OF OPTIMIZATION STEP 18 IN ANGSTROM

  NO.  ATOM        X              Y              Z        Z-ATOM   MASS   TYPE

    1  O        -0.132404      -0.000022       0.777233       8    15.999  QM
    2  C         0.094819       0.000014       1.913142       6    12.011  QM
    3  H         0.190930       0.000145      -0.943547       1     1.008  QM
    4  N         0.045482       0.000011      -1.979976       7    14.007  QM
    5  H        -0.970714       0.000020      -2.166591       1     1.008  QM
    6  H         0.472394      -0.842533      -2.395362       1     1.008  QM
    7  H         0.472456       0.842401      -2.395605       1     1.008  QM


 
 NEW SCF-ENERGY CALCULATED IN 13 CYCLES
 

 TOTAL ENERGY    =       -170.032064858

 ENERGY CHANGE =         -0.000022380
 ENERGY RATIO  =          1.626269802
 TRUST RADIUS  =          0.200000000
 
 BFGS DELTA*GAMMA: 0.159E-04
 
 BFGS DELTA*DE2*DELTA: 0.291E-04
 
 *** ENTERING OPTIMIZATION CYCLE: 19 ***
 

 PROJECTED CARTESIAN GRADIENTS IN A.U.

  NO.  ATOM        X             Y             Z

    1  O       -0.000673     -0.000001      0.003062
    2  C        0.000092      0.000000     -0.007805
    3  H        0.002492      0.000002      0.002301
    4  N       -0.000043     -0.000000      0.002115
    5  H        0.000414      0.000000      0.001571
    6  H       -0.000191      0.000978      0.001493
    7  H       -0.000191     -0.000978      0.001494


 ACTIVE CARTESIAN GRADIENTS

              1          2          3          4          5          6
          -0.000887  -0.000001   0.003779  -0.002218  -0.000001  -0.008102

              7          8          9         10         11         12
           0.001866   0.000002   0.001534  -0.000132  -0.000000  -0.001482

             13         14         15
           0.000478   0.000000   0.001383


 FULL LOCAL GRADIENT

              1          2          3          4          5          6
          -0.008581  -0.000000   0.003449   0.000230   0.000000  -0.001113

              7          8          9         10         11         12
          -0.001435  -0.000000  -0.001969   0.000000  -0.000000   0.001021

             13         14         15
           0.000407   0.000000   0.001368


 TANGENTIAL LOCAL GRADIENTS IN A.U.

              1          2          3          4          5          6
          -0.000000   0.003449   0.000230   0.000000  -0.001113  -0.001435

              7          8          9         10         11         12
          -0.000000  -0.001969   0.000000  -0.000000   0.001021   0.000407

             13         14
           0.000000   0.001368

 COSANG =         0.959724289
 
 RMSQ FORCE :   0.0012592  MAXIMUM :   0.0003000  CONVERGED : NO
 MAX FORCE  :   0.0034486  MAXIMUM :   0.0004500  CONVERGED : NO
 RMSQ FORCE6:   0.0003469  MAXIMUM6:   0.0003000  CONVERGED : NO
 MAX FORCE6 :   0.0010473  MAXIMUM6:   0.0004500  CONVERGED : NO
 RMSQ DR    :   0.0100927  MAXIMUM :   0.0012000  CONVERGED : NO
 MAX DR     :   0.0285462  MAXIMUM :   0.0018000  CONVERGED : NO
 


 HESSIAN EIGENVALUES


                1           2           3           4           5           6
             0.00534     0.11096     0.14852     0.55438     0.98639     1.00000
 


                7           8           9          10          11          12
             1.00000     1.00000     1.00000     1.00000     1.00005     1.00327
 


               13          14
             1.02125     3.42128
 


 LAMBDA FOR LMQA STEP: 0.00

  |TANGENTIAL STEP| =   0.027665  |PARALLEL STEP| =   0.000068


 STEP IN NORMAL COORDINATES

              1          2          3          4          5          6
          -0.011933  -0.000002   0.006647  -0.020163  -0.000004   0.010506

              7          8          9         10         11         12
           0.003114  -0.000000  -0.003155  -0.000332  -0.000001   0.003334

             13         14         15
           0.000721  -0.000000  -0.005515

 DISPLACEMENT STEP IN ANGSTROM

  NO.  ATOM        X             Y             Z

    1  O       -0.004791     -0.000001      0.002941
    2  C        0.002371      0.000000      0.002273
    3  H        0.008727      0.000001     -0.003562
    4  N        0.001693      0.000000     -0.002995
    5  H       -0.000176      0.000000      0.003988
    6  H       -0.001980     -0.002064     -0.004410
    7  H       -0.001982      0.002064     -0.004414


 ACTIVE CARTESIAN DISPLACEMENT STEP

              1          2          3          4          5          6
          -0.011933  -0.000002   0.006647  -0.020163  -0.000004   0.010506

              7          8          9         10         11         12
           0.003114  -0.000000  -0.003155  -0.000332  -0.000001   0.003334

             13         14         15
           0.000721  -0.000000  -0.005515
 
 PREDICTED ENERGY CHANGE: -0.000007775
 
 INTERPOLATION DISTANCE: 5.5954403204


 COORDINATES OF OPTIMIZATION STEP 19 IN ANGSTROM

  NO.  ATOM        X              Y              Z        Z-ATOM   MASS   TYPE

    1  O        -0.137194      -0.000023       0.780175       8    15.999  QM
    2  C         0.097191       0.000014       1.915414       6    12.011  QM
    3  H         0.199658       0.000146      -0.947109       1     1.008  QM
    4  N         0.047175       0.000011      -1.982971       7    14.007  QM
    5  H        -0.970890       0.000020      -2.162603       1     1.008  QM
    6  H         0.470414      -0.844597      -2.399772       1     1.008  QM
    7  H         0.470474       0.844465      -2.400018       1     1.008  QM


 
 NEW SCF-ENERGY CALCULATED IN 12 CYCLES
 

 TOTAL ENERGY    =       -170.032074307

 ENERGY CHANGE =         -0.000009449
 ENERGY RATIO  =          1.215281637
 TRUST RADIUS  =          0.200000000
 
 BFGS DELTA*GAMMA: 0.127E-04
 
 BFGS DELTA*DE2*DELTA: 0.163E-04
 
 *** ENTERING OPTIMIZATION CYCLE: 20 ***
 

 PROJECTED CARTESIAN GRADIENTS IN A.U.

  NO.  ATOM        X             Y             Z

    1  O       -0.000989     -0.000001      0.001890
    2  C        0.000426      0.000000     -0.006131
    3  H        0.002706      0.000002      0.002666
    4  N        0.000030     -0.000000      0.001747
    5  H       -0.000018      0.000000      0.001426
    6  H       -0.000165      0.000236      0.001514
    7  H       -0.000165     -0.000236      0.001514


 ACTIVE CARTESIAN GRADIENTS

              1          2          3          4          5          6
          -0.001304  -0.000001   0.002316  -0.002106  -0.000001  -0.006638

              7          8          9         10         11         12
           0.002115   0.000002   0.001962   0.000150  -0.000000  -0.001596

             13         14         15
           0.000130   0.000000   0.000333


 FULL LOCAL GRADIENT

              1          2          3          4          5          6
          -0.007755   0.000000   0.001934   0.000327   0.000000  -0.000475

              7          8          9         10         11         12
          -0.000703   0.000000  -0.001129   0.000268  -0.000000   0.000661

             13         14         15
           0.000067   0.000000   0.000312


 TANGENTIAL LOCAL GRADIENTS IN A.U.

              1          2          3          4          5          6
           0.000000   0.001934   0.000327   0.000000  -0.000475  -0.000703

              7          8          9         10         11         12
           0.000000  -0.001129   0.000268  -0.000000   0.000661   0.000067

             13         14
           0.000000   0.000312

 COSANG =         0.972080607
 
 RMSQ FORCE :   0.0006789  MAXIMUM :   0.0003000  CONVERGED : NO
 MAX FORCE  :   0.0019339  MAXIMUM :   0.0004500  CONVERGED : NO
 RMSQ FORCE6:   0.0005631  MAXIMUM6:   0.0003000  CONVERGED : NO
 MAX FORCE6 :   0.0014292  MAXIMUM6:   0.0004500  CONVERGED : NO
 RMSQ DR    :   0.0071430  MAXIMUM :   0.0012000  CONVERGED : NO
 MAX DR     :   0.0201634  MAXIMUM :   0.0018000  CONVERGED : NO
 


 HESSIAN EIGENVALUES


                1           2           3           4           5           6
             0.00625     0.11262     0.14130     0.51158     0.99311     1.00000
 


                7           8           9          10          11          12
             1.00000     1.00000     1.00000     1.00000     1.00003     1.00781
 


               13          14
             1.02128     2.56157
 


 LAMBDA FOR LMQA STEP: 0.00

  |TANGENTIAL STEP| =   0.007902  |PARALLEL STEP| =   0.000006


 STEP IN NORMAL COORDINATES

              1          2          3          4          5          6
           0.003517  -0.000000  -0.002403   0.005507   0.000001  -0.001855

              7          8          9         10         11         12
          -0.000049  -0.000001   0.001175   0.000850   0.000001  -0.002470

             13         14         15
          -0.000134  -0.000001  -0.001517

 DISPLACEMENT STEP IN ANGSTROM

  NO.  ATOM        X             Y             Z

    1  O        0.001412     -0.000000     -0.001057
    2  C       -0.000716      0.000000     -0.000086
    3  H       -0.002049     -0.000001      0.001125
    4  N       -0.000455      0.000000      0.000268
    5  H       -0.000169     -0.000000     -0.001077
    6  H        0.000381     -0.000568      0.001730
    7  H        0.000382      0.000568      0.001730


 ACTIVE CARTESIAN DISPLACEMENT STEP

              1          2          3          4          5          6
           0.003517  -0.000000  -0.002403   0.005507   0.000001  -0.001855

              7          8          9         10         11         12
          -0.000049  -0.000001   0.001175   0.000850   0.000001  -0.002470

             13         14         15
          -0.000134  -0.000001  -0.001517
 
 PREDICTED ENERGY CHANGE: -0.000001830
 
 INTERPOLATION DISTANCE: 5.5954403204


 COORDINATES OF OPTIMIZATION STEP 20 IN ANGSTROM

  NO.  ATOM        X              Y              Z        Z-ATOM   MASS   TYPE

    1  O        -0.135783      -0.000023       0.779117       8    15.999  QM
    2  C         0.096475       0.000014       1.915329       6    12.011  QM
    3  H         0.197608       0.000146      -0.945984       1     1.008  QM
    4  N         0.046720       0.000011      -1.982703       7    14.007  QM
    5  H        -0.971059       0.000020      -2.163680       1     1.008  QM
    6  H         0.470794      -0.845164      -2.398042       1     1.008  QM
    7  H         0.470856       0.845033      -2.398288       1     1.008  QM


 
 NEW SCF-ENERGY CALCULATED IN 9 CYCLES
 

 TOTAL ENERGY    =       -170.032076871

 ENERGY CHANGE =         -0.000002564
 ENERGY RATIO  =          1.401645242
 TRUST RADIUS  =          0.200000000
 
 BFGS DELTA*GAMMA: 0.220E-05
 
 BFGS DELTA*DE2*DELTA: 0.372E-05
 
 *** ENTERING OPTIMIZATION CYCLE: 21 ***
 

 PROJECTED CARTESIAN GRADIENTS IN A.U.

  NO.  ATOM        X             Y             Z

    1  O       -0.001214     -0.000001      0.000898
    2  C        0.000682      0.000000     -0.004911
    3  H        0.002814      0.000002      0.003075
    4  N       -0.000065     -0.000000      0.001504
    5  H        0.000032      0.000000      0.001508
    6  H       -0.000061      0.000015      0.001593
    7  H       -0.000061     -0.000016      0.001593


 ACTIVE CARTESIAN GRADIENTS

              1          2          3          4          5          6
          -0.001600  -0.000001   0.001080  -0.001980  -0.000001  -0.005660

              7          8          9         10         11         12
           0.002269   0.000002   0.002388  -0.000014  -0.000000  -0.001823

             13         14         15
           0.000086   0.000000   0.000022


 FULL LOCAL GRADIENT

              1          2          3          4          5          6
          -0.007276   0.000000   0.000660   0.000389   0.000000  -0.000148

              7          8          9         10         11         12
          -0.000217   0.000000  -0.000420   0.000096   0.000000   0.000277

             13         14         15
           0.000027   0.000000  -0.000001


 TANGENTIAL LOCAL GRADIENTS IN A.U.

              1          2          3          4          5          6
           0.000000   0.000660   0.000389   0.000000  -0.000148  -0.000217

              7          8          9         10         11         12
           0.000000  -0.000420   0.000096   0.000000   0.000277   0.000027

             13         14
           0.000000  -0.000001

 COSANG =         0.948963074
 
 RMSQ FORCE :   0.0002563  MAXIMUM :   0.0003000  CONVERGED :YES
 MAX FORCE  :   0.0006600  MAXIMUM :   0.0004500  CONVERGED : NO
 RMSQ FORCE6:   0.0007874  MAXIMUM6:   0.0003000  CONVERGED : NO
 MAX FORCE6 :   0.0020938  MAXIMUM6:   0.0004500  CONVERGED : NO
 RMSQ DR    :   0.0020403  MAXIMUM :   0.0012000  CONVERGED : NO
 MAX DR     :   0.0055073  MAXIMUM :   0.0018000  CONVERGED : NO
 


 HESSIAN EIGENVALUES


                1           2           3           4           5           6
             0.00469     0.11356     0.14131     0.49729     0.94945     0.99984
 


                7           8           9          10          11          12
             1.00000     1.00000     1.00000     1.00000     1.00000     1.00133
 


               13          14
             1.03713     2.13265
 


 LAMBDA FOR LMQA STEP: 0.00

  |TANGENTIAL STEP| =   0.014504  |PARALLEL STEP| =   0.000019


 STEP IN NORMAL COORDINATES

              1          2          3          4          5          6
           0.006868   0.000001  -0.004089   0.010394   0.000002  -0.004451

              7          8          9         10         11         12
          -0.000759  -0.000001   0.001893   0.001190   0.000001  -0.003567

             13         14         15
          -0.000307  -0.000001  -0.000493

 DISPLACEMENT STEP IN ANGSTROM

  NO.  ATOM        X             Y             Z

    1  O        0.002757      0.000000     -0.001807
    2  C       -0.001438     -0.000000     -0.000638
    3  H       -0.004171     -0.000001      0.001981
    4  N       -0.000864      0.000000      0.000969
    5  H       -0.000215     -0.000000     -0.002033
    6  H        0.000792     -0.000184      0.002920
    7  H        0.000793      0.000184      0.002921


 ACTIVE CARTESIAN DISPLACEMENT STEP

              1          2          3          4          5          6
           0.006868   0.000001  -0.004089   0.010394   0.000002  -0.004451

              7          8          9         10         11         12
          -0.000759  -0.000001   0.001893   0.001190   0.000001  -0.003567

             13         14         15
          -0.000307  -0.000001  -0.000493
 
 PREDICTED ENERGY CHANGE: -0.000000707
 
 INTERPOLATION DISTANCE: 5.5954403204
 
 *** SCFTOL TIGHTEN TO 0.500E-08 ***
 
 *** CDFTOL TIGHTEN TO 0.750E-05 ***


 COORDINATES OF OPTIMIZATION STEP 21 IN ANGSTROM

  NO.  ATOM        X              Y              Z        Z-ATOM   MASS   TYPE

    1  O        -0.133026      -0.000023       0.777310       8    15.999  QM
    2  C         0.095037       0.000014       1.914690       6    12.011  QM
    3  H         0.193438       0.000145      -0.944003       1     1.008  QM
    4  N         0.045856       0.000011      -1.981734       7    14.007  QM
    5  H        -0.971274       0.000019      -2.165713       1     1.008  QM
    6  H         0.471586      -0.845349      -2.395121       1     1.008  QM
    7  H         0.471649       0.845217      -2.395367       1     1.008  QM


 
 NEW SCF-ENERGY CALCULATED IN 11 CYCLES
 

 TOTAL ENERGY    =       -170.032077226

 ENERGY CHANGE =         -0.000000355
 ENERGY RATIO  =          0.501346419
 TRUST RADIUS  =          0.200000000
 
 BFGS DELTA*GAMMA: 0.229E-05
 
 BFGS DELTA*DE2*DELTA: 0.167E-05
 
 *** ENTERING OPTIMIZATION CYCLE: 22 ***
 

 PROJECTED CARTESIAN GRADIENTS IN A.U.

  NO.  ATOM        X             Y             Z

    1  O       -0.001264     -0.000001      0.000242
    2  C        0.000770      0.000000     -0.004131
    3  H        0.002855      0.000002      0.003413
    4  N       -0.000160      0.000000      0.001314
    5  H        0.000100      0.000000      0.001624
    6  H        0.000009     -0.000053      0.001679
    7  H        0.000008      0.000053      0.001680


 ACTIVE CARTESIAN GRADIENTS

              1          2          3          4          5          6
          -0.001665  -0.000001   0.000266  -0.001897  -0.000001  -0.005048

              7          8          9         10         11         12
           0.002344   0.000001   0.002735  -0.000165   0.000000  -0.002053

             13         14         15
           0.000081   0.000000  -0.000075


 FULL LOCAL GRADIENT

              1          2          3          4          5          6
          -0.006999   0.000000  -0.000149   0.000324   0.000000  -0.000020

              7          8          9         10         11         12
           0.000080   0.000000   0.000114  -0.000059   0.000000  -0.000050

             13         14         15
           0.000023   0.000000  -0.000097


 TANGENTIAL LOCAL GRADIENTS IN A.U.

              1          2          3          4          5          6
           0.000000  -0.000149   0.000324   0.000000  -0.000020   0.000080

              7          8          9         10         11         12
           0.000000   0.000114  -0.000059   0.000000  -0.000050   0.000023

             13         14
           0.000000  -0.000097

 COSANG =        -0.137861866
 
 *** CONVERGED BY GRADIENT AND ENERGY CRITERIA ***
 *** AFTER 21 OPTIMIZATION CYCLES ***
 
 
 RMSQ FORCE :   0.0001080  MAXIMUM :   0.0003000  CONVERGED :YES
 MAX FORCE  :   0.0003242  MAXIMUM :   0.0004500  CONVERGED :YES
 RMSQ FORCE6:   0.0008574  MAXIMUM6:   0.0003000  CONVERGED : NO
 MAX FORCE6 :   0.0022664  MAXIMUM6:   0.0004500  CONVERGED : NO
 RMSQ DR    :   0.0037450  MAXIMUM :   0.0012000  CONVERGED : NO
 MAX DR     :   0.0103941  MAXIMUM :   0.0018000  CONVERGED : NO
 
 
 *** THE GEOMETRY IS OPTIMIZED ***
 
 
 INTERPOLATION DISTANCE: 5.5954403204


 RELAXED PRODUCT COORDINATES OF SADDLE STEP 1 IN ANGSTROM

  NO.  ATOM        X              Y              Z        Z-ATOM   MASS   TYPE

    1  O        -0.133026      -0.000023       0.777310       8    15.999  QM
    2  C         0.095037       0.000014       1.914690       6    12.011  QM
    3  H         0.193438       0.000145      -0.944003       1     1.008  QM
    4  N         0.045856       0.000011      -1.981734       7    14.007  QM
    5  H        -0.971274       0.000019      -2.165713       1     1.008  QM
    6  H         0.471586      -0.845349      -2.395121       1     1.008  QM
    7  H         0.471649       0.845217      -2.395367       1     1.008  QM


 NUMBER OF CONSTRAINED OPTIMIZATION CYCLES: 21
 
 RELAXED PRODUCT ENERGY = -170.032077225824
 
 ANGLE BETWEEN SUCCESSIVE SADDLE GRADIENTS: 98.949
 
 RMSQ FORCE :   0.0016463  MAXIMUM :   0.0003000  CONVERGED :NO 
 MAX FORCE  :   0.0054658  MAXIMUM :   0.0004500  CONVERGED :NO 


 UNRELAXED COORDINATES OF SADDLE STEP 2 IN ANGSTROM

  NO.  ATOM        X              Y              Z        Z-ATOM   MASS   TYPE

    1  O        -0.167936      -0.000045       0.809346       8    15.999  QM
    2  C         0.127581       0.000035       1.755896       6    12.011  QM
    3  H         0.325783       0.000212      -0.800176       1     1.008  QM
    4  N         0.049423       0.000013      -1.906428       7    14.007  QM
    5  H        -0.969172       0.000028      -2.083019       1     1.008  QM
    6  H         0.471564      -0.844683      -2.325527       1     1.008  QM
    7  H         0.471637       0.844548      -2.325777       1     1.008  QM


 UNRELAXED SCF-ENERGY CALCULATED IN 12 CYCLES
 
 UNRELAXED TOTAL SADDLE ENERGY = -169.936173319736
 
 
 
 
 ***************************************
 *** MOLECULAR GEOMETRY OPTIMIZATION ***
 ***************************************
 
 INTERPOLATION DISTANCE: 5.0308198441
 
 *** ACTIVE DEGREES OF FREEDOM: 15 ***
 
 *** ENTERING OPTIMIZATION CYCLE: 1 ***
 

 PROJECTED CARTESIAN GRADIENTS IN A.U.

  NO.  ATOM        X             Y             Z

    1  O        0.181876      0.000049      0.601892
    2  C       -0.210528     -0.000057     -0.645733
    3  H        0.026517      0.000017      0.048885
    4  N       -0.010193     -0.000006     -0.055470
    5  H        0.003974      0.000001     -0.012162
    6  H        0.004815     -0.000616      0.000554
    7  H        0.004818      0.000623      0.000562


 ACTIVE CARTESIAN GRADIENTS

              1          2          3          4          5          6
           0.242746   0.000059   0.754973  -0.078823  -0.000020  -0.472356

              7          8          9         10         11         12
           0.036926   0.000022   0.056039  -0.006789  -0.000005  -0.018329

             13         14         15
           0.001046  -0.000001  -0.000876


 FULL LOCAL GRADIENT

              1          2          3          4          5          6
          -0.385485  -0.000101   0.789750  -0.103066  -0.000010  -0.204113

              7          8          9         10         11         12
          -0.133501  -0.000065  -0.108844   0.002453   0.000001   0.094138

             13         14         15
           0.001138  -0.000000  -0.002106


 TANGENTIAL LOCAL GRADIENTS IN A.U.

              1          2          3          4          5          6
          -0.000101   0.789750  -0.103066  -0.000010  -0.204113  -0.133501

              7          8          9         10         11         12
          -0.000065  -0.108844   0.002453   0.000001   0.094138   0.001138

             13         14
          -0.000000  -0.002106
 
 RMSQ FORCE :   0.2259160  MAXIMUM :   0.0003000  CONVERGED : NO
 MAX FORCE  :   0.7897496  MAXIMUM :   0.0004500  CONVERGED : NO
 RMSQ FORCE6:   4.7740840  MAXIMUM6:   0.0003000  CONVERGED : NO
 MAX FORCE6 :   4.2102504  MAXIMUM6:   0.0004500  CONVERGED : NO
 


 HESSIAN EIGENVALUES


                1           2           3           4           5           6
             1.00000     1.00000     1.00000     1.00000     1.00000     1.00000
 


                7           8           9          10          11          12
             1.00000     1.00000     1.00000     1.00000     1.00000     1.00000
 


               13          14
             1.00000     1.00000
 


 NEWTON STEP 0.845 EXCEEDED TRUST RADIUS 0.200
 LAMBDA ITERATION CONVERGED IN 2 CYCLES
 LAMBDA FOR LMQA STEP: 3.23

  |TANGENTIAL STEP| =   0.200000  |PARALLEL STEP| =   0.003977


 STEP IN NORMAL COORDINATES

              1          2          3          4          5          6
          -0.076888  -0.000027  -0.174279  -0.012986  -0.000008   0.044226

              7          8          9         10         11         12
           0.024184   0.000013   0.022696  -0.000523  -0.000000  -0.022491

             13         14         15
          -0.000270   0.000000   0.000511

 DISPLACEMENT STEP IN ANGSTROM

  NO.  ATOM        X             Y             Z

    1  O       -0.030485     -0.000011     -0.073253
    2  C        0.030396      0.000010      0.050899
    3  H        0.018758      0.000009      0.017526
    4  N        0.000142      0.000000      0.016628
    5  H       -0.000608      0.000001      0.014770
    6  H       -0.001077      0.000190      0.010935
    7  H       -0.001076     -0.000192      0.010933


 ACTIVE CARTESIAN DISPLACEMENT STEP

              1          2          3          4          5          6
          -0.076888  -0.000027  -0.174279  -0.012986  -0.000008   0.044226

              7          8          9         10         11         12
           0.024184   0.000013   0.022696  -0.000523  -0.000000  -0.022491

             13         14         15
          -0.000270   0.000000   0.000511
 
 PREDICTED ENERGY CHANGE: -0.147519036
 
 INTERPOLATION DISTANCE: 5.0308198441


 COORDINATES OF OPTIMIZATION STEP 1 IN ANGSTROM

  NO.  ATOM        X              Y              Z        Z-ATOM   MASS   TYPE

    1  O        -0.198421      -0.000056       0.736093       8    15.999  QM
    2  C         0.157977       0.000045       1.806795       6    12.011  QM
    3  H         0.344541       0.000221      -0.782650       1     1.008  QM
    4  N         0.049565       0.000013      -1.889800       7    14.007  QM
    5  H        -0.969780       0.000029      -2.068249       1     1.008  QM
    6  H         0.470487      -0.844493      -2.314592       1     1.008  QM
    7  H         0.470561       0.844356      -2.314844       1     1.008  QM


 
 NEW SCF-ENERGY CALCULATED IN 14 CYCLES
 

 TOTAL ENERGY    =       -170.017938123

 ENERGY CHANGE =         -0.081764803
 ENERGY RATIO  =          0.554266119
 TRUST RADIUS  =          0.200000000
 
 BFGS DELTA*GAMMA: 0.150
 
 BFGS DELTA*DE2*DELTA: 0.400E-01
 
 *** ENTERING OPTIMIZATION CYCLE: 2 ***
 

 PROJECTED CARTESIAN GRADIENTS IN A.U.

  NO.  ATOM        X             Y             Z

    1  O        0.024601      0.000007      0.071793
    2  C       -0.027886     -0.000008     -0.072934
    3  H        0.029847      0.000018      0.053707
    4  N       -0.012260     -0.000007     -0.025069
    5  H        0.003061      0.000001     -0.006536
    6  H        0.005520     -0.001942      0.006004
    7  H        0.005522      0.001950      0.006012


 ACTIVE CARTESIAN GRADIENTS

              1          2          3          4          5          6
           0.032428   0.000008   0.090327  -0.011537  -0.000003  -0.050781

              7          8          9         10         11         12
           0.040306   0.000024   0.052814  -0.007605  -0.000005  -0.014202

             13         14         15
          -0.000252  -0.000001  -0.002752


 FULL LOCAL GRADIENT

              1          2          3          4          5          6
          -0.078964  -0.000014   0.095815  -0.001454   0.000001  -0.013001

              7          8          9         10         11         12
           0.017654   0.000011   0.024448  -0.005796  -0.000004   0.008018

             13         14         15
          -0.000238  -0.000001  -0.002996


 TANGENTIAL LOCAL GRADIENTS IN A.U.

              1          2          3          4          5          6
          -0.000014   0.095815  -0.001454   0.000001  -0.013001   0.017654

              7          8          9         10         11         12
           0.000011   0.024448  -0.005796  -0.000004   0.008018  -0.000238

             13         14
          -0.000001  -0.002996

 COSANG =         0.862103745
 
 RMSQ FORCE :   0.0272133  MAXIMUM :   0.0003000  CONVERGED : NO
 MAX FORCE  :   0.0958150  MAXIMUM :   0.0004500  CONVERGED : NO
 RMSQ FORCE6:   4.4486832  MAXIMUM6:   0.0003000  CONVERGED : NO
 MAX FORCE6 :   4.3974008  MAXIMUM6:   0.0004500  CONVERGED : NO
 RMSQ DR    :   0.0516500  MAXIMUM :   0.0012000  CONVERGED : NO
 MAX DR     :   0.1742787  MAXIMUM :   0.0018000  CONVERGED : NO
 


 HESSIAN EIGENVALUES


                1           2           3           4           5           6
             0.99318     1.00000     1.00000     1.00000     1.00000     1.00000
 


                7           8           9          10          11          12
             1.00000     1.00000     1.00000     1.00000     1.00000     1.00000
 


               13          14
             1.00000     3.67569
 


 LAMBDA FOR LMQA STEP: 0.00

  |TANGENTIAL STEP| =   0.064740  |PARALLEL STEP| =   0.000417


 STEP IN NORMAL COORDINATES

              1          2          3          4          5          6
          -0.026096  -0.000012  -0.032984  -0.013216  -0.000006  -0.020680

              7          8          9         10         11         12
          -0.023817  -0.000015  -0.034599   0.006749   0.000004  -0.000344

             13         14         15
           0.000361   0.000001   0.003167

 DISPLACEMENT STEP IN ANGSTROM

  NO.  ATOM        X             Y             Z

    1  O       -0.010477     -0.000005     -0.013676
    2  C        0.008728      0.000004     -0.003020
    3  H       -0.004799     -0.000004     -0.016490
    4  N        0.006470      0.000004      0.017675
    5  H       -0.001549      0.000000      0.010207
    6  H       -0.003079      0.001183      0.002653
    7  H       -0.003080     -0.001187      0.002649


 ACTIVE CARTESIAN DISPLACEMENT STEP

              1          2          3          4          5          6
          -0.026096  -0.000012  -0.032984  -0.013216  -0.000006  -0.020680

              7          8          9         10         11         12
          -0.023817  -0.000015  -0.034599   0.006749   0.000004  -0.000344

             13         14         15
           0.000361   0.000001   0.003167
 
 PREDICTED ENERGY CHANGE: -0.002732810
 
 INTERPOLATION DISTANCE: 5.0308198441
 
 *** CDFTOL TIGHTEN TO 0.100E-03 ***


 COORDINATES OF OPTIMIZATION STEP 2 IN ANGSTROM

  NO.  ATOM        X              Y              Z        Z-ATOM   MASS   TYPE

    1  O        -0.208897      -0.000061       0.722417       8    15.999  QM
    2  C         0.166705       0.000049       1.803775       6    12.011  QM
    3  H         0.339742       0.000217      -0.799140       1     1.008  QM
    4  N         0.056035       0.000017      -1.872125       7    14.007  QM
    5  H        -0.971329       0.000029      -2.058041       1     1.008  QM
    6  H         0.467408      -0.843310      -2.311939       1     1.008  QM
    7  H         0.467481       0.843169      -2.312195       1     1.008  QM


 
 NEW SCF-ENERGY CALCULATED IN 10 CYCLES
 

 TOTAL ENERGY    =       -170.022196774

 ENERGY CHANGE =         -0.004258650
 ENERGY RATIO  =          1.558341267
 TRUST RADIUS  =          0.200000000
 
 BFGS DELTA*GAMMA: 0.244E-02
 
 BFGS DELTA*DE2*DELTA: 0.547E-02
 
 *** ENTERING OPTIMIZATION CYCLE: 3 ***
 

 PROJECTED CARTESIAN GRADIENTS IN A.U.

  NO.  ATOM        X             Y             Z

    1  O        0.012652      0.000004      0.029615
    2  C       -0.013951     -0.000004     -0.036826
    3  H        0.024266      0.000014      0.040174
    4  N       -0.007443     -0.000004     -0.007923
    5  H       -0.005099     -0.000001     -0.008688
    6  H        0.003165     -0.002450      0.003588
    7  H        0.003166      0.002452      0.003596


 ACTIVE CARTESIAN GRADIENTS

              1          2          3          4          5          6
           0.016650   0.000004   0.037413  -0.007118  -0.000002  -0.029421

              7          8          9         10         11         12
           0.031955   0.000019   0.037472   0.001123   0.000000  -0.003529

             13         14         15
          -0.004902   0.000001  -0.003467


 FULL LOCAL GRADIENT

              1          2          3          4          5          6
          -0.049768  -0.000007   0.040940  -0.002969   0.000001  -0.008215

              7          8          9         10         11         12
           0.018030   0.000010   0.018899   0.002372   0.000001   0.010694

             13         14         15
          -0.004889   0.000001  -0.003589


 TANGENTIAL LOCAL GRADIENTS IN A.U.

              1          2          3          4          5          6
          -0.000007   0.040940  -0.002969   0.000001  -0.008215   0.018030

              7          8          9         10         11         12
           0.000010   0.018899   0.002372   0.000001   0.010694  -0.004889

             13         14
           0.000001  -0.003589

 COSANG =         0.944950952
 
 RMSQ FORCE :   0.0136051  MAXIMUM :   0.0003000  CONVERGED : NO
 MAX FORCE  :   0.0409400  MAXIMUM :   0.0004500  CONVERGED : NO
 RMSQ FORCE6:   3.8636165  MAXIMUM6:   0.0003000  CONVERGED : NO
 MAX FORCE6 :   3.8559189  MAXIMUM6:   0.0004500  CONVERGED : NO
 RMSQ DR    :   0.0167161  MAXIMUM :   0.0012000  CONVERGED : NO
 MAX DR     :   0.0345986  MAXIMUM :   0.0018000  CONVERGED : NO
 


 HESSIAN EIGENVALUES


                1           2           3           4           5           6
             0.41928     0.99965     1.00000     1.00000     1.00000     1.00000
 


                7           8           9          10          11          12
             1.00000     1.00000     1.00000     1.00000     1.00000     1.00000
 


               13          14
             1.07858     3.57130
 


 LAMBDA FOR LMQA STEP: 0.00

  |TANGENTIAL STEP| =   0.106420  |PARALLEL STEP| =   0.001126


 STEP IN NORMAL COORDINATES

              1          2          3          4          5          6
          -0.045747  -0.000020  -0.037915  -0.023398  -0.000011  -0.031542

              7          8          9         10         11         12
          -0.047376  -0.000028  -0.059292  -0.002963  -0.000001  -0.016790

             13         14         15
           0.011101  -0.000002   0.008936

 DISPLACEMENT STEP IN ANGSTROM

  NO.  ATOM        X             Y             Z

    1  O       -0.018396     -0.000008     -0.015463
    2  C        0.014549      0.000006     -0.007372
    3  H       -0.010746     -0.000008     -0.029980
    4  N        0.009930      0.000006      0.021478
    5  H        0.005846      0.000001      0.023897
    6  H       -0.004525      0.003342      0.006541
    7  H       -0.004525     -0.003345      0.006530


 ACTIVE CARTESIAN DISPLACEMENT STEP

              1          2          3          4          5          6
          -0.045747  -0.000020  -0.037915  -0.023398  -0.000011  -0.031542

              7          8          9         10         11         12
          -0.047376  -0.000028  -0.059292  -0.002963  -0.000001  -0.016790

             13         14         15
           0.011101  -0.000002   0.008936
 
 PREDICTED ENERGY CHANGE: -0.002422543
 
 INTERPOLATION DISTANCE: 5.0308198441
 
 *** SCFTOL TIGHTEN TO 0.100E-06 ***
 
 *** CDFTOL TIGHTEN TO 0.750E-04 ***


 COORDINATES OF OPTIMIZATION STEP 3 IN ANGSTROM

  NO.  ATOM        X              Y              Z        Z-ATOM   MASS   TYPE

    1  O        -0.227293      -0.000069       0.706954       8    15.999  QM
    2  C         0.181254       0.000056       1.796403       6    12.011  QM
    3  H         0.328996       0.000210      -0.829120       1     1.008  QM
    4  N         0.065965       0.000023      -1.850647       7    14.007  QM
    5  H        -0.965483       0.000030      -2.034144       1     1.008  QM
    6  H         0.462883      -0.839968      -2.305398       1     1.008  QM
    7  H         0.462957       0.839824      -2.305665       1     1.008  QM


 
 NEW SCF-ENERGY CALCULATED IN 10 CYCLES
 

 TOTAL ENERGY    =       -170.024765534

 ENERGY CHANGE =         -0.002568760
 ENERGY RATIO  =          1.060356878
 TRUST RADIUS  =          0.200000000
 
 BFGS DELTA*GAMMA: 0.476E-02
 
 BFGS DELTA*DE2*DELTA: 0.486E-02
 
 *** ENTERING OPTIMIZATION CYCLE: 4 ***
 

 PROJECTED CARTESIAN GRADIENTS IN A.U.

  NO.  ATOM        X             Y             Z

    1  O       -0.000838     -0.000000     -0.016067
    2  C        0.001946      0.000001     -0.002262
    3  H        0.013087      0.000007      0.010853
    4  N       -0.001344     -0.000001      0.018246
    5  H       -0.009487     -0.000002     -0.009825
    6  H       -0.000984     -0.000764      0.001385
    7  H       -0.000984      0.000760      0.001393


 ACTIVE CARTESIAN GRADIENTS

              1          2          3          4          5          6
          -0.001101  -0.000000  -0.020051  -0.002929  -0.000001  -0.012089

              7          8          9         10         11         12
           0.016426   0.000009   0.005314   0.009836   0.000005   0.010244

             13         14         15
          -0.005112   0.000001  -0.001078


 FULL LOCAL GRADIENT

              1          2          3          4          5          6
          -0.012698   0.000000  -0.018165  -0.008825  -0.000001  -0.007464

              7          8          9         10         11         12
           0.011091   0.000005  -0.001478   0.010225   0.000005   0.014265

             13         14         15
          -0.005080   0.000001  -0.001086


 TANGENTIAL LOCAL GRADIENTS IN A.U.

              1          2          3          4          5          6
           0.000000  -0.018165  -0.008825  -0.000001  -0.007464   0.011091

              7          8          9         10         11         12
           0.000005  -0.001478   0.010225   0.000005   0.014265  -0.005080

             13         14
           0.000001  -0.001086

 COSANG =        -0.180057839
 
 RMSQ FORCE :   0.0081231  MAXIMUM :   0.0003000  CONVERGED : NO
 MAX FORCE  :   0.0181647  MAXIMUM :   0.0004500  CONVERGED : NO
 RMSQ FORCE6:   3.1586547  MAXIMUM6:   0.0003000  CONVERGED : NO
 MAX FORCE6 :   3.1698346  MAXIMUM6:   0.0004500  CONVERGED : NO
 RMSQ DR    :   0.0274790  MAXIMUM :   0.0012000  CONVERGED : NO
 MAX DR     :   0.0592918  MAXIMUM :   0.0018000  CONVERGED : NO
 


 HESSIAN EIGENVALUES


                1           2           3           4           5           6
             0.33822     0.99942     1.00000     1.00000     1.00000     1.00000
 


                7           8           9          10          11          12
             1.00000     1.00000     1.00000     1.00000     1.00000     1.00540
 


               13          14
             1.18272     3.86851
 


 LAMBDA FOR LMQA STEP: 0.00

  |TANGENTIAL STEP| =   0.028442  |PARALLEL STEP| =   0.000080


 STEP IN NORMAL COORDINATES

              1          2          3          4          5          6
          -0.011419  -0.000005   0.004121  -0.004492  -0.000003   0.001653

              7          8          9         10         11         12
          -0.014777  -0.000008  -0.005144  -0.009644  -0.000005  -0.016322

             13         14         15
           0.005559  -0.000001   0.001877

 DISPLACEMENT STEP IN ANGSTROM

  NO.  ATOM        X             Y             Z

    1  O       -0.004599     -0.000002      0.001930
    2  C        0.003150      0.000001     -0.000582
    3  H       -0.003918     -0.000002     -0.004263
    4  N        0.001718      0.000001     -0.004279
    5  H        0.005073      0.000001      0.009973
    6  H       -0.000056      0.000703      0.002283
    7  H       -0.000056     -0.000702      0.002278


 ACTIVE CARTESIAN DISPLACEMENT STEP

              1          2          3          4          5          6
          -0.011419  -0.000005   0.004121  -0.004492  -0.000003   0.001653

              7          8          9         10         11         12
          -0.014777  -0.000008  -0.005144  -0.009644  -0.000005  -0.016322

             13         14         15
           0.005559  -0.000001   0.001877
 
 PREDICTED ENERGY CHANGE: -0.000318436
 
 INTERPOLATION DISTANCE: 5.0308198441


 COORDINATES OF OPTIMIZATION STEP 4 IN ANGSTROM

  NO.  ATOM        X              Y              Z        Z-ATOM   MASS   TYPE

    1  O        -0.231892      -0.000072       0.708884       8    15.999  QM
    2  C         0.184405       0.000057       1.795821       6    12.011  QM
    3  H         0.325078       0.000207      -0.833383       1     1.008  QM
    4  N         0.067683       0.000023      -1.854925       7    14.007  QM
    5  H        -0.960410       0.000032      -2.024171       1     1.008  QM
    6  H         0.462827      -0.839265      -2.303114       1     1.008  QM
    7  H         0.462901       0.839122      -2.303387       1     1.008  QM


 
 NEW SCF-ENERGY CALCULATED IN 10 CYCLES
 

 TOTAL ENERGY    =       -170.025322085

 ENERGY CHANGE =         -0.000556552
 ENERGY RATIO  =          1.747767611
 TRUST RADIUS  =          0.200000000
 
 BFGS DELTA*GAMMA: 0.165E-03
 
 BFGS DELTA*DE2*DELTA: 0.642E-03
 
 *** ENTERING OPTIMIZATION CYCLE: 5 ***
 

 PROJECTED CARTESIAN GRADIENTS IN A.U.

  NO.  ATOM        X             Y             Z

    1  O       -0.001158     -0.000000     -0.014968
    2  C        0.002199      0.000001     -0.000490
    3  H        0.011866      0.000006      0.010265
    4  N       -0.001440     -0.000001      0.013763
    5  H       -0.005561     -0.000002     -0.007366
    6  H       -0.001955      0.001578      0.003556
    7  H       -0.001955     -0.001581      0.003565


 ACTIVE CARTESIAN GRADIENTS

              1          2          3          4          5          6
          -0.001522  -0.000000  -0.018703  -0.002349  -0.000000  -0.009199

              7          8          9         10         11         12
           0.014898   0.000008   0.005503   0.008138   0.000005   0.004921

             13         14         15
          -0.001173   0.000001   0.002234


 FULL LOCAL GRADIENT

              1          2          3          4          5          6
          -0.011781   0.000001  -0.017166  -0.007695  -0.000001  -0.006037

              7          8          9         10         11         12
           0.010666   0.000005  -0.000143   0.008439   0.000005   0.008424

             13         14         15
          -0.001131   0.000001   0.002230


 TANGENTIAL LOCAL GRADIENTS IN A.U.

              1          2          3          4          5          6
           0.000001  -0.017166  -0.007695  -0.000001  -0.006037   0.010666

              7          8          9         10         11         12
           0.000005  -0.000143   0.008439   0.000005   0.008424  -0.001131

             13         14
           0.000001   0.002230

 COSANG =         0.969943108
 
 RMSQ FORCE :   0.0068270  MAXIMUM :   0.0003000  CONVERGED : NO
 MAX FORCE  :   0.0171655  MAXIMUM :   0.0004500  CONVERGED : NO
 RMSQ FORCE6:   2.2351841  MAXIMUM6:   0.0003000  CONVERGED : NO
 MAX FORCE6 :   2.2553172  MAXIMUM6:   0.0004500  CONVERGED : NO
 RMSQ DR    :   0.0073436  MAXIMUM :   0.0012000  CONVERGED : NO
 MAX DR     :   0.0163223  MAXIMUM :   0.0018000  CONVERGED : NO
 


 HESSIAN EIGENVALUES


                1           2           3           4           5           6
             0.15285     0.64419     0.99949     1.00000     1.00000     1.00000
 


                7           8           9          10          11          12
             1.00000     1.00000     1.00000     1.00000     1.00001     1.00374
 


               13          14
             1.19952     3.36046
 


 LAMBDA FOR LMQA STEP: 0.00

  |TANGENTIAL STEP| =   0.098352  |PARALLEL STEP| =   0.000961


 STEP IN NORMAL COORDINATES

              1          2          3          4          5          6
          -0.041937  -0.000021   0.019820  -0.017717  -0.000013   0.003521

              7          8          9         10         11         12
          -0.054501  -0.000033  -0.015650  -0.036816  -0.000021  -0.050198

             13         14         15
           0.008683  -0.000006  -0.005499

 DISPLACEMENT STEP IN ANGSTROM

  NO.  ATOM        X             Y             Z

    1  O       -0.016886     -0.000009      0.009092
    2  C        0.011275      0.000006     -0.004200
    3  H       -0.014155     -0.000009     -0.014084
    4  N        0.006224      0.000004     -0.014136
    5  H        0.014358      0.000006      0.035924
    6  H        0.002474     -0.002056      0.004579
    7  H        0.002475      0.002060      0.004553


 ACTIVE CARTESIAN DISPLACEMENT STEP

              1          2          3          4          5          6
          -0.041937  -0.000021   0.019820  -0.017717  -0.000013   0.003521

              7          8          9         10         11         12
          -0.054501  -0.000033  -0.015650  -0.036816  -0.000021  -0.050198

             13         14         15
           0.008683  -0.000006  -0.005499
 
 PREDICTED ENERGY CHANGE: -0.000869654
 
 INTERPOLATION DISTANCE: 5.0308198441


 COORDINATES OF OPTIMIZATION STEP 5 IN ANGSTROM

  NO.  ATOM        X              Y              Z        Z-ATOM   MASS   TYPE

    1  O        -0.248778      -0.000080       0.717976       8    15.999  QM
    2  C         0.195680       0.000063       1.791620       6    12.011  QM
    3  H         0.310923       0.000198      -0.847468       1     1.008  QM
    4  N         0.073907       0.000027      -1.869061       7    14.007  QM
    5  H        -0.946052       0.000038      -1.988246       1     1.008  QM
    6  H         0.465301      -0.841320      -2.298536       1     1.008  QM
    7  H         0.465376       0.841181      -2.298834       1     1.008  QM


 
 NEW SCF-ENERGY CALCULATED IN 10 CYCLES
 

 TOTAL ENERGY    =       -170.026375794

 ENERGY CHANGE =         -0.001053708
 ENERGY RATIO  =          1.211641008
 TRUST RADIUS  =          0.200000000
 
 BFGS DELTA*GAMMA: 0.141E-02
 
 BFGS DELTA*DE2*DELTA: 0.179E-02
 
 *** ENTERING OPTIMIZATION CYCLE: 6 ***
 

 PROJECTED CARTESIAN GRADIENTS IN A.U.

  NO.  ATOM        X             Y             Z

    1  O        0.000209      0.000000     -0.007023
    2  C        0.000393      0.000000     -0.001475
    3  H        0.007255      0.000003      0.007737
    4  N       -0.002413     -0.000001      0.002269
    5  H        0.005873     -0.000001      0.000212
    6  H       -0.003161      0.005826      0.008329
    7  H       -0.003161     -0.005826      0.008335


 ACTIVE CARTESIAN GRADIENTS

              1          2          3          4          5          6
           0.000275   0.000000  -0.008746  -0.001774  -0.000000  -0.005828

              7          8          9         10         11         12
           0.009099   0.000004   0.005210   0.000883   0.000001  -0.008349

             13         14         15
           0.008629   0.000000   0.008240


 FULL LOCAL GRADIENT

              1          2          3          4          5          6
          -0.011418  -0.000000  -0.007544  -0.004720  -0.000000  -0.003329

              7          8          9         10         11         12
           0.006233   0.000002   0.001385   0.001021   0.000001  -0.005555

             13         14         15
           0.008689   0.000000   0.008224


 TANGENTIAL LOCAL GRADIENTS IN A.U.

              1          2          3          4          5          6
          -0.000000  -0.007544  -0.004720  -0.000000  -0.003329   0.006233

              7          8          9         10         11         12
           0.000002   0.001385   0.001021   0.000001  -0.005555   0.008689

             13         14
           0.000000   0.008224

 COSANG =         0.497948856
 
 RMSQ FORCE :   0.0046757  MAXIMUM :   0.0003000  CONVERGED : NO
 MAX FORCE  :   0.0086892  MAXIMUM :   0.0004500  CONVERGED : NO
 RMSQ FORCE6:   0.0995505  MAXIMUM6:   0.0003000  CONVERGED : NO
 MAX FORCE6 :   0.3518090  MAXIMUM6:   0.0004500  CONVERGED : NO
 RMSQ DR    :   0.0253955  MAXIMUM :   0.0012000  CONVERGED : NO
 MAX DR     :   0.0545011  MAXIMUM :   0.0018000  CONVERGED : NO
 


 HESSIAN EIGENVALUES


                1           2           3           4           5           6
             0.11637     0.59278     0.99925     1.00000     1.00000     1.00000
 


                7           8           9          10          11          12
             1.00000     1.00000     1.00000     1.00000     1.00124     1.00603
 


               13          14
             1.37682     3.21787
 


 LAMBDA FOR LMQA STEP: 0.00

  |TANGENTIAL STEP| =   0.038559  |PARALLEL STEP| =   0.000148


 STEP IN NORMAL COORDINATES

              1          2          3          4          5          6
          -0.019072  -0.000009   0.010662  -0.008074  -0.000005   0.000821

              7          8          9         10         11         12
          -0.021548  -0.000012  -0.003582  -0.012767  -0.000008  -0.012448

             13         14         15
          -0.006659  -0.000002  -0.010200

 DISPLACEMENT STEP IN ANGSTROM

  NO.  ATOM        X             Y             Z

    1  O       -0.007668     -0.000004      0.004856
    2  C        0.005049      0.000002     -0.002599
    3  H       -0.005095     -0.000003     -0.004330
    4  N        0.003114      0.000001     -0.004626
    5  H        0.001377      0.000003      0.013372
    6  H        0.002616     -0.003816     -0.001080
    7  H        0.002616      0.003817     -0.001092


 ACTIVE CARTESIAN DISPLACEMENT STEP

              1          2          3          4          5          6
          -0.019072  -0.000009   0.010662  -0.008074  -0.000005   0.000821

              7          8          9         10         11         12
          -0.021548  -0.000012  -0.003582  -0.012767  -0.000008  -0.012448

             13         14         15
          -0.006659  -0.000002  -0.010200
 
 PREDICTED ENERGY CHANGE: -0.000174684
 
 INTERPOLATION DISTANCE: 5.0308198441
 
 *** SCFTOL TIGHTEN TO 0.750E-07 ***
 
 *** CDFTOL TIGHTEN TO 0.500E-04 ***


 COORDINATES OF OPTIMIZATION STEP 6 IN ANGSTROM

  NO.  ATOM        X              Y              Z        Z-ATOM   MASS   TYPE

    1  O        -0.256447      -0.000084       0.722832       8    15.999  QM
    2  C         0.200729       0.000065       1.789022       6    12.011  QM
    3  H         0.305828       0.000195      -0.851798       1     1.008  QM
    4  N         0.077022       0.000028      -1.873688       7    14.007  QM
    5  H        -0.944675       0.000041      -1.974874       1     1.008  QM
    6  H         0.467917      -0.845137      -2.299616       1     1.008  QM
    7  H         0.467992       0.844999      -2.299926       1     1.008  QM


 
 NEW SCF-ENERGY CALCULATED IN 9 CYCLES
 

 TOTAL ENERGY    =       -170.026655686

 ENERGY CHANGE =         -0.000279892
 ENERGY RATIO  =          1.602281166
 TRUST RADIUS  =          0.200000000
 
 BFGS DELTA*GAMMA: 0.145E-03
 
 BFGS DELTA*DE2*DELTA: 0.356E-03
 
 *** ENTERING OPTIMIZATION CYCLE: 7 ***
 

 PROJECTED CARTESIAN GRADIENTS IN A.U.

  NO.  ATOM        X             Y             Z

    1  O        0.001748      0.000001     -0.002372
    2  C       -0.001467     -0.000000     -0.005337
    3  H        0.005211      0.000002      0.006742
    4  N       -0.002146     -0.000001      0.000698
    5  H        0.005861     -0.000001      0.002321
    6  H       -0.002486      0.004509      0.008102
    7  H       -0.002486     -0.004507      0.008107


 ACTIVE CARTESIAN GRADIENTS

              1          2          3          4          5          6
           0.002302   0.000001  -0.002861  -0.002502  -0.000000  -0.007988

              7          8          9         10         11         12
           0.006369   0.000003   0.004811  -0.000464  -0.000000  -0.009680

             13         14         15
           0.007700  -0.000000   0.006375


 FULL LOCAL GRADIENT

              1          2          3          4          5          6
          -0.012619  -0.000001  -0.001408  -0.004188  -0.000000  -0.003241

              7          8          9         10         11         12
           0.002668   0.000000   0.000556  -0.000342   0.000000  -0.006644

             13         14         15
           0.007750  -0.000000   0.006332


 TANGENTIAL LOCAL GRADIENTS IN A.U.

              1          2          3          4          5          6
          -0.000001  -0.001408  -0.004188  -0.000000  -0.003241   0.002668

              7          8          9         10         11         12
           0.000000   0.000556  -0.000342   0.000000  -0.006644   0.007750

             13         14
          -0.000000   0.006332

 COSANG =         0.909373381
 
 RMSQ FORCE :   0.0036043  MAXIMUM :   0.0003000  CONVERGED : NO
 MAX FORCE  :   0.0077503  MAXIMUM :   0.0004500  CONVERGED : NO
 RMSQ FORCE6:   0.0117419  MAXIMUM6:   0.0003000  CONVERGED : NO
 MAX FORCE6 :   0.0425557  MAXIMUM6:   0.0004500  CONVERGED : NO
 RMSQ DR    :   0.0099558  MAXIMUM :   0.0012000  CONVERGED : NO
 MAX DR     :   0.0215478  MAXIMUM :   0.0018000  CONVERGED : NO
 


 HESSIAN EIGENVALUES


                1           2           3           4           5           6
             0.07960     0.47050     0.95765     0.99918     1.00000     1.00000
 


                7           8           9          10          11          12
             1.00000     1.00000     1.00000     1.00000     1.00063     1.01028
 


               13          14
             1.04294     3.27149
 


 LAMBDA FOR LMQA STEP: 0.00

  |TANGENTIAL STEP| =   0.060046  |PARALLEL STEP| =   0.000358


 STEP IN NORMAL COORDINATES

              1          2          3          4          5          6
          -0.034189  -0.000017   0.017325  -0.012997  -0.000009   0.001666

              7          8          9         10         11         12
          -0.029402  -0.000014  -0.003019  -0.016583  -0.000010  -0.009323

             13         14         15
          -0.018058  -0.000002  -0.020084

 DISPLACEMENT STEP IN ANGSTROM

  NO.  ATOM        X             Y             Z

    1  O       -0.013736     -0.000007      0.007963
    2  C        0.009238      0.000005     -0.004153
    3  H       -0.005891     -0.000003     -0.005243
    4  N        0.005398      0.000002     -0.005519
    5  H       -0.001669      0.000006      0.017886
    6  H        0.005137     -0.007515     -0.004721
    7  H        0.005138      0.007515     -0.004738


 ACTIVE CARTESIAN DISPLACEMENT STEP

              1          2          3          4          5          6
          -0.034189  -0.000017   0.017325  -0.012997  -0.000009   0.001666

              7          8          9         10         11         12
          -0.029402  -0.000014  -0.003019  -0.016583  -0.000010  -0.009323

             13         14         15
          -0.018058  -0.000002  -0.020084
 
 PREDICTED ENERGY CHANGE: -0.000237751
 
 INTERPOLATION DISTANCE: 5.0308198441


 COORDINATES OF OPTIMIZATION STEP 7 IN ANGSTROM

  NO.  ATOM        X              Y              Z        Z-ATOM   MASS   TYPE

    1  O        -0.270183      -0.000091       0.730795       8    15.999  QM
    2  C         0.209967       0.000070       1.784868       6    12.011  QM
    3  H         0.299937       0.000193      -0.857041       1     1.008  QM
    4  N         0.082419       0.000031      -1.879207       7    14.007  QM
    5  H        -0.946345       0.000046      -1.956987       1     1.008  QM
    6  H         0.473054      -0.852652      -2.304337       1     1.008  QM
    7  H         0.473130       0.852514      -2.304665       1     1.008  QM


 
 NEW SCF-ENERGY CALCULATED IN 10 CYCLES
 

 TOTAL ENERGY    =       -170.026948003

 ENERGY CHANGE =         -0.000292317
 ENERGY RATIO  =          1.229510627
 TRUST RADIUS  =          0.200000000
 
 BFGS DELTA*GAMMA: 0.375E-03
 
 BFGS DELTA*DE2*DELTA: 0.485E-03
 
 *** ENTERING OPTIMIZATION CYCLE: 8 ***
 

 PROJECTED CARTESIAN GRADIENTS IN A.U.

  NO.  ATOM        X             Y             Z

    1  O        0.002777      0.000001      0.001151
    2  C       -0.002850     -0.000001     -0.009132
    3  H        0.001995      0.000000      0.005161
    4  N       -0.000862     -0.000001      0.001346
    5  H        0.001461     -0.000001      0.004684
    6  H       -0.000736      0.000273      0.006039
    7  H       -0.000735     -0.000272      0.006039


 ACTIVE CARTESIAN GRADIENTS

              1          2          3          4          5          6
           0.003662   0.000001   0.001601  -0.003408  -0.000001  -0.010695

              7          8          9         10         11         12
           0.002009   0.000001   0.003721  -0.000423  -0.000001  -0.008231

             13         14         15
           0.002005  -0.000001   0.000385


 FULL LOCAL GRADIENT

              1          2          3          4          5          6
          -0.012586  -0.000002   0.003163  -0.003794  -0.000000  -0.003241

              7          8          9         10         11         12
          -0.002639  -0.000002  -0.000803  -0.000333  -0.000001  -0.005177

             13         14         15
           0.002010  -0.000001   0.000292


 TANGENTIAL LOCAL GRADIENTS IN A.U.

              1          2          3          4          5          6
          -0.000002   0.003163  -0.003794  -0.000000  -0.003241  -0.002639

              7          8          9         10         11         12
          -0.000002  -0.000803  -0.000333  -0.000001  -0.005177   0.002010

             13         14
          -0.000001   0.000292

 COSANG =         0.573958949
 
 RMSQ FORCE :   0.0022921  MAXIMUM :   0.0003000  CONVERGED : NO
 MAX FORCE  :   0.0051774  MAXIMUM :   0.0004500  CONVERGED : NO
 RMSQ FORCE6:   0.0061637  MAXIMUM6:   0.0003000  CONVERGED : NO
 MAX FORCE6 :   0.0179460  MAXIMUM6:   0.0004500  CONVERGED : NO
 RMSQ DR    :   0.0155041  MAXIMUM :   0.0012000  CONVERGED : NO
 MAX DR     :   0.0341891  MAXIMUM :   0.0018000  CONVERGED : NO
 


 HESSIAN EIGENVALUES


                1           2           3           4           5           6
             0.07743     0.38135     0.83243     0.99899     1.00000     1.00000
 


                7           8           9          10          11          12
             1.00000     1.00000     1.00000     1.00000     1.00033     1.00829
 


               13          14
             1.13393     3.33275
 


 LAMBDA FOR LMQA STEP: 0.00

  |TANGENTIAL STEP| =   0.018688  |PARALLEL STEP| =   0.000035


 STEP IN NORMAL COORDINATES

              1          2          3          4          5          6
          -0.012289  -0.000006   0.006930  -0.002827  -0.000002   0.002771

              7          8          9         10         11         12
          -0.002200   0.000000   0.002220  -0.002979  -0.000001   0.005426

             13         14         15
          -0.007454   0.000001  -0.005559

 DISPLACEMENT STEP IN ANGSTROM

  NO.  ATOM        X             Y             Z

    1  O       -0.004932     -0.000003      0.003171
    2  C        0.003408      0.000002     -0.000627
    3  H        0.000787      0.000001      0.000153
    4  N        0.001343      0.000001     -0.001272
    5  H       -0.001813      0.000002      0.001333
    6  H        0.001952     -0.002081     -0.003605
    7  H        0.001952      0.002080     -0.003608


 ACTIVE CARTESIAN DISPLACEMENT STEP

              1          2          3          4          5          6
          -0.012289  -0.000006   0.006930  -0.002827  -0.000002   0.002771

              7          8          9         10         11         12
          -0.002200   0.000000   0.002220  -0.002979  -0.000001   0.005426

             13         14         15
          -0.007454   0.000001  -0.005559
 
 PREDICTED ENERGY CHANGE: -0.000055083
 
 INTERPOLATION DISTANCE: 5.0308198441
 
 *** SCFTOL TIGHTEN TO 0.500E-07 ***
 
 *** CDFTOL TIGHTEN TO 0.250E-04 ***


 COORDINATES OF OPTIMIZATION STEP 8 IN ANGSTROM

  NO.  ATOM        X              Y              Z        Z-ATOM   MASS   TYPE

    1  O        -0.275115      -0.000094       0.733967       8    15.999  QM
    2  C         0.213376       0.000072       1.784241       6    12.011  QM
    3  H         0.300723       0.000194      -0.856888       1     1.008  QM
    4  N         0.083762       0.000031      -1.880480       7    14.007  QM
    5  H        -0.948158       0.000048      -1.955654       1     1.008  QM
    6  H         0.475006      -0.854732      -2.307941       1     1.008  QM
    7  H         0.475082       0.854594      -2.308272       1     1.008  QM


 
 NEW SCF-ENERGY CALCULATED IN 10 CYCLES
 

 TOTAL ENERGY    =       -170.027035961

 ENERGY CHANGE =         -0.000087958
 ENERGY RATIO  =          1.596816842
 TRUST RADIUS  =          0.200000000
 
 BFGS DELTA*GAMMA: 0.451E-04
 
 BFGS DELTA*DE2*DELTA: 0.111E-03
 
 *** ENTERING OPTIMIZATION CYCLE: 9 ***
 

 PROJECTED CARTESIAN GRADIENTS IN A.U.

  NO.  ATOM        X             Y             Z

    1  O        0.002762      0.000001      0.001092
    2  C       -0.002856     -0.000001     -0.009239
    3  H        0.001845      0.000001      0.005972
    4  N       -0.000620     -0.000001      0.001921
    5  H       -0.000948     -0.000000      0.004746
    6  H        0.000134     -0.001593      0.004833
    7  H        0.000135      0.001594      0.004832


 ACTIVE CARTESIAN GRADIENTS

              1          2          3          4          5          6
           0.003643   0.000001   0.001531  -0.003550  -0.000001  -0.010840

              7          8          9         10         11         12
           0.001745   0.000001   0.004572  -0.000082  -0.000001  -0.006727

             13         14         15
          -0.000841  -0.000001  -0.002254


 FULL LOCAL GRADIENT

              1          2          3          4          5          6
          -0.012574  -0.000002   0.003092  -0.003867  -0.000000  -0.003157

              7          8          9         10         11         12
          -0.002969  -0.000002  -0.000050   0.000003  -0.000001  -0.003605

             13         14         15
          -0.000855  -0.000001  -0.002361


 TANGENTIAL LOCAL GRADIENTS IN A.U.

              1          2          3          4          5          6
          -0.000002   0.003092  -0.003867  -0.000000  -0.003157  -0.002969

              7          8          9         10         11         12
          -0.000002  -0.000050   0.000003  -0.000001  -0.003605  -0.000855

             13         14
          -0.000001  -0.002361

 COSANG =         0.866751541
 
 RMSQ FORCE :   0.0021148  MAXIMUM :   0.0003000  CONVERGED : NO
 MAX FORCE  :   0.0038675  MAXIMUM :   0.0004500  CONVERGED : NO
 RMSQ FORCE6:   0.0036637  MAXIMUM6:   0.0003000  CONVERGED : NO
 MAX FORCE6 :   0.0091792  MAXIMUM6:   0.0004500  CONVERGED : NO
 RMSQ DR    :   0.0048253  MAXIMUM :   0.0012000  CONVERGED : NO
 MAX DR     :   0.0122892  MAXIMUM :   0.0018000  CONVERGED : NO
 


 HESSIAN EIGENVALUES


                1           2           3           4           5           6
             0.06415     0.20262     0.67059     0.99913     1.00000     1.00000
 


                7           8           9          10          11          12
             1.00000     1.00000     1.00000     1.00000     1.00009     1.00741
 


               13          14
             1.33739     3.22748
 


 LAMBDA FOR LMQA STEP: 0.00

  |TANGENTIAL STEP| =   0.039346  |PARALLEL STEP| =   0.000154


 STEP IN NORMAL COORDINATES

              1          2          3          4          5          6
          -0.029591  -0.000014   0.014151  -0.005827  -0.000006   0.006469

              7          8          9         10         11         12
           0.000187   0.000003   0.002763  -0.005229  -0.000000   0.015055

             13         14         15
          -0.010544   0.000003  -0.004860

 DISPLACEMENT STEP IN ANGSTROM

  NO.  ATOM        X             Y             Z

    1  O       -0.011871     -0.000006      0.006571
    2  C        0.008403      0.000004     -0.001036
    3  H        0.003766      0.000004     -0.000426
    4  N        0.002691      0.000002     -0.001756
    5  H       -0.001903      0.000003      0.000011
    6  H        0.003197     -0.001820     -0.007820
    7  H        0.003197      0.001817     -0.007824


 ACTIVE CARTESIAN DISPLACEMENT STEP

              1          2          3          4          5          6
          -0.029591  -0.000014   0.014151  -0.005827  -0.000006   0.006469

              7          8          9         10         11         12
           0.000187   0.000003   0.002763  -0.005229  -0.000000   0.015055

             13         14         15
          -0.010544   0.000003  -0.004860
 
 PREDICTED ENERGY CHANGE: -0.000100985
 
 INTERPOLATION DISTANCE: 5.0308198441
 
 *** SCFTOL TIGHTEN TO 0.250E-07 ***
 
 *** CDFTOL TIGHTEN TO 0.100E-04 ***


 COORDINATES OF OPTIMIZATION STEP 9 IN ANGSTROM

  NO.  ATOM        X              Y              Z        Z-ATOM   MASS   TYPE

    1  O        -0.286985      -0.000100       0.740538       8    15.999  QM
    2  C         0.221778       0.000076       1.783205       6    12.011  QM
    3  H         0.304489       0.000198      -0.857314       1     1.008  QM
    4  N         0.086453       0.000033      -1.882235       7    14.007  QM
    5  H        -0.950061       0.000051      -1.955643       1     1.008  QM
    6  H         0.478203      -0.856552      -2.315762       1     1.008  QM
    7  H         0.478278       0.856411      -2.316097       1     1.008  QM


 
 NEW SCF-ENERGY CALCULATED IN 10 CYCLES
 

 TOTAL ENERGY    =       -170.027179861

 ENERGY CHANGE =         -0.000143900
 ENERGY RATIO  =          1.424964496
 TRUST RADIUS  =          0.200000000
 
 BFGS DELTA*GAMMA: 0.120E-03
 
 BFGS DELTA*DE2*DELTA: 0.205E-03
 
 *** ENTERING OPTIMIZATION CYCLE: 10 ***
 

 PROJECTED CARTESIAN GRADIENTS IN A.U.

  NO.  ATOM        X             Y             Z

    1  O        0.001086      0.000000     -0.002209
    2  C       -0.001006     -0.000000     -0.006083
    3  H        0.001704      0.000001      0.007018
    4  N       -0.000212      0.000000      0.003416
    5  H       -0.004479     -0.000000      0.004477
    6  H        0.001356     -0.004038      0.002787
    7  H        0.001356      0.004036      0.002786


 ACTIVE CARTESIAN GRADIENTS

              1          2          3          4          5          6
           0.001433   0.000000  -0.002692  -0.003037  -0.000001  -0.008736

              7          8          9         10         11         12
           0.001470   0.000001   0.005575   0.000552   0.000001  -0.003781

             13         14         15
          -0.004957  -0.000000  -0.005709


 FULL LOCAL GRADIENT

              1          2          3          4          5          6
          -0.010417  -0.000001  -0.001668  -0.003680  -0.000000  -0.002559

              7          8          9         10         11         12
          -0.002331  -0.000001   0.001680   0.000616   0.000001  -0.001086

             13         14         15
          -0.004991  -0.000000  -0.005808


 TANGENTIAL LOCAL GRADIENTS IN A.U.

              1          2          3          4          5          6
          -0.000001  -0.001668  -0.003680  -0.000000  -0.002559  -0.002331

              7          8          9         10         11         12
          -0.000001   0.001680   0.000616   0.000001  -0.001086  -0.004991

             13         14
          -0.000000  -0.005808

 COSANG =         0.606886463
 
 RMSQ FORCE :   0.0025541  MAXIMUM :   0.0003000  CONVERGED : NO
 MAX FORCE  :   0.0058083  MAXIMUM :   0.0004500  CONVERGED : NO
 RMSQ FORCE6:   0.0021965  MAXIMUM6:   0.0003000  CONVERGED : NO
 MAX FORCE6 :   0.0053893  MAXIMUM6:   0.0004500  CONVERGED : NO
 RMSQ DR    :   0.0101592  MAXIMUM :   0.0012000  CONVERGED : NO
 MAX DR     :   0.0295906  MAXIMUM :   0.0018000  CONVERGED : NO
 


 HESSIAN EIGENVALUES


                1           2           3           4           5           6
             0.05142     0.13399     0.62919     0.99920     1.00000     1.00000
 


                7           8           9          10          11          12
             1.00000     1.00000     1.00000     1.00002     1.00006     1.00768
 


               13          14
             1.46756     3.42860
 


 LAMBDA FOR LMQA STEP: 0.00

  |TANGENTIAL STEP| =   0.043717  |PARALLEL STEP| =   0.000190


 STEP IN NORMAL COORDINATES

              1          2          3          4          5          6
          -0.032389  -0.000015   0.017123  -0.005298  -0.000006   0.008353

              7          8          9         10         11         12
           0.006524   0.000006   0.002292  -0.004626  -0.000001   0.019253

             13         14         15
          -0.005140   0.000003   0.002198

 DISPLACEMENT STEP IN ANGSTROM

  NO.  ATOM        X             Y             Z

    1  O       -0.012984     -0.000006      0.007908
    2  C        0.009165      0.000004     -0.000889
    3  H        0.006423      0.000005     -0.000648
    4  N        0.002301      0.000001     -0.001972
    5  H        0.000228      0.000003     -0.003557
    6  H        0.002431      0.000821     -0.008441
    7  H        0.002431     -0.000824     -0.008444


 ACTIVE CARTESIAN DISPLACEMENT STEP

              1          2          3          4          5          6
          -0.032389  -0.000015   0.017123  -0.005298  -0.000006   0.008353

              7          8          9         10         11         12
           0.006524   0.000006   0.002292  -0.004626  -0.000001   0.019253

             13         14         15
          -0.005140   0.000003   0.002198
 
 PREDICTED ENERGY CHANGE: -0.000093391
 
 INTERPOLATION DISTANCE: 5.0308198441


 COORDINATES OF OPTIMIZATION STEP 10 IN ANGSTROM

  NO.  ATOM        X              Y              Z        Z-ATOM   MASS   TYPE

    1  O        -0.299969      -0.000106       0.748446       8    15.999  QM
    2  C         0.230943       0.000080       1.782316       6    12.011  QM
    3  H         0.310913       0.000203      -0.857962       1     1.008  QM
    4  N         0.088754       0.000034      -1.884207       7    14.007  QM
    5  H        -0.949833       0.000055      -1.959200       1     1.008  QM
    6  H         0.480634      -0.855731      -2.324203       1     1.008  QM
    7  H         0.480709       0.855587      -2.324540       1     1.008  QM


 
 NEW SCF-ENERGY CALCULATED IN 11 CYCLES
 

 TOTAL ENERGY    =       -170.027330734

 ENERGY CHANGE =         -0.000150874
 ENERGY RATIO  =          1.615503832
 TRUST RADIUS  =          0.200000000
 
 BFGS DELTA*GAMMA: 0.801E-04
 
 BFGS DELTA*DE2*DELTA: 0.192E-03
 
 *** ENTERING OPTIMIZATION CYCLE: 11 ***
 

 PROJECTED CARTESIAN GRADIENTS IN A.U.

  NO.  ATOM        X             Y             Z

    1  O       -0.000767     -0.000000     -0.005485
    2  C        0.001060      0.000000     -0.002352
    3  H        0.002282      0.000001      0.008466
    4  N       -0.000252      0.000000      0.003980
    5  H       -0.006072     -0.000000      0.003828
    6  H        0.002062     -0.004918      0.001419
    7  H        0.002063      0.004916      0.001417


 ACTIVE CARTESIAN GRADIENTS

              1          2          3          4          5          6
          -0.001013  -0.000000  -0.006910  -0.002295  -0.000001  -0.005895

              7          8          9         10         11         12
           0.002146   0.000001   0.007018   0.000668   0.000001  -0.001772

             13         14         15
          -0.006922   0.000001  -0.006954


 FULL LOCAL GRADIENT

              1          2          3          4          5          6
          -0.008492   0.000000  -0.006541  -0.003223  -0.000000  -0.001755

              7          8          9         10         11         12
          -0.000516   0.000000   0.003906   0.000715   0.000001   0.000515

             13         14         15
          -0.006958   0.000001  -0.007031


 TANGENTIAL LOCAL GRADIENTS IN A.U.

              1          2          3          4          5          6
           0.000000  -0.006541  -0.003223  -0.000000  -0.001755  -0.000516

              7          8          9         10         11         12
           0.000000   0.003906   0.000715   0.000001   0.000515  -0.006958

             13         14
           0.000001  -0.007031

 COSANG =         0.885521981
 
 RMSQ FORCE :   0.0034888  MAXIMUM :   0.0003000  CONVERGED : NO
 MAX FORCE  :   0.0070308  MAXIMUM :   0.0004500  CONVERGED : NO
 RMSQ FORCE6:   0.0010598  MAXIMUM6:   0.0003000  CONVERGED : NO
 MAX FORCE6 :   0.0019081  MAXIMUM6:   0.0004500  CONVERGED : NO
 RMSQ DR    :   0.0112877  MAXIMUM :   0.0012000  CONVERGED : NO
 MAX DR     :   0.0323887  MAXIMUM :   0.0018000  CONVERGED : NO
 


 HESSIAN EIGENVALUES


                1           2           3           4           5           6
             0.03088     0.10903     0.58593     0.99907     0.99994     1.00000
 


                7           8           9          10          11          12
             1.00000     1.00000     1.00000     1.00000     1.00061     1.00682
 


               13          14
             1.21671     3.78285
 


 LAMBDA FOR LMQA STEP: 0.00

  |TANGENTIAL STEP| =   0.085650  |PARALLEL STEP| =   0.000729


 STEP IN NORMAL COORDINATES

              1          2          3          4          5          6
          -0.064269  -0.000029   0.035671  -0.011366  -0.000013   0.014968

              7          8          9         10         11         12
           0.013613   0.000010  -0.000225  -0.009720  -0.000002   0.034052

             13         14         15
          -0.001820   0.000006   0.011733

 DISPLACEMENT STEP IN ANGSTROM

  NO.  ATOM        X             Y             Z

    1  O       -0.025741     -0.000013      0.016460
    2  C        0.017984      0.000009     -0.002896
    3  H        0.013221      0.000010     -0.003666
    4  N        0.004427      0.000002     -0.004109
    5  H        0.004098      0.000006     -0.007007
    6  H        0.003328      0.004388     -0.014793
    7  H        0.003327     -0.004392     -0.014797


 ACTIVE CARTESIAN DISPLACEMENT STEP

              1          2          3          4          5          6
          -0.064269  -0.000029   0.035671  -0.011366  -0.000013   0.014968

              7          8          9         10         11         12
           0.013613   0.000010  -0.000225  -0.009720  -0.000002   0.034052

             13         14         15
          -0.001820   0.000006   0.011733
 
 PREDICTED ENERGY CHANGE: -0.000169357
 
 INTERPOLATION DISTANCE: 5.0308198441


 COORDINATES OF OPTIMIZATION STEP 11 IN ANGSTROM

  NO.  ATOM        X              Y              Z        Z-ATOM   MASS   TYPE

    1  O        -0.325710      -0.000119       0.764906       8    15.999  QM
    2  C         0.248927       0.000089       1.779420       6    12.011  QM
    3  H         0.324134       0.000213      -0.861629       1     1.008  QM
    4  N         0.093181       0.000036      -1.888316       7    14.007  QM
    5  H        -0.945734       0.000061      -1.966207       1     1.008  QM
    6  H         0.483962      -0.851343      -2.338995       1     1.008  QM
    7  H         0.484036       0.851195      -2.339338       1     1.008  QM


 
 NEW SCF-ENERGY CALCULATED IN 13 CYCLES
 

 TOTAL ENERGY    =       -170.027574510

 ENERGY CHANGE =         -0.000243775
 ENERGY RATIO  =          1.439416938
 TRUST RADIUS  =          0.200000000
 
 BFGS DELTA*GAMMA: 0.228E-03
 
 BFGS DELTA*DE2*DELTA: 0.365E-03
 
 *** ENTERING OPTIMIZATION CYCLE: 12 ***
 

 PROJECTED CARTESIAN GRADIENTS IN A.U.

  NO.  ATOM        X             Y             Z

    1  O       -0.004450     -0.000002     -0.010880
    2  C        0.005169      0.000002      0.004379
    3  H        0.003260      0.000002      0.010126
    4  N       -0.000545      0.000000      0.004108
    5  H       -0.006253      0.000000      0.002731
    6  H        0.002453     -0.004370      0.000030
    7  H        0.002452      0.004367      0.000030


 ACTIVE CARTESIAN GRADIENTS

              1          2          3          4          5          6
          -0.005890  -0.000002  -0.013954  -0.000639  -0.000000  -0.000513

              7          8          9         10         11         12
           0.003328   0.000002   0.008740   0.000319   0.000002   0.000306

             13         14         15
          -0.007435   0.000001  -0.006178


 FULL LOCAL GRADIENT

              1          2          3          4          5          6
          -0.004889   0.000003  -0.015064  -0.001694  -0.000000  -0.000297

              7          8          9         10         11         12
           0.002825   0.000002   0.007221   0.000338   0.000002   0.001716

             13         14         15
          -0.007457   0.000001  -0.006211


 TANGENTIAL LOCAL GRADIENTS IN A.U.

              1          2          3          4          5          6
           0.000003  -0.015064  -0.001694  -0.000000  -0.000297   0.002825

              7          8          9         10         11         12
           0.000002   0.007221   0.000338   0.000002   0.001716  -0.007457

             13         14
           0.000001  -0.006211

 COSANG =         0.887359225
 
 RMSQ FORCE :   0.0052594  MAXIMUM :   0.0003000  CONVERGED : NO
 MAX FORCE  :   0.0150639  MAXIMUM :   0.0004500  CONVERGED : NO
 RMSQ FORCE6:   0.0025253  MAXIMUM6:   0.0003000  CONVERGED : NO
 MAX FORCE6 :   0.0092390  MAXIMUM6:   0.0004500  CONVERGED : NO
 RMSQ DR    :   0.0221155  MAXIMUM :   0.0012000  CONVERGED : NO
 MAX DR     :   0.0642687  MAXIMUM :   0.0018000  CONVERGED : NO
 


 HESSIAN EIGENVALUES


                1           2           3           4           5           6
             0.02576     0.10088     0.54496     0.99028     0.99890     1.00000
 


                7           8           9          10          11          12
             1.00000     1.00000     1.00000     1.00000     1.00017     1.00698
 


               13          14
             1.04015     3.92752
 


 LAMBDA FOR LMQA STEP: 0.00

  |TANGENTIAL STEP| =   0.061847  |PARALLEL STEP| =   0.000380


 STEP IN NORMAL COORDINATES

              1          2          3          4          5          6
          -0.042521  -0.000019   0.028738  -0.007850  -0.000009   0.009546

              7          8          9         10         11         12
           0.013522   0.000008  -0.004191  -0.005943  -0.000003   0.022655

             13         14         15
           0.006941   0.000003   0.015535

 DISPLACEMENT STEP IN ANGSTROM

  NO.  ATOM        X             Y             Z

    1  O       -0.016999     -0.000008      0.013127
    2  C        0.011501      0.000006     -0.003196
    3  H        0.010712      0.000008     -0.004494
    4  N        0.002597      0.000001     -0.003149
    5  H        0.005968      0.000004     -0.007097
    6  H        0.000832      0.005813     -0.008967
    7  H        0.000831     -0.005813     -0.008968


 ACTIVE CARTESIAN DISPLACEMENT STEP

              1          2          3          4          5          6
          -0.042521  -0.000019   0.028738  -0.007850  -0.000009   0.009546

              7          8          9         10         11         12
           0.013522   0.000008  -0.004191  -0.005943  -0.000003   0.022655

             13         14         15
           0.006941   0.000003   0.015535
 
 PREDICTED ENERGY CHANGE: -0.000138352
 
 INTERPOLATION DISTANCE: 5.0308198441


 COORDINATES OF OPTIMIZATION STEP 12 IN ANGSTROM

  NO.  ATOM        X              Y              Z        Z-ATOM   MASS   TYPE

    1  O        -0.342709      -0.000127       0.778033       8    15.999  QM
    2  C         0.260428       0.000095       1.776224       6    12.011  QM
    3  H         0.334846       0.000221      -0.866123       1     1.008  QM
    4  N         0.095778       0.000037      -1.891465       7    14.007  QM
    5  H        -0.939766       0.000064      -1.973303       1     1.008  QM
    6  H         0.484794      -0.845530      -2.347962       1     1.008  QM
    7  H         0.484868       0.845381      -2.348306       1     1.008  QM


 
 NEW SCF-ENERGY CALCULATED IN 12 CYCLES
 

 TOTAL ENERGY    =       -170.027786825

 ENERGY CHANGE =         -0.000212315
 ENERGY RATIO  =          1.534604537
 TRUST RADIUS  =          0.200000000
 
 BFGS DELTA*GAMMA: 0.143E-03
 
 BFGS DELTA*DE2*DELTA: 0.293E-03
 
 *** ENTERING OPTIMIZATION CYCLE: 13 ***
 

 PROJECTED CARTESIAN GRADIENTS IN A.U.

  NO.  ATOM        X             Y             Z

    1  O       -0.005064     -0.000002     -0.010486
    2  C        0.005773      0.000002      0.005129
    3  H        0.004192      0.000003      0.010594
    4  N       -0.001080     -0.000000      0.002983
    5  H       -0.003627      0.000001      0.001799
    6  H        0.001856     -0.001889      0.000279
    7  H        0.001855      0.001887      0.000279


 ACTIVE CARTESIAN GRADIENTS

              1          2          3          4          5          6
          -0.006714  -0.000002  -0.013543  -0.000233   0.000000   0.000658

              7          8          9         10         11         12
           0.004552   0.000003   0.009329  -0.000482   0.000001   0.000030

             13         14         15
          -0.004645   0.000001  -0.002670


 FULL LOCAL GRADIENT

              1          2          3          4          5          6
          -0.004893   0.000004  -0.015106  -0.000594   0.000000   0.000274

              7          8          9         10         11         12
           0.004374   0.000003   0.007921  -0.000469   0.000001   0.001441

             13         14         15
          -0.004661   0.000001  -0.002688


 TANGENTIAL LOCAL GRADIENTS IN A.U.

              1          2          3          4          5          6
           0.000004  -0.015106  -0.000594   0.000000   0.000274   0.004374

              7          8          9         10         11         12
           0.000003   0.007921  -0.000469   0.000001   0.001441  -0.004661

             13         14
           0.000001  -0.002688

 COSANG =         0.967065415
 
 RMSQ FORCE :   0.0049407  MAXIMUM :   0.0003000  CONVERGED : NO
 MAX FORCE  :   0.0151064  MAXIMUM :   0.0004500  CONVERGED : NO
 RMSQ FORCE6:   0.0021404  MAXIMUM6:   0.0003000  CONVERGED : NO
 MAX FORCE6 :   0.0086784  MAXIMUM6:   0.0004500  CONVERGED : NO
 RMSQ DR    :   0.0159690  MAXIMUM :   0.0012000  CONVERGED : NO
 MAX DR     :   0.0425210  MAXIMUM :   0.0018000  CONVERGED : NO
 


 HESSIAN EIGENVALUES


                1           2           3           4           5           6
             0.02328     0.11217     0.43487     0.81940     0.99889     1.00000
 


                7           8           9          10          11          12
             1.00000     1.00000     1.00000     1.00000     1.00012     1.00827
 


               13          14
             1.02557     2.98064
 


 LAMBDA FOR LMQA STEP: 0.00

  |TANGENTIAL STEP| =   0.057034  |PARALLEL STEP| =   0.000323


 STEP IN NORMAL COORDINATES

              1          2          3          4          5          6
          -0.038990  -0.000018   0.029531  -0.010425  -0.000010   0.005113

              7          8          9         10         11         12
           0.005934   0.000002  -0.012269  -0.007196  -0.000005   0.011360

             13         14         15
           0.011391   0.000000   0.015149

 DISPLACEMENT STEP IN ANGSTROM

  NO.  ATOM        X             Y             Z

    1  O       -0.015563     -0.000008      0.013418
    2  C        0.010070      0.000005     -0.005384
    3  H        0.007976      0.000005     -0.008753
    4  N        0.003129      0.000002     -0.003407
    5  H        0.008145      0.000003     -0.002490
    6  H       -0.000272      0.005669     -0.005462
    7  H       -0.000272     -0.005668     -0.005467


 ACTIVE CARTESIAN DISPLACEMENT STEP

              1          2          3          4          5          6
          -0.038990  -0.000018   0.029531  -0.010425  -0.000010   0.005113

              7          8          9         10         11         12
           0.005934   0.000002  -0.012269  -0.007196  -0.000005   0.011360

             13         14         15
           0.011391   0.000000   0.015149
 
 PREDICTED ENERGY CHANGE: -0.000151780
 
 INTERPOLATION DISTANCE: 5.0308198441


 COORDINATES OF OPTIMIZATION STEP 13 IN ANGSTROM

  NO.  ATOM        X              Y              Z        Z-ATOM   MASS   TYPE

    1  O        -0.358272      -0.000135       0.791451       8    15.999  QM
    2  C         0.270497       0.000100       1.770840       6    12.011  QM
    3  H         0.342822       0.000225      -0.874876       1     1.008  QM
    4  N         0.098908       0.000039      -1.894872       7    14.007  QM
    5  H        -0.931621       0.000068      -1.975793       1     1.008  QM
    6  H         0.484522      -0.839862      -2.353424       1     1.008  QM
    7  H         0.484596       0.839713      -2.353773       1     1.008  QM


 
 NEW SCF-ENERGY CALCULATED IN 12 CYCLES
 

 TOTAL ENERGY    =       -170.027988125

 ENERGY CHANGE =         -0.000201300
 ENERGY RATIO  =          1.326259382
 TRUST RADIUS  =          0.200000000
 
 BFGS DELTA*GAMMA: 0.212E-03
 
 BFGS DELTA*DE2*DELTA: 0.315E-03
 
 *** ENTERING OPTIMIZATION CYCLE: 14 ***
 

 PROJECTED CARTESIAN GRADIENTS IN A.U.

  NO.  ATOM        X             Y             Z

    1  O       -0.003085     -0.000001     -0.005942
    2  C        0.003374      0.000001      0.001207
    3  H        0.003789      0.000003      0.007967
    4  N       -0.001217     -0.000001      0.001826
    5  H        0.000548      0.000001      0.001550
    6  H        0.000422      0.001722      0.001591
    7  H        0.000421     -0.001722      0.001592


 ACTIVE CARTESIAN GRADIENTS

              1          2          3          4          5          6
          -0.004098  -0.000001  -0.007712  -0.001095  -0.000000  -0.001626

              7          8          9         10         11         12
           0.004058   0.000003   0.006890  -0.001213  -0.000001  -0.001699

             13         14         15
           0.000109   0.000001   0.002435


 FULL LOCAL GRADIENT

              1          2          3          4          5          6
          -0.006241   0.000002  -0.008734  -0.000382   0.000000   0.000256

              7          8          9         10         11         12
           0.002862   0.000002   0.004832  -0.001207  -0.000001   0.000036

             13         14         15
           0.000103   0.000001   0.002431


 TANGENTIAL LOCAL GRADIENTS IN A.U.

              1          2          3          4          5          6
           0.000002  -0.008734  -0.000382   0.000000   0.000256   0.002862

              7          8          9         10         11         12
           0.000002   0.004832  -0.001207  -0.000001   0.000036   0.000103

             13         14
           0.000001   0.002431

 COSANG =         0.889376230
 
 RMSQ FORCE :   0.0028711  MAXIMUM :   0.0003000  CONVERGED : NO
 MAX FORCE  :   0.0087335  MAXIMUM :   0.0004500  CONVERGED : NO
 RMSQ FORCE6:   0.0014860  MAXIMUM6:   0.0003000  CONVERGED : NO
 MAX FORCE6 :   0.0048130  MAXIMUM6:   0.0004500  CONVERGED : NO
 RMSQ DR    :   0.0147264  MAXIMUM :   0.0012000  CONVERGED : NO
 MAX DR     :   0.0389904  MAXIMUM :   0.0018000  CONVERGED : NO
 


 HESSIAN EIGENVALUES


                1           2           3           4           5           6
             0.01948     0.11884     0.43493     0.77059     0.99884     1.00000
 


                7           8           9          10          11          12
             1.00000     1.00000     1.00000     1.00000     1.00027     1.00804
 


               13          14
             1.08020     2.33016
 


 LAMBDA FOR LMQA STEP: 0.00

  |TANGENTIAL STEP| =   0.040302  |PARALLEL STEP| =   0.000161


 STEP IN NORMAL COORDINATES

              1          2          3          4          5          6
          -0.030206  -0.000015   0.021422  -0.009397  -0.000008   0.002502

              7          8          9         10         11         12
          -0.003322  -0.000003  -0.009127  -0.007302  -0.000004   0.002151

             13         14         15
           0.002048  -0.000001   0.001396

 DISPLACEMENT STEP IN ANGSTROM

  NO.  ATOM        X             Y             Z

    1  O       -0.012034     -0.000006      0.009811
    2  C        0.007779      0.000004     -0.004667
    3  H        0.003265      0.000002     -0.006916
    4  N        0.003208      0.000002     -0.003340
    5  H        0.004039      0.000003      0.003165
    6  H        0.000915      0.000522     -0.003386
    7  H        0.000917     -0.000523     -0.003393


 ACTIVE CARTESIAN DISPLACEMENT STEP

              1          2          3          4          5          6
          -0.030206  -0.000015   0.021422  -0.009397  -0.000008   0.002502

              7          8          9         10         11         12
          -0.003322  -0.000003  -0.009127  -0.007302  -0.000004   0.002151

             13         14         15
           0.002048  -0.000001   0.001396
 
 PREDICTED ENERGY CHANGE: -0.000050178
 
 INTERPOLATION DISTANCE: 5.0308198441


 COORDINATES OF OPTIMIZATION STEP 14 IN ANGSTROM

  NO.  ATOM        X              Y              Z        Z-ATOM   MASS   TYPE

    1  O        -0.370306      -0.000142       0.801262       8    15.999  QM
    2  C         0.278276       0.000104       1.766174       6    12.011  QM
    3  H         0.346087       0.000227      -0.881792       1     1.008  QM
    4  N         0.102115       0.000041      -1.898213       7    14.007  QM
    5  H        -0.927583       0.000070      -1.972628       1     1.008  QM
    6  H         0.485437      -0.839339      -2.356810       1     1.008  QM
    7  H         0.485513       0.839191      -2.357166       1     1.008  QM


 
 NEW SCF-ENERGY CALCULATED IN 10 CYCLES
 

 TOTAL ENERGY    =       -170.028063374

 ENERGY CHANGE =         -0.000075249
 ENERGY RATIO  =          1.499652436
 TRUST RADIUS  =          0.200000000
 
 BFGS DELTA*GAMMA: 0.549E-04
 
 BFGS DELTA*DE2*DELTA: 0.105E-03
 
 *** ENTERING OPTIMIZATION CYCLE: 15 ***
 

 PROJECTED CARTESIAN GRADIENTS IN A.U.

  NO.  ATOM        X             Y             Z

    1  O       -0.002116     -0.000001     -0.003643
    2  C        0.002148      0.000001     -0.000948
    3  H        0.002679      0.000002      0.005607
    4  N       -0.000838     -0.000001      0.001685
    5  H        0.001594      0.000001      0.002009
    6  H       -0.000064      0.002554      0.001943
    7  H       -0.000065     -0.002553      0.001944


 ACTIVE CARTESIAN GRADIENTS

              1          2          3          4          5          6
          -0.002815  -0.000001  -0.004758  -0.001668  -0.000000  -0.002972

              7          8          9         10         11         12
           0.002570   0.000002   0.004696  -0.001296  -0.000001  -0.002315

             13         14         15
           0.001293   0.000001   0.003611


 FULL LOCAL GRADIENT

              1          2          3          4          5          6
          -0.006167   0.000002  -0.005519  -0.000301   0.000000   0.000299

              7          8          9         10         11         12
           0.000876   0.000001   0.002526  -0.001300  -0.000001  -0.000624

             13         14         15
           0.001290   0.000001   0.003609


 TANGENTIAL LOCAL GRADIENTS IN A.U.

              1          2          3          4          5          6
           0.000002  -0.005519  -0.000301   0.000000   0.000299   0.000876

              7          8          9         10         11         12
           0.000001   0.002526  -0.001300  -0.000001  -0.000624   0.001290

             13         14
           0.000001   0.003609

 COSANG =         0.927083461
 
 RMSQ FORCE :   0.0019740  MAXIMUM :   0.0003000  CONVERGED : NO
 MAX FORCE  :   0.0055193  MAXIMUM :   0.0004500  CONVERGED : NO
 RMSQ FORCE6:   0.0021462  MAXIMUM6:   0.0003000  CONVERGED : NO
 MAX FORCE6 :   0.0062564  MAXIMUM6:   0.0004500  CONVERGED : NO
 RMSQ DR    :   0.0104061  MAXIMUM :   0.0012000  CONVERGED : NO
 MAX DR     :   0.0302060  MAXIMUM :   0.0018000  CONVERGED : NO
 


 HESSIAN EIGENVALUES


                1           2           3           4           5           6
             0.01534     0.11938     0.49863     0.62614     0.99369     0.99980
 


                7           8           9          10          11          12
             1.00000     1.00000     1.00000     1.00000     1.00000     1.00135
 


               13          14
             1.04629     1.74643
 


 LAMBDA FOR LMQA STEP: 0.00

  |TANGENTIAL STEP| =   0.041729  |PARALLEL STEP| =   0.000173


 STEP IN NORMAL COORDINATES

              1          2          3          4          5          6
          -0.029981  -0.000015   0.025215  -0.008434  -0.000009   0.003686

              7          8          9         10         11         12
          -0.000095  -0.000001  -0.007477  -0.005942  -0.000003   0.004172

             13         14         15
          -0.000684  -0.000001  -0.003588

 DISPLACEMENT STEP IN ANGSTROM

  NO.  ATOM        X             Y             Z

    1  O       -0.011928     -0.000006      0.011426
    2  C        0.007493      0.000004     -0.004858
    3  H        0.004367      0.000003     -0.006159
    4  N        0.003167      0.000002     -0.004272
    5  H        0.002528      0.000002      0.001479
    6  H        0.001476     -0.001343     -0.004071
    7  H        0.001478      0.001342     -0.004078


 ACTIVE CARTESIAN DISPLACEMENT STEP

              1          2          3          4          5          6
          -0.029981  -0.000015   0.025215  -0.008434  -0.000009   0.003686

              7          8          9         10         11         12
          -0.000095  -0.000001  -0.007477  -0.005942  -0.000003   0.004172

             13         14         15
          -0.000684  -0.000001  -0.003588
 
 PREDICTED ENERGY CHANGE: -0.000040806
 
 INTERPOLATION DISTANCE: 5.0308198441


 COORDINATES OF OPTIMIZATION STEP 15 IN ANGSTROM

  NO.  ATOM        X              Y              Z        Z-ATOM   MASS   TYPE

    1  O        -0.382234      -0.000148       0.812688       8    15.999  QM
    2  C         0.285769       0.000108       1.761315       6    12.011  QM
    3  H         0.350455       0.000230      -0.887950       1     1.008  QM
    4  N         0.105283       0.000043      -1.902484       7    14.007  QM
    5  H        -0.925055       0.000073      -1.971149       1     1.008  QM
    6  H         0.486913      -0.840682      -2.360881       1     1.008  QM
    7  H         0.486991       0.840533      -2.361244       1     1.008  QM


 
 NEW SCF-ENERGY CALCULATED IN 10 CYCLES
 

 TOTAL ENERGY    =       -170.028121982

 ENERGY CHANGE =         -0.000058608
 ENERGY RATIO  =          1.436238914
 TRUST RADIUS  =          0.200000000
 
 BFGS DELTA*GAMMA: 0.490E-04
 
 BFGS DELTA*DE2*DELTA: 0.856E-04
 
 *** ENTERING OPTIMIZATION CYCLE: 16 ***
 

 PROJECTED CARTESIAN GRADIENTS IN A.U.

  NO.  ATOM        X             Y             Z

    1  O        0.000261      0.000000      0.000518
    2  C       -0.000697     -0.000000     -0.005034
    3  H        0.002045      0.000001      0.004530
    4  N       -0.000516     -0.000000      0.001302
    5  H        0.001404      0.000001      0.002247
    6  H       -0.000079      0.002186      0.001840
    7  H       -0.000080     -0.002186      0.001842


 ACTIVE CARTESIAN GRADIENTS

              1          2          3          4          5          6
           0.000347   0.000000   0.000675  -0.002834  -0.000001  -0.005650

              7          8          9         10         11         12
           0.001727   0.000001   0.003810  -0.001167  -0.000001  -0.002464

             13         14         15
           0.001079   0.000001   0.003092


 FULL LOCAL GRADIENT

              1          2          3          4          5          6
          -0.007789  -0.000000   0.000759  -0.000976  -0.000000   0.000130

              7          8          9         10         11         12
          -0.001105  -0.000000   0.000784  -0.001181  -0.000001  -0.000303

             13         14         15
           0.001074   0.000001   0.003084


 TANGENTIAL LOCAL GRADIENTS IN A.U.

              1          2          3          4          5          6
          -0.000000   0.000759  -0.000976  -0.000000   0.000130  -0.001105

              7          8          9         10         11         12
          -0.000000   0.000784  -0.001181  -0.000001  -0.000303   0.001074

             13         14
           0.000001   0.003084

 COSANG =         0.391370966
 
 RMSQ FORCE :   0.0010532  MAXIMUM :   0.0003000  CONVERGED : NO
 MAX FORCE  :   0.0030837  MAXIMUM :   0.0004500  CONVERGED : NO
 RMSQ FORCE6:   0.0029288  MAXIMUM6:   0.0003000  CONVERGED : NO
 MAX FORCE6 :   0.0082644  MAXIMUM6:   0.0004500  CONVERGED : NO
 RMSQ DR    :   0.0107744  MAXIMUM :   0.0012000  CONVERGED : NO
 MAX DR     :   0.0299808  MAXIMUM :   0.0018000  CONVERGED : NO
 


 HESSIAN EIGENVALUES


                1           2           3           4           5           6
             0.00867     0.11883     0.51578     0.54722     0.91265     1.00000
 


                7           8           9          10          11          12
             1.00000     1.00000     1.00000     1.00000     1.00016     1.00309
 


               13          14
             1.01404     2.24311
 


 LAMBDA FOR LMQA STEP: 0.00

  |TANGENTIAL STEP| =   0.071545  |PARALLEL STEP| =   0.000509


 STEP IN NORMAL COORDINATES

              1          2          3          4          5          6
          -0.055907  -0.000026   0.037578  -0.013895  -0.000015   0.006579

              7          8          9         10         11         12
           0.002032   0.000000  -0.009856  -0.009719  -0.000004   0.010785

             13         14         15
          -0.002830  -0.000001  -0.004981

 DISPLACEMENT STEP IN ANGSTROM

  NO.  ATOM        X             Y             Z

    1  O       -0.022207     -0.000012      0.017379
    2  C        0.014743      0.000008     -0.007244
    3  H        0.008394      0.000006     -0.008656
    4  N        0.005350      0.000003     -0.005804
    5  H        0.003563      0.000005      0.001689
    6  H        0.002840     -0.001865     -0.007809
    7  H        0.002842      0.001863     -0.007820


 ACTIVE CARTESIAN DISPLACEMENT STEP

              1          2          3          4          5          6
          -0.055907  -0.000026   0.037578  -0.013895  -0.000015   0.006579

              7          8          9         10         11         12
           0.002032   0.000000  -0.009856  -0.009719  -0.000004   0.010785

             13         14         15
          -0.002830  -0.000001  -0.004981
 
 PREDICTED ENERGY CHANGE: -0.000027130
 
 INTERPOLATION DISTANCE: 5.0308198441


 COORDINATES OF OPTIMIZATION STEP 16 IN ANGSTROM

  NO.  ATOM        X              Y              Z        Z-ATOM   MASS   TYPE

    1  O        -0.404441      -0.000160       0.830067       8    15.999  QM
    2  C         0.300512       0.000116       1.754071       6    12.011  QM
    3  H         0.358848       0.000236      -0.896606       1     1.008  QM
    4  N         0.110633       0.000046      -1.908288       7    14.007  QM
    5  H        -0.921492       0.000078      -1.969460       1     1.008  QM
    6  H         0.489753      -0.842547      -2.368690       1     1.008  QM
    7  H         0.489833       0.842395      -2.369064       1     1.008  QM


 
 NEW SCF-ENERGY CALCULATED IN 13 CYCLES
 

 TOTAL ENERGY    =       -170.028145844

 ENERGY CHANGE =         -0.000023862
 ENERGY RATIO  =          0.879556583
 TRUST RADIUS  =          0.200000000
 
 BFGS DELTA*GAMMA: 0.783E-04
 
 BFGS DELTA*DE2*DELTA: 0.649E-04
 
 *** ENTERING OPTIMIZATION CYCLE: 17 ***
 

 PROJECTED CARTESIAN GRADIENTS IN A.U.

  NO.  ATOM        X             Y             Z

    1  O       -0.002435     -0.000001     -0.002534
    2  C        0.002276      0.000001     -0.001566
    3  H        0.001256      0.000001      0.003107
    4  N       -0.000013      0.000000      0.002030
    5  H        0.000350      0.000000      0.002439
    6  H        0.000143      0.001172      0.001194
    7  H        0.000142     -0.001174      0.001195


 ACTIVE CARTESIAN GRADIENTS

              1          2          3          4          5          6
          -0.003251  -0.000001  -0.003426  -0.001817  -0.000001  -0.003048

              7          8          9         10         11         12
           0.000615   0.000000   0.002452  -0.000788   0.000000  -0.001539

             13         14         15
          -0.000114   0.000001   0.001659


 FULL LOCAL GRADIENT

              1          2          3          4          5          6
          -0.004537   0.000002  -0.004488   0.000846   0.000000   0.000782

              7          8          9         10         11         12
          -0.001010  -0.000000   0.000716  -0.000804   0.000000  -0.000275

             13         14         15
          -0.000119   0.000001   0.001649


 TANGENTIAL LOCAL GRADIENTS IN A.U.

              1          2          3          4          5          6
           0.000002  -0.004488   0.000846   0.000000   0.000782  -0.001010

              7          8          9         10         11         12
          -0.000000   0.000716  -0.000804   0.000000  -0.000275  -0.000119

             13         14
           0.000001   0.001649

 COSANG =         0.174563833
 
 RMSQ FORCE :   0.0013748  MAXIMUM :   0.0003000  CONVERGED : NO
 MAX FORCE  :   0.0044882  MAXIMUM :   0.0004500  CONVERGED : NO
 RMSQ FORCE6:   0.0024701  MAXIMUM6:   0.0003000  CONVERGED : NO
 MAX FORCE6 :   0.0070093  MAXIMUM6:   0.0004500  CONVERGED : NO
 RMSQ DR    :   0.0184733  MAXIMUM :   0.0012000  CONVERGED : NO
 MAX DR     :   0.0559067  MAXIMUM :   0.0018000  CONVERGED : NO
 


 HESSIAN EIGENVALUES


                1           2           3           4           5           6
             0.00989     0.13828     0.42267     0.52785     0.94171     1.00000
 


                7           8           9          10          11          12
             1.00000     1.00000     1.00000     1.00000     1.00024     1.00859
 


               13          14
             1.01263     2.50544
 


 LAMBDA FOR LMQA STEP: 0.00

  |TANGENTIAL STEP| =   0.010865  |PARALLEL STEP| =   0.000012


 STEP IN NORMAL COORDINATES

              1          2          3          4          5          6
           0.004930   0.000001   0.002871   0.003065   0.000001   0.000738

              7          8          9         10         11         12
           0.006481   0.000003  -0.000017   0.003890   0.000001   0.002277

             13         14         15
           0.000298  -0.000001  -0.003625

 DISPLACEMENT STEP IN ANGSTROM

  NO.  ATOM        X             Y             Z

    1  O        0.001954      0.000001      0.001057
    2  C       -0.001628     -0.000001      0.000209
    3  H        0.001539      0.000001      0.000349
    4  N       -0.000569     -0.000000     -0.000468
    5  H       -0.001225     -0.000001     -0.004121
    6  H       -0.000178     -0.001356      0.000289
    7  H       -0.000177      0.001357      0.000291


 ACTIVE CARTESIAN DISPLACEMENT STEP

              1          2          3          4          5          6
           0.004930   0.000001   0.002871   0.003065   0.000001   0.000738

              7          8          9         10         11         12
           0.006481   0.000003  -0.000017   0.003890   0.000001   0.002277

             13         14         15
           0.000298  -0.000001  -0.003625
 
 PREDICTED ENERGY CHANGE: -0.000021134
 
 INTERPOLATION DISTANCE: 5.0308198441


 COORDINATES OF OPTIMIZATION STEP 17 IN ANGSTROM

  NO.  ATOM        X              Y              Z        Z-ATOM   MASS   TYPE

    1  O        -0.402487      -0.000159       0.831124       8    15.999  QM
    2  C         0.298884       0.000115       1.754280       6    12.011  QM
    3  H         0.360387       0.000237      -0.896257       1     1.008  QM
    4  N         0.110064       0.000046      -1.908756       7    14.007  QM
    5  H        -0.922717       0.000077      -1.973581       1     1.008  QM
    6  H         0.489575      -0.843903      -2.368401       1     1.008  QM
    7  H         0.489656       0.843752      -2.368773       1     1.008  QM


 
 NEW SCF-ENERGY CALCULATED IN 12 CYCLES
 

 TOTAL ENERGY    =       -170.028166342

 ENERGY CHANGE =         -0.000020497
 ENERGY RATIO  =          0.969890393
 TRUST RADIUS  =          0.200000000
 
 BFGS DELTA*GAMMA: 0.439E-04
 
 BFGS DELTA*DE2*DELTA: 0.424E-04
 
 *** ENTERING OPTIMIZATION CYCLE: 18 ***
 

 PROJECTED CARTESIAN GRADIENTS IN A.U.

  NO.  ATOM        X             Y             Z

    1  O        0.000917      0.000000      0.001886
    2  C       -0.001572     -0.000001     -0.006356
    3  H        0.001986      0.000001      0.003979
    4  N       -0.000146      0.000000      0.001752
    5  H       -0.000323      0.000000      0.001855
    6  H        0.000327      0.000429      0.001030
    7  H        0.000326     -0.000430      0.001030


 ACTIVE CARTESIAN GRADIENTS

              1          2          3          4          5          6
           0.001225   0.000000   0.002464  -0.003295  -0.000001  -0.006467

              7          8          9         10         11         12
           0.001612   0.000001   0.003303  -0.000474   0.000001  -0.001242

             13         14         15
          -0.000692   0.000001   0.000608


 FULL LOCAL GRADIENT

              1          2          3          4          5          6
          -0.007928  -0.000001   0.002751  -0.001087  -0.000000   0.000266

              7          8          9         10         11         12
          -0.001596  -0.000001  -0.000030  -0.000498   0.000001   0.001033

             13         14         15
          -0.000702   0.000001   0.000586


 TANGENTIAL LOCAL GRADIENTS IN A.U.

              1          2          3          4          5          6
          -0.000001   0.002751  -0.001087  -0.000000   0.000266  -0.001596

              7          8          9         10         11         12
          -0.000001  -0.000030  -0.000498   0.000001   0.001033  -0.000702

             13         14
           0.000001   0.000586

 COSANG =        -0.544541235
 
 RMSQ FORCE :   0.0009826  MAXIMUM :   0.0003000  CONVERGED : NO
 MAX FORCE  :   0.0027506  MAXIMUM :   0.0004500  CONVERGED : NO
 RMSQ FORCE6:   0.0020186  MAXIMUM6:   0.0003000  CONVERGED : NO
 MAX FORCE6 :   0.0063128  MAXIMUM6:   0.0004500  CONVERGED : NO
 RMSQ DR    :   0.0028054  MAXIMUM :   0.0012000  CONVERGED : NO
 MAX DR     :   0.0064813  MAXIMUM :   0.0018000  CONVERGED : NO
 


 HESSIAN EIGENVALUES


                1           2           3           4           5           6
             0.00995     0.12872     0.35441     0.52281     0.92815     1.00000
 


                7           8           9          10          11          12
             1.00000     1.00000     1.00000     1.00000     1.00027     1.01025
 


               13          14
             1.02542     3.34230
 


 LAMBDA FOR LMQA STEP: 0.00

  |TANGENTIAL STEP| =   0.007670  |PARALLEL STEP| =   0.000006


 STEP IN NORMAL COORDINATES

              1          2          3          4          5          6
          -0.005225  -0.000003   0.003818  -0.000005  -0.000001   0.000961

              7          8          9         10         11         12
           0.003072   0.000001  -0.001536   0.000566  -0.000000   0.001539

             13         14         15
           0.001003  -0.000001  -0.000735

 DISPLACEMENT STEP IN ANGSTROM

  NO.  ATOM        X             Y             Z

    1  O       -0.002070     -0.000001      0.001760
    2  C        0.001445      0.000001     -0.000461
    3  H        0.001583      0.000001     -0.000928
    4  N        0.000331      0.000000     -0.000602
    5  H        0.000373      0.000000     -0.001556
    6  H        0.000035     -0.000275     -0.000348
    7  H        0.000036      0.000275     -0.000348


 ACTIVE CARTESIAN DISPLACEMENT STEP

              1          2          3          4          5          6
          -0.005225  -0.000003   0.003818  -0.000005  -0.000001   0.000961

              7          8          9         10         11         12
           0.003072   0.000001  -0.001536   0.000566  -0.000000   0.001539

             13         14         15
           0.001003  -0.000001  -0.000735
 
 PREDICTED ENERGY CHANGE: -0.000003300
 
 INTERPOLATION DISTANCE: 5.0308198441


 COORDINATES OF OPTIMIZATION STEP 18 IN ANGSTROM

  NO.  ATOM        X              Y              Z        Z-ATOM   MASS   TYPE

    1  O        -0.404557      -0.000160       0.832885       8    15.999  QM
    2  C         0.300329       0.000116       1.753820       6    12.011  QM
    3  H         0.361970       0.000238      -0.897185       1     1.008  QM
    4  N         0.110395       0.000046      -1.909358       7    14.007  QM
    5  H        -0.922345       0.000077      -1.975136       1     1.008  QM
    6  H         0.489610      -0.844178      -2.368748       1     1.008  QM
    7  H         0.489692       0.844027      -2.369121       1     1.008  QM


 
 NEW SCF-ENERGY CALCULATED IN 11 CYCLES
 

 TOTAL ENERGY    =       -170.028171994

 ENERGY CHANGE =         -0.000005653
 ENERGY RATIO  =          1.712747915
 TRUST RADIUS  =          0.200000000
 
 BFGS DELTA*GAMMA: 0.214E-05
 
 BFGS DELTA*DE2*DELTA: 0.666E-05
 
 *** ENTERING OPTIMIZATION CYCLE: 19 ***
 

 PROJECTED CARTESIAN GRADIENTS IN A.U.

  NO.  ATOM        X             Y             Z

    1  O        0.000448      0.000000      0.001345
    2  C       -0.001049     -0.000000     -0.005707
    3  H        0.002198      0.000001      0.003941
    4  N       -0.000154     -0.000000      0.001755
    5  H       -0.000320      0.000000      0.001653
    6  H        0.000268      0.000374      0.001104
    7  H        0.000267     -0.000375      0.001104


 ACTIVE CARTESIAN GRADIENTS

              1          2          3          4          5          6
           0.000598   0.000000   0.001738  -0.003093  -0.000001  -0.005968

              7          8          9         10         11         12
           0.001879   0.000001   0.003236  -0.000342   0.000000  -0.001237

             13         14         15
          -0.000582   0.000000   0.000530


 FULL LOCAL GRADIENT

              1          2          3          4          5          6
          -0.007605  -0.000000   0.001829  -0.000767  -0.000000   0.000369

              7          8          9         10         11         12
          -0.001137  -0.000000   0.000050  -0.000364   0.000000   0.000946

             13         14         15
          -0.000590   0.000000   0.000507


 TANGENTIAL LOCAL GRADIENTS IN A.U.

              1          2          3          4          5          6
          -0.000000   0.001829  -0.000767  -0.000000   0.000369  -0.001137

              7          8          9         10         11         12
          -0.000000   0.000050  -0.000364   0.000000   0.000946  -0.000590

             13         14
           0.000000   0.000507

 COSANG =         0.991752841
 
 RMSQ FORCE :   0.0007070  MAXIMUM :   0.0003000  CONVERGED : NO
 MAX FORCE  :   0.0018289  MAXIMUM :   0.0004500  CONVERGED : NO
 RMSQ FORCE6:   0.0011774  MAXIMUM6:   0.0003000  CONVERGED : NO
 MAX FORCE6 :   0.0037626  MAXIMUM6:   0.0004500  CONVERGED : NO
 RMSQ DR    :   0.0019804  MAXIMUM :   0.0012000  CONVERGED : NO
 MAX DR     :   0.0052247  MAXIMUM :   0.0018000  CONVERGED : NO
 


 HESSIAN EIGENVALUES


                1           2           3           4           5           6
             0.01327     0.09413     0.20943     0.48208     0.87531     1.00000
 


                7           8           9          10          11          12
             1.00000     1.00000     1.00000     1.00000     1.00043     1.00654
 


               13          14
             1.01113     2.17500
 


 LAMBDA FOR LMQA STEP: 0.00

  |TANGENTIAL STEP| =   0.011310  |PARALLEL STEP| =   0.000013


 STEP IN NORMAL COORDINATES

              1          2          3          4          5          6
           0.000794  -0.000001  -0.000642   0.004712   0.000002   0.000380

              7          8          9         10         11         12
           0.006940   0.000004  -0.003010   0.004628   0.000001  -0.001547

             13         14         15
           0.003674  -0.000003  -0.003162

 DISPLACEMENT STEP IN ANGSTROM

  NO.  ATOM        X             Y             Z

    1  O        0.000315     -0.000000     -0.000294
    2  C        0.000129      0.000000      0.000838
    3  H        0.001345      0.000001     -0.000843
    4  N       -0.000436     -0.000001     -0.000289
    5  H       -0.000037     -0.000001     -0.004282
    6  H       -0.000691     -0.001182      0.002239
    7  H       -0.000688      0.001184      0.002242


 ACTIVE CARTESIAN DISPLACEMENT STEP

              1          2          3          4          5          6
           0.000794  -0.000001  -0.000642   0.004712   0.000002   0.000380

              7          8          9         10         11         12
           0.006940   0.000004  -0.003010   0.004628   0.000001  -0.001547

             13         14         15
           0.003674  -0.000003  -0.003162
 
 PREDICTED ENERGY CHANGE: -0.000008801
 
 INTERPOLATION DISTANCE: 5.0308198441


 COORDINATES OF OPTIMIZATION STEP 19 IN ANGSTROM

  NO.  ATOM        X              Y              Z        Z-ATOM   MASS   TYPE

    1  O        -0.404243      -0.000161       0.832591       8    15.999  QM
    2  C         0.300458       0.000116       1.754658       6    12.011  QM
    3  H         0.363315       0.000239      -0.898029       1     1.008  QM
    4  N         0.109958       0.000045      -1.909647       7    14.007  QM
    5  H        -0.922381       0.000075      -1.979418       1     1.008  QM
    6  H         0.488918      -0.845360      -2.366509       1     1.008  QM
    7  H         0.489004       0.845212      -2.366879       1     1.008  QM


 
 NEW SCF-ENERGY CALCULATED IN 9 CYCLES
 

 TOTAL ENERGY    =       -170.028182747

 ENERGY CHANGE =         -0.000010753
 ENERGY RATIO  =          1.221822124
 TRUST RADIUS  =          0.200000000
 
 BFGS DELTA*GAMMA: 0.138E-04
 
 BFGS DELTA*DE2*DELTA: 0.177E-04
 
 *** ENTERING OPTIMIZATION CYCLE: 20 ***
 

 PROJECTED CARTESIAN GRADIENTS IN A.U.

  NO.  ATOM        X             Y             Z

    1  O       -0.000500     -0.000000      0.000074
    2  C        0.000050      0.000000     -0.004254
    3  H        0.002785      0.000002      0.003769
    4  N       -0.000204     -0.000001      0.001692
    5  H       -0.000196      0.000000      0.001161
    6  H       -0.000004      0.000252      0.001577
    7  H       -0.000004     -0.000251      0.001577


 ACTIVE CARTESIAN GRADIENTS

              1          2          3          4          5          6
          -0.000668  -0.000000   0.000045  -0.002633  -0.000001  -0.004894

              7          8          9         10         11         12
           0.002643   0.000002   0.002961   0.000090  -0.000001  -0.001579

             13         14         15
          -0.000061  -0.000000   0.000356


 FULL LOCAL GRADIENT

              1          2          3          4          5          6
          -0.007004   0.000000  -0.000238  -0.000202   0.000000   0.000514

              7          8          9         10         11         12
           0.000035   0.000000   0.000081   0.000077  -0.000001   0.000410

             13         14         15
          -0.000063  -0.000000   0.000331


 TANGENTIAL LOCAL GRADIENTS IN A.U.

              1          2          3          4          5          6
           0.000000  -0.000238  -0.000202   0.000000   0.000514   0.000035

              7          8          9         10         11         12
           0.000000   0.000081   0.000077  -0.000001   0.000410  -0.000063

             13         14
          -0.000000   0.000331

 COSANG =         0.204916223
 
 RMSQ FORCE :   0.0002167  MAXIMUM :   0.0003000  CONVERGED :YES
 MAX FORCE  :   0.0005140  MAXIMUM :   0.0004500  CONVERGED : NO
 RMSQ FORCE6:   0.0010915  MAXIMUM6:   0.0003000  CONVERGED : NO
 MAX FORCE6 :   0.0032919  MAXIMUM6:   0.0004500  CONVERGED : NO
 RMSQ DR    :   0.0029203  MAXIMUM :   0.0012000  CONVERGED : NO
 MAX DR     :   0.0069398  MAXIMUM :   0.0018000  CONVERGED : NO
 


 HESSIAN EIGENVALUES


                1           2           3           4           5           6
             0.01316     0.08628     0.16740     0.49229     0.85754     0.99985
 


                7           8           9          10          11          12
             1.00000     1.00000     1.00000     1.00000     1.00000     1.00362
 


               13          14
             1.01274     2.33054
 


 LAMBDA FOR LMQA STEP: 0.00

  |TANGENTIAL STEP| =   0.006430  |PARALLEL STEP| =   0.000004


 STEP IN NORMAL COORDINATES

              1          2          3          4          5          6
           0.003035   0.000001  -0.002025   0.002699   0.000002  -0.000559

              7          8          9         10         11         12
           0.000881   0.000000  -0.000970   0.001637   0.000001  -0.002949

             13         14         15
           0.000894  -0.000001  -0.002559

 DISPLACEMENT STEP IN ANGSTROM

  NO.  ATOM        X             Y             Z

    1  O        0.001202      0.000000     -0.000942
    2  C       -0.000657     -0.000000      0.000547
    3  H       -0.000677     -0.000000     -0.000105
    4  N       -0.000327     -0.000000     -0.000130
    5  H       -0.000254     -0.000001     -0.000804
    6  H       -0.000187     -0.000957      0.001629
    7  H       -0.000186      0.000958      0.001630


 ACTIVE CARTESIAN DISPLACEMENT STEP

              1          2          3          4          5          6
           0.003035   0.000001  -0.002025   0.002699   0.000002  -0.000559

              7          8          9         10         11         12
           0.000881   0.000000  -0.000970   0.001637   0.000001  -0.002949

             13         14         15
           0.000894  -0.000001  -0.002559
 
 PREDICTED ENERGY CHANGE: -0.000001586
 
 INTERPOLATION DISTANCE: 5.0308198441
 
 *** SCFTOL TIGHTEN TO 0.500E-08 ***
 
 *** CDFTOL TIGHTEN TO 0.750E-05 ***


 COORDINATES OF OPTIMIZATION STEP 20 IN ANGSTROM

  NO.  ATOM        X              Y              Z        Z-ATOM   MASS   TYPE

    1  O        -0.403041      -0.000160       0.831649       8    15.999  QM
    2  C         0.299801       0.000116       1.755204       6    12.011  QM
    3  H         0.362637       0.000239      -0.898134       1     1.008  QM
    4  N         0.109632       0.000045      -1.909777       7    14.007  QM
    5  H        -0.922635       0.000075      -1.980222       1     1.008  QM
    6  H         0.488731      -0.846318      -2.364881       1     1.008  QM
    7  H         0.488819       0.846170      -2.365249       1     1.008  QM


 
 NEW SCF-ENERGY CALCULATED IN 9 CYCLES
 

 TOTAL ENERGY    =       -170.028184883

 ENERGY CHANGE =         -0.000002136
 ENERGY RATIO  =          1.346758855
 TRUST RADIUS  =          0.200000000
 
 BFGS DELTA*GAMMA: 0.200E-05
 
 BFGS DELTA*DE2*DELTA: 0.323E-05
 
 *** ENTERING OPTIMIZATION CYCLE: 21 ***
 

 PROJECTED CARTESIAN GRADIENTS IN A.U.

  NO.  ATOM        X             Y             Z

    1  O       -0.000575     -0.000000      0.000007
    2  C        0.000133      0.000000     -0.004119
    3  H        0.002909      0.000002      0.003658
    4  N       -0.000218     -0.000000      0.001559
    5  H       -0.000171     -0.000000      0.001140
    6  H       -0.000045      0.000045      0.001790
    7  H       -0.000045     -0.000044      0.001791


 ACTIVE CARTESIAN GRADIENTS

              1          2          3          4          5          6
          -0.000769  -0.000000  -0.000046  -0.002586  -0.000001  -0.004764

              7          8          9         10         11         12
           0.002800   0.000002   0.002837   0.000167  -0.000000  -0.001866

             13         14         15
           0.000040  -0.000000   0.000063


 FULL LOCAL GRADIENT

              1          2          3          4          5          6
          -0.006989   0.000000  -0.000363  -0.000142   0.000000   0.000534

              7          8          9         10         11         12
           0.000234   0.000000  -0.000010   0.000156  -0.000000   0.000103

             13         14         15
           0.000040  -0.000000   0.000035


 TANGENTIAL LOCAL GRADIENTS IN A.U.

              1          2          3          4          5          6
           0.000000  -0.000363  -0.000142   0.000000   0.000534   0.000234

              7          8          9         10         11         12
           0.000000  -0.000010   0.000156  -0.000000   0.000103   0.000040

             13         14
          -0.000000   0.000035

 COSANG =         0.779223405
 
 RMSQ FORCE :   0.0001946  MAXIMUM :   0.0003000  CONVERGED :YES
 MAX FORCE  :   0.0005344  MAXIMUM :   0.0004500  CONVERGED : NO
 RMSQ FORCE6:   0.0007764  MAXIMUM6:   0.0003000  CONVERGED : NO
 MAX FORCE6 :   0.0023967  MAXIMUM6:   0.0004500  CONVERGED : NO
 RMSQ DR    :   0.0016603  MAXIMUM :   0.0012000  CONVERGED : NO
 MAX DR     :   0.0030346  MAXIMUM :   0.0018000  CONVERGED : NO
 


 HESSIAN EIGENVALUES


                1           2           3           4           5           6
             0.01016     0.09435     0.12947     0.48895     0.82476     0.99598
 


                7           8           9          10          11          12
             1.00000     1.00000     1.00000     1.00000     1.00000     1.00463
 


               13          14
             1.01262     2.32913
 


 LAMBDA FOR LMQA STEP: 0.00

  |TANGENTIAL STEP| =   0.009658  |PARALLEL STEP| =   0.000009


 STEP IN NORMAL COORDINATES

              1          2          3          4          5          6
           0.006455   0.000002  -0.004715   0.003227   0.000002  -0.001310

              7          8          9         10         11         12
          -0.000899  -0.000001   0.000354   0.001254   0.000001  -0.003494

             13         14         15
           0.000282  -0.000000  -0.001568

 DISPLACEMENT STEP IN ANGSTROM

  NO.  ATOM        X             Y             Z

    1  O        0.002557      0.000001     -0.002174
    2  C       -0.001550     -0.000001      0.000897
    3  H       -0.001796     -0.000001      0.000726
    4  N       -0.000609     -0.000000      0.000361
    5  H       -0.000474     -0.000000     -0.000095
    6  H       -0.000149     -0.000587      0.001792
    7  H       -0.000148      0.000587      0.001793


 ACTIVE CARTESIAN DISPLACEMENT STEP

              1          2          3          4          5          6
           0.006455   0.000002  -0.004715   0.003227   0.000002  -0.001310

              7          8          9         10         11         12
          -0.000899  -0.000001   0.000354   0.001254   0.000001  -0.003494

             13         14         15
           0.000282  -0.000000  -0.001568
 
 PREDICTED ENERGY CHANGE: -0.000000825
 
 INTERPOLATION DISTANCE: 5.0308198441


 COORDINATES OF OPTIMIZATION STEP 21 IN ANGSTROM

  NO.  ATOM        X              Y              Z        Z-ATOM   MASS   TYPE

    1  O        -0.400483      -0.000159       0.829476       8    15.999  QM
    2  C         0.298250       0.000115       1.756102       6    12.011  QM
    3  H         0.360841       0.000237      -0.897408       1     1.008  QM
    4  N         0.109023       0.000045      -1.909416       7    14.007  QM
    5  H        -0.923109       0.000074      -1.980318       1     1.008  QM
    6  H         0.488583      -0.846905      -2.363088       1     1.008  QM
    7  H         0.488670       0.846757      -2.363456       1     1.008  QM


 
 NEW SCF-ENERGY CALCULATED IN 11 CYCLES
 

 TOTAL ENERGY    =       -170.028185716

 ENERGY CHANGE =         -0.000000833
 ENERGY RATIO  =          1.010385472
 TRUST RADIUS  =          0.200000000
 
 BFGS DELTA*GAMMA: 0.173E-05
 
 BFGS DELTA*DE2*DELTA: 0.179E-05
 
 *** ENTERING OPTIMIZATION CYCLE: 22 ***
 

 PROJECTED CARTESIAN GRADIENTS IN A.U.

  NO.  ATOM        X             Y             Z

    1  O       -0.000439     -0.000000      0.000090
    2  C       -0.000000      0.000000     -0.004171
    3  H        0.002931      0.000002      0.003680
    4  N       -0.000268     -0.000000      0.001408
    5  H       -0.000097     -0.000000      0.001232
    6  H       -0.000044     -0.000078      0.001939
    7  H       -0.000043      0.000078      0.001940


 ACTIVE CARTESIAN GRADIENTS

              1          2          3          4          5          6
          -0.000586  -0.000000   0.000072  -0.002599  -0.000001  -0.004785

              7          8          9         10         11         12
           0.002837   0.000002   0.002864   0.000109   0.000000  -0.002136

             13         14         15
           0.000109  -0.000000  -0.000111


 FULL LOCAL GRADIENT

              1          2          3          4          5          6
          -0.007097   0.000000  -0.000182  -0.000268   0.000000   0.000496

              7          8          9         10         11         12
           0.000263   0.000000   0.000005   0.000100   0.000000  -0.000152

             13         14         15
           0.000109  -0.000000  -0.000142


 TANGENTIAL LOCAL GRADIENTS IN A.U.

              1          2          3          4          5          6
           0.000000  -0.000182  -0.000268   0.000000   0.000496   0.000263

              7          8          9         10         11         12
           0.000000   0.000005   0.000100   0.000000  -0.000152   0.000109

             13         14
          -0.000000  -0.000142

 COSANG =         0.848171770
 
 RMSQ FORCE :   0.0001862  MAXIMUM :   0.0003000  CONVERGED :YES
 MAX FORCE  :   0.0004963  MAXIMUM :   0.0004500  CONVERGED : NO
 RMSQ FORCE6:   0.0006811  MAXIMUM6:   0.0003000  CONVERGED : NO
 MAX FORCE6 :   0.0021352  MAXIMUM6:   0.0004500  CONVERGED : NO
 RMSQ DR    :   0.0024938  MAXIMUM :   0.0012000  CONVERGED : NO
 MAX DR     :   0.0064550  MAXIMUM :   0.0018000  CONVERGED : NO
 


 HESSIAN EIGENVALUES


                1           2           3           4           5           6
             0.01330     0.09433     0.11527     0.47872     0.74323     0.97876
 


                7           8           9          10          11          12
             1.00000     1.00000     1.00000     1.00000     1.00000     1.00273
 


               13          14
             1.02126     2.22900
 


 LAMBDA FOR LMQA STEP: 0.00

  |TANGENTIAL STEP| =   0.001874  |PARALLEL STEP| =   0.000000


 STEP IN NORMAL COORDINATES

              1          2          3          4          5          6
          -0.001337  -0.000001   0.001042   0.000371  -0.000000  -0.000200

              7          8          9         10         11         12
          -0.000341  -0.000001  -0.000154  -0.000452  -0.000000   0.000015

             13         14         15
          -0.000233   0.000000  -0.000249

 DISPLACEMENT STEP IN ANGSTROM

  NO.  ATOM        X             Y             Z

    1  O       -0.000530     -0.000000      0.000478
    2  C        0.000392      0.000000     -0.000262
    3  H       -0.000208     -0.000000     -0.000126
    4  N        0.000112      0.000000     -0.000191
    5  H        0.000096      0.000000      0.000009
    6  H        0.000227     -0.000093     -0.000084
    7  H        0.000227      0.000093     -0.000084


 ACTIVE CARTESIAN DISPLACEMENT STEP

              1          2          3          4          5          6
          -0.001337  -0.000001   0.001042   0.000371  -0.000000  -0.000200

              7          8          9         10         11         12
          -0.000341  -0.000001  -0.000154  -0.000452  -0.000000   0.000015

             13         14         15
          -0.000233   0.000000  -0.000249
 
 PREDICTED ENERGY CHANGE: -0.000000316
 
 INTERPOLATION DISTANCE: 5.0308198441
 
 *** SCFTOL TIGHTEN TO 0.100E-08 ***
 
 *** CDFTOL TIGHTEN TO 0.500E-05 ***


 COORDINATES OF OPTIMIZATION STEP 22 IN ANGSTROM

  NO.  ATOM        X              Y              Z        Z-ATOM   MASS   TYPE

    1  O        -0.401013      -0.000159       0.829953       8    15.999  QM
    2  C         0.298642       0.000116       1.755840       6    12.011  QM
    3  H         0.360633       0.000237      -0.897534       1     1.008  QM
    4  N         0.109134       0.000045      -1.909607       7    14.007  QM
    5  H        -0.923013       0.000075      -1.980308       1     1.008  QM
    6  H         0.488810      -0.846998      -2.363172       1     1.008  QM
    7  H         0.488897       0.846849      -2.363540       1     1.008  QM


 
 NEW SCF-ENERGY CALCULATED IN 9 CYCLES
 

 TOTAL ENERGY    =       -170.028186261

 ENERGY CHANGE =         -0.000000545
 ENERGY RATIO  =          1.727005054
 TRUST RADIUS  =          0.200000000
 
 BFGS DELTA*GAMMA: 0.130E-06
 
 BFGS DELTA*DE2*DELTA: 0.636E-06
 
 *** ENTERING OPTIMIZATION CYCLE: 23 ***
 

 PROJECTED CARTESIAN GRADIENTS IN A.U.

  NO.  ATOM        X             Y             Z

    1  O       -0.000407     -0.000000      0.000177
    2  C       -0.000046      0.000000     -0.004242
    3  H        0.002895      0.000001      0.003669
    4  N       -0.000269     -0.000000      0.001382
    5  H       -0.000094     -0.000000      0.001277
    6  H       -0.000009     -0.000127      0.001918
    7  H       -0.000009      0.000127      0.001919


 ACTIVE CARTESIAN GRADIENTS

              1          2          3          4          5          6
          -0.000543  -0.000000   0.000185  -0.002618  -0.000001  -0.004822

              7          8          9         10         11         12
           0.002789   0.000002   0.002864   0.000056   0.000000  -0.002143

             13         14         15
           0.000070   0.000000  -0.000180


 FULL LOCAL GRADIENT

              1          2          3          4          5          6
          -0.007114   0.000000  -0.000061  -0.000262   0.000000   0.000500

              7          8          9         10         11         12
           0.000200   0.000000  -0.000003   0.000046   0.000000  -0.000154

             13         14         15
           0.000070   0.000000  -0.000211


 TANGENTIAL LOCAL GRADIENTS IN A.U.

              1          2          3          4          5          6
           0.000000  -0.000061  -0.000262   0.000000   0.000500   0.000200

              7          8          9         10         11         12
           0.000000  -0.000003   0.000046   0.000000  -0.000154   0.000070

             13         14
           0.000000  -0.000211

 COSANG =         0.970890906
 
 RMSQ FORCE :   0.0001770  MAXIMUM :   0.0003000  CONVERGED :YES
 MAX FORCE  :   0.0005004  MAXIMUM :   0.0004500  CONVERGED : NO
 RMSQ FORCE6:   0.0004317  MAXIMUM6:   0.0003000  CONVERGED : NO
 MAX FORCE6 :   0.0011687  MAXIMUM6:   0.0004500  CONVERGED : NO
 RMSQ DR    :   0.0004839  MAXIMUM :   0.0012000  CONVERGED :YES
 MAX DR     :   0.0013374  MAXIMUM :   0.0018000  CONVERGED :YES
 


 HESSIAN EIGENVALUES


                1           2           3           4           5           6
             0.01732     0.04844     0.10790     0.23001     0.54208     0.88854
 


                7           8           9          10          11          12
             1.00000     1.00000     1.00000     1.00000     1.00000     1.00132
 


               13          14
             1.02561     2.26882
 


 LAMBDA FOR LMQA STEP: 0.00

  |TANGENTIAL STEP| =   0.009591  |PARALLEL STEP| =   0.000009


 STEP IN NORMAL COORDINATES

              1          2          3          4          5          6
          -0.003967  -0.000009   0.003109   0.006810   0.000005  -0.003090

              7          8          9         10         11         12
          -0.002151   0.000001  -0.000243  -0.001705  -0.000003  -0.000908

             13         14         15
          -0.001106   0.000005  -0.001012

 DISPLACEMENT STEP IN ANGSTROM

  NO.  ATOM        X             Y             Z

    1  O       -0.001572     -0.000003      0.001424
    2  C        0.001577      0.000002     -0.001095
    3  H       -0.003090     -0.000001      0.000205
    4  N        0.000138     -0.000000     -0.000577
    5  H        0.000290      0.000005     -0.001258
    6  H        0.001551     -0.000379      0.000654
    7  H        0.001553      0.000379      0.000657


 ACTIVE CARTESIAN DISPLACEMENT STEP

              1          2          3          4          5          6
          -0.003967  -0.000009   0.003109   0.006810   0.000005  -0.003090

              7          8          9         10         11         12
          -0.002151   0.000001  -0.000243  -0.001705  -0.000003  -0.000908

             13         14         15
          -0.001106   0.000005  -0.001012
 
 PREDICTED ENERGY CHANGE: -0.000002433
 
 INTERPOLATION DISTANCE: 5.0308198441


 COORDINATES OF OPTIMIZATION STEP 23 IN ANGSTROM

  NO.  ATOM        X              Y              Z        Z-ATOM   MASS   TYPE

    1  O        -0.402585      -0.000162       0.831377       8    15.999  QM
    2  C         0.300219       0.000118       1.754745       6    12.011  QM
    3  H         0.357543       0.000236      -0.897329       1     1.008  QM
    4  N         0.109273       0.000045      -1.910185       7    14.007  QM
    5  H        -0.922723       0.000079      -1.981567       1     1.008  QM
    6  H         0.490361      -0.847377      -2.362518       1     1.008  QM
    7  H         0.490450       0.847228      -2.362883       1     1.008  QM


 
 NEW SCF-ENERGY CALCULATED IN 11 CYCLES
 

 TOTAL ENERGY    =       -170.028190245

 ENERGY CHANGE =         -0.000003984
 ENERGY RATIO  =          1.637458233
 TRUST RADIUS  =          0.200000000
 
 BFGS DELTA*GAMMA: 0.201E-05
 
 BFGS DELTA*DE2*DELTA: 0.501E-05
 
 *** ENTERING OPTIMIZATION CYCLE: 24 ***
 

 PROJECTED CARTESIAN GRADIENTS IN A.U.

  NO.  ATOM        X             Y             Z

    1  O       -0.000292     -0.000000      0.000417
    2  C       -0.000191     -0.000000     -0.004403
    3  H        0.002708      0.000002      0.003649
    4  N       -0.000328     -0.000000      0.001251
    5  H        0.000006      0.000000      0.001530
    6  H        0.000167     -0.000329      0.001847
    7  H        0.000166      0.000329      0.001848


 ACTIVE CARTESIAN GRADIENTS

              1          2          3          4          5          6
          -0.000390  -0.000000   0.000498  -0.002653  -0.000001  -0.004884

              7          8          9         10         11         12
           0.002555   0.000002   0.002893  -0.000282   0.000000  -0.002227

             13         14         15
          -0.000059   0.000001  -0.000465


 FULL LOCAL GRADIENT

              1          2          3          4          5          6
          -0.007117   0.000000   0.000289  -0.000270   0.000000   0.000497

              7          8          9         10         11         12
          -0.000044   0.000000   0.000038  -0.000294   0.000000  -0.000241

             13         14         15
          -0.000061   0.000001  -0.000498


 TANGENTIAL LOCAL GRADIENTS IN A.U.

              1          2          3          4          5          6
           0.000000   0.000289  -0.000270   0.000000   0.000497  -0.000044

              7          8          9         10         11         12
           0.000000   0.000038  -0.000294   0.000000  -0.000241  -0.000061

             13         14
           0.000001  -0.000498

 COSANG =         0.703813318
 
 RMSQ FORCE :   0.0002396  MAXIMUM :   0.0003000  CONVERGED :YES
 MAX FORCE  :   0.0004983  MAXIMUM :   0.0004500  CONVERGED : NO
 RMSQ FORCE6:   0.0002134  MAXIMUM6:   0.0003000  CONVERGED :YES
 MAX FORCE6 :   0.0005953  MAXIMUM6:   0.0004500  CONVERGED : NO
 RMSQ DR    :   0.0024764  MAXIMUM :   0.0012000  CONVERGED : NO
 MAX DR     :   0.0068098  MAXIMUM :   0.0018000  CONVERGED : NO
 


 HESSIAN EIGENVALUES


                1           2           3           4           5           6
             0.01364     0.02012     0.11833     0.22840     0.57272     0.88771
 


                7           8           9          10          11          12
             1.00000     1.00000     1.00000     1.00000     1.00000     1.00131
 


               13          14
             1.05992     2.33913
 


 LAMBDA FOR LMQA STEP: 0.00

  |TANGENTIAL STEP| =   0.025970  |PARALLEL STEP| =   0.000067


 STEP IN NORMAL COORDINATES

              1          2          3          4          5          6
          -0.009220  -0.000024   0.007591   0.020939   0.000012  -0.008823

              7          8          9         10         11         12
          -0.002413   0.000005  -0.000615  -0.002317  -0.000009  -0.000312

             13         14         15
          -0.001696   0.000014  -0.000976

 DISPLACEMENT STEP IN ANGSTROM

  NO.  ATOM        X             Y             Z

    1  O       -0.003653     -0.000007      0.003464
    2  C        0.004010      0.000007     -0.002644
    3  H       -0.007882     -0.000002      0.000995
    4  N        0.000057     -0.000002     -0.000967
    5  H        0.000575      0.000013     -0.006099
    6  H        0.003901     -0.000365      0.002013
    7  H        0.003905      0.000366      0.002021


 ACTIVE CARTESIAN DISPLACEMENT STEP

              1          2          3          4          5          6
          -0.009220  -0.000024   0.007591   0.020939   0.000012  -0.008823

              7          8          9         10         11         12
          -0.002413   0.000005  -0.000615  -0.002317  -0.000009  -0.000312

             13         14         15
          -0.001696   0.000014  -0.000976
 
 PREDICTED ENERGY CHANGE: -0.000005309
 
 INTERPOLATION DISTANCE: 5.0308198441


 COORDINATES OF OPTIMIZATION STEP 24 IN ANGSTROM

  NO.  ATOM        X              Y              Z        Z-ATOM   MASS   TYPE

    1  O        -0.406238      -0.000169       0.834842       8    15.999  QM
    2  C         0.304229       0.000125       1.752101       6    12.011  QM
    3  H         0.349661       0.000233      -0.896334       1     1.008  QM
    4  N         0.109330       0.000043      -1.911152       7    14.007  QM
    5  H        -0.922148       0.000092      -1.987665       1     1.008  QM
    6  H         0.494262      -0.847742      -2.360505       1     1.008  QM
    7  H         0.494355       0.847594      -2.360863       1     1.008  QM


 
 NEW SCF-ENERGY CALCULATED IN 12 CYCLES
 

 TOTAL ENERGY    =       -170.028199944

 ENERGY CHANGE =         -0.000009699
 ENERGY RATIO  =          1.826803832
 TRUST RADIUS  =          0.200000000
 
 BFGS DELTA*GAMMA: 0.316E-05
 
 BFGS DELTA*DE2*DELTA: 0.117E-04
 
 *** ENTERING OPTIMIZATION CYCLE: 25 ***
 

 PROJECTED CARTESIAN GRADIENTS IN A.U.

  NO.  ATOM        X             Y             Z

    1  O       -0.000057      0.000000      0.000775
    2  C       -0.000469     -0.000000     -0.004645
    3  H        0.002496      0.000002      0.003620
    4  N       -0.000450     -0.000001      0.001084
    5  H        0.000147      0.000002      0.001847
    6  H        0.000441     -0.000590      0.001720
    7  H        0.000439      0.000590      0.001720


 ACTIVE CARTESIAN GRADIENTS

              1          2          3          4          5          6
          -0.000076   0.000000   0.000971  -0.002737  -0.000001  -0.004967

              7          8          9         10         11         12
           0.002286   0.000003   0.002928  -0.000788  -0.000002  -0.002292

             13         14         15
          -0.000258   0.000002  -0.000834


 FULL LOCAL GRADIENT

              1          2          3          4          5          6
          -0.007126   0.000000   0.000853  -0.000354   0.000000   0.000488

              7          8          9         10         11         12
          -0.000335   0.000001   0.000078  -0.000803  -0.000002  -0.000306

             13         14         15
          -0.000262   0.000002  -0.000869


 TANGENTIAL LOCAL GRADIENTS IN A.U.

              1          2          3          4          5          6
           0.000000   0.000853  -0.000354   0.000000   0.000488  -0.000335

              7          8          9         10         11         12
           0.000001   0.000078  -0.000803  -0.000002  -0.000306  -0.000262

             13         14
           0.000002  -0.000869

 COSANG =         0.912205749
 
 *** CONVERGED BY RMSQ FORCE AND MAX FORCE DESVIATION ***
 *** AFTER 24 OPTIMIZATION CYCLES ***
 
 
 RMSQ FORCE :   0.0004450  MAXIMUM :   0.0003000  CONVERGED : NO
 MAX FORCE  :   0.0008687  MAXIMUM :   0.0004500  CONVERGED : NO
 RMSQ FORCE6:   0.0002432  MAXIMUM6:   0.0003000  CONVERGED :YES
 MAX FORCE6 :   0.0003603  MAXIMUM6:   0.0004500  CONVERGED :YES
 RMSQ DR    :   0.0067053  MAXIMUM :   0.0012000  CONVERGED : NO
 MAX DR     :   0.0209389  MAXIMUM :   0.0018000  CONVERGED : NO
 
 
 *** THE GEOMETRY IS OPTIMIZED ***
 
 
 INTERPOLATION DISTANCE: 5.0308198441


 RELAXED PRODUCT COORDINATES OF SADDLE STEP 2 IN ANGSTROM

  NO.  ATOM        X              Y              Z        Z-ATOM   MASS   TYPE

    1  O        -0.406238      -0.000169       0.834842       8    15.999  QM
    2  C         0.304229       0.000125       1.752101       6    12.011  QM
    3  H         0.349661       0.000233      -0.896334       1     1.008  QM
    4  N         0.109330       0.000043      -1.911152       7    14.007  QM
    5  H        -0.922148       0.000092      -1.987665       1     1.008  QM
    6  H         0.494262      -0.847742      -2.360505       1     1.008  QM
    7  H         0.494355       0.847594      -2.360863       1     1.008  QM


 NUMBER OF CONSTRAINED OPTIMIZATION CYCLES: 24
 
 RELAXED PRODUCT ENERGY = -170.028199943535
 
 ANGLE BETWEEN SUCCESSIVE SADDLE GRADIENTS: 98.770
 
 RMSQ FORCE :   0.0017248  MAXIMUM :   0.0003000  CONVERGED :NO 
 MAX FORCE  :   0.0061126  MAXIMUM :   0.0004500  CONVERGED :NO 


 UNRELAXED COORDINATES OF SADDLE STEP 3 IN ANGSTROM

  NO.  ATOM        X              Y              Z        Z-ATOM   MASS   TYPE

    1  O        -0.413827      -0.000177       0.861124       8    15.999  QM
    2  C         0.315854       0.000135       1.609566       6    12.011  QM
    3  H         0.466384       0.000292      -0.757273       1     1.008  QM
    4  N         0.106550       0.000042      -1.842905       7    14.007  QM
    5  H        -0.924959       0.000093      -1.922775       1     1.008  QM
    6  H         0.491972      -0.846837      -2.294372       1     1.008  QM
    7  H         0.492072       0.846687      -2.294723       1     1.008  QM


 UNRELAXED SCF-ENERGY CALCULATED IN 12 CYCLES
 
 UNRELAXED TOTAL SADDLE ENERGY = -169.983392567552
 
 
 
 
 ***************************************
 *** MOLECULAR GEOMETRY OPTIMIZATION ***
 ***************************************
 
 INTERPOLATION DISTANCE: 4.5183341948
 
 *** ACTIVE DEGREES OF FREEDOM: 15 ***
 
 *** ENTERING OPTIMIZATION CYCLE: 1 ***
 

 PROJECTED CARTESIAN GRADIENTS IN A.U.

  NO.  ATOM        X             Y             Z

    1  O        0.239699      0.000103      0.251077
    2  C       -0.275574     -0.000118     -0.261659
    3  H        0.027683      0.000018      0.057436
    4  N       -0.012417     -0.000008     -0.041804
    5  H        0.003233      0.000002     -0.007755
    6  H        0.005832     -0.000996      0.004536
    7  H        0.005833      0.001005      0.004545


 ACTIVE CARTESIAN GRADIENTS

              1          2          3          4          5          6
           0.324502   0.000090   0.344777  -0.092016  -0.000037  -0.181139

              7          8          9         10         11         12
           0.040878   0.000026   0.058947  -0.008795  -0.000007  -0.019353

             13         14         15
           0.000495   0.000001  -0.001415


 FULL LOCAL GRADIENT

              1          2          3          4          5          6
          -0.178162  -0.000145   0.416399  -0.240889  -0.000024  -0.070568

              7          8          9         10         11         12
          -0.038709  -0.000015  -0.018386  -0.008503  -0.000007   0.031611

             13         14         15
           0.000600   0.000001  -0.002274


 TANGENTIAL LOCAL GRADIENTS IN A.U.

              1          2          3          4          5          6
          -0.000145   0.416399  -0.240889  -0.000024  -0.070568  -0.038709

              7          8          9         10         11         12
          -0.000015  -0.018386  -0.008503  -0.000007   0.031611   0.000600

             13         14
           0.000001  -0.002274
 
 RMSQ FORCE :   0.1307420  MAXIMUM :   0.0003000  CONVERGED : NO
 MAX FORCE  :   0.4163987  MAXIMUM :   0.0004500  CONVERGED : NO
 RMSQ FORCE6:   4.8692580  MAXIMUM6:   0.0003000  CONVERGED : NO
 MAX FORCE6 :   4.5836013  MAXIMUM6:   0.0004500  CONVERGED : NO
 


 HESSIAN EIGENVALUES


                1           2           3           4           5           6
             1.00000     1.00000     1.00000     1.00000     1.00000     1.00000
 


                7           8           9          10          11          12
             1.00000     1.00000     1.00000     1.00000     1.00000     1.00000
 


               13          14
             1.00000     1.00000
 


 NEWTON STEP 0.489 EXCEEDED TRUST RADIUS 0.200
 LAMBDA ITERATION CONVERGED IN 2 CYCLES
 LAMBDA FOR LMQA STEP: 1.45

  |TANGENTIAL STEP| =   0.200000  |PARALLEL STEP| =   0.004429


 STEP IN NORMAL COORDINATES

              1          2          3          4          5          6
          -0.140417  -0.000042  -0.138904   0.005342   0.000003   0.023656

              7          8          9         10         11         12
           0.013057   0.000005   0.007093   0.003475   0.000003  -0.013645

             13         14         15
          -0.000248  -0.000001   0.000951

 DISPLACEMENT STEP IN ANGSTROM

  NO.  ATOM        X             Y             Z

    1  O       -0.054887     -0.000024     -0.053187
    2  C        0.059496      0.000026      0.032441
    3  H        0.011697      0.000005      0.008348
    4  N        0.001691      0.000001      0.017049
    5  H       -0.001275     -0.000000      0.010874
    6  H       -0.001714      0.000355      0.008571
    7  H       -0.001713     -0.000357      0.008571


 ACTIVE CARTESIAN DISPLACEMENT STEP

              1          2          3          4          5          6
          -0.140417  -0.000042  -0.138904   0.005342   0.000003   0.023656

              7          8          9         10         11         12
           0.013057   0.000005   0.007093   0.003475   0.000003  -0.013645

             13         14         15
          -0.000248  -0.000001   0.000951
 
 PREDICTED ENERGY CHANGE: -0.077039533
 
 INTERPOLATION DISTANCE: 4.5183341948


 COORDINATES OF OPTIMIZATION STEP 1 IN ANGSTROM

  NO.  ATOM        X              Y              Z        Z-ATOM   MASS   TYPE

    1  O        -0.468714      -0.000201       0.807937       8    15.999  QM
    2  C         0.375350       0.000161       1.642007       6    12.011  QM
    3  H         0.478081       0.000297      -0.748925       1     1.008  QM
    4  N         0.108241       0.000043      -1.825856       7    14.007  QM
    5  H        -0.926234       0.000093      -1.911901       1     1.008  QM
    6  H         0.490258      -0.846482      -2.285801       1     1.008  QM
    7  H         0.490359       0.846330      -2.286152       1     1.008  QM


 
 NEW SCF-ENERGY CALCULATED IN 14 CYCLES
 

 TOTAL ENERGY    =       -170.016501152

 ENERGY CHANGE =         -0.033108584
 ENERGY RATIO  =          0.429760965
 TRUST RADIUS  =          0.200000000
 
 BFGS DELTA*GAMMA: 0.110
 
 BFGS DELTA*DE2*DELTA: 0.400E-01
 
 *** ENTERING OPTIMIZATION CYCLE: 2 ***
 

 PROJECTED CARTESIAN GRADIENTS IN A.U.

  NO.  ATOM        X             Y             Z

    1  O       -0.030424     -0.000013     -0.029532
    2  C        0.035513      0.000015      0.040293
    3  H        0.031882      0.000020      0.055250
    4  N       -0.012031     -0.000008     -0.022188
    5  H        0.000418      0.000002     -0.005133
    6  H        0.005583     -0.002386      0.005578
    7  H        0.005584      0.002393      0.005586


 ACTIVE CARTESIAN GRADIENTS

              1          2          3          4          5          6
          -0.040744  -0.000010  -0.041180   0.018516   0.000008   0.031778

              7          8          9         10         11         12
           0.042722   0.000026   0.052633  -0.006996  -0.000005  -0.013541

             13         14         15
          -0.001844   0.000001  -0.003379


 FULL LOCAL GRADIENT

              1          2          3          4          5          6
          -0.013049   0.000027  -0.057704   0.008883   0.000002   0.003080

              7          8          9         10         11         12
           0.054141   0.000029   0.053487  -0.006973  -0.000005  -0.010337

             13         14         15
          -0.001837   0.000001  -0.003440


 TANGENTIAL LOCAL GRADIENTS IN A.U.

              1          2          3          4          5          6
           0.000027  -0.057704   0.008883   0.000002   0.003080   0.054141

              7          8          9         10         11         12
           0.000029   0.053487  -0.006973  -0.000005  -0.010337  -0.001837

             13         14
           0.000001  -0.003440

 COSANG =        -0.627359609
 
 RMSQ FORCE :   0.0258855  MAXIMUM :   0.0003000  CONVERGED : NO
 MAX FORCE  :   0.0577035  MAXIMUM :   0.0004500  CONVERGED : NO
 RMSQ FORCE6:   4.4492304  MAXIMUM6:   0.0003000  CONVERGED : NO
 MAX FORCE6 :   4.4234339  MAXIMUM6:   0.0004500  CONVERGED : NO
 RMSQ DR    :   0.0516524  MAXIMUM :   0.0012000  CONVERGED : NO
 MAX DR     :   0.1404175  MAXIMUM :   0.0018000  CONVERGED : NO
 


 HESSIAN EIGENVALUES


                1           2           3           4           5           6
             0.97534     1.00000     1.00000     1.00000     1.00000     1.00000
 


                7           8           9          10          11          12
             1.00000     1.00000     1.00000     1.00000     1.00000     1.00000
 


               13          14
             1.00000     2.77609
 


 LAMBDA FOR LMQA STEP: 0.00

  |TANGENTIAL STEP| =   0.063272  |PARALLEL STEP| =   0.000443


 STEP IN NORMAL COORDINATES

              1          2          3          4          5          6
           0.005574  -0.000000   0.007490  -0.019045  -0.000008  -0.032110

              7          8          9         10         11         12
          -0.029735  -0.000019  -0.039368   0.006834   0.000005   0.005392

             13         14         15
           0.001556  -0.000001   0.003222

 DISPLACEMENT STEP IN ANGSTROM

  NO.  ATOM        X             Y             Z

    1  O        0.002203      0.000001      0.002911
    2  C       -0.004095     -0.000001     -0.016289
    3  H       -0.010057     -0.000007     -0.020129
    4  N        0.005757      0.000004      0.015296
    5  H       -0.000517     -0.000001      0.005617
    6  H       -0.002763      0.001204      0.001064
    7  H       -0.002763     -0.001207      0.001060


 ACTIVE CARTESIAN DISPLACEMENT STEP

              1          2          3          4          5          6
           0.005574  -0.000000   0.007490  -0.019045  -0.000008  -0.032110

              7          8          9         10         11         12
          -0.029735  -0.000019  -0.039368   0.006834   0.000005   0.005392

             13         14         15
           0.001556  -0.000001   0.003222
 
 PREDICTED ENERGY CHANGE: -0.002679615
 
 INTERPOLATION DISTANCE: 4.5183341948
 
 *** CDFTOL TIGHTEN TO 0.100E-03 ***


 COORDINATES OF OPTIMIZATION STEP 2 IN ANGSTROM

  NO.  ATOM        X              Y              Z        Z-ATOM   MASS   TYPE

    1  O        -0.466512      -0.000201       0.810848       8    15.999  QM
    2  C         0.371255       0.000160       1.625718       6    12.011  QM
    3  H         0.468024       0.000290      -0.769054       1     1.008  QM
    4  N         0.113998       0.000047      -1.810560       7    14.007  QM
    5  H        -0.926751       0.000092      -1.906284       1     1.008  QM
    6  H         0.487496      -0.845278      -2.284737       1     1.008  QM
    7  H         0.487596       0.845123      -2.285092       1     1.008  QM


 
 NEW SCF-ENERGY CALCULATED IN 11 CYCLES
 

 TOTAL ENERGY    =       -170.020709537

 ENERGY CHANGE =         -0.004208386
 ENERGY RATIO  =          1.570518856
 TRUST RADIUS  =          0.200000000
 
 BFGS DELTA*GAMMA: 0.244E-02
 
 BFGS DELTA*DE2*DELTA: 0.541E-02
 
 *** ENTERING OPTIMIZATION CYCLE: 3 ***
 

 PROJECTED CARTESIAN GRADIENTS IN A.U.

  NO.  ATOM        X             Y             Z

    1  O       -0.009613     -0.000004     -0.012338
    2  C        0.011835      0.000005      0.012227
    3  H        0.024219      0.000015      0.039213
    4  N       -0.007344     -0.000005     -0.007769
    5  H       -0.006164      0.000000     -0.007451
    6  H        0.003385     -0.003265      0.002070
    7  H        0.003386      0.003266      0.002078


 ACTIVE CARTESIAN GRADIENTS

              1          2          3          4          5          6
          -0.012893  -0.000003  -0.016857   0.005201   0.000003   0.007741

              7          8          9         10         11         12
           0.032072   0.000019   0.035962   0.000716  -0.000001  -0.002747

             13         14         15
          -0.005520   0.000002  -0.004618


 FULL LOCAL GRADIENT

              1          2          3          4          5          6
          -0.020773   0.000009  -0.021220   0.000774   0.000001  -0.000087

              7          8          9         10         11         12
           0.032840   0.000018   0.029922   0.000800  -0.000001   0.003137

             13         14         15
          -0.005502   0.000002  -0.004699


 TANGENTIAL LOCAL GRADIENTS IN A.U.

              1          2          3          4          5          6
           0.000009  -0.021220   0.000774   0.000001  -0.000087   0.032840

              7          8          9         10         11         12
           0.000018   0.029922   0.000800  -0.000001   0.003137  -0.005502

             13         14
           0.000002  -0.004699

 COSANG =         0.951791367
 
 RMSQ FORCE :   0.0133298  MAXIMUM :   0.0003000  CONVERGED : NO
 MAX FORCE  :   0.0328404  MAXIMUM :   0.0004500  CONVERGED : NO
 RMSQ FORCE6:   3.8630191  MAXIMUM6:   0.0003000  CONVERGED : NO
 MAX FORCE6 :   3.8513831  MAXIMUM6:   0.0004500  CONVERGED : NO
 RMSQ DR    :   0.0163371  MAXIMUM :   0.0012000  CONVERGED : NO
 MAX DR     :   0.0393682  MAXIMUM :   0.0018000  CONVERGED : NO
 


 HESSIAN EIGENVALUES


                1           2           3           4           5           6
             0.44204     0.99924     1.00000     1.00000     1.00000     1.00000
 


                7           8           9          10          11          12
             1.00000     1.00000     1.00000     1.00000     1.00000     1.00000
 


               13          14
             1.06508     2.59448
 


 LAMBDA FOR LMQA STEP: 0.00

  |TANGENTIAL STEP| =   0.099026  |PARALLEL STEP| =   0.001085


 STEP IN NORMAL COORDINATES

              1          2          3          4          5          6
          -0.005827  -0.000005   0.008959  -0.029915  -0.000013  -0.045972

              7          8          9         10         11         12
          -0.051265  -0.000033  -0.060771  -0.000572   0.000003  -0.009898

             13         14         15
           0.012181  -0.000005   0.010814

 DISPLACEMENT STEP IN ANGSTROM

  NO.  ATOM        X             Y             Z

    1  O       -0.002299     -0.000002      0.003948
    2  C       -0.001330      0.000000     -0.023753
    3  H       -0.016635     -0.000012     -0.031847
    4  N        0.008666      0.000006      0.018866
    5  H        0.006606     -0.000001      0.015972
    6  H       -0.004262      0.004045      0.005909
    7  H       -0.004261     -0.004047      0.005902


 ACTIVE CARTESIAN DISPLACEMENT STEP

              1          2          3          4          5          6
          -0.005827  -0.000005   0.008959  -0.029915  -0.000013  -0.045972

              7          8          9         10         11         12
          -0.051265  -0.000033  -0.060771  -0.000572   0.000003  -0.009898

             13         14         15
           0.012181  -0.000005   0.010814
 
 PREDICTED ENERGY CHANGE: -0.002241114
 
 INTERPOLATION DISTANCE: 4.5183341948
 
 *** SCFTOL TIGHTEN TO 0.100E-06 ***
 
 *** CDFTOL TIGHTEN TO 0.750E-04 ***


 COORDINATES OF OPTIMIZATION STEP 3 IN ANGSTROM

  NO.  ATOM        X              Y              Z        Z-ATOM   MASS   TYPE

    1  O        -0.468811      -0.000203       0.814795       8    15.999  QM
    2  C         0.369924       0.000160       1.601966       6    12.011  QM
    3  H         0.451389       0.000278      -0.800901       1     1.008  QM
    4  N         0.122663       0.000053      -1.791694       7    14.007  QM
    5  H        -0.920145       0.000091      -1.890312       1     1.008  QM
    6  H         0.483234      -0.841233      -2.278828       1     1.008  QM
    7  H         0.483335       0.841075      -2.279190       1     1.008  QM


 
 NEW SCF-ENERGY CALCULATED IN 12 CYCLES
 

 TOTAL ENERGY    =       -170.022861133

 ENERGY CHANGE =         -0.002151596
 ENERGY RATIO  =          0.960056615
 TRUST RADIUS  =          0.200000000
 
 BFGS DELTA*GAMMA: 0.496E-02
 
 BFGS DELTA*DE2*DELTA: 0.453E-02
 
 *** ENTERING OPTIMIZATION CYCLE: 4 ***
 

 PROJECTED CARTESIAN GRADIENTS IN A.U.

  NO.  ATOM        X             Y             Z

    1  O        0.015147      0.000007      0.005554
    2  C       -0.016196     -0.000007     -0.022017
    3  H        0.009651      0.000005      0.006141
    4  N       -0.000524     -0.000000      0.015844
    5  H       -0.009925     -0.000002     -0.009354
    6  H       -0.001107     -0.001505     -0.000990
    7  H       -0.001107      0.001500     -0.000982


 ACTIVE CARTESIAN GRADIENTS

              1          2          3          4          5          6
           0.020359   0.000005   0.008970  -0.011517  -0.000004  -0.023306

              7          8          9         10         11         12
           0.012482   0.000007   0.001485   0.009876   0.000006   0.011289

             13         14         15
          -0.005115   0.000003  -0.002125


 FULL LOCAL GRADIENT

              1          2          3          4          5          6
          -0.021196  -0.000013   0.019570  -0.012762  -0.000001  -0.005153

              7          8          9         10         11         12
          -0.000293  -0.000000  -0.010786   0.009973   0.000006   0.017800

             13         14         15
          -0.005039   0.000003  -0.002157


 TANGENTIAL LOCAL GRADIENTS IN A.U.

              1          2          3          4          5          6
          -0.000013   0.019570  -0.012762  -0.000001  -0.005153  -0.000293

              7          8          9         10         11         12
          -0.000000  -0.010786   0.009973   0.000006   0.017800  -0.005039

             13         14
           0.000003  -0.002157

 COSANG =        -0.390007963
 
 RMSQ FORCE :   0.0090046  MAXIMUM :   0.0003000  CONVERGED : NO
 MAX FORCE  :   0.0195697  MAXIMUM :   0.0004500  CONVERGED : NO
 RMSQ FORCE6:   3.1570617  MAXIMUM6:   0.0003000  CONVERGED : NO
 MAX FORCE6 :   3.1549477  MAXIMUM6:   0.0004500  CONVERGED : NO
 RMSQ DR    :   0.0255700  MAXIMUM :   0.0012000  CONVERGED : NO
 MAX DR     :   0.0607710  MAXIMUM :   0.0018000  CONVERGED : NO
 


 HESSIAN EIGENVALUES


                1           2           3           4           5           6
             0.38694     0.99929     1.00000     1.00000     1.00000     1.00000
 


                7           8           9          10          11          12
             1.00000     1.00000     1.00000     1.00000     1.00000     1.00419
 


               13          14
             1.13852     3.00083
 


 LAMBDA FOR LMQA STEP: 0.00

  |TANGENTIAL STEP| =   0.021278  |PARALLEL STEP| =   0.000050


 STEP IN NORMAL COORDINATES

              1          2          3          4          5          6
          -0.009743  -0.000003   0.002956  -0.000718  -0.000001   0.003156

              7          8          9         10         11         12
          -0.008099  -0.000005   0.001105  -0.008082  -0.000005  -0.013462

             13         14         15
           0.004534  -0.000002   0.002173

 DISPLACEMENT STEP IN ANGSTROM

  NO.  ATOM        X             Y             Z

    1  O       -0.003836     -0.000002      0.001607
    2  C        0.002918      0.000001      0.000274
    3  H       -0.002319     -0.000001     -0.000715
    4  N        0.000671      0.000000     -0.004735
    5  H        0.004440      0.000001      0.006314
    6  H        0.000293      0.000814      0.002354
    7  H        0.000294     -0.000812      0.002350


 ACTIVE CARTESIAN DISPLACEMENT STEP

              1          2          3          4          5          6
          -0.009743  -0.000003   0.002956  -0.000718  -0.000001   0.003156

              7          8          9         10         11         12
          -0.008099  -0.000005   0.001105  -0.008082  -0.000005  -0.013462

             13         14         15
           0.004534  -0.000002   0.002173
 
 PREDICTED ENERGY CHANGE: -0.000297776
 
 INTERPOLATION DISTANCE: 4.5183341948


 COORDINATES OF OPTIMIZATION STEP 4 IN ANGSTROM

  NO.  ATOM        X              Y              Z        Z-ATOM   MASS   TYPE

    1  O        -0.472647      -0.000205       0.816402       8    15.999  QM
    2  C         0.372842       0.000161       1.602240       6    12.011  QM
    3  H         0.449070       0.000277      -0.801616       1     1.008  QM
    4  N         0.123335       0.000053      -1.796429       7    14.007  QM
    5  H        -0.915705       0.000092      -1.883998       1     1.008  QM
    6  H         0.483527      -0.840419      -2.276474       1     1.008  QM
    7  H         0.483629       0.840263      -2.276840       1     1.008  QM


 
 NEW SCF-ENERGY CALCULATED IN 9 CYCLES
 

 TOTAL ENERGY    =       -170.023355704

 ENERGY CHANGE =         -0.000494571
 ENERGY RATIO  =          1.660883227
 TRUST RADIUS  =          0.200000000
 
 BFGS DELTA*GAMMA: 0.202E-03
 
 BFGS DELTA*DE2*DELTA: 0.597E-03
 
 *** ENTERING OPTIMIZATION CYCLE: 5 ***
 

 PROJECTED CARTESIAN GRADIENTS IN A.U.

  NO.  ATOM        X             Y             Z

    1  O        0.009067      0.000004      0.001654
    2  C       -0.009454     -0.000004     -0.014069
    3  H        0.009869      0.000005      0.008453
    4  N       -0.000977     -0.000000      0.010153
    5  H       -0.006345     -0.000002     -0.007370
    6  H       -0.001684      0.000775      0.001517
    7  H       -0.001685     -0.000779      0.001526


 ACTIVE CARTESIAN GRADIENTS

              1          2          3          4          5          6
           0.012189   0.000003   0.003253  -0.007735  -0.000003  -0.015890

              7          8          9         10         11         12
           0.012761   0.000007   0.004590   0.007935   0.000004   0.005364

             13         14         15
          -0.001702   0.000002   0.001099


 FULL LOCAL GRADIENT

              1          2          3          4          5          6
          -0.018308  -0.000008   0.010116  -0.008964  -0.000000  -0.003611

              7          8          9         10         11         12
           0.003564   0.000002  -0.004973   0.007976   0.000004   0.010747

             13         14         15
          -0.001619   0.000002   0.001080


 TANGENTIAL LOCAL GRADIENTS IN A.U.

              1          2          3          4          5          6
          -0.000008   0.010116  -0.008964  -0.000000  -0.003611   0.003564

              7          8          9         10         11         12
           0.000002  -0.004973   0.007976   0.000004   0.010747  -0.001619

             13         14
           0.000002   0.001080

 COSANG =         0.960704787
 
 RMSQ FORCE :   0.0054514  MAXIMUM :   0.0003000  CONVERGED : NO
 MAX FORCE  :   0.0107465  MAXIMUM :   0.0004500  CONVERGED : NO
 RMSQ FORCE6:   2.2343547  MAXIMUM6:   0.0003000  CONVERGED : NO
 MAX FORCE6 :   2.2387485  MAXIMUM6:   0.0004500  CONVERGED : NO
 RMSQ DR    :   0.0054940  MAXIMUM :   0.0012000  CONVERGED : NO
 MAX DR     :   0.0134616  MAXIMUM :   0.0018000  CONVERGED : NO
 


 HESSIAN EIGENVALUES


                1           2           3           4           5           6
             0.20358     0.71044     0.99920     1.00000     1.00000     1.00000
 


                7           8           9          10          11          12
             1.00000     1.00000     1.00000     1.00000     1.00001     1.00209
 


               13          14
             1.14224     2.70987
 


 LAMBDA FOR LMQA STEP: 0.00

  |TANGENTIAL STEP| =   0.071381  |PARALLEL STEP| =   0.000564


 STEP IN NORMAL COORDINATES

              1          2          3          4          5          6
          -0.031325  -0.000013   0.013135  -0.010800  -0.000006  -0.003105

              7          8          9         10         11         12
          -0.037470  -0.000022  -0.009408  -0.027575  -0.000014  -0.038312

             13         14         15
           0.009730  -0.000009   0.000424

 DISPLACEMENT STEP IN ANGSTROM

  NO.  ATOM        X             Y             Z

    1  O       -0.012330     -0.000007      0.006683
    2  C        0.008349      0.000005     -0.006108
    3  H       -0.011035     -0.000007     -0.008902
    4  N        0.003883      0.000002     -0.008852
    5  H        0.013271      0.000004      0.023822
    6  H        0.001795      0.000161      0.006277
    7  H        0.001797     -0.000156      0.006262


 ACTIVE CARTESIAN DISPLACEMENT STEP

              1          2          3          4          5          6
          -0.031325  -0.000013   0.013135  -0.010800  -0.000006  -0.003105

              7          8          9         10         11         12
          -0.037470  -0.000022  -0.009408  -0.027575  -0.000014  -0.038312

             13         14         15
           0.009730  -0.000009   0.000424
 
 PREDICTED ENERGY CHANGE: -0.000581808
 
 INTERPOLATION DISTANCE: 4.5183341948


 COORDINATES OF OPTIMIZATION STEP 5 IN ANGSTROM

  NO.  ATOM        X              Y              Z        Z-ATOM   MASS   TYPE

    1  O        -0.484977      -0.000211       0.823085       8    15.999  QM
    2  C         0.381192       0.000166       1.596132       6    12.011  QM
    3  H         0.438035       0.000269      -0.810518       1     1.008  QM
    4  N         0.127218       0.000056      -1.805281       7    14.007  QM
    5  H        -0.902434       0.000095      -1.860176       1     1.008  QM
    6  H         0.485322      -0.840258      -2.270197       1     1.008  QM
    7  H         0.485426       0.840107      -2.270578       1     1.008  QM


 
 NEW SCF-ENERGY CALCULATED IN 9 CYCLES
 

 TOTAL ENERGY    =       -170.024035293

 ENERGY CHANGE =         -0.000679588
 ENERGY RATIO  =          1.168063055
 TRUST RADIUS  =          0.200000000
 
 BFGS DELTA*GAMMA: 0.977E-03
 
 BFGS DELTA*DE2*DELTA: 0.117E-02
 
 *** ENTERING OPTIMIZATION CYCLE: 6 ***
 

 PROJECTED CARTESIAN GRADIENTS IN A.U.

  NO.  ATOM        X             Y             Z

    1  O       -0.000817     -0.000000     -0.004673
    2  C        0.001511      0.000001     -0.002066
    3  H        0.006450      0.000003      0.005869
    4  N       -0.001387     -0.000001      0.002685
    5  H        0.002724     -0.000002     -0.002365
    6  H       -0.002983      0.005192      0.006114
    7  H       -0.002983     -0.005192      0.006122


 ACTIVE CARTESIAN GRADIENTS

              1          2          3          4          5          6
          -0.001099  -0.000000  -0.006066  -0.001927  -0.000000  -0.004965

              7          8          9         10         11         12
           0.008318   0.000004   0.003498   0.002894   0.000002  -0.004730

             13         14         15
           0.006432   0.000001   0.007343


 FULL LOCAL GRADIENT

              1          2          3          4          5          6
          -0.009848   0.000001  -0.005362  -0.003352   0.000000  -0.001586

              7          8          9         10         11         12
           0.005006   0.000002  -0.000505   0.002855   0.000002  -0.002203

             13         14         15
           0.006498   0.000001   0.007334


 TANGENTIAL LOCAL GRADIENTS IN A.U.

              1          2          3          4          5          6
           0.000001  -0.005362  -0.003352   0.000000  -0.001586   0.005006

              7          8          9         10         11         12
           0.000002  -0.000505   0.002855   0.000002  -0.002203   0.006498

             13         14
           0.000001   0.007334

 COSANG =        -0.005938849
 
 RMSQ FORCE :   0.0035540  MAXIMUM :   0.0003000  CONVERGED : NO
 MAX FORCE  :   0.0073336  MAXIMUM :   0.0004500  CONVERGED : NO
 RMSQ FORCE6:   0.0579730  MAXIMUM6:   0.0003000  CONVERGED : NO
 MAX FORCE6 :   0.1847611  MAXIMUM6:   0.0004500  CONVERGED : NO
 RMSQ DR    :   0.0184311  MAXIMUM :   0.0012000  CONVERGED : NO
 MAX DR     :   0.0383120  MAXIMUM :   0.0018000  CONVERGED : NO
 


 HESSIAN EIGENVALUES


                1           2           3           4           5           6
             0.15289     0.65487     0.99911     1.00000     1.00000     1.00000
 


                7           8           9          10          11          12
             1.00000     1.00000     1.00000     1.00000     1.00010     1.00462
 


               13          14
             1.22965     2.98280
 


 LAMBDA FOR LMQA STEP: 0.00

  |TANGENTIAL STEP| =   0.027352  |PARALLEL STEP| =   0.000083


 STEP IN NORMAL COORDINATES

              1          2          3          4          5          6
          -0.011730  -0.000005   0.008157  -0.005015  -0.000003  -0.001338

              7          8          9         10         11         12
          -0.014968  -0.000008  -0.000936  -0.011013  -0.000006  -0.010043

             13         14         15
          -0.003996  -0.000004  -0.007350

 DISPLACEMENT STEP IN ANGSTROM

  NO.  ATOM        X             Y             Z

    1  O       -0.004611     -0.000003      0.003858
    2  C        0.002735      0.000002     -0.003118
    3  H       -0.004205     -0.000003     -0.002283
    4  N        0.001714      0.000001     -0.003205
    5  H        0.002300      0.000002      0.009472
    6  H        0.002223     -0.002749      0.000080
    7  H        0.002224      0.002751      0.000072


 ACTIVE CARTESIAN DISPLACEMENT STEP

              1          2          3          4          5          6
          -0.011730  -0.000005   0.008157  -0.005015  -0.000003  -0.001338

              7          8          9         10         11         12
          -0.014968  -0.000008  -0.000936  -0.011013  -0.000006  -0.010043

             13         14         15
          -0.003996  -0.000004  -0.007350
 
 PREDICTED ENERGY CHANGE: -0.000105537
 
 INTERPOLATION DISTANCE: 4.5183341948
 
 *** SCFTOL TIGHTEN TO 0.500E-07 ***
 
 *** CDFTOL TIGHTEN TO 0.250E-04 ***


 COORDINATES OF OPTIMIZATION STEP 6 IN ANGSTROM

  NO.  ATOM        X              Y              Z        Z-ATOM   MASS   TYPE

    1  O        -0.489588      -0.000214       0.826943       8    15.999  QM
    2  C         0.383926       0.000167       1.593013       6    12.011  QM
    3  H         0.433830       0.000267      -0.812801       1     1.008  QM
    4  N         0.128932       0.000057      -1.808486       7    14.007  QM
    5  H        -0.900133       0.000097      -1.850704       1     1.008  QM
    6  H         0.487545      -0.843007      -2.270117       1     1.008  QM
    7  H         0.487650       0.842858      -2.270507       1     1.008  QM


 
 NEW SCF-ENERGY CALCULATED IN 11 CYCLES
 

 TOTAL ENERGY    =       -170.024210418

 ENERGY CHANGE =         -0.000175125
 ENERGY RATIO  =          1.659370823
 TRUST RADIUS  =          0.200000000
 
 BFGS DELTA*GAMMA: 0.737E-04
 
 BFGS DELTA*DE2*DELTA: 0.213E-03
 
 *** ENTERING OPTIMIZATION CYCLE: 7 ***
 

 PROJECTED CARTESIAN GRADIENTS IN A.U.

  NO.  ATOM        X             Y             Z

    1  O       -0.002196     -0.000001     -0.005308
    2  C        0.003004      0.000001     -0.000598
    3  H        0.005123      0.000002      0.005379
    4  N       -0.001562     -0.000001      0.001688
    5  H        0.003746     -0.000001     -0.000701
    6  H       -0.002333      0.004289      0.006119
    7  H       -0.002333     -0.004288      0.006124


 ACTIVE CARTESIAN GRADIENTS

              1          2          3          4          5          6
          -0.002958  -0.000001  -0.007065  -0.001131  -0.000000  -0.003568

              7          8          9         10         11         12
           0.006606   0.000003   0.003388   0.001058   0.000000  -0.005814

             13         14         15
           0.006363  -0.000000   0.006065


 FULL LOCAL GRADIENT

              1          2          3          4          5          6
          -0.008251   0.000002  -0.007312  -0.002450   0.000000  -0.001344

              7          8          9         10         11         12
           0.004190   0.000002   0.000335   0.001010   0.000000  -0.003784

             13         14         15
           0.006411  -0.000000   0.006044


 TANGENTIAL LOCAL GRADIENTS IN A.U.

              1          2          3          4          5          6
           0.000002  -0.007312  -0.002450   0.000000  -0.001344   0.004190

              7          8          9         10         11         12
           0.000002   0.000335   0.001010   0.000000  -0.003784   0.006411

             13         14
          -0.000000   0.006044

 COSANG =         0.961041783
 
 RMSQ FORCE :   0.0035041  MAXIMUM :   0.0003000  CONVERGED : NO
 MAX FORCE  :   0.0073117  MAXIMUM :   0.0004500  CONVERGED : NO
 RMSQ FORCE6:   0.0112385  MAXIMUM6:   0.0003000  CONVERGED : NO
 MAX FORCE6 :   0.0258964  MAXIMUM6:   0.0004500  CONVERGED : NO
 RMSQ DR    :   0.0070622  MAXIMUM :   0.0012000  CONVERGED : NO
 MAX DR     :   0.0149679  MAXIMUM :   0.0018000  CONVERGED : NO
 


 HESSIAN EIGENVALUES


                1           2           3           4           5           6
             0.09271     0.48182     0.98630     0.99910     1.00000     1.00000
 


                7           8           9          10          11          12
             1.00000     1.00000     1.00000     1.00000     1.00019     1.00937
 


               13          14
             1.02976     2.76967
 


 LAMBDA FOR LMQA STEP: 0.00

  |TANGENTIAL STEP| =   0.056695  |PARALLEL STEP| =   0.000356


 STEP IN NORMAL COORDINATES

              1          2          3          4          5          6
          -0.022767  -0.000010   0.021033  -0.011162  -0.000006  -0.002372

              7          8          9         10         11         12
          -0.028956  -0.000015   0.001139  -0.020102  -0.000010  -0.013708

             13         14         15
          -0.016484  -0.000004  -0.020495

 DISPLACEMENT STEP IN ANGSTROM

  NO.  ATOM        X             Y             Z

    1  O       -0.008943     -0.000005      0.009654
    2  C        0.004682      0.000003     -0.007152
    3  H       -0.007632     -0.000004     -0.003283
    4  N        0.004026      0.000002     -0.006283
    5  H        0.000805      0.000005      0.018250
    6  H        0.005643     -0.007668     -0.002651
    7  H        0.005644      0.007669     -0.002668


 ACTIVE CARTESIAN DISPLACEMENT STEP

              1          2          3          4          5          6
          -0.022767  -0.000010   0.021033  -0.011162  -0.000006  -0.002372

              7          8          9         10         11         12
          -0.028956  -0.000015   0.001139  -0.020102  -0.000010  -0.013708

             13         14         15
          -0.016484  -0.000004  -0.020495
 
 PREDICTED ENERGY CHANGE: -0.000207088
 
 INTERPOLATION DISTANCE: 4.5183341948


 COORDINATES OF OPTIMIZATION STEP 7 IN ANGSTROM

  NO.  ATOM        X              Y              Z        Z-ATOM   MASS   TYPE

    1  O        -0.498531      -0.000219       0.836597       8    15.999  QM
    2  C         0.388608       0.000170       1.585861       6    12.011  QM
    3  H         0.426198       0.000262      -0.816084       1     1.008  QM
    4  N         0.132958       0.000059      -1.814769       7    14.007  QM
    5  H        -0.899329       0.000102      -1.832454       1     1.008  QM
    6  H         0.493188      -0.850675      -2.272767       1     1.008  QM
    7  H         0.493294       0.850527      -2.273174       1     1.008  QM


 
 NEW SCF-ENERGY CALCULATED IN 10 CYCLES
 

 TOTAL ENERGY    =       -170.024458449

 ENERGY CHANGE =         -0.000248031
 ENERGY RATIO  =          1.197706914
 TRUST RADIUS  =          0.200000000
 
 BFGS DELTA*GAMMA: 0.342E-03
 
 BFGS DELTA*DE2*DELTA: 0.423E-03
 
 *** ENTERING OPTIMIZATION CYCLE: 8 ***
 

 PROJECTED CARTESIAN GRADIENTS IN A.U.

  NO.  ATOM        X             Y             Z

    1  O       -0.001578     -0.000001     -0.003970
    2  C        0.002133      0.000001     -0.001382
    3  H        0.002409      0.000001      0.005169
    4  N       -0.001181     -0.000001      0.001052
    5  H        0.001734     -0.000001      0.002375
    6  H       -0.000409      0.000328      0.004560
    7  H       -0.000408     -0.000327      0.004562


 ACTIVE CARTESIAN GRADIENTS

              1          2          3          4          5          6
          -0.002129  -0.000000  -0.005288  -0.001388  -0.000000  -0.003754

              7          8          9         10         11         12
           0.003030   0.000001   0.003859  -0.000752  -0.000000  -0.005684

             13         14         15
           0.002206  -0.000001   0.000463


 FULL LOCAL GRADIENT

              1          2          3          4          5          6
          -0.007214   0.000002  -0.005426  -0.001955   0.000000  -0.001111

              7          8          9         10         11         12
           0.000836   0.000000   0.001371  -0.000820  -0.000000  -0.003955

             13         14         15
           0.002222  -0.000001   0.000412


 TANGENTIAL LOCAL GRADIENTS IN A.U.

              1          2          3          4          5          6
           0.000002  -0.005426  -0.001955   0.000000  -0.001111   0.000836

              7          8          9         10         11         12
           0.000000   0.001371  -0.000820  -0.000000  -0.003955   0.002222

             13         14
          -0.000001   0.000412

 COSANG =         0.805652041
 
 RMSQ FORCE :   0.0020440  MAXIMUM :   0.0003000  CONVERGED : NO
 MAX FORCE  :   0.0054258  MAXIMUM :   0.0004500  CONVERGED : NO
 RMSQ FORCE6:   0.0061942  MAXIMUM6:   0.0003000  CONVERGED : NO
 MAX FORCE6 :   0.0140507  MAXIMUM6:   0.0004500  CONVERGED : NO
 RMSQ DR    :   0.0146388  MAXIMUM :   0.0012000  CONVERGED : NO
 MAX DR     :   0.0289556  MAXIMUM :   0.0018000  CONVERGED : NO
 


 HESSIAN EIGENVALUES


                1           2           3           4           5           6
             0.08952     0.43279     0.93479     0.99908     1.00000     1.00000
 


                7           8           9          10          11          12
             1.00000     1.00000     1.00000     1.00001     1.00016     1.01046
 


               13          14
             1.05971     2.61933
 


 LAMBDA FOR LMQA STEP: 0.00

  |TANGENTIAL STEP| =   0.011977  |PARALLEL STEP| =   0.000016


 STEP IN NORMAL COORDINATES

              1          2          3          4          5          6
          -0.004376  -0.000002   0.006928  -0.002639  -0.000002  -0.000014

              7          8          9         10         11         12
          -0.003235  -0.000001   0.000853  -0.002240  -0.000001   0.002124

             13         14         15
          -0.005634   0.000000  -0.004110

 DISPLACEMENT STEP IN ANGSTROM

  NO.  ATOM        X             Y             Z

    1  O       -0.001716     -0.000001      0.003054
    2  C        0.000571      0.000000     -0.001814
    3  H       -0.000300      0.000000     -0.000354
    4  N        0.001009      0.000000     -0.000891
    5  H       -0.001233      0.000001      0.001951
    6  H        0.001319     -0.001538     -0.002087
    7  H        0.001319      0.001538     -0.002090


 ACTIVE CARTESIAN DISPLACEMENT STEP

              1          2          3          4          5          6
          -0.004376  -0.000002   0.006928  -0.002639  -0.000002  -0.000014

              7          8          9         10         11         12
          -0.003235  -0.000001   0.000853  -0.002240  -0.000001   0.002124

             13         14         15
          -0.005634   0.000000  -0.004110
 
 PREDICTED ENERGY CHANGE: -0.000027328
 
 INTERPOLATION DISTANCE: 4.5183341948


 COORDINATES OF OPTIMIZATION STEP 8 IN ANGSTROM

  NO.  ATOM        X              Y              Z        Z-ATOM   MASS   TYPE

    1  O        -0.500247      -0.000219       0.839650       8    15.999  QM
    2  C         0.389179       0.000171       1.584047       6    12.011  QM
    3  H         0.425898       0.000262      -0.816438       1     1.008  QM
    4  N         0.133967       0.000059      -1.815660       7    14.007  QM
    5  H        -0.900562       0.000103      -1.830503       1     1.008  QM
    6  H         0.494507      -0.852213      -2.274854       1     1.008  QM
    7  H         0.494613       0.852065      -2.275264       1     1.008  QM


 
 NEW SCF-ENERGY CALCULATED IN 9 CYCLES
 

 TOTAL ENERGY    =       -170.024498687

 ENERGY CHANGE =         -0.000040239
 ENERGY RATIO  =          1.472445132
 TRUST RADIUS  =          0.200000000
 
 BFGS DELTA*GAMMA: 0.299E-04
 
 BFGS DELTA*DE2*DELTA: 0.550E-04
 
 *** ENTERING OPTIMIZATION CYCLE: 9 ***
 

 PROJECTED CARTESIAN GRADIENTS IN A.U.

  NO.  ATOM        X             Y             Z

    1  O        0.000546      0.000000     -0.002186
    2  C       -0.000331     -0.000000     -0.003584
    3  H        0.001976      0.000001      0.005282
    4  N       -0.000799     -0.000000      0.001536
    5  H       -0.000115     -0.000001      0.002662
    6  H        0.000041     -0.000908      0.003705
    7  H        0.000042      0.000909      0.003705


 ACTIVE CARTESIAN GRADIENTS

              1          2          3          4          5          6
           0.000737   0.000000  -0.002717  -0.002458  -0.000001  -0.005388

              7          8          9         10         11         12
           0.002430   0.000001   0.004043  -0.000217  -0.000000  -0.004699

             13         14         15
           0.000137  -0.000001  -0.001284


 FULL LOCAL GRADIENT

              1          2          3          4          5          6
          -0.008226  -0.000001  -0.001636  -0.002663   0.000000  -0.001162

              7          8          9         10         11         12
          -0.000617  -0.000000   0.000932  -0.000304  -0.000000  -0.002658

             13         14         15
           0.000145  -0.000001  -0.001350


 TANGENTIAL LOCAL GRADIENTS IN A.U.

              1          2          3          4          5          6
          -0.000001  -0.001636  -0.002663   0.000000  -0.001162  -0.000617

              7          8          9         10         11         12
          -0.000000   0.000932  -0.000304  -0.000000  -0.002658   0.000145

             13         14
          -0.000001  -0.001350

 COSANG =         0.754121748
 
 RMSQ FORCE :   0.0012354  MAXIMUM :   0.0003000  CONVERGED : NO
 MAX FORCE  :   0.0026628  MAXIMUM :   0.0004500  CONVERGED : NO
 RMSQ FORCE6:   0.0042264  MAXIMUM6:   0.0003000  CONVERGED : NO
 MAX FORCE6 :   0.0089695  MAXIMUM6:   0.0004500  CONVERGED : NO
 RMSQ DR    :   0.0030925  MAXIMUM :   0.0012000  CONVERGED : NO
 MAX DR     :   0.0069275  MAXIMUM :   0.0018000  CONVERGED : NO
 


 HESSIAN EIGENVALUES


                1           2           3           4           5           6
             0.08447     0.29710     0.68800     0.99910     0.99999     1.00000
 


                7           8           9          10          11          12
             1.00000     1.00000     1.00000     1.00000     1.00019     1.02091
 


               13          14
             1.14632     2.73303
 


 LAMBDA FOR LMQA STEP: 0.00

  |TANGENTIAL STEP| =   0.014149  |PARALLEL STEP| =   0.000022


 STEP IN NORMAL COORDINATES

              1          2          3          4          5          6
          -0.006596  -0.000003   0.009284  -0.003094  -0.000001   0.000696

              7          8          9         10         11         12
          -0.000487   0.000001   0.000444  -0.001554  -0.000000   0.005660

             13         14         15
          -0.004848   0.000001  -0.001425

 DISPLACEMENT STEP IN ANGSTROM

  NO.  ATOM        X             Y             Z

    1  O       -0.002585     -0.000001      0.004124
    2  C        0.001046      0.000001     -0.002115
    3  H        0.001151      0.000001     -0.000609
    4  N        0.001135      0.000001     -0.000726
    5  H       -0.001046      0.000001      0.000311
    6  H        0.001177     -0.000534     -0.003062
    7  H        0.001177      0.000533     -0.003064


 ACTIVE CARTESIAN DISPLACEMENT STEP

              1          2          3          4          5          6
          -0.006596  -0.000003   0.009284  -0.003094  -0.000001   0.000696

              7          8          9         10         11         12
          -0.000487   0.000001   0.000444  -0.001554  -0.000000   0.005660

             13         14         15
          -0.004848   0.000001  -0.001425
 
 PREDICTED ENERGY CHANGE: -0.000025256
 
 INTERPOLATION DISTANCE: 4.5183341948
 
 *** SCFTOL TIGHTEN TO 0.250E-07 ***
 
 *** CDFTOL TIGHTEN TO 0.100E-04 ***


 COORDINATES OF OPTIMIZATION STEP 9 IN ANGSTROM

  NO.  ATOM        X              Y              Z        Z-ATOM   MASS   TYPE

    1  O        -0.502832      -0.000221       0.843774       8    15.999  QM
    2  C         0.390225       0.000171       1.581932       6    12.011  QM
    3  H         0.427048       0.000263      -0.817047       1     1.008  QM
    4  N         0.135102       0.000060      -1.816386       7    14.007  QM
    5  H        -0.901608       0.000105      -1.830192       1     1.008  QM
    6  H         0.495683      -0.852747      -2.277917       1     1.008  QM
    7  H         0.495789       0.852598      -2.278328       1     1.008  QM


 
 NEW SCF-ENERGY CALCULATED IN 12 CYCLES
 

 TOTAL ENERGY    =       -170.024538669

 ENERGY CHANGE =         -0.000039982
 ENERGY RATIO  =          1.583045929
 TRUST RADIUS  =          0.200000000
 
 BFGS DELTA*GAMMA: 0.221E-04
 
 BFGS DELTA*DE2*DELTA: 0.509E-04
 
 *** ENTERING OPTIMIZATION CYCLE: 10 ***
 

 PROJECTED CARTESIAN GRADIENTS IN A.U.

  NO.  ATOM        X             Y             Z

    1  O        0.001946      0.000001     -0.000935
    2  C       -0.001999     -0.000001     -0.005285
    3  H        0.001691      0.000001      0.005327
    4  N       -0.000356     -0.000000      0.002210
    5  H       -0.001917     -0.000000      0.002674
    6  H        0.000350     -0.001748      0.002866
    7  H        0.000351      0.001749      0.002866


 ACTIVE CARTESIAN GRADIENTS

              1          2          3          4          5          6
           0.002630   0.000001  -0.000925  -0.003283  -0.000001  -0.006719

              7          8          9         10         11         12
           0.002019   0.000001   0.004102   0.000539  -0.000000  -0.003535

             13         14         15
          -0.001715  -0.000001  -0.002473


 FULL LOCAL GRADIENT

              1          2          3          4          5          6
          -0.008946  -0.000002   0.000923  -0.003116   0.000000  -0.001213

              7          8          9         10         11         12
          -0.001727  -0.000001   0.000479   0.000437  -0.000000  -0.001247

             13         14         15
          -0.001716  -0.000001  -0.002548


 TANGENTIAL LOCAL GRADIENTS IN A.U.

              1          2          3          4          5          6
          -0.000002   0.000923  -0.003116   0.000000  -0.001213  -0.001727

              7          8          9         10         11         12
          -0.000001   0.000479   0.000437  -0.000000  -0.001247  -0.001716

             13         14
          -0.000001  -0.002548

 COSANG =         0.676783473
 
 RMSQ FORCE :   0.0013738  MAXIMUM :   0.0003000  CONVERGED : NO
 MAX FORCE  :   0.0031156  MAXIMUM :   0.0004500  CONVERGED : NO
 RMSQ FORCE6:   0.0022972  MAXIMUM6:   0.0003000  CONVERGED : NO
 MAX FORCE6 :   0.0044536  MAXIMUM6:   0.0004500  CONVERGED : NO
 RMSQ DR    :   0.0036532  MAXIMUM :   0.0012000  CONVERGED : NO
 MAX DR     :   0.0092838  MAXIMUM :   0.0018000  CONVERGED : NO
 


 HESSIAN EIGENVALUES


                1           2           3           4           5           6
             0.06548     0.15521     0.58472     0.99918     1.00000     1.00000
 


                7           8           9          10          11          12
             1.00000     1.00000     1.00000     1.00005     1.00024     1.02421
 


               13          14
             1.23079     3.19873
 


 LAMBDA FOR LMQA STEP: 0.00

  |TANGENTIAL STEP| =   0.029274  |PARALLEL STEP| =   0.000095


 STEP IN NORMAL COORDINATES

              1          2          3          4          5          6
          -0.015035  -0.000007   0.019479  -0.006184  -0.000005   0.002287

              7          8          9         10         11         12
           0.002159   0.000003  -0.000157  -0.003158  -0.000001   0.012577

             13         14         15
          -0.005694   0.000004   0.001656

 DISPLACEMENT STEP IN ANGSTROM

  NO.  ATOM        X             Y             Z

    1  O       -0.005888     -0.000003      0.008706
    2  C        0.002616      0.000002     -0.004114
    3  H        0.003768      0.000003     -0.001684
    4  N        0.002021      0.000001     -0.001514
    5  H       -0.000455      0.000003     -0.000994
    6  H        0.001791      0.000618     -0.006080
    7  H        0.001789     -0.000621     -0.006082


 ACTIVE CARTESIAN DISPLACEMENT STEP

              1          2          3          4          5          6
          -0.015035  -0.000007   0.019479  -0.006184  -0.000005   0.002287

              7          8          9         10         11         12
           0.002159   0.000003  -0.000157  -0.003158  -0.000001   0.012577

             13         14         15
          -0.005694   0.000004   0.001656
 
 PREDICTED ENERGY CHANGE: -0.000044297
 
 INTERPOLATION DISTANCE: 4.5183341948


 COORDINATES OF OPTIMIZATION STEP 10 IN ANGSTROM

  NO.  ATOM        X              Y              Z        Z-ATOM   MASS   TYPE

    1  O        -0.508720      -0.000224       0.852480       8    15.999  QM
    2  C         0.392841       0.000173       1.577818       6    12.011  QM
    3  H         0.430816       0.000266      -0.818731       1     1.008  QM
    4  N         0.137123       0.000061      -1.817900       7    14.007  QM
    5  H        -0.902063       0.000108      -1.831186       1     1.008  QM
    6  H         0.497474      -0.852129      -2.283997       1     1.008  QM
    7  H         0.497579       0.851977      -2.284410       1     1.008  QM


 
 NEW SCF-ENERGY CALCULATED IN 13 CYCLES
 

 TOTAL ENERGY    =       -170.024610175

 ENERGY CHANGE =         -0.000071506
 ENERGY RATIO  =          1.614242599
 TRUST RADIUS  =          0.200000000
 
 BFGS DELTA*GAMMA: 0.359E-04
 
 BFGS DELTA*DE2*DELTA: 0.902E-04
 
 *** ENTERING OPTIMIZATION CYCLE: 11 ***
 

 PROJECTED CARTESIAN GRADIENTS IN A.U.

  NO.  ATOM        X             Y             Z

    1  O        0.004031      0.000002      0.000792
    2  C       -0.004447     -0.000002     -0.007448
    3  H        0.001495      0.000001      0.005549
    4  N        0.000119     -0.000000      0.002956
    5  H       -0.003951     -0.000000      0.002489
    6  H        0.000652     -0.002355      0.001750
    7  H        0.000653      0.002354      0.001750


 ACTIVE CARTESIAN GRADIENTS

              1          2          3          4          5          6
           0.005454   0.000001   0.001585  -0.004360  -0.000001  -0.008334

              7          8          9         10         11         12
           0.001714   0.000001   0.004356   0.001450   0.000001  -0.001953

             13         14         15
          -0.003762   0.000000  -0.003329


 FULL LOCAL GRADIENT

              1          2          3          4          5          6
          -0.009952  -0.000005   0.004575  -0.003965   0.000000  -0.001212

              7          8          9         10         11         12
          -0.002916  -0.000001   0.000035   0.001322   0.000001   0.000695

             13         14         15
          -0.003776   0.000000  -0.003409


 TANGENTIAL LOCAL GRADIENTS IN A.U.

              1          2          3          4          5          6
          -0.000005   0.004575  -0.003965   0.000000  -0.001212  -0.002916

              7          8          9         10         11         12
          -0.000001   0.000035   0.001322   0.000001   0.000695  -0.003776

             13         14
           0.000000  -0.003409

 COSANG =         0.854521165
 
 RMSQ FORCE :   0.0023104  MAXIMUM :   0.0003000  CONVERGED : NO
 MAX FORCE  :   0.0045752  MAXIMUM :   0.0004500  CONVERGED : NO
 RMSQ FORCE6:   0.0010075  MAXIMUM6:   0.0003000  CONVERGED : NO
 MAX FORCE6 :   0.0020789  MAXIMUM6:   0.0004500  CONVERGED : NO
 RMSQ DR    :   0.0075584  MAXIMUM :   0.0012000  CONVERGED : NO
 MAX DR     :   0.0194790  MAXIMUM :   0.0018000  CONVERGED : NO
 


 HESSIAN EIGENVALUES


                1           2           3           4           5           6
             0.02837     0.12869     0.55498     0.99923     1.00000     1.00000
 


                7           8           9          10          11          12
             1.00000     1.00000     1.00000     1.00021     1.00216     1.02629
 


               13          14
             1.22988     3.71059
 


 LAMBDA FOR LMQA STEP: 0.00

  |TANGENTIAL STEP| =   0.072604  |PARALLEL STEP| =   0.000583


 STEP IN NORMAL COORDINATES

              1          2          3          4          5          6
          -0.041720  -0.000018   0.047988  -0.016247  -0.000013   0.005036

              7          8          9         10         11         12
           0.004141   0.000007  -0.002706  -0.010602  -0.000004   0.026042

             13         14         15
          -0.008678   0.000008   0.006971

 DISPLACEMENT STEP IN ANGSTROM

  NO.  ATOM        X             Y             Z

    1  O       -0.016316     -0.000009      0.021665
    2  C        0.007916      0.000005     -0.010671
    3  H        0.009231      0.000008     -0.005438
    4  N        0.004968      0.000002     -0.004384
    5  H        0.002021      0.000008     -0.001039
    6  H        0.003956      0.002606     -0.013327
    7  H        0.003952     -0.002610     -0.013333


 ACTIVE CARTESIAN DISPLACEMENT STEP

              1          2          3          4          5          6
          -0.041720  -0.000018   0.047988  -0.016247  -0.000013   0.005036

              7          8          9         10         11         12
           0.004141   0.000007  -0.002706  -0.010602  -0.000004   0.026042

             13         14         15
          -0.008678   0.000008   0.006971
 
 PREDICTED ENERGY CHANGE: -0.000089946
 
 INTERPOLATION DISTANCE: 4.5183341948


 COORDINATES OF OPTIMIZATION STEP 11 IN ANGSTROM

  NO.  ATOM        X              Y              Z        Z-ATOM   MASS   TYPE

    1  O        -0.525036      -0.000233       0.874145       8    15.999  QM
    2  C         0.400757       0.000178       1.567147       6    12.011  QM
    3  H         0.440048       0.000274      -0.824168       1     1.008  QM
    4  N         0.142092       0.000063      -1.822284       7    14.007  QM
    5  H        -0.900042       0.000116      -1.832224       1     1.008  QM
    6  H         0.501430      -0.849522      -2.297324       1     1.008  QM
    7  H         0.501531       0.849367      -2.297743       1     1.008  QM


 
 NEW SCF-ENERGY CALCULATED IN 13 CYCLES
 

 TOTAL ENERGY    =       -170.024752085

 ENERGY CHANGE =         -0.000141910
 ENERGY RATIO  =          1.577722645
 TRUST RADIUS  =          0.200000000
 
 BFGS DELTA*GAMMA: 0.813E-04
 
 BFGS DELTA*DE2*DELTA: 0.188E-03
 
 *** ENTERING OPTIMIZATION CYCLE: 12 ***
 

 PROJECTED CARTESIAN GRADIENTS IN A.U.

  NO.  ATOM        X             Y             Z

    1  O        0.004490      0.000002      0.001334
    2  C       -0.005111     -0.000002     -0.008120
    3  H        0.000978      0.000001      0.005694
    4  N        0.000780      0.000000      0.003916
    5  H       -0.006271      0.000000      0.002364
    6  H        0.001070     -0.002602      0.000029
    7  H        0.001069      0.002599      0.000029


 ACTIVE CARTESIAN GRADIENTS

              1          2          3          4          5          6
           0.006097   0.000001   0.002381  -0.004772  -0.000002  -0.008797

              7          8          9         10         11         12
           0.000951   0.000001   0.004623   0.002354   0.000001   0.000367

             13         14         15
          -0.006289   0.000001  -0.003677


 FULL LOCAL GRADIENT

              1          2          3          4          5          6
          -0.009624  -0.000006   0.005375  -0.004251  -0.000000  -0.000974

              7          8          9         10         11         12
          -0.003906  -0.000001   0.000167   0.002197   0.000001   0.003076

             13         14         15
          -0.006321   0.000001  -0.003739


 TANGENTIAL LOCAL GRADIENTS IN A.U.

              1          2          3          4          5          6
          -0.000006   0.005375  -0.004251  -0.000000  -0.000974  -0.003906

              7          8          9         10         11         12
          -0.000001   0.000167   0.002197   0.000001   0.003076  -0.006321

             13         14
           0.000001  -0.003739

 COSANG =         0.965442673
 
 RMSQ FORCE :   0.0030638  MAXIMUM :   0.0003000  CONVERGED : NO
 MAX FORCE  :   0.0063206  MAXIMUM :   0.0004500  CONVERGED : NO
 RMSQ FORCE6:   0.0012650  MAXIMUM6:   0.0003000  CONVERGED : NO
 MAX FORCE6 :   0.0023867  MAXIMUM6:   0.0004500  CONVERGED : NO
 RMSQ DR    :   0.0187469  MAXIMUM :   0.0012000  CONVERGED : NO
 MAX DR     :   0.0479880  MAXIMUM :   0.0018000  CONVERGED : NO
 


 HESSIAN EIGENVALUES


                1           2           3           4           5           6
             0.01312     0.12360     0.54288     0.99922     1.00000     1.00000
 


                7           8           9          10          11          12
             1.00000     1.00000     1.00000     1.00023     1.00723     1.02860
 


               13          14
             1.26413     3.52375
 


 LAMBDA FOR LMQA STEP: 0.00

  |TANGENTIAL STEP| =   0.121612  |PARALLEL STEP| =   0.001637


 STEP IN NORMAL COORDINATES

              1          2          3          4          5          6
          -0.072059  -0.000030   0.080578  -0.028247  -0.000022   0.006930

              7          8          9         10         11         12
           0.009057   0.000012  -0.007412  -0.019533  -0.000007   0.038158

             13         14         15
          -0.006536   0.000013   0.015607

 DISPLACEMENT STEP IN ANGSTROM

  NO.  ATOM        X             Y             Z

    1  O       -0.028082     -0.000015      0.036548
    2  C        0.013770      0.000008     -0.018775
    3  H        0.016520      0.000014     -0.010355
    4  N        0.007890      0.000003     -0.007807
    5  H        0.007182      0.000012     -0.001679
    6  H        0.005621      0.005837     -0.019829
    7  H        0.005615     -0.005842     -0.019837


 ACTIVE CARTESIAN DISPLACEMENT STEP

              1          2          3          4          5          6
          -0.072059  -0.000030   0.080578  -0.028247  -0.000022   0.006930

              7          8          9         10         11         12
           0.009057   0.000012  -0.007412  -0.019533  -0.000007   0.038158

             13         14         15
          -0.006536   0.000013   0.015607
 
 PREDICTED ENERGY CHANGE: -0.000117152
 
 INTERPOLATION DISTANCE: 4.5183341948


 COORDINATES OF OPTIMIZATION STEP 12 IN ANGSTROM

  NO.  ATOM        X              Y              Z        Z-ATOM   MASS   TYPE

    1  O        -0.553118      -0.000248       0.910693       8    15.999  QM
    2  C         0.414526       0.000185       1.548372       6    12.011  QM
    3  H         0.456568       0.000288      -0.834523       1     1.008  QM
    4  N         0.149981       0.000066      -1.830091       7    14.007  QM
    5  H        -0.892860       0.000128      -1.833903       1     1.008  QM
    6  H         0.507051      -0.843685      -2.317153       1     1.008  QM
    7  H         0.507146       0.843524      -2.317580       1     1.008  QM


 
 NEW SCF-ENERGY CALCULATED IN 13 CYCLES
 

 TOTAL ENERGY    =       -170.024922548

 ENERGY CHANGE =         -0.000170463
 ENERGY RATIO  =          1.455063435
 TRUST RADIUS  =          0.200000000
 
 BFGS DELTA*GAMMA: 0.171E-03
 
 BFGS DELTA*DE2*DELTA: 0.261E-03
 
 *** ENTERING OPTIMIZATION CYCLE: 13 ***
 

 PROJECTED CARTESIAN GRADIENTS IN A.U.

  NO.  ATOM        X             Y             Z

    1  O       -0.000417     -0.000000     -0.001751
    2  C        0.000406      0.000000     -0.004260
    3  H        0.000459      0.000001      0.005797
    4  N        0.001032      0.000000      0.004450
    5  H       -0.006716      0.000002      0.002268
    6  H        0.001336     -0.001450     -0.001486
    7  H        0.001334      0.001446     -0.001485


 ACTIVE CARTESIAN GRADIENTS

              1          2          3          4          5          6
          -0.000570  -0.000000  -0.002320  -0.002839  -0.000001  -0.005855

              7          8          9         10         11         12
           0.000217   0.000002   0.004911   0.002189   0.000002   0.002327

             13         14         15
          -0.007214   0.000003  -0.002048


 FULL LOCAL GRADIENT

              1          2          3          4          5          6
          -0.006415   0.000001  -0.002380  -0.000372   0.000000  -0.000626

              7          8          9         10         11         12
          -0.002951   0.000000   0.001829   0.002041   0.000002   0.004283

             13         14         15
          -0.007245   0.000003  -0.002067


 TANGENTIAL LOCAL GRADIENTS IN A.U.

              1          2          3          4          5          6
           0.000001  -0.002380  -0.000372   0.000000  -0.000626  -0.002951

              7          8          9         10         11         12
           0.000000   0.001829   0.002041   0.000002   0.004283  -0.007245

             13         14
           0.000003  -0.002067

 COSANG =         0.639592205
 
 RMSQ FORCE :   0.0026392  MAXIMUM :   0.0003000  CONVERGED : NO
 MAX FORCE  :   0.0072449  MAXIMUM :   0.0004500  CONVERGED : NO
 RMSQ FORCE6:   0.0009181  MAXIMUM6:   0.0003000  CONVERGED : NO
 MAX FORCE6 :   0.0031413  MAXIMUM6:   0.0004500  CONVERGED : NO
 RMSQ DR    :   0.0314029  MAXIMUM :   0.0012000  CONVERGED : NO
 MAX DR     :   0.0805781  MAXIMUM :   0.0018000  CONVERGED : NO
 


 HESSIAN EIGENVALUES


                1           2           3           4           5           6
             0.00980     0.11947     0.51834     0.99938     1.00000     1.00000
 


                7           8           9          10          11          12
             1.00000     1.00000     1.00000     1.00039     1.01388     1.03088
 


               13          14
             1.14295     3.69633
 


 LAMBDA FOR LMQA STEP: 0.00

  |TANGENTIAL STEP| =   0.073127  |PARALLEL STEP| =   0.000592


 STEP IN NORMAL COORDINATES

              1          2          3          4          5          6
          -0.040548  -0.000018   0.049464  -0.017132  -0.000014   0.003986

              7          8          9         10         11         12
           0.010905   0.000009  -0.008353  -0.011097  -0.000004   0.020159

             13         14         15
           0.005469   0.000005   0.014127

 DISPLACEMENT STEP IN ANGSTROM

  NO.  ATOM        X             Y             Z

    1  O       -0.015705     -0.000009      0.022341
    2  C        0.007077      0.000004     -0.011546
    3  H        0.012050      0.000009     -0.007822
    4  N        0.003938      0.000002     -0.004959
    5  H        0.007729      0.000006     -0.003492
    6  H        0.001844      0.005285     -0.009676
    7  H        0.001842     -0.005287     -0.009679


 ACTIVE CARTESIAN DISPLACEMENT STEP

              1          2          3          4          5          6
          -0.040548  -0.000018   0.049464  -0.017132  -0.000014   0.003986

              7          8          9         10         11         12
           0.010905   0.000009  -0.008353  -0.011097  -0.000004   0.020159

             13         14         15
           0.005469   0.000005   0.014127
 
 PREDICTED ENERGY CHANGE: -0.000072758
 
 INTERPOLATION DISTANCE: 4.5183341948


 COORDINATES OF OPTIMIZATION STEP 13 IN ANGSTROM

  NO.  ATOM        X              Y              Z        Z-ATOM   MASS   TYPE

    1  O        -0.568824      -0.000257       0.933035       8    15.999  QM
    2  C         0.421603       0.000189       1.536826       6    12.011  QM
    3  H         0.468617       0.000296      -0.842345       1     1.008  QM
    4  N         0.153919       0.000068      -1.835050       7    14.007  QM
    5  H        -0.885131       0.000134      -1.837395       1     1.008  QM
    6  H         0.508895      -0.838400      -2.326829       1     1.008  QM
    7  H         0.508988       0.838238      -2.327259       1     1.008  QM


 
 NEW SCF-ENERGY CALCULATED IN 12 CYCLES
 

 TOTAL ENERGY    =       -170.025024313

 ENERGY CHANGE =         -0.000101765
 ENERGY RATIO  =          1.398668134
 TRUST RADIUS  =          0.200000000
 
 BFGS DELTA*GAMMA: 0.993E-04
 
 BFGS DELTA*DE2*DELTA: 0.156E-03
 
 *** ENTERING OPTIMIZATION CYCLE: 14 ***
 

 PROJECTED CARTESIAN GRADIENTS IN A.U.

  NO.  ATOM        X             Y             Z

    1  O       -0.002796     -0.000001     -0.002907
    2  C        0.003150      0.000001     -0.002135
    3  H        0.000710      0.000002      0.005587
    4  N        0.000317      0.000000      0.003634
    5  H       -0.003575      0.000002      0.001804
    6  H        0.000977      0.000933     -0.000994
    7  H        0.000974     -0.000937     -0.000991


 ACTIVE CARTESIAN GRADIENTS

              1          2          3          4          5          6
          -0.003835  -0.000001  -0.004226  -0.001522  -0.000000  -0.004006

              7          8          9         10         11         12
           0.000648   0.000002   0.004767   0.000638   0.000002   0.001740

             13         14         15
          -0.004262   0.000003   0.001322


 FULL LOCAL GRADIENT

              1          2          3          4          5          6
          -0.005056   0.000010  -0.002986   0.004809   0.000000  -0.000615

              7          8          9         10         11         12
          -0.001516   0.000001   0.002434   0.000507   0.000002   0.003301

             13         14         15
          -0.004280   0.000003   0.001323


 TANGENTIAL LOCAL GRADIENTS IN A.U.

              1          2          3          4          5          6
           0.000010  -0.002986   0.004809   0.000000  -0.000615  -0.001516

              7          8          9         10         11         12
           0.000001   0.002434   0.000507   0.000002   0.003301  -0.004280

             13         14
           0.000003   0.001323

 COSANG =         0.693759458
 
 RMSQ FORCE :   0.0022656  MAXIMUM :   0.0003000  CONVERGED : NO
 MAX FORCE  :   0.0048086  MAXIMUM :   0.0004500  CONVERGED : NO
 RMSQ FORCE6:   0.0007260  MAXIMUM6:   0.0003000  CONVERGED : NO
 MAX FORCE6 :   0.0017747  MAXIMUM6:   0.0004500  CONVERGED : NO
 RMSQ DR    :   0.0188820  MAXIMUM :   0.0012000  CONVERGED : NO
 MAX DR     :   0.0494642  MAXIMUM :   0.0018000  CONVERGED : NO
 


 HESSIAN EIGENVALUES


                1           2           3           4           5           6
             0.01191     0.11790     0.38447     0.75024     0.99941     1.00000
 


                7           8           9          10          11          12
             1.00000     1.00000     1.00000     1.00000     1.00045     1.02436
 


               13          14
             1.07440     3.94627
 


 LAMBDA FOR LMQA STEP: 0.00

  |TANGENTIAL STEP| =   0.021306  |PARALLEL STEP| =   0.000050


 STEP IN NORMAL COORDINATES

              1          2          3          4          5          6
          -0.005243  -0.000003   0.012607  -0.003821  -0.000004   0.002031

              7          8          9         10         11         12
           0.006600   0.000001  -0.007260  -0.001939  -0.000002  -0.000883

             13         14         15
           0.011248  -0.000004   0.004637

 DISPLACEMENT STEP IN ANGSTROM

  NO.  ATOM        X             Y             Z

    1  O       -0.002023     -0.000001      0.005445
    2  C        0.000079      0.000000     -0.002298
    3  H        0.004381      0.000002     -0.004301
    4  N        0.000138      0.000000     -0.002234
    5  H        0.005315     -0.000001     -0.002652
    6  H       -0.001213      0.001736      0.000761
    7  H       -0.001211     -0.001734      0.000760


 ACTIVE CARTESIAN DISPLACEMENT STEP

              1          2          3          4          5          6
          -0.005243  -0.000003   0.012607  -0.003821  -0.000004   0.002031

              7          8          9         10         11         12
           0.006600   0.000001  -0.007260  -0.001939  -0.000002  -0.000883

             13         14         15
           0.011248  -0.000004   0.004637
 
 PREDICTED ENERGY CHANGE: -0.000055046
 
 INTERPOLATION DISTANCE: 4.5183341948


 COORDINATES OF OPTIMIZATION STEP 14 IN ANGSTROM

  NO.  ATOM        X              Y              Z        Z-ATOM   MASS   TYPE

    1  O        -0.570847      -0.000258       0.938479       8    15.999  QM
    2  C         0.421682       0.000190       1.534529       6    12.011  QM
    3  H         0.472998       0.000298      -0.846646       1     1.008  QM
    4  N         0.154057       0.000069      -1.837284       7    14.007  QM
    5  H        -0.879815       0.000133      -1.840047       1     1.008  QM
    6  H         0.507681      -0.836663      -2.326068       1     1.008  QM
    7  H         0.507777       0.836504      -2.326499       1     1.008  QM


 
 NEW SCF-ENERGY CALCULATED IN 10 CYCLES
 

 TOTAL ENERGY    =       -170.025085053

 ENERGY CHANGE =         -0.000060741
 ENERGY RATIO  =          1.103455143
 TRUST RADIUS  =          0.200000000
 
 BFGS DELTA*GAMMA: 0.996E-04
 
 BFGS DELTA*DE2*DELTA: 0.111E-03
 
 *** ENTERING OPTIMIZATION CYCLE: 15 ***
 

 PROJECTED CARTESIAN GRADIENTS IN A.U.

  NO.  ATOM        X             Y             Z

    1  O        0.000860      0.000000     -0.000460
    2  C       -0.001015     -0.000000     -0.003767
    3  H        0.001203      0.000002      0.005064
    4  N       -0.000733     -0.000000      0.001863
    5  H        0.000803      0.000001      0.001412
    6  H        0.000402      0.002908      0.000706
    7  H        0.000399     -0.002909      0.000710


 ACTIVE CARTESIAN GRADIENTS

              1          2          3          4          5          6
           0.001181   0.000000  -0.000444  -0.002190  -0.000001  -0.004700

              7          8          9         10         11         12
           0.001483   0.000002   0.004286  -0.001348   0.000000  -0.000597

             13         14         15
           0.000120   0.000002   0.004113


 FULL LOCAL GRADIENT

              1          2          3          4          5          6
          -0.006456  -0.000004  -0.000969  -0.000883   0.000000  -0.000557

              7          8          9         10         11         12
          -0.001184   0.000001   0.001480  -0.001500   0.000000   0.001272

             13         14         15
           0.000113   0.000002   0.004121


 TANGENTIAL LOCAL GRADIENTS IN A.U.

              1          2          3          4          5          6
          -0.000004  -0.000969  -0.000883   0.000000  -0.000557  -0.001184

              7          8          9         10         11         12
           0.000001   0.001480  -0.001500   0.000000   0.001272   0.000113

             13         14
           0.000002   0.004121

 COSANG =         0.293221024
 
 RMSQ FORCE :   0.0013753  MAXIMUM :   0.0003000  CONVERGED : NO
 MAX FORCE  :   0.0041207  MAXIMUM :   0.0004500  CONVERGED : NO
 RMSQ FORCE6:   0.0011060  MAXIMUM6:   0.0003000  CONVERGED : NO
 MAX FORCE6 :   0.0018050  MAXIMUM6:   0.0004500  CONVERGED : NO
 RMSQ DR    :   0.0055013  MAXIMUM :   0.0012000  CONVERGED : NO
 MAX DR     :   0.0126068  MAXIMUM :   0.0018000  CONVERGED : NO
 


 HESSIAN EIGENVALUES


                1           2           3           4           5           6
             0.01089     0.12808     0.34380     0.62840     0.99966     1.00000
 


                7           8           9          10          11          12
             1.00000     1.00000     1.00000     1.00000     1.00169     1.02560
 


               13          14
             1.29500     3.98414
 


 LAMBDA FOR LMQA STEP: 0.00

  |TANGENTIAL STEP| =   0.036143  |PARALLEL STEP| =   0.000145


 STEP IN NORMAL COORDINATES

              1          2          3          4          5          6
          -0.021647  -0.000009   0.025234  -0.009974  -0.000007   0.001757

              7          8          9         10         11         12
           0.001785  -0.000001  -0.006347  -0.006564  -0.000004   0.001793

             13         14         15
           0.002278  -0.000004  -0.001858

 DISPLACEMENT STEP IN ANGSTROM

  NO.  ATOM        X             Y             Z

    1  O       -0.008344     -0.000005      0.011475
    2  C        0.003810      0.000002     -0.006251
    3  H        0.004957      0.000002     -0.005382
    4  N        0.002445      0.000001     -0.003974
    5  H        0.004014      0.000002      0.001436
    6  H        0.001003     -0.000694     -0.002686
    7  H        0.001005      0.000696     -0.002692


 ACTIVE CARTESIAN DISPLACEMENT STEP

              1          2          3          4          5          6
          -0.021647  -0.000009   0.025234  -0.009974  -0.000007   0.001757

              7          8          9         10         11         12
           0.001785  -0.000001  -0.006347  -0.006564  -0.000004   0.001793

             13         14         15
           0.002278  -0.000004  -0.001858
 
 PREDICTED ENERGY CHANGE: -0.000023133
 
 INTERPOLATION DISTANCE: 4.5183341948


 COORDINATES OF OPTIMIZATION STEP 15 IN ANGSTROM

  NO.  ATOM        X              Y              Z        Z-ATOM   MASS   TYPE

    1  O        -0.579191      -0.000263       0.949954       8    15.999  QM
    2  C         0.425492       0.000192       1.528278       6    12.011  QM
    3  H         0.477955       0.000301      -0.852028       1     1.008  QM
    4  N         0.156503       0.000070      -1.841258       7    14.007  QM
    5  H        -0.875802       0.000134      -1.838612       1     1.008  QM
    6  H         0.508684      -0.837358      -2.328754       1     1.008  QM
    7  H         0.508782       0.837200      -2.329192       1     1.008  QM


 
 NEW SCF-ENERGY CALCULATED IN 10 CYCLES
 

 TOTAL ENERGY    =       -170.025120553

 ENERGY CHANGE =         -0.000035500
 ENERGY RATIO  =          1.534607457
 TRUST RADIUS  =          0.200000000
 
 BFGS DELTA*GAMMA: 0.254E-04
 
 BFGS DELTA*DE2*DELTA: 0.484E-04
 
 *** ENTERING OPTIMIZATION CYCLE: 16 ***
 

 PROJECTED CARTESIAN GRADIENTS IN A.U.

  NO.  ATOM        X             Y             Z

    1  O       -0.001957     -0.000001     -0.001829
    2  C        0.002199      0.000001     -0.001609
    3  H        0.000988      0.000002      0.004603
    4  N       -0.001007     -0.000001      0.001105
    5  H        0.002217      0.000001      0.001709
    6  H        0.000379      0.003092      0.001203
    7  H        0.000377     -0.003091      0.001206


 ACTIVE CARTESIAN GRADIENTS

              1          2          3          4          5          6
          -0.002691  -0.000001  -0.002707  -0.000903  -0.000000  -0.002903

              7          8          9         10         11         12
           0.001236   0.000002   0.003942  -0.002260  -0.000001  -0.001547

             13         14         15
           0.001278   0.000001   0.004372


 FULL LOCAL GRADIENT

              1          2          3          4          5          6
          -0.004864   0.000014   0.001064   0.003632   0.000000  -0.000595

              7          8          9         10         11         12
          -0.000377   0.000001   0.002053  -0.002374  -0.000001  -0.000184

             13         14         15
           0.001275   0.000001   0.004376


 TANGENTIAL LOCAL GRADIENTS IN A.U.

              1          2          3          4          5          6
           0.000014   0.001064   0.003632   0.000000  -0.000595  -0.000377

              7          8          9         10         11         12
           0.000001   0.002053  -0.002374  -0.000001  -0.000184   0.001275

             13         14
           0.000001   0.004376

 COSANG =         0.607543544
 
 RMSQ FORCE :   0.0018023  MAXIMUM :   0.0003000  CONVERGED : NO
 MAX FORCE  :   0.0043758  MAXIMUM :   0.0004500  CONVERGED : NO
 RMSQ FORCE6:   0.0007677  MAXIMUM6:   0.0003000  CONVERGED : NO
 MAX FORCE6 :   0.0015688  MAXIMUM6:   0.0004500  CONVERGED : NO
 RMSQ DR    :   0.0093321  MAXIMUM :   0.0012000  CONVERGED : NO
 MAX DR     :   0.0252344  MAXIMUM :   0.0018000  CONVERGED : NO
 


 HESSIAN EIGENVALUES


                1           2           3           4           5           6
             0.01087     0.12002     0.24072     0.51356     0.99997     1.00000
 


                7           8           9          10          11          12
             1.00000     1.00000     1.00000     1.00000     1.00233     1.02631
 


               13          14
             1.04350     4.92908
 


 LAMBDA FOR LMQA STEP: 0.00

  |TANGENTIAL STEP| =   0.042588  |PARALLEL STEP| =   0.000201


 STEP IN NORMAL COORDINATES

              1          2          3          4          5          6
          -0.022085  -0.000011   0.029403  -0.011588  -0.000007   0.003807

              7          8          9         10         11         12
           0.006309  -0.000005  -0.010845  -0.003460  -0.000003  -0.002084

             13         14         15
           0.004735  -0.000010  -0.010796

 DISPLACEMENT STEP IN ANGSTROM

  NO.  ATOM        X             Y             Z

    1  O       -0.008496     -0.000005      0.013220
    2  C        0.003337      0.000002     -0.006513
    3  H        0.007579      0.000001     -0.007835
    4  N        0.002808      0.000002     -0.005524
    5  H        0.003908     -0.000001      0.000289
    6  H        0.000184     -0.004038     -0.001022
    7  H        0.000190      0.004041     -0.001031


 ACTIVE CARTESIAN DISPLACEMENT STEP

              1          2          3          4          5          6
          -0.022085  -0.000011   0.029403  -0.011588  -0.000007   0.003807

              7          8          9         10         11         12
           0.006309  -0.000005  -0.010845  -0.003460  -0.000003  -0.002084

             13         14         15
           0.004735  -0.000010  -0.010796
 
 PREDICTED ENERGY CHANGE: -0.000042241
 
 INTERPOLATION DISTANCE: 4.5183341948


 COORDINATES OF OPTIMIZATION STEP 16 IN ANGSTROM

  NO.  ATOM        X              Y              Z        Z-ATOM   MASS   TYPE

    1  O        -0.587687      -0.000268       0.963175       8    15.999  QM
    2  C         0.428828       0.000194       1.521765       6    12.011  QM
    3  H         0.485534       0.000302      -0.859863       1     1.008  QM
    4  N         0.159311       0.000072      -1.846782       7    14.007  QM
    5  H        -0.871893       0.000133      -1.838322       1     1.008  QM
    6  H         0.508868      -0.841396      -2.329776       1     1.008  QM
    7  H         0.508971       0.841241      -2.330223       1     1.008  QM


 
 NEW SCF-ENERGY CALCULATED IN 10 CYCLES
 

 TOTAL ENERGY    =       -170.025185108

 ENERGY CHANGE =         -0.000064554
 ENERGY RATIO  =          1.528240884
 TRUST RADIUS  =          0.200000000
 
 BFGS DELTA*GAMMA: 0.439E-04
 
 BFGS DELTA*DE2*DELTA: 0.871E-04
 
 *** ENTERING OPTIMIZATION CYCLE: 17 ***
 

 PROJECTED CARTESIAN GRADIENTS IN A.U.

  NO.  ATOM        X             Y             Z

    1  O       -0.003421     -0.000002     -0.002323
    2  C        0.003867      0.000002     -0.000350
    3  H        0.001072      0.000001      0.003851
    4  N       -0.001259     -0.000001      0.000244
    5  H        0.003232      0.000001      0.001749
    6  H        0.000335      0.002227      0.001978
    7  H        0.000335     -0.002225      0.001979


 ACTIVE CARTESIAN GRADIENTS

              1          2          3          4          5          6
          -0.004718  -0.000001  -0.003624  -0.000074   0.000000  -0.001706

              7          8          9         10         11         12
           0.001394   0.000001   0.003247  -0.002770  -0.000002  -0.002766

             13         14         15
           0.002292  -0.000000   0.003148


 FULL LOCAL GRADIENT

              1          2          3          4          5          6
          -0.003905   0.000090   0.004370   0.004027   0.000000  -0.000633

              7          8          9         10         11         12
           0.000447   0.000001   0.001949  -0.002854  -0.000002  -0.001739

             13         14         15
           0.002294  -0.000000   0.003142


 TANGENTIAL LOCAL GRADIENTS IN A.U.

              1          2          3          4          5          6
           0.000090   0.004370   0.004027   0.000000  -0.000633   0.000447

              7          8          9         10         11         12
           0.000001   0.001949  -0.002854  -0.000002  -0.001739   0.002294

             13         14
          -0.000000   0.003142

 COSANG =         0.862347886
 
 RMSQ FORCE :   0.0021716  MAXIMUM :   0.0003000  CONVERGED : NO
 MAX FORCE  :   0.0043702  MAXIMUM :   0.0004500  CONVERGED : NO
 RMSQ FORCE6:   0.0005990  MAXIMUM6:   0.0003000  CONVERGED : NO
 MAX FORCE6 :   0.0015699  MAXIMUM6:   0.0004500  CONVERGED : NO
 RMSQ DR    :   0.0109963  MAXIMUM :   0.0012000  CONVERGED : NO
 MAX DR     :   0.0294031  MAXIMUM :   0.0018000  CONVERGED : NO
 


 HESSIAN EIGENVALUES


                1           2           3           4           5           6
             0.00965     0.11888     0.17578     0.46452     0.93738     1.00000
 


                7           8           9          10          11          12
             1.00000     1.00000     1.00000     1.00000     1.00006     1.00858
 


               13          14
             1.02970     4.83638
 


 LAMBDA FOR LMQA STEP: 0.00

  |TANGENTIAL STEP| =   0.046663  |PARALLEL STEP| =   0.000241


 STEP IN NORMAL COORDINATES

              1          2          3          4          5          6
          -0.020751  -0.000010   0.031474  -0.012127  -0.000008   0.005683

              7          8          9         10         11         12
           0.013652  -0.000002  -0.012346   0.002163  -0.000002   0.001522

             13         14         15
           0.004613  -0.000012  -0.014485

 DISPLACEMENT STEP IN ANGSTROM

  NO.  ATOM        X             Y             Z

    1  O       -0.007964     -0.000005      0.014010
    2  C        0.002573      0.000002     -0.006225
    3  H        0.010937      0.000003     -0.008360
    4  N        0.003001      0.000002     -0.005342
    5  H        0.001919     -0.000002     -0.003247
    6  H       -0.000602     -0.005418     -0.001399
    7  H       -0.000595      0.005422     -0.001409


 ACTIVE CARTESIAN DISPLACEMENT STEP

              1          2          3          4          5          6
          -0.020751  -0.000010   0.031474  -0.012127  -0.000008   0.005683

              7          8          9         10         11         12
           0.013652  -0.000002  -0.012346   0.002163  -0.000002   0.001522

             13         14         15
           0.004613  -0.000012  -0.014485
 
 PREDICTED ENERGY CHANGE: -0.000044552
 
 INTERPOLATION DISTANCE: 4.5183341948


 COORDINATES OF OPTIMIZATION STEP 17 IN ANGSTROM

  NO.  ATOM        X              Y              Z        Z-ATOM   MASS   TYPE

    1  O        -0.595650      -0.000273       0.977185       8    15.999  QM
    2  C         0.431401       0.000196       1.515539       6    12.011  QM
    3  H         0.496471       0.000304      -0.868223       1     1.008  QM
    4  N         0.162312       0.000074      -1.852124       7    14.007  QM
    5  H        -0.869974       0.000131      -1.841569       1     1.008  QM
    6  H         0.508266      -0.846815      -2.331175       1     1.008  QM
    7  H         0.508377       0.846663      -2.331632       1     1.008  QM


 
 NEW SCF-ENERGY CALCULATED IN 10 CYCLES
 

 TOTAL ENERGY    =       -170.025245563

 ENERGY CHANGE =         -0.000060456
 ENERGY RATIO  =          1.356962682
 TRUST RADIUS  =          0.200000000
 
 BFGS DELTA*GAMMA: 0.618E-04
 
 BFGS DELTA*DE2*DELTA: 0.934E-04
 
 *** ENTERING OPTIMIZATION CYCLE: 18 ***
 

 PROJECTED CARTESIAN GRADIENTS IN A.U.

  NO.  ATOM        X             Y             Z

    1  O       -0.003403     -0.000002     -0.002149
    2  C        0.003845      0.000002     -0.000272
    3  H        0.001658      0.000001      0.003192
    4  N       -0.001091     -0.000001      0.000110
    5  H        0.002310     -0.000000      0.001111
    6  H        0.000190      0.000520      0.002395
    7  H        0.000192     -0.000516      0.002394


 ACTIVE CARTESIAN GRADIENTS

              1          2          3          4          5          6
          -0.004704  -0.000001  -0.003415   0.000016   0.000000  -0.001525

              7          8          9         10         11         12
           0.002159   0.000001   0.002478  -0.001747  -0.000002  -0.003070

             13         14         15
           0.001981  -0.000002   0.000732


 FULL LOCAL GRADIENT

              1          2          3          4          5          6
          -0.003845   0.000050   0.005061  -0.002853  -0.000000   0.000616

              7          8          9         10         11         12
          -0.001221  -0.000000  -0.001168   0.001824   0.000002   0.002071

             13         14         15
          -0.001987   0.000002  -0.000714


 TANGENTIAL LOCAL GRADIENTS IN A.U.

              1          2          3          4          5          6
           0.000050   0.005061  -0.002853  -0.000000   0.000616  -0.001221

              7          8          9         10         11         12
          -0.000000  -0.001168   0.001824   0.000002   0.002071  -0.001987

             13         14
           0.000002  -0.000714

 COSANG =        -0.143792329
 
 RMSQ FORCE :   0.0018722  MAXIMUM :   0.0003000  CONVERGED : NO
 MAX FORCE  :   0.0050615  MAXIMUM :   0.0004500  CONVERGED : NO
 RMSQ FORCE6:   0.0004657  MAXIMUM6:   0.0003000  CONVERGED : NO
 MAX FORCE6 :   0.0011545  MAXIMUM6:   0.0004500  CONVERGED : NO
 RMSQ DR    :   0.0120486  MAXIMUM :   0.0012000  CONVERGED : NO
 MAX DR     :   0.0314744  MAXIMUM :   0.0018000  CONVERGED : NO
 


 HESSIAN EIGENVALUES


                1           2           3           4           5           6
             0.00845     0.13952     0.15365     0.44227     0.85061     1.00000
 


                7           8           9          10          11          12
             1.00000     1.00000     1.00000     1.00000     1.00021     1.00745
 


               13          14
             1.03008     4.32312
 


 LAMBDA FOR LMQA STEP: 0.00

  |TANGENTIAL STEP| =   0.031380  |PARALLEL STEP| =   0.000109


 STEP IN NORMAL COORDINATES

              1          2          3          4          5          6
          -0.013736  -0.000007   0.021654  -0.008518  -0.000006   0.003438

              7          8          9         10         11         12
           0.011024   0.000003  -0.006189   0.002465   0.000001   0.007542

             13         14         15
           0.001229  -0.000002  -0.004300

 DISPLACEMENT STEP IN ANGSTROM

  NO.  ATOM        X             Y             Z

    1  O       -0.005258     -0.000003      0.009616
    2  C        0.001555      0.000001     -0.004471
    3  H        0.008165      0.000003     -0.004429
    4  N        0.002057      0.000001     -0.002345
    5  H        0.000306      0.000000     -0.003726
    6  H       -0.000279     -0.001609     -0.002990
    7  H       -0.000277      0.001609     -0.002993


 ACTIVE CARTESIAN DISPLACEMENT STEP

              1          2          3          4          5          6
          -0.013736  -0.000007   0.021654  -0.008518  -0.000006   0.003438

              7          8          9         10         11         12
           0.011024   0.000003  -0.006189   0.002465   0.000001   0.007542

             13         14         15
           0.001229  -0.000002  -0.004300
 
 PREDICTED ENERGY CHANGE: -0.000016701
 
 INTERPOLATION DISTANCE: 4.5183341948


 COORDINATES OF OPTIMIZATION STEP 18 IN ANGSTROM

  NO.  ATOM        X              Y              Z        Z-ATOM   MASS   TYPE

    1  O        -0.600909      -0.000276       0.986801       8    15.999  QM
    2  C         0.432956       0.000197       1.511069       6    12.011  QM
    3  H         0.504637       0.000308      -0.872652       1     1.008  QM
    4  N         0.164369       0.000076      -1.854469       7    14.007  QM
    5  H        -0.869668       0.000131      -1.845295       1     1.008  QM
    6  H         0.507987      -0.848424      -2.334165       1     1.008  QM
    7  H         0.508100       0.848272      -2.334625       1     1.008  QM


 
 NEW SCF-ENERGY CALCULATED IN 13 CYCLES
 

 TOTAL ENERGY    =       -170.025269797

 ENERGY CHANGE =         -0.000024234
 ENERGY RATIO  =          1.451030639
 TRUST RADIUS  =          0.200000000
 
 BFGS DELTA*GAMMA: 0.195E-04
 
 BFGS DELTA*DE2*DELTA: 0.354E-04
 
 *** ENTERING OPTIMIZATION CYCLE: 19 ***
 

 PROJECTED CARTESIAN GRADIENTS IN A.U.

  NO.  ATOM        X             Y             Z

    1  O       -0.003117     -0.000001     -0.002061
    2  C        0.003536      0.000002     -0.000564
    3  H        0.002115      0.000001      0.002930
    4  N       -0.000716     -0.000001      0.000638
    5  H        0.000780     -0.000001      0.000387
    6  H       -0.000009     -0.000222      0.002231
    7  H       -0.000007      0.000225      0.002230


 ACTIVE CARTESIAN GRADIENTS

              1          2          3          4          5          6
          -0.004316  -0.000001  -0.003259  -0.000188   0.000000  -0.001808

              7          8          9         10         11         12
           0.002720   0.000001   0.002076  -0.000325  -0.000001  -0.002424

             13         14         15
           0.001110  -0.000002  -0.000316


 FULL LOCAL GRADIENT

              1          2          3          4          5          6
          -0.004007   0.000022   0.004863  -0.002342  -0.000000   0.000580

              7          8          9         10         11         12
          -0.001554  -0.000000  -0.000544   0.000409   0.000001   0.001343

             13         14         15
          -0.001117   0.000002   0.000339


 TANGENTIAL LOCAL GRADIENTS IN A.U.

              1          2          3          4          5          6
           0.000022   0.004863  -0.002342  -0.000000   0.000580  -0.001554

              7          8          9         10         11         12
          -0.000000  -0.000544   0.000409   0.000001   0.001343  -0.001117

             13         14
           0.000002   0.000339

 COSANG =         0.950815780
 
 RMSQ FORCE :   0.0015929  MAXIMUM :   0.0003000  CONVERGED : NO
 MAX FORCE  :   0.0048634  MAXIMUM :   0.0004500  CONVERGED : NO
 RMSQ FORCE6:   0.0004374  MAXIMUM6:   0.0003000  CONVERGED : NO
 MAX FORCE6 :   0.0004637  MAXIMUM6:   0.0004500  CONVERGED : NO
 RMSQ DR    :   0.0081024  MAXIMUM :   0.0012000  CONVERGED : NO
 MAX DR     :   0.0216536  MAXIMUM :   0.0018000  CONVERGED : NO
 


 HESSIAN EIGENVALUES


                1           2           3           4           5           6
             0.00644     0.14067     0.17172     0.43778     0.76631     1.00000
 


                7           8           9          10          11          12
             1.00000     1.00000     1.00000     1.00000     1.00052     1.01608
 


               13          14
             1.02744     3.20948
 


 LAMBDA FOR LMQA STEP: 0.00

  |TANGENTIAL STEP| =   0.037561  |PARALLEL STEP| =   0.000156


 STEP IN NORMAL COORDINATES

              1          2          3          4          5          6
          -0.017356  -0.000009   0.026911  -0.011427  -0.000009   0.002871

              7          8          9         10         11         12
           0.010055   0.000005  -0.005462  -0.000006   0.000002   0.010741

             13         14         15
           0.000163   0.000001  -0.000502

 DISPLACEMENT STEP IN ANGSTROM

  NO.  ATOM        X             Y             Z

    1  O       -0.006633     -0.000004      0.011973
    2  C        0.001950      0.000001     -0.006228
    3  H        0.008733      0.000005     -0.004587
    4  N        0.002550      0.000002     -0.002450
    5  H        0.000992      0.000002     -0.002946
    6  H        0.000232     -0.000189     -0.004768
    7  H        0.000233      0.000187     -0.004771


 ACTIVE CARTESIAN DISPLACEMENT STEP

              1          2          3          4          5          6
          -0.017356  -0.000009   0.026911  -0.011427  -0.000009   0.002871

              7          8          9         10         11         12
           0.010055   0.000005  -0.005462  -0.000006   0.000002   0.010741

             13         14         15
           0.000163   0.000001  -0.000502
 
 PREDICTED ENERGY CHANGE: -0.000012098
 
 INTERPOLATION DISTANCE: 4.5183341948


 COORDINATES OF OPTIMIZATION STEP 19 IN ANGSTROM

  NO.  ATOM        X              Y              Z        Z-ATOM   MASS   TYPE

    1  O        -0.607542      -0.000280       0.998774       8    15.999  QM
    2  C         0.434906       0.000199       1.504841       6    12.011  QM
    3  H         0.513370       0.000313      -0.877239       1     1.008  QM
    4  N         0.166919       0.000078      -1.856919       7    14.007  QM
    5  H        -0.868676       0.000133      -1.848240       1     1.008  QM
    6  H         0.508219      -0.848613      -2.338933       1     1.008  QM
    7  H         0.508333       0.848458      -2.339396       1     1.008  QM


 
 NEW SCF-ENERGY CALCULATED IN 13 CYCLES
 

 TOTAL ENERGY    =       -170.025287877

 ENERGY CHANGE =         -0.000018080
 ENERGY RATIO  =          1.494523405
 TRUST RADIUS  =          0.200000000
 
 BFGS DELTA*GAMMA: 0.129E-04
 
 BFGS DELTA*DE2*DELTA: 0.269E-04
 
 *** ENTERING OPTIMIZATION CYCLE: 20 ***
 

 PROJECTED CARTESIAN GRADIENTS IN A.U.

  NO.  ATOM        X             Y             Z

    1  O       -0.002850     -0.000001     -0.001964
    2  C        0.003246      0.000002     -0.000861
    3  H        0.002390      0.000001      0.002729
    4  N       -0.000332      0.000000      0.001183
    5  H       -0.000589     -0.000001     -0.000238
    6  H       -0.000209     -0.000509      0.001947
    7  H       -0.000207      0.000510      0.001947


 ACTIVE CARTESIAN GRADIENTS

              1          2          3          4          5          6
          -0.003954  -0.000001  -0.003097  -0.000382  -0.000000  -0.002096

              7          8          9         10         11         12
           0.003049   0.000001   0.001773   0.000950   0.000001  -0.001672

             13         14         15
           0.000306  -0.000001  -0.000721


 FULL LOCAL GRADIENT

              1          2          3          4          5          6
          -0.004082   0.000012   0.004625  -0.001910  -0.000000   0.000551

              7          8          9         10         11         12
          -0.001684   0.000000  -0.000057  -0.000858  -0.000001   0.000527

             13         14         15
          -0.000313   0.000001   0.000745


 TANGENTIAL LOCAL GRADIENTS IN A.U.

              1          2          3          4          5          6
           0.000012   0.004625  -0.001910  -0.000000   0.000551  -0.001684

              7          8          9         10         11         12
           0.000000  -0.000057  -0.000858  -0.000001   0.000527  -0.000313

             13         14
           0.000001   0.000745

 COSANG =         0.948788349
 
 RMSQ FORCE :   0.0014602  MAXIMUM :   0.0003000  CONVERGED : NO
 MAX FORCE  :   0.0046254  MAXIMUM :   0.0004500  CONVERGED : NO
 RMSQ FORCE6:   0.0004044  MAXIMUM6:   0.0003000  CONVERGED : NO
 MAX FORCE6 :   0.0003547  MAXIMUM6:   0.0004500  CONVERGED :YES
 RMSQ DR    :   0.0096984  MAXIMUM :   0.0012000  CONVERGED : NO
 MAX DR     :   0.0269113  MAXIMUM :   0.0018000  CONVERGED : NO
 


 HESSIAN EIGENVALUES


                1           2           3           4           5           6
             0.00455     0.13938     0.19925     0.44375     0.68699     1.00000
 


                7           8           9          10          11          12
             1.00000     1.00000     1.00000     1.00000     1.00046     1.02375
 


               13          14
             1.07106     2.10189
 


 LAMBDA FOR LMQA STEP: 0.00

  |TANGENTIAL STEP| =   0.052271  |PARALLEL STEP| =   0.000302


 STEP IN NORMAL COORDINATES

              1          2          3          4          5          6
          -0.024195  -0.000013   0.038479  -0.017741  -0.000013   0.002810

              7          8          9         10         11         12
           0.009722   0.000007  -0.006179  -0.003509  -0.000001   0.013996

             13         14         15
          -0.000909   0.000003   0.001392

 DISPLACEMENT STEP IN ANGSTROM

  NO.  ATOM        X             Y             Z

    1  O       -0.009227     -0.000006      0.017095
    2  C        0.002431      0.000002     -0.009585
    3  H        0.010788      0.000008     -0.006077
    4  N        0.003658      0.000002     -0.003534
    5  H        0.002227      0.000004     -0.001527
    6  H        0.000858      0.000519     -0.007121
    7  H        0.000858     -0.000522     -0.007126


 ACTIVE CARTESIAN DISPLACEMENT STEP

              1          2          3          4          5          6
          -0.024195  -0.000013   0.038479  -0.017741  -0.000013   0.002810

              7          8          9         10         11         12
           0.009722   0.000007  -0.006179  -0.003509  -0.000001   0.013996

             13         14         15
          -0.000909   0.000003   0.001392
 
 PREDICTED ENERGY CHANGE: -0.000014873
 
 INTERPOLATION DISTANCE: 4.5183341948


 COORDINATES OF OPTIMIZATION STEP 20 IN ANGSTROM

  NO.  ATOM        X              Y              Z        Z-ATOM   MASS   TYPE

    1  O        -0.616769      -0.000285       1.015869       8    15.999  QM
    2  C         0.437337       0.000201       1.495257       6    12.011  QM
    3  H         0.524158       0.000320      -0.883316       1     1.008  QM
    4  N         0.170577       0.000080      -1.860452       7    14.007  QM
    5  H        -0.866449       0.000137      -1.849768       1     1.008  QM
    6  H         0.509076      -0.848094      -2.346054       1     1.008  QM
    7  H         0.509190       0.847936      -2.346522       1     1.008  QM


 
 NEW SCF-ENERGY CALCULATED IN 12 CYCLES
 

 TOTAL ENERGY    =       -170.025313745

 ENERGY CHANGE =         -0.000025868
 ENERGY RATIO  =          1.739260665
 TRUST RADIUS  =          0.200000000
 
 BFGS DELTA*GAMMA: 0.985E-05
 
 BFGS DELTA*DE2*DELTA: 0.342E-04
 
 *** ENTERING OPTIMIZATION CYCLE: 21 ***
 

 PROJECTED CARTESIAN GRADIENTS IN A.U.

  NO.  ATOM        X             Y             Z

    1  O       -0.002018     -0.000001     -0.001612
    2  C        0.002322      0.000001     -0.001354
    3  H        0.002431      0.000001      0.002531
    4  N        0.000050      0.000001      0.001647
    5  H       -0.001864     -0.000001     -0.000699
    6  H       -0.000366     -0.000590      0.001562
    7  H       -0.000365      0.000588      0.001563


 ACTIVE CARTESIAN GRADIENTS

              1          2          3          4          5          6
          -0.002809  -0.000001  -0.002495  -0.000688  -0.000000  -0.002487

              7          8          9         10         11         12
           0.003097   0.000001   0.001533   0.002057   0.000002  -0.000905

             13         14         15
          -0.000524  -0.000000  -0.000833


 FULL LOCAL GRADIENT

              1          2          3          4          5          6
          -0.004166   0.000005   0.003461  -0.001363  -0.000000   0.000484

              7          8          9         10         11         12
          -0.001502   0.000000   0.000371  -0.001955  -0.000002  -0.000312

             13         14         15
           0.000517   0.000000   0.000856


 TANGENTIAL LOCAL GRADIENTS IN A.U.

              1          2          3          4          5          6
           0.000005   0.003461  -0.001363  -0.000000   0.000484  -0.001502

              7          8          9         10         11         12
           0.000000   0.000371  -0.001955  -0.000002  -0.000312   0.000517

             13         14
           0.000000   0.000856

 COSANG =         0.925218394
 
 RMSQ FORCE :   0.0012358  MAXIMUM :   0.0003000  CONVERGED : NO
 MAX FORCE  :   0.0034610  MAXIMUM :   0.0004500  CONVERGED : NO
 RMSQ FORCE6:   0.0005965  MAXIMUM6:   0.0003000  CONVERGED : NO
 MAX FORCE6 :   0.0012286  MAXIMUM6:   0.0004500  CONVERGED : NO
 RMSQ DR    :   0.0134965  MAXIMUM :   0.0012000  CONVERGED : NO
 MAX DR     :   0.0384789  MAXIMUM :   0.0018000  CONVERGED : NO
 


 HESSIAN EIGENVALUES


                1           2           3           4           5           6
             0.00173     0.14135     0.20055     0.47239     0.65780     1.00000
 


                7           8           9          10          11          12
             1.00000     1.00000     1.00000     1.00000     1.00018     1.01765
 


               13          14
             1.19683     1.53747
 


 NEWTON STEP 0.203 EXCEEDED TRUST RADIUS 0.200
 LAMBDA ITERATION CONVERGED IN 9 CYCLES
 LAMBDA FOR LMQA STEP: 0.265E-04

  |TANGENTIAL STEP| =   0.200000  |PARALLEL STEP| =   0.004429


 STEP IN NORMAL COORDINATES

              1          2          3          4          5          6
          -0.096693  -0.000052   0.147291  -0.070950  -0.000049   0.005629

              7          8          9         10         11         12
           0.031752   0.000023  -0.021251  -0.020249  -0.000009   0.044892

             13         14         15
          -0.002542   0.000008   0.004267

 DISPLACEMENT STEP IN ANGSTROM

  NO.  ATOM        X             Y             Z

    1  O       -0.036755     -0.000023      0.065736
    2  C        0.010351      0.000009     -0.039234
    3  H        0.039445      0.000026     -0.022291
    4  N        0.013880      0.000007     -0.014238
    5  H        0.011259      0.000017     -0.000633
    6  H        0.004130      0.001592     -0.025223
    7  H        0.004132     -0.001601     -0.025244


 ACTIVE CARTESIAN DISPLACEMENT STEP

              1          2          3          4          5          6
          -0.096693  -0.000052   0.147291  -0.070950  -0.000049   0.005629

              7          8          9         10         11         12
           0.031752   0.000023  -0.021251  -0.020249  -0.000009   0.044892

             13         14         15
          -0.002542   0.000008   0.004267
 
 PREDICTED ENERGY CHANGE: -0.000011756
 
 INTERPOLATION DISTANCE: 4.5183341948


 COORDINATES OF OPTIMIZATION STEP 21 IN ANGSTROM

  NO.  ATOM        X              Y              Z        Z-ATOM   MASS   TYPE

    1  O        -0.653523      -0.000308       1.081605       8    15.999  QM
    2  C         0.447688       0.000210       1.456023       6    12.011  QM
    3  H         0.563603       0.000347      -0.905607       1     1.008  QM
    4  N         0.184457       0.000087      -1.874690       7    14.007  QM
    5  H        -0.855190       0.000154      -1.850401       1     1.008  QM
    6  H         0.513207      -0.846502      -2.371277       1     1.008  QM
    7  H         0.513322       0.846335      -2.371766       1     1.008  QM


 
 NEW SCF-ENERGY CALCULATED IN 12 CYCLES
 

 TOTAL ENERGY    =       -170.025321943

 ENERGY CHANGE =         -0.000008198
 ENERGY RATIO  =          0.697307414
 TRUST RADIUS  =          0.200000000
 
 BFGS DELTA*GAMMA: 0.270E-03
 
 BFGS DELTA*DE2*DELTA: 0.136E-03
 
 *** ENTERING OPTIMIZATION CYCLE: 22 ***
 

 PROJECTED CARTESIAN GRADIENTS IN A.U.

  NO.  ATOM        X             Y             Z

    1  O       -0.013553     -0.000006     -0.005584
    2  C        0.015760      0.000007      0.003428
    3  H        0.002885      0.000001      0.002763
    4  N        0.000561      0.000001      0.002072
    5  H       -0.004294     -0.000001     -0.001481
    6  H       -0.000545     -0.000681      0.000705
    7  H       -0.000545      0.000676      0.000708


 ACTIVE CARTESIAN GRADIENTS

              1          2          3          4          5          6
          -0.019110  -0.000005  -0.010341   0.002794   0.000001   0.001055

              7          8          9         10         11         12
           0.003624   0.000002   0.001733   0.003927   0.000004   0.000441

             13         14         15
          -0.002225   0.000002  -0.000960


 FULL LOCAL GRADIENT

              1          2          3          4          5          6
          -0.000613   0.000011   0.021696  -0.001811  -0.000000   0.001611

              7          8          9         10         11         12
          -0.004190  -0.000002  -0.001609  -0.003906  -0.000004  -0.000654

             13         14         15
           0.002224  -0.000002   0.000962


 TANGENTIAL LOCAL GRADIENTS IN A.U.

              1          2          3          4          5          6
           0.000011   0.021696  -0.001811  -0.000000   0.001611  -0.004190

              7          8          9         10         11         12
          -0.000002  -0.001609  -0.003906  -0.000004  -0.000654   0.002224

             13         14
          -0.000002   0.000962

 COSANG =         0.891466715
 
 RMSQ FORCE :   0.0060846  MAXIMUM :   0.0003000  CONVERGED : NO
 MAX FORCE  :   0.0216965  MAXIMUM :   0.0004500  CONVERGED : NO
 RMSQ FORCE6:   0.0044301  MAXIMUM6:   0.0003000  CONVERGED : NO
 MAX FORCE6 :   0.0172292  MAXIMUM6:   0.0004500  CONVERGED : NO
 RMSQ DR    :   0.0516524  MAXIMUM :   0.0012000  CONVERGED : NO
 MAX DR     :   0.1472914  MAXIMUM :   0.0018000  CONVERGED : NO
 


 HESSIAN EIGENVALUES


                1           2           3           4           5           6
             0.00232     0.13592     0.19267     0.47237     0.87557     1.00000
 


                7           8           9          10          11          12
             1.00000     1.00000     1.00000     1.00000     1.00180     1.01377
 


               13          14
             1.18698     2.44537
 


 LAMBDA FOR LMQA STEP: 0.00

  |TANGENTIAL STEP| =   0.015371  |PARALLEL STEP| =   0.000026


 STEP IN NORMAL COORDINATES

              1          2          3          4          5          6
           0.006108  -0.000002   0.007455  -0.007415  -0.000004  -0.000155

              7          8          9         10         11         12
          -0.006095   0.000002   0.001431  -0.005076  -0.000003   0.001498

             13         14         15
          -0.002744   0.000006   0.003694

 DISPLACEMENT STEP IN ANGSTROM

  NO.  ATOM        X             Y             Z

    1  O        0.002292      0.000001      0.002627
    2  C       -0.003733     -0.000001     -0.002250
    3  H       -0.000603      0.000002     -0.000644
    4  N        0.000628     -0.000000     -0.000476
    5  H        0.001054      0.000005      0.004242
    6  H        0.000482      0.001381     -0.002260
    7  H        0.000479     -0.001383     -0.002261


 ACTIVE CARTESIAN DISPLACEMENT STEP

              1          2          3          4          5          6
           0.006108  -0.000002   0.007455  -0.007415  -0.000004  -0.000155

              7          8          9         10         11         12
          -0.006095   0.000002   0.001431  -0.005076  -0.000003   0.001498

             13         14         15
          -0.002744   0.000006   0.003694
 
 PREDICTED ENERGY CHANGE: -0.000125520
 
 INTERPOLATION DISTANCE: 4.5183341948


 COORDINATES OF OPTIMIZATION STEP 22 IN ANGSTROM

  NO.  ATOM        X              Y              Z        Z-ATOM   MASS   TYPE

    1  O        -0.651231      -0.000308       1.084233       8    15.999  QM
    2  C         0.443955       0.000208       1.453773       6    12.011  QM
    3  H         0.563000       0.000349      -0.906251       1     1.008  QM
    4  N         0.185085       0.000086      -1.875167       7    14.007  QM
    5  H        -0.854136       0.000158      -1.846158       1     1.008  QM
    6  H         0.513689      -0.845120      -2.373537       1     1.008  QM
    7  H         0.513801       0.844951      -2.374027       1     1.008  QM


 
 NEW SCF-ENERGY CALCULATED IN 12 CYCLES
 

 TOTAL ENERGY    =       -170.025465124

 ENERGY CHANGE =         -0.000143181
 ENERGY RATIO  =          1.140703402
 TRUST RADIUS  =          0.200000000
 
 BFGS DELTA*GAMMA: 0.217E-03
 
 BFGS DELTA*DE2*DELTA: 0.251E-03
 
 *** ENTERING OPTIMIZATION CYCLE: 23 ***
 

 PROJECTED CARTESIAN GRADIENTS IN A.U.

  NO.  ATOM        X             Y             Z

    1  O       -0.000226     -0.000000     -0.001241
    2  C        0.000492      0.000000     -0.001352
    3  H        0.001990      0.000002      0.002481
    4  N        0.000595      0.000001      0.001914
    5  H       -0.004096     -0.000001     -0.001016
    6  H       -0.000454     -0.000232      0.000505
    7  H       -0.000455      0.000227      0.000509


 ACTIVE CARTESIAN GRADIENTS

              1          2          3          4          5          6
          -0.000319  -0.000000  -0.001670  -0.000784  -0.000000  -0.002315

              7          8          9         10         11         12
           0.002617   0.000002   0.001621   0.003548   0.000004   0.000429

             13         14         15
          -0.002327   0.000002  -0.000325


 FULL LOCAL GRADIENT

              1          2          3          4          5          6
          -0.003638   0.000000   0.000971  -0.001168   0.000000   0.000171

              7          8          9         10         11         12
          -0.001108  -0.000001   0.000198  -0.003427  -0.000004  -0.001589

             13         14         15
           0.002325  -0.000002   0.000339


 TANGENTIAL LOCAL GRADIENTS IN A.U.

              1          2          3          4          5          6
           0.000000   0.000971  -0.001168   0.000000   0.000171  -0.001108

              7          8          9         10         11         12
          -0.000001   0.000198  -0.003427  -0.000004  -0.001589   0.002325

             13         14
          -0.000002   0.000339

 COSANG =         0.433262297
 
 RMSQ FORCE :   0.0012927  MAXIMUM :   0.0003000  CONVERGED : NO
 MAX FORCE  :   0.0034270  MAXIMUM :   0.0004500  CONVERGED : NO
 RMSQ FORCE6:   0.0021643  MAXIMUM6:   0.0003000  CONVERGED : NO
 MAX FORCE6 :   0.0082455  MAXIMUM6:   0.0004500  CONVERGED : NO
 RMSQ DR    :   0.0039689  MAXIMUM :   0.0012000  CONVERGED : NO
 MAX DR     :   0.0074551  MAXIMUM :   0.0018000  CONVERGED : NO
 


 HESSIAN EIGENVALUES


                1           2           3           4           5           6
             0.00222     0.13900     0.17700     0.46624     0.93722     0.99330
 


                7           8           9          10          11          12
             1.00000     1.00000     1.00000     1.00000     1.00000     1.01140
 


               13          14
             1.05554     2.53037
 


 NEWTON STEP 0.421 EXCEEDED TRUST RADIUS 0.200
 LAMBDA ITERATION CONVERGED IN 5 CYCLES
 LAMBDA FOR LMQA STEP: 0.246E-02

  |TANGENTIAL STEP| =   0.200000  |PARALLEL STEP| =   0.004429


 STEP IN NORMAL COORDINATES

              1          2          3          4          5          6
          -0.083588  -0.000054   0.151690  -0.084078  -0.000055  -0.001464

              7          8          9         10         11         12
           0.021323   0.000022  -0.017871  -0.028718  -0.000016   0.036153

             13         14         15
          -0.004437   0.000011   0.005078

 DISPLACEMENT STEP IN ANGSTROM

  NO.  ATOM        X             Y             Z

    1  O       -0.031346     -0.000021      0.066943
    2  C        0.003572      0.000007     -0.043903
    3  H        0.037485      0.000027     -0.022131
    4  N        0.014107      0.000006     -0.014341
    5  H        0.014016      0.000022      0.009048
    6  H        0.004233      0.001895     -0.024293
    7  H        0.004232     -0.001905     -0.024319


 ACTIVE CARTESIAN DISPLACEMENT STEP

              1          2          3          4          5          6
          -0.083588  -0.000054   0.151690  -0.084078  -0.000055  -0.001464

              7          8          9         10         11         12
           0.021323   0.000022  -0.017871  -0.028718  -0.000016   0.036153

             13         14         15
          -0.004437   0.000011   0.005078
 
 PREDICTED ENERGY CHANGE: -0.000141988
 
 INTERPOLATION DISTANCE: 4.5183341948


 COORDINATES OF OPTIMIZATION STEP 23 IN ANGSTROM

  NO.  ATOM        X              Y              Z        Z-ATOM   MASS   TYPE

    1  O        -0.682577      -0.000329       1.151175       8    15.999  QM
    2  C         0.447527       0.000215       1.409869       6    12.011  QM
    3  H         0.600485       0.000375      -0.928382       1     1.008  QM
    4  N         0.199192       0.000092      -1.889508       7    14.007  QM
    5  H        -0.840120       0.000180      -1.837110       1     1.008  QM
    6  H         0.517921      -0.843225      -2.397830       1     1.008  QM
    7  H         0.518034       0.843046      -2.398346       1     1.008  QM


 
 NEW SCF-ENERGY CALCULATED IN 12 CYCLES
 

 TOTAL ENERGY    =       -170.025705956

 ENERGY CHANGE =         -0.000240833
 ENERGY RATIO  =          1.696151850
 TRUST RADIUS  =          0.300000000
 
 BFGS DELTA*GAMMA: 0.374E-04
 
 BFGS DELTA*DE2*DELTA: 0.132E-03
 
 *** ENTERING OPTIMIZATION CYCLE: 24 ***
 

 PROJECTED CARTESIAN GRADIENTS IN A.U.

  NO.  ATOM        X             Y             Z

    1  O       -0.009065     -0.000004     -0.003598
    2  C        0.010906      0.000005      0.002061
    3  H        0.001744      0.000003      0.002726
    4  N        0.000619      0.000000      0.001388
    5  H       -0.004977      0.000000     -0.000614
    6  H       -0.000302      0.000055     -0.000037
    7  H       -0.000303     -0.000060     -0.000032


 ACTIVE CARTESIAN GRADIENTS

              1          2          3          4          5          6
          -0.012975  -0.000003  -0.007001   0.001935   0.000001   0.000486

              7          8          9         10         11         12
           0.002310   0.000003   0.002085   0.003718   0.000003   0.000601

             13         14         15
          -0.003347   0.000003   0.000081


 FULL LOCAL GRADIENT

              1          2          3          4          5          6
          -0.000924   0.000003   0.014726  -0.001365  -0.000000   0.001131

              7          8          9         10         11         12
          -0.002591  -0.000003  -0.001816  -0.003677  -0.000003  -0.000930

             13         14         15
           0.003347  -0.000003  -0.000078


 TANGENTIAL LOCAL GRADIENTS IN A.U.

              1          2          3          4          5          6
           0.000003   0.014726  -0.001365  -0.000000   0.001131  -0.002591

              7          8          9         10         11         12
          -0.000003  -0.001816  -0.003677  -0.000003  -0.000930   0.003347

             13         14
          -0.000003  -0.000078

 COSANG =         0.522920752
 
 RMSQ FORCE :   0.0042727  MAXIMUM :   0.0003000  CONVERGED : NO
 MAX FORCE  :   0.0147255  MAXIMUM :   0.0004500  CONVERGED : NO
 RMSQ FORCE6:   0.0027010  MAXIMUM6:   0.0003000  CONVERGED : NO
 MAX FORCE6 :   0.0100241  MAXIMUM6:   0.0004500  CONVERGED : NO
 RMSQ DR    :   0.0516524  MAXIMUM :   0.0012000  CONVERGED : NO
 MAX DR     :   0.1516902  MAXIMUM :   0.0018000  CONVERGED : NO
 


 HESSIAN EIGENVALUES


                1           2           3           4           5           6
             0.00036     0.14101     0.15917     0.45522     0.84590     0.99933
 


                7           8           9          10          11          12
             1.00000     1.00000     1.00000     1.00000     1.00000     1.02093
 


               13          14
             1.10779     7.64792
 


 NEWTON STEP 2.69 EXCEEDED TRUST RADIUS 0.300
 LAMBDA ITERATION CONVERGED IN 6 CYCLES
 LAMBDA FOR LMQA STEP: 0.289E-02

  |TANGENTIAL STEP| =   0.300000  |PARALLEL STEP| =   0.009970


 STEP IN NORMAL COORDINATES

              1          2          3          4          5          6
          -0.123489  -0.000081   0.225849  -0.135289  -0.000086  -0.015570

              7          8          9         10         11         12
           0.027059   0.000029  -0.021804  -0.049748  -0.000029   0.039546

             13         14         15
          -0.005931   0.000010   0.003920

 DISPLACEMENT STEP IN ANGSTROM

  NO.  ATOM        X             Y             Z

    1  O       -0.045655     -0.000031      0.099876
    2  C        0.003336      0.000009     -0.071306
    3  H        0.055160      0.000038     -0.031088
    4  N        0.020934      0.000009     -0.021072
    5  H        0.024369      0.000034      0.021658
    6  H        0.006407      0.001461     -0.031872
    7  H        0.006408     -0.001472     -0.031916


 ACTIVE CARTESIAN DISPLACEMENT STEP

              1          2          3          4          5          6
          -0.123489  -0.000081   0.225849  -0.135289  -0.000086  -0.015570

              7          8          9         10         11         12
           0.027059   0.000029  -0.021804  -0.049748  -0.000029   0.039546

             13         14         15
          -0.005931   0.000010   0.003920
 
 PREDICTED ENERGY CHANGE: -0.000220409
 
 INTERPOLATION DISTANCE: 4.5183341948


 COORDINATES OF OPTIMIZATION STEP 24 IN ANGSTROM

  NO.  ATOM        X              Y              Z        Z-ATOM   MASS   TYPE

    1  O        -0.728232      -0.000360       1.251051       8    15.999  QM
    2  C         0.450863       0.000224       1.338563       6    12.011  QM
    3  H         0.655645       0.000413      -0.959470       1     1.008  QM
    4  N         0.220126       0.000101      -1.910580       7    14.007  QM
    5  H        -0.815751       0.000214      -1.815452       1     1.008  QM
    6  H         0.524329      -0.841764      -2.429702       1     1.008  QM
    7  H         0.524442       0.841574      -2.430262       1     1.008  QM


 
 NEW SCF-ENERGY CALCULATED IN 14 CYCLES
 

 TOTAL ENERGY    =       -170.024852233

 ENERGY CHANGE =          0.000853723
 ENERGY RATIO  =         -3.873365692
 TRUST RADIUS  =          0.150000000
 
 BFGS DELTA*GAMMA: 0.360E-02
 
 BFGS DELTA*DE2*DELTA: 0.304E-03
 
 *** ENTERING OPTIMIZATION CYCLE: 25 ***
 

 PROJECTED CARTESIAN GRADIENTS IN A.U.

  NO.  ATOM        X             Y             Z

    1  O       -0.053713     -0.000027     -0.004905
    2  C        0.062338      0.000031      0.005906
    3  H        0.002405      0.000005      0.004363
    4  N        0.000015     -0.000002     -0.001579
    5  H       -0.004422      0.000002      0.000961
    6  H        0.000386      0.000495     -0.000143
    7  H        0.000385     -0.000496     -0.000138


 ACTIVE CARTESIAN GRADIENTS

              1          2          3          4          5          6
          -0.078656  -0.000018  -0.022349   0.011108   0.000005   0.004550

              7          8          9         10         11         12
           0.002841   0.000006   0.004344   0.002010  -0.000000  -0.001154

             13         14         15
          -0.003943   0.000003   0.000701


 FULL LOCAL GRADIENT

              1          2          3          4          5          6
           0.005521   0.000001   0.080366   0.007232  -0.000001   0.012978

              7          8          9         10         11         12
          -0.008217  -0.000009  -0.008405  -0.002320   0.000000   0.003051

             13         14         15
           0.003933  -0.000003  -0.000711


 TANGENTIAL LOCAL GRADIENTS IN A.U.

              1          2          3          4          5          6
           0.000001   0.080366   0.007232  -0.000001   0.012978  -0.008217

              7          8          9         10         11         12
          -0.000009  -0.008405  -0.002320   0.000000   0.003051   0.003933

             13         14
          -0.000003  -0.000711

 COSANG =         0.940057113
 
 RMSQ FORCE :   0.0221169  MAXIMUM :   0.0003000  CONVERGED : NO
 MAX FORCE  :   0.0803658  MAXIMUM :   0.0004500  CONVERGED : NO
 RMSQ FORCE6:   0.0193485  MAXIMUM6:   0.0003000  CONVERGED : NO
 MAX FORCE6 :   0.0711636  MAXIMUM6:   0.0004500  CONVERGED : NO
 RMSQ DR    :   0.0775024  MAXIMUM :   0.0012000  CONVERGED : NO
 MAX DR     :   0.2258485  MAXIMUM :   0.0018000  CONVERGED : NO
 


 HESSIAN EIGENVALUES


                1           2           3           4           5           6
             0.02935     0.13059     0.15543     0.43294     0.72208     0.99868
 


                7           8           9          10          11          12
             1.00000     1.00000     1.00000     1.00000     1.00000     1.02037
 


               13          14
             1.12167     6.20558
 


 NEWTON STEP 0.236 EXCEEDED TRUST RADIUS 0.150
 LAMBDA ITERATION CONVERGED IN 4 CYCLES
 LAMBDA FOR LMQA STEP: 0.176E-01

  |TANGENTIAL STEP| =   0.150000  |PARALLEL STEP| =   0.002491


 STEP IN NORMAL COORDINATES

              1          2          3          4          5          6
           0.071194   0.000039  -0.107228   0.061492   0.000044   0.010202

              7          8          9         10         11         12
          -0.026642  -0.000024   0.009064   0.011159   0.000002  -0.032106

             13         14         15
           0.009481  -0.000011  -0.004149

 DISPLACEMENT STEP IN ANGSTROM

  NO.  ATOM        X             Y             Z

    1  O        0.025728      0.000017     -0.048625
    2  C       -0.005808     -0.000006      0.034693
    3  H       -0.031387     -0.000023      0.013143
    4  N       -0.010916     -0.000005      0.007437
    5  H       -0.005381     -0.000015     -0.002988
    6  H       -0.002497     -0.001546      0.018037
    7  H       -0.002496      0.001559      0.018051


 ACTIVE CARTESIAN DISPLACEMENT STEP

              1          2          3          4          5          6
           0.071194   0.000039  -0.107228   0.061492   0.000044   0.010202

              7          8          9         10         11         12
          -0.026642  -0.000024   0.009064   0.011159   0.000002  -0.032106

             13         14         15
           0.009481  -0.000011  -0.004149
 
 PREDICTED ENERGY CHANGE: -0.001450406
 
 INTERPOLATION DISTANCE: 4.5183341948


 COORDINATES OF OPTIMIZATION STEP 25 IN ANGSTROM

  NO.  ATOM        X              Y              Z        Z-ATOM   MASS   TYPE

    1  O        -0.702505      -0.000343       1.202426       8    15.999  QM
    2  C         0.445055       0.000218       1.373257       6    12.011  QM
    3  H         0.624257       0.000390      -0.946327       1     1.008  QM
    4  N         0.209210       0.000095      -1.903143       7    14.007  QM
    5  H        -0.821132       0.000199      -1.818440       1     1.008  QM
    6  H         0.521831      -0.843310      -2.411665       1     1.008  QM
    7  H         0.521946       0.843132      -2.412211       1     1.008  QM


 
 NEW SCF-ENERGY CALCULATED IN 13 CYCLES
 

 TOTAL ENERGY    =       -170.026048212

 ENERGY CHANGE =         -0.001195978
 ENERGY RATIO  =          0.824582124
 TRUST RADIUS  =          0.300000000
 
 BFGS DELTA*GAMMA: 0.237E-02
 
 BFGS DELTA*DE2*DELTA: 0.208E-02
 
 *** ENTERING OPTIMIZATION CYCLE: 26 ***
 

 PROJECTED CARTESIAN GRADIENTS IN A.U.

  NO.  ATOM        X             Y             Z

    1  O       -0.012529     -0.000006     -0.003377
    2  C        0.015130      0.000007      0.004016
    3  H        0.001103      0.000003      0.003353
    4  N       -0.001568     -0.000003     -0.001987
    5  H        0.001088      0.000002      0.001118
    6  H        0.000671      0.001011      0.001264
    7  H        0.000672     -0.001006      0.001266


 ACTIVE CARTESIAN GRADIENTS

              1          2          3          4          5          6
          -0.018147  -0.000004  -0.007858   0.003826   0.000002   0.002858

              7          8          9         10         11         12
           0.001795   0.000005   0.003227  -0.001983  -0.000004  -0.002700

             13         14         15
           0.000359  -0.000000   0.001427


 FULL LOCAL GRADIENT

              1          2          3          4          5          6
           0.000245   0.000002   0.019766  -0.001119  -0.000001   0.001896

              7          8          9         10         11         12
          -0.003592  -0.000006  -0.004238   0.001932   0.000004   0.002919

             13         14         15
          -0.000359   0.000000  -0.001427


 TANGENTIAL LOCAL GRADIENTS IN A.U.

              1          2          3          4          5          6
           0.000002   0.019766  -0.001119  -0.000001   0.001896  -0.003592

              7          8          9         10         11         12
          -0.000006  -0.004238   0.001932   0.000004   0.002919  -0.000359

             13         14
           0.000000  -0.001427

 COSANG =         0.963565898
 
 RMSQ FORCE :   0.0056113  MAXIMUM :   0.0003000  CONVERGED : NO
 MAX FORCE  :   0.0197656  MAXIMUM :   0.0004500  CONVERGED : NO
 RMSQ FORCE6:   0.0079025  MAXIMUM6:   0.0003000  CONVERGED : NO
 MAX FORCE6 :   0.0291009  MAXIMUM6:   0.0004500  CONVERGED : NO
 RMSQ DR    :   0.0387352  MAXIMUM :   0.0012000  CONVERGED : NO
 MAX DR     :   0.1072279  MAXIMUM :   0.0018000  CONVERGED : NO
 


 HESSIAN EIGENVALUES


                1           2           3           4           5           6
             0.04812     0.12916     0.15377     0.43206     0.73365     0.99692
 


                7           8           9          10          11          12
             1.00000     1.00000     1.00000     1.00000     1.00000     1.02171
 


               13          14
             1.09779     4.58552
 


 LAMBDA FOR LMQA STEP: 0.00

  |TANGENTIAL STEP| =   0.028528  |PARALLEL STEP| =   0.000090


 STEP IN NORMAL COORDINATES

              1          2          3          4          5          6
          -0.005235  -0.000007   0.020764  -0.016170  -0.000009  -0.002632

              7          8          9         10         11         12
          -0.004485  -0.000003  -0.003131  -0.007301  -0.000004   0.000027

             13         14         15
          -0.000718  -0.000001  -0.001784

 DISPLACEMENT STEP IN ANGSTROM

  NO.  ATOM        X             Y             Z

    1  O       -0.001913     -0.000002      0.008741
    2  C       -0.002270     -0.000000     -0.007175
    3  H        0.002888      0.000001     -0.004200
    4  N        0.002228      0.000001     -0.001811
    5  H        0.003462      0.000003      0.005684
    6  H        0.000401     -0.000668     -0.002391
    7  H        0.000401      0.000667     -0.002399


 ACTIVE CARTESIAN DISPLACEMENT STEP

              1          2          3          4          5          6
          -0.005235  -0.000007   0.020764  -0.016170  -0.000009  -0.002632

              7          8          9         10         11         12
          -0.004485  -0.000003  -0.003131  -0.007301  -0.000004   0.000027

             13         14         15
          -0.000718  -0.000001  -0.001784
 
 PREDICTED ENERGY CHANGE: -0.000072126
 
 INTERPOLATION DISTANCE: 4.5183341948


 COORDINATES OF OPTIMIZATION STEP 26 IN ANGSTROM

  NO.  ATOM        X              Y              Z        Z-ATOM   MASS   TYPE

    1  O        -0.704417      -0.000345       1.211167       8    15.999  QM
    2  C         0.442785       0.000218       1.366082       6    12.011  QM
    3  H         0.627145       0.000391      -0.950526       1     1.008  QM
    4  N         0.211438       0.000097      -1.904954       7    14.007  QM
    5  H        -0.817670       0.000203      -1.812755       1     1.008  QM
    6  H         0.522232      -0.843978      -2.414056       1     1.008  QM
    7  H         0.522347       0.843799      -2.414610       1     1.008  QM


 
 NEW SCF-ENERGY CALCULATED IN 13 CYCLES
 

 TOTAL ENERGY    =       -170.026172681

 ENERGY CHANGE =         -0.000124469
 ENERGY RATIO  =          1.725711341
 TRUST RADIUS  =          0.300000000
 
 BFGS DELTA*GAMMA: 0.377E-04
 
 BFGS DELTA*DE2*DELTA: 0.144E-03
 
 *** ENTERING OPTIMIZATION CYCLE: 27 ***
 

 PROJECTED CARTESIAN GRADIENTS IN A.U.

  NO.  ATOM        X             Y             Z

    1  O       -0.007731     -0.000004     -0.002931
    2  C        0.009723      0.000005      0.003143
    3  H       -0.000066      0.000003      0.001934
    4  N       -0.001557     -0.000003     -0.001320
    5  H        0.001588      0.000002      0.001558
    6  H        0.000761      0.000781      0.001127
    7  H        0.000761     -0.000776      0.001128


 ACTIVE CARTESIAN GRADIENTS

              1          2          3          4          5          6
          -0.011223  -0.000003  -0.005992   0.002700   0.000002   0.002053

              7          8          9         10         11         12
           0.000359   0.000004   0.001884  -0.002506  -0.000005  -0.002409

             13         14         15
           0.000472  -0.000001   0.001101


 FULL LOCAL GRADIENT

              1          2          3          4          5          6
           0.000434   0.000001   0.012702  -0.001859  -0.000001   0.000857

              7          8          9         10         11         12
          -0.001633  -0.000004  -0.002754   0.002448   0.000004   0.002674

             13         14         15
          -0.000472   0.000001  -0.001102


 TANGENTIAL LOCAL GRADIENTS IN A.U.

              1          2          3          4          5          6
           0.000001   0.012702  -0.001859  -0.000001   0.000857  -0.001633

              7          8          9         10         11         12
          -0.000004  -0.002754   0.002448   0.000004   0.002674  -0.000472

             13         14
           0.000001  -0.001102

 COSANG =         0.989304260
 
 RMSQ FORCE :   0.0036874  MAXIMUM :   0.0003000  CONVERGED : NO
 MAX FORCE  :   0.0127019  MAXIMUM :   0.0004500  CONVERGED : NO
 RMSQ FORCE6:   0.0084282  MAXIMUM6:   0.0003000  CONVERGED : NO
 MAX FORCE6 :   0.0309817  MAXIMUM6:   0.0004500  CONVERGED : NO
 RMSQ DR    :   0.0073660  MAXIMUM :   0.0012000  CONVERGED : NO
 MAX DR     :   0.0207639  MAXIMUM :   0.0018000  CONVERGED : NO
 


 HESSIAN EIGENVALUES


                1           2           3           4           5           6
             0.01455     0.13550     0.18974     0.44668     0.70037     0.97480
 


                7           8           9          10          11          12
             1.00000     1.00000     1.00000     1.00000     1.00000     1.02831
 


               13          14
             1.12889     3.03935
 


 LAMBDA FOR LMQA STEP: 0.00

  |TANGENTIAL STEP| =   0.198175  |PARALLEL STEP| =   0.004348


 STEP IN NORMAL COORDINATES

              1          2          3          4          5          6
          -0.050590  -0.000051   0.151759  -0.107258  -0.000068  -0.014360

              7          8          9         10         11         12
           0.004918  -0.000001  -0.016125  -0.035421  -0.000020   0.020665

             13         14         15
          -0.002544  -0.000006  -0.004376

 DISPLACEMENT STEP IN ANGSTROM

  NO.  ATOM        X             Y             Z

    1  O       -0.018442     -0.000016      0.064828
    2  C       -0.011217      0.000000     -0.049436
    3  H        0.034744      0.000019     -0.023836
    4  N        0.014782      0.000008     -0.012261
    5  H        0.019241      0.000021      0.022919
    6  H        0.001554     -0.001642     -0.020479
    7  H        0.001556      0.001633     -0.020525


 ACTIVE CARTESIAN DISPLACEMENT STEP

              1          2          3          4          5          6
          -0.050590  -0.000051   0.151759  -0.107258  -0.000068  -0.014360

              7          8          9         10         11         12
           0.004918  -0.000001  -0.016125  -0.035421  -0.000020   0.020665

             13         14         15
          -0.002544  -0.000006  -0.004376
 
 PREDICTED ENERGY CHANGE: -0.000319368
 
 INTERPOLATION DISTANCE: 4.5183341948


 COORDINATES OF OPTIMIZATION STEP 27 IN ANGSTROM

  NO.  ATOM        X              Y              Z        Z-ATOM   MASS   TYPE

    1  O        -0.722860      -0.000361       1.275995       8    15.999  QM
    2  C         0.431568       0.000218       1.316645       6    12.011  QM
    3  H         0.661889       0.000410      -0.974362       1     1.008  QM
    4  N         0.226219       0.000105      -1.917216       7    14.007  QM
    5  H        -0.798429       0.000224      -1.789837       1     1.008  QM
    6  H         0.523786      -0.845620      -2.434534       1     1.008  QM
    7  H         0.523903       0.845432      -2.435134       1     1.008  QM


 
 NEW SCF-ENERGY CALCULATED IN 13 CYCLES
 

 TOTAL ENERGY    =       -170.026798525

 ENERGY CHANGE =         -0.000625844
 ENERGY RATIO  =          1.959631635
 TRUST RADIUS  =          0.300000000
 
 BFGS DELTA*GAMMA: 0.322E-04
 
 BFGS DELTA*DE2*DELTA: 0.674E-03
 
 *** ENTERING OPTIMIZATION CYCLE: 28 ***
 

 PROJECTED CARTESIAN GRADIENTS IN A.U.

  NO.  ATOM        X             Y             Z

    1  O       -0.005183     -0.000003     -0.003226
    2  C        0.007210      0.000004      0.002848
    3  H       -0.002355      0.000001     -0.000756
    4  N       -0.001759     -0.000004      0.000170
    5  H        0.002256      0.000002      0.002614
    6  H        0.001207     -0.000227      0.000268
    7  H        0.001209      0.000235      0.000266


 ACTIVE CARTESIAN GRADIENTS

              1          2          3          4          5          6
          -0.007646  -0.000002  -0.005832   0.001962   0.000001   0.001610

              7          8          9         10         11         12
          -0.002525   0.000002  -0.000566  -0.003823  -0.000007  -0.001164

             13         14         15
          -0.000071  -0.000003  -0.000326


 FULL LOCAL GRADIENT

              1          2          3          4          5          6
           0.002258  -0.000000   0.009345  -0.002977  -0.000001  -0.000438

              7          8          9         10         11         12
           0.001476  -0.000003  -0.000756   0.003672   0.000006   0.001969

             13         14         15
           0.000070   0.000003   0.000317


 TANGENTIAL LOCAL GRADIENTS IN A.U.

              1          2          3          4          5          6
          -0.000000   0.009345  -0.002977  -0.000001  -0.000438   0.001476

              7          8          9         10         11         12
          -0.000003  -0.000756   0.003672   0.000006   0.001969   0.000070

             13         14
           0.000003   0.000317

 COSANG =         0.922275756
 
 RMSQ FORCE :   0.0028859  MAXIMUM :   0.0003000  CONVERGED : NO
 MAX FORCE  :   0.0093448  MAXIMUM :   0.0004500  CONVERGED : NO
 RMSQ FORCE6:   0.0087449  MAXIMUM6:   0.0003000  CONVERGED : NO
 MAX FORCE6 :   0.0323352  MAXIMUM6:   0.0004500  CONVERGED : NO
 RMSQ DR    :   0.0511809  MAXIMUM :   0.0012000  CONVERGED : NO
 MAX DR     :   0.1517593  MAXIMUM :   0.0018000  CONVERGED : NO
 


 HESSIAN EIGENVALUES


                1           2           3           4           5           6
             0.00034     0.13749     0.26180     0.44360     0.73052     0.97132
 


                7           8           9          10          11          12
             1.00000     1.00000     1.00000     1.00000     1.00000     1.09922
 


               13          14
             1.27897     3.28471
 


 NEWTON STEP 9.39 EXCEEDED TRUST RADIUS 0.300
 LAMBDA ITERATION CONVERGED IN 4 CYCLES
 LAMBDA FOR LMQA STEP: 0.103E-01

  |TANGENTIAL STEP| =   0.300000  |PARALLEL STEP| =   0.009970


 STEP IN NORMAL COORDINATES

              1          2          3          4          5          6
          -0.073505  -0.000075   0.229311  -0.163809  -0.000107  -0.031575

              7          8          9         10         11         12
           0.027240   0.000008  -0.017727  -0.042452  -0.000019   0.037482

             13         14         15
          -0.002780  -0.000010  -0.003377

 DISPLACEMENT STEP IN ANGSTROM

  NO.  ATOM        X             Y             Z

    1  O       -0.026365     -0.000023      0.097767
    2  C       -0.018753     -0.000001     -0.076609
    3  H        0.060608      0.000032     -0.031360
    4  N        0.022045      0.000014     -0.016297
    5  H        0.026648      0.000028      0.027942
    6  H        0.000169     -0.001273     -0.030414
    7  H        0.000173      0.001255     -0.030479


 ACTIVE CARTESIAN DISPLACEMENT STEP

              1          2          3          4          5          6
          -0.073505  -0.000075   0.229311  -0.163809  -0.000107  -0.031575

              7          8          9         10         11         12
           0.027240   0.000008  -0.017727  -0.042452  -0.000019   0.037482

             13         14         15
          -0.002780  -0.000010  -0.003377
 
 PREDICTED ENERGY CHANGE: -0.000955695
 
 INTERPOLATION DISTANCE: 4.5183341948


 COORDINATES OF OPTIMIZATION STEP 28 IN ANGSTROM

  NO.  ATOM        X              Y              Z        Z-ATOM   MASS   TYPE

    1  O        -0.749224      -0.000384       1.373762       8    15.999  QM
    2  C         0.412815       0.000217       1.240037       6    12.011  QM
    3  H         0.722497       0.000442      -1.005722       1     1.008  QM
    4  N         0.248265       0.000119      -1.933513       7    14.007  QM
    5  H        -0.771781       0.000252      -1.761895       1     1.008  QM
    6  H         0.523955      -0.846893      -2.464948       1     1.008  QM
    7  H         0.524076       0.846687      -2.465613       1     1.008  QM


 
 NEW SCF-ENERGY CALCULATED IN 12 CYCLES
 

 TOTAL ENERGY    =       -170.027374980

 ENERGY CHANGE =         -0.000576455
 ENERGY RATIO  =          0.603178700
 TRUST RADIUS  =          0.300000000
 
 BFGS DELTA*GAMMA: 0.186E-02
 
 BFGS DELTA*DE2*DELTA: 0.261E-03
 
 *** ENTERING OPTIMIZATION CYCLE: 29 ***
 

 PROJECTED CARTESIAN GRADIENTS IN A.U.

  NO.  ATOM        X             Y             Z

    1  O       -0.036043     -0.000019      0.001030
    2  C        0.042816      0.000022     -0.001425
    3  H       -0.001691      0.000001     -0.000388
    4  N       -0.001757     -0.000003      0.000023
    5  H        0.000872      0.000002      0.003236
    6  H        0.001582     -0.001541     -0.001057
    7  H        0.001585      0.001548     -0.001062


 ACTIVE CARTESIAN GRADIENTS

              1          2          3          4          5          6
          -0.054570  -0.000014  -0.011044   0.005987   0.000003  -0.001043

              7          8          9         10         11         12
          -0.002202   0.000002   0.000160  -0.003687  -0.000006  -0.000004

             13         14         15
          -0.002184  -0.000004  -0.002184


 FULL LOCAL GRADIENT

              1          2          3          4          5          6
           0.004480  -0.000009   0.054660   0.003412  -0.000002   0.010717

              7          8          9         10         11         12
          -0.000272  -0.000004  -0.002691   0.003378   0.000006   0.001520

             13         14         15
           0.002179   0.000004   0.002162


 TANGENTIAL LOCAL GRADIENTS IN A.U.

              1          2          3          4          5          6
          -0.000009   0.054660   0.003412  -0.000002   0.010717  -0.000272

              7          8          9         10         11         12
          -0.000004  -0.002691   0.003378   0.000006   0.001520   0.002179

             13         14
           0.000004   0.002162

 COSANG =         0.848511397
 
 RMSQ FORCE :   0.0149875  MAXIMUM :   0.0003000  CONVERGED : NO
 MAX FORCE  :   0.0546604  MAXIMUM :   0.0004500  CONVERGED : NO
 RMSQ FORCE6:   0.0102731  MAXIMUM6:   0.0003000  CONVERGED : NO
 MAX FORCE6 :   0.0381766  MAXIMUM6:   0.0004500  CONVERGED : NO
 RMSQ DR    :   0.0775024  MAXIMUM :   0.0012000  CONVERGED : NO
 MAX DR     :   0.2293108  MAXIMUM :   0.0018000  CONVERGED : NO
 


 HESSIAN EIGENVALUES


                1           2           3           4           5           6
             0.00707     0.09356     0.13869     0.42030     0.72842     0.97258
 


                7           8           9          10          11          12
             1.00000     1.00000     1.00000     1.00000     1.00000     1.13564
 


               13          14
             1.18565     4.10176
 


 NEWTON STEP 0.465 EXCEEDED TRUST RADIUS 0.300
 LAMBDA ITERATION CONVERGED IN 7 CYCLES
 LAMBDA FOR LMQA STEP: 0.442E-02

  |TANGENTIAL STEP| =   0.300000  |PARALLEL STEP| =   0.009970


 STEP IN NORMAL COORDINATES

              1          2          3          4          5          6
          -0.005197  -0.000036   0.187697  -0.122513  -0.000109  -0.007698

              7          8          9         10         11         12
           0.147311   0.000037  -0.012249   0.058443   0.000067   0.117140

             13         14         15
           0.023095   0.000015   0.015891

 DISPLACEMENT STEP IN ANGSTROM

  NO.  ATOM        X             Y             Z

    1  O       -0.001816     -0.000007      0.075091
    2  C       -0.035897     -0.000016     -0.048660
    3  H        0.099241      0.000050     -0.013405
    4  N        0.018955      0.000025      0.000671
    5  H       -0.004155     -0.000005     -0.044876
    6  H       -0.017295      0.005918     -0.037696
    7  H       -0.017296     -0.005975     -0.037720


 ACTIVE CARTESIAN DISPLACEMENT STEP

              1          2          3          4          5          6
          -0.005197  -0.000036   0.187697  -0.122513  -0.000109  -0.007698

              7          8          9         10         11         12
           0.147311   0.000037  -0.012249   0.058443   0.000067   0.117140

             13         14         15
           0.023095   0.000015   0.015891
 
 PREDICTED ENERGY CHANGE: -0.001757252
 
 INTERPOLATION DISTANCE: 4.5183341948


 COORDINATES OF OPTIMIZATION STEP 29 IN ANGSTROM

  NO.  ATOM        X              Y              Z        Z-ATOM   MASS   TYPE

    1  O        -0.751041      -0.000391       1.448853       8    15.999  QM
    2  C         0.376917       0.000202       1.191377       6    12.011  QM
    3  H         0.821738       0.000492      -1.019126       1     1.008  QM
    4  N         0.267220       0.000144      -1.932842       7    14.007  QM
    5  H        -0.775936       0.000246      -1.806771       1     1.008  QM
    6  H         0.506660      -0.840975      -2.502645       1     1.008  QM
    7  H         0.506780       0.840713      -2.503333       1     1.008  QM


 
 NEW SCF-ENERGY CALCULATED IN 11 CYCLES
 

 TOTAL ENERGY    =       -170.027571974

 ENERGY CHANGE =         -0.000196994
 ENERGY RATIO  =          0.112103426
 TRUST RADIUS  =          0.150000000
 
 BFGS DELTA*GAMMA: 0.568E-02
 
 BFGS DELTA*DE2*DELTA: 0.277E-02
 
 *** ENTERING OPTIMIZATION CYCLE: 30 ***
 

 PROJECTED CARTESIAN GRADIENTS IN A.U.

  NO.  ATOM        X             Y             Z

    1  O       -0.014383     -0.000007     -0.001936
    2  C        0.018400      0.000009     -0.000726
    3  H        0.014587      0.000004      0.010837
    4  N       -0.001241      0.000011      0.004824
    5  H       -0.013497     -0.000009     -0.006772
    6  H       -0.001338     -0.004190     -0.005920
    7  H       -0.001341      0.004152     -0.005908


 ACTIVE CARTESIAN GRADIENTS

              1          2          3          4          5          6
          -0.022217  -0.000006  -0.007890   0.001184  -0.000002  -0.001783

              7          8          9         10         11         12
           0.017259   0.000002   0.008063   0.010480   0.000030   0.010138

             13         14         15
          -0.008390   0.000011  -0.005899


 FULL LOCAL GRADIENT

              1          2          3          4          5          6
          -0.007744  -0.000005   0.023577  -0.000957   0.000002   0.001493

              7          8          9         10         11         12
          -0.015030   0.000000  -0.002756  -0.009848  -0.000030  -0.013670

             13         14         15
           0.008359  -0.000011   0.005909


 TANGENTIAL LOCAL GRADIENTS IN A.U.

              1          2          3          4          5          6
          -0.000005   0.023577  -0.000957   0.000002   0.001493  -0.015030

              7          8          9         10         11         12
           0.000000  -0.002756  -0.009848  -0.000030  -0.013670   0.008359

             13         14
          -0.000011   0.005909

 COSANG =         0.669281596
 
 RMSQ FORCE :   0.0091852  MAXIMUM :   0.0003000  CONVERGED : NO
 MAX FORCE  :   0.0235769  MAXIMUM :   0.0004500  CONVERGED : NO
 RMSQ FORCE6:   0.0075309  MAXIMUM6:   0.0003000  CONVERGED : NO
 MAX FORCE6 :   0.0300883  MAXIMUM6:   0.0004500  CONVERGED : NO
 RMSQ DR    :   0.0775024  MAXIMUM :   0.0012000  CONVERGED : NO
 MAX DR     :   0.1876967  MAXIMUM :   0.0018000  CONVERGED : NO
 


 HESSIAN EIGENVALUES


                1           2           3           4           5           6
             0.01061     0.13654     0.16340     0.47069     0.73119     0.95171
 


                7           8           9          10          11          12
             1.00000     1.00000     1.00000     1.00000     1.00000     1.07314
 


               13          14
             1.15563     3.31661
 


 NEWTON STEP 0.167 EXCEEDED TRUST RADIUS 0.150
 LAMBDA ITERATION CONVERGED IN 8 CYCLES
 LAMBDA FOR LMQA STEP: 0.157E-02

  |TANGENTIAL STEP| =   0.150000  |PARALLEL STEP| =   0.002491


 STEP IN NORMAL COORDINATES

              1          2          3          4          5          6
           0.018310   0.000021  -0.091692   0.056503   0.000053   0.014454

              7          8          9         10         11         12
          -0.071323  -0.000028   0.001728  -0.024309  -0.000037  -0.068058

             13         14         15
           0.006375  -0.000013  -0.002937

 DISPLACEMENT STEP IN ANGSTROM

  NO.  ATOM        X             Y             Z

    1  O        0.006272      0.000006     -0.038136
    2  C        0.011441      0.000005      0.026896
    3  H       -0.047593     -0.000028      0.004264
    4  N       -0.008700     -0.000012     -0.003152
    5  H        0.006160     -0.000001      0.018223
    6  H        0.004690     -0.001082      0.024172
    7  H        0.004691      0.001116      0.024182


 ACTIVE CARTESIAN DISPLACEMENT STEP

              1          2          3          4          5          6
           0.018310   0.000021  -0.091692   0.056503   0.000053   0.014454

              7          8          9         10         11         12
          -0.071323  -0.000028   0.001728  -0.024309  -0.000037  -0.068058

             13         14         15
           0.006375  -0.000013  -0.002937
 
 PREDICTED ENERGY CHANGE: -0.000949975
 
 INTERPOLATION DISTANCE: 4.5183341948


 COORDINATES OF OPTIMIZATION STEP 30 IN ANGSTROM

  NO.  ATOM        X              Y              Z        Z-ATOM   MASS   TYPE

    1  O        -0.744768      -0.000385       1.410717       8    15.999  QM
    2  C         0.388358       0.000206       1.218272       6    12.011  QM
    3  H         0.774145       0.000464      -1.014862       1     1.008  QM
    4  N         0.258520       0.000132      -1.935994       7    14.007  QM
    5  H        -0.769776       0.000245      -1.788548       1     1.008  QM
    6  H         0.511350      -0.842057      -2.478473       1     1.008  QM
    7  H         0.511472       0.841829      -2.479151       1     1.008  QM


 
 NEW SCF-ENERGY CALCULATED IN 12 CYCLES
 

 TOTAL ENERGY    =       -170.028485687

 ENERGY CHANGE =         -0.000913713
 ENERGY RATIO  =          0.961828647
 TRUST RADIUS  =          0.300000000
 
 BFGS DELTA*GAMMA: 0.179E-02
 
 BFGS DELTA*DE2*DELTA: 0.178E-02
 
 *** ENTERING OPTIMIZATION CYCLE: 31 ***
 

 PROJECTED CARTESIAN GRADIENTS IN A.U.

  NO.  ATOM        X             Y             Z

    1  O        0.001553      0.000001     -0.003721
    2  C       -0.000440     -0.000000      0.005599
    3  H        0.006759      0.000002      0.006162
    4  N       -0.001127      0.000004     -0.002640
    5  H       -0.003934     -0.000004     -0.002338
    6  H       -0.001646      0.001026      0.000753
    7  H       -0.001646     -0.001039      0.000760


 ACTIVE CARTESIAN GRADIENTS

              1          2          3          4          5          6
           0.002375   0.000001  -0.004401   0.000229  -0.000001   0.005081

              7          8          9         10         11         12
           0.008118   0.000002   0.005583   0.004145   0.000011  -0.001361

             13         14         15
          -0.000446   0.000003   0.001460


 FULL LOCAL GRADIENT

              1          2          3          4          5          6
          -0.004281   0.000000  -0.000720  -0.003481   0.000000  -0.005555

              7          8          9         10         11         12
          -0.008473  -0.000001  -0.004256  -0.003912  -0.000011  -0.000063

             13         14         15
           0.000423  -0.000003  -0.001452


 TANGENTIAL LOCAL GRADIENTS IN A.U.

              1          2          3          4          5          6
           0.000000  -0.000720  -0.003481   0.000000  -0.005555  -0.008473

              7          8          9         10         11         12
          -0.000001  -0.004256  -0.003912  -0.000011  -0.000063   0.000423

             13         14
          -0.000003  -0.001452

 COSANG =         0.358722997
 
 RMSQ FORCE :   0.0032841  MAXIMUM :   0.0003000  CONVERGED : NO
 MAX FORCE  :   0.0084735  MAXIMUM :   0.0004500  CONVERGED : NO
 RMSQ FORCE6:   0.0059587  MAXIMUM6:   0.0003000  CONVERGED : NO
 MAX FORCE6 :   0.0223942  MAXIMUM6:   0.0004500  CONVERGED : NO
 RMSQ DR    :   0.0387352  MAXIMUM :   0.0012000  CONVERGED : NO
 MAX DR     :   0.0916916  MAXIMUM :   0.0018000  CONVERGED : NO
 


 HESSIAN EIGENVALUES


                1           2           3           4           5           6
             0.02043     0.08477     0.14091     0.41345     0.73489     0.96123
 


                7           8           9          10          11          12
             1.00000     1.00000     1.00000     1.00000     1.00000     1.13299
 


               13          14
             1.19535     3.27964
 


 LAMBDA FOR LMQA STEP: 0.00

  |TANGENTIAL STEP| =   0.278663  |PARALLEL STEP| =   0.008601


 STEP IN NORMAL COORDINATES

              1          2          3          4          5          6
          -0.064918  -0.000070   0.193149  -0.148460  -0.000081  -0.063155

              7          8          9         10         11         12
          -0.041064  -0.000017  -0.008699  -0.085614  -0.000071  -0.032544

             13         14         15
           0.003234  -0.000033  -0.004019

 DISPLACEMENT STEP IN ANGSTROM

  NO.  ATOM        X             Y             Z

    1  O       -0.022466     -0.000021      0.082790
    2  C       -0.016133      0.000002     -0.074901
    3  H        0.025696      0.000009     -0.032188
    4  N        0.018037      0.000003     -0.022522
    5  H        0.044395      0.000037      0.062073
    6  H        0.003933     -0.001495     -0.008570
    7  H        0.003936      0.001513     -0.008645


 ACTIVE CARTESIAN DISPLACEMENT STEP

              1          2          3          4          5          6
          -0.064918  -0.000070   0.193149  -0.148460  -0.000081  -0.063155

              7          8          9         10         11         12
          -0.041064  -0.000017  -0.008699  -0.085614  -0.000071  -0.032544

             13         14         15
           0.003234  -0.000033  -0.004019
 
 PREDICTED ENERGY CHANGE: -0.001044320
 
 INTERPOLATION DISTANCE: 4.5183341948


 COORDINATES OF OPTIMIZATION STEP 31 IN ANGSTROM

  NO.  ATOM        X              Y              Z        Z-ATOM   MASS   TYPE

    1  O        -0.767235      -0.000406       1.493507       8    15.999  QM
    2  C         0.372225       0.000208       1.143372       6    12.011  QM
    3  H         0.799841       0.000474      -1.047051       1     1.008  QM
    4  N         0.276557       0.000135      -1.958516       7    14.007  QM
    5  H        -0.725381       0.000282      -1.726476       1     1.008  QM
    6  H         0.515283      -0.843552      -2.487042       1     1.008  QM
    7  H         0.515407       0.843341      -2.487796       1     1.008  QM


 
 NEW SCF-ENERGY CALCULATED IN 12 CYCLES
 

 TOTAL ENERGY    =       -170.026112530

 ENERGY CHANGE =          0.002373156
 ENERGY RATIO  =         -2.272442171
 TRUST RADIUS  =          0.150000000
 
 *** LAST STEP WAS REJECTED ***
 


 FULL LOCAL GRADIENT
[truncated: 2,051,901 more chars]
