# Supplementary material for: Constrained Structure Minimizations on Hyperspheres for Minimum Energy Path Following
Source: J Chem Inf Model. 2025 Apr 1;65(7):3488–501. doi: 10.1021/acs.jcim.4c02351 (PMC12004539; doi:10.1021/acs.jcim.4c02351)
Supplement: Supplementary file 1 — ci4c02351_si_001.zip [file ci4c02351_si_001.zip › data_availability/rxn10/outputs/TS/rxn10-TS.out]

 Executing /usr/local/deMon/6.2.4/object.mpi/deMon.6.2.4.mpi.

node11
node11
node11
node11
node11
node11
node11
node11
node11
node11
node11
node11
node11
node11
node11
node11
node11
node11
node11
node11
node11
node11
node11
node11
(node11:0,1,2,3,4,5,6,7,8,9,10,11,12,13,14,15,16,17,18,19,20,21,22,23)

real	0m21.291s
user	6m15.303s
sys	2m10.263s
4.5M	.
 ******************************************************************************
 ******************************************************************************
 ***                                                                        ***
 ***                              PROGRAM deMon2k                           ***
 ***                                                                        ***
 ***                        (VERSION 6.2.4, Sep. 2023)                      ***
 ***                                                                        ***
 ***     COPYRIGHT (C) BY THE INTERNATIONAL DEMON DEVELOPERS COMMUNITY      ***
 ***                                                                        ***
 ***  AUTHORS: A.M. Koster, G. Geudtner, A. Alvarez-Ibarra, M.C. Amirani,   ***
 ***           P. Calaminici, A.A.M. Carranza, M.E. Casida, J. Carmona-     ***
 ***           Espindola, J. Cuny, F.A. Delesma, R. Delgado-Venegas, V.D.   ***
 ***           Dominguez, R. Flores-Moreno, G.U. Gamboa, A. Goursot, T.     ***
 ***           Heine, K. Hermann, A. Ipatov, F. Janetzko, A. de la Lande,   ***
 ***           F. Louisnard, J. Martin del Campo, N. Pedroza Montero, L.G.  ***
 ***           M. Pettersson, D. Mejia-Rodriguez, J. Reveles, J. Vasquez-   ***
 ***           Perez, A. Vela, B. Zuniga-Gutierrez and D.R. Salahub         ***
 ***                                                                        ***
 ******************************************************************************
 ******************************************************************************
                                                                                

 FIRST TIMING           DATE: TUE DEC 05 16:18:29 2023  TOTAL TIME:       0.090
                                                                                

 INITIALIZATION                   STEP TIME:     0.034  TOTAL TIME:       0.126

 ******************************************************************************

 OPT TS-RNX9

 ******************************************************************************

 
 *** MOLECULAR SIMULATION DATA ***
 
 MOLECULAR CHARGE: 1
 NUMBER OF ATOMS: 7
 MOLECULAR SIMULATION TYPE: QM ONLY
 
 *** MOLECULAR QM DATA ***
 
 MULTIPLICITY: 1
 NUMBER OF QM ATOMS: 7
 NUMBER OF ELECTRONS: 24
 
 *** SCF OPTIONS ***
 
 SCF THEORY: RESTRICTED KOHN-SHAM (RKS)
 DIAGONALIZER: RS
 START GUESS: HUECKEL DENSITY
 SCF TOLERANCE: 0.100E-08
 SCF/SCP TOLERANCE WILL BE TIGHTEN
 POTENTIAL DENSITY: FITTED DENSITY
 NUMBER OF SCF ITERATIONS: 1000
 DIIS ACCELERATION: ON
 XC-POTENTIAL: PBE96 - PBE
 GRID TECHNIQUE: ADAPTIVE
 GRID PRUNING: ON
 GRID METHOD: DIRECT
 GRID GENERATING FUNCTION: SCF
 GRID TOLERANCE: 0.100E-04
 ATOMIC WEIGHT FUNCTION: BECKE SCREENED
 RADIAL QUADRATURE TYPE: GAUSS-CHEBYSHEV
 SCF METHODE: DIRECT & DOUBLE ASYMPTOTIC EXPANSION
 FREEZE AUXILIARY FUNCTIONS: OFF
 ANALYTICAL FIT SOLVER: DIAGONAL SVD
 SVD THRESHOLD: 0.100E-05
 SCF SCREENING: 0.417E-11
 SYMMETRY USE: NONE
 ROTATION OF THE ANGULAR GRIDS: ON
 SCF PRINTING UNTIL CYCLE 0
 SPHERICAL ORBITALS WILL BE USED
 
 *** GEOMETRY OPTIMIZATION OPTIONS ***
 
 NUMBER OF OPTIMIZATION STEPS: 200
 MAXIMUM OPTIMIZATION STEP: 0.300
 OPTMIZATION TOLERANCE: 0.100E-04
 COORDINATE SYSTEM: INTERNAL REDUNDANT
 TRANSITION STATE SEARCH
 FOLLOWING LOWEST MODE OF HESSIAN
 HESSIAN UPDATE: POWELL
 STEP TYPE: LEVENBERG-MARQUARDT
 THE START HESSIAN IS ANALYTICALLY CALCULATED
 NO WEIGHT DERIVATIVES WILL BE USED
 
 *** ACTIVATED INTERFACE PORTS ***
 
 FILE deMon.mol WILL BE WRITTEN
 
 
 *** GEOMETRY ***


 ORIGINAL INPUT ORIENTATION IN ANGSTROM

  NO.  ATOM        X              Y              Z        Z-ATOM   MASS

    1  O        -0.569427      -0.000289       1.436359       8    15.999
    2  C         0.388732       0.000286       0.817185       6    12.011
    3  H         1.184270       0.000750       0.043032       1     1.008
    4  N         0.179235       0.000036      -1.667898       7    14.007
    5  H        -0.847967      -0.000109      -1.759001       1     1.008
    6  H         0.522576      -0.830366      -2.172713       1     1.008
    7  H         0.522365       0.830310      -2.173066       1     1.008


 GENERATED Z-MATRIX IN ANGSTROM

  NO.  ATOM     NB    RAB     NC    THABC    ND    PHABCD  NCODE Z-ATOM   MASS

    1  C                                                            6    12.011
    2  O         1    1.1408                                        8    15.999
    3  H         1    1.1100    2  168.6516                  RAD    1     1.008
    4  N         3    1.9843    1  103.7886    2    0.0000   RAD    7    14.007
    5  H         4    1.0307    3  104.6966    1  123.6313   RAD    1     1.008
    6  H         4    1.0307    3  104.7073    1 -123.5739   RAD    1     1.008
    7  H         4    1.0312    3  125.4992    1    0.0345   RAD    1     1.008


 GENERATED Z-MATRIX ORIENTATION IN ANGSTROM

  NO.  ATOM        X            Y            Z      Z-ATOM   MASS   TYPE OPTXYZ

    1  C         0.000000     0.000000     0.000000     6    12.011  QM       
    2  O         0.000000     0.000000     1.140809     8    15.999  QM       
    3  H         0.218429     0.000000    -1.088339     1     1.008  QM       
    4  N         2.200912     0.000000    -1.172823     7    14.007  QM       
    5  H         2.438649    -0.830082    -1.735613     1     1.008  QM       
    6  H         2.438872     0.830594    -1.734764     1     1.008  QM       
    7  H         2.834942    -0.000506    -0.359528     1     1.008  QM       


 
 
 *** ERI STATISTIC ***
 
 Est. Integrated ERIs: 810703
 Est. Asymptotic ERIS: 0
                                                                                

 INPUT                            STEP TIME:     0.055  TOTAL TIME:       0.182
 
 *** THE GENERATED Z-MATRIX ORIENTATION IS USED ***
 
 POINT GROUP: C1
 
 GROUP ORDER: 1


 STANDARD ORIENTATION IN ANGSTROM

  NO.  ATOM        X              Y              Z        Z-ATOM   MASS   TYPE

    1  C        -0.668737      -0.517831       0.000001       6    12.011  QM
    2  O        -1.437476       0.325072      -0.000000       8    15.999  QM
    3  H         0.226034      -1.174777       0.000001       1     1.008  QM
    4  N         1.747750       0.098707      -0.000000       7    14.007  QM
    5  H         2.302644      -0.156918       0.830082       1     1.008  QM
    6  H         2.302236      -0.156141      -0.830594       1     1.008  QM
    7  H         1.668169       1.126865       0.000505       1     1.008  QM
                                                                                

 SYMMETRY ANALYSIS                STEP TIME:     0.000  TOTAL TIME:       0.185
 
 NUMBER OF TB ORBITALS: 19
                                                                                

 START GUESS                      STEP TIME:     2.583  TOTAL TIME:       2.769
 
 
 GENERAL BASIS SET: (DZVP-GGA)
 
 NUMBER OF SHELLS: 30
 NUMBER OF ORBITALS: 65
 NUMBER OF PRIMITIVE GAUSSIAN EXPONENTS: 69
 
 
 GENERAL AUXIS SET: (GEN-A2*)
 
 NUMBER OF AUXILIARY FUNCTION SETS: 37
 NUMBER OF AUXILIARY FUNCTION SHELLS: 89
 NUMBER OF AUXILIARY FUNCTION: 367
 
 
 
 *** WARNING IN INVCDERI ***
 
 *** 5 COULOMB EIGENVALUES ARE QUENCHED ***
                                                                                

 MPI AUXILIARY FUNCTION FIT       STEP TIME:     0.043  TOTAL TIME:       2.818  
                                                                                

 CORE INTEGRALS                   STEP TIME:     0.051  TOTAL TIME:       2.822
                                                                                

 NULLSPACE                        STEP TIME:     0.004  TOTAL TIME:       2.831
                                                                                

 ADAPTIVE GRID GENERATION         STEP TIME:     0.108  TOTAL TIME:       2.960

 CYCLE:    1    EUPPER =     -214.304196365539    CDMIX =        0.300000000000
 CYCLE:    1    ELOWER =     -348.459187933541    SHIFT =        0.000000000000
 CYCLE:    1    EXC    =      -21.074496493101    ERCDC =       12.661469302869
 CYCLE:    1    ETOTAL =     -235.378692858640    ERROR =      134.154991568002

 CYCLE:    2    EUPPER =     -211.963645594578    CDMIX =        0.300000000000
 CYCLE:    2    ELOWER =     -214.268621876537    SHIFT =        0.000000000000
 CYCLE:    2    EXC    =      -21.478067939847    ERCDC =        1.432342420174
 CYCLE:    2    ETOTAL =     -233.441713534425    ERROR =        2.304976281959

 CYCLE:    3    EUPPER =     -213.641747595824    CDMIX =        0.300000000000
 CYCLE:    3    ELOWER =     -214.131226006397    SHIFT =        0.000000000000
 CYCLE:    3    EXC    =      -21.680923338806    ERCDC =        0.813256143803
 CYCLE:    3    ETOTAL =     -235.322670934629    ERROR =        0.489478410573

 CYCLE:    4    EUPPER =     -214.071070634456    CDMIX =        0.300000000000
 CYCLE:    4    ELOWER =     -214.132135812927    SHIFT =        0.000000000000
 CYCLE:    4    EXC    =      -21.770996257833    ERCDC =        0.176196099553
 CYCLE:    4    ETOTAL =     -235.842066892289    ERROR =        0.061065178471

 CYCLE:    5    EUPPER =     -214.192142455326    CDMIX =        0.300000000000
 CYCLE:    5    ELOWER =     -214.208982491555    SHIFT =        0.000000000000
 CYCLE:    5    EXC    =      -21.804710986034    ERCDC =        0.087169378664
 CYCLE:    5    ETOTAL =     -235.996853441359    ERROR =        0.016840036230

 CYCLE:    6    EUPPER =     -214.197898556061    CDMIX =        0.300000000000
 CYCLE:    6    ELOWER =     -214.204346143811    SHIFT =        0.000000000000
 CYCLE:    6    EXC    =      -21.827945419905    ERCDC =        0.044763507870
 CYCLE:    6    ETOTAL =     -236.025843975966    ERROR =        0.006447587750

 CYCLE:    7    EUPPER =     -214.209545329458    CDMIX =        0.300000000000
 CYCLE:    7    ELOWER =     -214.212030236820    SHIFT =        0.000000000000
 CYCLE:    7    EXC    =      -21.841246901634    ERCDC =        0.028300857638
 CYCLE:    7    ETOTAL =     -236.050792231092    ERROR =        0.002484907362

 CYCLE:    8    EUPPER =     -214.212410118890    CDMIX =        0.300000000000
 CYCLE:    8    ELOWER =     -214.213414146036    SHIFT =        0.000000000000
 CYCLE:    8    EXC    =      -21.866601101902    EDIIS =        0.016046860911
 CYCLE:    8    ETOTAL =     -236.079011220792    ERROR =        0.001004027146

 CYCLE:    9    EUPPER =     -214.226866065306    CDMIX =        0.300000000000
 CYCLE:    9    ELOWER =     -214.227633620096    SHIFT =        0.000000000000
 CYCLE:    9    EXC    =      -21.863700575665    EDIIS =        0.029828024679
 CYCLE:    9    ETOTAL =     -236.090566640971    ERROR =        0.000767554790

 CYCLE:   10    EUPPER =     -214.218335483741    CDMIX =        0.300000000000
 CYCLE:   10    ELOWER =     -214.218337771463    SHIFT =        0.000000000000
 CYCLE:   10    EXC    =      -21.864219642276    EDIIS =        0.000888062443
 CYCLE:   10    ETOTAL =     -236.082555126017    ERROR =        0.000002287722

 CYCLE:   11    EUPPER =     -214.218836672124    CDMIX =        0.300000000000
 CYCLE:   11    ELOWER =     -214.218836807500    SHIFT =        0.000000000000
 CYCLE:   11    EXC    =      -21.864211410841    EDIIS =        0.000282126249
 CYCLE:   11    ETOTAL =     -236.083048082964    ERROR =        0.000000135377

 CYCLE:   12    EUPPER =     -214.218884694117    CDMIX =        0.300000000000
 CYCLE:   12    ELOWER =     -214.218884788699    SHIFT =        0.000000000000
 CYCLE:   12    EXC    =      -21.864163418430    EDIIS =        0.000305893112
 CYCLE:   12    ETOTAL =     -236.083048112547    ERROR =        0.000000094582

 CYCLE:   13    EUPPER =     -214.218723308880    CDMIX =        0.300000000000
 CYCLE:   13    ELOWER =     -214.218723316767    SHIFT =        0.000000000000
 CYCLE:   13    EXC    =      -21.864202572464    EDIIS =        0.000075445173
 CYCLE:   13    ETOTAL =     -236.082925881343    ERROR =        0.000000007887

 CYCLE:   14    EUPPER =     -214.218800230905    CDMIX =        0.300000000000
 CYCLE:   14    ELOWER =     -214.218800232004    SHIFT =        0.000000000000
 CYCLE:   14    EXC    =      -21.864195349346    EDIIS =        0.000032344566
 CYCLE:   14    ETOTAL =     -236.082995580251    ERROR =        0.000000001099

 CYCLE:   15    EUPPER =     -214.218783078207    CDMIX =        0.300000000000
 CYCLE:   15    ELOWER =     -214.218783078457    SHIFT =        0.000000000000
 CYCLE:   15    EXC    =      -21.864192856748    EDIIS =        0.000016595731
 CYCLE:   15    ETOTAL =     -236.082975934955    ERROR =        0.000000000251

 CYCLE:   16    EUPPER =     -214.218787264386    CDMIX =        0.300000000000
 CYCLE:   16    ELOWER =     -214.218787264547    SHIFT =        0.000000000000
 CYCLE:   16    EXC    =      -21.864190707173    EDIIS =        0.000011759508
 CYCLE:   16    ETOTAL =     -236.082977971559    ERROR =        0.000000000161

 CYCLE:   17    EUPPER =     -214.218779235652    CDMIX =        0.300000000000
 CYCLE:   17    ELOWER =     -214.218779235727    SHIFT =        0.000000000000
 CYCLE:   17    EXC    =      -21.864195620675    EDIIS =        0.000009785307
 CYCLE:   17    ETOTAL =     -236.082974856327    ERROR =        0.000000000075

 CYCLE:   18    EUPPER =     -214.218785463115    CDMIX =        0.300000000000
 CYCLE:   18    ELOWER =     -214.218785463173    SHIFT =        0.000000000000
 CYCLE:   18    EXC    =      -21.864195341375    EDIIS =        0.000006573142
 CYCLE:   18    ETOTAL =     -236.082980804490    ERROR =        0.000000000058

 CYCLE:   19    EUPPER =     -214.218790901378    CDMIX =        0.200000000000
 CYCLE:   19    ELOWER =     -214.218790901587    SHIFT =        0.000000000000
 CYCLE:   19    EXC    =      -21.864190856882    EDIIS =        0.000014484890
 CYCLE:   19    ETOTAL =     -236.082981758260    ERROR =        0.000000000208

 CYCLE:   20    EUPPER =     -214.218779473286    CDMIX =        0.200000000000
 CYCLE:   20    ELOWER =     -214.218779473375    SHIFT =        0.000000000000
 CYCLE:   20    EXC    =      -21.864194356023    EDIIS =        0.000011020634
 CYCLE:   20    ETOTAL =     -236.082973829309    ERROR =        0.000000000089

 CYCLE:   21    EUPPER =     -214.218782750695    CDMIX =        0.133333333333
 CYCLE:   21    ELOWER =     -214.218782751142    SHIFT =        0.000000000000
 CYCLE:   21    EXC    =      -21.864197684895    EDIIS =        0.000019384438
 CYCLE:   21    ETOTAL =     -236.082980435590    ERROR =        0.000000000447

 CYCLE:   22    EUPPER =     -214.218795221489    CDMIX =        0.133333333333
 CYCLE:   22    ELOWER =     -214.218795221871    SHIFT =        0.000000000000
 CYCLE:   22    EXC    =      -21.864193916318    EDIIS =        0.000019151274
 CYCLE:   22    ETOTAL =     -236.082989137807    ERROR =        0.000000000382

 CYCLE:   23    EUPPER =     -214.218784651744    CDMIX =        0.133333333333
 CYCLE:   23    ELOWER =     -214.218784651745    SHIFT =        0.000000000000
 CYCLE:   23    EXC    =      -21.864193353182    EDIIS =        0.000000584506
 CYCLE:   23    ETOTAL =     -236.082978004926    ERROR =        0.000000000001

 CYCLE:   24    EUPPER =     -214.218784121093    CDMIX =        0.100000000000
 CYCLE:   24    ELOWER =     -214.218784121095    SHIFT =        0.000000000000
 CYCLE:   24    EXC    =      -21.864193928574    ERCDC =        0.000001142882
 CYCLE:   24    ETOTAL =     -236.082978049667    ERROR =        0.000000000002
 
 *** SCF CONVERGED ***
 
 
 RANDOMIZED SCF GRID GENERATED IN 11 CYCLES
 

 ELECTRONIC CORE ENERGY      =       -355.236755604
 ELECTRONIC COULOMB ENERGY   =        141.017979291
 ELECTRONIC HARTREE ENERGY   =       -214.218776313

 EXCHANGE ENERGY             =        -21.090405975
 CORRELATION ENERGY          =         -0.773817097
 EXCHANGE-CORRELATION ENERGY =        -21.864223073

 ELECTRONIC SCF ENERGY       =       -236.082999385
 NUCLEAR-REPULSION ENERGY    =         66.106508768
 TOTAL SCF ENERGY            =       -169.976490617
                                                                                

 SCF ITERATION                    STEP TIME:     1.224  TOTAL TIME:       4.287
 
 
 
 ***************************************
 *** MOLECULAR GEOMETRY OPTIMIZATION ***
 ***************************************
 
 NUMBER OF REDUNDANT VARIABLES: 18
 NUMBER OF PRIMITIVE COORDINATES: 18
 
 *** ACTIVE DEGREES OF FREEDOM: 15 ***
                                                                                

 I/O MPGMAS INTERCOMM             STEP TIME:     0.009  TOTAL TIME:       4.929
                                                                                

 I/O GRK INTERCOMM                STEP TIME:     0.012  TOTAL TIME:       5.209
 
 *** LINEAR RESPONSE LOOP ***
 
 ATOM:    1
 
 
 ATOM:    2
 
 
 ATOM:    3
 
 
 ATOM:    4
 
 
 ATOM:    5
 
 
 ATOM:    6
 
 
 ATOM:    7
 
 
 THE START HESSIAN WAS CALCULATED
 
 
 *** ENTERING OPTIMIZATION CYCLE: 1 ***
 
 
 RMSQ FORCE :   0.0013379  MAXIMUM :   0.0000100  CONVERGED : NO
 MAX FORCE  :   0.0047710  MAXIMUM :   0.0000150  CONVERGED : NO
 
 LAMBDA ITERATION CONVERGED IN 14 CYCLES
 
 
 Z-MATRIX VARIABLES OF OPTIMIZATION CYCLE 1 IN ANGSTROM
 
 R1              1.140932
 R2              1.104786
 R3              2.017893
 R4              1.031004
 R5              1.031043
 R6              1.030795
 A1            171.223250
 A2            101.929547
 A3            104.603080
 A4            104.063647
 A5            126.551847
 D1              0.000000
 D2            122.450071
 D3           -125.313914
 D4             -1.738049
 
 
 *** WARNING IN CHKBEND ***
 
 *** A NEAR LINEAR BEND WAS DETECTED ***
 
 
 *** RESTART GEOMETRY OPTIMIZATION ***
 
 *** BUILD NEW PRIMITIVE COORDINATES ***

 Z-MATRIX OF RESTART OPTIMIZATION STEP IN ANGSTROM

  NO.  ATOM     NB    RAB     NC    THABC    ND    PHABCD  NCODE Z-ATOM   MASS

    1  C                                                            6    12.011
    2  O         1    1.1409                                        8    15.999
    3  XX1       1    1.0000    2   90.0000                  RAD    0     0.000
    4  H         1    1.1048    3   90.0000    2  171.2232   RAD    1     1.008
    5  N         4    2.0179    1  101.9295    3  -90.0000   RAD    7    14.007
    6  H         5    1.0310    4  104.6031    1  122.4501   RAD    1     1.008
    7  H         5    1.0310    4  104.0636    1 -125.3139   RAD    1     1.008
    8  H         5    1.0308    4  126.5518    1   -1.7380   RAD    1     1.008


 COORDINATES OF RESTART OPTIMIZATION STEP IN ANGSTROM

  NO.  ATOM        X            Y            Z      Z-ATOM   MASS   TYPE OPTXYZ

    1  C         0.000000     0.000000     0.000000     6    12.011  QM       
    2  O         0.000000     0.000000     1.140932     8    15.999  QM       
    3  H         0.000000     0.168574    -1.091849     1     1.008  QM       
    4  N         0.000000     2.183413    -1.202831     7    14.007  QM       
    5  H         0.841916     2.413515    -1.751646     1     1.008  QM       
    6  H        -0.816110     2.401780    -1.793872     1     1.008  QM       
    7  H        -0.025115     2.841895    -0.410172     1     1.008  QM       
    8  XX1       1.000000     0.000000     0.000000     0     0.000  --       


 
 NEW SCF-ENERGY CALCULATED IN 45 CYCLES
 

 TOTAL ENERGY    =       -169.976432073
 
 NUMBER OF REDUNDANT VARIABLES: 22
 NUMBER OF PRIMITIVE COORDINATES: 22
 
 *** ACTIVE DEGREES OF FREEDOM: 15 ***
                                                                                

 I/O MPGMAS INTERCOMM             STEP TIME:     0.009  TOTAL TIME:       9.076
                                                                                

 I/O GRK INTERCOMM                STEP TIME:     0.013  TOTAL TIME:       9.358
 
 *** LINEAR RESPONSE LOOP ***
 
 ATOM:    1
 
 
 ATOM:    2
 
 
 ATOM:    3
 
 
 ATOM:    4
 
 
 ATOM:    5
 
 
 ATOM:    6
 
 
 ATOM:    7
 
 
 THE START HESSIAN WAS CALCULATED
 
 
 *** ENTERING OPTIMIZATION CYCLE: 1 ***
 
 
 RMSQ FORCE :   0.0000733  MAXIMUM :   0.0000100  CONVERGED : NO
 MAX FORCE  :   0.0002350  MAXIMUM :   0.0000150  CONVERGED : NO
 
 LAMBDA ITERATION CONVERGED IN 10 CYCLES
 
 
 Z-MATRIX VARIABLES OF OPTIMIZATION CYCLE 1 IN ANGSTROM
 
 R1              1.140965
 R2              1.105221
 R3              2.016513
 R4              1.031058
 R5              1.031009
 R6              1.030790
 A2            101.935417
 A3            103.973866
 A4            104.656741
 A5            126.557318
 D11           171.226879
 D1            -89.755674
 D2            125.468726
 D3           -122.295127
 D4              1.972580
 
 *** SCFTOL TIGHTEN TO 0.750E-09 ***


 COORDINATES OF OPTIMIZATION STEP 1 IN ANGSTROM

  NO.  ATOM        X              Y              Z        Z-ATOM   MASS   TYPE

    1  C         0.000000       0.000000       0.000000       6    12.011  QM
    2  O         0.000000       0.000000       1.140965       8    15.999  QM
    3  H         0.000000       0.168571      -1.092290       1     1.008  QM
    4  N         0.008413       2.181995      -1.203532       7    14.007  QM
    5  H         0.823809       2.395133      -1.797488       1     1.008  QM
    6  H        -0.834120       2.416625      -1.749487       1     1.008  QM
    7  H         0.040205       2.840548      -0.411178       1     1.008  QM
    8  XX1       1.000000       0.000000       0.000000       0     0.000  --


 
 NEW SCF-ENERGY CALCULATED IN 20 CYCLES
 

 TOTAL ENERGY    =       -169.976433739
                                                                                

 OPTIMIZATION CYCLE               STEP TIME:     7.445  TOTAL TIME:      11.743
 
 *** ENTERING OPTIMIZATION CYCLE: 2 ***
 
 
 RMSQ FORCE :   0.0000090  MAXIMUM :   0.0000100  CONVERGED :YES
 MAX FORCE  :   0.0000224  MAXIMUM :   0.0000150  CONVERGED : NO
 RMSQ DR    :   0.0258199  MAXIMUM :   0.0000400  CONVERGED : NO
 MAX DR     :   0.0905232  MAXIMUM :   0.0000600  CONVERGED : NO
 
 LAMBDA ITERATION CONVERGED IN 7 CYCLES
 
 
 Z-MATRIX VARIABLES OF OPTIMIZATION CYCLE 2 IN ANGSTROM
 
 R1              1.140968
 R2              1.105227
 R3              2.016556
 R4              1.031148
 R5              1.030925
 R6              1.030792
 A2            101.935297
 A3            102.697244
 A4            105.956075
 A5            126.514358
 D11           171.226100
 D1            -89.815900
 D2            131.487491
 D3           -116.294110
 D4              9.438922
 
 *** SCFTOL TIGHTEN TO 0.100E-09 ***


 COORDINATES OF OPTIMIZATION STEP 2 IN ANGSTROM

  NO.  ATOM        X              Y              Z        Z-ATOM   MASS   TYPE

    1  C         0.000000       0.000000       0.000000       6    12.011  QM
    2  O         0.000000       0.000000       1.140968       8    15.999  QM
    3  H         0.000000       0.168587      -1.092294       1     1.008  QM
    4  N         0.006339       2.182064      -1.203506       7    14.007  QM
    5  H         0.760149       2.369221      -1.881746       1     1.008  QM
    6  H        -0.881705       2.443640      -1.657115       1     1.008  QM
    7  H         0.144673       2.839111      -0.421403       1     1.008  QM
    8  XX1       1.000000       0.000000       0.000000       0     0.000  --


 
 NEW SCF-ENERGY CALCULATED IN 17 CYCLES
 

 TOTAL ENERGY    =       -169.976437654
                                                                                

 OPTIMIZATION CYCLE               STEP TIME:     0.701  TOTAL TIME:      12.444
 
 *** ENTERING OPTIMIZATION CYCLE: 3 ***
 
 
 RMSQ FORCE :   0.0000413  MAXIMUM :   0.0000100  CONVERGED : NO
 MAX FORCE  :   0.0000873  MAXIMUM :   0.0000150  CONVERGED : NO
 RMSQ DR    :   0.0516400  MAXIMUM :   0.0000400  CONVERGED : NO
 MAX DR     :   0.1783926  MAXIMUM :   0.0000600  CONVERGED : NO
 
 LAMBDA ITERATION CONVERGED IN 9 CYCLES
 
 
 Z-MATRIX VARIABLES OF OPTIMIZATION CYCLE 3 IN ANGSTROM
 
 R1              1.140978
 R2              1.105254
 R3              2.016381
 R4              1.031226
 R5              1.030831
 R6              1.030823
 A2            101.912478
 A3            101.054293
 A4            108.001050
 A5            126.046911
 D11           171.228333
 D1            -89.489757
 D2            140.549119
 D3           -107.206599
 D4             20.554919


 COORDINATES OF OPTIMIZATION STEP 3 IN ANGSTROM

  NO.  ATOM        X              Y              Z        Z-ATOM   MASS   TYPE

    1  C         0.000000       0.000000       0.000000       6    12.011  QM
    2  O         0.000000       0.000000       1.140978       8    15.999  QM
    3  H         0.000000       0.168548      -1.092327       1     1.008  QM
    4  N         0.017570       2.181823      -1.202817       7    14.007  QM
    5  H         0.660931       2.330772      -1.994857       1     1.008  QM
    6  H        -0.916646       2.492249      -1.508577       1     1.008  QM
    7  H         0.316909       2.827650      -0.457230       1     1.008  QM
    8  XX1       1.000000       0.000000       0.000000       0     0.000  --


 
 NEW SCF-ENERGY CALCULATED IN 26 CYCLES
 

 TOTAL ENERGY    =       -169.976442625
                                                                                

 OPTIMIZATION CYCLE               STEP TIME:     1.015  TOTAL TIME:      13.459
 
 *** ENTERING OPTIMIZATION CYCLE: 4 ***
 
 
 RMSQ FORCE :   0.0000869  MAXIMUM :   0.0000100  CONVERGED : NO
 MAX FORCE  :   0.0001863  MAXIMUM :   0.0000150  CONVERGED : NO
 RMSQ DR    :   0.0774618  MAXIMUM :   0.0000400  CONVERGED : NO
 MAX DR     :   0.2711138  MAXIMUM :   0.0000600  CONVERGED : NO
 
 LAMBDA ITERATION CONVERGED IN 9 CYCLES
 
 
 Z-MATRIX VARIABLES OF OPTIMIZATION CYCLE 4 IN ANGSTROM
 
 R1              1.140976
 R2              1.105327
 R3              2.015473
 R4              1.031387
 R5              1.030728
 R6              1.030762
 A2            101.909888
 A3             99.551417
 A4            110.331315
 A5            125.074255
 D11           171.185606
 D1            -89.573821
 D2            149.590296
 D3            -98.134894
 D4             31.636225


 COORDINATES OF OPTIMIZATION STEP 4 IN ANGSTROM

  NO.  ATOM        X              Y              Z        Z-ATOM   MASS   TYPE

    1  C         0.000000       0.000000       0.000000       6    12.011  QM
    2  O         0.000000       0.000000       1.140976       8    15.999  QM
    3  H         0.000000       0.169374      -1.092273       1     1.008  QM
    4  N         0.014669       2.181852      -1.201117       7    14.007  QM
    5  H         0.529383       2.301593      -2.086832       1     1.008  QM
    6  H        -0.939696       2.539093      -1.355933       1     1.008  QM
    7  H         0.462550       2.808815      -0.516434       1     1.008  QM
    8  XX1       1.000000       0.000000       0.000000       0     0.000  --


 
 NEW SCF-ENERGY CALCULATED IN 28 CYCLES
 

 TOTAL ENERGY    =       -169.976457532
                                                                                

 OPTIMIZATION CYCLE               STEP TIME:     1.086  TOTAL TIME:      14.545
 
 *** ENTERING OPTIMIZATION CYCLE: 5 ***
 
 
 RMSQ FORCE :   0.0001109  MAXIMUM :   0.0000100  CONVERGED : NO
 MAX FORCE  :   0.0002346  MAXIMUM :   0.0000150  CONVERGED : NO
 RMSQ DR    :   0.0774622  MAXIMUM :   0.0000400  CONVERGED : NO
 MAX DR     :   0.2696873  MAXIMUM :   0.0000600  CONVERGED : NO
 
 LAMBDA ITERATION CONVERGED IN 9 CYCLES
 
 
 Z-MATRIX VARIABLES OF OPTIMIZATION CYCLE 5 IN ANGSTROM
 
 R1              1.140977
 R2              1.105437
 R3              2.014933
 R4              1.031464
 R5              1.030659
 R6              1.030721
 A2            101.908729
 A3             98.522511
 A4            112.749627
 A5            123.519327
 D11           171.158514
 D1            -89.733495
 D2            158.710670
 D3            -88.828603
 D4             42.424570


 COORDINATES OF OPTIMIZATION STEP 5 IN ANGSTROM

  NO.  ATOM        X              Y              Z        Z-ATOM   MASS   TYPE

    1  C         0.000000       0.000000       0.000000       6    12.011  QM
    2  O         0.000000       0.000000       1.140977       8    15.999  QM
    3  H         0.000000       0.169907      -1.092302       1     1.008  QM
    4  N         0.009170       2.181932      -1.200120       7    14.007  QM
    5  H         0.379316       2.282015      -2.157665       1     1.008  QM
    6  H        -0.939266       2.585326      -1.201364       1     1.008  QM
    7  H         0.592071       2.781569      -0.597585       1     1.008  QM
    8  XX1       1.000000       0.000000       0.000000       0     0.000  --


 
 NEW SCF-ENERGY CALCULATED IN 28 CYCLES
 

 TOTAL ENERGY    =       -169.976472788
                                                                                

 OPTIMIZATION CYCLE               STEP TIME:     1.083  TOTAL TIME:      15.628
 
 *** ENTERING OPTIMIZATION CYCLE: 6 ***
 
 
 RMSQ FORCE :   0.0001087  MAXIMUM :   0.0000100  CONVERGED : NO
 MAX FORCE  :   0.0002030  MAXIMUM :   0.0000150  CONVERGED : NO
 RMSQ DR    :   0.0774625  MAXIMUM :   0.0000400  CONVERGED : NO
 MAX DR     :   0.2722314  MAXIMUM :   0.0000600  CONVERGED : NO
 
 LAMBDA ITERATION CONVERGED IN 9 CYCLES
 
 
 Z-MATRIX VARIABLES OF OPTIMIZATION CYCLE 6 IN ANGSTROM
 
 R1              1.140998
 R2              1.105522
 R3              2.014114
 R4              1.031498
 R5              1.030657
 R6              1.030708
 A2            101.861248
 A3             97.892241
 A4            115.208583
 A5            121.590874
 D11           171.117633
 D1            -89.252861
 D2            167.885261
 D3            -79.285580
 D4             52.909495


 COORDINATES OF OPTIMIZATION STEP 6 IN ANGSTROM

  NO.  ATOM        X              Y              Z        Z-ATOM   MASS   TYPE

    1  C         0.000000       0.000000       0.000000       6    12.011  QM
    2  O         0.000000       0.000000       1.140998       8    15.999  QM
    3  H         0.000000       0.170700      -1.092264       1     1.008  QM
    4  N         0.025703       2.181926      -1.196959       7    14.007  QM
    5  H         0.239244       2.268699      -2.202374       1     1.008  QM
    6  H        -0.884396       2.641080      -1.044802       1     1.008  QM
    7  H         0.734293       2.739573      -0.697671       1     1.008  QM
    8  XX1       1.000000       0.000000       0.000000       0     0.000  --


 
 NEW SCF-ENERGY CALCULATED IN 29 CYCLES
 

 TOTAL ENERGY    =       -169.976492667
                                                                                

 OPTIMIZATION CYCLE               STEP TIME:     1.123  TOTAL TIME:      16.750
 
 *** ENTERING OPTIMIZATION CYCLE: 7 ***
 
 
 RMSQ FORCE :   0.0000847  MAXIMUM :   0.0000100  CONVERGED : NO
 MAX FORCE  :   0.0001444  MAXIMUM :   0.0000150  CONVERGED : NO
 RMSQ DR    :   0.0774623  MAXIMUM :   0.0000400  CONVERGED : NO
 MAX DR     :   0.2770220  MAXIMUM :   0.0000600  CONVERGED : NO
 
 LAMBDA ITERATION CONVERGED IN 9 CYCLES
 
 
 Z-MATRIX VARIABLES OF OPTIMIZATION CYCLE 7 IN ANGSTROM
 
 R1              1.141002
 R2              1.105559
 R3              2.013651
 R4              1.031573
 R5              1.030615
 R6              1.030630
 A2            101.861907
 A3             97.423418
 A4            117.720942
 A5            119.431807
 D11           171.068015
 D1            -89.392367
 D2            177.072591
 D3            -69.611798
 D4             63.225955


 COORDINATES OF OPTIMIZATION STEP 7 IN ANGSTROM

  NO.  ATOM        X              Y              Z        Z-ATOM   MASS   TYPE

    1  C         0.000000       0.000000       0.000000       6    12.011  QM
    2  O         0.000000       0.000000       1.141002       8    15.999  QM
    3  H         0.000000       0.171651      -1.092152       1     1.008  QM
    4  N         0.020899       2.182561      -1.195096       7    14.007  QM
    5  H         0.072294       2.262906      -2.222251       1     1.008  QM
    6  H        -0.828556       2.686516      -0.900778       1     1.008  QM
    7  H         0.828375       2.700578      -0.818483       1     1.008  QM
    8  XX1       1.000000       0.000000       0.000000       0     0.000  --


 
 NEW SCF-ENERGY CALCULATED IN 26 CYCLES
 

 TOTAL ENERGY    =       -169.976502122
                                                                                

 OPTIMIZATION CYCLE               STEP TIME:     1.018  TOTAL TIME:      17.768
 
 *** ENTERING OPTIMIZATION CYCLE: 8 ***
 
 
 RMSQ FORCE :   0.0001038  MAXIMUM :   0.0000100  CONVERGED : NO
 MAX FORCE  :   0.0002391  MAXIMUM :   0.0000150  CONVERGED : NO
 RMSQ DR    :   0.0774615  MAXIMUM :   0.0000400  CONVERGED : NO
 MAX DR     :   0.2752133  MAXIMUM :   0.0000600  CONVERGED : NO
 
 
 
 Z-MATRIX VARIABLES OF OPTIMIZATION CYCLE 8 IN ANGSTROM
 
 R1              1.140998
 R2              1.105573
 R3              2.013544
 R4              1.031517
 R5              1.030642
 R6              1.030649
 A2            101.891981
 A3             97.688994
 A4            119.362281
 A5            117.572091
 D11           171.097799
 D1            -89.724228
 D2            183.738569
 D3            -62.256579
 D4             70.283066


 COORDINATES OF OPTIMIZATION STEP 8 IN ANGSTROM

  NO.  ATOM        X              Y              Z        Z-ATOM   MASS   TYPE

    1  C         0.000000       0.000000       0.000000       6    12.011  QM
    2  O         0.000000       0.000000       1.140998       8    15.999  QM
    3  H         0.000000       0.171086      -1.092255       1     1.008  QM
    4  N         0.009483       2.181866      -1.197281       7    14.007  QM
    5  H        -0.057532       2.266804      -2.223108       1     1.008  QM
    6  H        -0.782694       2.712116      -0.805474       1     1.008  QM
    7  H         0.872060       2.670248      -0.915000       1     1.008  QM
    8  XX1       1.000000       0.000000       0.000000       0     0.000  --


 
 NEW SCF-ENERGY CALCULATED IN 19 CYCLES
 

 TOTAL ENERGY    =       -169.976500434
                                                                                

 OPTIMIZATION CYCLE               STEP TIME:     0.773  TOTAL TIME:      18.541
 
 *** ENTERING OPTIMIZATION CYCLE: 9 ***
 
 
 RMSQ FORCE :   0.0000518  MAXIMUM :   0.0000100  CONVERGED : NO
 MAX FORCE  :   0.0001138  MAXIMUM :   0.0000150  CONVERGED : NO
 RMSQ DR    :   0.0560287  MAXIMUM :   0.0000400  CONVERGED : NO
 MAX DR     :   0.2007185  MAXIMUM :   0.0000600  CONVERGED : NO
 
 
 
 Z-MATRIX VARIABLES OF OPTIMIZATION CYCLE 9 IN ANGSTROM
 
 R1              1.140996
 R2              1.105536
 R3              2.013906
 R4              1.031510
 R5              1.030648
 R6              1.030632
 A2            101.880555
 A3             97.879728
 A4            119.578323
 A5            117.213173
 D11           171.097297
 D1            -89.519895
 D2            184.842719
 D3            -60.904134
 D4             71.372123


 COORDINATES OF OPTIMIZATION STEP 9 IN ANGSTROM

  NO.  ATOM        X              Y              Z        Z-ATOM   MASS   TYPE

    1  C         0.000000       0.000000       0.000000       6    12.011  QM
    2  O         0.000000       0.000000       1.140996       8    15.999  QM
    3  H         0.000000       0.171089      -1.092217       1     1.008  QM
    4  N         0.016514       2.182208      -1.196850       7    14.007  QM
    5  H        -0.070339       2.271256      -2.220832       1     1.008  QM
    6  H        -0.761760       2.719369      -0.786992       1     1.008  QM
    7  H         0.889390       2.660883      -0.930093       1     1.008  QM
    8  XX1       1.000000       0.000000       0.000000       0     0.000  --


 
 NEW SCF-ENERGY CALCULATED IN 21 CYCLES
 

 TOTAL ENERGY    =       -169.976498902
                                                                                

 OPTIMIZATION CYCLE               STEP TIME:     0.843  TOTAL TIME:      19.384
 
 *** ENTERING OPTIMIZATION CYCLE: 10 ***
 
 
 RMSQ FORCE :   0.0000131  MAXIMUM :   0.0000100  CONVERGED : NO
 MAX FORCE  :   0.0000337  MAXIMUM :   0.0000150  CONVERGED : NO
 RMSQ DR    :   0.0095476  MAXIMUM :   0.0000400  CONVERGED : NO
 MAX DR     :   0.0355444  MAXIMUM :   0.0000600  CONVERGED : NO
 
 
 
 Z-MATRIX VARIABLES OF OPTIMIZATION CYCLE 10 IN ANGSTROM
 
 R1              1.141021
 R2              1.105511
 R3              2.014428
 R4              1.031528
 R5              1.030667
 R6              1.030644
 A2            101.846259
 A3             97.912834
 A4            119.749465
 A5            117.013628
 D11           171.099629
 D1            -89.498742
 D2            185.556932
 D3            -60.074879
 D4             72.144257


 COORDINATES OF OPTIMIZATION STEP 10 IN ANGSTROM

  NO.  ATOM        X              Y              Z        Z-ATOM   MASS   TYPE

    1  C         0.000000       0.000000       0.000000       6    12.011  QM
    2  O         0.000000       0.000000       1.141021       8    15.999  QM
    3  H         0.000000       0.171041      -1.092200       1     1.008  QM
    4  N         0.017248       2.182733      -1.195738       7    14.007  QM
    5  H        -0.082295       2.273148      -2.218463       1     1.008  QM
    6  H        -0.753070       2.723105      -0.775165       1     1.008  QM
    7  H         0.895699       2.657131      -0.939815       1     1.008  QM
    8  XX1       1.000000       0.000000       0.000000       0     0.000  --


 
 NEW SCF-ENERGY CALCULATED IN 15 CYCLES
 

 TOTAL ENERGY    =       -169.976497594
                                                                                

 OPTIMIZATION CYCLE               STEP TIME:     0.635  TOTAL TIME:      20.019
 
 *** ENTERING OPTIMIZATION CYCLE: 11 ***
 
 
 RMSQ FORCE :   0.0000167  MAXIMUM :   0.0000100  CONVERGED : NO
 MAX FORCE  :   0.0000315  MAXIMUM :   0.0000150  CONVERGED : NO
 RMSQ DR    :   0.0061589  MAXIMUM :   0.0000400  CONVERGED : NO
 MAX DR     :   0.0223077  MAXIMUM :   0.0000600  CONVERGED : NO
 
 
 
 Z-MATRIX VARIABLES OF OPTIMIZATION CYCLE 11 IN ANGSTROM
 
 R1              1.141001
 R2              1.105504
 R3              2.014338
 R4              1.031509
 R5              1.030650
 R6              1.030631
 A2            101.856514
 A3             97.921587
 A4            119.832156
 A5            116.925845
 D11           171.102104
 D1            -89.503363
 D2            185.871944
 D3            -59.731659
 D4             72.477414


 COORDINATES OF OPTIMIZATION STEP 11 IN ANGSTROM

  NO.  ATOM        X              Y              Z        Z-ATOM   MASS   TYPE

    1  C         0.000000       0.000000       0.000000       6    12.011  QM
    2  O         0.000000       0.000000       1.141001       8    15.999  QM
    3  H         0.000000       0.170993      -1.092200       1     1.008  QM
    4  N         0.017087       2.182573      -1.196180       7    14.007  QM
    5  H        -0.088035       2.272985      -2.218328       1     1.008  QM
    6  H        -0.749921       2.724449      -0.771554       1     1.008  QM
    7  H         0.897771       2.655415      -0.945151       1     1.008  QM
    8  XX1       1.000000       0.000000       0.000000       0     0.000  --


 
 NEW SCF-ENERGY CALCULATED IN 15 CYCLES
 

 TOTAL ENERGY    =       -169.976497083
                                                                                

 OPTIMIZATION CYCLE               STEP TIME:     0.636  TOTAL TIME:      20.655
 
 *** ENTERING OPTIMIZATION CYCLE: 12 ***
 
 
 *** CONVERGED BY GRADIENT AND ENERGY CRITERIA ***
 *** AFTER 13 ENERGY AND 13 GRADIENT EVALUATIONS ***
 
 
 RMSQ FORCE :   0.0000039  MAXIMUM :   0.0000100  CONVERGED :YES
 MAX FORCE  :   0.0000079  MAXIMUM :   0.0000150  CONVERGED :YES
 RMSQ DR    :   0.0026383  MAXIMUM :   0.0000400  CONVERGED : NO
 MAX DR     :   0.0094743  MAXIMUM :   0.0000600  CONVERGED : NO
 
 
 *** THE GEOMETRY IS OPTIMIZED ***
 
 
 *** OPTIMIZED Z-MATRIX VARIABLES IN ANGSTROM ***
 
 R1              1.141001
 R2              1.105504
 R3              2.014338
 R4              1.031509
 R5              1.030650
 R6              1.030631
 A2            101.856514
 A3             97.921587
 A4            119.832156
 A5            116.925845
 D11           171.102104
 D1            -89.503363
 D2            185.871944
 D3            -59.731659
 D4             72.477414


 FINAL INPUT ORIENTATION IN ANGSTROM

  NO.  ATOM        X              Y              Z        Z-ATOM   MASS   TYPE

    1  C         0.000000       0.000000       0.000000       6    12.011  QM
    2  O         0.000000       0.000000       1.141001       8    15.999  QM
    3  H         0.000000       0.170993      -1.092200       1     1.008  QM
    4  N         0.017087       2.182573      -1.196180       7    14.007  QM
    5  H        -0.088035       2.272985      -2.218328       1     1.008  QM
    6  H        -0.749921       2.724449      -0.771554       1     1.008  QM
    7  H         0.897771       2.655415      -0.945151       1     1.008  QM
    8  XX1       1.000000       0.000000       0.000000       0     0.000  --


 
 *** THE GENERATED Z-MATRIX ORIENTATION IS USED ***
 
 POINT GROUP: C1
 
 GROUP ORDER: 1


 STANDARD ORIENTATION IN ANGSTROM

  NO.  ATOM        X              Y              Z        Z-ATOM   MASS   TYPE

    1  C        -0.663884      -0.512578       0.000079       6    12.011  QM
    2  O        -1.441601       0.322312      -0.000048       8    15.999  QM
    3  H         0.205684      -1.195211      -0.001150       1     1.008  QM
    4  N         1.748517       0.099865       0.000066       7    14.007  QM
    5  H         2.510776      -0.587008      -0.105653       1     1.008  QM
    6  H         1.851202       0.775717      -0.771244       1     1.008  QM
    7  H         1.928410       0.610642       0.876961       1     1.008  QM
    8  XX1      -0.658183      -0.507115       1.000047       0     0.000  --


 ELECTRONIC CORE ENERGY      =       -355.163206399
 ELECTRONIC COULOMB ENERGY   =        140.981886434
 ELECTRONIC HARTREE ENERGY   =       -214.181319964

 EXCHANGE ENERGY             =        -21.090310154
 CORRELATION ENERGY          =         -0.773735352
 EXCHANGE-CORRELATION ENERGY =        -21.864045506

 ELECTRONIC SCF ENERGY       =       -236.045365471
 NUCLEAR-REPULSION ENERGY    =         66.068868388
 TOTAL SCF ENERGY            =       -169.976497083
                                                                                

 OPTIMIZATION CYCLE               CUM. TIME:    16.666  TOTAL TIME:      20.965
 
 TIMING STATISTICS (SECONDS)
 

 TIMER ENTRY                    NUMBER OF CALLS   CUMUL. CPU TIME   CONTRIBUT.

 INITIALIZATION                              1             0.034         0.2 %
 INPUT                                       1             0.055         0.3 %
 MATRIX MULTIPLICATION                    1146             0.020         0.1 %
 DIAGONALIZATION                            94             0.010         0.0 %
 SYMMETRY ANALYSIS                          14             0.001         0.0 %
 START GUESS                                 1             2.583        12.3 %
 CORE INTEGRALS                             14             0.650         3.1 %
 ORTHOGONALIZATION MATRIX                   14             0.039         0.2 %
 MPI DIAGONALIZATION                       396             0.897         4.3 %
                         ON NODE             1             0.925
                         ON NODE             2             0.937
                         ON NODE             3             0.928
                         ON NODE             4             0.934
                         ON NODE             5             0.937
                         ON NODE             6             0.932
                         ON NODE             7             0.932
                         ON NODE             8             0.928
                         ON NODE             9             0.935
                         ON NODE            10             0.928
                         ON NODE            11             0.934
                         ON NODE            12             0.932
                         ON NODE            13             0.939
                         ON NODE            14             0.922
                         ON NODE            15             0.927
                         ON NODE            16             0.927
                         ON NODE            17             0.924
                         ON NODE            18             0.932
                         ON NODE            19             0.928
                         ON NODE            20             0.915
                         ON NODE            21             0.937
                         ON NODE            22             0.924
                         ON NODE            23             0.931
           AVERAGE PER PROCESSOR                           0.928
 MPI AUXILIARY FUNCTION FIT                682             2.537        12.1 %
                         ON NODE             1             2.358
                         ON NODE             2             2.480
                         ON NODE             3             2.525
                         ON NODE             4             2.496
                         ON NODE             5             2.524
                         ON NODE             6             2.461
                         ON NODE             7             2.586
                         ON NODE             8             2.653
                         ON NODE             9             2.567
                         ON NODE            10             2.575
                         ON NODE            11             2.580
                         ON NODE            12             2.551
                         ON NODE            13             2.552
                         ON NODE            14             2.552
                         ON NODE            15             2.555
                         ON NODE            16             2.583
                         ON NODE            17             2.574
                         ON NODE            18             2.572
                         ON NODE            19             2.556
                         ON NODE            20             2.567
                         ON NODE            21             2.572
                         ON NODE            22             2.572
                         ON NODE            23             2.581
           AVERAGE PER PROCESSOR                           2.547
 MPI CORE HAMILTONIAN                       14             0.040         0.2 %
                         ON NODE             1             0.036
                         ON NODE             2             0.036
                         ON NODE             3             0.035
                         ON NODE             4             0.034
                         ON NODE             5             0.032
                         ON NODE             6             0.031
                         ON NODE             7             0.033
                         ON NODE             8             0.029
                         ON NODE             9             0.030
                         ON NODE            10             0.031
                         ON NODE            11             0.028
                         ON NODE            12             0.033
                         ON NODE            13             0.034
                         ON NODE            14             0.030
                         ON NODE            15             0.031
                         ON NODE            16             0.030
                         ON NODE            17             0.033
                         ON NODE            18             0.032
                         ON NODE            19             0.029
                         ON NODE            20             0.030
                         ON NODE            21             0.032
                         ON NODE            22             0.029
                         ON NODE            23             0.034
           AVERAGE PER PROCESSOR                           0.032
 SCF ITERATION                              14            10.819        51.6 %
 NULLSPACE                                   1             0.004         0.0 %
 MPI NEAR J CALCULATION                    347             0.844         4.0 %
                         ON NODE             1             0.577
                         ON NODE             2             0.720
                         ON NODE             3             0.710
                         ON NODE             4             0.717
                         ON NODE             5             0.722
                         ON NODE             6             0.718
                         ON NODE             7             0.716
                         ON NODE             8             0.716
                         ON NODE             9             0.718
                         ON NODE            10             0.721
                         ON NODE            11             0.723
                         ON NODE            12             0.734
                         ON NODE            13             0.723
                         ON NODE            14             0.729
                         ON NODE            15             0.722
                         ON NODE            16             0.721
                         ON NODE            17             0.720
                         ON NODE            18             0.717
                         ON NODE            19             0.685
                         ON NODE            20             0.719
                         ON NODE            21             0.720
                         ON NODE            22             0.727
                         ON NODE            23             0.724
           AVERAGE PER PROCESSOR                           0.718
 MPI FAR J CALCULATION                     347             0.243         1.2 %
                         ON NODE             1             0.463
                         ON NODE             2             0.331
                         ON NODE             3             0.343
                         ON NODE             4             0.344
                         ON NODE             5             0.345
                         ON NODE             6             0.321
                         ON NODE             7             0.326
                         ON NODE             8             0.258
                         ON NODE             9             0.344
                         ON NODE            10             0.348
                         ON NODE            11             0.324
                         ON NODE            12             0.348
                         ON NODE            13             0.345
                         ON NODE            14             0.348
                         ON NODE            15             0.352
                         ON NODE            16             0.354
                         ON NODE            17             0.350
                         ON NODE            18             0.351
                         ON NODE            19             0.387
                         ON NODE            20             0.351
                         ON NODE            21             0.351
                         ON NODE            22             0.358
                         ON NODE            23             0.352
           AVERAGE PER PROCESSOR                           0.343
 GRID INITIALIZATION                         2             0.005         0.0 %
 ADAPTIVE GRID GENERATION                    2             0.290         1.4 %
 MPI XC POTENTIAL                          333             2.922        13.9 %
                         ON NODE             1             2.787
                         ON NODE             2             2.789
                         ON NODE             3             2.787
                         ON NODE             4             2.804
                         ON NODE             5             2.794
                         ON NODE             6             2.802
                         ON NODE             7             2.785
                         ON NODE             8             2.833
                         ON NODE             9             2.790
                         ON NODE            10             2.791
                         ON NODE            11             2.787
                         ON NODE            12             2.900
                         ON NODE            13             2.749
                         ON NODE            14             2.761
                         ON NODE            15             2.745
                         ON NODE            16             2.887
                         ON NODE            17             2.774
                         ON NODE            18             2.919
                         ON NODE            19             2.805
                         ON NODE            20             2.903
                         ON NODE            21             2.765
                         ON NODE            22             2.765
                         ON NODE            23             2.758
           AVERAGE PER PROCESSOR                           2.808
 MPI NEAR ERI CALCULATION                  361             0.922         4.4 %
                         ON NODE             1             0.641
                         ON NODE             2             0.764
                         ON NODE             3             0.762
                         ON NODE             4             0.766
                         ON NODE             5             0.764
                         ON NODE             6             0.764
                         ON NODE             7             0.764
                         ON NODE             8             0.766
                         ON NODE             9             0.764
                         ON NODE            10             0.758
                         ON NODE            11             0.766
                         ON NODE            12             0.764
                         ON NODE            13             0.764
                         ON NODE            14             0.763
                         ON NODE            15             0.763
                         ON NODE            16             0.766
                         ON NODE            17             0.762
                         ON NODE            18             0.761
                         ON NODE            19             0.726
                         ON NODE            20             0.762
                         ON NODE            21             0.755
                         ON NODE            22             0.760
                         ON NODE            23             0.765
           AVERAGE PER PROCESSOR                           0.763
 MPI FAR ERI CALCULATION                   361             0.140         0.7 %
                         ON NODE             1             0.285
                         ON NODE             2             0.169
                         ON NODE             3             0.157
                         ON NODE             4             0.147
                         ON NODE             5             0.162
                         ON NODE             6             0.149
                         ON NODE             7             0.166
                         ON NODE             8             0.162
                         ON NODE             9             0.160
                         ON NODE            10             0.160
                         ON NODE            11             0.158
                         ON NODE            12             0.145
                         ON NODE            13             0.066
                         ON NODE            14             0.071
                         ON NODE            15             0.165
                         ON NODE            16             0.134
                         ON NODE            17             0.114
                         ON NODE            18             0.110
                         ON NODE            19             0.194
                         ON NODE            20             0.137
                         ON NODE            21             0.149
                         ON NODE            22             0.159
                         ON NODE            23             0.102
           AVERAGE PER PROCESSOR                           0.148
 MPI MATRIX MULTIPLICATION                1161             0.797         3.8 %
                         ON NODE             1             0.801
                         ON NODE             2             0.775
                         ON NODE             3             0.803
                         ON NODE             4             0.789
                         ON NODE             5             0.784
                         ON NODE             6             0.790
                         ON NODE             7             0.786
                         ON NODE             8             0.793
                         ON NODE             9             0.787
                         ON NODE            10             0.790
                         ON NODE            11             0.785
                         ON NODE            12             0.793
                         ON NODE            13             0.782
                         ON NODE            14             0.796
                         ON NODE            15             0.785
                         ON NODE            16             0.797
                         ON NODE            17             0.804
                         ON NODE            18             0.791
                         ON NODE            19             0.783
                         ON NODE            20             0.783
                         ON NODE            21             0.790
                         ON NODE            22             0.805
                         ON NODE            23             0.786
           AVERAGE PER PROCESSOR                           0.791
 OPTIMIZATION CYCLE                         12            16.666        79.5 %
 PRIMITIVES                                 24             0.006         0.0 %
 ENERGY GRADIENTS                           13             0.466         2.2 %
 MPI XC ENERGY GRADIENTS                    13             0.197         0.9 %
                         ON NODE             1             0.191
                         ON NODE             2             0.192
                         ON NODE             3             0.192
                         ON NODE             4             0.191
                         ON NODE             5             0.191
                         ON NODE             6             0.192
                         ON NODE             7             0.189
                         ON NODE             8             0.190
                         ON NODE             9             0.191
                         ON NODE            10             0.190
                         ON NODE            11             0.187
                         ON NODE            12             0.188
                         ON NODE            13             0.188
                         ON NODE            14             0.189
                         ON NODE            15             0.191
                         ON NODE            16             0.191
                         ON NODE            17             0.192
                         ON NODE            18             0.190
                         ON NODE            19             0.190
                         ON NODE            20             0.191
                         ON NODE            21             0.192
                         ON NODE            22             0.190
                         ON NODE            23             0.193
           AVERAGE PER PROCESSOR                           0.191
 MPI NEAR ERI GRADIENTS                     27             0.198         0.9 %
                         ON NODE             1             0.181
                         ON NODE             2             0.187
                         ON NODE             3             0.190
                         ON NODE             4             0.182
                         ON NODE             5             0.186
                         ON NODE             6             0.187
                         ON NODE             7             0.189
                         ON NODE             8             0.188
                         ON NODE             9             0.183
                         ON NODE            10             0.190
                         ON NODE            11             0.187
                         ON NODE            12             0.179
                         ON NODE            13             0.185
                         ON NODE            14             0.186
                         ON NODE            15             0.190
                         ON NODE            16             0.189
                         ON NODE            17             0.189
                         ON NODE            18             0.185
                         ON NODE            19             0.185
                         ON NODE            20             0.188
                         ON NODE            21             0.187
                         ON NODE            22             0.186
                         ON NODE            23             0.186
           AVERAGE PER PROCESSOR                           0.187
 MPI FAR ERI GRADIENTS                      27             0.014         0.1 %
                         ON NODE             1             0.029
                         ON NODE             2             0.026
                         ON NODE             3             0.023
                         ON NODE             4             0.027
                         ON NODE             5             0.025
                         ON NODE             6             0.025
                         ON NODE             7             0.027
                         ON NODE             8             0.022
                         ON NODE             9             0.028
                         ON NODE            10             0.022
                         ON NODE            11             0.025
                         ON NODE            12             0.030
                         ON NODE            13             0.027
                         ON NODE            14             0.024
                         ON NODE            15             0.025
                         ON NODE            16             0.023
                         ON NODE            17             0.026
                         ON NODE            18             0.027
                         ON NODE            19             0.027
                         ON NODE            20             0.029
                         ON NODE            21             0.026
                         ON NODE            22             0.023
                         ON NODE            23             0.027
           AVERAGE PER PROCESSOR                           0.025
 MPI CORE HAMILTONIAN GRADIENTS             27             0.148         0.7 %
                         ON NODE             1             0.157
                         ON NODE             2             0.158
                         ON NODE             3             0.160
                         ON NODE             4             0.158
                         ON NODE             5             0.161
                         ON NODE             6             0.156
                         ON NODE             7             0.160
                         ON NODE             8             0.160
                         ON NODE             9             0.155
                         ON NODE            10             0.157
                         ON NODE            11             0.159
                         ON NODE            12             0.152
                         ON NODE            13             0.156
                         ON NODE            14             0.159
                         ON NODE            15             0.156
                         ON NODE            16             0.154
                         ON NODE            17             0.157
                         ON NODE            18             0.155
                         ON NODE            19             0.160
                         ON NODE            20             0.155
                         ON NODE            21             0.161
                         ON NODE            22             0.150
                         ON NODE            23             0.158
           AVERAGE PER PROCESSOR                           0.157
 FORCE CONSTANTS                             2             4.902        23.4 %
 MPI FXC KERNEL                              2             0.393         1.9 %
                         ON NODE             1             0.394
                         ON NODE             2             0.393
                         ON NODE             3             0.393
                         ON NODE             4             0.393
                         ON NODE             5             0.394
                         ON NODE             6             0.393
                         ON NODE             7             0.393
                         ON NODE             8             0.394
                         ON NODE             9             0.394
                         ON NODE            10             0.393
                         ON NODE            11             0.394
                         ON NODE            12             0.394
                         ON NODE            13             0.394
                         ON NODE            14             0.393
                         ON NODE            15             0.394
                         ON NODE            16             0.393
                         ON NODE            17             0.394
                         ON NODE            18             0.394
                         ON NODE            19             0.393
                         ON NODE            20             0.395
                         ON NODE            21             0.394
                         ON NODE            22             0.395
                         ON NODE            23             0.395
           AVERAGE PER PROCESSOR                           0.394
 MPI COULOMB MATRIX                          2             0.491         2.3 %
                         ON NODE             1             0.491
                         ON NODE             2             0.491
                         ON NODE             3             0.491
                         ON NODE             4             0.490
                         ON NODE             5             0.490
                         ON NODE             6             0.490
                         ON NODE             7             0.490
                         ON NODE             8             0.490
                         ON NODE             9             0.490
                         ON NODE            10             0.491
                         ON NODE            11             0.490
                         ON NODE            12             0.488
                         ON NODE            13             0.488
                         ON NODE            14             0.489
                         ON NODE            15             0.491
                         ON NODE            16             0.490
                         ON NODE            17             0.491
                         ON NODE            18             0.489
                         ON NODE            19             0.490
                         ON NODE            20             0.491
                         ON NODE            21             0.490
                         ON NODE            22             0.490
                         ON NODE            23             0.490
           AVERAGE PER PROCESSOR                           0.490
 I/O MPGMAS INTERCOMM                        2             0.018         0.1 %
 SKELETON HESSIAN MATRIX                     2             0.209         1.0 %
 MPI NEAR ERI HESSIAN                        2             0.083         0.4 %
                         ON NODE             1             0.083
                         ON NODE             2             0.083
                         ON NODE             3             0.083
                         ON NODE             4             0.083
                         ON NODE             5             0.083
                         ON NODE             6             0.083
                         ON NODE             7             0.083
                         ON NODE             8             0.082
                         ON NODE             9             0.083
                         ON NODE            10             0.083
                         ON NODE            11             0.083
                         ON NODE            12             0.084
                         ON NODE            13             0.083
                         ON NODE            14             0.083
                         ON NODE            15             0.083
                         ON NODE            16             0.083
                         ON NODE            17             0.083
                         ON NODE            18             0.083
                         ON NODE            19             0.083
                         ON NODE            20             0.083
                         ON NODE            21             0.083
                         ON NODE            22             0.082
                         ON NODE            23             0.083
           AVERAGE PER PROCESSOR                           0.083
 MPI FAR ERI HESSIAN                         2             0.004         0.0 %
                         ON NODE             1             0.003
                         ON NODE             2             0.004
                         ON NODE             3             0.005
                         ON NODE             4             0.003
                         ON NODE             5             0.004
                         ON NODE             6             0.003
                         ON NODE             7             0.004
                         ON NODE             8             0.004
                         ON NODE             9             0.004
                         ON NODE            10             0.005
                         ON NODE            11             0.003
                         ON NODE            12             0.003
                         ON NODE            13             0.004
                         ON NODE            14             0.004
                         ON NODE            15             0.004
                         ON NODE            16             0.003
                         ON NODE            17             0.003
                         ON NODE            18             0.003
                         ON NODE            19             0.004
                         ON NODE            20             0.005
                         ON NODE            21             0.005
                         ON NODE            22             0.003
                         ON NODE            23             0.004
           AVERAGE PER PROCESSOR                           0.004
 MPI D2CORE                                  2             0.050         0.2 %
                         ON NODE             1             0.054
                         ON NODE             2             0.054
                         ON NODE             3             0.054
                         ON NODE             4             0.054
                         ON NODE             5             0.053
                         ON NODE             6             0.053
                         ON NODE             7             0.055
                         ON NODE             8             0.053
                         ON NODE             9             0.053
                         ON NODE            10             0.054
                         ON NODE            11             0.053
                         ON NODE            12             0.054
                         ON NODE            13             0.053
                         ON NODE            14             0.053
                         ON NODE            15             0.054
                         ON NODE            16             0.053
                         ON NODE            17             0.053
                         ON NODE            18             0.053
                         ON NODE            19             0.053
                         ON NODE            20             0.054
                         ON NODE            21             0.054
                         ON NODE            22             0.053
                         ON NODE            23             0.053
           AVERAGE PER PROCESSOR                           0.053
 FREQUENCY ADPT                              2             3.511        16.7 %
 I/O GRK INTERCOMM                           2             0.025         0.1 %
 BDKS_BEFORE                                14             0.298         1.4 %
 MPI HAMILTONIAN GRADIENTS                  14             0.057         0.3 %
                         ON NODE             1             0.069
                         ON NODE             2             0.064
                         ON NODE             3             0.070
                         ON NODE             4             0.071
                         ON NODE             5             0.070
                         ON NODE             6             0.071
                         ON NODE             7             0.070
                         ON NODE             8             0.070
                         ON NODE             9             0.070
                         ON NODE            10             0.068
                         ON NODE            11             0.069
                         ON NODE            12             0.069
                         ON NODE            13             0.068
                         ON NODE            14             0.067
                         ON NODE            15             0.068
                         ON NODE            16             0.069
                         ON NODE            17             0.067
                         ON NODE            18             0.070
                         ON NODE            19             0.066
                         ON NODE            20             0.067
                         ON NODE            21             0.068
                         ON NODE            22             0.068
                         ON NODE            23             0.069
           AVERAGE PER PROCESSOR                           0.068
 MPI COULOMBA_DE2 E GRADS                   14             0.080         0.4 %
                         ON NODE             1             0.056
                         ON NODE             2             0.055
                         ON NODE             3             0.063
                         ON NODE             4             0.060
                         ON NODE             5             0.060
                         ON NODE             6             0.060
                         ON NODE             7             0.059
                         ON NODE             8             0.058
                         ON NODE             9             0.059
                         ON NODE            10             0.060
                         ON NODE            11             0.059
                         ON NODE            12             0.059
                         ON NODE            13             0.060
                         ON NODE            14             0.060
                         ON NODE            15             0.062
                         ON NODE            16             0.062
                         ON NODE            17             0.058
                         ON NODE            18             0.064
                         ON NODE            19             0.058
                         ON NODE            20             0.061
                         ON NODE            21             0.061
                         ON NODE            22             0.059
                         ON NODE            23             0.058
           AVERAGE PER PROCESSOR                           0.060
 BLDSMAT_DE2                                14             0.015         0.1 %
 BLDPMAT_DE2                                14             0.141         0.7 %
 P. Vector build                            14             0.429         2.0 %
 MPI ANA2DIERIS ENERGY GRADIENTS            14             0.226         1.1 %
                         ON NODE             1             0.221
                         ON NODE             2             0.217
                         ON NODE             3             0.219
                         ON NODE             4             0.221
                         ON NODE             5             0.220
                         ON NODE             6             0.218
                         ON NODE             7             0.217
                         ON NODE             8             0.220
                         ON NODE             9             0.221
                         ON NODE            10             0.219
                         ON NODE            11             0.219
                         ON NODE            12             0.221
                         ON NODE            13             0.222
                         ON NODE            14             0.223
                         ON NODE            15             0.219
                         ON NODE            16             0.219
                         ON NODE            17             0.219
                         ON NODE            18             0.218
                         ON NODE            19             0.220
                         ON NODE            20             0.218
                         ON NODE            21             0.216
                         ON NODE            22             0.220
                         ON NODE            23             0.222
           AVERAGE PER PROCESSOR                           0.220
 MPI J_HESS CALCULATION                     14             0.188         0.9 %
                         ON NODE             1             0.179
                         ON NODE             2             0.177
                         ON NODE             3             0.175
                         ON NODE             4             0.176
                         ON NODE             5             0.177
                         ON NODE             6             0.181
                         ON NODE             7             0.178
                         ON NODE             8             0.177
                         ON NODE             9             0.179
                         ON NODE            10             0.180
                         ON NODE            11             0.179
                         ON NODE            12             0.176
                         ON NODE            13             0.177
                         ON NODE            14             0.177
                         ON NODE            15             0.174
                         ON NODE            16             0.180
                         ON NODE            17             0.179
                         ON NODE            18             0.177
                         ON NODE            19             0.179
                         ON NODE            20             0.177
                         ON NODE            21             0.178
                         ON NODE            22             0.177
                         ON NODE            23             0.176
           AVERAGE PER PROCESSOR                           0.178
 MPI EN ADPT SOLVER                         42             1.235         5.9 %
                         ON NODE             1             1.234
                         ON NODE             2             1.232
                         ON NODE             3             1.235
                         ON NODE             4             1.233
                         ON NODE             5             1.235
                         ON NODE             6             1.235
                         ON NODE             7             1.235
                         ON NODE             8             1.233
                         ON NODE             9             1.234
                         ON NODE            10             1.234
                         ON NODE            11             1.234
                         ON NODE            12             1.230
                         ON NODE            13             1.229
                         ON NODE            14             1.234
                         ON NODE            15             1.230
                         ON NODE            16             1.237
                         ON NODE            17             1.234
                         ON NODE            18             1.232
                         ON NODE            19             1.234
                         ON NODE            20             1.234
                         ON NODE            21             1.234
                         ON NODE            22             1.236
                         ON NODE            23             1.233
           AVERAGE PER PROCESSOR                           1.233
 P.D. SCF MATRICES DE2 CONTR                14             0.406         1.9 %
 P.D. SCF VEC DE2 CONTRIBUTION               2             0.025         0.1 %

 FINAL TIMING           DATE: TUE DEC 05 16:18:50 2023  TOTAL TIME:      20.968
