# Supplementary material for: Constrained Structure Minimizations on Hyperspheres for Minimum Energy Path Following
Source: J Chem Inf Model. 2025 Apr 1;65(7):3488–501. doi: 10.1021/acs.jcim.4c02351 (PMC12004539; doi:10.1021/acs.jcim.4c02351)
Supplement: Supplementary file 1 — ci4c02351_si_001.zip [file ci4c02351_si_001.zip › data_availability/rxn10/outputs/TS/rxn10-TS.mol]

[Molden Format]
[Atoms](Angs)
  C     1    6      0.000000    0.000000    0.000000
  O     2    8      0.000000    0.000000    1.140809
  H     3    1      0.218429    0.000000   -1.088339
  N     4    7      2.200912    0.000000   -1.172823
  H     5    1      2.438649   -0.830082   -1.735613
  H     6    1      2.438872    0.830594   -1.734764
  H     7    1      2.834942   -0.000506   -0.359528
[GEOMETRIES] XYZ
    7

  C      0.000000    0.000000    0.000000
  O      0.000000    0.000000    1.140809
  H      0.218429    0.000000   -1.088339
  N      2.200912    0.000000   -1.172823
  H      2.438649   -0.830082   -1.735613
  H      2.438872    0.830594   -1.734764
  H      2.834942   -0.000506   -0.359528
    7

  C      0.000000    0.000000    0.000000
  O      0.000000    0.000000    1.140965
  H      0.000000    0.168571   -1.092290
  N      0.008413    2.181995   -1.203532
  H      0.823809    2.395133   -1.797488
  H     -0.834120    2.416625   -1.749487
  H      0.040205    2.840548   -0.411178
    7

  C      0.000000    0.000000    0.000000
  O      0.000000    0.000000    1.140968
  H      0.000000    0.168587   -1.092294
  N      0.006339    2.182064   -1.203506
  H      0.760149    2.369221   -1.881746
  H     -0.881705    2.443640   -1.657115
  H      0.144673    2.839111   -0.421403
    7

  C      0.000000    0.000000    0.000000
  O      0.000000    0.000000    1.140978
  H      0.000000    0.168548   -1.092327
  N      0.017570    2.181823   -1.202817
  H      0.660931    2.330772   -1.994857
  H     -0.916646    2.492249   -1.508577
  H      0.316909    2.827650   -0.457230
    7

  C      0.000000    0.000000    0.000000
  O      0.000000    0.000000    1.140976
  H      0.000000    0.169374   -1.092273
  N      0.014669    2.181852   -1.201117
  H      0.529383    2.301593   -2.086832
  H     -0.939696    2.539093   -1.355933
  H      0.462550    2.808815   -0.516434
    7

  C      0.000000    0.000000    0.000000
  O      0.000000    0.000000    1.140977
  H      0.000000    0.169907   -1.092302
  N      0.009170    2.181932   -1.200120
  H      0.379316    2.282015   -2.157665
  H     -0.939266    2.585326   -1.201364
  H      0.592071    2.781569   -0.597585
    7

  C      0.000000    0.000000    0.000000
  O      0.000000    0.000000    1.140998
  H      0.000000    0.170700   -1.092264
  N      0.025703    2.181926   -1.196959
  H      0.239244    2.268699   -2.202374
  H     -0.884396    2.641080   -1.044802
  H      0.734293    2.739573   -0.697671
    7

  C      0.000000    0.000000    0.000000
  O      0.000000    0.000000    1.141002
  H      0.000000    0.171651   -1.092152
  N      0.020899    2.182561   -1.195096
  H      0.072294    2.262906   -2.222251
  H     -0.828556    2.686516   -0.900778
  H      0.828375    2.700578   -0.818483
    7

  C      0.000000    0.000000    0.000000
  O      0.000000    0.000000    1.140998
  H      0.000000    0.171086   -1.092255
  N      0.009483    2.181866   -1.197281
  H     -0.057532    2.266804   -2.223108
  H     -0.782694    2.712116   -0.805474
  H      0.872060    2.670248   -0.915000
    7

  C      0.000000    0.000000    0.000000
  O      0.000000    0.000000    1.140996
  H      0.000000    0.171089   -1.092217
  N      0.016514    2.182208   -1.196850
  H     -0.070339    2.271256   -2.220832
  H     -0.761760    2.719369   -0.786992
  H      0.889390    2.660883   -0.930093
    7

  C      0.000000    0.000000    0.000000
  O      0.000000    0.000000    1.141021
  H      0.000000    0.171041   -1.092200
  N      0.017248    2.182733   -1.195738
  H     -0.082295    2.273148   -2.218463
  H     -0.753070    2.723105   -0.775165
  H      0.895699    2.657131   -0.939815
    7

  C      0.000000    0.000000    0.000000
  O      0.000000    0.000000    1.141001
  H      0.000000    0.170993   -1.092200
  N      0.017087    2.182573   -1.196180
  H     -0.088035    2.272985   -2.218328
  H     -0.749921    2.724449   -0.771554
  H      0.897771    2.655415   -0.945151
[Scfconv]
scf-first  1 THROUGH     24
   -169.27218409
   -167.33520477
   -169.21616217
   -169.73555812
   -169.89034467
   -169.91933521
   -169.94428346
   -169.97250245
   -169.98405787
   -169.97604636
   -169.97653931
   -169.97653934
   -169.97641711
   -169.97648681
   -169.97646717
   -169.97646920
   -169.97646609
   -169.97647204
   -169.97647299
   -169.97646506
   -169.97647167
   -169.97648037
   -169.97646924
   -169.97646928
scf-last   1 THROUGH      7
   -169.97649708
   -169.97649086
   -169.97649323
   -169.97649464
   -169.97649550
   -169.97649603
   -169.97649708
[GEOCONV]
energy
   -169.97643207
   -169.97643207
   -169.97643374
   -169.97643765
   -169.97644263
   -169.97645753
   -169.97647279
   -169.97649267
   -169.97650212
   -169.97650043
   -169.97649890
   -169.97649759
   -169.97649708
   -169.97649708
OPTIMIZATION CYCLES=   12
PRE OPTIMIZATION CYCLES=    0
ENERGY CYCLES =   14
