# Supplementary material for: Constrained Structure Minimizations on Hyperspheres for Minimum Energy Path Following
Source: J Chem Inf Model. 2025 Apr 1;65(7):3488–501. doi: 10.1021/acs.jcim.4c02351 (PMC12004539; doi:10.1021/acs.jcim.4c02351)
Supplement: Supplementary file 1 — ci4c02351_si_001.zip [file ci4c02351_si_001.zip › data_availability/rxn10/outputs/IRC/rxn10-irc.out]

 Executing /home/jasa/demon/6.2.4/object.mpi/deMon.6.2.4.mpi.

node10
node10
node10
node10
node10
node10
node10
node10
node10
node10
node10
node10
node10
node10
node10
node10
node10
node10
node10
node10
node10
node10
node10
node10
(node10:0,1,2,3,4,5,6,7,8,9,10,11,12,13,14,15,16,17,18,19,20,21,22,23)

real	44m32.869s
user	900m15.884s
sys	167m22.470s
51M	.
 ******************************************************************************
 ******************************************************************************
 ***                                                                        ***
 ***                              PROGRAM deMon2k                           ***
 ***                                                                        ***
 ***                        (VERSION 6.2.2, Jun. 2022)                      ***
 ***                                                                        ***
 ***     COPYRIGHT (C) BY THE INTERNATIONAL DEMON DEVELOPERS COMMUNITY      ***
 ***                                                                        ***
 ***  AUTHORS: A.M. Koster, G. Geudtner, A. Alvarez-Ibarra, M.C. Amirani,   ***
 ***           P. Calaminici, A.A.M. Carranza, M.E. Casida, J. Carmona-     ***
 ***           Espindola, J. Cuny, F.A. Delesma, R. Delgado-Venegas, V.D.   ***
 ***           Dominguez, R. Flores-Moreno, G.U. Gamboa, A. Goursot, T.     ***
 ***           Heine, K. Hermann, A. Ipatov, F. Janetzko, A. de la Lande,   ***
 ***           F. Louisnard, J. Martin del Campo, N. Pedroza Montero, L.G.  ***
 ***           M. Pettersson, D. Mejia-Rodriguez, J. Reveles, J. Vasquez-   ***
 ***           Perez, A. Vela, B. Zuniga-Gutierrez and D.R. Salahub         ***
 ***                                                                        ***
 ******************************************************************************
 ******************************************************************************
                                                                                

 FIRST TIMING           DATE: WED JAN 17 17:24:51 2024  TOTAL TIME:       0.068
                                                                                

 INITIALIZATION                   STEP TIME:     0.033  TOTAL TIME:       0.103

 ******************************************************************************

 IRC FORWARD RXN9

 ******************************************************************************

 
 *** THE RESTART FILE WILL BE READ ***
 
 
 *** MOLECULAR SIMULATION DATA ***
 
 MOLECULAR CHARGE: 1
 NUMBER OF ATOMS: 7
 MOLECULAR SIMULATION TYPE: QM ONLY
 
 *** MOLECULAR QM DATA ***
 
 MULTIPLICITY: 1
 NUMBER OF QM ATOMS: 7
 NUMBER OF ELECTRONS: 24
 
 *** SCF OPTIONS ***
 
 SCF THEORY: RESTRICTED KOHN-SHAM (RKS)
 DIAGONALIZER: RS
 START GUESS: RESTART DENSITY
 SCF TOLERANCE: 0.100E-08
 POTENTIAL DENSITY: FITTED DENSITY
 NUMBER OF SCF ITERATIONS: 1000
 DIIS ACCELERATION: ON
 XC-POTENTIAL: PBE96 - PBE
 GRID TECHNIQUE: FIXED
 GRID PRUNING: ON
 GRID METHOD: DIRECT
 GRID TYPE: (99,590)p
 ATOMIC WEIGHT FUNCTION: BECKE SCREENED
 RADIAL QUADRATURE TYPE: EULER-MACLAURIN
 SCF METHODE: DIRECT & DOUBLE ASYMPTOTIC EXPANSION
 FREEZE AUXILIARY FUNCTIONS: OFF
 ANALYTICAL FIT SOLVER: DIAGONAL SVD
 SVD THRESHOLD: 0.100E-05
 SCF SCREENING: 0.417E-11
 SYMMETRY USE: NONE
 ROTATION OF THE ANGULAR GRIDS: OFF
 SCF PRINTING UNTIL CYCLE 0
 SPHERICAL ORBITALS WILL BE USED
 
 *** INTRINSIC REACTION COORDINATE OPTIONS ***
 
 STEP DIRECTION: FORWARD
 MAXIMUM IRC STEP: 0.100
 INITIAL ENERGY DECREASE: 0.00
 IRC PATH IN MASS WEIGHTED COORDINATES
 
 *** IRC PATH OPTIMIZATION OPTIONS ***
 
 NUMBER OF OPTIMIZATION STEPS: 50
 MAXIMUM OPTIMIZATION STEP: 0.300
 OPTMIZATION TOLERANCE: 0.100E-04
 HESSIAN UPDATE: BFGS
 STEP TYPE: LEVENBERG-MARQUARDT
 THE START HESSIAN IS READ FROM THE RESTART FILE
 NO WEIGHT DERIVATIVES WILL BE USED
 
 *** ACTIVATED INTERFACE PORTS ***
 
 FILE deMon.mol WILL BE WRITTEN
 
 
 *** GEOMETRY ***


 INPUT ORIENTATION IN ANGSTROM

  NO.  ATOM        X            Y            Z      Z-ATOM   MASS   TYPE OPTXYZ

    1  C         0.000000     0.000000     0.000000     6    12.011  QM       
    2  O         0.000000     0.000000     1.141001     8    15.999  QM       
    3  H         0.000000     0.170993    -1.092200     1     1.008  QM       
    4  N         0.017087     2.182573    -1.196180     7    14.007  QM       
    5  H        -0.088035     2.272985    -2.218328     1     1.008  QM       
    6  H        -0.749921     2.724449    -0.771554     1     1.008  QM       
    7  H         0.897771     2.655415    -0.945151     1     1.008  QM       


 
 
 *** ERI STATISTIC ***
 
 Est. Integrated ERIs: 809969
 Est. Asymptotic ERIS: 0
                                                                                

 INPUT                            STEP TIME:     0.051  TOTAL TIME:       0.154
 
 *** THE INPUT ORIENTATION IS USED ***
 
 POINT GROUP: C1
 
 GROUP ORDER: 1


 STANDARD ORIENTATION IN ANGSTROM

  NO.  ATOM        X              Y              Z        Z-ATOM   MASS   TYPE

    1  C        -0.663884      -0.512578       0.000079       6    12.011  QM
    2  O        -1.441601       0.322312      -0.000048       8    15.999  QM
    3  H         0.205684      -1.195212      -0.001150       1     1.008  QM
    4  N         1.748516       0.099865       0.000066       7    14.007  QM
    5  H         2.510776      -0.587008      -0.105653       1     1.008  QM
    6  H         1.851202       0.775717      -0.771244       1     1.008  QM
    7  H         1.928410       0.610641       0.876961       1     1.008  QM
                                                                                

 SYMMETRY ANALYSIS                STEP TIME:     0.000  TOTAL TIME:       0.158
 
 
 GENERAL BASIS SET: (DZVP-GGA)
 
 NUMBER OF SHELLS: 30
 NUMBER OF ORBITALS: 65
 NUMBER OF PRIMITIVE GAUSSIAN EXPONENTS: 69
 
 
 GENERAL AUXIS SET: (GEN-A2*)
 
 NUMBER OF AUXILIARY FUNCTION SETS: 37
 NUMBER OF AUXILIARY FUNCTION SHELLS: 89
 NUMBER OF AUXILIARY FUNCTION: 367
 
 
 
 *** WARNING IN INVCDERI ***
 
 *** 5 COULOMB EIGENVALUES ARE QUENCHED ***
                                                                                

 MPI AUXILIARY FUNCTION FIT       STEP TIME:     0.046  TOTAL TIME:       0.210  
                                                                                

 CORE INTEGRALS                   STEP TIME:     0.052  TOTAL TIME:       0.212
                                                                                

 FIXED GRID GENERATION            STEP TIME:     0.000  TOTAL TIME:       0.251

 CYCLE:    1    EUPPER =     -214.181325108171    CDMIX =        0.300000000000
 CYCLE:    1    ELOWER =     -355.163214792314    SHIFT =        0.000000000000
 CYCLE:    1    EXC    =      -21.864063555352    ERCDC =       12.955171618158
 CYCLE:    1    ETOTAL =     -236.045388663523    ERROR =      140.981889684143

 CYCLE:    2    EUPPER =     -214.181311851120    CDMIX =        0.300000000000
 CYCLE:    2    ELOWER =     -214.181311851517    SHIFT =        0.000000000000
 CYCLE:    2    EXC    =      -21.864067532507    ERCDC =        0.000020489944
 CYCLE:    2    ETOTAL =     -236.045379383627    ERROR =        0.000000000397

 CYCLE:    3    EUPPER =     -214.181316896623    CDMIX =        0.300000000000
 CYCLE:    3    ELOWER =     -214.181316896682    SHIFT =        0.000000000000
 CYCLE:    3    EXC    =      -21.864068802939    ERCDC =        0.000006117335
 CYCLE:    3    ETOTAL =     -236.045385699561    ERROR =        0.000000000059

 CYCLE:    4    EUPPER =     -214.181315927875    CDMIX =        0.300000000000
 CYCLE:    4    ELOWER =     -214.181315927888    SHIFT =        0.000000000000
 CYCLE:    4    EXC    =      -21.864072529232    EDIIS =        0.000003289516
 CYCLE:    4    ETOTAL =     -236.045388457106    ERROR =        0.000000000014

 CYCLE:    5    EUPPER =     -214.181319154993    CDMIX =        0.300000000000
 CYCLE:    5    ELOWER =     -214.181319155000    SHIFT =        0.000000000000
 CYCLE:    5    EXC    =      -21.864070935695    EDIIS =        0.000002841690
 CYCLE:    5    ETOTAL =     -236.045390090688    ERROR =        0.000000000007

 CYCLE:    6    EUPPER =     -214.181316915275    CDMIX =        0.300000000000
 CYCLE:    6    ELOWER =     -214.181316915276    SHIFT =        0.000000000000
 CYCLE:    6    EXC    =      -21.864071323876    EDIIS =        0.000000716267
 CYCLE:    6    ETOTAL =     -236.045388239150    ERROR =        0.000000000001

 CYCLE:    7    EUPPER =     -214.181317786157    CDMIX =        0.100000000000
 CYCLE:    7    ELOWER =     -214.181317786160    SHIFT =        0.000000000000
 CYCLE:    7    EXC    =      -21.864070877785    ERCDC =        0.000001476804
 CYCLE:    7    ETOTAL =     -236.045388663942    ERROR =        0.000000000003
 
 *** SCF CONVERGED ***
 

 ELECTRONIC CORE ENERGY      =       -355.163258599
 ELECTRONIC COULOMB ENERGY   =        140.981940813
 ELECTRONIC HARTREE ENERGY   =       -214.181317786

 EXCHANGE ENERGY             =        -21.090330381
 CORRELATION ENERGY          =         -0.773740497
 EXCHANGE-CORRELATION ENERGY =        -21.864070878

 ELECTRONIC SCF ENERGY       =       -236.045388664
 NUCLEAR-REPULSION ENERGY    =         66.068873429
 TOTAL SCF ENERGY            =       -169.976515235
                                                                                

 SCF ITERATION                    STEP TIME:     0.398  TOTAL TIME:       0.661
 
 
 
 *************************************
 *** INTRINSIC REACTION COORDINATE ***
 *************************************


 MOLECULE ORIENTATION OF IRC START STRUCTURE IN ANGSTROM

  NO.  ATOM        X              Y              Z        Z-ATOM   MASS   TYPE

    1  C         0.000000       0.000000       0.000000       6    12.011  QM
    2  O         0.000000       0.000000       1.141001       8    15.999  QM
    3  H         0.000000       0.170993      -1.092200       1     1.008  QM
    4  N         0.017087       2.182573      -1.196180       7    14.007  QM
    5  H        -0.088035       2.272985      -2.218328       1     1.008  QM
    6  H        -0.749921       2.724449      -0.771554       1     1.008  QM
    7  H         0.897771       2.655415      -0.945151       1     1.008  QM


 
 THE START HESSIAN WAS READ FROM THE RESTART FILE

  ANGLE =       1.47  COS_ANGLE =       0.10


 IRC COORDINATES OF STEP 1 IN ANGSTROM

  NO.  ATOM        X              Y              Z        Z-ATOM   MASS   TYPE

    1  C        -0.000097      -0.003996       0.001235       6    12.011  QM
    2  O         0.000033      -0.000183       1.141769       8    15.999  QM
    3  H         0.000623       0.219932      -1.087372       1     1.008  QM
    4  N         0.017088       2.182625      -1.198472       7    14.007  QM
    5  H        -0.087776       2.279672      -2.220026       1     1.008  QM
    6  H        -0.750716       2.720944      -0.770461       1     1.008  QM
    7  H         0.898304       2.653107      -0.944414       1     1.008  QM


 RMSQ FORCE :   0.0009904  MAXIMUM :   0.0000100  CONVERGED :NO 
 MAX FORCE  :   0.0029659  MAXIMUM :   0.0000150  CONVERGED :NO 

 NUMBER OF CONSTRAINED OPTIMIZATION CYCLES: 18
 
 TOTAL ENERGY = -169.976673348104
 
 
 CURRENT SPLINE LENGTH: 0.053 AMU^1/2*ANGSTROM
 IRC COORDINATE: 0.053 AMU^1/2*ANGSTROM

  ANGLE =       0.03  COS_ANGLE =       1.00


 IRC COORDINATES OF STEP 2 IN ANGSTROM

  NO.  ATOM        X              Y              Z        Z-ATOM   MASS   TYPE

    1  C        -0.000151      -0.007748       0.002351       6    12.011  QM
    2  O         0.000046      -0.000398       1.142486       8    15.999  QM
    3  H         0.001061       0.269090      -1.081408       1     1.008  QM
    4  N         0.017089       2.182570      -1.200709       7    14.007  QM
    5  H        -0.087610       2.285807      -2.221645       1     1.008  QM
    6  H        -0.751530       2.717165      -0.769188       1     1.008  QM
    7  H         0.898928       2.650469      -0.943603       1     1.008  QM


 RMSQ FORCE :   0.0019495  MAXIMUM :   0.0000100  CONVERGED :NO 
 MAX FORCE  :   0.0060636  MAXIMUM :   0.0000150  CONVERGED :NO 

 NUMBER OF CONSTRAINED OPTIMIZATION CYCLES: 14
 
 TOTAL ENERGY = -169.977155123933
 
 
 CURRENT SPLINE LENGTH: 0.053 AMU^1/2*ANGSTROM
 IRC COORDINATE: 0.106 AMU^1/2*ANGSTROM

  ANGLE =       0.03  COS_ANGLE =       1.00


 IRC COORDINATES OF STEP 3 IN ANGSTROM

  NO.  ATOM        X              Y              Z        Z-ATOM   MASS   TYPE

    1  C        -0.000192      -0.011257       0.003359       6    12.011  QM
    2  O         0.000053      -0.000647       1.143165       8    15.999  QM
    3  H         0.001470       0.318415      -1.074505       1     1.008  QM
    4  N         0.017088       2.182396      -1.202894       7    14.007  QM
    5  H        -0.087484       2.291546      -2.223263       1     1.008  QM
    6  H        -0.752373       2.713179      -0.767806       1     1.008  QM
    7  H         0.899618       2.647603      -0.942714       1     1.008  QM


 RMSQ FORCE :   0.0028630  MAXIMUM :   0.0000100  CONVERGED :NO 
 MAX FORCE  :   0.0092176  MAXIMUM :   0.0000150  CONVERGED :NO 

 NUMBER OF CONSTRAINED OPTIMIZATION CYCLES: 17
 
 TOTAL ENERGY = -169.977969334109
 
 
 CURRENT SPLINE LENGTH: 0.053 AMU^1/2*ANGSTROM
 IRC COORDINATE: 0.159 AMU^1/2*ANGSTROM

  ANGLE =       0.03  COS_ANGLE =       1.00


 IRC COORDINATES OF STEP 4 IN ANGSTROM

  NO.  ATOM        X              Y              Z        Z-ATOM   MASS   TYPE

    1  C        -0.000224      -0.014467       0.004257       6    12.011  QM
    2  O         0.000055      -0.000944       1.143805       8    15.999  QM
    3  H         0.001852       0.367934      -1.066786       1     1.008  QM
    4  N         0.017087       2.182068      -1.205019       7    14.007  QM
    5  H        -0.087368       2.296876      -2.224692       1     1.008  QM
    6  H        -0.753182       2.708972      -0.766364       1     1.008  QM
    7  H         0.900283       2.644503      -0.941775       1     1.008  QM


 RMSQ FORCE :   0.0037129  MAXIMUM :   0.0000100  CONVERGED :NO 
 MAX FORCE  :   0.0123741  MAXIMUM :   0.0000150  CONVERGED :NO 

 NUMBER OF CONSTRAINED OPTIMIZATION CYCLES: 9
 
 TOTAL ENERGY = -169.979116453991
 
 
 CURRENT SPLINE LENGTH: 0.053 AMU^1/2*ANGSTROM
 IRC COORDINATE: 0.212 AMU^1/2*ANGSTROM

  ANGLE =       0.03  COS_ANGLE =       1.00


 IRC COORDINATES OF STEP 5 IN ANGSTROM

  NO.  ATOM        X              Y              Z        Z-ATOM   MASS   TYPE

    1  C        -0.000252      -0.017417       0.005055       6    12.011  QM
    2  O         0.000057      -0.001288       1.144428       8    15.999  QM
    3  H         0.002246       0.417616      -1.058563       1     1.008  QM
    4  N         0.017082       2.181600      -1.207082       7    14.007  QM
    5  H        -0.087288       2.301843      -2.226202       1     1.008  QM
    6  H        -0.753995       2.704652      -0.764835       1     1.008  QM
    7  H         0.900991       2.641264      -0.940740       1     1.008  QM


 RMSQ FORCE :   0.0045044  MAXIMUM :   0.0000100  CONVERGED :NO 
 MAX FORCE  :   0.0154884  MAXIMUM :   0.0000150  CONVERGED :NO 

 NUMBER OF CONSTRAINED OPTIMIZATION CYCLES: 10
 
 TOTAL ENERGY = -169.980591049492
 
 
 CURRENT SPLINE LENGTH: 0.053 AMU^1/2*ANGSTROM
 IRC COORDINATE: 0.265 AMU^1/2*ANGSTROM

  ANGLE =       0.02  COS_ANGLE =       1.00


 IRC COORDINATES OF STEP 6 IN ANGSTROM

  NO.  ATOM        X              Y              Z        Z-ATOM   MASS   TYPE

    1  C        -0.000277      -0.020103       0.005755       6    12.011  QM
    2  O         0.000057      -0.001675       1.145040       8    15.999  QM
    3  H         0.002643       0.467473      -1.050062       1     1.008  QM
    4  N         0.017076       2.180989      -1.209080       7    14.007  QM
    5  H        -0.087221       2.306435      -2.227671       1     1.008  QM
    6  H        -0.754775       2.700218      -0.763256       1     1.008  QM
    7  H         0.901690       2.637881      -0.939635       1     1.008  QM


 RMSQ FORCE :   0.0052365  MAXIMUM :   0.0000100  CONVERGED :NO 
 MAX FORCE  :   0.0185478  MAXIMUM :   0.0000150  CONVERGED :NO 

 NUMBER OF CONSTRAINED OPTIMIZATION CYCLES: 13
 
 TOTAL ENERGY = -169.982386319561
 
 
 CURRENT SPLINE LENGTH: 0.053 AMU^1/2*ANGSTROM
 IRC COORDINATE: 0.318 AMU^1/2*ANGSTROM

  ANGLE =       0.02  COS_ANGLE =       1.00


 IRC COORDINATES OF STEP 7 IN ANGSTROM

  NO.  ATOM        X              Y              Z        Z-ATOM   MASS   TYPE

    1  C        -0.000298      -0.022533       0.006385       6    12.011  QM
    2  O         0.000056      -0.002100       1.145629       8    15.999  QM
    3  H         0.003044       0.517535      -1.041567       1     1.008  QM
    4  N         0.017068       2.180227      -1.211002       7    14.007  QM
    5  H        -0.087164       2.310652      -2.229057       1     1.008  QM
    6  H        -0.755500       2.695712      -0.761665       1     1.008  QM
    7  H         0.902352       2.634398      -0.938501       1     1.008  QM


 RMSQ FORCE :   0.0059181  MAXIMUM :   0.0000100  CONVERGED :NO 
 MAX FORCE  :   0.0215531  MAXIMUM :   0.0000150  CONVERGED :NO 

 NUMBER OF CONSTRAINED OPTIMIZATION CYCLES: 7
 
 TOTAL ENERGY = -169.984493979661
 
 
 CURRENT SPLINE LENGTH: 0.053 AMU^1/2*ANGSTROM
 IRC COORDINATE: 0.370 AMU^1/2*ANGSTROM

  ANGLE =       0.02  COS_ANGLE =       1.00


 IRC COORDINATES OF STEP 8 IN ANGSTROM

  NO.  ATOM        X              Y              Z        Z-ATOM   MASS   TYPE

    1  C        -0.000317      -0.024728       0.006955       6    12.011  QM
    2  O         0.000054      -0.002559       1.146209       8    15.999  QM
    3  H         0.003448       0.567827      -1.033442       1     1.008  QM
    4  N         0.017057       2.179322      -1.212839       7    14.007  QM
    5  H        -0.087122       2.314481      -2.230399       1     1.008  QM
    6  H        -0.756174       2.691173      -0.760068       1     1.008  QM
    7  H         0.902985       2.630843      -0.937341       1     1.008  QM


 RMSQ FORCE :   0.0065660  MAXIMUM :   0.0000100  CONVERGED :NO 
 MAX FORCE  :   0.0245232  MAXIMUM :   0.0000150  CONVERGED :NO 

 NUMBER OF CONSTRAINED OPTIMIZATION CYCLES: 15
 
 TOTAL ENERGY = -169.986904529410
 
 
 CURRENT SPLINE LENGTH: 0.053 AMU^1/2*ANGSTROM
 IRC COORDINATE: 0.423 AMU^1/2*ANGSTROM

  ANGLE =       0.03  COS_ANGLE =       1.00


 IRC COORDINATES OF STEP 9 IN ANGSTROM

  NO.  ATOM        X              Y              Z        Z-ATOM   MASS   TYPE

    1  C        -0.000333      -0.026704       0.007477       6    12.011  QM
    2  O         0.000051      -0.003042       1.146780       8    15.999  QM
    3  H         0.003855       0.618388      -1.026068       1     1.008  QM
    4  N         0.017044       2.178265      -1.214575       7    14.007  QM
    5  H        -0.087089       2.317913      -2.231690       1     1.008  QM
    6  H        -0.756788       2.686662      -0.758486       1     1.008  QM
    7  H         0.903578       2.627270      -0.936160       1     1.008  QM


 RMSQ FORCE :   0.0071984  MAXIMUM :   0.0000100  CONVERGED :NO 
 MAX FORCE  :   0.0274900  MAXIMUM :   0.0000150  CONVERGED :NO 

 NUMBER OF CONSTRAINED OPTIMIZATION CYCLES: 13
 
 TOTAL ENERGY = -169.989611677661
 
 
 CURRENT SPLINE LENGTH: 0.053 AMU^1/2*ANGSTROM
 IRC COORDINATE: 0.476 AMU^1/2*ANGSTROM

  ANGLE =       0.03  COS_ANGLE =       1.00


 IRC COORDINATES OF STEP 10 IN ANGSTROM

  NO.  ATOM        X              Y              Z        Z-ATOM   MASS   TYPE

    1  C        -0.000348      -0.028500       0.007972       6    12.011  QM
    2  O         0.000049      -0.003540       1.147349       8    15.999  QM
    3  H         0.004265       0.669227      -1.019852       1     1.008  QM
    4  N         0.017028       2.177072      -1.216204       7    14.007  QM
    5  H        -0.087066       2.320951      -2.232928       1     1.008  QM
    6  H        -0.757341       2.682211      -0.756938       1     1.008  QM
    7  H         0.904127       2.623709      -0.934979       1     1.008  QM


 RMSQ FORCE :   0.0078313  MAXIMUM :   0.0000100  CONVERGED :NO 
 MAX FORCE  :   0.0304792  MAXIMUM :   0.0000150  CONVERGED :NO 

 NUMBER OF CONSTRAINED OPTIMIZATION CYCLES: 12
 
 TOTAL ENERGY = -169.992613240943
 
 
 CURRENT SPLINE LENGTH: 0.053 AMU^1/2*ANGSTROM
 IRC COORDINATE: 0.529 AMU^1/2*ANGSTROM

  ANGLE =       0.03  COS_ANGLE =       1.00


 IRC COORDINATES OF STEP 11 IN ANGSTROM

  NO.  ATOM        X              Y              Z        Z-ATOM   MASS   TYPE

    1  C        -0.000361      -0.030156       0.008458       6    12.011  QM
    2  O         0.000046      -0.004043       1.147921       8    15.999  QM
    3  H         0.004677       0.720331      -1.015154       1     1.008  QM
    4  N         0.017011       2.175764      -1.217720       7    14.007  QM
    5  H        -0.087051       2.323590      -2.234097       1     1.008  QM
    6  H        -0.757831       2.677860      -0.755435       1     1.008  QM
    7  H         0.904627       2.620190      -0.933811       1     1.008  QM


 RMSQ FORCE :   0.0084691  MAXIMUM :   0.0000100  CONVERGED :NO 
 MAX FORCE  :   0.0334654  MAXIMUM :   0.0000150  CONVERGED :NO 

 NUMBER OF CONSTRAINED OPTIMIZATION CYCLES: 8
 
 TOTAL ENERGY = -169.995907247086
 
 
 CURRENT SPLINE LENGTH: 0.053 AMU^1/2*ANGSTROM
 IRC COORDINATE: 0.582 AMU^1/2*ANGSTROM

  ANGLE =       0.04  COS_ANGLE =       1.00


 IRC COORDINATES OF STEP 12 IN ANGSTROM

  NO.  ATOM        X              Y              Z        Z-ATOM   MASS   TYPE

    1  C        -0.000373      -0.031725       0.008953       6    12.011  QM
    2  O         0.000043      -0.004541       1.148506       8    15.999  QM
    3  H         0.005091       0.771648      -1.012252       1     1.008  QM
    4  N         0.016993       2.174377      -1.219128       7    14.007  QM
    5  H        -0.087048       2.325856      -2.235228       1     1.008  QM
    6  H        -0.758270       2.673631      -0.753982       1     1.008  QM
    7  H         0.905092       2.616739      -0.932659       1     1.008  QM


 RMSQ FORCE :   0.0090924  MAXIMUM :   0.0000100  CONVERGED :NO 
 MAX FORCE  :   0.0363252  MAXIMUM :   0.0000150  CONVERGED :NO 

 NUMBER OF CONSTRAINED OPTIMIZATION CYCLES: 8
 
 TOTAL ENERGY = -169.999486123768
 
 
 CURRENT SPLINE LENGTH: 0.053 AMU^1/2*ANGSTROM
 IRC COORDINATE: 0.635 AMU^1/2*ANGSTROM

  ANGLE =       0.04  COS_ANGLE =       1.00


 IRC COORDINATES OF STEP 13 IN ANGSTROM

  NO.  ATOM        X              Y              Z        Z-ATOM   MASS   TYPE

    1  C        -0.000383      -0.033264       0.009473       6    12.011  QM
    2  O         0.000039      -0.005032       1.149114       8    15.999  QM
    3  H         0.005509       0.823097      -1.011281       1     1.008  QM
    4  N         0.016974       2.172953      -1.220443       7    14.007  QM
    5  H        -0.087052       2.327801      -2.236320       1     1.008  QM
    6  H        -0.758664       2.669537      -0.752578       1     1.008  QM
    7  H         0.905527       2.613368      -0.931528       1     1.008  QM


 RMSQ FORCE :   0.0096404  MAXIMUM :   0.0000100  CONVERGED :NO 
 MAX FORCE  :   0.0387634  MAXIMUM :   0.0000150  CONVERGED :NO 

 NUMBER OF CONSTRAINED OPTIMIZATION CYCLES: 8
 
 TOTAL ENERGY = -170.003326096185
 
 
 CURRENT SPLINE LENGTH: 0.053 AMU^1/2*ANGSTROM
 IRC COORDINATE: 0.688 AMU^1/2*ANGSTROM

  ANGLE =       0.04  COS_ANGLE =       1.00


 IRC COORDINATES OF STEP 14 IN ANGSTROM

  NO.  ATOM        X              Y              Z        Z-ATOM   MASS   TYPE

    1  C        -0.000394      -0.034841       0.010036       6    12.011  QM
    2  O         0.000036      -0.005516       1.149763       8    15.999  QM
    3  H         0.005916       0.874575      -1.012225       1     1.008  QM
    4  N         0.016955       2.171557      -1.221701       7    14.007  QM
    5  H        -0.087067       2.329466      -2.237405       1     1.008  QM
    6  H        -0.759027       2.665555      -0.751199       1     1.008  QM
    7  H         0.905941       2.610069      -0.930397       1     1.008  QM


 RMSQ FORCE :   0.0099990  MAXIMUM :   0.0000100  CONVERGED :NO 
 MAX FORCE  :   0.0402502  MAXIMUM :   0.0000150  CONVERGED :NO 

 NUMBER OF CONSTRAINED OPTIMIZATION CYCLES: 4
 
 TOTAL ENERGY = -170.007366112806
 
 
 CURRENT SPLINE LENGTH: 0.053 AMU^1/2*ANGSTROM
 IRC COORDINATE: 0.741 AMU^1/2*ANGSTROM

  ANGLE =       0.04  COS_ANGLE =       1.00


 IRC COORDINATES OF STEP 15 IN ANGSTROM

  NO.  ATOM        X              Y              Z        Z-ATOM   MASS   TYPE

    1  C        -0.000405      -0.036549       0.010665       6    12.011  QM
    2  O         0.000033      -0.006003       1.150484       8    15.999  QM
    3  H         0.006325       0.925970      -1.014987       1     1.008  QM
    4  N         0.016936       2.170291      -1.222962       7    14.007  QM
    5  H        -0.087092       2.330954      -2.238535       1     1.008  QM
    6  H        -0.759385       2.661625      -0.749836       1     1.008  QM
    7  H         0.906370       2.606787      -0.929271       1     1.008  QM


 RMSQ FORCE :   0.0099991  MAXIMUM :   0.0000100  CONVERGED :NO 
 MAX FORCE  :   0.0399596  MAXIMUM :   0.0000150  CONVERGED :NO 

 NUMBER OF CONSTRAINED OPTIMIZATION CYCLES: 8
 
 TOTAL ENERGY = -170.011478243441
 
 
 CURRENT SPLINE LENGTH: 0.053 AMU^1/2*ANGSTROM
 IRC COORDINATE: 0.794 AMU^1/2*ANGSTROM

  ANGLE =       0.04  COS_ANGLE =       1.00


 IRC COORDINATES OF STEP 16 IN ANGSTROM

  NO.  ATOM        X              Y              Z        Z-ATOM   MASS   TYPE

    1  C        -0.000418      -0.038536       0.011405       6    12.011  QM
    2  O         0.000029      -0.006523       1.151336       8    15.999  QM
    3  H         0.006724       0.977111      -1.019377       1     1.008  QM
    4  N         0.016920       2.169328      -1.224350       7    14.007  QM
    5  H        -0.087130       2.332422      -2.239793       1     1.008  QM
    6  H        -0.759768       2.657651      -0.748417       1     1.008  QM
    7  H         0.906842       2.603463      -0.928088       1     1.008  QM


 RMSQ FORCE :   0.0094554  MAXIMUM :   0.0000100  CONVERGED :NO 
 MAX FORCE  :   0.0367671  MAXIMUM :   0.0000150  CONVERGED :NO 

 NUMBER OF CONSTRAINED OPTIMIZATION CYCLES: 13
 
 TOTAL ENERGY = -170.015434957124
 
 
 CURRENT SPLINE LENGTH: 0.053 AMU^1/2*ANGSTROM
 IRC COORDINATE: 0.847 AMU^1/2*ANGSTROM

  ANGLE =       0.08  COS_ANGLE =       1.00


 IRC COORDINATES OF STEP 17 IN ANGSTROM

  NO.  ATOM        X              Y              Z        Z-ATOM   MASS   TYPE

    1  C        -0.000434      -0.041130       0.012373       6    12.011  QM
    2  O         0.000024      -0.007147       1.152458       8    15.999  QM
    3  H         0.007100       1.027511      -1.025240       1     1.008  QM
    4  N         0.016907       2.169067      -1.226131       7    14.007  QM
    5  H        -0.087192       2.334194      -2.241440       1     1.008  QM
    6  H        -0.760253       2.653425      -0.746827       1     1.008  QM
    7  H         0.907459       2.599945      -0.926762       1     1.008  QM


 RMSQ FORCE :   0.0083379  MAXIMUM :   0.0000100  CONVERGED :NO 
 MAX FORCE  :   0.0294004  MAXIMUM :   0.0000150  CONVERGED :NO 

 NUMBER OF CONSTRAINED OPTIMIZATION CYCLES: 16
 
 TOTAL ENERGY = -170.018888574001
 
 
 CURRENT SPLINE LENGTH: 0.053 AMU^1/2*ANGSTROM
 IRC COORDINATE: 0.900 AMU^1/2*ANGSTROM

  ANGLE =       0.21  COS_ANGLE =       0.98


 IRC COORDINATES OF STEP 18 IN ANGSTROM

  NO.  ATOM        X              Y              Z        Z-ATOM   MASS   TYPE

    1  C        -0.000460      -0.045241       0.013919       6    12.011  QM
    2  O         0.000017      -0.008087       1.154254       8    15.999  QM
    3  H         0.007431       1.074582      -1.032554       1     1.008  QM
    4  N         0.016904       2.170664      -1.229041       7    14.007  QM
    5  H        -0.087291       2.337323      -2.244121       1     1.008  QM
    6  H        -0.760995       2.648743      -0.744908       1     1.008  QM
    7  H         0.908424       2.596154      -0.925181       1     1.008  QM


 RMSQ FORCE :   0.0072492  MAXIMUM :   0.0000100  CONVERGED :NO 
 MAX FORCE  :   0.0183834  MAXIMUM :   0.0000150  CONVERGED :NO 

 NUMBER OF CONSTRAINED OPTIMIZATION CYCLES: 24
 
 TOTAL ENERGY = -170.021413849973
 
 
 CURRENT SPLINE LENGTH: 0.053 AMU^1/2*ANGSTROM
 IRC COORDINATE: 0.953 AMU^1/2*ANGSTROM

  ANGLE =       0.46  COS_ANGLE =       0.90


 IRC COORDINATES OF STEP 19 IN ANGSTROM

  NO.  ATOM        X              Y              Z        Z-ATOM   MASS   TYPE

    1  C        -0.000498      -0.051944       0.016554       6    12.011  QM
    2  O         0.000004      -0.009688       1.157222       8    15.999  QM
    3  H         0.007556       1.107882      -1.040827       1     1.008  QM
    4  N         0.016926       2.175829      -1.233977       7    14.007  QM
    5  H        -0.087421       2.343960      -2.248626       1     1.008  QM
    6  H        -0.762013       2.644969      -0.743272       1     1.008  QM
    7  H         0.909790       2.593516      -0.923961       1     1.008  QM


 RMSQ FORCE :   0.0069306  MAXIMUM :   0.0000100  CONVERGED :NO 
 MAX FORCE  :   0.0174806  MAXIMUM :   0.0000150  CONVERGED :NO 

 NUMBER OF CONSTRAINED OPTIMIZATION CYCLES: 24
 
 TOTAL ENERGY = -170.022885892957
 
 
 CURRENT SPLINE LENGTH: 0.053 AMU^1/2*ANGSTROM
 IRC COORDINATE: 1.005 AMU^1/2*ANGSTROM

  ANGLE =       0.37  COS_ANGLE =       0.93


 IRC COORDINATES OF STEP 20 IN ANGSTROM

  NO.  ATOM        X              Y              Z        Z-ATOM   MASS   TYPE

    1  C        -0.000544      -0.059732       0.019803       6    12.011  QM
    2  O        -0.000010      -0.011739       1.160745       8    15.999  QM
    3  H         0.007557       1.125114      -1.048973       1     1.008  QM
    4  N         0.016963       2.182954      -1.239819       7    14.007  QM
    5  H        -0.087483       2.353587      -2.253910       1     1.008  QM
    6  H        -0.762791       2.644194      -0.743144       1     1.008  QM
    7  H         0.910901       2.593795      -0.924115       1     1.008  QM


 RMSQ FORCE :   0.0065732  MAXIMUM :   0.0000100  CONVERGED :NO 
 MAX FORCE  :   0.0169393  MAXIMUM :   0.0000150  CONVERGED :NO 

 NUMBER OF CONSTRAINED OPTIMIZATION CYCLES: 22
 
 TOTAL ENERGY = -170.023869737593
 
 
 CURRENT SPLINE LENGTH: 0.053 AMU^1/2*ANGSTROM
 IRC COORDINATE: 1.058 AMU^1/2*ANGSTROM

  ANGLE =       0.15  COS_ANGLE =       0.99


 IRC COORDINATES OF STEP 21 IN ANGSTROM

  NO.  ATOM        X              Y              Z        Z-ATOM   MASS   TYPE

    1  C        -0.000589      -0.067515       0.023260       6    12.011  QM
    2  O        -0.000027      -0.014076       1.164402       8    15.999  QM
    3  H         0.007439       1.135753      -1.057132       1     1.008  QM
    4  N         0.017004       2.190431      -1.245783       7    14.007  QM
    5  H        -0.087432       2.364614      -2.259212       1     1.008  QM
    6  H        -0.763214       2.645881      -0.744516       1     1.008  QM
    7  H         0.911605       2.596375      -0.925640       1     1.008  QM


 RMSQ FORCE :   0.0060304  MAXIMUM :   0.0000100  CONVERGED :NO 
 MAX FORCE  :   0.0158261  MAXIMUM :   0.0000150  CONVERGED :NO 

 NUMBER OF CONSTRAINED OPTIMIZATION CYCLES: 19
 
 TOTAL ENERGY = -170.024712828874
 
 
 CURRENT SPLINE LENGTH: 0.053 AMU^1/2*ANGSTROM
 IRC COORDINATE: 1.111 AMU^1/2*ANGSTROM

  ANGLE =       0.07  COS_ANGLE =       1.00


 IRC COORDINATES OF STEP 22 IN ANGSTROM

  NO.  ATOM        X              Y              Z        Z-ATOM   MASS   TYPE

    1  C        -0.000629      -0.075089       0.026837       6    12.011  QM
    2  O        -0.000048      -0.016668       1.168119       8    15.999  QM
    3  H         0.007308       1.144500      -1.065335       1     1.008  QM
    4  N         0.017045       2.197890      -1.251765       7    14.007  QM
    5  H        -0.087318       2.376169      -2.264487       1     1.008  QM
    6  H        -0.763352       2.649239      -0.747002       1     1.008  QM
    7  H         0.911977       2.600443      -0.928183       1     1.008  QM


 RMSQ FORCE :   0.0054891  MAXIMUM :   0.0000100  CONVERGED :NO 
 MAX FORCE  :   0.0143677  MAXIMUM :   0.0000150  CONVERGED :NO 

 NUMBER OF CONSTRAINED OPTIMIZATION CYCLES: 15
 
 TOTAL ENERGY = -170.025474873247
 
 
 CURRENT SPLINE LENGTH: 0.053 AMU^1/2*ANGSTROM
 IRC COORDINATE: 1.164 AMU^1/2*ANGSTROM

  ANGLE =       0.05  COS_ANGLE =       1.00


 IRC COORDINATES OF STEP 23 IN ANGSTROM

  NO.  ATOM        X              Y              Z        Z-ATOM   MASS   TYPE

    1  C        -0.000665      -0.082375       0.030498       6    12.011  QM
    2  O        -0.000071      -0.019533       1.171898       8    15.999  QM
    3  H         0.007163       1.152730      -1.073434       1     1.008  QM
    4  N         0.017086       2.205312      -1.257779       7    14.007  QM
    5  H        -0.087161       2.387657      -2.269803       1     1.008  QM
    6  H        -0.763346       2.653714      -0.750334       1     1.008  QM
    7  H         0.912175       2.605451      -0.931497       1     1.008  QM


 RMSQ FORCE :   0.0050013  MAXIMUM :   0.0000100  CONVERGED :NO 
 MAX FORCE  :   0.0130282  MAXIMUM :   0.0000150  CONVERGED :NO 

 NUMBER OF CONSTRAINED OPTIMIZATION CYCLES: 9
 
 TOTAL ENERGY = -170.026169303257
 
 
 CURRENT SPLINE LENGTH: 0.053 AMU^1/2*ANGSTROM
 IRC COORDINATE: 1.217 AMU^1/2*ANGSTROM

  ANGLE =       0.04  COS_ANGLE =       1.00


 IRC COORDINATES OF STEP 24 IN ANGSTROM

  NO.  ATOM        X              Y              Z        Z-ATOM   MASS   TYPE

    1  C        -0.000698      -0.089326       0.034235       6    12.011  QM
    2  O        -0.000095      -0.022690       1.175740       8    15.999  QM
    3  H         0.007005       1.160831      -1.081315       1     1.008  QM
    4  N         0.017126       2.212710      -1.263840       7    14.007  QM
    5  H        -0.086973       2.398764      -2.275230       1     1.008  QM
    6  H        -0.763270       2.658983      -0.754362       1     1.008  QM
    7  H         0.912286       2.611106      -0.935456       1     1.008  QM


 RMSQ FORCE :   0.0045712  MAXIMUM :   0.0000100  CONVERGED :NO 
 MAX FORCE  :   0.0118646  MAXIMUM :   0.0000150  CONVERGED :NO 

 NUMBER OF CONSTRAINED OPTIMIZATION CYCLES: 10
 
 TOTAL ENERGY = -170.026803583454
 
 
 CURRENT SPLINE LENGTH: 0.053 AMU^1/2*ANGSTROM
 IRC COORDINATE: 1.270 AMU^1/2*ANGSTROM

  ANGLE =       0.04  COS_ANGLE =       1.00


 IRC COORDINATES OF STEP 25 IN ANGSTROM

  NO.  ATOM        X              Y              Z        Z-ATOM   MASS   TYPE

    1  C        -0.000732      -0.095872       0.038049       6    12.011  QM
    2  O        -0.000120      -0.026170       1.179648       8    15.999  QM
    3  H         0.006880       1.168932      -1.088879       1     1.008  QM
    4  N         0.017170       2.220096      -1.269976       7    14.007  QM
    5  H        -0.086787       2.409309      -2.280829       1     1.008  QM
    6  H        -0.763174       2.664832      -0.758931       1     1.008  QM
    7  H         0.912339       2.617235      -0.939934       1     1.008  QM


 RMSQ FORCE :   0.0041936  MAXIMUM :   0.0000100  CONVERGED :NO 
 MAX FORCE  :   0.0108676  MAXIMUM :   0.0000150  CONVERGED :NO 

 NUMBER OF CONSTRAINED OPTIMIZATION CYCLES: 21
 
 TOTAL ENERGY = -170.027383818261
 
 
 CURRENT SPLINE LENGTH: 0.053 AMU^1/2*ANGSTROM
 IRC COORDINATE: 1.323 AMU^1/2*ANGSTROM

  ANGLE =       0.05  COS_ANGLE =       1.00


 IRC COORDINATES OF STEP 26 IN ANGSTROM

  NO.  ATOM        X              Y              Z        Z-ATOM   MASS   TYPE

    1  C        -0.000765      -0.101984       0.041912       6    12.011  QM
    2  O        -0.000146      -0.029985       1.183631       8    15.999  QM
    3  H         0.006743       1.177053      -1.095980       1     1.008  QM
    4  N         0.017213       2.227484      -1.276182       7    14.007  QM
    5  H        -0.086590       2.419043      -2.286648       1     1.008  QM
    6  H        -0.763066       2.671195      -0.764048       1     1.008  QM
    7  H         0.912382       2.623729      -0.944916       1     1.008  QM


 RMSQ FORCE :   0.0038573  MAXIMUM :   0.0000100  CONVERGED :NO 
 MAX FORCE  :   0.0099645  MAXIMUM :   0.0000150  CONVERGED :NO 

 NUMBER OF CONSTRAINED OPTIMIZATION CYCLES: 18
 
 TOTAL ENERGY = -170.027915530128
 
 
 CURRENT SPLINE LENGTH: 0.053 AMU^1/2*ANGSTROM
 IRC COORDINATE: 1.376 AMU^1/2*ANGSTROM

  ANGLE =       0.05  COS_ANGLE =       1.00


 IRC COORDINATES OF STEP 27 IN ANGSTROM

  NO.  ATOM        X              Y              Z        Z-ATOM   MASS   TYPE

    1  C        -0.000793      -0.107660       0.045821       6    12.011  QM
    2  O        -0.000174      -0.034114       1.187674       8    15.999  QM
    3  H         0.006562       1.185202      -1.102582       1     1.008  QM
    4  N         0.017251       2.234865      -1.282455       7    14.007  QM
    5  H        -0.086348       2.427987      -2.292675       1     1.008  QM
    6  H        -0.762952       2.678003      -0.769651       1     1.008  QM
    7  H         0.912430       2.630453      -0.950292       1     1.008  QM


 RMSQ FORCE :   0.0035571  MAXIMUM :   0.0000100  CONVERGED :NO 
 MAX FORCE  :   0.0091373  MAXIMUM :   0.0000150  CONVERGED :NO 

 NUMBER OF CONSTRAINED OPTIMIZATION CYCLES: 14
 
 TOTAL ENERGY = -170.028403871241
 
 
 CURRENT SPLINE LENGTH: 0.053 AMU^1/2*ANGSTROM
 IRC COORDINATE: 1.429 AMU^1/2*ANGSTROM

  ANGLE =       0.05  COS_ANGLE =       1.00


 IRC COORDINATES OF STEP 28 IN ANGSTROM

  NO.  ATOM        X              Y              Z        Z-ATOM   MASS   TYPE

    1  C        -0.000816      -0.112753       0.049772       6    12.011  QM
    2  O        -0.000208      -0.038637       1.191792       8    15.999  QM
    3  H         0.006448       1.193359      -1.108599       1     1.008  QM
    4  N         0.017295       2.242207      -1.288803       7    14.007  QM
    5  H        -0.086178       2.436018      -2.298941       1     1.008  QM
    6  H        -0.762851       2.685220      -0.775709       1     1.008  QM
    7  H         0.912479       2.637505      -0.956197       1     1.008  QM


 RMSQ FORCE :   0.0032946  MAXIMUM :   0.0000100  CONVERGED :NO 
 MAX FORCE  :   0.0084050  MAXIMUM :   0.0000150  CONVERGED :NO 

 NUMBER OF CONSTRAINED OPTIMIZATION CYCLES: 15
 
 TOTAL ENERGY = -170.028853635775
 
 
 CURRENT SPLINE LENGTH: 0.053 AMU^1/2*ANGSTROM
 IRC COORDINATE: 1.482 AMU^1/2*ANGSTROM

  ANGLE =       0.05  COS_ANGLE =       1.00


 IRC COORDINATES OF STEP 29 IN ANGSTROM

  NO.  ATOM        X              Y              Z        Z-ATOM   MASS   TYPE

    1  C        -0.000831      -0.117305       0.053746       6    12.011  QM
    2  O        -0.000245      -0.043510       1.195961       8    15.999  QM
    3  H         0.006285       1.201541      -1.113874       1     1.008  QM
    4  N         0.017335       2.249508      -1.295193       7    14.007  QM
    5  H        -0.085983       2.442966      -2.305452       1     1.008  QM
    6  H        -0.762747       2.692926      -0.782289       1     1.008  QM
    7  H         0.912555       2.644797      -0.962553       1     1.008  QM


 RMSQ FORCE :   0.0030641  MAXIMUM :   0.0000100  CONVERGED :NO 
 MAX FORCE  :   0.0077337  MAXIMUM :   0.0000150  CONVERGED :NO 

 NUMBER OF CONSTRAINED OPTIMIZATION CYCLES: 10
 
 TOTAL ENERGY = -170.029269489327
 
 
 CURRENT SPLINE LENGTH: 0.053 AMU^1/2*ANGSTROM
 IRC COORDINATE: 1.535 AMU^1/2*ANGSTROM

  ANGLE =       0.06  COS_ANGLE =       1.00


 IRC COORDINATES OF STEP 30 IN ANGSTROM

  NO.  ATOM        X              Y              Z        Z-ATOM   MASS   TYPE

    1  C        -0.000849      -0.121182       0.057737       6    12.011  QM
    2  O        -0.000283      -0.048779       1.200196       8    15.999  QM
    3  H         0.006208       1.209645      -1.118577       1     1.008  QM
    4  N         0.017381       2.256718      -1.301646       7    14.007  QM
    5  H        -0.085844       2.449089      -2.312129       1     1.008  QM
    6  H        -0.762647       2.700844      -0.789240       1     1.008  QM
    7  H         0.912604       2.652297      -0.969323       1     1.008  QM


 RMSQ FORCE :   0.0028589  MAXIMUM :   0.0000100  CONVERGED :NO 
 MAX FORCE  :   0.0071019  MAXIMUM :   0.0000150  CONVERGED :NO 

 NUMBER OF CONSTRAINED OPTIMIZATION CYCLES: 14
 
 TOTAL ENERGY = -170.029655730457
 
 
 CURRENT SPLINE LENGTH: 0.053 AMU^1/2*ANGSTROM
 IRC COORDINATE: 1.588 AMU^1/2*ANGSTROM

  ANGLE =       0.06  COS_ANGLE =       1.00


 IRC COORDINATES OF STEP 31 IN ANGSTROM

  NO.  ATOM        X              Y              Z        Z-ATOM   MASS   TYPE

    1  C        -0.000872      -0.124393       0.061728       6    12.011  QM
    2  O        -0.000321      -0.054417       1.204471       8    15.999  QM
    3  H         0.006142       1.217713      -1.122552       1     1.008  QM
    4  N         0.017428       2.263817      -1.308126       7    14.007  QM
    5  H        -0.085701       2.454192      -2.319024       1     1.008  QM
    6  H        -0.762586       2.709074      -0.796607       1     1.008  QM
    7  H         0.912661       2.660017      -0.976456       1     1.008  QM


 RMSQ FORCE :   0.0026840  MAXIMUM :   0.0000100  CONVERGED :NO 
 MAX FORCE  :   0.0065552  MAXIMUM :   0.0000150  CONVERGED :NO 

 NUMBER OF CONSTRAINED OPTIMIZATION CYCLES: 9
 
 TOTAL ENERGY = -170.030016322252
 
 
 CURRENT SPLINE LENGTH: 0.053 AMU^1/2*ANGSTROM
 IRC COORDINATE: 1.640 AMU^1/2*ANGSTROM

  ANGLE =       0.06  COS_ANGLE =       1.00


 IRC COORDINATES OF STEP 32 IN ANGSTROM

  NO.  ATOM        X              Y              Z        Z-ATOM   MASS   TYPE

    1  C        -0.000884      -0.126950       0.065717       6    12.011  QM
    2  O        -0.000363      -0.060394       1.208765       8    15.999  QM
    3  H         0.006058       1.225741      -1.125851       1     1.008  QM
    4  N         0.017472       2.270787      -1.314614       7    14.007  QM
    5  H        -0.085573       2.458346      -2.326078       1     1.008  QM
    6  H        -0.762508       2.717563      -0.804331       1     1.008  QM
    7  H         0.912731       2.667814      -0.983928       1     1.008  QM


 RMSQ FORCE :   0.0025353  MAXIMUM :   0.0000100  CONVERGED :NO 
 MAX FORCE  :   0.0060615  MAXIMUM :   0.0000150  CONVERGED :NO 

 NUMBER OF CONSTRAINED OPTIMIZATION CYCLES: 2
 
 TOTAL ENERGY = -170.030354929721
 
 
 CURRENT SPLINE LENGTH: 0.053 AMU^1/2*ANGSTROM
 IRC COORDINATE: 1.693 AMU^1/2*ANGSTROM

  ANGLE =       0.06  COS_ANGLE =       1.00


 IRC COORDINATES OF STEP 33 IN ANGSTROM

  NO.  ATOM        X              Y              Z        Z-ATOM   MASS   TYPE

    1  C        -0.000899      -0.128795       0.069682       6    12.011  QM
    2  O        -0.000405      -0.066713       1.213070       8    15.999  QM
    3  H         0.006018       1.233646      -1.128374       1     1.008  QM
    4  N         0.017520       2.277590      -1.321087       7    14.007  QM
    5  H        -0.085463       2.461498      -2.333232       1     1.008  QM
    6  H        -0.762445       2.726295      -0.812438       1     1.008  QM
    7  H         0.912777       2.675789      -0.991764       1     1.008  QM


 RMSQ FORCE :   0.0024061  MAXIMUM :   0.0000100  CONVERGED :NO 
 MAX FORCE  :   0.0059571  MAXIMUM :   0.0000150  CONVERGED :NO 

 NUMBER OF CONSTRAINED OPTIMIZATION CYCLES: 8
 
 TOTAL ENERGY = -170.030674788860
 
 
 CURRENT SPLINE LENGTH: 0.053 AMU^1/2*ANGSTROM
 IRC COORDINATE: 1.746 AMU^1/2*ANGSTROM

  ANGLE =       0.06  COS_ANGLE =       1.00


 IRC COORDINATES OF STEP 34 IN ANGSTROM

  NO.  ATOM        X              Y              Z        Z-ATOM   MASS   TYPE

    1  C        -0.000911      -0.129953       0.073621       6    12.011  QM
    2  O        -0.000449      -0.073338       1.217364       8    15.999  QM
    3  H         0.005995       1.241436      -1.130174       1     1.008  QM
    4  N         0.017565       2.284210      -1.327529       7    14.007  QM
    5  H        -0.085351       2.463740      -2.340496       1     1.008  QM
    6  H        -0.762390       2.735211      -0.820857       1     1.008  QM
    7  H         0.912829       2.683810      -0.999880       1     1.008  QM


 RMSQ FORCE :   0.0022987  MAXIMUM :   0.0000100  CONVERGED :NO 
 MAX FORCE  :   0.0059616  MAXIMUM :   0.0000150  CONVERGED :NO 

 NUMBER OF CONSTRAINED OPTIMIZATION CYCLES: 7
 
 TOTAL ENERGY = -170.030978874137
 
 
 CURRENT SPLINE LENGTH: 0.053 AMU^1/2*ANGSTROM
 IRC COORDINATE: 1.799 AMU^1/2*ANGSTROM

  ANGLE =       0.06  COS_ANGLE =       1.00


 IRC COORDINATES OF STEP 35 IN ANGSTROM

  NO.  ATOM        X              Y              Z        Z-ATOM   MASS   TYPE

    1  C        -0.000914      -0.130436       0.077531       6    12.011  QM
    2  O        -0.000497      -0.080242       1.221632       8    15.999  QM
    3  H         0.005988       1.249087      -1.131367       1     1.008  QM
    4  N         0.017611       2.290632      -1.333923       7    14.007  QM
    5  H        -0.085279       2.465115      -2.347756       1     1.008  QM
    6  H        -0.762317       2.744235      -0.829526       1     1.008  QM
    7  H         0.912878       2.691856      -1.008257       1     1.008  QM


 RMSQ FORCE :   0.0022044  MAXIMUM :   0.0000100  CONVERGED :NO 
 MAX FORCE  :   0.0059663  MAXIMUM :   0.0000150  CONVERGED :NO 

 NUMBER OF CONSTRAINED OPTIMIZATION CYCLES: 12
 
 TOTAL ENERGY = -170.031269723138
 
 
 CURRENT SPLINE LENGTH: 0.053 AMU^1/2*ANGSTROM
 IRC COORDINATE: 1.852 AMU^1/2*ANGSTROM

  ANGLE =       0.05  COS_ANGLE =       1.00


 IRC COORDINATES OF STEP 36 IN ANGSTROM

  NO.  ATOM        X              Y              Z        Z-ATOM   MASS   TYPE

    1  C        -0.000924      -0.130203       0.081419       6    12.011  QM
    2  O        -0.000544      -0.087417       1.225848       8    15.999  QM
    3  H         0.006033       1.256630      -1.131927       1     1.008  QM
    4  N         0.017659       2.296819      -1.340250       7    14.007  QM
    5  H        -0.085224       2.465653      -2.355061       1     1.008  QM
    6  H        -0.762269       2.753265      -0.838411       1     1.008  QM
    7  H         0.912914       2.699905      -1.016829       1     1.008  QM


 RMSQ FORCE :   0.0021329  MAXIMUM :   0.0000100  CONVERGED :NO 
 MAX FORCE  :   0.0059676  MAXIMUM :   0.0000150  CONVERGED :NO 

 NUMBER OF CONSTRAINED OPTIMIZATION CYCLES: 12
 
 TOTAL ENERGY = -170.031549570092
 
 
 CURRENT SPLINE LENGTH: 0.053 AMU^1/2*ANGSTROM
 IRC COORDINATE: 1.905 AMU^1/2*ANGSTROM

  ANGLE =       0.05  COS_ANGLE =       1.00


 IRC COORDINATES OF STEP 37 IN ANGSTROM

  NO.  ATOM        X              Y              Z        Z-ATOM   MASS   TYPE

    1  C        -0.000931      -0.129393       0.085274       6    12.011  QM
    2  O        -0.000591      -0.094796       1.230011       8    15.999  QM
    3  H         0.006088       1.264032      -1.131937       1     1.008  QM
    4  N         0.017707       2.302816      -1.346515       7    14.007  QM
    5  H        -0.085187       2.465433      -2.362341       1     1.008  QM
    6  H        -0.762222       2.762267      -0.847413       1     1.008  QM
    7  H         0.912948       2.707861      -1.025505       1     1.008  QM


 RMSQ FORCE :   0.0020654  MAXIMUM :   0.0000100  CONVERGED :NO 
 MAX FORCE  :   0.0059678  MAXIMUM :   0.0000150  CONVERGED :NO 

 NUMBER OF CONSTRAINED OPTIMIZATION CYCLES: 5
 
 TOTAL ENERGY = -170.031820358732
 
 
 CURRENT SPLINE LENGTH: 0.053 AMU^1/2*ANGSTROM
 IRC COORDINATE: 1.958 AMU^1/2*ANGSTROM

  ANGLE =       0.05  COS_ANGLE =       1.00


 IRC COORDINATES OF STEP 38 IN ANGSTROM

  NO.  ATOM        X              Y              Z        Z-ATOM   MASS   TYPE

    1  C        -0.000936      -0.127895       0.089104       6    12.011  QM
    2  O        -0.000639      -0.102396       1.234083       8    15.999  QM
    3  H         0.006166       1.271250      -1.131339       1     1.008  QM
    4  N         0.017754       2.308547      -1.352673       7    14.007  QM
    5  H        -0.085145       2.464439      -2.369541       1     1.008  QM
    6  H        -0.762185       2.771295      -0.856643       1     1.008  QM
    7  H         0.912967       2.715776      -1.034373       1     1.008  QM


 RMSQ FORCE :   0.0020123  MAXIMUM :   0.0000100  CONVERGED :NO 
 MAX FORCE  :   0.0059674  MAXIMUM :   0.0000150  CONVERGED :NO 

 NUMBER OF CONSTRAINED OPTIMIZATION CYCLES: 12
 
 TOTAL ENERGY = -170.032083629489
 
 
 CURRENT SPLINE LENGTH: 0.053 AMU^1/2*ANGSTROM
 IRC COORDINATE: 2.011 AMU^1/2*ANGSTROM

  ANGLE =       0.05  COS_ANGLE =       1.00


 IRC COORDINATES OF STEP 39 IN ANGSTROM

  NO.  ATOM        X              Y              Z        Z-ATOM   MASS   TYPE

    1  C        -0.000934      -0.125877       0.092923       6    12.011  QM
    2  O        -0.000691      -0.110149       1.238068       8    15.999  QM
    3  H         0.006242       1.278360      -1.130340       1     1.008  QM
    4  N         0.017800       2.314056      -1.358737       7    14.007  QM
    5  H        -0.085128       2.462910      -2.376679       1     1.008  QM
    6  H        -0.762131       2.780328      -0.865999       1     1.008  QM
    7  H         0.912982       2.723644      -1.043377       1     1.008  QM


 RMSQ FORCE :   0.0019761  MAXIMUM :   0.0000100  CONVERGED :NO 
 MAX FORCE  :   0.0059660  MAXIMUM :   0.0000150  CONVERGED :NO 

 NUMBER OF CONSTRAINED OPTIMIZATION CYCLES: 7
 
 TOTAL ENERGY = -170.032340790498
 
 
 CURRENT SPLINE LENGTH: 0.053 AMU^1/2*ANGSTROM
 IRC COORDINATE: 2.064 AMU^1/2*ANGSTROM

  ANGLE =       0.04  COS_ANGLE =       1.00


 IRC COORDINATES OF STEP 40 IN ANGSTROM

  NO.  ATOM        X              Y              Z        Z-ATOM   MASS   TYPE

    1  C        -0.000933      -0.123401       0.096730       6    12.011  QM
    2  O        -0.000741      -0.118027       1.241968       8    15.999  QM
    3  H         0.006341       1.285361      -1.128932       1     1.008  QM
    4  N         0.017845       2.319394      -1.364731       7    14.007  QM
    5  H        -0.085119       2.460786      -2.383724       1     1.008  QM
    6  H        -0.762093       2.789178      -0.875359       1     1.008  QM
    7  H         0.913007       2.731304      -1.052361       1     1.008  QM


 RMSQ FORCE :   0.0019358  MAXIMUM :   0.0000100  CONVERGED :NO 
 MAX FORCE  :   0.0059625  MAXIMUM :   0.0000150  CONVERGED :NO 

 NUMBER OF CONSTRAINED OPTIMIZATION CYCLES: 9
 
 TOTAL ENERGY = -170.032592861036
 
 
 CURRENT SPLINE LENGTH: 0.053 AMU^1/2*ANGSTROM
 IRC COORDINATE: 2.117 AMU^1/2*ANGSTROM

  ANGLE =       0.04  COS_ANGLE =       1.00


 IRC COORDINATES OF STEP 41 IN ANGSTROM

  NO.  ATOM        X              Y              Z        Z-ATOM   MASS   TYPE

    1  C        -0.000928      -0.120401       0.100537       6    12.011  QM
    2  O        -0.000795      -0.126039       1.245761       8    15.999  QM
    3  H         0.006468       1.292200      -1.127236       1     1.008  QM
    4  N         0.017892       2.324494      -1.370625       7    14.007  QM
    5  H        -0.085150       2.458276      -2.390638       1     1.008  QM
    6  H        -0.762047       2.797881      -0.884752       1     1.008  QM
    7  H         0.913015       2.738853      -1.061415       1     1.008  QM


 RMSQ FORCE :   0.0019054  MAXIMUM :   0.0000100  CONVERGED :NO 
 MAX FORCE  :   0.0059561  MAXIMUM :   0.0000150  CONVERGED :NO 

 NUMBER OF CONSTRAINED OPTIMIZATION CYCLES: 17
 
 TOTAL ENERGY = -170.032840680736
 
 
 CURRENT SPLINE LENGTH: 0.053 AMU^1/2*ANGSTROM
 IRC COORDINATE: 2.170 AMU^1/2*ANGSTROM

  ANGLE =       0.05  COS_ANGLE =       1.00


 IRC COORDINATES OF STEP 42 IN ANGSTROM

  NO.  ATOM        X              Y              Z        Z-ATOM   MASS   TYPE

    1  C        -0.000924      -0.117050       0.104390       6    12.011  QM
    2  O        -0.000848      -0.134131       1.249433       8    15.999  QM
    3  H         0.006628       1.299034      -1.125338       1     1.008  QM
    4  N         0.017937       2.329422      -1.376435       7    14.007  QM
    5  H        -0.085183       2.455429      -2.397477       1     1.008  QM
    6  H        -0.762018       2.806505      -0.894196       1     1.008  QM
    7  H         0.913030       2.746306      -1.070508       1     1.008  QM


 RMSQ FORCE :   0.0018915  MAXIMUM :   0.0000100  CONVERGED :NO 
 MAX FORCE  :   0.0059498  MAXIMUM :   0.0000150  CONVERGED :NO 

 NUMBER OF CONSTRAINED OPTIMIZATION CYCLES: 11
 
 TOTAL ENERGY = -170.033084947184
 
 
 CURRENT SPLINE LENGTH: 0.053 AMU^1/2*ANGSTROM
 IRC COORDINATE: 2.223 AMU^1/2*ANGSTROM

  ANGLE =       0.04  COS_ANGLE =       1.00


 IRC COORDINATES OF STEP 43 IN ANGSTROM

  NO.  ATOM        X              Y              Z        Z-ATOM   MASS   TYPE

    1  C        -0.000916      -0.113214       0.108201       6    12.011  QM
    2  O        -0.000903      -0.142321       1.252994       8    15.999  QM
    3  H         0.006776       1.305610      -1.122900       1     1.008  QM
    4  N         0.017982       2.334135      -1.382129       7    14.007  QM
    5  H        -0.085223       2.451910      -2.404099       1     1.008  QM
    6  H        -0.761974       2.815011      -0.903707       1     1.008  QM
    7  H         0.913020       2.753588      -1.079646       1     1.008  QM


 RMSQ FORCE :   0.0018607  MAXIMUM :   0.0000100  CONVERGED :NO 
 MAX FORCE  :   0.0059394  MAXIMUM :   0.0000150  CONVERGED :NO 

 NUMBER OF CONSTRAINED OPTIMIZATION CYCLES: 22
 
 TOTAL ENERGY = -170.033326219154
 
 
 CURRENT SPLINE LENGTH: 0.053 AMU^1/2*ANGSTROM
 IRC COORDINATE: 2.275 AMU^1/2*ANGSTROM

  ANGLE =       0.03  COS_ANGLE =       1.00


 IRC COORDINATES OF STEP 44 IN ANGSTROM

  NO.  ATOM        X              Y              Z        Z-ATOM   MASS   TYPE

    1  C        -0.000910      -0.109016       0.112051       6    12.011  QM
    2  O        -0.000956      -0.150576       1.256415       8    15.999  QM
    3  H         0.006944       1.312143      -1.120179       1     1.008  QM
    4  N         0.018026       2.338657      -1.387719       7    14.007  QM
    5  H        -0.085262       2.447986      -2.410598       1     1.008  QM
    6  H        -0.761938       2.823425      -0.913274       1     1.008  QM
    7  H         0.913002       2.760769      -1.088818       1     1.008  QM


 RMSQ FORCE :   0.0018405  MAXIMUM :   0.0000100  CONVERGED :NO 
 MAX FORCE  :   0.0059281  MAXIMUM :   0.0000150  CONVERGED :NO 

 NUMBER OF CONSTRAINED OPTIMIZATION CYCLES: 12
 
 TOTAL ENERGY = -170.033564938272
 
 
 CURRENT SPLINE LENGTH: 0.053 AMU^1/2*ANGSTROM
 IRC COORDINATE: 2.328 AMU^1/2*ANGSTROM

  ANGLE =       0.03  COS_ANGLE =       1.00


 IRC COORDINATES OF STEP 45 IN ANGSTROM

  NO.  ATOM        X              Y              Z        Z-ATOM   MASS   TYPE

    1  C        -0.000882      -0.104543       0.115947       6    12.011  QM
    2  O        -0.001018      -0.158884       1.259741       8    15.999  QM
    3  H         0.007036       1.318612      -1.117490       1     1.008  QM
    4  N         0.018063       2.343042      -1.393256       7    14.007  QM
    5  H        -0.085309       2.444035      -2.416987       1     1.008  QM
    6  H        -0.761868       2.831679      -0.922765       1     1.008  QM
    7  H         0.913020       2.767684      -1.097922       1     1.008  QM


 RMSQ FORCE :   0.0018250  MAXIMUM :   0.0000100  CONVERGED :NO 
 MAX FORCE  :   0.0059124  MAXIMUM :   0.0000150  CONVERGED :NO 

 NUMBER OF CONSTRAINED OPTIMIZATION CYCLES: 6
 
 TOTAL ENERGY = -170.033801464440
 
 
 CURRENT SPLINE LENGTH: 0.053 AMU^1/2*ANGSTROM
 IRC COORDINATE: 2.381 AMU^1/2*ANGSTROM

  ANGLE =       0.03  COS_ANGLE =       1.00


 IRC COORDINATES OF STEP 46 IN ANGSTROM

  NO.  ATOM        X              Y              Z        Z-ATOM   MASS   TYPE

    1  C        -0.000854      -0.099775       0.119891       6    12.011  QM
    2  O        -0.001080      -0.167235       1.262936       8    15.999  QM
    3  H         0.007146       1.324994      -1.114604       1     1.008  QM
    4  N         0.018098       2.347270      -1.398709       7    14.007  QM
    5  H        -0.085354       2.439788      -2.423202       1     1.008  QM
    6  H        -0.761801       2.839802      -0.932272       1     1.008  QM
    7  H         0.913021       2.774460      -1.107031       1     1.008  QM


 RMSQ FORCE :   0.0018081  MAXIMUM :   0.0000100  CONVERGED :NO 
 MAX FORCE  :   0.0058942  MAXIMUM :   0.0000150  CONVERGED :NO 

 NUMBER OF CONSTRAINED OPTIMIZATION CYCLES: 9
 
 TOTAL ENERGY = -170.034035982126
 
 
 CURRENT SPLINE LENGTH: 0.053 AMU^1/2*ANGSTROM
 IRC COORDINATE: 2.434 AMU^1/2*ANGSTROM

  ANGLE =       0.02  COS_ANGLE =       1.00


 IRC COORDINATES OF STEP 47 IN ANGSTROM

  NO.  ATOM        X              Y              Z        Z-ATOM   MASS   TYPE

    1  C        -0.000826      -0.094732       0.123883       6    12.011  QM
    2  O        -0.001141      -0.175621       1.265997       8    15.999  QM
    3  H         0.007275       1.331333      -1.111508       1     1.008  QM
    4  N         0.018134       2.351345      -1.404075       7    14.007  QM
    5  H        -0.085423       2.435234      -2.429310       1     1.008  QM
    6  H        -0.761745       2.847791      -0.941774       1     1.008  QM
    7  H         0.913028       2.781116      -1.116131       1     1.008  QM


 RMSQ FORCE :   0.0017968  MAXIMUM :   0.0000100  CONVERGED :NO 
 MAX FORCE  :   0.0058773  MAXIMUM :   0.0000150  CONVERGED :NO 

 NUMBER OF CONSTRAINED OPTIMIZATION CYCLES: 11
 
 TOTAL ENERGY = -170.034268659505
 
 
 CURRENT SPLINE LENGTH: 0.053 AMU^1/2*ANGSTROM
 IRC COORDINATE: 2.487 AMU^1/2*ANGSTROM

  ANGLE =       0.02  COS_ANGLE =       1.00


 IRC COORDINATES OF STEP 48 IN ANGSTROM

  NO.  ATOM        X              Y              Z        Z-ATOM   MASS   TYPE

    1  C        -0.000804      -0.089422       0.127924       6    12.011  QM
    2  O        -0.001201      -0.184040       1.268931       8    15.999  QM
    3  H         0.007454       1.337578      -1.108285       1     1.008  QM
    4  N         0.018172       2.355275      -1.409364       7    14.007  QM
    5  H        -0.085503       2.430468      -2.435224       1     1.008  QM
    6  H        -0.761690       2.855574      -0.951256       1     1.008  QM
    7  H         0.913007       2.787632      -1.125218       1     1.008  QM


 RMSQ FORCE :   0.0017801  MAXIMUM :   0.0000100  CONVERGED :NO 
 MAX FORCE  :   0.0058508  MAXIMUM :   0.0000150  CONVERGED :NO 

 NUMBER OF CONSTRAINED OPTIMIZATION CYCLES: 13
 
 TOTAL ENERGY = -170.034499633538
 
 
 CURRENT SPLINE LENGTH: 0.053 AMU^1/2*ANGSTROM
 IRC COORDINATE: 2.540 AMU^1/2*ANGSTROM

  ANGLE =       0.02  COS_ANGLE =       1.00


 IRC COORDINATES OF STEP 49 IN ANGSTROM

  NO.  ATOM        X              Y              Z        Z-ATOM   MASS   TYPE

    1  C        -0.000774      -0.083971       0.132044       6    12.011  QM
    2  O        -0.001264      -0.192468       1.271750       8    15.999  QM
    3  H         0.007597       1.343858      -1.104971       1     1.008  QM
    4  N         0.018207       2.359115      -1.414600       7    14.007  QM
    5  H        -0.085588       2.425544      -2.441067       1     1.008  QM
    6  H        -0.761635       2.863303      -0.960744       1     1.008  QM
    7  H         0.913008       2.794040      -1.134302       1     1.008  QM


 RMSQ FORCE :   0.0017702  MAXIMUM :   0.0000100  CONVERGED :NO 
 MAX FORCE  :   0.0058257  MAXIMUM :   0.0000150  CONVERGED :NO 

 NUMBER OF CONSTRAINED OPTIMIZATION CYCLES: 23
 
 TOTAL ENERGY = -170.034728972102
 
 
 CURRENT SPLINE LENGTH: 0.053 AMU^1/2*ANGSTROM
 IRC COORDINATE: 2.593 AMU^1/2*ANGSTROM

  ANGLE =       0.02  COS_ANGLE =       1.00


 IRC COORDINATES OF STEP 50 IN ANGSTROM

  NO.  ATOM        X              Y              Z        Z-ATOM   MASS   TYPE

    1  C        -0.000749      -0.078297       0.136220       6    12.011  QM
    2  O        -0.001324      -0.200916       1.274445       8    15.999  QM
    3  H         0.007759       1.350073      -1.101564       1     1.008  QM
    4  N         0.018241       2.362826      -1.419764       7    14.007  QM
    5  H        -0.085658       2.420443      -2.446734       1     1.008  QM
    6  H        -0.761587       2.870859      -0.970235       1     1.008  QM
    7  H         0.912994       2.800307      -1.143349       1     1.008  QM


 RMSQ FORCE :   0.0017573  MAXIMUM :   0.0000100  CONVERGED :NO 
 MAX FORCE  :   0.0057942  MAXIMUM :   0.0000150  CONVERGED :NO 

 NUMBER OF CONSTRAINED OPTIMIZATION CYCLES: 8
 
 TOTAL ENERGY = -170.034956683473
 
 
 CURRENT SPLINE LENGTH: 0.053 AMU^1/2*ANGSTROM
 IRC COORDINATE: 2.646 AMU^1/2*ANGSTROM

  ANGLE =       0.02  COS_ANGLE =       1.00


 IRC COORDINATES OF STEP 51 IN ANGSTROM

  NO.  ATOM        X              Y              Z        Z-ATOM   MASS   TYPE

    1  C        -0.000702      -0.072492       0.140489       6    12.011  QM
    2  O        -0.001391      -0.209372       1.277029       8    15.999  QM
    3  H         0.007810       1.356252      -1.098175       1     1.008  QM
    4  N         0.018268       2.366460      -1.424894       7    14.007  QM
    5  H        -0.085703       2.415327      -2.452292       1     1.008  QM
    6  H        -0.761505       2.878349      -0.979690       1     1.008  QM
    7  H         0.913001       2.806342      -1.152328       1     1.008  QM


 RMSQ FORCE :   0.0017430  MAXIMUM :   0.0000100  CONVERGED :NO 
 MAX FORCE  :   0.0057616  MAXIMUM :   0.0000150  CONVERGED :NO 

 NUMBER OF CONSTRAINED OPTIMIZATION CYCLES: 45
 
 TOTAL ENERGY = -170.035182787302
 
 
 CURRENT SPLINE LENGTH: 0.053 AMU^1/2*ANGSTROM
 IRC COORDINATE: 2.699 AMU^1/2*ANGSTROM

  ANGLE =       0.02  COS_ANGLE =       1.00


 IRC COORDINATES OF STEP 52 IN ANGSTROM

  NO.  ATOM        X              Y              Z        Z-ATOM   MASS   TYPE

    1  C        -0.000687      -0.066557       0.144832       6    12.011  QM
    2  O        -0.001447      -0.217830       1.279493       8    15.999  QM
    3  H         0.008067       1.362439      -1.094672       1     1.008  QM
    4  N         0.018309       2.370004      -1.429965       7    14.007  QM
    5  H        -0.085818       2.410029      -2.457701       1     1.008  QM
    6  H        -0.761480       2.885615      -0.989146       1     1.008  QM
    7  H         0.912953       2.812467      -1.161375       1     1.008  QM


 RMSQ FORCE :   0.0017278  MAXIMUM :   0.0000100  CONVERGED :NO 
 MAX FORCE  :   0.0057209  MAXIMUM :   0.0000150  CONVERGED :NO 

 NUMBER OF CONSTRAINED OPTIMIZATION CYCLES: 11
 
 TOTAL ENERGY = -170.035407242555
 
 
 CURRENT SPLINE LENGTH: 0.053 AMU^1/2*ANGSTROM
 IRC COORDINATE: 2.752 AMU^1/2*ANGSTROM

  ANGLE =       0.02  COS_ANGLE =       1.00


 IRC COORDINATES OF STEP 53 IN ANGSTROM

  NO.  ATOM        X              Y              Z        Z-ATOM   MASS   TYPE

    1  C        -0.000650      -0.060502       0.149260       6    12.011  QM
    2  O        -0.001513      -0.226290       1.281847       8    15.999  QM
    3  H         0.008220       1.368633      -1.091161       1     1.008  QM
    4  N         0.018342       2.373475      -1.434996       7    14.007  QM
    5  H        -0.085910       2.404659      -2.463015       1     1.008  QM
    6  H        -0.761423       2.892821      -0.998572       1     1.008  QM
    7  H         0.912943       2.818377      -1.170375       1     1.008  QM


 RMSQ FORCE :   0.0017132  MAXIMUM :   0.0000100  CONVERGED :NO 
 MAX FORCE  :   0.0056747  MAXIMUM :   0.0000150  CONVERGED :NO 

 NUMBER OF CONSTRAINED OPTIMIZATION CYCLES: 9
 
 TOTAL ENERGY = -170.035630019210
 
 
 CURRENT SPLINE LENGTH: 0.053 AMU^1/2*ANGSTROM
 IRC COORDINATE: 2.805 AMU^1/2*ANGSTROM

  ANGLE =       0.02  COS_ANGLE =       1.00


 IRC COORDINATES OF STEP 54 IN ANGSTROM

  NO.  ATOM        X              Y              Z        Z-ATOM   MASS   TYPE

    1  C        -0.000597      -0.054256       0.153783       6    12.011  QM
    2  O        -0.001584      -0.234753       1.284052       8    15.999  QM
    3  H         0.008313       1.374809      -1.087618       1     1.008  QM
    4  N         0.018368       2.376816      -1.439956       7    14.007  QM
    5  H        -0.085999       2.399210      -2.468197       1     1.008  QM
    6  H        -0.761341       2.899926      -1.007969       1     1.008  QM
    7  H         0.912957       2.824069      -1.179308       1     1.008  QM


 RMSQ FORCE :   0.0017030  MAXIMUM :   0.0000100  CONVERGED :NO 
 MAX FORCE  :   0.0056359  MAXIMUM :   0.0000150  CONVERGED :NO 

 NUMBER OF CONSTRAINED OPTIMIZATION CYCLES: 13
 
 TOTAL ENERGY = -170.035851052315
 
 
 CURRENT SPLINE LENGTH: 0.053 AMU^1/2*ANGSTROM
 IRC COORDINATE: 2.858 AMU^1/2*ANGSTROM

  ANGLE =       0.02  COS_ANGLE =       1.00


 IRC COORDINATES OF STEP 55 IN ANGSTROM

  NO.  ATOM        X              Y              Z        Z-ATOM   MASS   TYPE

    1  C        -0.000572      -0.048013       0.158408       6    12.011  QM
    2  O        -0.001645      -0.243208       1.286178       8    15.999  QM
    3  H         0.008562       1.380998      -1.084124       1     1.008  QM
    4  N         0.018407       2.380152      -1.444916       7    14.007  QM
    5  H        -0.086130       2.393768      -2.473260       1     1.008  QM
    6  H        -0.761305       2.906839      -1.017345       1     1.008  QM
    7  H         0.912910       2.829856      -1.188293       1     1.008  QM


 RMSQ FORCE :   0.0016853  MAXIMUM :   0.0000100  CONVERGED :NO 
 MAX FORCE  :   0.0055816  MAXIMUM :   0.0000150  CONVERGED :NO 

 NUMBER OF CONSTRAINED OPTIMIZATION CYCLES: 18
 
 TOTAL ENERGY = -170.036070299464
 
 
 CURRENT SPLINE LENGTH: 0.053 AMU^1/2*ANGSTROM
 IRC COORDINATE: 2.910 AMU^1/2*ANGSTROM

  ANGLE =       0.02  COS_ANGLE =       1.00


 IRC COORDINATES OF STEP 56 IN ANGSTROM

  NO.  ATOM        X              Y              Z        Z-ATOM   MASS   TYPE

    1  C        -0.000522      -0.041616       0.163106       6    12.011  QM
    2  O        -0.001714      -0.251653       1.288165       8    15.999  QM
    3  H         0.008661       1.387202      -1.080455       1     1.008  QM
    4  N         0.018434       2.383383      -1.449803       7    14.007  QM
    5  H        -0.086209       2.388064      -2.478206       1     1.008  QM
    6  H        -0.761240       2.913757      -1.026757       1     1.008  QM
    7  H         0.912917       2.835381      -1.197221       1     1.008  QM


 RMSQ FORCE :   0.0016685  MAXIMUM :   0.0000100  CONVERGED :NO 
 MAX FORCE  :   0.0055231  MAXIMUM :   0.0000150  CONVERGED :NO 

 NUMBER OF CONSTRAINED OPTIMIZATION CYCLES: 11
 
 TOTAL ENERGY = -170.036287664456
 
 
 CURRENT SPLINE LENGTH: 0.053 AMU^1/2*ANGSTROM
 IRC COORDINATE: 2.963 AMU^1/2*ANGSTROM

  ANGLE =       0.01  COS_ANGLE =       1.00


 IRC COORDINATES OF STEP 57 IN ANGSTROM

  NO.  ATOM        X              Y              Z        Z-ATOM   MASS   TYPE

    1  C        -0.000468      -0.035151       0.167922       6    12.011  QM
    2  O        -0.001784      -0.260088       1.290031       8    15.999  QM
    3  H         0.008764       1.393424      -1.076840       1     1.008  QM
    4  N         0.018460       2.386548      -1.454654       7    14.007  QM
    5  H        -0.086292       2.382424      -2.483041       1     1.008  QM
    6  H        -0.761158       2.920610      -1.036198       1     1.008  QM
    7  H         0.912916       2.840842      -1.206167       1     1.008  QM


 RMSQ FORCE :   0.0016550  MAXIMUM :   0.0000100  CONVERGED :NO 
 MAX FORCE  :   0.0054703  MAXIMUM :   0.0000150  CONVERGED :NO 

 NUMBER OF CONSTRAINED OPTIMIZATION CYCLES: 23
 
 TOTAL ENERGY = -170.036503086482
 
 
 CURRENT SPLINE LENGTH: 0.053 AMU^1/2*ANGSTROM
 IRC COORDINATE: 3.016 AMU^1/2*ANGSTROM

  ANGLE =       0.02  COS_ANGLE =       1.00


 IRC COORDINATES OF STEP 58 IN ANGSTROM

  NO.  ATOM        X              Y              Z        Z-ATOM   MASS   TYPE

    1  C        -0.000412      -0.028617       0.172830       6    12.011  QM
    2  O        -0.001855      -0.268511       1.291788       8    15.999  QM
    3  H         0.008855       1.399648      -1.073191       1     1.008  QM
    4  N         0.018485       2.389662      -1.459476       7    14.007  QM
    5  H        -0.086367       2.376688      -2.487749       1     1.008  QM
    6  H        -0.761076       2.927357      -1.045613       1     1.008  QM
    7  H         0.912910       2.846186      -1.215082       1     1.008  QM


 RMSQ FORCE :   0.0016362  MAXIMUM :   0.0000100  CONVERGED :NO 
 MAX FORCE  :   0.0054063  MAXIMUM :   0.0000150  CONVERGED :NO 

 NUMBER OF CONSTRAINED OPTIMIZATION CYCLES: 6
 
 TOTAL ENERGY = -170.036716456708
 
 
 CURRENT SPLINE LENGTH: 0.053 AMU^1/2*ANGSTROM
 IRC COORDINATE: 3.069 AMU^1/2*ANGSTROM

  ANGLE =       0.02  COS_ANGLE =       1.00


 IRC COORDINATES OF STEP 59 IN ANGSTROM

  NO.  ATOM        X              Y              Z        Z-ATOM   MASS   TYPE

    1  C        -0.000376      -0.021962       0.177831       6    12.011  QM
    2  O        -0.001918      -0.276913       1.293397       8    15.999  QM
    3  H         0.009067       1.405919      -1.069402       1     1.008  QM
    4  N         0.018519       2.392679      -1.464224       7    14.007  QM
    5  H        -0.086499       2.370707      -2.492332       1     1.008  QM
    6  H        -0.761030       2.933908      -1.055031       1     1.008  QM
    7  H         0.912887       2.851525      -1.224020       1     1.008  QM


 RMSQ FORCE :   0.0016209  MAXIMUM :   0.0000100  CONVERGED :NO 
 MAX FORCE  :   0.0053435  MAXIMUM :   0.0000150  CONVERGED :NO 

 NUMBER OF CONSTRAINED OPTIMIZATION CYCLES: 21
 
 TOTAL ENERGY = -170.036927665251
 
 
 CURRENT SPLINE LENGTH: 0.053 AMU^1/2*ANGSTROM
 IRC COORDINATE: 3.122 AMU^1/2*ANGSTROM

  ANGLE =       0.02  COS_ANGLE =       1.00


 IRC COORDINATES OF STEP 60 IN ANGSTROM

  NO.  ATOM        X              Y              Z        Z-ATOM   MASS   TYPE

    1  C        -0.000363      -0.015309       0.182940       6    12.011  QM
    2  O        -0.001972      -0.285303       1.294926       8    15.999  QM
    3  H         0.009364       1.412211      -1.065687       1     1.008  QM
    4  N         0.018562       2.395690      -1.468981       7    14.007  QM
    5  H        -0.086633       2.364770      -2.496810       1     1.008  QM
    6  H        -0.761041       2.940284      -1.064393       1     1.008  QM
    7  H         0.912825       2.856859      -1.232940       1     1.008  QM


 RMSQ FORCE :   0.0015991  MAXIMUM :   0.0000100  CONVERGED :NO 
 MAX FORCE  :   0.0052680  MAXIMUM :   0.0000150  CONVERGED :NO 

 NUMBER OF CONSTRAINED OPTIMIZATION CYCLES: 19
 
 TOTAL ENERGY = -170.037136632262
 
 
 CURRENT SPLINE LENGTH: 0.053 AMU^1/2*ANGSTROM
 IRC COORDINATE: 3.175 AMU^1/2*ANGSTROM

  ANGLE =       0.01  COS_ANGLE =       1.00


 IRC COORDINATES OF STEP 61 IN ANGSTROM

  NO.  ATOM        X              Y              Z        Z-ATOM   MASS   TYPE

    1  C        -0.000305      -0.008558       0.188160       6    12.011  QM
    2  O        -0.002041      -0.293669       1.296307       8    15.999  QM
    3  H         0.009441       1.418536      -1.061920       1     1.008  QM
    4  N         0.018584       2.398607      -1.473673       7    14.007  QM
    5  H        -0.086689       2.358771      -2.501188       1     1.008  QM
    6  H        -0.760961       2.946766      -1.073838       1     1.008  QM
    7  H         0.912828       2.861916      -1.241814       1     1.008  QM


 RMSQ FORCE :   0.0015810  MAXIMUM :   0.0000100  CONVERGED :NO 
 MAX FORCE  :   0.0051992  MAXIMUM :   0.0000150  CONVERGED :NO 

 NUMBER OF CONSTRAINED OPTIMIZATION CYCLES: 9
 
 TOTAL ENERGY = -170.037343223305
 
 
 CURRENT SPLINE LENGTH: 0.053 AMU^1/2*ANGSTROM
 IRC COORDINATE: 3.228 AMU^1/2*ANGSTROM

  ANGLE =       0.01  COS_ANGLE =       1.00


 IRC COORDINATES OF STEP 62 IN ANGSTROM

  NO.  ATOM        X              Y              Z        Z-ATOM   MASS   TYPE

    1  C        -0.000248      -0.001811       0.193479       6    12.011  QM
    2  O        -0.002118      -0.302009       1.297591       8    15.999  QM
    3  H         0.009657       1.424943      -1.058089       1     1.008  QM
    4  N         0.018615       2.401503      -1.478346       7    14.007  QM
    5  H        -0.086864       2.352635      -2.505440       1     1.008  QM
    6  H        -0.760899       2.953128      -1.083261       1     1.008  QM
    7  H         0.912808       2.867037      -1.250826       1     1.008  QM


 RMSQ FORCE :   0.0015620  MAXIMUM :   0.0000100  CONVERGED :NO 
 MAX FORCE  :   0.0051215  MAXIMUM :   0.0000150  CONVERGED :NO 

 NUMBER OF CONSTRAINED OPTIMIZATION CYCLES: 17
 
 TOTAL ENERGY = -170.037547307972
 
 
 CURRENT SPLINE LENGTH: 0.053 AMU^1/2*ANGSTROM
 IRC COORDINATE: 3.281 AMU^1/2*ANGSTROM

  ANGLE =       0.02  COS_ANGLE =       1.00


 IRC COORDINATES OF STEP 63 IN ANGSTROM

  NO.  ATOM        X              Y              Z        Z-ATOM   MASS   TYPE

    1  C        -0.000189       0.004959       0.198909       6    12.011  QM
    2  O        -0.002182      -0.310331       1.298776       8    15.999  QM
    3  H         0.009646       1.431347      -1.054331       1     1.008  QM
    4  N         0.018631       2.404377      -1.483011       7    14.007  QM
    5  H        -0.086854       2.346541      -2.509609       1     1.008  QM
    6  H        -0.760812       2.959507      -1.092776       1     1.008  QM
    7  H         0.912819       2.871860      -1.259624       1     1.008  QM


 RMSQ FORCE :   0.0015373  MAXIMUM :   0.0000100  CONVERGED :NO 
 MAX FORCE  :   0.0050323  MAXIMUM :   0.0000150  CONVERGED :NO 

 NUMBER OF CONSTRAINED OPTIMIZATION CYCLES: 10
 
 TOTAL ENERGY = -170.037748747976
 
 
 CURRENT SPLINE LENGTH: 0.053 AMU^1/2*ANGSTROM
 IRC COORDINATE: 3.334 AMU^1/2*ANGSTROM

  ANGLE =       0.01  COS_ANGLE =       1.00


 IRC COORDINATES OF STEP 64 IN ANGSTROM

  NO.  ATOM        X              Y              Z        Z-ATOM   MASS   TYPE

    1  C        -0.000136       0.011783       0.204456       6    12.011  QM
    2  O        -0.002250      -0.318622       1.299821       8    15.999  QM
    3  H         0.009759       1.437823      -1.050518       1     1.008  QM
    4  N         0.018657       2.407182      -1.487623       7    14.007  QM
    5  H        -0.086935       2.340312      -2.513663       1     1.008  QM
    6  H        -0.760757       2.965743      -1.102271       1     1.008  QM
    7  H         0.912801       2.876717      -1.268515       1     1.008  QM


 RMSQ FORCE :   0.0015160  MAXIMUM :   0.0000100  CONVERGED :NO 
 MAX FORCE  :   0.0049512  MAXIMUM :   0.0000150  CONVERGED :NO 

 NUMBER OF CONSTRAINED OPTIMIZATION CYCLES: 9
 
 TOTAL ENERGY = -170.037947408737
 
 
 CURRENT SPLINE LENGTH: 0.053 AMU^1/2*ANGSTROM
 IRC COORDINATE: 3.387 AMU^1/2*ANGSTROM

  ANGLE =       0.02  COS_ANGLE =       1.00


 IRC COORDINATES OF STEP 65 IN ANGSTROM

  NO.  ATOM        X              Y              Z        Z-ATOM   MASS   TYPE

    1  C        -0.000067       0.018693       0.210092       6    12.011  QM
    2  O        -0.002326      -0.326890       1.300746       8    15.999  QM
    3  H         0.009848       1.444299      -1.046666       1     1.008  QM
    4  N         0.018678       2.409901      -1.492189       7    14.007  QM
    5  H        -0.087044       2.334074      -2.517593       1     1.008  QM
    6  H        -0.760679       2.971893      -1.111733       1     1.008  QM
    7  H         0.912822       2.881458      -1.277376       1     1.008  QM


 RMSQ FORCE :   0.0014930  MAXIMUM :   0.0000100  CONVERGED :NO 
 MAX FORCE  :   0.0048494  MAXIMUM :   0.0000150  CONVERGED :NO 

 NUMBER OF CONSTRAINED OPTIMIZATION CYCLES: 6
 
 TOTAL ENERGY = -170.038143149436
 
 
 CURRENT SPLINE LENGTH: 0.053 AMU^1/2*ANGSTROM
 IRC COORDINATE: 3.440 AMU^1/2*ANGSTROM

  ANGLE =       0.01  COS_ANGLE =       1.00


 IRC COORDINATES OF STEP 66 IN ANGSTROM

  NO.  ATOM        X              Y              Z        Z-ATOM   MASS   TYPE

    1  C        -0.000007       0.025576       0.215861       6    12.011  QM
    2  O        -0.002400      -0.335121       1.301554       8    15.999  QM
    3  H         0.010045       1.450857      -1.042822       1     1.008  QM
    4  N         0.018705       2.412616      -1.496741       7    14.007  QM
    5  H        -0.087176       2.327698      -2.521399       1     1.008  QM
    6  H        -0.760635       2.977881      -1.121173       1     1.008  QM
    7  H         0.912816       2.886208      -1.286335       1     1.008  QM


 RMSQ FORCE :   0.0014686  MAXIMUM :   0.0000100  CONVERGED :NO 
 MAX FORCE  :   0.0047666  MAXIMUM :   0.0000150  CONVERGED :NO 

 NUMBER OF CONSTRAINED OPTIMIZATION CYCLES: 27
 
 TOTAL ENERGY = -170.038335814973
 
 
 CURRENT SPLINE LENGTH: 0.053 AMU^1/2*ANGSTROM
 IRC COORDINATE: 3.493 AMU^1/2*ANGSTROM

  ANGLE =       0.02  COS_ANGLE =       1.00


 IRC COORDINATES OF STEP 67 IN ANGSTROM

  NO.  ATOM        X              Y              Z        Z-ATOM   MASS   TYPE

    1  C         0.000056       0.032528       0.221724       6    12.011  QM
    2  O        -0.002471      -0.343324       1.302242       8    15.999  QM
    3  H         0.010111       1.457419      -1.038947       1     1.008  QM
    4  N         0.018724       2.415258      -1.501253       7    14.007  QM
    5  H        -0.087246       2.321299      -2.525090       1     1.008  QM
    6  H        -0.760564       2.983855      -1.130664       1     1.008  QM
    7  H         0.912817       2.890742      -1.295151       1     1.008  QM


 RMSQ FORCE :   0.0014410  MAXIMUM :   0.0000100  CONVERGED :NO 
 MAX FORCE  :   0.0046598  MAXIMUM :   0.0000150  CONVERGED :NO 

 NUMBER OF CONSTRAINED OPTIMIZATION CYCLES: 11
 
 TOTAL ENERGY = -170.038525281990
 
 
 CURRENT SPLINE LENGTH: 0.053 AMU^1/2*ANGSTROM
 IRC COORDINATE: 3.545 AMU^1/2*ANGSTROM

  ANGLE =       0.01  COS_ANGLE =       1.00


 IRC COORDINATES OF STEP 68 IN ANGSTROM

  NO.  ATOM        X              Y              Z        Z-ATOM   MASS   TYPE

    1  C         0.000138       0.039543       0.227706       6    12.011  QM
    2  O        -0.002547      -0.351494       1.302791       8    15.999  QM
    3  H         0.010100       1.463980      -1.035090       1     1.008  QM
    4  N         0.018735       2.417827      -1.505717       7    14.007  QM
    5  H        -0.087292       2.314880      -2.528670       1     1.008  QM
    6  H        -0.760466       2.989768      -1.140149       1     1.008  QM
    7  H         0.912857       2.895093      -1.303915       1     1.008  QM


 RMSQ FORCE :   0.0014135  MAXIMUM :   0.0000100  CONVERGED :NO 
 MAX FORCE  :   0.0045546  MAXIMUM :   0.0000150  CONVERGED :NO 

 NUMBER OF CONSTRAINED OPTIMIZATION CYCLES: 8
 
 TOTAL ENERGY = -170.038711388234
 
 
 CURRENT SPLINE LENGTH: 0.053 AMU^1/2*ANGSTROM
 IRC COORDINATE: 3.598 AMU^1/2*ANGSTROM

  ANGLE =       0.02  COS_ANGLE =       1.00


 IRC COORDINATES OF STEP 69 IN ANGSTROM

  NO.  ATOM        X              Y              Z        Z-ATOM   MASS   TYPE

    1  C         0.000183       0.046488       0.233802       6    12.011  QM
    2  O        -0.002611      -0.359623       1.303253       8    15.999  QM
    3  H         0.010250       1.470663      -1.031167       1     1.008  QM
    4  N         0.018761       2.420408      -1.510181       7    14.007  QM
    5  H        -0.087376       2.308344      -2.532136       1     1.008  QM
    6  H        -0.760415       2.995563      -1.149687       1     1.008  QM
    7  H         0.912823       2.899587      -1.312802       1     1.008  QM


 RMSQ FORCE :   0.0013834  MAXIMUM :   0.0000100  CONVERGED :NO 
 MAX FORCE  :   0.0044446  MAXIMUM :   0.0000150  CONVERGED :NO 

 NUMBER OF CONSTRAINED OPTIMIZATION CYCLES: 12
 
 TOTAL ENERGY = -170.038893985742
 
 
 CURRENT SPLINE LENGTH: 0.053 AMU^1/2*ANGSTROM
 IRC COORDINATE: 3.651 AMU^1/2*ANGSTROM

  ANGLE =       0.02  COS_ANGLE =       1.00


 IRC COORDINATES OF STEP 70 IN ANGSTROM

  NO.  ATOM        X              Y              Z        Z-ATOM   MASS   TYPE

    1  C         0.000248       0.053484       0.239999       6    12.011  QM
    2  O        -0.002680      -0.367717       1.303587       8    15.999  QM
    3  H         0.010296       1.477385      -1.027233       1     1.008  QM
    4  N         0.018779       2.422928      -1.514599       7    14.007  QM
    5  H        -0.087435       2.301712      -2.535497       1     1.008  QM
    6  H        -0.760358       3.001318      -1.159232       1     1.008  QM
    7  H         0.912850       2.903865      -1.321604       1     1.008  QM


 RMSQ FORCE :   0.0013526  MAXIMUM :   0.0000100  CONVERGED :NO 
 MAX FORCE  :   0.0043237  MAXIMUM :   0.0000150  CONVERGED :NO 

 NUMBER OF CONSTRAINED OPTIMIZATION CYCLES: 11
 
 TOTAL ENERGY = -170.039072910724
 
 
 CURRENT SPLINE LENGTH: 0.053 AMU^1/2*ANGSTROM
 IRC COORDINATE: 3.704 AMU^1/2*ANGSTROM

  ANGLE =       0.02  COS_ANGLE =       1.00


 IRC COORDINATES OF STEP 71 IN ANGSTROM

  NO.  ATOM        X              Y              Z        Z-ATOM   MASS   TYPE

    1  C         0.000307       0.060449       0.246327       6    12.011  QM
    2  O        -0.002747      -0.375772       1.303814       8    15.999  QM
    3  H         0.010383       1.484176      -1.023352       1     1.008  QM
    4  N         0.018800       2.425428      -1.519006       7    14.007  QM
    5  H        -0.087512       2.295110      -2.538780       1     1.008  QM
    6  H        -0.760308       3.006986      -1.168781       1     1.008  QM
    7  H         0.912863       2.908160      -1.330447       1     1.008  QM


 RMSQ FORCE :   0.0013232  MAXIMUM :   0.0000100  CONVERGED :NO 
 MAX FORCE  :   0.0042134  MAXIMUM :   0.0000150  CONVERGED :NO 

 NUMBER OF CONSTRAINED OPTIMIZATION CYCLES: 10
 
 TOTAL ENERGY = -170.039248010687
 
 
 CURRENT SPLINE LENGTH: 0.053 AMU^1/2*ANGSTROM
 IRC COORDINATE: 3.757 AMU^1/2*ANGSTROM

  ANGLE =       0.02  COS_ANGLE =       1.00


 IRC COORDINATES OF STEP 72 IN ANGSTROM

  NO.  ATOM        X              Y              Z        Z-ATOM   MASS   TYPE

    1  C         0.000363       0.067469       0.252755       6    12.011  QM
    2  O        -0.002813      -0.383775       1.303890       8    15.999  QM
    3  H         0.010483       1.491010      -1.019317       1     1.008  QM
    4  N         0.018821       2.427845      -1.523344       7    14.007  QM
    5  H        -0.087579       2.288303      -2.541861       1     1.008  QM
    6  H        -0.760248       3.012585      -1.178402       1     1.008  QM
    7  H         0.912838       2.912347      -1.339322       1     1.008  QM


 RMSQ FORCE :   0.0012913  MAXIMUM :   0.0000100  CONVERGED :NO 
 MAX FORCE  :   0.0041014  MAXIMUM :   0.0000150  CONVERGED :NO 

 NUMBER OF CONSTRAINED OPTIMIZATION CYCLES: 13
 
 TOTAL ENERGY = -170.039419119506
 
 
 CURRENT SPLINE LENGTH: 0.053 AMU^1/2*ANGSTROM
 IRC COORDINATE: 3.810 AMU^1/2*ANGSTROM

  ANGLE =       0.02  COS_ANGLE =       1.00


 IRC COORDINATES OF STEP 73 IN ANGSTROM

  NO.  ATOM        X              Y              Z        Z-ATOM   MASS   TYPE

    1  C         0.000456       0.074549       0.259285       6    12.011  QM
    2  O        -0.002898      -0.391731       1.303821       8    15.999  QM
    3  H         0.010567       1.497880      -1.015205       1     1.008  QM
    4  N         0.018834       2.430186      -1.527625       7    14.007  QM
    5  H        -0.087712       2.281331      -2.544811       1     1.008  QM
    6  H        -0.760174       3.018066      -1.187934       1     1.008  QM
    7  H         0.912875       2.916385      -1.348190       1     1.008  QM


 RMSQ FORCE :   0.0012582  MAXIMUM :   0.0000100  CONVERGED :NO 
 MAX FORCE  :   0.0039747  MAXIMUM :   0.0000150  CONVERGED :NO 

 NUMBER OF CONSTRAINED OPTIMIZATION CYCLES: 21
 
 TOTAL ENERGY = -170.039586082449
 
 
 CURRENT SPLINE LENGTH: 0.053 AMU^1/2*ANGSTROM
 IRC COORDINATE: 3.863 AMU^1/2*ANGSTROM

  ANGLE =       0.03  COS_ANGLE =       1.00


 IRC COORDINATES OF STEP 74 IN ANGSTROM

  NO.  ATOM        X              Y              Z        Z-ATOM   MASS   TYPE

    1  C         0.000515       0.081583       0.265907       6    12.011  QM
    2  O        -0.002964      -0.399638       1.303657       8    15.999  QM
    3  H         0.010656       1.504865      -1.010966       1     1.008  QM
    4  N         0.018855       2.432512      -1.531878       7    14.007  QM
    5  H        -0.087782       2.274200      -2.547594       1     1.008  QM
    6  H        -0.760112       3.023554      -1.197666       1     1.008  QM
    7  H         0.912854       2.920426      -1.357129       1     1.008  QM


 RMSQ FORCE :   0.0012211  MAXIMUM :   0.0000100  CONVERGED :NO 
 MAX FORCE  :   0.0038227  MAXIMUM :   0.0000150  CONVERGED :NO 

 NUMBER OF CONSTRAINED OPTIMIZATION CYCLES: 16
 
 TOTAL ENERGY = -170.039748737615
 
 
 CURRENT SPLINE LENGTH: 0.053 AMU^1/2*ANGSTROM
 IRC COORDINATE: 3.916 AMU^1/2*ANGSTROM

  ANGLE =       0.02  COS_ANGLE =       1.00


 IRC COORDINATES OF STEP 75 IN ANGSTROM

  NO.  ATOM        X              Y              Z        Z-ATOM   MASS   TYPE

    1  C         0.000572       0.088626       0.272675       6    12.011  QM
    2  O        -0.003027      -0.407498       1.303359       8    15.999  QM
    3  H         0.010757       1.511877      -1.006877       1     1.008  QM
    4  N         0.018875       2.434791      -1.536110       7    14.007  QM
    5  H        -0.087859       2.267122      -2.550319       1     1.008  QM
    6  H        -0.760084       3.028875      -1.207296       1     1.008  QM
    7  H         0.912877       2.924348      -1.365971       1     1.008  QM


 RMSQ FORCE :   0.0011868  MAXIMUM :   0.0000100  CONVERGED :NO 
 MAX FORCE  :   0.0036957  MAXIMUM :   0.0000150  CONVERGED :NO 

 NUMBER OF CONSTRAINED OPTIMIZATION CYCLES: 15
 
 TOTAL ENERGY = -170.039906916187
 
 
 CURRENT SPLINE LENGTH: 0.053 AMU^1/2*ANGSTROM
 IRC COORDINATE: 3.969 AMU^1/2*ANGSTROM

  ANGLE =       0.01  COS_ANGLE =       1.00


 IRC COORDINATES OF STEP 76 IN ANGSTROM

  NO.  ATOM        X              Y              Z        Z-ATOM   MASS   TYPE

    1  C         0.000620       0.095656       0.279543       6    12.011  QM
    2  O        -0.003088      -0.415304       1.302940       8    15.999  QM
    3  H         0.010890       1.518977      -1.002678       1     1.008  QM
    4  N         0.018899       2.437032      -1.540302       7    14.007  QM
    5  H        -0.087948       2.259881      -2.552854       1     1.008  QM
    6  H        -0.760053       3.034115      -1.216988       1     1.008  QM
    7  H         0.912864       2.928266      -1.374891       1     1.008  QM


 RMSQ FORCE :   0.0011496  MAXIMUM :   0.0000100  CONVERGED :NO 
 MAX FORCE  :   0.0035741  MAXIMUM :   0.0000150  CONVERGED :NO 

 NUMBER OF CONSTRAINED OPTIMIZATION CYCLES: 15
 
 TOTAL ENERGY = -170.040060431458
 
 
 CURRENT SPLINE LENGTH: 0.053 AMU^1/2*ANGSTROM
 IRC COORDINATE: 4.022 AMU^1/2*ANGSTROM

  ANGLE =       0.02  COS_ANGLE =       1.00


 IRC COORDINATES OF STEP 77 IN ANGSTROM

  NO.  ATOM        X              Y              Z        Z-ATOM   MASS   TYPE

    1  C         0.000676       0.102705       0.286526       6    12.011  QM
    2  O        -0.003151      -0.423063       1.302403       8    15.999  QM
    3  H         0.010993       1.526070      -0.998529       1     1.008  QM
    4  N         0.018918       2.439221      -1.544465       7    14.007  QM
    5  H        -0.088019       2.252666      -2.555328       1     1.008  QM
    6  H        -0.760022       3.039265      -1.226642       1     1.008  QM
    7  H         0.912877       2.932008      -1.383723       1     1.008  QM


 RMSQ FORCE :   0.0011110  MAXIMUM :   0.0000100  CONVERGED :NO 
 MAX FORCE  :   0.0034211  MAXIMUM :   0.0000150  CONVERGED :NO 

 NUMBER OF CONSTRAINED OPTIMIZATION CYCLES: 19
 
 TOTAL ENERGY = -170.040209122260
 
 
 CURRENT SPLINE LENGTH: 0.053 AMU^1/2*ANGSTROM
 IRC COORDINATE: 4.075 AMU^1/2*ANGSTROM

  ANGLE =       0.01  COS_ANGLE =       1.00


 IRC COORDINATES OF STEP 78 IN ANGSTROM

  NO.  ATOM        X              Y              Z        Z-ATOM   MASS   TYPE

    1  C         0.000683       0.109769       0.293625       6    12.011  QM
    2  O        -0.003184      -0.430760       1.301719       8    15.999  QM
    3  H         0.011088       1.533220      -0.994319       1     1.008  QM
    4  N         0.018945       2.441339      -1.548573       7    14.007  QM
    5  H        -0.088007       2.245352      -2.557640       1     1.008  QM
    6  H        -0.760020       3.044301      -1.236378       1     1.008  QM
    7  H         0.912863       2.935685      -1.392492       1     1.008  QM


 RMSQ FORCE :   0.0010713  MAXIMUM :   0.0000100  CONVERGED :NO 
 MAX FORCE  :   0.0032854  MAXIMUM :   0.0000150  CONVERGED :NO 

 NUMBER OF CONSTRAINED OPTIMIZATION CYCLES: 11
 
 TOTAL ENERGY = -170.040352814277
 
 
 CURRENT SPLINE LENGTH: 0.053 AMU^1/2*ANGSTROM
 IRC COORDINATE: 4.128 AMU^1/2*ANGSTROM

  ANGLE =       0.02  COS_ANGLE =       1.00


 IRC COORDINATES OF STEP 79 IN ANGSTROM

  NO.  ATOM        X              Y              Z        Z-ATOM   MASS   TYPE

    1  C         0.000776       0.116753       0.300836       6    12.011  QM
    2  O        -0.003264      -0.438407       1.300952       8    15.999  QM
    3  H         0.011137       1.540502      -0.990111       1     1.008  QM
    4  N         0.018956       2.443472      -1.552685       7    14.007  QM
    5  H        -0.088111       2.237957      -2.559827       1     1.008  QM
    6  H        -0.759962       3.049366      -1.246089       1     1.008  QM
    7  H         0.912896       2.939249      -1.401379       1     1.008  QM


 RMSQ FORCE :   0.0010292  MAXIMUM :   0.0000100  CONVERGED :NO 
 MAX FORCE  :   0.0031362  MAXIMUM :   0.0000150  CONVERGED :NO 

 NUMBER OF CONSTRAINED OPTIMIZATION CYCLES: 9
 
 TOTAL ENERGY = -170.040491346241
 
 
 CURRENT SPLINE LENGTH: 0.053 AMU^1/2*ANGSTROM
 IRC COORDINATE: 4.180 AMU^1/2*ANGSTROM

  ANGLE =       0.02  COS_ANGLE =       1.00


 IRC COORDINATES OF STEP 80 IN ANGSTROM

  NO.  ATOM        X              Y              Z        Z-ATOM   MASS   TYPE

    1  C         0.000846       0.123798       0.308145       6    12.011  QM
    2  O        -0.003332      -0.445978       1.300013       8    15.999  QM
    3  H         0.011221       1.547805      -0.985756       1     1.008  QM
    4  N         0.018971       2.445492      -1.556701       7    14.007  QM
    5  H        -0.088198       2.230377      -2.561830       1     1.008  QM
    6  H        -0.759902       3.054308      -1.255876       1     1.008  QM
    7  H         0.912908       2.942742      -1.410279       1     1.008  QM


 RMSQ FORCE :   0.0009881  MAXIMUM :   0.0000100  CONVERGED :NO 
 MAX FORCE  :   0.0029869  MAXIMUM :   0.0000150  CONVERGED :NO 

 NUMBER OF CONSTRAINED OPTIMIZATION CYCLES: 29
 
 TOTAL ENERGY = -170.040624527194
 
 
 CURRENT SPLINE LENGTH: 0.053 AMU^1/2*ANGSTROM
 IRC COORDINATE: 4.233 AMU^1/2*ANGSTROM

  ANGLE =       0.02  COS_ANGLE =       1.00


 IRC COORDINATES OF STEP 81 IN ANGSTROM

  NO.  ATOM        X              Y              Z        Z-ATOM   MASS   TYPE

    1  C         0.000839       0.130821       0.315562       6    12.011  QM
    2  O        -0.003354      -0.453477       1.298941       8    15.999  QM
    3  H         0.011274       1.555231      -0.981319       1     1.008  QM
    4  N         0.018998       2.447462      -1.560668       7    14.007  QM
    5  H        -0.088154       2.222591      -2.563668       1     1.008  QM
    6  H        -0.759897       3.059178      -1.265812       1     1.008  QM
    7  H         0.912909       2.946183      -1.419128       1     1.008  QM


 RMSQ FORCE :   0.0009480  MAXIMUM :   0.0000100  CONVERGED :NO 
 MAX FORCE  :   0.0028503  MAXIMUM :   0.0000150  CONVERGED :NO 

 NUMBER OF CONSTRAINED OPTIMIZATION CYCLES: 9
 
 TOTAL ENERGY = -170.040752190995
 
 
 CURRENT SPLINE LENGTH: 0.053 AMU^1/2*ANGSTROM
 IRC COORDINATE: 4.286 AMU^1/2*ANGSTROM

  ANGLE =       0.03  COS_ANGLE =       1.00


 IRC COORDINATES OF STEP 82 IN ANGSTROM

  NO.  ATOM        X              Y              Z        Z-ATOM   MASS   TYPE

    1  C         0.000781       0.137904       0.323079       6    12.011  QM
    2  O        -0.003344      -0.460907       1.297712       8    15.999  QM
    3  H         0.011203       1.562642      -0.976814       1     1.008  QM
    4  N         0.019028       2.449335      -1.564571       7    14.007  QM
    5  H        -0.087967       2.214744      -2.565333       1     1.008  QM
    6  H        -0.759903       3.063914      -1.275797       1     1.008  QM
    7  H         0.912933       2.949376      -1.427754       1     1.008  QM


 RMSQ FORCE :   0.0009017  MAXIMUM :   0.0000100  CONVERGED :NO 
 MAX FORCE  :   0.0026828  MAXIMUM :   0.0000150  CONVERGED :NO 

 NUMBER OF CONSTRAINED OPTIMIZATION CYCLES: 9
 
 TOTAL ENERGY = -170.040874174090
 
 
 CURRENT SPLINE LENGTH: 0.053 AMU^1/2*ANGSTROM
 IRC COORDINATE: 4.339 AMU^1/2*ANGSTROM

  ANGLE =       0.02  COS_ANGLE =       1.00


 IRC COORDINATES OF STEP 83 IN ANGSTROM

  NO.  ATOM        X              Y              Z        Z-ATOM   MASS   TYPE

    1  C         0.000782       0.144966       0.330708       6    12.011  QM
    2  O        -0.003383      -0.468267       1.296352       8    15.999  QM
    3  H         0.011515       1.570106      -0.972312       1     1.008  QM
    4  N         0.019068       2.451162      -1.568428       7    14.007  QM
    5  H        -0.088092       2.206748      -2.566821       1     1.008  QM
    6  H        -0.759956       3.068339      -1.285533       1     1.008  QM
    7  H         0.912869       2.952758      -1.436703       1     1.008  QM


 RMSQ FORCE :   0.0008564  MAXIMUM :   0.0000100  CONVERGED :NO 
 MAX FORCE  :   0.0025227  MAXIMUM :   0.0000150  CONVERGED :NO 

 NUMBER OF CONSTRAINED OPTIMIZATION CYCLES: 10
 
 TOTAL ENERGY = -170.040990325611
 
 
 CURRENT SPLINE LENGTH: 0.053 AMU^1/2*ANGSTROM
 IRC COORDINATE: 4.392 AMU^1/2*ANGSTROM

  ANGLE =       0.01  COS_ANGLE =       1.00


 IRC COORDINATES OF STEP 84 IN ANGSTROM

  NO.  ATOM        X              Y              Z        Z-ATOM   MASS   TYPE

    1  C         0.000850       0.152018       0.338457       6    12.011  QM
    2  O        -0.003449      -0.475555       1.294855       8    15.999  QM
    3  H         0.011611       1.577607      -0.967812       1     1.008  QM
    4  N         0.019082       2.452929      -1.572244       7    14.007  QM
    5  H        -0.088166       2.198768      -2.568188       1     1.008  QM
    6  H        -0.759929       3.072816      -1.295329       1     1.008  QM
    7  H         0.912872       2.955823      -1.445535       1     1.008  QM


 RMSQ FORCE :   0.0008103  MAXIMUM :   0.0000100  CONVERGED :NO 
 MAX FORCE  :   0.0023720  MAXIMUM :   0.0000150  CONVERGED :NO 

 NUMBER OF CONSTRAINED OPTIMIZATION CYCLES: 13
 
 TOTAL ENERGY = -170.041100491059
 
 
 CURRENT SPLINE LENGTH: 0.053 AMU^1/2*ANGSTROM
 IRC COORDINATE: 4.445 AMU^1/2*ANGSTROM

  ANGLE =       0.03  COS_ANGLE =       1.00


 IRC COORDINATES OF STEP 85 IN ANGSTROM

  NO.  ATOM        X              Y              Z        Z-ATOM   MASS   TYPE

    1  C         0.000945       0.159019       0.346313       6    12.011  QM
    2  O        -0.003522      -0.482782       1.293262       8    15.999  QM
    3  H         0.011557       1.585172      -0.963340       1     1.008  QM
    4  N         0.019084       2.454681      -1.576050       7    14.007  QM
    5  H        -0.088200       2.190753      -2.569437       1     1.008  QM
    6  H        -0.759870       3.077320      -1.305195       1     1.008  QM
    7  H         0.912934       2.958690      -1.454270       1     1.008  QM


 RMSQ FORCE :   0.0007604  MAXIMUM :   0.0000100  CONVERGED :NO 
 MAX FORCE  :   0.0021895  MAXIMUM :   0.0000150  CONVERGED :NO 

 NUMBER OF CONSTRAINED OPTIMIZATION CYCLES: 24
 
 TOTAL ENERGY = -170.041204512317
 
 
 CURRENT SPLINE LENGTH: 0.053 AMU^1/2*ANGSTROM
 IRC COORDINATE: 4.498 AMU^1/2*ANGSTROM

  ANGLE =       0.02  COS_ANGLE =       1.00


 IRC COORDINATES OF STEP 86 IN ANGSTROM

  NO.  ATOM        X              Y              Z        Z-ATOM   MASS   TYPE

    1  C         0.001023       0.166108       0.354267       6    12.011  QM
    2  O        -0.003594      -0.489894       1.291446       8    15.999  QM
    3  H         0.011705       1.592750      -0.958669       1     1.008  QM
    4  N         0.019096       2.456271      -1.579717       7    14.007  QM
    5  H        -0.088310       2.182447      -2.570418       1     1.008  QM
    6  H        -0.759863       3.081523      -1.314969       1     1.008  QM
    7  H         0.912938       2.961521      -1.463110       1     1.008  QM


 RMSQ FORCE :   0.0007121  MAXIMUM :   0.0000100  CONVERGED :NO 
 MAX FORCE  :   0.0020391  MAXIMUM :   0.0000150  CONVERGED :NO 

 NUMBER OF CONSTRAINED OPTIMIZATION CYCLES: 21
 
 TOTAL ENERGY = -170.041302234103
 
 
 CURRENT SPLINE LENGTH: 0.053 AMU^1/2*ANGSTROM
 IRC COORDINATE: 4.551 AMU^1/2*ANGSTROM

  ANGLE =       0.02  COS_ANGLE =       1.00


 IRC COORDINATES OF STEP 87 IN ANGSTROM

  NO.  ATOM        X              Y              Z        Z-ATOM   MASS   TYPE

    1  C         0.001106       0.173220       0.362316       6    12.011  QM
    2  O        -0.003661      -0.496911       1.289466       8    15.999  QM
    3  H         0.011715       1.600377      -0.953924       1     1.008  QM
    4  N         0.019102       2.457757      -1.583300       7    14.007  QM
    5  H        -0.088360       2.174012      -2.571201       1     1.008  QM
    6  H        -0.759817       3.085685      -1.324830       1     1.008  QM
    7  H         0.912954       2.964146      -1.471839       1     1.008  QM


 RMSQ FORCE :   0.0006635  MAXIMUM :   0.0000100  CONVERGED :NO 
 MAX FORCE  :   0.0018845  MAXIMUM :   0.0000150  CONVERGED :NO 

 NUMBER OF CONSTRAINED OPTIMIZATION CYCLES: 18
 
 TOTAL ENERGY = -170.041393521805
 
 
 CURRENT SPLINE LENGTH: 0.053 AMU^1/2*ANGSTROM
 IRC COORDINATE: 4.604 AMU^1/2*ANGSTROM

  ANGLE =       0.05  COS_ANGLE =       1.00


 IRC COORDINATES OF STEP 88 IN ANGSTROM

  NO.  ATOM        X              Y              Z        Z-ATOM   MASS   TYPE

    1  C         0.001140       0.180192       0.370502       6    12.011  QM
    2  O        -0.003707      -0.503888       1.287446       8    15.999  QM
    3  H         0.011822       1.608058      -0.949367       1     1.008  QM
    4  N         0.019121       2.459306      -1.586946       7    14.007  QM
    5  H        -0.088407       2.165771      -2.571940       1     1.008  QM
    6  H        -0.759803       3.089722      -1.334649       1     1.008  QM
    7  H         0.912952       2.966814      -1.480597       1     1.008  QM


 RMSQ FORCE :   0.0006098  MAXIMUM :   0.0000100  CONVERGED :NO 
 MAX FORCE  :   0.0017085  MAXIMUM :   0.0000150  CONVERGED :NO 

 NUMBER OF CONSTRAINED OPTIMIZATION CYCLES: 29
 
 TOTAL ENERGY = -170.041478241935
 
 
 CURRENT SPLINE LENGTH: 0.053 AMU^1/2*ANGSTROM
 IRC COORDINATE: 4.657 AMU^1/2*ANGSTROM

  ANGLE =       0.03  COS_ANGLE =       1.00


 IRC COORDINATES OF STEP 89 IN ANGSTROM

  NO.  ATOM        X              Y              Z        Z-ATOM   MASS   TYPE

    1  C         0.001145       0.187230       0.378752       6    12.011  QM
    2  O        -0.003735      -0.510737       1.285209       8    15.999  QM
    3  H         0.011931       1.615856      -0.944519       1     1.008  QM
    4  N         0.019146       2.460696      -1.590434       7    14.007  QM
    5  H        -0.088445       2.157083      -2.572370       1     1.008  QM
    6  H        -0.759820       3.093636      -1.344577       1     1.008  QM
    7  H         0.912949       2.969345      -1.489406       1     1.008  QM


 RMSQ FORCE :   0.0005596  MAXIMUM :   0.0000100  CONVERGED :NO 
 MAX FORCE  :   0.0015399  MAXIMUM :   0.0000150  CONVERGED :NO 

 NUMBER OF CONSTRAINED OPTIMIZATION CYCLES: 48
 
 TOTAL ENERGY = -170.041556274097
 
 
 CURRENT SPLINE LENGTH: 0.053 AMU^1/2*ANGSTROM
 IRC COORDINATE: 4.710 AMU^1/2*ANGSTROM

  ANGLE =       0.04  COS_ANGLE =       1.00


 IRC COORDINATES OF STEP 90 IN ANGSTROM

  NO.  ATOM        X              Y              Z        Z-ATOM   MASS   TYPE

    1  C         0.001222       0.194226       0.387106       6    12.011  QM
    2  O        -0.003808      -0.517489       1.282834       8    15.999  QM
    3  H         0.012102       1.623781      -0.939624       1     1.008  QM
    4  N         0.019160       2.462037      -1.593878       7    14.007  QM
    5  H        -0.088559       2.148210      -2.572588       1     1.008  QM
    6  H        -0.759856       3.097393      -1.354426       1     1.008  QM
    7  H         0.912968       2.971753      -1.498229       1     1.008  QM


 RMSQ FORCE :   0.0005077  MAXIMUM :   0.0000100  CONVERGED :NO 
 MAX FORCE  :   0.0013888  MAXIMUM :   0.0000150  CONVERGED :NO 

 NUMBER OF CONSTRAINED OPTIMIZATION CYCLES: 13
 
 TOTAL ENERGY = -170.041627427377
 
 
 CURRENT SPLINE LENGTH: 0.053 AMU^1/2*ANGSTROM
 IRC COORDINATE: 4.763 AMU^1/2*ANGSTROM

  ANGLE =       0.05  COS_ANGLE =       1.00


 IRC COORDINATES OF STEP 91 IN ANGSTROM

  NO.  ATOM        X              Y              Z        Z-ATOM   MASS   TYPE

    1  C         0.001152       0.201296       0.395547       6    12.011  QM
    2  O        -0.003790      -0.524126       1.280261       8    15.999  QM
    3  H         0.012136       1.631594      -0.934651       1     1.008  QM
    4  N         0.019192       2.463229      -1.597205       7    14.007  QM
    5  H        -0.088509       2.139246      -2.572601       1     1.008  QM
    6  H        -0.759856       3.100977      -1.364340       1     1.008  QM
    7  H         0.913004       2.973913      -1.506815       1     1.008  QM


 RMSQ FORCE :   0.0004526  MAXIMUM :   0.0000100  CONVERGED :NO 
 MAX FORCE  :   0.0012002  MAXIMUM :   0.0000150  CONVERGED :NO 

 NUMBER OF CONSTRAINED OPTIMIZATION CYCLES: 26
 
 TOTAL ENERGY = -170.041691570511
 
 
 CURRENT SPLINE LENGTH: 0.053 AMU^1/2*ANGSTROM
 IRC COORDINATE: 4.816 AMU^1/2*ANGSTROM

  ANGLE =       0.04  COS_ANGLE =       1.00


 IRC COORDINATES OF STEP 92 IN ANGSTROM

  NO.  ATOM        X              Y              Z        Z-ATOM   MASS   TYPE

    1  C         0.001013       0.208396       0.404075       6    12.011  QM
    2  O        -0.003731      -0.530629       1.277483       8    15.999  QM
    3  H         0.012128       1.639482      -0.929481       1     1.008  QM
    4  N         0.019233       2.464271      -1.600401       7    14.007  QM
    5  H        -0.088393       2.130072      -2.572346       1     1.008  QM
    6  H        -0.759834       3.104458      -1.374371       1     1.008  QM
    7  H         0.913019       2.975927      -1.515389       1     1.008  QM


 RMSQ FORCE :   0.0003994  MAXIMUM :   0.0000100  CONVERGED :NO 
 MAX FORCE  :   0.0010575  MAXIMUM :   0.0000150  CONVERGED :NO 

 NUMBER OF CONSTRAINED OPTIMIZATION CYCLES: 16
 
 TOTAL ENERGY = -170.041748608863
 
 
 CURRENT SPLINE LENGTH: 0.053 AMU^1/2*ANGSTROM
 IRC COORDINATE: 4.868 AMU^1/2*ANGSTROM

  ANGLE =       0.06  COS_ANGLE =       1.00


 IRC COORDINATES OF STEP 93 IN ANGSTROM

  NO.  ATOM        X              Y              Z        Z-ATOM   MASS   TYPE

    1  C         0.001015       0.215613       0.412640       6    12.011  QM
    2  O        -0.003765      -0.536959       1.274448       8    15.999  QM
    3  H         0.012362       1.647323      -0.924025       1     1.008  QM
    4  N         0.019265       2.465103      -1.603404       7    14.007  QM
    5  H        -0.088461       2.120390      -2.571668       1     1.008  QM
    6  H        -0.759902       3.107504      -1.384111       1     1.008  QM
    7  H         0.913000       2.977766      -1.524013       1     1.008  QM


 RMSQ FORCE :   0.0003433  MAXIMUM :   0.0000100  CONVERGED :NO 
 MAX FORCE  :   0.0009002  MAXIMUM :   0.0000150  CONVERGED :NO 

 NUMBER OF CONSTRAINED OPTIMIZATION CYCLES: 44
 
 TOTAL ENERGY = -170.041798384366
 
 
 CURRENT SPLINE LENGTH: 0.053 AMU^1/2*ANGSTROM
 IRC COORDINATE: 4.921 AMU^1/2*ANGSTROM

  ANGLE =       0.06  COS_ANGLE =       1.00


 IRC COORDINATES OF STEP 94 IN ANGSTROM

  NO.  ATOM        X              Y              Z        Z-ATOM   MASS   TYPE

    1  C         0.001404       0.222829       0.421326       6    12.011  QM
    2  O        -0.004001      -0.543172       1.271249       8    15.999  QM
    3  H         0.012516       1.655061      -0.918724       1     1.008  QM
    4  N         0.019214       2.465811      -1.606333       7    14.007  QM
    5  H        -0.088711       2.110975      -2.570907       1     1.008  QM
    6  H        -0.759916       3.110515      -1.393704       1     1.008  QM
    7  H         0.912942       2.979343      -1.532597       1     1.008  QM


 RMSQ FORCE :   0.0002883  MAXIMUM :   0.0000100  CONVERGED :NO 
 MAX FORCE  :   0.0007532  MAXIMUM :   0.0000150  CONVERGED :NO 

 NUMBER OF CONSTRAINED OPTIMIZATION CYCLES: 13
 
 TOTAL ENERGY = -170.041840809325
 
 
 CURRENT SPLINE LENGTH: 0.053 AMU^1/2*ANGSTROM
 IRC COORDINATE: 4.974 AMU^1/2*ANGSTROM

  ANGLE =       0.07  COS_ANGLE =       1.00


 IRC COORDINATES OF STEP 95 IN ANGSTROM

  NO.  ATOM        X              Y              Z        Z-ATOM   MASS   TYPE

    1  C         0.001603       0.230055       0.430028       6    12.011  QM
    2  O        -0.004129      -0.549227       1.267848       8    15.999  QM
    3  H         0.012706       1.662983      -0.913017       1     1.008  QM
    4  N         0.019197       2.466395      -1.609106       7    14.007  QM
    5  H        -0.088889       2.100910      -2.569673       1     1.008  QM
    6  H        -0.759981       3.113285      -1.403404       1     1.008  QM
    7  H         0.912907       2.980760      -1.541189       1     1.008  QM


 RMSQ FORCE :   0.0002313  MAXIMUM :   0.0000100  CONVERGED :NO 
 MAX FORCE  :   0.0006308  MAXIMUM :   0.0000150  CONVERGED :NO 

 NUMBER OF CONSTRAINED OPTIMIZATION CYCLES: 9
 
 TOTAL ENERGY = -170.041875806178
 
 
 CURRENT SPLINE LENGTH: 0.053 AMU^1/2*ANGSTROM
 IRC COORDINATE: 5.027 AMU^1/2*ANGSTROM

  ANGLE =       0.04  COS_ANGLE =       1.00


 IRC COORDINATES OF STEP 96 IN ANGSTROM

  NO.  ATOM        X              Y              Z        Z-ATOM   MASS   TYPE

    1  C         0.001702       0.237404       0.438792       6    12.011  QM
    2  O        -0.004194      -0.555080       1.264160       8    15.999  QM
    3  H         0.012812       1.670740      -0.907221       1     1.008  QM
    4  N         0.019190       2.466718      -1.611669       7    14.007  QM
    5  H        -0.088979       2.090704      -2.568154       1     1.008  QM
    6  H        -0.760021       3.115761      -1.412954       1     1.008  QM
    7  H         0.912906       2.981808      -1.549467       1     1.008  QM


 RMSQ FORCE :   0.0001745  MAXIMUM :   0.0000100  CONVERGED :NO 
 MAX FORCE  :   0.0004715  MAXIMUM :   0.0000150  CONVERGED :NO 

 NUMBER OF CONSTRAINED OPTIMIZATION CYCLES: 19
 
 TOTAL ENERGY = -170.041903241552
 
 
 CURRENT SPLINE LENGTH: 0.053 AMU^1/2*ANGSTROM
 IRC COORDINATE: 5.080 AMU^1/2*ANGSTROM

  ANGLE =       0.13  COS_ANGLE =       0.99


 IRC COORDINATES OF STEP 97 IN ANGSTROM

  NO.  ATOM        X              Y              Z        Z-ATOM   MASS   TYPE

    1  C         0.002203       0.244860       0.447582       6    12.011  QM
    2  O        -0.004485      -0.560712       1.260195       8    15.999  QM
    3  H         0.013218       1.678293      -0.901261       1     1.008  QM
    4  N         0.019117       2.466780      -1.614005       7    14.007  QM
    5  H        -0.089322       2.080324      -2.566268       1     1.008  QM
    6  H        -0.760201       3.117718      -1.422071       1     1.008  QM
    7  H         0.912726       2.982753      -1.557810       1     1.008  QM


 RMSQ FORCE :   0.0001169  MAXIMUM :   0.0000100  CONVERGED :NO 
 MAX FORCE  :   0.0003010  MAXIMUM :   0.0000150  CONVERGED :NO 

 NUMBER OF CONSTRAINED OPTIMIZATION CYCLES: 3
 
 TOTAL ENERGY = -170.041923011407
 
 
 CURRENT SPLINE LENGTH: 0.053 AMU^1/2*ANGSTROM
 IRC COORDINATE: 5.133 AMU^1/2*ANGSTROM

  ANGLE =       0.34  COS_ANGLE =       0.94


 IRC COORDINATES OF STEP 98 IN ANGSTROM

  NO.  ATOM        X              Y              Z        Z-ATOM   MASS   TYPE

    1  C         0.002531       0.252601       0.456240       6    12.011  QM
    2  O        -0.004688      -0.565975       1.255800       8    15.999  QM
    3  H         0.013593       1.685563      -0.894706       1     1.008  QM
    4  N         0.019084       2.466337      -1.615874       7    14.007  QM
    5  H        -0.089593       2.069195      -2.563730       1     1.008  QM
    6  H        -0.760345       3.119199      -1.430980       1     1.008  QM
    7  H         0.912584       2.983106      -1.565740       1     1.008  QM


 RMSQ FORCE :   0.0000606  MAXIMUM :   0.0000100  CONVERGED :NO 
 MAX FORCE  :   0.0001843  MAXIMUM :   0.0000150  CONVERGED :NO 

 NUMBER OF CONSTRAINED OPTIMIZATION CYCLES: 12
 
 TOTAL ENERGY = -170.041935061268
 
 
 CURRENT SPLINE LENGTH: 0.053 AMU^1/2*ANGSTROM
 IRC COORDINATE: 5.186 AMU^1/2*ANGSTROM

  ANGLE =       1.49  COS_ANGLE =       0.09


 IRC COORDINATES OF STEP 99 IN ANGSTROM

  NO.  ATOM        X              Y              Z        Z-ATOM   MASS   TYPE

    1  C         0.001860       0.260156       0.465054       6    12.011  QM
    2  O        -0.004244      -0.571192       1.251374       8    15.999  QM
    3  H         0.012988       1.693043      -0.888442       1     1.008  QM
    4  N         0.019136       2.465995      -1.617824       7    14.007  QM
    5  H        -0.089360       2.058408      -2.561250       1     1.008  QM
    6  H        -0.760071       3.121252      -1.440521       1     1.008  QM
    7  H         0.912898       2.982843      -1.573065       1     1.008  QM


 RMSQ FORCE :   0.0000147  MAXIMUM :   0.0000100  CONVERGED :NO 
 MAX FORCE  :   0.0000355  MAXIMUM :   0.0000150  CONVERGED :NO 

 NUMBER OF CONSTRAINED OPTIMIZATION CYCLES: 10
 
 TOTAL ENERGY = -170.041939427314
 
 
 CURRENT SPLINE LENGTH: 0.053 AMU^1/2*ANGSTROM
 IRC COORDINATE: 5.239 AMU^1/2*ANGSTROM
 
 
 *** COORDINATES RELOADED ***
 
 
 *** COORDINATES RELOADED ***
 
 
 *** COORDINATES RELOADED ***
 
 
 *** COORDINATES RELOADED ***
 
 
 *** COORDINATES RELOADED ***
 
 
 *** COORDINATES RELOADED ***
 
 
 *** COORDINATES RELOADED ***
 
 
 *** COORDINATES RELOADED ***

  ANGLE =       2.47  COS_ANGLE =      -0.78


 IRC COORDINATES OF STEP 100 IN ANGSTROM

  NO.  ATOM        X              Y              Z        Z-ATOM   MASS   TYPE

    1  C         0.001881       0.260158       0.465100       6    12.011  QM
    2  O        -0.004256      -0.571201       1.251351       8    15.999  QM
    3  H         0.012994       1.693084      -0.888377       1     1.008  QM
    4  N         0.019130       2.466006      -1.617837       7    14.007  QM
    5  H        -0.089331       2.058318      -2.561218       1     1.008  QM
    6  H        -0.760078       3.121247      -1.440540       1     1.008  QM
    7  H         0.912900       2.982844      -1.573139       1     1.008  QM


 RMSQ FORCE :   0.0000131  MAXIMUM :   0.0000100  CONVERGED :NO 
 MAX FORCE  :   0.0000352  MAXIMUM :   0.0000150  CONVERGED :NO 

 NUMBER OF CONSTRAINED OPTIMIZATION CYCLES: 2
 
 TOTAL ENERGY = -170.041939429442
 
 
 CURRENT SPLINE LENGTH: 0.000 AMU^1/2*ANGSTROM
 IRC COORDINATE: 5.239 AMU^1/2*ANGSTROM
 
 
 *** IRC PATH GENERATION FINISHED ***
 
 
 *** CONVERGED BY MINIMUM IRC STEP SIZE ***
 
 
 *** IRC PATH IN AMU^1/2*ANGSTROM ***
 
 IRC STEP  IRC COORDINATE   IRC ENERGY   No.REDO
     0        0.000000     -169.976515
     1        0.052918     -169.976673
     2        0.105835     -169.977155
     3        0.158753     -169.977969
     4        0.211671     -169.979116
     5        0.264589     -169.980591
     6        0.317506     -169.982386
     7        0.370424     -169.984494
     8        0.423342     -169.986905
     9        0.476259     -169.989612
    10        0.529177     -169.992613
    11        0.582095     -169.995907
    12        0.635013     -169.999486
    13        0.687930     -170.003326
    14        0.740848     -170.007366
    15        0.793766     -170.011478
    16        0.846684     -170.015435
    17        0.899601     -170.018889
    18        0.952519     -170.021414
    19        1.005437     -170.022886
    20        1.058354     -170.023870
    21        1.111272     -170.024713
    22        1.164190     -170.025475
    23        1.217108     -170.026169
    24        1.270025     -170.026804
    25        1.322943     -170.027384
    26        1.375861     -170.027916
    27        1.428778     -170.028404
    28        1.481696     -170.028854
    29        1.534614     -170.029269
    30        1.587532     -170.029656
    31        1.640449     -170.030016
    32        1.693367     -170.030355
    33        1.746285     -170.030675
    34        1.799203     -170.030979
    35        1.852120     -170.031270
    36        1.905038     -170.031550
    37        1.957956     -170.031820
    38        2.010873     -170.032084
    39        2.063791     -170.032341
    40        2.116709     -170.032593
    41        2.169627     -170.032841
    42        2.222544     -170.033085
    43        2.275462     -170.033326
    44        2.328380     -170.033565
    45        2.381297     -170.033801
    46        2.434215     -170.034036
    47        2.487133     -170.034269
    48        2.540051     -170.034500
    49        2.592968     -170.034729
    50        2.645886     -170.034957
    51        2.698804     -170.035183
    52        2.751721     -170.035407
    53        2.804639     -170.035630
    54        2.857557     -170.035851
    55        2.910475     -170.036070
    56        2.963392     -170.036288
    57        3.016310     -170.036503
    58        3.069228     -170.036716
    59        3.122146     -170.036928
    60        3.175063     -170.037137
    61        3.227981     -170.037343
    62        3.280899     -170.037547
    63        3.333816     -170.037749
    64        3.386734     -170.037947
    65        3.439652     -170.038143
    66        3.492570     -170.038336
    67        3.545487     -170.038525
    68        3.598405     -170.038711
    69        3.651323     -170.038894
    70        3.704240     -170.039073
    71        3.757158     -170.039248
    72        3.810076     -170.039419
    73        3.862994     -170.039586
    74        3.915911     -170.039749
    75        3.968829     -170.039907
    76        4.021747     -170.040060
    77        4.074665     -170.040209
    78        4.127582     -170.040353
    79        4.180500     -170.040491
    80        4.233418     -170.040625
    81        4.286335     -170.040752
    82        4.339253     -170.040874
    83        4.392171     -170.040990
    84        4.445089     -170.041100
    85        4.498006     -170.041205
    86        4.550924     -170.041302
    87        4.603842     -170.041394
    88        4.656759     -170.041478
    89        4.709677     -170.041556
    90        4.762595     -170.041627
    91        4.815513     -170.041692
    92        4.868430     -170.041749
    93        4.921348     -170.041798
    94        4.974266     -170.041841
    95        5.027183     -170.041876
    96        5.080101     -170.041903
    97        5.133019     -170.041923
    98        5.185937     -170.041935
    99        5.238854     -170.041939
   100        5.239119     -170.041939
                                                                                

 IRC PATH                         STEP TIME:  2667.191  TOTAL TIME:    2667.852
 
 TIMING STATISTICS (SECONDS)
 

 TIMER ENTRY                    NUMBER OF CALLS   CUMUL. CPU TIME   CONTRIBUT.

 INITIALIZATION                              1             0.033         0.0 %
 INPUT                                       1             0.051         0.0 %
 DIAGONALIZATION                         13029             0.909         0.0 %
 SYMMETRY ANALYSIS                        2407             0.098         0.0 %
 CORE INTEGRALS                           2407           106.897         4.0 %
 ORTHOGONALIZATION MATRIX                 2407             6.152         0.2 %
 MPI DIAGONALIZATION                     41276           113.488         4.3 %
                         ON NODE             1           115.653
                         ON NODE             2           115.477
                         ON NODE             3           115.352
                         ON NODE             4           115.498
                         ON NODE             5           115.464
                         ON NODE             6           115.268
                         ON NODE             7           115.323
                         ON NODE             8           115.658
                         ON NODE             9           115.636
                         ON NODE            10           115.342
                         ON NODE            11           115.739
                         ON NODE            12           116.170
                         ON NODE            13           115.505
                         ON NODE            14           115.662
                         ON NODE            15           115.517
                         ON NODE            16           115.570
                         ON NODE            17           115.487
                         ON NODE            18           115.387
                         ON NODE            19           115.271
                         ON NODE            20           115.944
                         ON NODE            21           115.765
                         ON NODE            22           115.502
                         ON NODE            23           114.575
           AVERAGE PER PROCESSOR                         115.427
 MPI AUXILIARY FUNCTION FIT              74899           298.345        11.2 %
                         ON NODE             1           295.297
                         ON NODE             2           296.601
                         ON NODE             3           295.201
                         ON NODE             4           295.780
                         ON NODE             5           299.970
                         ON NODE             6           296.267
                         ON NODE             7           305.109
                         ON NODE             8           307.531
                         ON NODE             9           304.904
                         ON NODE            10           304.296
                         ON NODE            11           305.138
                         ON NODE            12           306.963
                         ON NODE            13           311.645
                         ON NODE            14           309.742
                         ON NODE            15           305.323
                         ON NODE            16           307.753
                         ON NODE            17           305.062
                         ON NODE            18           304.603
                         ON NODE            19           304.892
                         ON NODE            20           307.046
                         ON NODE            21           304.801
                         ON NODE            22           303.381
                         ON NODE            23           304.771
           AVERAGE PER PROCESSOR                         303.351
 MPI CORE HAMILTONIAN                     2407             6.288         0.2 %
                         ON NODE             1             6.280
                         ON NODE             2             6.224
                         ON NODE             3             6.285
                         ON NODE             4             5.654
                         ON NODE             5             5.726
                         ON NODE             6             5.315
                         ON NODE             7             5.279
                         ON NODE             8             5.295
                         ON NODE             9             5.245
                         ON NODE            10             5.296
                         ON NODE            11             5.260
                         ON NODE            12             5.886
                         ON NODE            13             5.422
                         ON NODE            14             5.307
                         ON NODE            15             5.284
                         ON NODE            16             5.261
                         ON NODE            17             5.255
                         ON NODE            18             5.251
                         ON NODE            19             5.280
                         ON NODE            20             5.277
                         ON NODE            21             5.276
                         ON NODE            22             5.302
                         ON NODE            23             5.289
           AVERAGE PER PROCESSOR                           5.510
 SCF ITERATION                            2407          1977.225        74.1 %
 MPI NEAR J CALCULATION                  36246            90.604         3.4 %
                         ON NODE             1            60.507
                         ON NODE             2            74.000
                         ON NODE             3            73.962
                         ON NODE             4            73.993
                         ON NODE             5            73.987
                         ON NODE             6            73.406
                         ON NODE             7            74.379
                         ON NODE             8            73.889
                         ON NODE             9            74.428
                         ON NODE            10            74.425
                         ON NODE            11            74.611
                         ON NODE            12            75.088
                         ON NODE            13            74.646
                         ON NODE            14            74.837
                         ON NODE            15            74.575
                         ON NODE            16            73.895
                         ON NODE            17            74.287
                         ON NODE            18            74.339
                         ON NODE            19            71.746
                         ON NODE            20            74.342
                         ON NODE            21            74.647
                         ON NODE            22            74.770
                         ON NODE            23            74.647
           AVERAGE PER PROCESSOR                          74.334
 MPI FAR J CALCULATION                   36246            38.673         1.4 %
                         ON NODE             1            51.657
                         ON NODE             2            38.666
                         ON NODE             3            38.765
                         ON NODE             4            38.674
                         ON NODE             5            38.747
                         ON NODE             6            39.291
                         ON NODE             7            38.794
                         ON NODE             8            38.768
                         ON NODE             9            38.735
                         ON NODE            10            38.783
                         ON NODE            11            38.780
                         ON NODE            12            29.780
                         ON NODE            13            28.254
                         ON NODE            14            27.112
                         ON NODE            15            32.191
                         ON NODE            16            37.804
                         ON NODE            17            33.230
                         ON NODE            18            38.236
                         ON NODE            19            41.714
                         ON NODE            20            35.871
                         ON NODE            21            37.445
                         ON NODE            22            35.920
                         ON NODE            23            32.364
           AVERAGE PER PROCESSOR                          37.011
 GRID INITIALIZATION                       109             0.451         0.0 %
 FIXED GRID GENERATION                     109             0.007         0.0 %
 MPI XC POTENTIAL                        36246          1110.634        41.6 %
                         ON NODE             1          1097.368
                         ON NODE             2          1094.725
                         ON NODE             3          1102.186
                         ON NODE             4          1095.584
                         ON NODE             5          1104.223
                         ON NODE             6          1103.574
                         ON NODE             7          1096.870
                         ON NODE             8          1107.979
                         ON NODE             9          1095.773
                         ON NODE            10          1095.563
                         ON NODE            11          1095.475
                         ON NODE            12          1093.351
                         ON NODE            13          1091.836
                         ON NODE            14          1093.013
                         ON NODE            15          1094.635
                         ON NODE            16          1094.494
                         ON NODE            17          1096.454
                         ON NODE            18          1096.344
                         ON NODE            19          1096.419
                         ON NODE            20          1094.749
                         ON NODE            21          1096.367
                         ON NODE            22          1096.165
                         ON NODE            23          1096.224
           AVERAGE PER PROCESSOR                        1097.500
 MPI NEAR ERI CALCULATION                36246            89.975         3.4 %
                         ON NODE             1            59.131
                         ON NODE             2            72.466
                         ON NODE             3            72.510
                         ON NODE             4            72.570
                         ON NODE             5            72.507
                         ON NODE             6            72.536
                         ON NODE             7            72.477
                         ON NODE             8            72.554
                         ON NODE             9            72.517
                         ON NODE            10            71.943
                         ON NODE            11            72.529
                         ON NODE            12            72.514
                         ON NODE            13            72.555
                         ON NODE            14            72.503
                         ON NODE            15            72.487
                         ON NODE            16            72.489
                         ON NODE            17            72.522
                         ON NODE            18            72.453
                         ON NODE            19            69.441
                         ON NODE            20            72.517
                         ON NODE            21            72.340
                         ON NODE            22            72.467
                         ON NODE            23            72.554
           AVERAGE PER PROCESSOR                          72.523
 MPI FAR ERI CALCULATION                 36246            14.296         0.5 %
                         ON NODE             1            27.190
                         ON NODE             2            14.782
                         ON NODE             3            14.151
                         ON NODE             4            13.540
                         ON NODE             5            14.614
                         ON NODE             6            13.881
                         ON NODE             7            15.061
                         ON NODE             8            14.849
                         ON NODE             9            14.178
                         ON NODE            10            15.287
                         ON NODE            11            14.516
                         ON NODE            12            14.067
                         ON NODE            13            12.082
                         ON NODE            14            10.921
                         ON NODE            15            12.927
                         ON NODE            16            12.914
                         ON NODE            17            14.143
                         ON NODE            18            13.720
                         ON NODE            19            17.677
                         ON NODE            20            14.223
                         ON NODE            21            13.882
                         ON NODE            22            14.414
                         ON NODE            23            13.009
           AVERAGE PER PROCESSOR                          14.597
 MPI MATRIX MULTIPLICATION              108738            72.527         2.7 %
                         ON NODE             1            73.782
                         ON NODE             2            73.975
                         ON NODE             3            74.214
                         ON NODE             4            73.844
                         ON NODE             5            74.038
                         ON NODE             6            74.257
                         ON NODE             7            74.000
                         ON NODE             8            74.037
                         ON NODE             9            73.745
                         ON NODE            10            74.128
                         ON NODE            11            73.722
                         ON NODE            12            73.796
                         ON NODE            13            74.051
                         ON NODE            14            73.867
                         ON NODE            15            73.984
                         ON NODE            16            73.902
                         ON NODE            17            73.928
                         ON NODE            18            74.092
                         ON NODE            19            74.084
                         ON NODE            20            74.006
                         ON NODE            21            73.987
                         ON NODE            22            74.025
                         ON NODE            23            74.045
           AVERAGE PER PROCESSOR                          73.918
 IRC PATH                                    1          2667.191       100.0 %
 OPTIMIZATION CYCLE                          1          2667.191       100.0 %
 ENERGY GRADIENTS                         2307           165.174         6.2 %
 MPI XC ENERGY GRADIENTS                  2307           118.905         4.5 %
                         ON NODE             1           117.862
                         ON NODE             2           117.927
                         ON NODE             3           117.910
                         ON NODE             4           117.908
                         ON NODE             5           117.868
                         ON NODE             6           117.847
                         ON NODE             7           117.905
                         ON NODE             8           117.842
                         ON NODE             9           117.931
                         ON NODE            10           117.789
                         ON NODE            11           117.944
                         ON NODE            12           117.886
                         ON NODE            13           117.790
                         ON NODE            14           117.868
                         ON NODE            15           117.859
                         ON NODE            16           117.833
                         ON NODE            17           117.837
                         ON NODE            18           117.832
                         ON NODE            19           117.924
                         ON NODE            20           117.852
                         ON NODE            21           117.910
                         ON NODE            22           117.961
                         ON NODE            23           117.951
           AVERAGE PER PROCESSOR                         117.923
 MPI NEAR ERI GRADIENTS                   2307            11.781         0.4 %
                         ON NODE             1            10.588
                         ON NODE             2            11.332
                         ON NODE             3            11.405
                         ON NODE             4            11.387
                         ON NODE             5            11.414
                         ON NODE             6            11.353
                         ON NODE             7            11.449
                         ON NODE             8            11.415
                         ON NODE             9            11.431
                         ON NODE            10            11.424
                         ON NODE            11            11.434
                         ON NODE            12            11.459
                         ON NODE            13            11.420
                         ON NODE            14            11.428
                         ON NODE            15            11.436
                         ON NODE            16            11.394
                         ON NODE            17            11.393
                         ON NODE            18            11.430
                         ON NODE            19            11.276
                         ON NODE            20            11.427
                         ON NODE            21            11.436
                         ON NODE            22            11.458
                         ON NODE            23            11.447
           AVERAGE PER PROCESSOR                          11.393
 MPI FAR ERI GRADIENTS                    2307             1.909         0.1 %
                         ON NODE             1             2.742
                         ON NODE             2             1.994
                         ON NODE             3             2.075
                         ON NODE             4             2.052
                         ON NODE             5             2.015
                         ON NODE             6             2.076
                         ON NODE             7             1.496
                         ON NODE             8             1.446
                         ON NODE             9             1.955
                         ON NODE            10             1.986
                         ON NODE            11             1.485
                         ON NODE            12             2.080
                         ON NODE            13             2.093
                         ON NODE            14             2.097
                         ON NODE            15             2.103
                         ON NODE            16             2.126
                         ON NODE            17             2.104
                         ON NODE            18             2.109
                         ON NODE            19             2.253
                         ON NODE            20             2.126
                         ON NODE            21             2.110
                         ON NODE            22             2.102
                         ON NODE            23             2.106
           AVERAGE PER PROCESSOR                           2.026
 MPI CORE HAMILTONIAN GRADIENTS           2307             6.698         0.3 %
                         ON NODE             1             8.441
                         ON NODE             2             8.703
                         ON NODE             3             8.605
                         ON NODE             4             8.589
                         ON NODE             5             8.634
                         ON NODE             6             8.563
                         ON NODE             7             9.181
                         ON NODE             8             9.185
                         ON NODE             9             8.671
                         ON NODE            10             8.177
                         ON NODE            11             9.177
                         ON NODE            12             8.536
                         ON NODE            13             8.546
                         ON NODE            14             8.533
                         ON NODE            15             8.557
                         ON NODE            16             8.522
                         ON NODE            17             8.542
                         ON NODE            18             8.534
                         ON NODE            19             8.471
                         ON NODE            20             8.541
                         ON NODE            21             8.540
                         ON NODE            22             8.037
                         ON NODE            23             8.554
           AVERAGE PER PROCESSOR                           8.522
 MATRIX MULTIPLICATION                   52314             0.290         0.0 %
 START GUESS                               108           283.230        10.6 %
 NULLSPACE                                 108             0.332         0.0 %

 FINAL TIMING           DATE: WED JAN 17 18:09:24 2024  TOTAL TIME:    2667.856
