# Supplementary material for: Constrained Structure Minimizations on Hyperspheres for Minimum Energy Path Following
Source: J Chem Inf Model. 2025 Apr 1;65(7):3488–501. doi: 10.1021/acs.jcim.4c02351 (PMC12004539; doi:10.1021/acs.jcim.4c02351)
Supplement: Supplementary file 1 — ci4c02351_si_001.zip [file ci4c02351_si_001.zip › data_availability/rxn10/outputs/IRC/rxn10-irc.mol]

    7
 TRAJECTORY GEOMETRY    -169.976673
  C     -0.000097   -0.003996    0.001235
  O      0.000033   -0.000183    1.141769
  H      0.000623    0.219932   -1.087372
  N      0.017088    2.182625   -1.198472
  H     -0.087776    2.279672   -2.220026
  H     -0.750716    2.720944   -0.770461
  H      0.898304    2.653107   -0.944414
    7
 TRAJECTORY GEOMETRY    -169.977155
  C     -0.000151   -0.007748    0.002351
  O      0.000046   -0.000398    1.142486
  H      0.001061    0.269090   -1.081408
  N      0.017089    2.182570   -1.200709
  H     -0.087610    2.285807   -2.221645
  H     -0.751530    2.717165   -0.769188
  H      0.898928    2.650469   -0.943603
    7
 TRAJECTORY GEOMETRY    -169.977969
  C     -0.000192   -0.011257    0.003359
  O      0.000053   -0.000647    1.143165
  H      0.001470    0.318415   -1.074505
  N      0.017088    2.182396   -1.202894
  H     -0.087484    2.291546   -2.223263
  H     -0.752373    2.713179   -0.767806
  H      0.899618    2.647603   -0.942714
    7
 TRAJECTORY GEOMETRY    -169.979116
  C     -0.000224   -0.014467    0.004257
  O      0.000055   -0.000944    1.143805
  H      0.001852    0.367934   -1.066786
  N      0.017087    2.182068   -1.205019
  H     -0.087368    2.296876   -2.224692
  H     -0.753182    2.708972   -0.766364
  H      0.900283    2.644503   -0.941775
    7
 TRAJECTORY GEOMETRY    -169.980591
  C     -0.000252   -0.017417    0.005055
  O      0.000057   -0.001288    1.144428
  H      0.002246    0.417616   -1.058563
  N      0.017082    2.181600   -1.207082
  H     -0.087288    2.301843   -2.226202
  H     -0.753995    2.704652   -0.764835
  H      0.900991    2.641264   -0.940740
    7
 TRAJECTORY GEOMETRY    -169.982386
  C     -0.000277   -0.020103    0.005755
  O      0.000057   -0.001675    1.145040
  H      0.002643    0.467473   -1.050062
  N      0.017076    2.180989   -1.209080
  H     -0.087221    2.306435   -2.227671
  H     -0.754775    2.700218   -0.763256
  H      0.901690    2.637881   -0.939635
    7
 TRAJECTORY GEOMETRY    -169.984494
  C     -0.000298   -0.022533    0.006385
  O      0.000056   -0.002100    1.145629
  H      0.003044    0.517535   -1.041567
  N      0.017068    2.180227   -1.211002
  H     -0.087164    2.310652   -2.229057
  H     -0.755500    2.695712   -0.761665
  H      0.902352    2.634398   -0.938501
    7
 TRAJECTORY GEOMETRY    -169.986905
  C     -0.000317   -0.024728    0.006955
  O      0.000054   -0.002559    1.146209
  H      0.003448    0.567827   -1.033442
  N      0.017057    2.179322   -1.212839
  H     -0.087122    2.314481   -2.230399
  H     -0.756174    2.691173   -0.760068
  H      0.902985    2.630843   -0.937341
    7
 TRAJECTORY GEOMETRY    -169.989612
  C     -0.000333   -0.026704    0.007477
  O      0.000051   -0.003042    1.146780
  H      0.003855    0.618388   -1.026068
  N      0.017044    2.178265   -1.214575
  H     -0.087089    2.317913   -2.231690
  H     -0.756788    2.686662   -0.758486
  H      0.903578    2.627270   -0.936160
    7
 TRAJECTORY GEOMETRY    -169.992613
  C     -0.000348   -0.028500    0.007972
  O      0.000049   -0.003540    1.147349
  H      0.004265    0.669227   -1.019852
  N      0.017028    2.177072   -1.216204
  H     -0.087066    2.320951   -2.232928
  H     -0.757341    2.682211   -0.756938
  H      0.904127    2.623709   -0.934979
    7
 TRAJECTORY GEOMETRY    -169.995907
  C     -0.000361   -0.030156    0.008458
  O      0.000046   -0.004043    1.147921
  H      0.004677    0.720331   -1.015154
  N      0.017011    2.175764   -1.217720
  H     -0.087051    2.323590   -2.234097
  H     -0.757831    2.677860   -0.755435
  H      0.904627    2.620190   -0.933811
    7
 TRAJECTORY GEOMETRY    -169.999486
  C     -0.000373   -0.031725    0.008953
  O      0.000043   -0.004541    1.148506
  H      0.005091    0.771648   -1.012252
  N      0.016993    2.174377   -1.219128
  H     -0.087048    2.325856   -2.235228
  H     -0.758270    2.673631   -0.753982
  H      0.905092    2.616739   -0.932659
    7
 TRAJECTORY GEOMETRY    -170.003326
  C     -0.000383   -0.033264    0.009473
  O      0.000039   -0.005032    1.149114
  H      0.005509    0.823097   -1.011281
  N      0.016974    2.172953   -1.220443
  H     -0.087052    2.327801   -2.236320
  H     -0.758664    2.669537   -0.752578
  H      0.905527    2.613368   -0.931528
    7
 TRAJECTORY GEOMETRY    -170.007366
  C     -0.000394   -0.034841    0.010036
  O      0.000036   -0.005516    1.149763
  H      0.005916    0.874575   -1.012225
  N      0.016955    2.171557   -1.221701
  H     -0.087067    2.329466   -2.237405
  H     -0.759027    2.665555   -0.751199
  H      0.905941    2.610069   -0.930397
    7
 TRAJECTORY GEOMETRY    -170.011478
  C     -0.000405   -0.036549    0.010665
  O      0.000033   -0.006003    1.150484
  H      0.006325    0.925970   -1.014987
  N      0.016936    2.170291   -1.222962
  H     -0.087092    2.330954   -2.238535
  H     -0.759385    2.661625   -0.749836
  H      0.906370    2.606787   -0.929271
    7
 TRAJECTORY GEOMETRY    -170.015435
  C     -0.000418   -0.038536    0.011405
  O      0.000029   -0.006523    1.151336
  H      0.006724    0.977111   -1.019377
  N      0.016920    2.169328   -1.224350
  H     -0.087130    2.332422   -2.239793
  H     -0.759768    2.657651   -0.748417
  H      0.906842    2.603463   -0.928088
    7
 TRAJECTORY GEOMETRY    -170.018889
  C     -0.000434   -0.041130    0.012373
  O      0.000024   -0.007147    1.152458
  H      0.007100    1.027511   -1.025240
  N      0.016907    2.169067   -1.226131
  H     -0.087192    2.334194   -2.241440
  H     -0.760253    2.653425   -0.746827
  H      0.907459    2.599945   -0.926762
    7
 TRAJECTORY GEOMETRY    -170.021414
  C     -0.000460   -0.045241    0.013919
  O      0.000017   -0.008087    1.154254
  H      0.007431    1.074582   -1.032554
  N      0.016904    2.170664   -1.229041
  H     -0.087291    2.337323   -2.244121
  H     -0.760995    2.648743   -0.744908
  H      0.908424    2.596154   -0.925181
    7
 TRAJECTORY GEOMETRY    -170.022886
  C     -0.000498   -0.051944    0.016554
  O      0.000004   -0.009688    1.157222
  H      0.007556    1.107882   -1.040827
  N      0.016926    2.175829   -1.233977
  H     -0.087421    2.343960   -2.248626
  H     -0.762013    2.644969   -0.743272
  H      0.909790    2.593516   -0.923961
    7
 TRAJECTORY GEOMETRY    -170.023870
  C     -0.000544   -0.059732    0.019803
  O     -0.000010   -0.011739    1.160745
  H      0.007557    1.125114   -1.048973
  N      0.016963    2.182954   -1.239819
  H     -0.087483    2.353587   -2.253910
  H     -0.762791    2.644194   -0.743144
  H      0.910901    2.593795   -0.924115
    7
 TRAJECTORY GEOMETRY    -170.024713
  C     -0.000589   -0.067515    0.023260
  O     -0.000027   -0.014076    1.164402
  H      0.007439    1.135753   -1.057132
  N      0.017004    2.190431   -1.245783
  H     -0.087432    2.364614   -2.259212
  H     -0.763214    2.645881   -0.744516
  H      0.911605    2.596375   -0.925640
    7
 TRAJECTORY GEOMETRY    -170.025475
  C     -0.000629   -0.075089    0.026837
  O     -0.000048   -0.016668    1.168119
  H      0.007308    1.144500   -1.065335
  N      0.017045    2.197890   -1.251765
  H     -0.087318    2.376169   -2.264487
  H     -0.763352    2.649239   -0.747002
  H      0.911977    2.600443   -0.928183
    7
 TRAJECTORY GEOMETRY    -170.026169
  C     -0.000665   -0.082375    0.030498
  O     -0.000071   -0.019533    1.171898
  H      0.007163    1.152730   -1.073434
  N      0.017086    2.205312   -1.257779
  H     -0.087161    2.387657   -2.269803
  H     -0.763346    2.653714   -0.750334
  H      0.912175    2.605451   -0.931497
    7
 TRAJECTORY GEOMETRY    -170.026804
  C     -0.000698   -0.089326    0.034235
  O     -0.000095   -0.022690    1.175740
  H      0.007005    1.160831   -1.081315
  N      0.017126    2.212710   -1.263840
  H     -0.086973    2.398764   -2.275230
  H     -0.763270    2.658983   -0.754362
  H      0.912286    2.611106   -0.935456
    7
 TRAJECTORY GEOMETRY    -170.027384
  C     -0.000732   -0.095872    0.038049
  O     -0.000120   -0.026170    1.179648
  H      0.006880    1.168932   -1.088879
  N      0.017170    2.220096   -1.269976
  H     -0.086787    2.409309   -2.280829
  H     -0.763174    2.664832   -0.758931
  H      0.912339    2.617235   -0.939934
    7
 TRAJECTORY GEOMETRY    -170.027916
  C     -0.000765   -0.101984    0.041912
  O     -0.000146   -0.029985    1.183631
  H      0.006743    1.177053   -1.095980
  N      0.017213    2.227484   -1.276182
  H     -0.086590    2.419043   -2.286648
  H     -0.763066    2.671195   -0.764048
  H      0.912382    2.623729   -0.944916
    7
 TRAJECTORY GEOMETRY    -170.028404
  C     -0.000793   -0.107660    0.045821
  O     -0.000174   -0.034114    1.187674
  H      0.006562    1.185202   -1.102582
  N      0.017251    2.234865   -1.282455
  H     -0.086348    2.427987   -2.292675
  H     -0.762952    2.678003   -0.769651
  H      0.912430    2.630453   -0.950292
    7
 TRAJECTORY GEOMETRY    -170.028854
  C     -0.000816   -0.112753    0.049772
  O     -0.000208   -0.038637    1.191792
  H      0.006448    1.193359   -1.108599
  N      0.017295    2.242207   -1.288803
  H     -0.086178    2.436018   -2.298941
  H     -0.762851    2.685220   -0.775709
  H      0.912479    2.637505   -0.956197
    7
 TRAJECTORY GEOMETRY    -170.029269
  C     -0.000831   -0.117305    0.053746
  O     -0.000245   -0.043510    1.195961
  H      0.006285    1.201541   -1.113874
  N      0.017335    2.249508   -1.295193
  H     -0.085983    2.442966   -2.305452
  H     -0.762747    2.692926   -0.782289
  H      0.912555    2.644797   -0.962553
    7
 TRAJECTORY GEOMETRY    -170.029656
  C     -0.000849   -0.121182    0.057737
  O     -0.000283   -0.048779    1.200196
  H      0.006208    1.209645   -1.118577
  N      0.017381    2.256718   -1.301646
  H     -0.085844    2.449089   -2.312129
  H     -0.762647    2.700844   -0.789240
  H      0.912604    2.652297   -0.969323
    7
 TRAJECTORY GEOMETRY    -170.030016
  C     -0.000872   -0.124393    0.061728
  O     -0.000321   -0.054417    1.204471
  H      0.006142    1.217713   -1.122552
  N      0.017428    2.263817   -1.308126
  H     -0.085701    2.454192   -2.319024
  H     -0.762586    2.709074   -0.796607
  H      0.912661    2.660017   -0.976456
    7
 TRAJECTORY GEOMETRY    -170.030355
  C     -0.000884   -0.126950    0.065717
  O     -0.000363   -0.060394    1.208765
  H      0.006058    1.225741   -1.125851
  N      0.017472    2.270787   -1.314614
  H     -0.085573    2.458346   -2.326078
  H     -0.762508    2.717563   -0.804331
  H      0.912731    2.667814   -0.983928
    7
 TRAJECTORY GEOMETRY    -170.030675
  C     -0.000899   -0.128795    0.069682
  O     -0.000405   -0.066713    1.213070
  H      0.006018    1.233646   -1.128374
  N      0.017520    2.277590   -1.321087
  H     -0.085463    2.461498   -2.333232
  H     -0.762445    2.726295   -0.812438
  H      0.912777    2.675789   -0.991764
    7
 TRAJECTORY GEOMETRY    -170.030979
  C     -0.000911   -0.129953    0.073621
  O     -0.000449   -0.073338    1.217364
  H      0.005995    1.241436   -1.130174
  N      0.017565    2.284210   -1.327529
  H     -0.085351    2.463740   -2.340496
  H     -0.762390    2.735211   -0.820857
  H      0.912829    2.683810   -0.999880
    7
 TRAJECTORY GEOMETRY    -170.031270
  C     -0.000914   -0.130436    0.077531
  O     -0.000497   -0.080242    1.221632
  H      0.005988    1.249087   -1.131367
  N      0.017611    2.290632   -1.333923
  H     -0.085279    2.465115   -2.347756
  H     -0.762317    2.744235   -0.829526
  H      0.912878    2.691856   -1.008257
    7
 TRAJECTORY GEOMETRY    -170.031550
  C     -0.000924   -0.130203    0.081419
  O     -0.000544   -0.087417    1.225848
  H      0.006033    1.256630   -1.131927
  N      0.017659    2.296819   -1.340250
  H     -0.085224    2.465653   -2.355061
  H     -0.762269    2.753265   -0.838411
  H      0.912914    2.699905   -1.016829
    7
 TRAJECTORY GEOMETRY    -170.031820
  C     -0.000931   -0.129393    0.085274
  O     -0.000591   -0.094796    1.230011
  H      0.006088    1.264032   -1.131937
  N      0.017707    2.302816   -1.346515
  H     -0.085187    2.465433   -2.362341
  H     -0.762222    2.762267   -0.847413
  H      0.912948    2.707861   -1.025505
    7
 TRAJECTORY GEOMETRY    -170.032084
  C     -0.000936   -0.127895    0.089104
  O     -0.000639   -0.102396    1.234083
  H      0.006166    1.271250   -1.131339
  N      0.017754    2.308547   -1.352673
  H     -0.085145    2.464439   -2.369541
  H     -0.762185    2.771295   -0.856643
  H      0.912967    2.715776   -1.034373
    7
 TRAJECTORY GEOMETRY    -170.032341
  C     -0.000934   -0.125877    0.092923
  O     -0.000691   -0.110149    1.238068
  H      0.006242    1.278360   -1.130340
  N      0.017800    2.314056   -1.358737
  H     -0.085128    2.462910   -2.376679
  H     -0.762131    2.780328   -0.865999
  H      0.912982    2.723644   -1.043377
    7
 TRAJECTORY GEOMETRY    -170.032593
  C     -0.000933   -0.123401    0.096730
  O     -0.000741   -0.118027    1.241968
  H      0.006341    1.285361   -1.128932
  N      0.017845    2.319394   -1.364731
  H     -0.085119    2.460786   -2.383724
  H     -0.762093    2.789178   -0.875359
  H      0.913007    2.731304   -1.052361
    7
 TRAJECTORY GEOMETRY    -170.032841
  C     -0.000928   -0.120401    0.100537
  O     -0.000795   -0.126039    1.245761
  H      0.006468    1.292200   -1.127236
  N      0.017892    2.324494   -1.370625
  H     -0.085150    2.458276   -2.390638
  H     -0.762047    2.797881   -0.884752
  H      0.913015    2.738853   -1.061415
    7
 TRAJECTORY GEOMETRY    -170.033085
  C     -0.000924   -0.117050    0.104390
  O     -0.000848   -0.134131    1.249433
  H      0.006628    1.299034   -1.125338
  N      0.017937    2.329422   -1.376435
  H     -0.085183    2.455429   -2.397477
  H     -0.762018    2.806505   -0.894196
  H      0.913030    2.746306   -1.070508
    7
 TRAJECTORY GEOMETRY    -170.033326
  C     -0.000916   -0.113214    0.108201
  O     -0.000903   -0.142321    1.252994
  H      0.006776    1.305610   -1.122900
  N      0.017982    2.334135   -1.382129
  H     -0.085223    2.451910   -2.404099
  H     -0.761974    2.815011   -0.903707
  H      0.913020    2.753588   -1.079646
    7
 TRAJECTORY GEOMETRY    -170.033565
  C     -0.000910   -0.109016    0.112051
  O     -0.000956   -0.150576    1.256415
  H      0.006944    1.312143   -1.120179
  N      0.018026    2.338657   -1.387719
  H     -0.085262    2.447986   -2.410598
  H     -0.761938    2.823425   -0.913274
  H      0.913002    2.760769   -1.088818
    7
 TRAJECTORY GEOMETRY    -170.033801
  C     -0.000882   -0.104543    0.115947
  O     -0.001018   -0.158884    1.259741
  H      0.007036    1.318612   -1.117490
  N      0.018063    2.343042   -1.393256
  H     -0.085309    2.444035   -2.416987
  H     -0.761868    2.831679   -0.922765
  H      0.913020    2.767684   -1.097922
    7
 TRAJECTORY GEOMETRY    -170.034036
  C     -0.000854   -0.099775    0.119891
  O     -0.001080   -0.167235    1.262936
  H      0.007146    1.324994   -1.114604
  N      0.018098    2.347270   -1.398709
  H     -0.085354    2.439788   -2.423202
  H     -0.761801    2.839802   -0.932272
  H      0.913021    2.774460   -1.107031
    7
 TRAJECTORY GEOMETRY    -170.034269
  C     -0.000826   -0.094732    0.123883
  O     -0.001141   -0.175621    1.265997
  H      0.007275    1.331333   -1.111508
  N      0.018134    2.351345   -1.404075
  H     -0.085423    2.435234   -2.429310
  H     -0.761745    2.847791   -0.941774
  H      0.913028    2.781116   -1.116131
    7
 TRAJECTORY GEOMETRY    -170.034500
  C     -0.000804   -0.089422    0.127924
  O     -0.001201   -0.184040    1.268931
  H      0.007454    1.337578   -1.108285
  N      0.018172    2.355275   -1.409364
  H     -0.085503    2.430468   -2.435224
  H     -0.761690    2.855574   -0.951256
  H      0.913007    2.787632   -1.125218
    7
 TRAJECTORY GEOMETRY    -170.034729
  C     -0.000774   -0.083971    0.132044
  O     -0.001264   -0.192468    1.271750
  H      0.007597    1.343858   -1.104971
  N      0.018207    2.359115   -1.414600
  H     -0.085588    2.425544   -2.441067
  H     -0.761635    2.863303   -0.960744
  H      0.913008    2.794040   -1.134302
    7
 TRAJECTORY GEOMETRY    -170.034957
  C     -0.000749   -0.078297    0.136220
  O     -0.001324   -0.200916    1.274445
  H      0.007759    1.350073   -1.101564
  N      0.018241    2.362826   -1.419764
  H     -0.085658    2.420443   -2.446734
  H     -0.761587    2.870859   -0.970235
  H      0.912994    2.800307   -1.143349
    7
 TRAJECTORY GEOMETRY    -170.035183
  C     -0.000702   -0.072492    0.140489
  O     -0.001391   -0.209372    1.277029
  H      0.007810    1.356252   -1.098175
  N      0.018268    2.366460   -1.424894
  H     -0.085703    2.415327   -2.452292
  H     -0.761505    2.878349   -0.979690
  H      0.913001    2.806342   -1.152328
    7
 TRAJECTORY GEOMETRY    -170.035407
  C     -0.000687   -0.066557    0.144832
  O     -0.001447   -0.217830    1.279493
  H      0.008067    1.362439   -1.094672
  N      0.018309    2.370004   -1.429965
  H     -0.085818    2.410029   -2.457701
  H     -0.761480    2.885615   -0.989146
  H      0.912953    2.812467   -1.161375
    7
 TRAJECTORY GEOMETRY    -170.035630
  C     -0.000650   -0.060502    0.149260
  O     -0.001513   -0.226290    1.281847
  H      0.008220    1.368633   -1.091161
  N      0.018342    2.373475   -1.434996
  H     -0.085910    2.404659   -2.463015
  H     -0.761423    2.892821   -0.998572
  H      0.912943    2.818377   -1.170375
    7
 TRAJECTORY GEOMETRY    -170.035851
  C     -0.000597   -0.054256    0.153783
  O     -0.001584   -0.234753    1.284052
  H      0.008313    1.374809   -1.087618
  N      0.018368    2.376816   -1.439956
  H     -0.085999    2.399210   -2.468197
  H     -0.761341    2.899926   -1.007969
  H      0.912957    2.824069   -1.179308
    7
 TRAJECTORY GEOMETRY    -170.036070
  C     -0.000572   -0.048013    0.158408
  O     -0.001645   -0.243208    1.286178
  H      0.008562    1.380998   -1.084124
  N      0.018407    2.380152   -1.444916
  H     -0.086130    2.393768   -2.473260
  H     -0.761305    2.906839   -1.017345
  H      0.912910    2.829856   -1.188293
    7
 TRAJECTORY GEOMETRY    -170.036288
  C     -0.000522   -0.041616    0.163106
  O     -0.001714   -0.251653    1.288165
  H      0.008661    1.387202   -1.080455
  N      0.018434    2.383383   -1.449803
  H     -0.086209    2.388064   -2.478206
  H     -0.761240    2.913757   -1.026757
  H      0.912917    2.835381   -1.197221
    7
 TRAJECTORY GEOMETRY    -170.036503
  C     -0.000468   -0.035151    0.167922
  O     -0.001784   -0.260088    1.290031
  H      0.008764    1.393424   -1.076840
  N      0.018460    2.386548   -1.454654
  H     -0.086292    2.382424   -2.483041
  H     -0.761158    2.920610   -1.036198
  H      0.912916    2.840842   -1.206167
    7
 TRAJECTORY GEOMETRY    -170.036716
  C     -0.000412   -0.028617    0.172830
  O     -0.001855   -0.268511    1.291788
  H      0.008855    1.399648   -1.073191
  N      0.018485    2.389662   -1.459476
  H     -0.086367    2.376688   -2.487749
  H     -0.761076    2.927357   -1.045613
  H      0.912910    2.846186   -1.215082
    7
 TRAJECTORY GEOMETRY    -170.036928
  C     -0.000376   -0.021962    0.177831
  O     -0.001918   -0.276913    1.293397
  H      0.009067    1.405919   -1.069402
  N      0.018519    2.392679   -1.464224
  H     -0.086499    2.370707   -2.492332
  H     -0.761030    2.933908   -1.055031
  H      0.912887    2.851525   -1.224020
    7
 TRAJECTORY GEOMETRY    -170.037137
  C     -0.000363   -0.015309    0.182940
  O     -0.001972   -0.285303    1.294926
  H      0.009364    1.412211   -1.065687
  N      0.018562    2.395690   -1.468981
  H     -0.086633    2.364770   -2.496810
  H     -0.761041    2.940284   -1.064393
  H      0.912825    2.856859   -1.232940
    7
 TRAJECTORY GEOMETRY    -170.037343
  C     -0.000305   -0.008558    0.188160
  O     -0.002041   -0.293669    1.296307
  H      0.009441    1.418536   -1.061920
  N      0.018584    2.398607   -1.473673
  H     -0.086689    2.358771   -2.501188
  H     -0.760961    2.946766   -1.073838
  H      0.912828    2.861916   -1.241814
    7
 TRAJECTORY GEOMETRY    -170.037547
  C     -0.000248   -0.001811    0.193479
  O     -0.002118   -0.302009    1.297591
  H      0.009657    1.424943   -1.058089
  N      0.018615    2.401503   -1.478346
  H     -0.086864    2.352635   -2.505440
  H     -0.760899    2.953128   -1.083261
  H      0.912808    2.867037   -1.250826
    7
 TRAJECTORY GEOMETRY    -170.037749
  C     -0.000189    0.004959    0.198909
  O     -0.002182   -0.310331    1.298776
  H      0.009646    1.431347   -1.054331
  N      0.018631    2.404377   -1.483011
  H     -0.086854    2.346541   -2.509609
  H     -0.760812    2.959507   -1.092776
  H      0.912819    2.871860   -1.259624
    7
 TRAJECTORY GEOMETRY    -170.037947
  C     -0.000136    0.011783    0.204456
  O     -0.002250   -0.318622    1.299821
  H      0.009759    1.437823   -1.050518
  N      0.018657    2.407182   -1.487623
  H     -0.086935    2.340312   -2.513663
  H     -0.760757    2.965743   -1.102271
  H      0.912801    2.876717   -1.268515
    7
 TRAJECTORY GEOMETRY    -170.038143
  C     -0.000067    0.018693    0.210092
  O     -0.002326   -0.326890    1.300746
  H      0.009848    1.444299   -1.046666
  N      0.018678    2.409901   -1.492189
  H     -0.087044    2.334074   -2.517593
  H     -0.760679    2.971893   -1.111733
  H      0.912822    2.881458   -1.277376
    7
 TRAJECTORY GEOMETRY    -170.038336
  C     -0.000007    0.025576    0.215861
  O     -0.002400   -0.335121    1.301554
  H      0.010045    1.450857   -1.042822
  N      0.018705    2.412616   -1.496741
  H     -0.087176    2.327698   -2.521399
  H     -0.760635    2.977881   -1.121173
  H      0.912816    2.886208   -1.286335
    7
 TRAJECTORY GEOMETRY    -170.038525
  C      0.000056    0.032528    0.221724
  O     -0.002471   -0.343324    1.302242
  H      0.010111    1.457419   -1.038947
  N      0.018724    2.415258   -1.501253
  H     -0.087246    2.321299   -2.525090
  H     -0.760564    2.983855   -1.130664
  H      0.912817    2.890742   -1.295151
    7
 TRAJECTORY GEOMETRY    -170.038711
  C      0.000138    0.039543    0.227706
  O     -0.002547   -0.351494    1.302791
  H      0.010100    1.463980   -1.035090
  N      0.018735    2.417827   -1.505717
  H     -0.087292    2.314880   -2.528670
  H     -0.760466    2.989768   -1.140149
  H      0.912857    2.895093   -1.303915
    7
 TRAJECTORY GEOMETRY    -170.038894
  C      0.000183    0.046488    0.233802
  O     -0.002611   -0.359623    1.303253
  H      0.010250    1.470663   -1.031167
  N      0.018761    2.420408   -1.510181
  H     -0.087376    2.308344   -2.532136
  H     -0.760415    2.995563   -1.149687
  H      0.912823    2.899587   -1.312802
    7
 TRAJECTORY GEOMETRY    -170.039073
  C      0.000248    0.053484    0.239999
  O     -0.002680   -0.367717    1.303587
  H      0.010296    1.477385   -1.027233
  N      0.018779    2.422928   -1.514599
  H     -0.087435    2.301712   -2.535497
  H     -0.760358    3.001318   -1.159232
  H      0.912850    2.903865   -1.321604
    7
 TRAJECTORY GEOMETRY    -170.039248
  C      0.000307    0.060449    0.246327
  O     -0.002747   -0.375772    1.303814
  H      0.010383    1.484176   -1.023352
  N      0.018800    2.425428   -1.519006
  H     -0.087512    2.295110   -2.538780
  H     -0.760308    3.006986   -1.168781
  H      0.912863    2.908160   -1.330447
    7
 TRAJECTORY GEOMETRY    -170.039419
  C      0.000363    0.067469    0.252755
  O     -0.002813   -0.383775    1.303890
  H      0.010483    1.491010   -1.019317
  N      0.018821    2.427845   -1.523344
  H     -0.087579    2.288303   -2.541861
  H     -0.760248    3.012585   -1.178402
  H      0.912838    2.912347   -1.339322
    7
 TRAJECTORY GEOMETRY    -170.039586
  C      0.000456    0.074549    0.259285
  O     -0.002898   -0.391731    1.303821
  H      0.010567    1.497880   -1.015205
  N      0.018834    2.430186   -1.527625
  H     -0.087712    2.281331   -2.544811
  H     -0.760174    3.018066   -1.187934
  H      0.912875    2.916385   -1.348190
    7
 TRAJECTORY GEOMETRY    -170.039749
  C      0.000515    0.081583    0.265907
  O     -0.002964   -0.399638    1.303657
  H      0.010656    1.504865   -1.010966
  N      0.018855    2.432512   -1.531878
  H     -0.087782    2.274200   -2.547594
  H     -0.760112    3.023554   -1.197666
  H      0.912854    2.920426   -1.357129
    7
 TRAJECTORY GEOMETRY    -170.039907
  C      0.000572    0.088626    0.272675
  O     -0.003027   -0.407498    1.303359
  H      0.010757    1.511877   -1.006877
  N      0.018875    2.434791   -1.536110
  H     -0.087859    2.267122   -2.550319
  H     -0.760084    3.028875   -1.207296
  H      0.912877    2.924348   -1.365971
    7
 TRAJECTORY GEOMETRY    -170.040060
  C      0.000620    0.095656    0.279543
  O     -0.003088   -0.415304    1.302940
  H      0.010890    1.518977   -1.002678
  N      0.018899    2.437032   -1.540302
  H     -0.087948    2.259881   -2.552854
  H     -0.760053    3.034115   -1.216988
  H      0.912864    2.928266   -1.374891
    7
 TRAJECTORY GEOMETRY    -170.040209
  C      0.000676    0.102705    0.286526
  O     -0.003151   -0.423063    1.302403
  H      0.010993    1.526070   -0.998529
  N      0.018918    2.439221   -1.544465
  H     -0.088019    2.252666   -2.555328
  H     -0.760022    3.039265   -1.226642
  H      0.912877    2.932008   -1.383723
    7
 TRAJECTORY GEOMETRY    -170.040353
  C      0.000683    0.109769    0.293625
  O     -0.003184   -0.430760    1.301719
  H      0.011088    1.533220   -0.994319
  N      0.018945    2.441339   -1.548573
  H     -0.088007    2.245352   -2.557640
  H     -0.760020    3.044301   -1.236378
  H      0.912863    2.935685   -1.392492
    7
 TRAJECTORY GEOMETRY    -170.040491
  C      0.000776    0.116753    0.300836
  O     -0.003264   -0.438407    1.300952
  H      0.011137    1.540502   -0.990111
  N      0.018956    2.443472   -1.552685
  H     -0.088111    2.237957   -2.559827
  H     -0.759962    3.049366   -1.246089
  H      0.912896    2.939249   -1.401379
    7
 TRAJECTORY GEOMETRY    -170.040625
  C      0.000846    0.123798    0.308145
  O     -0.003332   -0.445978    1.300013
  H      0.011221    1.547805   -0.985756
  N      0.018971    2.445492   -1.556701
  H     -0.088198    2.230377   -2.561830
  H     -0.759902    3.054308   -1.255876
  H      0.912908    2.942742   -1.410279
    7
 TRAJECTORY GEOMETRY    -170.040752
  C      0.000839    0.130821    0.315562
  O     -0.003354   -0.453477    1.298941
  H      0.011274    1.555231   -0.981319
  N      0.018998    2.447462   -1.560668
  H     -0.088154    2.222591   -2.563668
  H     -0.759897    3.059178   -1.265812
  H      0.912909    2.946183   -1.419128
    7
 TRAJECTORY GEOMETRY    -170.040874
  C      0.000781    0.137904    0.323079
  O     -0.003344   -0.460907    1.297712
  H      0.011203    1.562642   -0.976814
  N      0.019028    2.449335   -1.564571
  H     -0.087967    2.214744   -2.565333
  H     -0.759903    3.063914   -1.275797
  H      0.912933    2.949376   -1.427754
    7
 TRAJECTORY GEOMETRY    -170.040990
  C      0.000782    0.144966    0.330708
  O     -0.003383   -0.468267    1.296352
  H      0.011515    1.570106   -0.972312
  N      0.019068    2.451162   -1.568428
  H     -0.088092    2.206748   -2.566821
  H     -0.759956    3.068339   -1.285533
  H      0.912869    2.952758   -1.436703
    7
 TRAJECTORY GEOMETRY    -170.041100
  C      0.000850    0.152018    0.338457
  O     -0.003449   -0.475555    1.294855
  H      0.011611    1.577607   -0.967812
  N      0.019082    2.452929   -1.572244
  H     -0.088166    2.198768   -2.568188
  H     -0.759929    3.072816   -1.295329
  H      0.912872    2.955823   -1.445535
    7
 TRAJECTORY GEOMETRY    -170.041205
  C      0.000945    0.159019    0.346313
  O     -0.003522   -0.482782    1.293262
  H      0.011557    1.585172   -0.963340
  N      0.019084    2.454681   -1.576050
  H     -0.088200    2.190753   -2.569437
  H     -0.759870    3.077320   -1.305195
  H      0.912934    2.958690   -1.454270
    7
 TRAJECTORY GEOMETRY    -170.041302
  C      0.001023    0.166108    0.354267
  O     -0.003594   -0.489894    1.291446
  H      0.011705    1.592750   -0.958669
  N      0.019096    2.456271   -1.579717
  H     -0.088310    2.182447   -2.570418
  H     -0.759863    3.081523   -1.314969
  H      0.912938    2.961521   -1.463110
    7
 TRAJECTORY GEOMETRY    -170.041394
  C      0.001106    0.173220    0.362316
  O     -0.003661   -0.496911    1.289466
  H      0.011715    1.600377   -0.953924
  N      0.019102    2.457757   -1.583300
  H     -0.088360    2.174012   -2.571201
  H     -0.759817    3.085685   -1.324830
  H      0.912954    2.964146   -1.471839
    7
 TRAJECTORY GEOMETRY    -170.041478
  C      0.001140    0.180192    0.370502
  O     -0.003707   -0.503888    1.287446
  H      0.011822    1.608058   -0.949367
  N      0.019121    2.459306   -1.586946
  H     -0.088407    2.165771   -2.571940
  H     -0.759803    3.089722   -1.334649
  H      0.912952    2.966814   -1.480597
    7
 TRAJECTORY GEOMETRY    -170.041556
  C      0.001145    0.187230    0.378752
  O     -0.003735   -0.510737    1.285209
  H      0.011931    1.615856   -0.944519
  N      0.019146    2.460696   -1.590434
  H     -0.088445    2.157083   -2.572370
  H     -0.759820    3.093636   -1.344577
  H      0.912949    2.969345   -1.489406
    7
 TRAJECTORY GEOMETRY    -170.041627
  C      0.001222    0.194226    0.387106
  O     -0.003808   -0.517489    1.282834
  H      0.012102    1.623781   -0.939624
  N      0.019160    2.462037   -1.593878
  H     -0.088559    2.148210   -2.572588
  H     -0.759856    3.097393   -1.354426
  H      0.912968    2.971753   -1.498229
    7
 TRAJECTORY GEOMETRY    -170.041692
  C      0.001152    0.201296    0.395547
  O     -0.003790   -0.524126    1.280261
  H      0.012136    1.631594   -0.934651
  N      0.019192    2.463229   -1.597205
  H     -0.088509    2.139246   -2.572601
  H     -0.759856    3.100977   -1.364340
  H      0.913004    2.973913   -1.506815
    7
 TRAJECTORY GEOMETRY    -170.041749
  C      0.001013    0.208396    0.404075
  O     -0.003731   -0.530629    1.277483
  H      0.012128    1.639482   -0.929481
  N      0.019233    2.464271   -1.600401
  H     -0.088393    2.130072   -2.572346
  H     -0.759834    3.104458   -1.374371
  H      0.913019    2.975927   -1.515389
    7
 TRAJECTORY GEOMETRY    -170.041798
  C      0.001015    0.215613    0.412640
  O     -0.003765   -0.536959    1.274448
  H      0.012362    1.647323   -0.924025
  N      0.019265    2.465103   -1.603404
  H     -0.088461    2.120390   -2.571668
  H     -0.759902    3.107504   -1.384111
  H      0.913000    2.977766   -1.524013
    7
 TRAJECTORY GEOMETRY    -170.041841
  C      0.001404    0.222829    0.421326
  O     -0.004001   -0.543172    1.271249
  H      0.012516    1.655061   -0.918724
  N      0.019214    2.465811   -1.606333
  H     -0.088711    2.110975   -2.570907
  H     -0.759916    3.110515   -1.393704
  H      0.912942    2.979343   -1.532597
    7
 TRAJECTORY GEOMETRY    -170.041876
  C      0.001603    0.230055    0.430028
  O     -0.004129   -0.549227    1.267848
  H      0.012706    1.662983   -0.913017
  N      0.019197    2.466395   -1.609106
  H     -0.088889    2.100910   -2.569673
  H     -0.759981    3.113285   -1.403404
  H      0.912907    2.980760   -1.541189
    7
 TRAJECTORY GEOMETRY    -170.041903
  C      0.001702    0.237404    0.438792
  O     -0.004194   -0.555080    1.264160
  H      0.012812    1.670740   -0.907221
  N      0.019190    2.466718   -1.611669
  H     -0.088979    2.090704   -2.568154
  H     -0.760021    3.115761   -1.412954
  H      0.912906    2.981808   -1.549467
    7
 TRAJECTORY GEOMETRY    -170.041923
  C      0.002203    0.244860    0.447582
  O     -0.004485   -0.560712    1.260195
  H      0.013218    1.678293   -0.901261
  N      0.019117    2.466780   -1.614005
  H     -0.089322    2.080324   -2.566268
  H     -0.760201    3.117718   -1.422071
  H      0.912726    2.982753   -1.557810
    7
 TRAJECTORY GEOMETRY    -170.041935
  C      0.002531    0.252601    0.456240
  O     -0.004688   -0.565975    1.255800
  H      0.013593    1.685563   -0.894706
  N      0.019084    2.466337   -1.615874
  H     -0.089593    2.069195   -2.563730
  H     -0.760345    3.119199   -1.430980
  H      0.912584    2.983106   -1.565740
    7
 TRAJECTORY GEOMETRY    -170.041939
  C      0.001860    0.260156    0.465054
  O     -0.004244   -0.571192    1.251374
  H      0.012988    1.693043   -0.888442
  N      0.019136    2.465995   -1.617824
  H     -0.089360    2.058408   -2.561250
  H     -0.760071    3.121252   -1.440521
  H      0.912898    2.982843   -1.573065
    7
 TRAJECTORY GEOMETRY    -170.041939
  C      0.001881    0.260158    0.465100
  O     -0.004256   -0.571201    1.251351
  H      0.012994    1.693084   -0.888377
  N      0.019130    2.466006   -1.617837
  H     -0.089331    2.058318   -2.561218
  H     -0.760078    3.121247   -1.440540
  H      0.912900    2.982844   -1.573139
