# Supplementary material for: Constrained Structure Minimizations on Hyperspheres for Minimum Energy Path Following
Source: J Chem Inf Model. 2025 Apr 1;65(7):3488–501. doi: 10.1021/acs.jcim.4c02351 (PMC12004539; doi:10.1021/acs.jcim.4c02351)
Supplement: Supplementary file 1 — ci4c02351_si_001.zip [file ci4c02351_si_001.zip › data_availability/rxn10/outputs/IRC/irc-full.out]

 Executing /home/jasa/demon/6.2.4/object.mpi/deMon.6.2.4.mpi.

node05
node05
node05
node05
node05
node05
node05
node05
node05
node05
node05
node05
node05
node05
node05
node05
node05
node05
node05
node05
node05
node05
node05
node05
(node05:0,1,2,3,4,5,6,7,8,9,10,11,12,13,14,15,16,17,18,19,20,21,22,23)

real	21m13.487s
user	410m38.832s
sys	98m3.170s
28M	.
 ******************************************************************************
 ******************************************************************************
 ***                                                                        ***
 ***                              PROGRAM deMon2k                           ***
 ***                                                                        ***
 ***                        (VERSION 6.2.2, Jun. 2022)                      ***
 ***                                                                        ***
 ***     COPYRIGHT (C) BY THE INTERNATIONAL DEMON DEVELOPERS COMMUNITY      ***
 ***                                                                        ***
 ***  AUTHORS: A.M. Koster, G. Geudtner, A. Alvarez-Ibarra, M.C. Amirani,   ***
 ***           P. Calaminici, A.A.M. Carranza, M.E. Casida, J. Carmona-     ***
 ***           Espindola, J. Cuny, F.A. Delesma, R. Delgado-Venegas, V.D.   ***
 ***           Dominguez, R. Flores-Moreno, G.U. Gamboa, A. Goursot, T.     ***
 ***           Heine, K. Hermann, A. Ipatov, F. Janetzko, A. de la Lande,   ***
 ***           F. Louisnard, J. Martin del Campo, N. Pedroza Montero, L.G.  ***
 ***           M. Pettersson, D. Mejia-Rodriguez, J. Reveles, J. Vasquez-   ***
 ***           Perez, A. Vela, B. Zuniga-Gutierrez and D.R. Salahub         ***
 ***                                                                        ***
 ******************************************************************************
 ******************************************************************************
                                                                                

 FIRST TIMING           DATE: FRI JAN 26 17:15:57 2024  TOTAL TIME:       0.075
                                                                                

 INITIALIZATION                   STEP TIME:     0.033  TOTAL TIME:       0.110

 ******************************************************************************

 IRC FORWARD RXN9

 ******************************************************************************

 
 *** THE RESTART FILE WILL BE READ ***
 
 
 *** MOLECULAR SIMULATION DATA ***
 
 MOLECULAR CHARGE: 1
 NUMBER OF ATOMS: 7
 MOLECULAR SIMULATION TYPE: QM ONLY
 
 *** MOLECULAR QM DATA ***
 
 MULTIPLICITY: 1
 NUMBER OF QM ATOMS: 7
 NUMBER OF ELECTRONS: 24
 
 *** SCF OPTIONS ***
 
 SCF THEORY: RESTRICTED KOHN-SHAM (RKS)
 DIAGONALIZER: RS
 START GUESS: RESTART DENSITY
 SCF TOLERANCE: 0.100E-08
 POTENTIAL DENSITY: FITTED DENSITY
 NUMBER OF SCF ITERATIONS: 1000
 DIIS ACCELERATION: ON
 XC-POTENTIAL: PBE96 - PBE
 GRID TECHNIQUE: FIXED
 GRID PRUNING: ON
 GRID METHOD: DIRECT
 GRID TYPE: (99,590)p
 ATOMIC WEIGHT FUNCTION: BECKE SCREENED
 RADIAL QUADRATURE TYPE: EULER-MACLAURIN
 SCF METHODE: DIRECT & DOUBLE ASYMPTOTIC EXPANSION
 FREEZE AUXILIARY FUNCTIONS: OFF
 ANALYTICAL FIT SOLVER: DIAGONAL SVD
 SVD THRESHOLD: 0.100E-05
 SCF SCREENING: 0.417E-11
 SYMMETRY USE: NONE
 ROTATION OF THE ANGULAR GRIDS: OFF
 SCF PRINTING UNTIL CYCLE 0
 SPHERICAL ORBITALS WILL BE USED
 
 *** INTRINSIC REACTION COORDINATE OPTIONS ***
 
 STEP DIRECTION: REVERSE (IRC EXTENSION)
 MAXIMUM IRC STEP: 0.100
 INITIAL ENERGY DECREASE: 0.00
 IRC PATH IN MASS WEIGHTED COORDINATES
 
 *** IRC PATH OPTIMIZATION OPTIONS ***
 
 NUMBER OF OPTIMIZATION STEPS: 50
 MAXIMUM OPTIMIZATION STEP: 0.300
 OPTMIZATION TOLERANCE: 0.100E-04
 HESSIAN UPDATE: BFGS
 STEP TYPE: LEVENBERG-MARQUARDT
 THE START HESSIAN IS READ FROM THE RESTART FILE
 NO WEIGHT DERIVATIVES WILL BE USED
 
 *** ACTIVATED INTERFACE PORTS ***
 
 FILE deMon.mol WILL BE WRITTEN
 
 
 *** GEOMETRY ***


 INPUT ORIENTATION IN ANGSTROM

  NO.  ATOM        X            Y            Z      Z-ATOM   MASS   TYPE OPTXYZ

    1  C         0.000000     0.000000     0.000000     6    12.011  QM       
    2  O         0.000000     0.000000     1.141001     8    15.999  QM       
    3  H         0.000000     0.170993    -1.092200     1     1.008  QM       
    4  N         0.017087     2.182573    -1.196180     7    14.007  QM       
    5  H        -0.088035     2.272985    -2.218328     1     1.008  QM       
    6  H        -0.749921     2.724449    -0.771554     1     1.008  QM       
    7  H         0.897771     2.655415    -0.945151     1     1.008  QM       


 
 
 *** ERI STATISTIC ***
 
 Est. Integrated ERIs: 809969
 Est. Asymptotic ERIS: 0
                                                                                

 INPUT                            STEP TIME:     0.051  TOTAL TIME:       0.161
 
 *** THE INPUT ORIENTATION IS USED ***
 
 POINT GROUP: C1
 
 GROUP ORDER: 1


 STANDARD ORIENTATION IN ANGSTROM

  NO.  ATOM        X              Y              Z        Z-ATOM   MASS   TYPE

    1  C        -0.663884      -0.512578       0.000079       6    12.011  QM
    2  O        -1.441601       0.322312      -0.000048       8    15.999  QM
    3  H         0.205684      -1.195212      -0.001150       1     1.008  QM
    4  N         1.748516       0.099865       0.000066       7    14.007  QM
    5  H         2.510776      -0.587008      -0.105653       1     1.008  QM
    6  H         1.851202       0.775717      -0.771244       1     1.008  QM
    7  H         1.928410       0.610641       0.876961       1     1.008  QM
                                                                                

 SYMMETRY ANALYSIS                STEP TIME:     0.001  TOTAL TIME:       0.177
 
 
 GENERAL BASIS SET: (DZVP-GGA)
 
 NUMBER OF SHELLS: 30
 NUMBER OF ORBITALS: 65
 NUMBER OF PRIMITIVE GAUSSIAN EXPONENTS: 69
 
 
 GENERAL AUXIS SET: (GEN-A2*)
 
 NUMBER OF AUXILIARY FUNCTION SETS: 37
 NUMBER OF AUXILIARY FUNCTION SHELLS: 89
 NUMBER OF AUXILIARY FUNCTION: 367
 
 
 
 *** WARNING IN INVCDERI ***
 
 *** 5 COULOMB EIGENVALUES ARE QUENCHED ***
                                                                                

 MPI AUXILIARY FUNCTION FIT       STEP TIME:     0.046  TOTAL TIME:       0.229  
                                                                                

 CORE INTEGRALS                   STEP TIME:     0.052  TOTAL TIME:       0.232
                                                                                

 FIXED GRID GENERATION            STEP TIME:     0.000  TOTAL TIME:       0.270

 CYCLE:    1    EUPPER =     -214.181325108171    CDMIX =        0.300000000000
 CYCLE:    1    ELOWER =     -355.163214792314    SHIFT =        0.000000000000
 CYCLE:    1    EXC    =      -21.864063555352    ERCDC =       12.955171618158
 CYCLE:    1    ETOTAL =     -236.045388663523    ERROR =      140.981889684143

 CYCLE:    2    EUPPER =     -214.181311851120    CDMIX =        0.300000000000
 CYCLE:    2    ELOWER =     -214.181311851517    SHIFT =        0.000000000000
 CYCLE:    2    EXC    =      -21.864067532507    ERCDC =        0.000020489944
 CYCLE:    2    ETOTAL =     -236.045379383627    ERROR =        0.000000000397

 CYCLE:    3    EUPPER =     -214.181316896622    CDMIX =        0.300000000000
 CYCLE:    3    ELOWER =     -214.181316896681    SHIFT =        0.000000000000
 CYCLE:    3    EXC    =      -21.864068802939    ERCDC =        0.000006117335
 CYCLE:    3    ETOTAL =     -236.045385699561    ERROR =        0.000000000059

 CYCLE:    4    EUPPER =     -214.181315927875    CDMIX =        0.300000000000
 CYCLE:    4    ELOWER =     -214.181315927888    SHIFT =        0.000000000000
 CYCLE:    4    EXC    =      -21.864072529232    EDIIS =        0.000003289516
 CYCLE:    4    ETOTAL =     -236.045388457106    ERROR =        0.000000000014

 CYCLE:    5    EUPPER =     -214.181319154993    CDMIX =        0.300000000000
 CYCLE:    5    ELOWER =     -214.181319155000    SHIFT =        0.000000000000
 CYCLE:    5    EXC    =      -21.864070935695    EDIIS =        0.000002841690
 CYCLE:    5    ETOTAL =     -236.045390090688    ERROR =        0.000000000007

 CYCLE:    6    EUPPER =     -214.181316915275    CDMIX =        0.300000000000
 CYCLE:    6    ELOWER =     -214.181316915276    SHIFT =        0.000000000000
 CYCLE:    6    EXC    =      -21.864071323876    EDIIS =        0.000000716267
 CYCLE:    6    ETOTAL =     -236.045388239151    ERROR =        0.000000000001

 CYCLE:    7    EUPPER =     -214.181317786157    CDMIX =        0.100000000000
 CYCLE:    7    ELOWER =     -214.181317786160    SHIFT =        0.000000000000
 CYCLE:    7    EXC    =      -21.864070877785    ERCDC =        0.000001476803
 CYCLE:    7    ETOTAL =     -236.045388663943    ERROR =        0.000000000003
 
 *** SCF CONVERGED ***
 

 ELECTRONIC CORE ENERGY      =       -355.163258599
 ELECTRONIC COULOMB ENERGY   =        140.981940813
 ELECTRONIC HARTREE ENERGY   =       -214.181317786

 EXCHANGE ENERGY             =        -21.090330381
 CORRELATION ENERGY          =         -0.773740497
 EXCHANGE-CORRELATION ENERGY =        -21.864070878

 ELECTRONIC SCF ENERGY       =       -236.045388664
 NUCLEAR-REPULSION ENERGY    =         66.068873429
 TOTAL SCF ENERGY            =       -169.976515235
                                                                                

 SCF ITERATION                    STEP TIME:     0.390  TOTAL TIME:       0.671
 
 
 
 *************************************
 *** INTRINSIC REACTION COORDINATE ***
 *************************************


 MOLECULE ORIENTATION OF IRC START STRUCTURE IN ANGSTROM

  NO.  ATOM        X              Y              Z        Z-ATOM   MASS   TYPE

    1  C         0.000000       0.000000       0.000000       6    12.011  QM
    2  O         0.000000       0.000000       1.141001       8    15.999  QM
    3  H         0.000000       0.170993      -1.092200       1     1.008  QM
    4  N         0.017087       2.182573      -1.196180       7    14.007  QM
    5  H        -0.088035       2.272985      -2.218328       1     1.008  QM
    6  H        -0.749921       2.724449      -0.771554       1     1.008  QM
    7  H         0.897771       2.655415      -0.945151       1     1.008  QM


 
 THE START HESSIAN WAS READ FROM THE RESTART FILE

  ANGLE =       1.67  COS_ANGLE =      -0.10


 IRC COORDINATES OF STEP 1 IN ANGSTROM

  NO.  ATOM        X              Y              Z        Z-ATOM   MASS   TYPE

    1  C        -0.000022       0.004417      -0.001397       6    12.011  QM
    2  O         0.000022       0.000095       1.140211       8    15.999  QM
    3  H        -0.000030       0.122465      -1.095847       1     1.008  QM
    4  N         0.017078       2.182305      -1.193834       7    14.007  QM
    5  H        -0.088135       2.266040      -2.216587       1     1.008  QM
    6  H        -0.749263       2.727546      -0.772595       1     1.008  QM
    7  H         0.897279       2.657360      -0.945631       1     1.008  QM


 RMSQ FORCE :   0.0009718  MAXIMUM :   0.0000100  CONVERGED :NO 
 MAX FORCE  :   0.0029978  MAXIMUM :   0.0000150  CONVERGED :NO 

 NUMBER OF CONSTRAINED OPTIMIZATION CYCLES: 4
 
 TOTAL ENERGY = -169.976665042613
 
 
 CURRENT SPLINE LENGTH: 0.053 AMU^1/2*ANGSTROM
 IRC COORDINATE: 0.053 AMU^1/2*ANGSTROM

  ANGLE =       0.04  COS_ANGLE =       1.00


 IRC COORDINATES OF STEP 2 IN ANGSTROM

  NO.  ATOM        X              Y              Z        Z-ATOM   MASS   TYPE

    1  C        -0.000019       0.009107      -0.002940       6    12.011  QM
    2  O         0.000040       0.000201       1.139317       8    15.999  QM
    3  H        -0.000285       0.074402      -1.098129       1     1.008  QM
    4  N         0.017070       2.181866      -1.191373       7    14.007  QM
    5  H        -0.088215       2.258405      -2.214722       1     1.008  QM
    6  H        -0.748741       2.730247      -0.773497       1     1.008  QM
    7  H         0.896874       2.658910      -0.945904       1     1.008  QM


 RMSQ FORCE :   0.0019129  MAXIMUM :   0.0000100  CONVERGED :NO 
 MAX FORCE  :   0.0060065  MAXIMUM :   0.0000150  CONVERGED :NO 

 NUMBER OF CONSTRAINED OPTIMIZATION CYCLES: 3
 
 TOTAL ENERGY = -169.977098702947
 
 
 CURRENT SPLINE LENGTH: 0.053 AMU^1/2*ANGSTROM
 IRC COORDINATE: 0.106 AMU^1/2*ANGSTROM

  ANGLE =       0.04  COS_ANGLE =       1.00


 IRC COORDINATES OF STEP 3 IN ANGSTROM

  NO.  ATOM        X              Y              Z        Z-ATOM   MASS   TYPE

    1  C        -0.000003       0.014012      -0.004622       6    12.011  QM
    2  O         0.000053       0.000311       1.138346       8    15.999  QM
    3  H        -0.000586       0.026761      -1.099032       1     1.008  QM
    4  N         0.017061       2.181297      -1.188836       7    14.007  QM
    5  H        -0.088322       2.250246      -2.212744       1     1.008  QM
    6  H        -0.748318       2.732590      -0.774220       1     1.008  QM
    7  H         0.896592       2.660077      -0.946045       1     1.008  QM


 RMSQ FORCE :   0.0027904  MAXIMUM :   0.0000100  CONVERGED :NO 
 MAX FORCE  :   0.0088797  MAXIMUM :   0.0000150  CONVERGED :NO 

 NUMBER OF CONSTRAINED OPTIMIZATION CYCLES: 4
 
 TOTAL ENERGY = -169.977783127817
 
 
 CURRENT SPLINE LENGTH: 0.053 AMU^1/2*ANGSTROM
 IRC COORDINATE: 0.159 AMU^1/2*ANGSTROM

  ANGLE =       0.04  COS_ANGLE =       1.00


 IRC COORDINATES OF STEP 4 IN ANGSTROM

  NO.  ATOM        X              Y              Z        Z-ATOM   MASS   TYPE

    1  C         0.000021       0.019136      -0.006457       6    12.011  QM
    2  O         0.000061       0.000445       1.137275       8    15.999  QM
    3  H        -0.000897      -0.020312      -1.098450       1     1.008  QM
    4  N         0.017050       2.180573      -1.186194       7    14.007  QM
    5  H        -0.088448       2.241478      -2.210624       1     1.008  QM
    6  H        -0.748012       2.734555      -0.774762       1     1.008  QM
    7  H         0.896443       2.660830      -0.946042       1     1.008  QM


 RMSQ FORCE :   0.0035741  MAXIMUM :   0.0000100  CONVERGED :NO 
 MAX FORCE  :   0.0114737  MAXIMUM :   0.0000150  CONVERGED :NO 

 NUMBER OF CONSTRAINED OPTIMIZATION CYCLES: 6
 
 TOTAL ENERGY = -169.978678165796
 
 
 CURRENT SPLINE LENGTH: 0.053 AMU^1/2*ANGSTROM
 IRC COORDINATE: 0.212 AMU^1/2*ANGSTROM

  ANGLE =       0.04  COS_ANGLE =       1.00


 IRC COORDINATES OF STEP 5 IN ANGSTROM

  NO.  ATOM        X              Y              Z        Z-ATOM   MASS   TYPE

    1  C         0.000051       0.024472      -0.008456       6    12.011  QM
    2  O         0.000069       0.000624       1.136088       8    15.999  QM
    3  H        -0.001216      -0.066672      -1.096351       1     1.008  QM
    4  N         0.017037       2.179674      -1.183427       7    14.007  QM
    5  H        -0.088586       2.232048      -2.208326       1     1.008  QM
    6  H        -0.747838       2.736112      -0.775115       1     1.008  QM
    7  H         0.896433       2.661139      -0.945880       1     1.008  QM


 RMSQ FORCE :   0.0042456  MAXIMUM :   0.0000100  CONVERGED :NO 
 MAX FORCE  :   0.0136816  MAXIMUM :   0.0000150  CONVERGED :NO 

 NUMBER OF CONSTRAINED OPTIMIZATION CYCLES: 4
 
 TOTAL ENERGY = -169.979739038721
 
 
 CURRENT SPLINE LENGTH: 0.053 AMU^1/2*ANGSTROM
 IRC COORDINATE: 0.265 AMU^1/2*ANGSTROM

  ANGLE =       0.05  COS_ANGLE =       1.00


 IRC COORDINATES OF STEP 6 IN ANGSTROM

  NO.  ATOM        X              Y              Z        Z-ATOM   MASS   TYPE

    1  C         0.000086       0.030025      -0.010636       6    12.011  QM
    2  O         0.000075       0.000875       1.134760       8    15.999  QM
    3  H        -0.001536      -0.112105      -1.092688       1     1.008  QM
    4  N         0.017022       2.178561      -1.180500       7    14.007  QM
    5  H        -0.088736       2.221883      -2.205803       1     1.008  QM
    6  H        -0.747805       2.737222      -0.775255       1     1.008  QM
    7  H         0.896573       2.660949      -0.945538       1     1.008  QM


 RMSQ FORCE :   0.0047913  MAXIMUM :   0.0000100  CONVERGED :NO 
 MAX FORCE  :   0.0154167  MAXIMUM :   0.0000150  CONVERGED :NO 

 NUMBER OF CONSTRAINED OPTIMIZATION CYCLES: 5
 
 TOTAL ENERGY = -169.980918493198
 
 
 CURRENT SPLINE LENGTH: 0.053 AMU^1/2*ANGSTROM
 IRC COORDINATE: 0.318 AMU^1/2*ANGSTROM

  ANGLE =       0.05  COS_ANGLE =       1.00


 IRC COORDINATES OF STEP 7 IN ANGSTROM

  NO.  ATOM        X              Y              Z        Z-ATOM   MASS   TYPE

    1  C         0.000125       0.035783      -0.013000       6    12.011  QM
    2  O         0.000081       0.001224       1.133268       8    15.999  QM
    3  H        -0.001854      -0.156412      -1.087482       1     1.008  QM
    4  N         0.017003       2.177205      -1.177388       7    14.007  QM
    5  H        -0.088892       2.210940      -2.203017       1     1.008  QM
    6  H        -0.747918       2.737863      -0.775175       1     1.008  QM
    7  H         0.896859       2.660241      -0.945000       1     1.008  QM


 RMSQ FORCE :   0.0052111  MAXIMUM :   0.0000100  CONVERGED :NO 
 MAX FORCE  :   0.0166359  MAXIMUM :   0.0000150  CONVERGED :NO 

 NUMBER OF CONSTRAINED OPTIMIZATION CYCLES: 4
 
 TOTAL ENERGY = -169.982169813128
 
 
 CURRENT SPLINE LENGTH: 0.053 AMU^1/2*ANGSTROM
 IRC COORDINATE: 0.370 AMU^1/2*ANGSTROM

  ANGLE =       0.06  COS_ANGLE =       1.00


 IRC COORDINATES OF STEP 8 IN ANGSTROM

  NO.  ATOM        X              Y              Z        Z-ATOM   MASS   TYPE

    1  C         0.000168       0.041751      -0.015569       6    12.011  QM
    2  O         0.000087       0.001713       1.131580       8    15.999  QM
    3  H        -0.002167      -0.199250      -1.080774       1     1.008  QM
    4  N         0.016982       2.175544      -1.174042       7    14.007  QM
    5  H        -0.089056       2.199128      -2.199905       1     1.008  QM
    6  H        -0.748182       2.737990      -0.774852       1     1.008  QM
    7  H         0.897295       2.658958      -0.944241       1     1.008  QM


 RMSQ FORCE :   0.0055131  MAXIMUM :   0.0000100  CONVERGED :NO 
 MAX FORCE  :   0.0173430  MAXIMUM :   0.0000150  CONVERGED :NO 

 NUMBER OF CONSTRAINED OPTIMIZATION CYCLES: 6
 
 TOTAL ENERGY = -169.983449166583
 
 
 CURRENT SPLINE LENGTH: 0.053 AMU^1/2*ANGSTROM
 IRC COORDINATE: 0.423 AMU^1/2*ANGSTROM

  ANGLE =       0.07  COS_ANGLE =       1.00


 IRC COORDINATES OF STEP 9 IN ANGSTROM

  NO.  ATOM        X              Y              Z        Z-ATOM   MASS   TYPE

    1  C         0.000214       0.047924      -0.018355       6    12.011  QM
    2  O         0.000094       0.002390       1.129665       8    15.999  QM
    3  H        -0.002468      -0.240247      -1.072718       1     1.008  QM
    4  N         0.016958       2.173511      -1.170412       7    14.007  QM
    5  H        -0.089226       2.186389      -2.196393       1     1.008  QM
    6  H        -0.748592       2.737556      -0.774256       1     1.008  QM
    7  H         0.897872       2.657057      -0.943231       1     1.008  QM


 RMSQ FORCE :   0.0057123  MAXIMUM :   0.0000100  CONVERGED :NO 
 MAX FORCE  :   0.0175606  MAXIMUM :   0.0000150  CONVERGED :NO 

 NUMBER OF CONSTRAINED OPTIMIZATION CYCLES: 4
 
 TOTAL ENERGY = -169.984718485602
 
 
 CURRENT SPLINE LENGTH: 0.053 AMU^1/2*ANGSTROM
 IRC COORDINATE: 0.476 AMU^1/2*ANGSTROM

  ANGLE =       0.08  COS_ANGLE =       1.00


 IRC COORDINATES OF STEP 10 IN ANGSTROM

  NO.  ATOM        X              Y              Z        Z-ATOM   MASS   TYPE

    1  C         0.000263       0.054294      -0.021371       6    12.011  QM
    2  O         0.000101       0.003304       1.127497       8    15.999  QM
    3  H        -0.002750      -0.278930      -1.063538       1     1.008  QM
    4  N         0.016929       2.171035      -1.166451       7    14.007  QM
    5  H        -0.089407       2.172687      -2.192439       1     1.008  QM
    6  H        -0.749139       2.736519      -0.773365       1     1.008  QM
    7  H         0.898579       2.654492      -0.941943       1     1.008  QM


 RMSQ FORCE :   0.0058306  MAXIMUM :   0.0000100  CONVERGED :NO 
 MAX FORCE  :   0.0173526  MAXIMUM :   0.0000150  CONVERGED :NO 

 NUMBER OF CONSTRAINED OPTIMIZATION CYCLES: 4
 
 TOTAL ENERGY = -169.985946747017
 
 
 CURRENT SPLINE LENGTH: 0.053 AMU^1/2*ANGSTROM
 IRC COORDINATE: 0.529 AMU^1/2*ANGSTROM

  ANGLE =       0.09  COS_ANGLE =       1.00


 IRC COORDINATES OF STEP 11 IN ANGSTROM

  NO.  ATOM        X              Y              Z        Z-ATOM   MASS   TYPE

    1  C         0.000314       0.060838      -0.024630       6    12.011  QM
    2  O         0.000111       0.004523       1.125045       8    15.999  QM
    3  H        -0.003006      -0.314696      -1.053595       1     1.008  QM
    4  N         0.016896       2.168020      -1.162099       7    14.007  QM
    5  H        -0.089596       2.158007      -2.187957       1     1.008  QM
    6  H        -0.749805       2.734812      -0.772134       1     1.008  QM
    7  H         0.899396       2.651200      -0.940327       1     1.008  QM


 RMSQ FORCE :   0.0058944  MAXIMUM :   0.0000100  CONVERGED :NO 
 MAX FORCE  :   0.0168199  MAXIMUM :   0.0000150  CONVERGED :NO 

 NUMBER OF CONSTRAINED OPTIMIZATION CYCLES: 5
 
 TOTAL ENERGY = -169.987112380513
 
 
 CURRENT SPLINE LENGTH: 0.053 AMU^1/2*ANGSTROM
 IRC COORDINATE: 0.582 AMU^1/2*ANGSTROM

  ANGLE =       0.10  COS_ANGLE =       1.00


 IRC COORDINATES OF STEP 12 IN ANGSTROM

  NO.  ATOM        X              Y              Z        Z-ATOM   MASS   TYPE

    1  C         0.000368       0.067542      -0.028124       6    12.011  QM
    2  O         0.000122       0.006088       1.122302       8    15.999  QM
    3  H        -0.003225      -0.346893      -1.043369       1     1.008  QM
    4  N         0.016858       2.164379      -1.157324       7    14.007  QM
    5  H        -0.089795       2.142475      -2.182904       1     1.008  QM
    6  H        -0.750558       2.732412      -0.770538       1     1.008  QM
    7  H         0.900286       2.647178      -0.938360       1     1.008  QM


 RMSQ FORCE :   0.0059289  MAXIMUM :   0.0000100  CONVERGED :NO 
 MAX FORCE  :   0.0160646  MAXIMUM :   0.0000150  CONVERGED :NO 

 NUMBER OF CONSTRAINED OPTIMIZATION CYCLES: 5
 
 TOTAL ENERGY = -169.988204560312
 
 
 CURRENT SPLINE LENGTH: 0.053 AMU^1/2*ANGSTROM
 IRC COORDINATE: 0.635 AMU^1/2*ANGSTROM

  ANGLE =       0.11  COS_ANGLE =       0.99


 IRC COORDINATES OF STEP 13 IN ANGSTROM

  NO.  ATOM        X              Y              Z        Z-ATOM   MASS   TYPE

    1  C         0.000424       0.074348      -0.031833       6    12.011  QM
    2  O         0.000135       0.008040       1.119277       8    15.999  QM
    3  H        -0.003398      -0.374926      -1.033419       1     1.008  QM
    4  N         0.016815       2.160059      -1.152122       7    14.007  QM
    5  H        -0.090004       2.126296      -2.177287       1     1.008  QM
    6  H        -0.751352       2.729305      -0.768554       1     1.008  QM
    7  H         0.901202       2.642443      -0.936021       1     1.008  QM


 RMSQ FORCE :   0.0059547  MAXIMUM :   0.0000100  CONVERGED :NO 
 MAX FORCE  :   0.0152146  MAXIMUM :   0.0000150  CONVERGED :NO 

 NUMBER OF CONSTRAINED OPTIMIZATION CYCLES: 4
 
 TOTAL ENERGY = -169.989223324406
 
 
 CURRENT SPLINE LENGTH: 0.053 AMU^1/2*ANGSTROM
 IRC COORDINATE: 0.688 AMU^1/2*ANGSTROM

  ANGLE =       0.11  COS_ANGLE =       0.99


 IRC COORDINATES OF STEP 14 IN ANGSTROM

  NO.  ATOM        X              Y              Z        Z-ATOM   MASS   TYPE

    1  C         0.000480       0.081170      -0.035719       6    12.011  QM
    2  O         0.000151       0.010400       1.116009       8    15.999  QM
    3  H        -0.003530      -0.398442      -1.024297       1     1.008  QM
    4  N         0.016768       2.155050      -1.146526       7    14.007  QM
    5  H        -0.090209       2.109882      -2.171165       1     1.008  QM
    6  H        -0.752148       2.725497      -0.766142       1     1.008  QM
    7  H         0.902097       2.637044      -0.933264       1     1.008  QM


 RMSQ FORCE :   0.0059850  MAXIMUM :   0.0000100  CONVERGED :NO 
 MAX FORCE  :   0.0143709  MAXIMUM :   0.0000150  CONVERGED :NO 

 NUMBER OF CONSTRAINED OPTIMIZATION CYCLES: 5
 
 TOTAL ENERGY = -169.990177453081
 
 
 CURRENT SPLINE LENGTH: 0.053 AMU^1/2*ANGSTROM
 IRC COORDINATE: 0.741 AMU^1/2*ANGSTROM

  ANGLE =       0.11  COS_ANGLE =       0.99


 IRC COORDINATES OF STEP 15 IN ANGSTROM

  NO.  ATOM        X              Y              Z        Z-ATOM   MASS   TYPE

    1  C         0.000536       0.087956      -0.039722       6    12.011  QM
    2  O         0.000168       0.013122       1.112559       8    15.999  QM
    3  H        -0.003612      -0.417370      -1.016397       1     1.008  QM
    4  N         0.016716       2.149404      -1.140614       7    14.007  QM
    5  H        -0.090421       2.093552      -2.164670       1     1.008  QM
    6  H        -0.752899       2.721071      -0.763335       1     1.008  QM
    7  H         0.902932       2.631110      -0.930146       1     1.008  QM


 RMSQ FORCE :   0.0060227  MAXIMUM :   0.0000100  CONVERGED :NO 
 MAX FORCE  :   0.0138334  MAXIMUM :   0.0000150  CONVERGED :NO 

 NUMBER OF CONSTRAINED OPTIMIZATION CYCLES: 8
 
 TOTAL ENERGY = -169.991080909806
 
 
 CURRENT SPLINE LENGTH: 0.053 AMU^1/2*ANGSTROM
 IRC COORDINATE: 0.794 AMU^1/2*ANGSTROM

  ANGLE =       0.10  COS_ANGLE =       0.99


 IRC COORDINATES OF STEP 16 IN ANGSTROM

  NO.  ATOM        X              Y              Z        Z-ATOM   MASS   TYPE

    1  C         0.000591       0.094652      -0.043785       6    12.011  QM
    2  O         0.000187       0.016152       1.108987       8    15.999  QM
    3  H        -0.003655      -0.432084      -1.009918       1     1.008  QM
    4  N         0.016660       2.143219      -1.134480       7    14.007  QM
    5  H        -0.090623       2.077669      -2.157917       1     1.008  QM
    6  H        -0.753578       2.716109      -0.760156       1     1.008  QM
    7  H         0.903674       2.624748      -0.926678       1     1.008  QM


 RMSQ FORCE :   0.0060679  MAXIMUM :   0.0000100  CONVERGED :NO 
 MAX FORCE  :   0.0140122  MAXIMUM :   0.0000150  CONVERGED :NO 

 NUMBER OF CONSTRAINED OPTIMIZATION CYCLES: 6
 
 TOTAL ENERGY = -169.991948889664
 
 
 CURRENT SPLINE LENGTH: 0.053 AMU^1/2*ANGSTROM
 IRC COORDINATE: 0.847 AMU^1/2*ANGSTROM

  ANGLE =       0.09  COS_ANGLE =       1.00


 IRC COORDINATES OF STEP 17 IN ANGSTROM

  NO.  ATOM        X              Y              Z        Z-ATOM   MASS   TYPE

    1  C         0.000647       0.101204      -0.047869       6    12.011  QM
    2  O         0.000206       0.019447       1.105341       8    15.999  QM
    3  H        -0.003663      -0.443164      -1.004861       1     1.008  QM
    4  N         0.016601       2.136596      -1.128202       7    14.007  QM
    5  H        -0.090825       2.062514      -2.151029       1     1.008  QM
    6  H        -0.754167       2.710685      -0.756594       1     1.008  QM
    7  H         0.904313       2.618069      -0.922875       1     1.008  QM


 RMSQ FORCE :   0.0061168  MAXIMUM :   0.0000100  CONVERGED :NO 
 MAX FORCE  :   0.0146985  MAXIMUM :   0.0000150  CONVERGED :NO 

 NUMBER OF CONSTRAINED OPTIMIZATION CYCLES: 7
 
 TOTAL ENERGY = -169.992794445721
 
 
 CURRENT SPLINE LENGTH: 0.053 AMU^1/2*ANGSTROM
 IRC COORDINATE: 0.900 AMU^1/2*ANGSTROM

  ANGLE =       0.07  COS_ANGLE =       1.00


 IRC COORDINATES OF STEP 18 IN ANGSTROM

  NO.  ATOM        X              Y              Z        Z-ATOM   MASS   TYPE

    1  C         0.000704       0.107622      -0.051948       6    12.011  QM
    2  O         0.000225       0.022935       1.101665       8    15.999  QM
    3  H        -0.003644      -0.451290      -1.001071       1     1.008  QM
    4  N         0.016540       2.129640      -1.121850       7    14.007  QM
    5  H        -0.091020       2.048168      -2.144106       1     1.008  QM
    6  H        -0.754670       2.704889      -0.752706       1     1.008  QM
    7  H         0.904854       2.611155      -0.918787       1     1.008  QM


 RMSQ FORCE :   0.0061662  MAXIMUM :   0.0000100  CONVERGED :NO 
 MAX FORCE  :   0.0152784  MAXIMUM :   0.0000150  CONVERGED :NO 

 NUMBER OF CONSTRAINED OPTIMIZATION CYCLES: 7
 
 TOTAL ENERGY = -169.993627415391
 
 
 CURRENT SPLINE LENGTH: 0.053 AMU^1/2*ANGSTROM
 IRC COORDINATE: 0.953 AMU^1/2*ANGSTROM

  ANGLE =       0.06  COS_ANGLE =       1.00


 IRC COORDINATES OF STEP 19 IN ANGSTROM

  NO.  ATOM        X              Y              Z        Z-ATOM   MASS   TYPE

    1  C         0.000760       0.113933      -0.056010       6    12.011  QM
    2  O         0.000245       0.026557       1.097986       8    15.999  QM
    3  H        -0.003606      -0.457052      -0.998347       1     1.008  QM
    4  N         0.016477       2.122428      -1.115468       7    14.007  QM
    5  H        -0.091195       2.034626      -2.137215       1     1.008  QM
    6  H        -0.755095       2.698801      -0.748544       1     1.008  QM
    7  H         0.905303       2.604061      -0.914451       1     1.008  QM


 RMSQ FORCE :   0.0062136  MAXIMUM :   0.0000100  CONVERGED :NO 
 MAX FORCE  :   0.0157637  MAXIMUM :   0.0000150  CONVERGED :NO 

 NUMBER OF CONSTRAINED OPTIMIZATION CYCLES: 8
 
 TOTAL ENERGY = -169.994454340397
 
 
 CURRENT SPLINE LENGTH: 0.053 AMU^1/2*ANGSTROM
 IRC COORDINATE: 1.005 AMU^1/2*ANGSTROM

  ANGLE =       0.04  COS_ANGLE =       1.00


 IRC COORDINATES OF STEP 20 IN ANGSTROM

  NO.  ATOM        X              Y              Z        Z-ATOM   MASS   TYPE

    1  C         0.000817       0.120147      -0.060047       6    12.011  QM
    2  O         0.000267       0.030283       1.094314       8    15.999  QM
    3  H        -0.003553      -0.461037      -0.996483       1     1.008  QM
    4  N         0.016410       2.115027      -1.109085       7    14.007  QM
    5  H        -0.091360       2.021866      -2.130387       1     1.008  QM
    6  H        -0.755450       2.692456      -0.744120       1     1.008  QM
    7  H         0.905679       2.596829      -0.909882       1     1.008  QM


 RMSQ FORCE :   0.0062566  MAXIMUM :   0.0000100  CONVERGED :NO 
 MAX FORCE  :   0.0161628  MAXIMUM :   0.0000150  CONVERGED :NO 

 NUMBER OF CONSTRAINED OPTIMIZATION CYCLES: 8
 
 TOTAL ENERGY = -169.995279144399
 
 
 CURRENT SPLINE LENGTH: 0.053 AMU^1/2*ANGSTROM
 IRC COORDINATE: 1.058 AMU^1/2*ANGSTROM

  ANGLE =       0.04  COS_ANGLE =       1.00


 IRC COORDINATES OF STEP 21 IN ANGSTROM

  NO.  ATOM        X              Y              Z        Z-ATOM   MASS   TYPE

    1  C         0.000874       0.126274      -0.064062       6    12.011  QM
    2  O         0.000288       0.034089       1.090652       8    15.999  QM
    3  H        -0.003488      -0.463722      -0.995269       1     1.008  QM
    4  N         0.016342       2.107486      -1.102713       7    14.007  QM
    5  H        -0.091518       2.009829      -2.123635       1     1.008  QM
    6  H        -0.755745       2.685890      -0.739446       1     1.008  QM
    7  H         0.905993       2.589484      -0.905102       1     1.008  QM


 RMSQ FORCE :   0.0062954  MAXIMUM :   0.0000100  CONVERGED :NO 
 MAX FORCE  :   0.0164941  MAXIMUM :   0.0000150  CONVERGED :NO 

 NUMBER OF CONSTRAINED OPTIMIZATION CYCLES: 8
 
 TOTAL ENERGY = -169.996104111529
 
 
 CURRENT SPLINE LENGTH: 0.053 AMU^1/2*ANGSTROM
 IRC COORDINATE: 1.111 AMU^1/2*ANGSTROM

  ANGLE =       0.03  COS_ANGLE =       1.00


 IRC COORDINATES OF STEP 22 IN ANGSTROM

  NO.  ATOM        X              Y              Z        Z-ATOM   MASS   TYPE

    1  C         0.000934       0.132307      -0.068064       6    12.011  QM
    2  O         0.000307       0.037976       1.087002       8    15.999  QM
    3  H        -0.003408      -0.465420      -0.994575       1     1.008  QM
    4  N         0.016274       2.099833      -1.096356       7    14.007  QM
    5  H        -0.091687       1.998511      -2.116971       1     1.008  QM
    6  H        -0.755984       2.679107      -0.734494       1     1.008  QM
    7  H         0.906257       2.582037      -0.900111       1     1.008  QM


 RMSQ FORCE :   0.0063288  MAXIMUM :   0.0000100  CONVERGED :NO 
 MAX FORCE  :   0.0167634  MAXIMUM :   0.0000150  CONVERGED :NO 

 NUMBER OF CONSTRAINED OPTIMIZATION CYCLES: 9
 
 TOTAL ENERGY = -169.996930399727
 
 
 CURRENT SPLINE LENGTH: 0.053 AMU^1/2*ANGSTROM
 IRC COORDINATE: 1.164 AMU^1/2*ANGSTROM

  ANGLE =       0.02  COS_ANGLE =       1.00


 IRC COORDINATES OF STEP 23 IN ANGSTROM

  NO.  ATOM        X              Y              Z        Z-ATOM   MASS   TYPE

    1  C         0.000995       0.138284      -0.072053       6    12.011  QM
    2  O         0.000325       0.041913       1.083366       8    15.999  QM
    3  H        -0.003323      -0.466417      -0.994246       1     1.008  QM
    4  N         0.016204       2.092096      -1.090025       7    14.007  QM
    5  H        -0.091849       1.987816      -2.110396       1     1.008  QM
    6  H        -0.756177       2.672145      -0.729310       1     1.008  QM
    7  H         0.906483       2.574485      -0.894926       1     1.008  QM


 RMSQ FORCE :   0.0063578  MAXIMUM :   0.0000100  CONVERGED :NO 
 MAX FORCE  :   0.0169838  MAXIMUM :   0.0000150  CONVERGED :NO 

 NUMBER OF CONSTRAINED OPTIMIZATION CYCLES: 5
 
 TOTAL ENERGY = -169.997758490915
 
 
 CURRENT SPLINE LENGTH: 0.053 AMU^1/2*ANGSTROM
 IRC COORDINATE: 1.217 AMU^1/2*ANGSTROM

  ANGLE =       0.02  COS_ANGLE =       1.00


 IRC COORDINATES OF STEP 24 IN ANGSTROM

  NO.  ATOM        X              Y              Z        Z-ATOM   MASS   TYPE

    1  C         0.001059       0.144220      -0.076033       6    12.011  QM
    2  O         0.000342       0.045888       1.079746       8    15.999  QM
    3  H        -0.003227      -0.466871      -0.994193       1     1.008  QM
    4  N         0.016131       2.084292      -1.083723       7    14.007  QM
    5  H        -0.092015       1.977681      -2.103916       1     1.008  QM
    6  H        -0.756336       2.665009      -0.723903       1     1.008  QM
    7  H         0.906678       2.566845      -0.889562       1     1.008  QM


 RMSQ FORCE :   0.0063819  MAXIMUM :   0.0000100  CONVERGED :NO 
 MAX FORCE  :   0.0171622  MAXIMUM :   0.0000150  CONVERGED :NO 

 NUMBER OF CONSTRAINED OPTIMIZATION CYCLES: 5
 
 TOTAL ENERGY = -169.998588432562
 
 
 CURRENT SPLINE LENGTH: 0.053 AMU^1/2*ANGSTROM
 IRC COORDINATE: 1.270 AMU^1/2*ANGSTROM

  ANGLE =       0.01  COS_ANGLE =       1.00


 IRC COORDINATES OF STEP 25 IN ANGSTROM

  NO.  ATOM        X              Y              Z        Z-ATOM   MASS   TYPE

    1  C         0.001118       0.150104      -0.080009       6    12.011  QM
    2  O         0.000362       0.049901       1.076138       8    15.999  QM
    3  H        -0.003122      -0.466903      -0.994365       1     1.008  QM
    4  N         0.016060       2.076443      -1.077432       7    14.007  QM
    5  H        -0.092173       1.967903      -2.097517       1     1.008  QM
    6  H        -0.756483       2.657776      -0.718362       1     1.008  QM
    7  H         0.906848       2.559168      -0.884075       1     1.008  QM


 RMSQ FORCE :   0.0063983  MAXIMUM :   0.0000100  CONVERGED :NO 
 MAX FORCE  :   0.0173021  MAXIMUM :   0.0000150  CONVERGED :NO 

 NUMBER OF CONSTRAINED OPTIMIZATION CYCLES: 4
 
 TOTAL ENERGY = -169.999420083704
 
 
 CURRENT SPLINE LENGTH: 0.053 AMU^1/2*ANGSTROM
 IRC COORDINATE: 1.323 AMU^1/2*ANGSTROM

  ANGLE =       0.01  COS_ANGLE =       1.00


 IRC COORDINATES OF STEP 26 IN ANGSTROM

  NO.  ATOM        X              Y              Z        Z-ATOM   MASS   TYPE

    1  C         0.001178       0.155941      -0.083980       6    12.011  QM
    2  O         0.000381       0.053953       1.072536       8    15.999  QM
    3  H        -0.003012      -0.466674      -0.994693       1     1.008  QM
    4  N         0.015988       2.068553      -1.071164       7    14.007  QM
    5  H        -0.092329       1.958593      -2.091166       1     1.008  QM
    6  H        -0.756594       2.650400      -0.712623       1     1.008  QM
    7  H         0.906995       2.551414      -0.878433       1     1.008  QM


 RMSQ FORCE :   0.0064119  MAXIMUM :   0.0000100  CONVERGED :NO 
 MAX FORCE  :   0.0174120  MAXIMUM :   0.0000150  CONVERGED :NO 

 NUMBER OF CONSTRAINED OPTIMIZATION CYCLES: 4
 
 TOTAL ENERGY = -170.000253046081
 
 
 CURRENT SPLINE LENGTH: 0.053 AMU^1/2*ANGSTROM
 IRC COORDINATE: 1.376 AMU^1/2*ANGSTROM

  ANGLE =       0.01  COS_ANGLE =       1.00


 IRC COORDINATES OF STEP 27 IN ANGSTROM

  NO.  ATOM        X              Y              Z        Z-ATOM   MASS   TYPE

    1  C         0.001239       0.161758      -0.087953       6    12.011  QM
    2  O         0.000399       0.058023       1.068949       8    15.999  QM
    3  H        -0.002901      -0.466201      -0.995131       1     1.008  QM
    4  N         0.015914       2.060629      -1.064919       7    14.007  QM
    5  H        -0.092480       1.949651      -2.084899       1     1.008  QM
    6  H        -0.756693       2.642906      -0.706729       1     1.008  QM
    7  H         0.907127       2.543599      -0.872663       1     1.008  QM


 RMSQ FORCE :   0.0064197  MAXIMUM :   0.0000100  CONVERGED :NO 
 MAX FORCE  :   0.0174939  MAXIMUM :   0.0000150  CONVERGED :NO 

 NUMBER OF CONSTRAINED OPTIMIZATION CYCLES: 6
 
 TOTAL ENERGY = -170.001086867560
 
 
 CURRENT SPLINE LENGTH: 0.053 AMU^1/2*ANGSTROM
 IRC COORDINATE: 1.429 AMU^1/2*ANGSTROM

  ANGLE =       0.01  COS_ANGLE =       1.00


 IRC COORDINATES OF STEP 28 IN ANGSTROM

  NO.  ATOM        X              Y              Z        Z-ATOM   MASS   TYPE

    1  C         0.001303       0.167515      -0.091934       6    12.011  QM
    2  O         0.000416       0.062138       1.065368       8    15.999  QM
    3  H        -0.002782      -0.465635      -0.995650       1     1.008  QM
    4  N         0.015839       2.052683      -1.058688       7    14.007  QM
    5  H        -0.092638       1.941091      -2.078687       1     1.008  QM
    6  H        -0.756769       2.635299      -0.700643       1     1.008  QM
    7  H         0.907256       2.535703      -0.866741       1     1.008  QM


 RMSQ FORCE :   0.0064227  MAXIMUM :   0.0000100  CONVERGED :NO 
 MAX FORCE  :   0.0175512  MAXIMUM :   0.0000150  CONVERGED :NO 

 NUMBER OF CONSTRAINED OPTIMIZATION CYCLES: 4
 
 TOTAL ENERGY = -170.001921006721
 
 
 CURRENT SPLINE LENGTH: 0.053 AMU^1/2*ANGSTROM
 IRC COORDINATE: 1.482 AMU^1/2*ANGSTROM

  ANGLE =       0.01  COS_ANGLE =       1.00


 IRC COORDINATES OF STEP 29 IN ANGSTROM

  NO.  ATOM        X              Y              Z        Z-ATOM   MASS   TYPE

    1  C         0.001368       0.173248      -0.095917       6    12.011  QM
    2  O         0.000432       0.066271       1.061796       8    15.999  QM
    3  H        -0.002659      -0.464894      -0.996240       1     1.008  QM
    4  N         0.015762       2.044713      -1.052473       7    14.007  QM
    5  H        -0.092792       1.932803      -2.072532       1     1.008  QM
    6  H        -0.756831       2.627617      -0.694443       1     1.008  QM
    7  H         0.907376       2.527762      -0.860722       1     1.008  QM


 RMSQ FORCE :   0.0064196  MAXIMUM :   0.0000100  CONVERGED :NO 
 MAX FORCE  :   0.0175826  MAXIMUM :   0.0000150  CONVERGED :NO 

 NUMBER OF CONSTRAINED OPTIMIZATION CYCLES: 2
 
 TOTAL ENERGY = -170.002754882201
 
 
 CURRENT SPLINE LENGTH: 0.053 AMU^1/2*ANGSTROM
 IRC COORDINATE: 1.535 AMU^1/2*ANGSTROM

  ANGLE =       0.01  COS_ANGLE =       1.00


 IRC COORDINATES OF STEP 30 IN ANGSTROM

  NO.  ATOM        X              Y              Z        Z-ATOM   MASS   TYPE

    1  C         0.001433       0.178942      -0.099908       6    12.011  QM
    2  O         0.000448       0.070436       1.058230       8    15.999  QM
    3  H        -0.002528      -0.464164      -0.996856       1     1.008  QM
    4  N         0.015684       2.036731      -1.046270       7    14.007  QM
    5  H        -0.092951       1.924806      -2.066418       1     1.008  QM
    6  H        -0.756878       2.619837      -0.688088       1     1.008  QM
    7  H         0.907488       2.519769      -0.854585       1     1.008  QM


 RMSQ FORCE :   0.0064118  MAXIMUM :   0.0000100  CONVERGED :NO 
 MAX FORCE  :   0.0175978  MAXIMUM :   0.0000150  CONVERGED :NO 

 NUMBER OF CONSTRAINED OPTIMIZATION CYCLES: 2
 
 TOTAL ENERGY = -170.003587863919
 
 
 CURRENT SPLINE LENGTH: 0.053 AMU^1/2*ANGSTROM
 IRC COORDINATE: 1.588 AMU^1/2*ANGSTROM

  ANGLE =       0.01  COS_ANGLE =       1.00


 IRC COORDINATES OF STEP 31 IN ANGSTROM

  NO.  ATOM        X              Y              Z        Z-ATOM   MASS   TYPE

    1  C         0.001498       0.184591      -0.103907       6    12.011  QM
    2  O         0.000463       0.074633       1.054670       8    15.999  QM
    3  H        -0.002388      -0.463334      -0.997511       1     1.008  QM
    4  N         0.015606       2.028730      -1.040083       7    14.007  QM
    5  H        -0.093114       1.917146      -2.060372       1     1.008  QM
    6  H        -0.756911       2.611962      -0.681570       1     1.008  QM
    7  H         0.907591       2.511730      -0.848325       1     1.008  QM


 RMSQ FORCE :   0.0063972  MAXIMUM :   0.0000100  CONVERGED :NO 
 MAX FORCE  :   0.0175855  MAXIMUM :   0.0000150  CONVERGED :NO 

 NUMBER OF CONSTRAINED OPTIMIZATION CYCLES: 6
 
 TOTAL ENERGY = -170.004419222307
 
 
 CURRENT SPLINE LENGTH: 0.053 AMU^1/2*ANGSTROM
 IRC COORDINATE: 1.640 AMU^1/2*ANGSTROM

  ANGLE =       0.01  COS_ANGLE =       1.00


 IRC COORDINATES OF STEP 32 IN ANGSTROM

  NO.  ATOM        X              Y              Z        Z-ATOM   MASS   TYPE

    1  C         0.001565       0.190200      -0.107917       6    12.011  QM
    2  O         0.000478       0.078860       1.051117       8    15.999  QM
    3  H        -0.002243      -0.462475      -0.998199       1     1.008  QM
    4  N         0.015527       2.020719      -1.033905       7    14.007  QM
    5  H        -0.093278       1.909732      -2.054360       1     1.008  QM
    6  H        -0.756927       2.604018      -0.674929       1     1.008  QM
    7  H         0.907691       2.503642      -0.841967       1     1.008  QM


 RMSQ FORCE :   0.0063771  MAXIMUM :   0.0000100  CONVERGED :NO 
 MAX FORCE  :   0.0175535  MAXIMUM :   0.0000150  CONVERGED :NO 

 NUMBER OF CONSTRAINED OPTIMIZATION CYCLES: 4
 
 TOTAL ENERGY = -170.005248323401
 
 
 CURRENT SPLINE LENGTH: 0.053 AMU^1/2*ANGSTROM
 IRC COORDINATE: 1.693 AMU^1/2*ANGSTROM

  ANGLE =       0.01  COS_ANGLE =       1.00


 IRC COORDINATES OF STEP 33 IN ANGSTROM

  NO.  ATOM        X              Y              Z        Z-ATOM   MASS   TYPE

    1  C         0.001632       0.195774      -0.111935       6    12.011  QM
    2  O         0.000491       0.083111       1.047570       8    15.999  QM
    3  H        -0.002089      -0.461581      -0.998911       1     1.008  QM
    4  N         0.015448       2.012699      -1.027736       7    14.007  QM
    5  H        -0.093450       1.902531      -2.048383       1     1.008  QM
    6  H        -0.756934       2.596003      -0.668173       1     1.008  QM
    7  H         0.907790       2.495523      -0.835527       1     1.008  QM


 RMSQ FORCE :   0.0063508  MAXIMUM :   0.0000100  CONVERGED :NO 
 MAX FORCE  :   0.0175025  MAXIMUM :   0.0000150  CONVERGED :NO 

 NUMBER OF CONSTRAINED OPTIMIZATION CYCLES: 2
 
 TOTAL ENERGY = -170.006074369446
 
 
 CURRENT SPLINE LENGTH: 0.053 AMU^1/2*ANGSTROM
 IRC COORDINATE: 1.746 AMU^1/2*ANGSTROM

  ANGLE =       0.01  COS_ANGLE =       1.00


 IRC COORDINATES OF STEP 34 IN ANGSTROM

  NO.  ATOM        X              Y              Z        Z-ATOM   MASS   TYPE

    1  C         0.001701       0.201304      -0.115966       6    12.011  QM
    2  O         0.000504       0.087392       1.044030       8    15.999  QM
    3  H        -0.001928      -0.460679      -0.999638       1     1.008  QM
    4  N         0.015367       2.004670      -1.021577       7    14.007  QM
    5  H        -0.093627       1.895598      -2.042448       1     1.008  QM
    6  H        -0.756924       2.587918      -0.661279       1     1.008  QM
    7  H         0.907882       2.487358      -0.828986       1     1.008  QM


 RMSQ FORCE :   0.0063186  MAXIMUM :   0.0000100  CONVERGED :NO 
 MAX FORCE  :   0.0174304  MAXIMUM :   0.0000150  CONVERGED :NO 

 NUMBER OF CONSTRAINED OPTIMIZATION CYCLES: 4
 
 TOTAL ENERGY = -170.006896599019
 
 
 CURRENT SPLINE LENGTH: 0.053 AMU^1/2*ANGSTROM
 IRC COORDINATE: 1.799 AMU^1/2*ANGSTROM

  ANGLE =       0.01  COS_ANGLE =       1.00


 IRC COORDINATES OF STEP 35 IN ANGSTROM

  NO.  ATOM        X              Y              Z        Z-ATOM   MASS   TYPE

    1  C         0.001772       0.206799      -0.120009       6    12.011  QM
    2  O         0.000516       0.091698       1.040498       8    15.999  QM
    3  H        -0.001757      -0.459770      -1.000380       1     1.008  QM
    4  N         0.015285       1.996634      -1.015426       7    14.007  QM
    5  H        -0.093808       1.888872      -2.036543       1     1.008  QM
    6  H        -0.756900       2.579772      -0.654274       1     1.008  QM
    7  H         0.907971       2.479158      -0.822365       1     1.008  QM


 RMSQ FORCE :   0.0062797  MAXIMUM :   0.0000100  CONVERGED :NO 
 MAX FORCE  :   0.0173389  MAXIMUM :   0.0000150  CONVERGED :NO 

 NUMBER OF CONSTRAINED OPTIMIZATION CYCLES: 3
 
 TOTAL ENERGY = -170.007714207844
 
 
 CURRENT SPLINE LENGTH: 0.053 AMU^1/2*ANGSTROM
 IRC COORDINATE: 1.852 AMU^1/2*ANGSTROM

  ANGLE =       0.01  COS_ANGLE =       1.00


 IRC COORDINATES OF STEP 36 IN ANGSTROM

  NO.  ATOM        X              Y              Z        Z-ATOM   MASS   TYPE

    1  C         0.001844       0.212253      -0.124064       6    12.011  QM
    2  O         0.000526       0.096031       1.036971       8    15.999  QM
    3  H        -0.001578      -0.458841      -1.001143       1     1.008  QM
    4  N         0.015203       1.988592      -1.009284       7    14.007  QM
    5  H        -0.093999       1.882363      -2.030671       1     1.008  QM
    6  H        -0.756863       2.571566      -0.647153       1     1.008  QM
    7  H         0.908060       2.470926      -0.815664       1     1.008  QM


 RMSQ FORCE :   0.0062339  MAXIMUM :   0.0000100  CONVERGED :NO 
 MAX FORCE  :   0.0172252  MAXIMUM :   0.0000150  CONVERGED :NO 

 NUMBER OF CONSTRAINED OPTIMIZATION CYCLES: 4
 
 TOTAL ENERGY = -170.008526388684
 
 
 CURRENT SPLINE LENGTH: 0.053 AMU^1/2*ANGSTROM
 IRC COORDINATE: 1.905 AMU^1/2*ANGSTROM

  ANGLE =       0.01  COS_ANGLE =       1.00


 IRC COORDINATES OF STEP 37 IN ANGSTROM

  NO.  ATOM        X              Y              Z        Z-ATOM   MASS   TYPE

    1  C         0.001918       0.217670      -0.128132       6    12.011  QM
    2  O         0.000535       0.100389       1.033451       8    15.999  QM
    3  H        -0.001389      -0.457918      -1.001916       1     1.008  QM
    4  N         0.015119       1.980546      -1.003148       7    14.007  QM
    5  H        -0.094197       1.876039      -2.024822       1     1.008  QM
    6  H        -0.756813       2.563310      -0.639930       1     1.008  QM
    7  H         0.908147       2.462661      -0.808892       1     1.008  QM


 RMSQ FORCE :   0.0061813  MAXIMUM :   0.0000100  CONVERGED :NO 
 MAX FORCE  :   0.0170930  MAXIMUM :   0.0000150  CONVERGED :NO 

 NUMBER OF CONSTRAINED OPTIMIZATION CYCLES: 2
 
 TOTAL ENERGY = -170.009332244970
 
 
 CURRENT SPLINE LENGTH: 0.053 AMU^1/2*ANGSTROM
 IRC COORDINATE: 1.958 AMU^1/2*ANGSTROM

  ANGLE =       0.01  COS_ANGLE =       1.00


 IRC COORDINATES OF STEP 38 IN ANGSTROM

  NO.  ATOM        X              Y              Z        Z-ATOM   MASS   TYPE

    1  C         0.001993       0.223048      -0.132213       6    12.011  QM
    2  O         0.000542       0.104774       1.029939       8    15.999  QM
    3  H        -0.001190      -0.456989      -1.002704       1     1.008  QM
    4  N         0.015034       1.972495      -0.997019       7    14.007  QM
    5  H        -0.094403       1.869923      -2.019002       1     1.008  QM
    6  H        -0.756746       2.554999      -0.632595       1     1.008  QM
    7  H         0.908234       2.454363      -0.802044       1     1.008  QM


 RMSQ FORCE :   0.0061209  MAXIMUM :   0.0000100  CONVERGED :NO 
 MAX FORCE  :   0.0169377  MAXIMUM :   0.0000150  CONVERGED :NO 

 NUMBER OF CONSTRAINED OPTIMIZATION CYCLES: 2
 
 TOTAL ENERGY = -170.010130847659
 
 
 CURRENT SPLINE LENGTH: 0.053 AMU^1/2*ANGSTROM
 IRC COORDINATE: 2.011 AMU^1/2*ANGSTROM

  ANGLE =       0.01  COS_ANGLE =       1.00


 IRC COORDINATES OF STEP 39 IN ANGSTROM

  NO.  ATOM        X              Y              Z        Z-ATOM   MASS   TYPE

    1  C         0.002070       0.228384      -0.136307       6    12.011  QM
    2  O         0.000548       0.109186       1.026434       8    15.999  QM
    3  H        -0.000977      -0.456057      -1.003507       1     1.008  QM
    4  N         0.014949       1.964440      -0.990898       7    14.007  QM
    5  H        -0.094619       1.864009      -2.013206       1     1.008  QM
    6  H        -0.756663       2.546637      -0.625153       1     1.008  QM
    7  H         0.908319       2.446034      -0.795126       1     1.008  QM


 RMSQ FORCE :   0.0060525  MAXIMUM :   0.0000100  CONVERGED :NO 
 MAX FORCE  :   0.0167587  MAXIMUM :   0.0000150  CONVERGED :NO 

 NUMBER OF CONSTRAINED OPTIMIZATION CYCLES: 2
 
 TOTAL ENERGY = -170.010921131167
 
 
 CURRENT SPLINE LENGTH: 0.053 AMU^1/2*ANGSTROM
 IRC COORDINATE: 2.064 AMU^1/2*ANGSTROM

  ANGLE =       0.01  COS_ANGLE =       1.00


 IRC COORDINATES OF STEP 40 IN ANGSTROM

  NO.  ATOM        X              Y              Z        Z-ATOM   MASS   TYPE

    1  C         0.002149       0.233680      -0.140415       6    12.011  QM
    2  O         0.000551       0.113623       1.022937       8    15.999  QM
    3  H        -0.000753      -0.455131      -1.004325       1     1.008  QM
    4  N         0.014862       1.956382      -0.984784       7    14.007  QM
    5  H        -0.094845       1.858295      -2.007434       1     1.008  QM
    6  H        -0.756562       2.538223      -0.617599       1     1.008  QM
    7  H         0.908403       2.437674      -0.788136       1     1.008  QM


 RMSQ FORCE :   0.0059757  MAXIMUM :   0.0000100  CONVERGED :NO 
 MAX FORCE  :   0.0165551  MAXIMUM :   0.0000150  CONVERGED :NO 

 NUMBER OF CONSTRAINED OPTIMIZATION CYCLES: 2
 
 TOTAL ENERGY = -170.011702118093
 
 
 CURRENT SPLINE LENGTH: 0.053 AMU^1/2*ANGSTROM
 IRC COORDINATE: 2.117 AMU^1/2*ANGSTROM

  ANGLE =       0.01  COS_ANGLE =       1.00


 IRC COORDINATES OF STEP 41 IN ANGSTROM

  NO.  ATOM        X              Y              Z        Z-ATOM   MASS   TYPE

    1  C         0.002230       0.238937      -0.144538       6    12.011  QM
    2  O         0.000553       0.118086       1.019448       8    15.999  QM
    3  H        -0.000515      -0.454208      -1.005159       1     1.008  QM
    4  N         0.014774       1.948322      -0.978677       7    14.007  QM
    5  H        -0.095084       1.852774      -2.001684       1     1.008  QM
    6  H        -0.756443       2.529759      -0.609936       1     1.008  QM
    7  H         0.908488       2.429285      -0.781081       1     1.008  QM


 RMSQ FORCE :   0.0058895  MAXIMUM :   0.0000100  CONVERGED :NO 
 MAX FORCE  :   0.0163241  MAXIMUM :   0.0000150  CONVERGED :NO 

 NUMBER OF CONSTRAINED OPTIMIZATION CYCLES: 2
 
 TOTAL ENERGY = -170.012472638006
 
 
 CURRENT SPLINE LENGTH: 0.053 AMU^1/2*ANGSTROM
 IRC COORDINATE: 2.170 AMU^1/2*ANGSTROM

  ANGLE =       0.01  COS_ANGLE =       1.00


 IRC COORDINATES OF STEP 42 IN ANGSTROM

  NO.  ATOM        X              Y              Z        Z-ATOM   MASS   TYPE

    1  C         0.002313       0.244152      -0.148676       6    12.011  QM
    2  O         0.000553       0.122574       1.015968       8    15.999  QM
    3  H        -0.000260      -0.453292      -1.006008       1     1.008  QM
    4  N         0.014684       1.940259      -0.972577       7    14.007  QM
    5  H        -0.095338       1.847448      -1.995952       1     1.008  QM
    6  H        -0.756303       2.521248      -0.602163       1     1.008  QM
    7  H         0.908572       2.420864      -0.773961       1     1.008  QM


 RMSQ FORCE :   0.0057936  MAXIMUM :   0.0000100  CONVERGED :NO 
 MAX FORCE  :   0.0160653  MAXIMUM :   0.0000150  CONVERGED :NO 

 NUMBER OF CONSTRAINED OPTIMIZATION CYCLES: 2
 
 TOTAL ENERGY = -170.013231475556
 
 
 CURRENT SPLINE LENGTH: 0.053 AMU^1/2*ANGSTROM
 IRC COORDINATE: 2.223 AMU^1/2*ANGSTROM

  ANGLE =       0.01  COS_ANGLE =       1.00


 IRC COORDINATES OF STEP 43 IN ANGSTROM

  NO.  ATOM        X              Y              Z        Z-ATOM   MASS   TYPE

    1  C         0.002399       0.249325      -0.152828       6    12.011  QM
    2  O         0.000551       0.127089       1.012496       8    15.999  QM
    3  H         0.000015      -0.452369      -1.006868       1     1.008  QM
    4  N         0.014594       1.932194      -0.966486       7    14.007  QM
    5  H        -0.095602       1.842325      -1.990242       1     1.008  QM
    6  H        -0.756131       2.512688      -0.594269       1     1.008  QM
    7  H         0.908650       2.412406      -0.766766       1     1.008  QM


 RMSQ FORCE :   0.0056829  MAXIMUM :   0.0000100  CONVERGED :NO 
 MAX FORCE  :   0.0157653  MAXIMUM :   0.0000150  CONVERGED :NO 

 NUMBER OF CONSTRAINED OPTIMIZATION CYCLES: 2
 
 TOTAL ENERGY = -170.013977890280
 
 
 CURRENT SPLINE LENGTH: 0.053 AMU^1/2*ANGSTROM
 IRC COORDINATE: 2.275 AMU^1/2*ANGSTROM

  ANGLE =       0.01  COS_ANGLE =       1.00


 IRC COORDINATES OF STEP 44 IN ANGSTROM

  NO.  ATOM        X              Y              Z        Z-ATOM   MASS   TYPE

    1  C         0.002489       0.254450      -0.156997       6    12.011  QM
    2  O         0.000547       0.131633       1.009033       8    15.999  QM
    3  H         0.000310      -0.451467      -1.007747       1     1.008  QM
    4  N         0.014501       1.924128      -0.960401       7    14.007  QM
    5  H        -0.095888       1.837406      -1.984551       1     1.008  QM
    6  H        -0.755938       2.504085      -0.586266       1     1.008  QM
    7  H         0.908734       2.403918      -0.759514       1     1.008  QM


 RMSQ FORCE :   0.0055640  MAXIMUM :   0.0000100  CONVERGED :NO 
 MAX FORCE  :   0.0154403  MAXIMUM :   0.0000150  CONVERGED :NO 

 NUMBER OF CONSTRAINED OPTIMIZATION CYCLES: 2
 
 TOTAL ENERGY = -170.014708545329
 
 
 CURRENT SPLINE LENGTH: 0.053 AMU^1/2*ANGSTROM
 IRC COORDINATE: 2.328 AMU^1/2*ANGSTROM

  ANGLE =       0.01  COS_ANGLE =       1.00


 IRC COORDINATES OF STEP 45 IN ANGSTROM

  NO.  ATOM        X              Y              Z        Z-ATOM   MASS   TYPE

    1  C         0.002583       0.259529      -0.161181       6    12.011  QM
    2  O         0.000538       0.136205       1.005579       8    15.999  QM
    3  H         0.000625      -0.450592      -1.008645       1     1.008  QM
    4  N         0.014408       1.916062      -0.954321       7    14.007  QM
    5  H        -0.096194       1.832686      -1.978864       1     1.008  QM
    6  H        -0.755720       2.495438      -0.578149       1     1.008  QM
    7  H         0.908819       2.395405      -0.752205       1     1.008  QM


 RMSQ FORCE :   0.0054318  MAXIMUM :   0.0000100  CONVERGED :NO 
 MAX FORCE  :   0.0150742  MAXIMUM :   0.0000150  CONVERGED :NO 

 NUMBER OF CONSTRAINED OPTIMIZATION CYCLES: 2
 
 TOTAL ENERGY = -170.015423055574
 
 
 CURRENT SPLINE LENGTH: 0.053 AMU^1/2*ANGSTROM
 IRC COORDINATE: 2.381 AMU^1/2*ANGSTROM

  ANGLE =       0.01  COS_ANGLE =       1.00


 IRC COORDINATES OF STEP 46 IN ANGSTROM

  NO.  ATOM        X              Y              Z        Z-ATOM   MASS   TYPE

    1  C         0.002680       0.264555      -0.165384       6    12.011  QM
    2  O         0.000526       0.140808       1.002133       8    15.999  QM
    3  H         0.000962      -0.449732      -1.009558       1     1.008  QM
    4  N         0.014313       1.907997      -0.948246       7    14.007  QM
    5  H        -0.096524       1.828160      -1.973196       1     1.008  QM
    6  H        -0.755477       2.486747      -0.569916       1     1.008  QM
    7  H         0.908904       2.386867      -0.744840       1     1.008  QM


 RMSQ FORCE :   0.0052838  MAXIMUM :   0.0000100  CONVERGED :NO 
 MAX FORCE  :   0.0146630  MAXIMUM :   0.0000150  CONVERGED :NO 

 NUMBER OF CONSTRAINED OPTIMIZATION CYCLES: 2
 
 TOTAL ENERGY = -170.016119540703
 
 
 CURRENT SPLINE LENGTH: 0.053 AMU^1/2*ANGSTROM
 IRC COORDINATE: 2.434 AMU^1/2*ANGSTROM

  ANGLE =       0.01  COS_ANGLE =       1.00


 IRC COORDINATES OF STEP 47 IN ANGSTROM

  NO.  ATOM        X              Y              Z        Z-ATOM   MASS   TYPE

    1  C         0.002783       0.269525      -0.169603       6    12.011  QM
    2  O         0.000510       0.145445       0.998695       8    15.999  QM
    3  H         0.001321      -0.448904      -1.010491       1     1.008  QM
    4  N         0.014216       1.899936      -0.942177       7    14.007  QM
    5  H        -0.096878       1.823843      -1.967527       1     1.008  QM
    6  H        -0.755203       2.478008      -0.561555       1     1.008  QM
    7  H         0.908991       2.378298      -0.737413       1     1.008  QM


 RMSQ FORCE :   0.0051198  MAXIMUM :   0.0000100  CONVERGED :NO 
 MAX FORCE  :   0.0142024  MAXIMUM :   0.0000150  CONVERGED :NO 

 NUMBER OF CONSTRAINED OPTIMIZATION CYCLES: 2
 
 TOTAL ENERGY = -170.016795994127
 
 
 CURRENT SPLINE LENGTH: 0.053 AMU^1/2*ANGSTROM
 IRC COORDINATE: 2.487 AMU^1/2*ANGSTROM

  ANGLE =       0.01  COS_ANGLE =       1.00


 IRC COORDINATES OF STEP 48 IN ANGSTROM

  NO.  ATOM        X              Y              Z        Z-ATOM   MASS   TYPE

    1  C         0.002890       0.274430      -0.173842       6    12.011  QM
    2  O         0.000491       0.150120       0.995263       8    15.999  QM
    3  H         0.001701      -0.448098      -1.011443       1     1.008  QM
    4  N         0.014119       1.891880      -0.936111       7    14.007  QM
    5  H        -0.097261       1.819729      -1.961870       1     1.008  QM
    6  H        -0.754901       2.469218      -0.553060       1     1.008  QM
    7  H         0.909081       2.369701      -0.729923       1     1.008  QM


 RMSQ FORCE :   0.0049367  MAXIMUM :   0.0000100  CONVERGED :NO 
 MAX FORCE  :   0.0136875  MAXIMUM :   0.0000150  CONVERGED :NO 

 NUMBER OF CONSTRAINED OPTIMIZATION CYCLES: 2
 
 TOTAL ENERGY = -170.017450099762
 
 
 CURRENT SPLINE LENGTH: 0.053 AMU^1/2*ANGSTROM
 IRC COORDINATE: 2.540 AMU^1/2*ANGSTROM

  ANGLE =       0.01  COS_ANGLE =       1.00


 IRC COORDINATES OF STEP 49 IN ANGSTROM

  NO.  ATOM        X              Y              Z        Z-ATOM   MASS   TYPE

    1  C         0.003007       0.279239      -0.178104       6    12.011  QM
    2  O         0.000462       0.154850       0.991834       8    15.999  QM
    3  H         0.002128      -0.447392      -1.012407       1     1.008  QM
    4  N         0.014018       1.883838      -0.930046       7    14.007  QM
    5  H        -0.097703       1.815867      -1.956201       1     1.008  QM
    6  H        -0.754546       2.460385      -0.544381       1     1.008  QM
    7  H         0.909186       2.361060      -0.722376       1     1.008  QM


 RMSQ FORCE :   0.0047334  MAXIMUM :   0.0000100  CONVERGED :NO 
 MAX FORCE  :   0.0131133  MAXIMUM :   0.0000150  CONVERGED :NO 

 NUMBER OF CONSTRAINED OPTIMIZATION CYCLES: 2
 
 TOTAL ENERGY = -170.018079314052
 
 
 CURRENT SPLINE LENGTH: 0.053 AMU^1/2*ANGSTROM
 IRC COORDINATE: 2.593 AMU^1/2*ANGSTROM

  ANGLE =       0.01  COS_ANGLE =       1.00


 IRC COORDINATES OF STEP 50 IN ANGSTROM

  NO.  ATOM        X              Y              Z        Z-ATOM   MASS   TYPE

    1  C         0.003127       0.283963      -0.182387       6    12.011  QM
    2  O         0.000431       0.159629       0.988413       8    15.999  QM
    3  H         0.002577      -0.446698      -1.013410       1     1.008  QM
    4  N         0.013915       1.875804      -0.923987       7    14.007  QM
    5  H        -0.098164       1.812262      -1.950541       1     1.008  QM
    6  H        -0.754158       2.451488      -0.535549       1     1.008  QM
    7  H         0.909291       2.352379      -0.714736       1     1.008  QM


 RMSQ FORCE :   0.0045069  MAXIMUM :   0.0000100  CONVERGED :NO 
 MAX FORCE  :   0.0124678  MAXIMUM :   0.0000150  CONVERGED :NO 

 NUMBER OF CONSTRAINED OPTIMIZATION CYCLES: 4
 
 TOTAL ENERGY = -170.018680816208
 
 
 CURRENT SPLINE LENGTH: 0.053 AMU^1/2*ANGSTROM
 IRC COORDINATE: 2.646 AMU^1/2*ANGSTROM

  ANGLE =       0.01  COS_ANGLE =       1.00


 IRC COORDINATES OF STEP 51 IN ANGSTROM

  NO.  ATOM        X              Y              Z        Z-ATOM   MASS   TYPE

    1  C         0.003256       0.288569      -0.186694       6    12.011  QM
    2  O         0.000392       0.164471       0.984990       8    15.999  QM
    3  H         0.003084      -0.446075      -1.014448       1     1.008  QM
    4  N         0.013813       1.867790      -0.917918       7    14.007  QM
    5  H        -0.098701       1.808875      -1.944857       1     1.008  QM
    6  H        -0.753719       2.442552      -0.526536       1     1.008  QM
    7  H         0.909408       2.343689      -0.707068       1     1.008  QM


 RMSQ FORCE :   0.0042539  MAXIMUM :   0.0000100  CONVERGED :NO 
 MAX FORCE  :   0.0117462  MAXIMUM :   0.0000150  CONVERGED :NO 

 NUMBER OF CONSTRAINED OPTIMIZATION CYCLES: 2
 
 TOTAL ENERGY = -170.019251467906
 
 
 CURRENT SPLINE LENGTH: 0.053 AMU^1/2*ANGSTROM
 IRC COORDINATE: 2.699 AMU^1/2*ANGSTROM

  ANGLE =       0.01  COS_ANGLE =       1.00


 IRC COORDINATES OF STEP 52 IN ANGSTROM

  NO.  ATOM        X              Y              Z        Z-ATOM   MASS   TYPE

    1  C         0.003417       0.292996      -0.191036       6    12.011  QM
    2  O         0.000328       0.169413       0.981563       8    15.999  QM
    3  H         0.003696      -0.445661      -1.015485       1     1.008  QM
    4  N         0.013701       1.859818      -0.911847       7    14.007  QM
    5  H        -0.099397       1.805881      -1.939148       1     1.008  QM
    6  H        -0.753165       2.433566      -0.517173       1     1.008  QM
    7  H         0.909592       2.334861      -0.699339       1     1.008  QM


 RMSQ FORCE :   0.0039740  MAXIMUM :   0.0000100  CONVERGED :NO 
 MAX FORCE  :   0.0109541  MAXIMUM :   0.0000150  CONVERGED :NO 

 NUMBER OF CONSTRAINED OPTIMIZATION CYCLES: 3
 
 TOTAL ENERGY = -170.019787793068
 
 
 CURRENT SPLINE LENGTH: 0.053 AMU^1/2*ANGSTROM
 IRC COORDINATE: 2.752 AMU^1/2*ANGSTROM

  ANGLE =       0.02  COS_ANGLE =       1.00


 IRC COORDINATES OF STEP 53 IN ANGSTROM

  NO.  ATOM        X              Y              Z        Z-ATOM   MASS   TYPE

    1  C         0.003568       0.297323      -0.195396       6    12.011  QM
    2  O         0.000268       0.174407       0.978140       8    15.999  QM
    3  H         0.004321      -0.445294      -1.016564       1     1.008  QM
    4  N         0.013594       1.851859      -0.905782       7    14.007  QM
    5  H        -0.100091       1.803172      -1.933431       1     1.008  QM
    6  H        -0.752600       2.424467      -0.507654       1     1.008  QM
    7  H         0.909740       2.326060      -0.691504       1     1.008  QM


 RMSQ FORCE :   0.0036633  MAXIMUM :   0.0000100  CONVERGED :NO 
 MAX FORCE  :   0.0100601  MAXIMUM :   0.0000150  CONVERGED :NO 

 NUMBER OF CONSTRAINED OPTIMIZATION CYCLES: 2
 
 TOTAL ENERGY = -170.020286028628
 
 
 CURRENT SPLINE LENGTH: 0.053 AMU^1/2*ANGSTROM
 IRC COORDINATE: 2.805 AMU^1/2*ANGSTROM

  ANGLE =       0.02  COS_ANGLE =       1.00


 IRC COORDINATES OF STEP 54 IN ANGSTROM

  NO.  ATOM        X              Y              Z        Z-ATOM   MASS   TYPE

    1  C         0.003746       0.301439      -0.199789       6    12.011  QM
    2  O         0.000186       0.179511       0.974714       8    15.999  QM
    3  H         0.005057      -0.445031      -1.017687       1     1.008  QM
    4  N         0.013479       1.843947      -0.899708       7    14.007  QM
    5  H        -0.100939       1.800826      -1.927685       1     1.008  QM
    6  H        -0.751927       2.415319      -0.497811       1     1.008  QM
    7  H         0.909942       2.317173      -0.683627       1     1.008  QM


 RMSQ FORCE :   0.0033181  MAXIMUM :   0.0000100  CONVERGED :NO 
 MAX FORCE  :   0.0090723  MAXIMUM :   0.0000150  CONVERGED :NO 

 NUMBER OF CONSTRAINED OPTIMIZATION CYCLES: 2
 
 TOTAL ENERGY = -170.020741980853
 
 
 CURRENT SPLINE LENGTH: 0.053 AMU^1/2*ANGSTROM
 IRC COORDINATE: 2.858 AMU^1/2*ANGSTROM

  ANGLE =       0.02  COS_ANGLE =       1.00


 IRC COORDINATES OF STEP 55 IN ANGSTROM

  NO.  ATOM        X              Y              Z        Z-ATOM   MASS   TYPE

    1  C         0.003965       0.305281      -0.204213       6    12.011  QM
    2  O         0.000074       0.184754       0.971272       8    15.999  QM
    3  H         0.005933      -0.445031      -1.018867       1     1.008  QM
    4  N         0.013355       1.836110      -0.893629       7    14.007  QM
    5  H        -0.102003       1.798970      -1.921872       1     1.008  QM
    6  H        -0.751112       2.406101      -0.487522       1     1.008  QM
    7  H         0.910226       2.308144      -0.675691       1     1.008  QM


 RMSQ FORCE :   0.0029397  MAXIMUM :   0.0000100  CONVERGED :NO 
 MAX FORCE  :   0.0079925  MAXIMUM :   0.0000150  CONVERGED :NO 

 NUMBER OF CONSTRAINED OPTIMIZATION CYCLES: 3
 
 TOTAL ENERGY = -170.021151217305
 
 
 CURRENT SPLINE LENGTH: 0.053 AMU^1/2*ANGSTROM
 IRC COORDINATE: 2.910 AMU^1/2*ANGSTROM

  ANGLE =       0.03  COS_ANGLE =       1.00


 IRC COORDINATES OF STEP 56 IN ANGSTROM

  NO.  ATOM        X              Y              Z        Z-ATOM   MASS   TYPE

    1  C         0.004222       0.308847      -0.208673       6    12.011  QM
    2  O        -0.000074       0.190130       0.967830       8    15.999  QM
    3  H         0.006998      -0.445332      -1.020042       1     1.008  QM
    4  N         0.013226       1.828344      -0.887559       7    14.007  QM
    5  H        -0.103338       1.797779      -1.916034       1     1.008  QM
    6  H        -0.750114       2.396776      -0.476692       1     1.008  QM
    7  H         0.910571       2.299032      -0.667736       1     1.008  QM


 RMSQ FORCE :   0.0025234  MAXIMUM :   0.0000100  CONVERGED :NO 
 MAX FORCE  :   0.0067971  MAXIMUM :   0.0000150  CONVERGED :NO 

 NUMBER OF CONSTRAINED OPTIMIZATION CYCLES: 5
 
 TOTAL ENERGY = -170.021509080683
 
 
 CURRENT SPLINE LENGTH: 0.053 AMU^1/2*ANGSTROM
 IRC COORDINATE: 2.963 AMU^1/2*ANGSTROM

  ANGLE =       0.04  COS_ANGLE =       1.00


 IRC COORDINATES OF STEP 57 IN ANGSTROM

  NO.  ATOM        X              Y              Z        Z-ATOM   MASS   TYPE

    1  C         0.004566       0.312008      -0.213171       6    12.011  QM
    2  O        -0.000283       0.195691       0.964372       8    15.999  QM
    3  H         0.008320      -0.446024      -1.021209       1     1.008  QM
    4  N         0.013069       1.820711      -0.881492       7    14.007  QM
    5  H        -0.105074       1.797296      -1.910126       1     1.008  QM
    6  H        -0.748829       2.387452      -0.465191       1     1.008  QM
    7  H         0.911088       2.289657      -0.659804       1     1.008  QM


 RMSQ FORCE :   0.0020702  MAXIMUM :   0.0000100  CONVERGED :NO 
 MAX FORCE  :   0.0055194  MAXIMUM :   0.0000150  CONVERGED :NO 

 NUMBER OF CONSTRAINED OPTIMIZATION CYCLES: 3
 
 TOTAL ENERGY = -170.021810741202
 
 
 CURRENT SPLINE LENGTH: 0.053 AMU^1/2*ANGSTROM
 IRC COORDINATE: 3.016 AMU^1/2*ANGSTROM

  ANGLE =       0.05  COS_ANGLE =       1.00


 IRC COORDINATES OF STEP 58 IN ANGSTROM

  NO.  ATOM        X              Y              Z        Z-ATOM   MASS   TYPE

    1  C         0.004978       0.314711      -0.217691       6    12.011  QM
    2  O        -0.000565       0.201445       0.960908       8    15.999  QM
    3  H         0.010063      -0.447083      -1.022450       1     1.008  QM
    4  N         0.012914       1.813227      -0.875449       7    14.007  QM
    5  H        -0.107418       1.797694      -1.904105       1     1.008  QM
    6  H        -0.747203       2.377970      -0.452809       1     1.008  QM
    7  H         0.911748       2.280213      -0.652096       1     1.008  QM


 RMSQ FORCE :   0.0015833  MAXIMUM :   0.0000100  CONVERGED :NO 
 MAX FORCE  :   0.0041471  MAXIMUM :   0.0000150  CONVERGED :NO 

 NUMBER OF CONSTRAINED OPTIMIZATION CYCLES: 4
 
 TOTAL ENERGY = -170.022051550946
 
 
 CURRENT SPLINE LENGTH: 0.053 AMU^1/2*ANGSTROM
 IRC COORDINATE: 3.069 AMU^1/2*ANGSTROM

  ANGLE =       0.08  COS_ANGLE =       1.00


 IRC COORDINATES OF STEP 59 IN ANGSTROM

  NO.  ATOM        X              Y              Z        Z-ATOM   MASS   TYPE

    1  C         0.005629       0.316817      -0.222218       6    12.011  QM
    2  O        -0.001032       0.207407       0.957460       8    15.999  QM
    3  H         0.012665      -0.448619      -1.023708       1     1.008  QM
    4  N         0.012702       1.805983      -0.869471       7    14.007  QM
    5  H        -0.111078       1.799292      -1.897942       1     1.008  QM
    6  H        -0.744689       2.368723      -0.439006       1     1.008  QM
    7  H         0.912874       2.270312      -0.645208       1     1.008  QM


 RMSQ FORCE :   0.0010650  MAXIMUM :   0.0000100  CONVERGED :NO 
 MAX FORCE  :   0.0027120  MAXIMUM :   0.0000150  CONVERGED :NO 

 NUMBER OF CONSTRAINED OPTIMIZATION CYCLES: 4
 
 TOTAL ENERGY = -170.022227274837
 
 
 CURRENT SPLINE LENGTH: 0.053 AMU^1/2*ANGSTROM
 IRC COORDINATE: 3.122 AMU^1/2*ANGSTROM

  ANGLE =       0.18  COS_ANGLE =       0.98


 IRC COORDINATES OF STEP 60 IN ANGSTROM

  NO.  ATOM        X              Y              Z        Z-ATOM   MASS   TYPE

    1  C         0.007001       0.318087      -0.226589       6    12.011  QM
    2  O        -0.002100       0.213420       0.954133       8    15.999  QM
    3  H         0.017853      -0.450970      -1.024830       1     1.008  QM
    4  N         0.012416       1.799334      -0.863775       7    14.007  QM
    5  H        -0.119241       1.802311      -1.891417       1     1.008  QM
    6  H        -0.739723       2.360351      -0.421638       1     1.008  QM
    7  H         0.915443       2.259783      -0.642217       1     1.008  QM


 RMSQ FORCE :   0.0005464  MAXIMUM :   0.0000100  CONVERGED :NO 
 MAX FORCE  :   0.0013917  MAXIMUM :   0.0000150  CONVERGED :NO 

 NUMBER OF CONSTRAINED OPTIMIZATION CYCLES: 5
 
 TOTAL ENERGY = -170.022335554503
 
 
 CURRENT SPLINE LENGTH: 0.053 AMU^1/2*ANGSTROM
 IRC COORDINATE: 3.175 AMU^1/2*ANGSTROM

  ANGLE =       0.54  COS_ANGLE =       0.86


 IRC COORDINATES OF STEP 61 IN ANGSTROM

  NO.  ATOM        X              Y              Z        Z-ATOM   MASS   TYPE

    1  C         0.010285       0.318522      -0.229550       6    12.011  QM
    2  O        -0.004784       0.217661       0.951850       8    15.999  QM
    3  H         0.030425      -0.452872      -1.025483       1     1.008  QM
    4  N         0.011869       1.794995      -0.859912       7    14.007  QM
    5  H        -0.139354       1.805765      -1.884898       1     1.008  QM
    6  H        -0.727623       2.357533      -0.398680       1     1.008  QM
    7  H         0.921891       2.248734      -0.653175       1     1.008  QM


 RMSQ FORCE :   0.0002005  MAXIMUM :   0.0000100  CONVERGED :NO 
 MAX FORCE  :   0.0004837  MAXIMUM :   0.0000150  CONVERGED :NO 

 NUMBER OF CONSTRAINED OPTIMIZATION CYCLES: 5
 
 TOTAL ENERGY = -170.022386064988
 
 
 CURRENT SPLINE LENGTH: 0.053 AMU^1/2*ANGSTROM
 IRC COORDINATE: 3.228 AMU^1/2*ANGSTROM

  ANGLE =       0.51  COS_ANGLE =       0.87


 IRC COORDINATES OF STEP 62 IN ANGSTROM

  NO.  ATOM        X              Y              Z        Z-ATOM   MASS   TYPE

    1  C         0.014501       0.318765      -0.230512       6    12.011  QM
    2  O        -0.008262       0.219081       0.951018       8    15.999  QM
    3  H         0.046108      -0.453213      -1.025587       1     1.008  QM
    4  N         0.011252       1.793466      -0.858538       7    14.007  QM
    5  H        -0.165182       1.807668      -1.879477       1     1.008  QM
    6  H        -0.711914       2.360291      -0.377082       1     1.008  QM
    7  H         0.929729       2.240041      -0.674419       1     1.008  QM


 RMSQ FORCE :   0.0001202  MAXIMUM :   0.0000100  CONVERGED :NO 
 MAX FORCE  :   0.0003420  MAXIMUM :   0.0000150  CONVERGED :NO 

 NUMBER OF CONSTRAINED OPTIMIZATION CYCLES: 3
 
 TOTAL ENERGY = -170.022418467647
 
 
 CURRENT SPLINE LENGTH: 0.053 AMU^1/2*ANGSTROM
 IRC COORDINATE: 3.281 AMU^1/2*ANGSTROM

  ANGLE =       0.18  COS_ANGLE =       0.98


 IRC COORDINATES OF STEP 63 IN ANGSTROM

  NO.  ATOM        X              Y              Z        Z-ATOM   MASS   TYPE

    1  C         0.018794       0.318996      -0.230756       6    12.011  QM
    2  O        -0.011826       0.219457       0.950693       8    15.999  QM
    3  H         0.062197      -0.452935      -1.025340       1     1.008  QM
    4  N         0.010652       1.792941      -0.858033       7    14.007  QM
    5  H        -0.191533       1.808789      -1.874208       1     1.008  QM
    6  H        -0.695411       2.364813      -0.357546       1     1.008  QM
    7  H         0.937109       2.232489      -0.698316       1     1.008  QM


 RMSQ FORCE :   0.0001243  MAXIMUM :   0.0000100  CONVERGED :NO 
 MAX FORCE  :   0.0003950  MAXIMUM :   0.0000150  CONVERGED :NO 

 NUMBER OF CONSTRAINED OPTIMIZATION CYCLES: 5
 
 TOTAL ENERGY = -170.022452950771
 
 
 CURRENT SPLINE LENGTH: 0.053 AMU^1/2*ANGSTROM
 IRC COORDINATE: 3.334 AMU^1/2*ANGSTROM

  ANGLE =       0.09  COS_ANGLE =       1.00


 IRC COORDINATES OF STEP 64 IN ANGSTROM

  NO.  ATOM        X              Y              Z        Z-ATOM   MASS   TYPE

    1  C         0.023127       0.319357      -0.230757       6    12.011  QM
    2  O        -0.015416       0.219490       0.950468       8    15.999  QM
    3  H         0.078170      -0.452333      -1.024899       1     1.008  QM
    4  N         0.010076       1.792667      -0.857748       7    14.007  QM
    5  H        -0.217810       1.809390      -1.868499       1     1.008  QM
    6  H        -0.678477       2.369726      -0.339144       1     1.008  QM
    7  H         0.943809       2.225256      -0.723111       1     1.008  QM


 RMSQ FORCE :   0.0001365  MAXIMUM :   0.0000100  CONVERGED :NO 
 MAX FORCE  :   0.0004393  MAXIMUM :   0.0000150  CONVERGED :NO 

 NUMBER OF CONSTRAINED OPTIMIZATION CYCLES: 3
 
 TOTAL ENERGY = -170.022491440178
 
 
 CURRENT SPLINE LENGTH: 0.053 AMU^1/2*ANGSTROM
 IRC COORDINATE: 3.387 AMU^1/2*ANGSTROM

  ANGLE =       0.06  COS_ANGLE =       1.00


 IRC COORDINATES OF STEP 65 IN ANGSTROM

  NO.  ATOM        X              Y              Z        Z-ATOM   MASS   TYPE

    1  C         0.027466       0.319801      -0.230613       6    12.011  QM
    2  O        -0.019010       0.219301       0.950337       8    15.999  QM
    3  H         0.094022      -0.451383      -1.024387       1     1.008  QM
    4  N         0.009534       1.792532      -0.857630       7    14.007  QM
    5  H        -0.244071       1.809892      -1.862255       1     1.008  QM
    6  H        -0.661079       2.374801      -0.321632       1     1.008  QM
    7  H         0.949714       2.218350      -0.748448       1     1.008  QM


 RMSQ FORCE :   0.0001486  MAXIMUM :   0.0000100  CONVERGED :NO 
 MAX FORCE  :   0.0004754  MAXIMUM :   0.0000150  CONVERGED :NO 

 NUMBER OF CONSTRAINED OPTIMIZATION CYCLES: 2
 
 TOTAL ENERGY = -170.022533760282
 
 
 CURRENT SPLINE LENGTH: 0.053 AMU^1/2*ANGSTROM
 IRC COORDINATE: 3.440 AMU^1/2*ANGSTROM

  ANGLE =       0.08  COS_ANGLE =       1.00


 IRC COORDINATES OF STEP 66 IN ANGSTROM

  NO.  ATOM        X              Y              Z        Z-ATOM   MASS   TYPE

    1  C         0.031805       0.320290      -0.230460       6    12.011  QM
    2  O        -0.022604       0.219138       0.950148       8    15.999  QM
    3  H         0.109865      -0.450342      -1.023787       1     1.008  QM
    4  N         0.008998       1.792342      -0.857447       7    14.007  QM
    5  H        -0.270115       1.810483      -1.855315       1     1.008  QM
    6  H        -0.643300       2.379669      -0.304653       1     1.008  QM
    7  H         0.954933       2.211360      -0.774068       1     1.008  QM


 RMSQ FORCE :   0.0001585  MAXIMUM :   0.0000100  CONVERGED :NO 
 MAX FORCE  :   0.0005112  MAXIMUM :   0.0000150  CONVERGED :NO 

 NUMBER OF CONSTRAINED OPTIMIZATION CYCLES: 2
 
 TOTAL ENERGY = -170.022579519989
 
 
 CURRENT SPLINE LENGTH: 0.053 AMU^1/2*ANGSTROM
 IRC COORDINATE: 3.493 AMU^1/2*ANGSTROM

  ANGLE =       0.06  COS_ANGLE =       1.00


 IRC COORDINATES OF STEP 67 IN ANGSTROM

  NO.  ATOM        X              Y              Z        Z-ATOM   MASS   TYPE

    1  C         0.036154       0.320829      -0.230233       6    12.011  QM
    2  O        -0.026206       0.218867       0.949975       8    15.999  QM
    3  H         0.125536      -0.449107      -1.023038       1     1.008  QM
    4  N         0.008504       1.792227      -0.857324       7    14.007  QM
    5  H        -0.296136       1.810888      -1.847755       1     1.008  QM
    6  H        -0.625182       2.384508      -0.288404       1     1.008  QM
    7  H         0.959338       2.204522      -0.800019       1     1.008  QM


 RMSQ FORCE :   0.0001680  MAXIMUM :   0.0000100  CONVERGED :NO 
 MAX FORCE  :   0.0005378  MAXIMUM :   0.0000150  CONVERGED :NO 

 NUMBER OF CONSTRAINED OPTIMIZATION CYCLES: 2
 
 TOTAL ENERGY = -170.022628265337
 
 
 CURRENT SPLINE LENGTH: 0.053 AMU^1/2*ANGSTROM
 IRC COORDINATE: 3.545 AMU^1/2*ANGSTROM

  ANGLE =       0.07  COS_ANGLE =       1.00


 IRC COORDINATES OF STEP 68 IN ANGSTROM

  NO.  ATOM        X              Y              Z        Z-ATOM   MASS   TYPE

    1  C         0.040503       0.321395      -0.230051       6    12.011  QM
    2  O        -0.029811       0.218695       0.949709       8    15.999  QM
    3  H         0.141193      -0.447890      -1.022202       1     1.008  QM
    4  N         0.008017       1.791996      -0.857094       7    14.007  QM
    5  H        -0.321918       1.811455      -1.839436       1     1.008  QM
    6  H        -0.606636       2.389074      -0.272483       1     1.008  QM
    7  H         0.963026       2.197538      -0.825976       1     1.008  QM


 RMSQ FORCE :   0.0001750  MAXIMUM :   0.0000100  CONVERGED :NO 
 MAX FORCE  :   0.0005635  MAXIMUM :   0.0000150  CONVERGED :NO 

 NUMBER OF CONSTRAINED OPTIMIZATION CYCLES: 4
 
 TOTAL ENERGY = -170.022679397178
 
 
 CURRENT SPLINE LENGTH: 0.053 AMU^1/2*ANGSTROM
 IRC COORDINATE: 3.598 AMU^1/2*ANGSTROM

  ANGLE =       0.03  COS_ANGLE =       1.00


 IRC COORDINATES OF STEP 69 IN ANGSTROM

  NO.  ATOM        X              Y              Z        Z-ATOM   MASS   TYPE

    1  C         0.044852       0.322036      -0.229721       6    12.011  QM
    2  O        -0.033423       0.218309       0.949502       8    15.999  QM
    3  H         0.156642      -0.446416      -1.021233       1     1.008  QM
    4  N         0.007574       1.791913      -0.857005       7    14.007  QM
    5  H        -0.347566       1.811780      -1.830570       1     1.008  QM
    6  H        -0.587772       2.393856      -0.257559       1     1.008  QM
    7  H         0.965923       2.190754      -0.852423       1     1.008  QM


 RMSQ FORCE :   0.0001803  MAXIMUM :   0.0000100  CONVERGED :NO 
 MAX FORCE  :   0.0005803  MAXIMUM :   0.0000150  CONVERGED :NO 

 NUMBER OF CONSTRAINED OPTIMIZATION CYCLES: 7
 
 TOTAL ENERGY = -170.022732246890
 
 
 CURRENT SPLINE LENGTH: 0.053 AMU^1/2*ANGSTROM
 IRC COORDINATE: 3.651 AMU^1/2*ANGSTROM

  ANGLE =       0.02  COS_ANGLE =       1.00


 IRC COORDINATES OF STEP 70 IN ANGSTROM

  NO.  ATOM        X              Y              Z        Z-ATOM   MASS   TYPE

    1  C         0.049206       0.322708      -0.229395       6    12.011  QM
    2  O        -0.037037       0.217949       0.949241       8    15.999  QM
    3  H         0.171946      -0.444853      -1.020191       1     1.008  QM
    4  N         0.007159       1.791783      -0.856871       7    14.007  QM
    5  H        -0.373060       1.812179      -1.820976       1     1.008  QM
    6  H        -0.568567       2.398409      -0.243131       1     1.008  QM
    7  H         0.968033       2.183967      -0.878957       1     1.008  QM


 RMSQ FORCE :   0.0001835  MAXIMUM :   0.0000100  CONVERGED :NO 
 MAX FORCE  :   0.0005898  MAXIMUM :   0.0000150  CONVERGED :NO 

 NUMBER OF CONSTRAINED OPTIMIZATION CYCLES: 6
 
 TOTAL ENERGY = -170.022786126159
 
 
 CURRENT SPLINE LENGTH: 0.053 AMU^1/2*ANGSTROM
 IRC COORDINATE: 3.704 AMU^1/2*ANGSTROM

  ANGLE =       0.04  COS_ANGLE =       1.00


 IRC COORDINATES OF STEP 71 IN ANGSTROM

  NO.  ATOM        X              Y              Z        Z-ATOM   MASS   TYPE

    1  C         0.053577       0.323378      -0.229125       6    12.011  QM
    2  O        -0.040659       0.217705       0.948885       8    15.999  QM
    3  H         0.187110      -0.443317      -1.019060       1     1.008  QM
    4  N         0.006767       1.791543      -0.856631       7    14.007  QM
    5  H        -0.398392       1.812718      -1.810582       1     1.008  QM
    6  H        -0.549035       2.402569      -0.229044       1     1.008  QM
    7  H         0.969335       2.177154      -0.905422       1     1.008  QM


 RMSQ FORCE :   0.0001836  MAXIMUM :   0.0000100  CONVERGED :NO 
 MAX FORCE  :   0.0005900  MAXIMUM :   0.0000150  CONVERGED :NO 

 NUMBER OF CONSTRAINED OPTIMIZATION CYCLES: 2
 
 TOTAL ENERGY = -170.022840280804
 
 
 CURRENT SPLINE LENGTH: 0.053 AMU^1/2*ANGSTROM
 IRC COORDINATE: 3.757 AMU^1/2*ANGSTROM

  ANGLE =       0.05  COS_ANGLE =       1.00


 IRC COORDINATES OF STEP 72 IN ANGSTROM

  NO.  ATOM        X              Y              Z        Z-ATOM   MASS   TYPE

    1  C         0.057944       0.324121      -0.228748       6    12.011  QM
    2  O        -0.044281       0.217320       0.948560       8    15.999  QM
    3  H         0.202119      -0.441583      -1.017816       1     1.008  QM
    4  N         0.006411       1.791375      -0.856489       7    14.007  QM
    5  H        -0.423483       1.813125      -1.799622       1     1.008  QM
    6  H        -0.529239       2.406838      -0.215778       1     1.008  QM
    7  H         0.969835       2.170462      -0.932204       1     1.008  QM


 RMSQ FORCE :   0.0001826  MAXIMUM :   0.0000100  CONVERGED :NO 
 MAX FORCE  :   0.0005854  MAXIMUM :   0.0000150  CONVERGED :NO 

 NUMBER OF CONSTRAINED OPTIMIZATION CYCLES: 3
 
 TOTAL ENERGY = -170.022894039453
 
 
 CURRENT SPLINE LENGTH: 0.053 AMU^1/2*ANGSTROM
 IRC COORDINATE: 3.810 AMU^1/2*ANGSTROM

  ANGLE =       0.04  COS_ANGLE =       1.00


 IRC COORDINATES OF STEP 73 IN ANGSTROM

  NO.  ATOM        X              Y              Z        Z-ATOM   MASS   TYPE

    1  C         0.062327       0.324829      -0.228414       6    12.011  QM
    2  O        -0.047904       0.217036       0.948154       8    15.999  QM
    3  H         0.217009      -0.439902      -1.016487       1     1.008  QM
    4  N         0.006073       1.791138      -0.856257       7    14.007  QM
    5  H        -0.448374       1.813697      -1.787863       1     1.008  QM
    6  H        -0.509152       2.410812      -0.202955       1     1.008  QM
    7  H         0.969557       2.163727      -0.958904       1     1.008  QM


 RMSQ FORCE :   0.0001784  MAXIMUM :   0.0000100  CONVERGED :NO 
 MAX FORCE  :   0.0005709  MAXIMUM :   0.0000150  CONVERGED :NO 

 NUMBER OF CONSTRAINED OPTIMIZATION CYCLES: 3
 
 TOTAL ENERGY = -170.022946819903
 
 
 CURRENT SPLINE LENGTH: 0.053 AMU^1/2*ANGSTROM
 IRC COORDINATE: 3.863 AMU^1/2*ANGSTROM

  ANGLE =       0.03  COS_ANGLE =       1.00


 IRC COORDINATES OF STEP 74 IN ANGSTROM

  NO.  ATOM        X              Y              Z        Z-ATOM   MASS   TYPE

    1  C         0.066705       0.325590      -0.227954       6    12.011  QM
    2  O        -0.051523       0.216599       0.947779       8    15.999  QM
    3  H         0.231751      -0.438023      -1.015051       1     1.008  QM
    4  N         0.005768       1.791002      -0.856133       7    14.007  QM
    5  H        -0.472988       1.814146      -1.775550       1     1.008  QM
    6  H        -0.488803       2.414981      -0.191039       1     1.008  QM
    7  H         0.968475       2.157114      -0.985860       1     1.008  QM


 RMSQ FORCE :   0.0001725  MAXIMUM :   0.0000100  CONVERGED :NO 
 MAX FORCE  :   0.0005522  MAXIMUM :   0.0000150  CONVERGED :NO 

 NUMBER OF CONSTRAINED OPTIMIZATION CYCLES: 3
 
 TOTAL ENERGY = -170.022998091877
 
 
 CURRENT SPLINE LENGTH: 0.053 AMU^1/2*ANGSTROM
 IRC COORDINATE: 3.916 AMU^1/2*ANGSTROM

  ANGLE =       0.04  COS_ANGLE =       1.00


 IRC COORDINATES OF STEP 75 IN ANGSTROM

  NO.  ATOM        X              Y              Z        Z-ATOM   MASS   TYPE

    1  C         0.071110       0.326374      -0.227492       6    12.011  QM
    2  O        -0.055144       0.216185       0.947355       8    15.999  QM
    3  H         0.246255      -0.436151      -1.013476       1     1.008  QM
    4  N         0.005487       1.790824      -0.855979       7    14.007  QM
    5  H        -0.497374       1.814613      -1.762503       1     1.008  QM
    6  H        -0.468228       2.418956      -0.179652       1     1.008  QM
    7  H         0.966558       2.150555      -1.012779       1     1.008  QM


 RMSQ FORCE :   0.0001630  MAXIMUM :   0.0000100  CONVERGED :NO 
 MAX FORCE  :   0.0005221  MAXIMUM :   0.0000150  CONVERGED :NO 

 NUMBER OF CONSTRAINED OPTIMIZATION CYCLES: 2
 
 TOTAL ENERGY = -170.023047311900
 
 
 CURRENT SPLINE LENGTH: 0.053 AMU^1/2*ANGSTROM
 IRC COORDINATE: 3.969 AMU^1/2*ANGSTROM

  ANGLE =       0.04  COS_ANGLE =       1.00


 IRC COORDINATES OF STEP 76 IN ANGSTROM

  NO.  ATOM        X              Y              Z        Z-ATOM   MASS   TYPE

    1  C         0.075498       0.327126      -0.226986       6    12.011  QM
    2  O        -0.058755       0.215752       0.946915       8    15.999  QM
    3  H         0.260789      -0.434213      -1.011849       1     1.008  QM
    4  N         0.005233       1.790682      -0.855839       7    14.007  QM
    5  H        -0.521447       1.815211      -1.748809       1     1.008  QM
    6  H        -0.447414       2.422893      -0.168940       1     1.008  QM
    7  H         0.963863       2.144027      -1.039725       1     1.008  QM


 RMSQ FORCE :   0.0001541  MAXIMUM :   0.0000100  CONVERGED :NO 
 MAX FORCE  :   0.0004919  MAXIMUM :   0.0000150  CONVERGED :NO 

 NUMBER OF CONSTRAINED OPTIMIZATION CYCLES: 3
 
 TOTAL ENERGY = -170.023093882488
 
 
 CURRENT SPLINE LENGTH: 0.053 AMU^1/2*ANGSTROM
 IRC COORDINATE: 4.022 AMU^1/2*ANGSTROM

  ANGLE =       0.03  COS_ANGLE =       1.00


 IRC COORDINATES OF STEP 77 IN ANGSTROM

  NO.  ATOM        X              Y              Z        Z-ATOM   MASS   TYPE

    1  C         0.079891       0.327918      -0.226424       6    12.011  QM
    2  O        -0.062362       0.215258       0.946465       8    15.999  QM
    3  H         0.275128      -0.432210      -1.010084       1     1.008  QM
    4  N         0.005016       1.790568      -0.855734       7    14.007  QM
    5  H        -0.545191       1.815758      -1.734474       1     1.008  QM
    6  H        -0.426382       2.426861      -0.158967       1     1.008  QM
    7  H         0.960371       2.137550      -1.066712       1     1.008  QM


 RMSQ FORCE :   0.0001424  MAXIMUM :   0.0000100  CONVERGED :NO 
 MAX FORCE  :   0.0004531  MAXIMUM :   0.0000150  CONVERGED :NO 

 NUMBER OF CONSTRAINED OPTIMIZATION CYCLES: 3
 
 TOTAL ENERGY = -170.023137312622
 
 
 CURRENT SPLINE LENGTH: 0.053 AMU^1/2*ANGSTROM
 IRC COORDINATE: 4.075 AMU^1/2*ANGSTROM

  ANGLE =       0.03  COS_ANGLE =       1.00


 IRC COORDINATES OF STEP 78 IN ANGSTROM

  NO.  ATOM        X              Y              Z        Z-ATOM   MASS   TYPE

    1  C         0.084298       0.328704      -0.225847       6    12.011  QM
    2  O        -0.065967       0.214803       0.945973       8    15.999  QM
    3  H         0.289255      -0.430199      -1.008237       1     1.008  QM
    4  N         0.004826       1.790421      -0.855610       7    14.007  QM
    5  H        -0.568629       1.816422      -1.719434       1     1.008  QM
    6  H        -0.405134       2.430657      -0.149544       1     1.008  QM
    7  H         0.956061       2.131091      -1.093601       1     1.008  QM


 RMSQ FORCE :   0.0001285  MAXIMUM :   0.0000100  CONVERGED :NO 
 MAX FORCE  :   0.0004083  MAXIMUM :   0.0000150  CONVERGED :NO 

 NUMBER OF CONSTRAINED OPTIMIZATION CYCLES: 3
 
 TOTAL ENERGY = -170.023177074028
 
 
 CURRENT SPLINE LENGTH: 0.053 AMU^1/2*ANGSTROM
 IRC COORDINATE: 4.128 AMU^1/2*ANGSTROM

  ANGLE =       0.04  COS_ANGLE =       1.00


 IRC COORDINATES OF STEP 79 IN ANGSTROM

  NO.  ATOM        X              Y              Z        Z-ATOM   MASS   TYPE

    1  C         0.088705       0.329473      -0.225211       6    12.011  QM
    2  O        -0.069573       0.214298       0.945463       8    15.999  QM
    3  H         0.303344      -0.428166      -1.006254       1     1.008  QM
    4  N         0.004659       1.790331      -0.855523       7    14.007  QM
    5  H        -0.591689       1.817134      -1.703775       1     1.008  QM
    6  H        -0.383692       2.434498      -0.140840       1     1.008  QM
    7  H         0.950980       2.124699      -1.120410       1     1.008  QM


 RMSQ FORCE :   0.0001133  MAXIMUM :   0.0000100  CONVERGED :NO 
 MAX FORCE  :   0.0003616  MAXIMUM :   0.0000150  CONVERGED :NO 

 NUMBER OF CONSTRAINED OPTIMIZATION CYCLES: 3
 
 TOTAL ENERGY = -170.023212645430
 
 
 CURRENT SPLINE LENGTH: 0.053 AMU^1/2*ANGSTROM
 IRC COORDINATE: 4.180 AMU^1/2*ANGSTROM

  ANGLE =       0.03  COS_ANGLE =       1.00


 IRC COORDINATES OF STEP 80 IN ANGSTROM

  NO.  ATOM        X              Y              Z        Z-ATOM   MASS   TYPE

    1  C         0.093105       0.330249      -0.224548       6    12.011  QM
    2  O        -0.073182       0.213789       0.944926       8    15.999  QM
    3  H         0.317315      -0.426089      -1.004188       1     1.008  QM
    4  N         0.004517       1.790232      -0.855439       7    14.007  QM
    5  H        -0.614349       1.817947      -1.687478       1     1.008  QM
    6  H        -0.362057       2.438271      -0.132773       1     1.008  QM
    7  H         0.945108       2.118297      -1.147109       1     1.008  QM


 RMSQ FORCE :   0.0000964  MAXIMUM :   0.0000100  CONVERGED :NO 
 MAX FORCE  :   0.0003058  MAXIMUM :   0.0000150  CONVERGED :NO 

 NUMBER OF CONSTRAINED OPTIMIZATION CYCLES: 3
 
 TOTAL ENERGY = -170.023243546046
 
 
 CURRENT SPLINE LENGTH: 0.053 AMU^1/2*ANGSTROM
 IRC COORDINATE: 4.233 AMU^1/2*ANGSTROM

  ANGLE =       0.04  COS_ANGLE =       1.00


 IRC COORDINATES OF STEP 81 IN ANGSTROM

  NO.  ATOM        X              Y              Z        Z-ATOM   MASS   TYPE

    1  C         0.097487       0.331011      -0.223844       6    12.011  QM
    2  O        -0.076778       0.213271       0.944369       8    15.999  QM
    3  H         0.331113      -0.423999      -1.002022       1     1.008  QM
    4  N         0.004396       1.790151      -0.855382       7    14.007  QM
    5  H        -0.636644       1.818876      -1.670523       1     1.008  QM
    6  H        -0.340215       2.442010      -0.125363       1     1.008  QM
    7  H         0.938463       2.111913      -1.173682       1     1.008  QM


 RMSQ FORCE :   0.0000790  MAXIMUM :   0.0000100  CONVERGED :NO 
 MAX FORCE  :   0.0002523  MAXIMUM :   0.0000150  CONVERGED :NO 

 NUMBER OF CONSTRAINED OPTIMIZATION CYCLES: 2
 
 TOTAL ENERGY = -170.023269387718
 
 
 CURRENT SPLINE LENGTH: 0.053 AMU^1/2*ANGSTROM
 IRC COORDINATE: 4.286 AMU^1/2*ANGSTROM

  ANGLE =       0.07  COS_ANGLE =       1.00


 IRC COORDINATES OF STEP 82 IN ANGSTROM

  NO.  ATOM        X              Y              Z        Z-ATOM   MASS   TYPE

    1  C         0.101876       0.331765      -0.223127       6    12.011  QM
    2  O        -0.080386       0.212746       0.943769       8    15.999  QM
    3  H         0.344842      -0.421909      -0.999757       1     1.008  QM
    4  N         0.004297       1.790085      -0.855303       7    14.007  QM
    5  H        -0.658462       1.819919      -1.652952       1     1.008  QM
    6  H        -0.318197       2.445731      -0.118589       1     1.008  QM
    7  H         0.931049       2.105528      -1.200041       1     1.008  QM


 RMSQ FORCE :   0.0000602  MAXIMUM :   0.0000100  CONVERGED :NO 
 MAX FORCE  :   0.0001890  MAXIMUM :   0.0000150  CONVERGED :NO 

 NUMBER OF CONSTRAINED OPTIMIZATION CYCLES: 3
 
 TOTAL ENERGY = -170.023289854724
 
 
 CURRENT SPLINE LENGTH: 0.053 AMU^1/2*ANGSTROM
 IRC COORDINATE: 4.339 AMU^1/2*ANGSTROM

  ANGLE =       0.09  COS_ANGLE =       1.00


 IRC COORDINATES OF STEP 83 IN ANGSTROM

  NO.  ATOM        X              Y              Z        Z-ATOM   MASS   TYPE

    1  C         0.106251       0.332527      -0.222355       6    12.011  QM
    2  O        -0.083993       0.212183       0.943138       8    15.999  QM
    3  H         0.358479      -0.419741      -0.997409       1     1.008  QM
    4  N         0.004220       1.790055      -0.855259       7    14.007  QM
    5  H        -0.679836       1.821106      -1.634768       1     1.008  QM
    6  H        -0.296032       2.449443      -0.112488       1     1.008  QM
    7  H         0.922892       2.099166      -1.226189       1     1.008  QM


 RMSQ FORCE :   0.0000411  MAXIMUM :   0.0000100  CONVERGED :NO 
 MAX FORCE  :   0.0001317  MAXIMUM :   0.0000150  CONVERGED :NO 

 NUMBER OF CONSTRAINED OPTIMIZATION CYCLES: 3
 
 TOTAL ENERGY = -170.023304661401
 
 
 CURRENT SPLINE LENGTH: 0.053 AMU^1/2*ANGSTROM
 IRC COORDINATE: 4.392 AMU^1/2*ANGSTROM

  ANGLE =       0.08  COS_ANGLE =       1.00


 IRC COORDINATES OF STEP 84 IN ANGSTROM

  NO.  ATOM        X              Y              Z        Z-ATOM   MASS   TYPE

    1  C         0.110653       0.333258      -0.221554       6    12.011  QM
    2  O        -0.087627       0.211643       0.942480       8    15.999  QM
    3  H         0.372176      -0.417575      -0.994916       1     1.008  QM
    4  N         0.004158       1.790038      -0.855228       7    14.007  QM
    5  H        -0.700683       1.822433      -1.616045       1     1.008  QM
    6  H        -0.273756       2.453102      -0.107048       1     1.008  QM
    7  H         0.914008       2.092844      -1.252043       1     1.008  QM


 RMSQ FORCE :   0.0000210  MAXIMUM :   0.0000100  CONVERGED :NO 
 MAX FORCE  :   0.0000672  MAXIMUM :   0.0000150  CONVERGED :NO 

 NUMBER OF CONSTRAINED OPTIMIZATION CYCLES: 4
 
 TOTAL ENERGY = -170.023313660115
 
 
 CURRENT SPLINE LENGTH: 0.053 AMU^1/2*ANGSTROM
 IRC COORDINATE: 4.445 AMU^1/2*ANGSTROM

  ANGLE =       0.91  COS_ANGLE =       0.61


 IRC COORDINATES OF STEP 85 IN ANGSTROM

  NO.  ATOM        X              Y              Z        Z-ATOM   MASS   TYPE

    1  C         0.115019       0.334010      -0.220717       6    12.011  QM
    2  O        -0.091254       0.211122       0.941793       8    15.999  QM
    3  H         0.385693      -0.415395      -0.992315       1     1.008  QM
    4  N         0.004145       1.790045      -0.855253       7    14.007  QM
    5  H        -0.721012       1.823888      -1.596759       1     1.008  QM
    6  H        -0.251269       2.456795      -0.102347       1     1.008  QM
    7  H         0.904427       2.086444      -1.277726       1     1.008  QM


 RMSQ FORCE :   0.0000019  MAXIMUM :   0.0000100  CONVERGED :YES
 MAX FORCE  :   0.0000048  MAXIMUM :   0.0000150  CONVERGED :YES

 NUMBER OF CONSTRAINED OPTIMIZATION CYCLES: 2
 
 TOTAL ENERGY = -170.023316847506
 
 
 CURRENT SPLINE LENGTH: 0.053 AMU^1/2*ANGSTROM
 IRC COORDINATE: 4.498 AMU^1/2*ANGSTROM
 
 
 *** IRC PATH GENERATION FINISHED ***
 
 
 *** CONVERGED BY GRADIENT AND ENERGY CRITERIA ***
 
 
 *** IRC PATH IN AMU^1/2*ANGSTROM ***
 
 IRC STEP  IRC COORDINATE   IRC ENERGY   No.REDO
   -85       -4.498006     -170.023317
   -84       -4.445089     -170.023314
   -83       -4.392171     -170.023305
   -82       -4.339253     -170.023290
   -81       -4.286335     -170.023269
   -80       -4.233418     -170.023244
   -79       -4.180500     -170.023213
   -78       -4.127582     -170.023177
   -77       -4.074665     -170.023137
   -76       -4.021747     -170.023094
   -75       -3.968829     -170.023047
   -74       -3.915911     -170.022998
   -73       -3.862994     -170.022947
   -72       -3.810076     -170.022894
   -71       -3.757158     -170.022840
   -70       -3.704240     -170.022786
   -69       -3.651323     -170.022732
   -68       -3.598405     -170.022679
   -67       -3.545487     -170.022628
   -66       -3.492570     -170.022580
   -65       -3.439652     -170.022534
   -64       -3.386734     -170.022491
   -63       -3.333816     -170.022453
   -62       -3.280899     -170.022418
   -61       -3.227981     -170.022386
   -60       -3.175063     -170.022336
   -59       -3.122146     -170.022227
   -58       -3.069228     -170.022052
   -57       -3.016310     -170.021811
   -56       -2.963392     -170.021509
   -55       -2.910475     -170.021151
   -54       -2.857557     -170.020742
   -53       -2.804639     -170.020286
   -52       -2.751721     -170.019788
   -51       -2.698804     -170.019251
   -50       -2.645886     -170.018681
   -49       -2.592968     -170.018079
   -48       -2.540051     -170.017450
   -47       -2.487133     -170.016796
   -46       -2.434215     -170.016120
   -45       -2.381297     -170.015423
   -44       -2.328380     -170.014709
   -43       -2.275462     -170.013978
   -42       -2.222544     -170.013231
   -41       -2.169627     -170.012473
   -40       -2.116709     -170.011702
   -39       -2.063791     -170.010921
   -38       -2.010873     -170.010131
   -37       -1.957956     -170.009332
   -36       -1.905038     -170.008526
   -35       -1.852120     -170.007714
   -34       -1.799203     -170.006897
   -33       -1.746285     -170.006074
   -32       -1.693367     -170.005248
   -31       -1.640449     -170.004419
   -30       -1.587532     -170.003588
   -29       -1.534614     -170.002755
   -28       -1.481696     -170.001921
   -27       -1.428778     -170.001087
   -26       -1.375861     -170.000253
   -25       -1.322943     -169.999420
   -24       -1.270025     -169.998588
   -23       -1.217108     -169.997758
   -22       -1.164190     -169.996930
   -21       -1.111272     -169.996104
   -20       -1.058354     -169.995279
   -19       -1.005437     -169.994454
   -18       -0.952519     -169.993627
   -17       -0.899601     -169.992794
   -16       -0.846684     -169.991949
   -15       -0.793766     -169.991081
   -14       -0.740848     -169.990177
   -13       -0.687930     -169.989223
   -12       -0.635013     -169.988205
   -11       -0.582095     -169.987112
   -10       -0.529177     -169.985947
    -9       -0.476259     -169.984718
    -8       -0.423342     -169.983449
    -7       -0.370424     -169.982170
    -6       -0.317506     -169.980918
    -5       -0.264589     -169.979739
    -4       -0.211671     -169.978678
    -3       -0.158753     -169.977783
    -2       -0.105835     -169.977099
    -1       -0.052918     -169.976665
     0        0.000000     -169.976515
     1        0.052918     -169.976673
     2        0.105835     -169.977155
     3        0.158753     -169.977969
     4        0.211671     -169.979116
     5        0.264589     -169.980591
     6        0.317506     -169.982386
     7        0.370424     -169.984494
     8        0.423342     -169.986905
     9        0.476259     -169.989612
    10        0.529177     -169.992613
    11        0.582095     -169.995907
    12        0.635013     -169.999486
    13        0.687930     -170.003326
    14        0.740848     -170.007366
    15        0.793766     -170.011478
    16        0.846684     -170.015435
    17        0.899601     -170.018889
    18        0.952519     -170.021414
    19        1.005437     -170.022886
    20        1.058354     -170.023870
    21        1.111272     -170.024713
    22        1.164190     -170.025475
    23        1.217108     -170.026169
    24        1.270025     -170.026804
    25        1.322943     -170.027384
    26        1.375861     -170.027916
    27        1.428778     -170.028404
    28        1.481696     -170.028854
    29        1.534614     -170.029269
    30        1.587532     -170.029656
    31        1.640449     -170.030016
    32        1.693367     -170.030355
    33        1.746285     -170.030675
    34        1.799203     -170.030979
    35        1.852120     -170.031270
    36        1.905038     -170.031550
    37        1.957956     -170.031820
    38        2.010873     -170.032084
    39        2.063791     -170.032341
    40        2.116709     -170.032593
    41        2.169627     -170.032841
    42        2.222544     -170.033085
    43        2.275462     -170.033326
    44        2.328380     -170.033565
    45        2.381297     -170.033801
    46        2.434215     -170.034036
    47        2.487133     -170.034269
    48        2.540051     -170.034500
    49        2.592968     -170.034729
    50        2.645886     -170.034957
    51        2.698804     -170.035183
    52        2.751721     -170.035407
    53        2.804639     -170.035630
    54        2.857557     -170.035851
    55        2.910475     -170.036070
    56        2.963392     -170.036288
    57        3.016310     -170.036503
    58        3.069228     -170.036716
    59        3.122146     -170.036928
    60        3.175063     -170.037137
    61        3.227981     -170.037343
    62        3.280899     -170.037547
    63        3.333816     -170.037749
    64        3.386734     -170.037947
    65        3.439652     -170.038143
    66        3.492570     -170.038336
    67        3.545487     -170.038525
    68        3.598405     -170.038711
    69        3.651323     -170.038894
    70        3.704240     -170.039073
    71        3.757158     -170.039248
    72        3.810076     -170.039419
    73        3.862994     -170.039586
    74        3.915911     -170.039749
    75        3.968829     -170.039907
    76        4.021747     -170.040060
    77        4.074665     -170.040209
    78        4.127582     -170.040353
    79        4.180500     -170.040491
    80        4.233418     -170.040625
    81        4.286335     -170.040752
    82        4.339253     -170.040874
    83        4.392171     -170.040990
    84        4.445089     -170.041100
    85        4.498006     -170.041205
    86        4.550924     -170.041302
    87        4.603842     -170.041394
    88        4.656759     -170.041478
    89        4.709677     -170.041556
    90        4.762595     -170.041627
    91        4.815513     -170.041692
    92        4.868430     -170.041749
    93        4.921348     -170.041798
    94        4.974266     -170.041841
    95        5.027183     -170.041876
    96        5.080101     -170.041903
    97        5.133019     -170.041923
    98        5.185937     -170.041935
    99        5.238854     -170.041939
   100        5.239119     -170.041939
                                                                                

 IRC PATH                         STEP TIME:  1271.244  TOTAL TIME:    1271.916
 
 TIMING STATISTICS (SECONDS)
 

 TIMER ENTRY                    NUMBER OF CALLS   CUMUL. CPU TIME   CONTRIBUT.

 INITIALIZATION                              1             0.033         0.0 %
 INPUT                                       1             0.051         0.0 %
 DIAGONALIZATION                          7754             0.690         0.1 %
 SYMMETRY ANALYSIS                        1037             0.038         0.0 %
 CORE INTEGRALS                           1037            46.289         3.6 %
 ORTHOGONALIZATION MATRIX                 1037             2.619         0.2 %
 MPI DIAGONALIZATION                     18190            49.695         3.9 %
                         ON NODE             1            50.385
                         ON NODE             2            50.415
                         ON NODE             3            50.414
                         ON NODE             4            50.392
                         ON NODE             5            50.423
                         ON NODE             6            50.418
                         ON NODE             7            50.403
                         ON NODE             8            50.289
                         ON NODE             9            50.376
                         ON NODE            10            50.316
                         ON NODE            11            50.285
                         ON NODE            12            50.413
                         ON NODE            13            50.229
                         ON NODE            14            50.212
                         ON NODE            15            50.254
                         ON NODE            16            50.314
                         ON NODE            17            50.295
                         ON NODE            18            50.228
                         ON NODE            19            50.264
                         ON NODE            20            50.538
                         ON NODE            21            50.332
                         ON NODE            22            50.268
                         ON NODE            23            50.433
           AVERAGE PER PROCESSOR                          50.317
 MPI AUXILIARY FUNCTION FIT              32929           129.346        10.2 %
                         ON NODE             1           127.885
                         ON NODE             2           128.754
                         ON NODE             3           127.782
                         ON NODE             4           128.353
                         ON NODE             5           131.159
                         ON NODE             6           128.639
                         ON NODE             7           132.738
                         ON NODE             8           133.476
                         ON NODE             9           132.692
                         ON NODE            10           132.320
                         ON NODE            11           132.565
                         ON NODE            12           132.575
                         ON NODE            13           134.696
                         ON NODE            14           132.936
                         ON NODE            15           132.504
                         ON NODE            16           134.454
                         ON NODE            17           132.716
                         ON NODE            18           132.115
                         ON NODE            19           132.615
                         ON NODE            20           133.069
                         ON NODE            21           132.471
                         ON NODE            22           131.956
                         ON NODE            23           132.429
           AVERAGE PER PROCESSOR                         131.677
 MPI CORE HAMILTONIAN                     1037             2.785         0.2 %
                         ON NODE             1             2.747
                         ON NODE             2             2.752
                         ON NODE             3             2.771
                         ON NODE             4             2.508
                         ON NODE             5             2.508
                         ON NODE             6             2.315
                         ON NODE             7             2.303
                         ON NODE             8             2.305
                         ON NODE             9             2.315
                         ON NODE            10             2.307
                         ON NODE            11             2.315
                         ON NODE            12             2.585
                         ON NODE            13             2.416
                         ON NODE            14             2.315
                         ON NODE            15             2.313
                         ON NODE            16             2.303
                         ON NODE            17             2.303
                         ON NODE            18             2.303
                         ON NODE            19             2.333
                         ON NODE            20             2.291
                         ON NODE            21             2.341
                         ON NODE            22             2.300
                         ON NODE            23             2.299
           AVERAGE PER PROCESSOR                           2.418
 SCF ITERATION                            1037           873.676        68.7 %
 MPI NEAR J CALCULATION                  15946            40.182         3.2 %
                         ON NODE             1            28.560
                         ON NODE             2            32.489
                         ON NODE             3            32.601
                         ON NODE             4            32.633
                         ON NODE             5            32.628
                         ON NODE             6            32.705
                         ON NODE             7            32.785
                         ON NODE             8            32.563
                         ON NODE             9            32.936
                         ON NODE            10            33.031
                         ON NODE            11            32.978
                         ON NODE            12            33.136
                         ON NODE            13            32.936
                         ON NODE            14            32.967
                         ON NODE            15            32.928
                         ON NODE            16            32.657
                         ON NODE            17            32.750
                         ON NODE            18            32.706
                         ON NODE            19            29.624
                         ON NODE            20            32.710
                         ON NODE            21            32.883
                         ON NODE            22            32.939
                         ON NODE            23            32.933
           AVERAGE PER PROCESSOR                          32.803
 MPI FAR J CALCULATION                   15946            15.388         1.2 %
                         ON NODE             1            19.323
                         ON NODE             2            15.575
                         ON NODE             3            15.453
                         ON NODE             4            15.390
                         ON NODE             5            15.422
                         ON NODE             6            15.376
                         ON NODE             7            15.420
                         ON NODE             8            15.432
                         ON NODE             9            15.419
                         ON NODE            10            15.435
                         ON NODE            11            15.422
                         ON NODE            12            13.400
                         ON NODE            13            11.088
                         ON NODE            14             9.706
                         ON NODE            15            12.142
                         ON NODE            16            14.188
                         ON NODE            17            11.965
                         ON NODE            18            13.994
                         ON NODE            19            18.505
                         ON NODE            20            13.995
                         ON NODE            21            14.265
                         ON NODE            22            13.983
                         ON NODE            23            11.942
           AVERAGE PER PROCESSOR                          14.509
 GRID INITIALIZATION                        86             0.360         0.0 %
 FIXED GRID GENERATION                      86             0.005         0.0 %
 MPI XC POTENTIAL                        15946           498.369        39.2 %
                         ON NODE             1           491.295
                         ON NODE             2           493.719
                         ON NODE             3           491.510
                         ON NODE             4           491.530
                         ON NODE             5           491.621
                         ON NODE             6           492.239
                         ON NODE             7           491.587
                         ON NODE             8           494.152
                         ON NODE             9           491.189
                         ON NODE            10           491.437
                         ON NODE            11           491.074
                         ON NODE            12           490.401
                         ON NODE            13           489.583
                         ON NODE            14           490.649
                         ON NODE            15           491.060
                         ON NODE            16           490.710
                         ON NODE            17           491.644
                         ON NODE            18           491.650
                         ON NODE            19           491.669
                         ON NODE            20           492.882
                         ON NODE            21           491.882
                         ON NODE            22           491.482
                         ON NODE            23           491.640
           AVERAGE PER PROCESSOR                         491.874
 MPI NEAR ERI CALCULATION                15946            39.832         3.1 %
                         ON NODE             1            28.164
                         ON NODE             2            32.183
                         ON NODE             3            32.156
                         ON NODE             4            32.182
                         ON NODE             5            32.204
                         ON NODE             6            32.179
                         ON NODE             7            32.202
                         ON NODE             8            32.210
                         ON NODE             9            31.996
                         ON NODE            10            32.203
                         ON NODE            11            32.185
                         ON NODE            12            32.166
                         ON NODE            13            32.173
                         ON NODE            14            32.207
                         ON NODE            15            32.188
                         ON NODE            16            32.209
                         ON NODE            17            32.188
                         ON NODE            18            32.171
                         ON NODE            19            28.722
                         ON NODE            20            32.166
                         ON NODE            21            32.186
                         ON NODE            22            32.008
                         ON NODE            23            32.206
           AVERAGE PER PROCESSOR                          32.179
 MPI FAR ERI CALCULATION                 15946             6.476         0.5 %
                         ON NODE             1            10.313
                         ON NODE             2             6.489
                         ON NODE             3             6.505
                         ON NODE             4             6.616
                         ON NODE             5             6.479
                         ON NODE             6             6.267
                         ON NODE             7             6.561
                         ON NODE             8             6.600
                         ON NODE             9             6.471
                         ON NODE            10             6.472
                         ON NODE            11             6.403
                         ON NODE            12             5.659
                         ON NODE            13             5.173
                         ON NODE            14             5.077
                         ON NODE            15             5.498
                         ON NODE            16             5.513
                         ON NODE            17             5.950
                         ON NODE            18             5.464
                         ON NODE            19             9.646
                         ON NODE            20             5.866
                         ON NODE            21             5.554
                         ON NODE            22             6.109
                         ON NODE            23             5.633
           AVERAGE PER PROCESSOR                           6.366
 MPI MATRIX MULTIPLICATION               47838            31.811         2.5 %
                         ON NODE             1            32.551
                         ON NODE             2            32.519
                         ON NODE             3            32.387
                         ON NODE             4            32.391
                         ON NODE             5            32.389
                         ON NODE             6            32.359
                         ON NODE             7            32.310
                         ON NODE             8            32.426
                         ON NODE             9            32.419
                         ON NODE            10            32.402
                         ON NODE            11            32.581
                         ON NODE            12            32.624
                         ON NODE            13            32.547
                         ON NODE            14            32.397
                         ON NODE            15            32.465
                         ON NODE            16            32.428
                         ON NODE            17            32.412
                         ON NODE            18            32.523
                         ON NODE            19            32.432
                         ON NODE            20            32.322
                         ON NODE            21            32.494
                         ON NODE            22            32.641
                         ON NODE            23            32.464
           AVERAGE PER PROCESSOR                          32.429
 IRC PATH                                    1          1271.244        99.9 %
 OPTIMIZATION CYCLE                          1          1271.244        99.9 %
 ENERGY GRADIENTS                          952            70.131         5.5 %
 MPI XC ENERGY GRADIENTS                   952            51.185         4.0 %
                         ON NODE             1            50.660
                         ON NODE             2            50.678
                         ON NODE             3            50.760
                         ON NODE             4            50.728
                         ON NODE             5            50.726
                         ON NODE             6            50.713
                         ON NODE             7            50.746
                         ON NODE             8            50.730
                         ON NODE             9            50.717
                         ON NODE            10            50.729
                         ON NODE            11            50.733
                         ON NODE            12            50.751
                         ON NODE            13            50.673
                         ON NODE            14            50.749
                         ON NODE            15            50.731
                         ON NODE            16            50.713
                         ON NODE            17            50.712
                         ON NODE            18            50.725
                         ON NODE            19            50.743
                         ON NODE            20            50.699
                         ON NODE            21            50.726
                         ON NODE            22            50.770
                         ON NODE            23            50.747
           AVERAGE PER PROCESSOR                          50.744
 MPI NEAR ERI GRADIENTS                    952             4.866         0.4 %
                         ON NODE             1             4.431
                         ON NODE             2             4.685
                         ON NODE             3             4.708
                         ON NODE             4             4.696
                         ON NODE             5             4.713
                         ON NODE             6             4.710
                         ON NODE             7             4.717
                         ON NODE             8             4.700
                         ON NODE             9             4.717
                         ON NODE            10             4.717
                         ON NODE            11             4.720
                         ON NODE            12             4.599
                         ON NODE            13             4.689
                         ON NODE            14             4.722
                         ON NODE            15             4.728
                         ON NODE            16             4.704
                         ON NODE            17             4.706
                         ON NODE            18             4.701
                         ON NODE            19             4.673
                         ON NODE            20             4.713
                         ON NODE            21             4.712
                         ON NODE            22             4.646
                         ON NODE            23             4.707
           AVERAGE PER PROCESSOR                           4.695
 MPI FAR ERI GRADIENTS                     952             0.729         0.1 %
                         ON NODE             1             1.073
                         ON NODE             2             0.722
                         ON NODE             3             0.839
                         ON NODE             4             0.827
                         ON NODE             5             0.835
                         ON NODE             6             0.802
                         ON NODE             7             0.716
                         ON NODE             8             0.601
                         ON NODE             9             0.817
                         ON NODE            10             0.824
                         ON NODE            11             0.689
                         ON NODE            12             0.951
                         ON NODE            13             0.839
                         ON NODE            14             0.831
                         ON NODE            15             0.833
                         ON NODE            16             0.836
                         ON NODE            17             0.854
                         ON NODE            18             0.873
                         ON NODE            19             0.904
                         ON NODE            20             0.857
                         ON NODE            21             0.862
                         ON NODE            22             0.935
                         ON NODE            23             0.844
           AVERAGE PER PROCESSOR                           0.829
 MPI CORE HAMILTONIAN GRADIENTS            952             2.737         0.2 %
                         ON NODE             1             3.599
                         ON NODE             2             3.725
                         ON NODE             3             3.597
                         ON NODE             4             3.614
                         ON NODE             5             3.583
                         ON NODE             6             3.633
                         ON NODE             7             3.716
                         ON NODE             8             3.847
                         ON NODE             9             3.618
                         ON NODE            10             3.603
                         ON NODE            11             3.743
                         ON NODE            12             3.588
                         ON NODE            13             3.601
                         ON NODE            14             3.592
                         ON NODE            15             3.563
                         ON NODE            16             3.582
                         ON NODE            17             3.570
                         ON NODE            18             3.576
                         ON NODE            19             3.574
                         ON NODE            20             3.589
                         ON NODE            21             3.564
                         ON NODE            22             3.141
                         ON NODE            23             3.599
           AVERAGE PER PROCESSOR                           3.565
 MATRIX MULTIPLICATION                   27575             0.192         0.0 %
 START GUESS                                85           220.086        17.3 %
 NULLSPACE                                  85             0.258         0.0 %

 FINAL TIMING           DATE: FRI JAN 26 17:37:11 2024  TOTAL TIME:    1271.919
