# Supplementary material for: Constrained Structure Minimizations on Hyperspheres for Minimum Energy Path Following
Source: J Chem Inf Model. 2025 Apr 1;65(7):3488–501. doi: 10.1021/acs.jcim.4c02351 (PMC12004539; doi:10.1021/acs.jcim.4c02351)
Supplement: Supplementary file 1 — ci4c02351_si_001.zip [file ci4c02351_si_001.zip › data_availability/rxn11/inputs/rxn11-sad.inp]

TITLE RXN10
#
SADDLE MAX=500 INT=5.0
BASIS (DZVP-GGA)
CHARGE 0
AUXIS (GEN-A2*)
SCFTYPE MAX=1000
VXCTYPE PBE
MATINV ANALYTIC DIA
GRID FIXED FINE
PRINT OPT SADDLE IRC
#
REACTANT CARTESIAN ANGSTROMS
C        -1.733263       0.054282      -0.423479
C        -1.979331       1.071776       0.427855
C        -1.305641      -1.331223      -0.019781
H        -2.287958       2.059310       0.066150
H        -1.881685       0.944397       1.514228
H        -1.844996       0.233270      -1.503857
H        -1.222485      -1.426544       1.076485
H        -2.026064      -2.089261      -0.380171
H        -0.326827      -1.587742      -0.467633
H         1.168148       0.948111      -0.225069
C         2.227803       0.682119      -0.328679
C         2.758196      -0.372185       0.319690
H         3.817356      -0.639386       0.217388
H         2.838341       1.314378      -0.985538
H         2.150317      -1.005000       0.978716
#
PRODUCT CARTESIAN ANGSTROMS
C         1.158069       0.213619       0.401763
C         2.112390      -0.575142      -0.133607
C         0.041243       0.882651      -0.359737
H         2.899578      -1.023705       0.483271
C        -1.367484       0.516486       0.164221
C        -1.732666      -0.960733      -0.042614
H         2.135270      -0.792356      -1.209838
H         1.173951       0.398573       1.488342
H        -2.740073      -1.183447       0.350194
H        -1.013610      -1.626727       0.466051
H        -1.724442      -1.224434      -1.116339
H        -2.111695       1.158268      -0.343978
H         0.120329       0.627735      -1.434297
H        -1.428219       0.768417       1.241268
H         0.167981       1.981529      -0.282481
