# Supplementary material for: Constrained Structure Minimizations on Hyperspheres for Minimum Energy Path Following
Source: J Chem Inf Model. 2025 Apr 1;65(7):3488–501. doi: 10.1021/acs.jcim.4c02351 (PMC12004539; doi:10.1021/acs.jcim.4c02351)
Supplement: Supplementary file 1 — ci4c02351_si_001.zip [file ci4c02351_si_001.zip › data_availability/rxn11/inputs/rxn11-irc.inp]

TITLE IRC REVERSE EXTEND RXN10
#
IRC REVERSE EXTEND MAX=500 STEP=0.1 TOL=1.0E-5 TOL2=1.0E-5
HESSIAN RESTART
VXCTYPE PBE
BASIS (DZVP-GGA)
AUXIS (GEN-A2*)
MATINV ANALYTIC
SCFTYPE MAX=1000 TOL=1.0E-09 CDF=1.0E-06
GRID FIXED FINE
#
GEOMETRY CARTESIAN ANGSTROM
C        -1.307071       0.236245      -0.344075
C        -0.547645       1.233989       0.273554
C        -1.209762      -1.105679       0.156181
H        -0.411533       1.186909       1.361737
H        -0.527622       2.248204      -0.144737
H        -1.734942      -1.898917      -0.394645
H        -1.604112       0.381580      -1.392995
H        -1.283967      -1.231040       1.248712
H         0.052095      -1.261545       0.033261
C         1.519088      -0.839852      -0.002882
C         1.427893       0.566326      -0.112135
H         1.807005       1.186794       0.707833
H         1.519723       1.024510      -1.103327
H         1.715202      -1.436019      -0.903538
H         1.868282      -1.285217       0.937525
