# Supplementary material for: Constrained Structure Minimizations on Hyperspheres for Minimum Energy Path Following
Source: J Chem Inf Model. 2025 Apr 1;65(7):3488–501. doi: 10.1021/acs.jcim.4c02351 (PMC12004539; doi:10.1021/acs.jcim.4c02351)
Supplement: Supplementary file 1 — ci4c02351_si_001.zip [file ci4c02351_si_001.zip › data_availability/rxn11/inputs/rxn11-TS.inp]

TITLE OPT TS-RNX10
#
OPTIMIZATION TS MAX=200 TOL=1.0E-05
HESSIAN ANALYTIC
VXCTYPE PBE
BASIS (DZVP-GGA)
AUXIS (GEN-A2*)
MATINV ANALYTIC
SCFTYPE MAX=1000 TOL=1.0E-09 CDF=1.0E-06
ADPTYPE MAX=1000 TOL=1.0E-08
#
GEOMETRY CARTESIAN ANGSTROM
C         1.309499       0.400000       0.390812
C         1.778808      -0.762123      -0.116358
C         0.247852       1.179844      -0.294100
H         2.569471      -1.339287       0.369949
C        -1.483602       0.425443       0.148004
C        -1.597747      -1.113530      -0.025791
H         1.451719      -1.098361      -1.108628
H         1.668718       0.779962       1.359135
H        -2.553717      -1.544267       0.400577
H        -0.597155      -1.508067       0.399550
H        -1.624631      -1.457820      -1.071144
H        -2.066246       0.968352      -0.566836
H         0.451827       1.101860      -1.394718
H        -1.992899       0.664186       1.119583
H         0.436590       2.269869      -0.089577
