# Supplementary material for: Constrained Structure Minimizations on Hyperspheres for Minimum Energy Path Following
Source: J Chem Inf Model. 2025 Apr 1;65(7):3488–501. doi: 10.1021/acs.jcim.4c02351 (PMC12004539; doi:10.1021/acs.jcim.4c02351)
Supplement: Supplementary file 1 — ci4c02351_si_001.zip [file ci4c02351_si_001.zip › data_availability/rxn11/outputs/SADDLE/5/rxn11-sad.mol]

   15
 TRAJECTORY GEOMETRY    -196.209934
  C     -1.733263    0.054282   -0.423479
  C     -1.979331    1.071776    0.427855
  C     -1.305641   -1.331223   -0.019781
  H     -2.287958    2.059310    0.066150
  H     -1.881685    0.944397    1.514228
  H     -1.844996    0.233270   -1.503857
  H     -1.222485   -1.426544    1.076485
  H     -2.026064   -2.089261   -0.380171
  H     -0.326827   -1.587742   -0.467633
  H      1.168148    0.948111   -0.225069
  C      2.227803    0.682119   -0.328679
  C      2.758196   -0.372185    0.319690
  H      3.817356   -0.639386    0.217388
  H      2.838341    1.314378   -0.985538
  H      2.150317   -1.005000    0.978716
   15
 TRAJECTORY GEOMETRY    -196.250273
  C      1.177770    0.266657    0.413592
  C      2.004314   -0.648369   -0.135406
  C      0.053865    0.953840   -0.322911
  H      2.806030   -1.126984    0.441576
  C     -1.366398    0.509090    0.134670
  C     -1.650078   -0.990926   -0.048660
  H      1.896300   -0.942121   -1.189798
  H      1.307386    0.535387    1.475314
  H     -2.629205   -1.269334    0.385096
  H     -0.863554   -1.597809    0.439996
  H     -1.671616   -1.276717   -1.117184
  H     -2.103000    1.101145   -0.437342
  H      0.176332    0.772671   -1.409256
  H     -1.521462    0.777867    1.198225
  H      0.146003    2.049015   -0.177527
   15
 TRAJECTORY GEOMETRY    -196.246574
  C      1.210338    0.325871    0.411212
  C      1.867094   -0.724038   -0.126618
  C      0.072255    1.035026   -0.283162
  H      2.677889   -1.243143    0.400470
  C     -1.364363    0.495397    0.107415
  C     -1.562208   -1.024354   -0.053910
  H      1.607900   -1.086134   -1.132862
  H      1.486318    0.677821    1.418258
  H     -2.514988   -1.365920    0.401130
  H     -0.708329   -1.554498    0.420536
  H     -1.591858   -1.340055   -1.112446
  H     -2.085350    1.036849   -0.522893
  H      0.234843    0.937252   -1.377350
  H     -1.638803    0.763927    1.146745
  H      0.149930    2.122510   -0.074135
   15
 TRAJECTORY GEOMETRY    -196.235409
  C      1.248340    0.361661    0.405078
  C      1.798984   -0.753084   -0.120700
  C      0.111039    1.089221   -0.264280
  H      2.613372   -1.298015    0.368972
  C     -1.379659    0.477736    0.102222
  C     -1.548211   -1.058166   -0.046155
  H      1.467290   -1.121885   -1.101265
  H      1.606511    0.752110    1.370662
  H     -2.501136   -1.435019    0.401480
  H     -0.632109   -1.525528    0.411322
  H     -1.581138   -1.403959   -1.093366
  H     -2.067509    0.993841   -0.565337
  H      0.313802    1.033298   -1.360581
  H     -1.778943    0.731730    1.109345
  H      0.234518    2.176334   -0.041852
   15
 TRAJECTORY GEOMETRY    -196.209932
  C      1.630778    0.676831    0.262574
  C      1.685168   -0.797650   -0.034755
  C      1.449123    1.649488   -0.654788
  H      2.646971   -1.233325    0.294842
  C     -2.298079   -0.099793    0.495275
  C     -2.471614   -1.317876   -0.051914
  H      1.565910   -0.998390   -1.113310
  H      1.746585    0.964507    1.318779
  H     -3.362188   -1.923285    0.157943
  H      0.889541   -1.339366    0.511113
  H     -1.728004   -1.752027   -0.732240
  H     -1.406711    0.504554    0.284129
  H      1.328136    1.414512   -1.720675
  H     -3.044130    0.332762    1.173711
  H      1.418978    2.707353   -0.369628
   15
 TRAJECTORY GEOMETRY    -196.215349
  C      1.276587    0.380384    0.399324
  C      1.787311   -0.756735   -0.118872
  C      0.167753    1.129486   -0.274972
  H      2.592078   -1.315396    0.366912
  C     -1.418288    0.458018    0.122111
  C     -1.573414   -1.087092   -0.036225
  H      1.458844   -1.108943   -1.105534
  H      1.640370    0.770203    1.362449
  H     -2.533245   -1.489366    0.395692
  H     -0.608085   -1.512936    0.403942
  H     -1.604232   -1.438111   -1.080076
  H     -2.070359    0.979862   -0.558241
  H      0.387561    1.065593   -1.372952
  H     -1.888659    0.695759    1.111043
  H      0.346185    2.220762   -0.071385
   15
 TRAJECTORY GEOMETRY    -196.190499
  C      1.309497    0.399999    0.390812
  C      1.778807   -0.762122   -0.116358
  C      0.247848    1.179842   -0.294100
  H      2.569472   -1.339285    0.369949
  C     -1.483598    0.425442    0.148004
  C     -1.597746   -1.113531   -0.025792
  H      1.451720   -1.098361   -1.108629
  H      1.668714    0.779963    1.359137
  H     -2.553720   -1.544264    0.400573
  H     -0.597151   -1.508065    0.399548
  H     -1.624628   -1.457821   -1.071142
  H     -2.066243    0.968353   -0.566835
  H      0.451827    1.101859   -1.394718
  H     -1.992896    0.664187    1.119584
  H      0.436588    2.269870   -0.089576
   15
 TRAJECTORY GEOMETRY    -196.209877
  C      1.610778    0.663549    0.271021
  C      1.667185   -0.809552   -0.033422
  C      1.393931    1.634758   -0.640382
  H      2.619441   -1.253134    0.311619
  C     -2.257600   -0.074219    0.473726
  C     -2.426976   -1.301155   -0.054084
  H      1.564800   -1.001068   -1.115628
  H      1.742192    0.949139    1.326416
  H     -3.296818   -1.920060    0.195395
  H      0.857982   -1.348476    0.494716
  H     -1.702902   -1.728766   -0.758145
  H     -1.390434    0.548467    0.221585
  H      1.255570    1.395907   -1.703284
  H     -2.985443    0.346455    1.178780
  H      1.347720    2.691785   -0.352868
   15
 TRAJECTORY GEOMETRY    -196.209742
  C      1.589326    0.649782    0.278220
  C      1.650935   -0.821653   -0.031587
  C      1.340079    1.620601   -0.625555
  H      2.595609   -1.270121    0.326147
  C     -2.220542   -0.048419    0.452352
  C     -2.383336   -1.284392   -0.056904
  H      1.563612   -1.007333   -1.115684
  H      1.735860    0.934201    1.331547
  H     -3.227739   -1.920678    0.236557
  H      0.829774   -1.360341    0.480237
  H     -1.678700   -1.703410   -0.786552
  H     -1.374891    0.587529    0.162216
  H      1.182652    1.381439   -1.686285
  H     -2.927054    0.363795    1.183921
  H      1.283205    2.677017   -0.336611
   15
 TRAJECTORY GEOMETRY    -196.209521
  C      1.568138    0.636773    0.284677
  C      1.635141   -0.833320   -0.029935
  C      1.288888    1.606623   -0.611376
  H      2.573789   -1.284543    0.339149
  C     -2.185200   -0.023985    0.431887
  C     -2.340988   -1.268287   -0.059007
  H      1.561443   -1.014517   -1.115756
  H      1.729500    0.920159    1.336078
  H     -3.157958   -1.920204    0.274970
  H      0.804799   -1.371732    0.467747
  H     -1.657917   -1.678676   -0.813694
  H     -1.365372    0.626289    0.102860
  H      1.113191    1.367311   -1.669316
  H     -2.869015    0.380061    1.189092
  H      1.222169    2.661522   -0.318694
   15
 TRAJECTORY GEOMETRY    -196.190499
  C      1.309497    0.399999    0.390812
  C      1.778807   -0.762122   -0.116358
  C      0.247848    1.179842   -0.294100
  H      2.569472   -1.339285    0.369949
  C     -1.483598    0.425442    0.148004
  C     -1.597746   -1.113531   -0.025792
  H      1.451720   -1.098361   -1.108629
  H      1.668714    0.779963    1.359137
  H     -2.553720   -1.544264    0.400573
  H     -0.597151   -1.508065    0.399548
  H     -1.624628   -1.457821   -1.071142
  H     -2.066243    0.968353   -0.566835
  H      0.451827    1.101859   -1.394718
  H     -1.992896    0.664187    1.119584
  H      0.436588    2.269870   -0.089576
   15
 TRAJECTORY GEOMETRY    -196.209216
  C      1.548087    0.624247    0.290636
  C      1.620499   -0.844587   -0.028349
  C      1.239968    1.592806   -0.597351
  H      2.553980   -1.297864    0.350411
  C     -2.152658   -0.000310    0.411800
  C     -2.299973   -1.252637   -0.060959
  H      1.558571   -1.021939   -1.115484
  H      1.723421    0.906915    1.339973
  H     -3.086730   -1.919721    0.313118
  H      0.782215   -1.382788    0.456762
  H     -1.640088   -1.654529   -0.840488
  H     -1.361486    0.664066    0.044084
  H      1.046773    1.353452   -1.652351
  H     -2.811592    0.395716    1.194814
  H      1.163587    2.646022   -0.300613
   15
 TRAJECTORY GEOMETRY    -196.208833
  C      1.529429    0.612167    0.296234
  C      1.607058   -0.855469   -0.026847
  C      1.193356    1.579138   -0.583370
  H      2.536003   -1.310412    0.360176
  C     -2.123241    0.022729    0.391921
  C     -2.260303   -1.237454   -0.062753
  H      1.555281   -1.029270   -1.114992
  H      1.718026    0.894440    1.343362
  H     -3.013252   -1.919511    0.351557
  H      0.761831   -1.393554    0.447014
  H     -1.625579   -1.630775   -0.867191
  H     -1.364038    0.701036   -0.014647
  H      0.983255    1.339552   -1.635250
  H     -2.754689    0.410853    1.201066
  H      1.107368    2.630583   -0.282458
   15
 TRAJECTORY GEOMETRY    -196.208385
  C      1.512318    0.600454    0.301595
  C      1.594856   -0.866037   -0.025411
  C      1.149022    1.565581   -0.569303
  H      2.519828   -1.322391    0.368596
  C     -2.097252    0.045219    0.372070
  C     -2.221905   -1.222646   -0.064384
  H      1.551841   -1.036308   -1.114338
  H      1.713628    0.882667    1.346387
  H     -2.936548   -1.919710    0.390754
  H      0.743524   -1.404128    0.438279
  H     -1.614869   -1.607369   -0.894007
  H     -1.374201    0.737414   -0.074036
  H      0.922559    1.325484   -1.617898
  H     -2.697982    0.425580    1.207870
  H      1.053613    2.615305   -0.264293
   15
 TRAJECTORY GEOMETRY    -196.190499
  C      1.309497    0.399999    0.390812
  C      1.778807   -0.762122   -0.116358
  C      0.247848    1.179842   -0.294100
  H      2.569472   -1.339285    0.369949
  C     -1.483598    0.425442    0.148004
  C     -1.597746   -1.113531   -0.025792
  H      1.451720   -1.098361   -1.108629
  H      1.668714    0.779963    1.359137
  H     -2.553720   -1.544264    0.400573
  H     -0.597151   -1.508065    0.399548
  H     -1.624628   -1.457821   -1.071142
  H     -2.066243    0.968353   -0.566835
  H      0.451827    1.101859   -1.394718
  H     -1.992896    0.664187    1.119584
  H      0.436588    2.269870   -0.089576
   15
 TRAJECTORY GEOMETRY    -196.207894
  C      1.496779    0.589044    0.306853
  C      1.583908   -0.876351   -0.024036
  C      1.106982    1.552110   -0.555013
  H      2.505322   -1.333996    0.375854
  C     -2.074914    0.067300    0.352004
  C     -2.184721   -1.208162   -0.065863
  H      1.548442   -1.042950   -1.113565
  H      1.710439    0.871433    1.349179
  H     -2.855167   -1.920283    0.431282
  H      0.727270   -1.414693    0.430421
  H     -1.608598   -1.584289   -0.921138
  H     -1.393422    0.773435   -0.134915
  H      0.864550    1.311129   -1.600113
  H     -2.640789    0.440039    1.215186
  H      1.002393    2.600201   -0.246008
   15
 TRAJECTORY GEOMETRY    -196.207389
  C      1.482694    0.577824    0.312168
  C      1.574099   -0.886469   -0.022710
  C      1.067046    1.538633   -0.540345
  H      2.492239   -1.345443    0.382189
  C     -2.056132    0.089088    0.331515
  C     -2.148469   -1.193861   -0.067208
  H      1.545244   -1.049086   -1.112741
  H      1.708510    0.860563    1.351901
  H     -2.767543   -1.920725    0.473365
  H      0.712851   -1.425336    0.423185
  H     -1.607459   -1.561767   -0.948646
  H     -1.423184    0.809165   -0.197958
  H      0.809134    1.296356   -1.581744
  H     -2.581997    0.454537    1.222759
  H      0.953572    2.585170   -0.227434
   15
 TRAJECTORY GEOMETRY    -196.206887
  C      1.469611    0.566688    0.317759
  C      1.565104   -0.896360   -0.021446
  C      1.028769    1.524948   -0.525190
  H      2.479969   -1.356996    0.387939
  C     -2.040073    0.110648    0.310508
  C     -2.112559   -1.179557   -0.068441
  H      1.542356   -1.054598   -1.111937
  H      1.707628    0.849831    1.354729
  H     -2.672558   -1.919895    0.516522
  H      0.699529   -1.435890    0.416000
  H     -1.611819   -1.540308   -0.976285
  H     -1.464216    0.844304   -0.263207
  H      0.755955    1.280817   -1.562639
  H     -2.519971    0.469744    1.229913
  H      0.906473    2.569860   -0.208331
   15
 TRAJECTORY GEOMETRY    -196.190499
  C      1.309497    0.399999    0.390812
  C      1.778807   -0.762122   -0.116358
  C      0.247848    1.179842   -0.294100
  H      2.569472   -1.339285    0.369949
  C     -1.483598    0.425442    0.148004
  C     -1.597746   -1.113531   -0.025792
  H      1.451720   -1.098361   -1.108629
  H      1.668714    0.779963    1.359137
  H     -2.553720   -1.544264    0.400573
  H     -0.597151   -1.508065    0.399548
  H     -1.624628   -1.457821   -1.071142
  H     -2.066243    0.968353   -0.566835
  H      0.451827    1.101859   -1.394718
  H     -1.992896    0.664187    1.119584
  H      0.436588    2.269870   -0.089576
   15
 TRAJECTORY GEOMETRY    -196.206388
  C      1.456890    0.555636    0.323808
  C      1.556244   -0.905997   -0.020313
  C      0.991133    1.510728   -0.509475
  H      2.467372   -1.369093    0.393756
  C     -2.024780    0.132033    0.289124
  C     -2.075968   -1.164958   -0.069593
  H      1.539845   -1.059371   -1.111395
  H      1.707204    0.839086    1.357926
  H     -2.570548   -1.915981    0.558956
  H      0.685778   -1.445771    0.407915
  H     -1.621132   -1.520863   -1.003175
  H     -1.515385    0.877897   -0.329619
  H      0.704183    1.263999   -1.542630
  H     -2.452817    0.486597    1.235511
  H      0.859550    2.553699   -0.188602
   15
 TRAJECTORY GEOMETRY    -196.205853
  C      1.443939    0.544597    0.330395
  C      1.546883   -0.915304   -0.019334
  C      0.952476    1.495446   -0.492994
  H      2.453265   -1.382121    0.400204
  C     -2.007705    0.153367    0.267535
  C     -2.037579   -1.149749   -0.070839
  H      1.537820   -1.063446   -1.111137
  H      1.706816    0.828350    1.361441
  H     -2.463336   -1.907287    0.598743
  H      0.669613   -1.454067    0.397790
  H     -1.633950   -1.504030   -1.028296
  H     -1.573624    0.908650   -0.395384
  H      0.652235    1.245229   -1.521561
  H     -2.378739    0.506459    1.238084
  H      0.810562    2.535996   -0.168100
   15
 TRAJECTORY GEOMETRY    -196.205253
  C      1.428609    0.531330    0.337825
  C      1.537556   -0.924476   -0.017818
  C      0.910049    1.477521   -0.473404
  H      2.438741   -1.395825    0.405766
  C     -1.988099    0.176252    0.244637
  C     -1.995194   -1.132591   -0.072858
  H      1.537734   -1.067985   -1.108836
  H      1.706481    0.817151    1.362542
  H     -2.340983   -1.893474    0.639252
  H      0.650035   -1.461129    0.384497
  H     -1.654260   -1.489141   -1.053510
  H     -1.641580    0.936766   -0.463821
  H      0.597143    1.225729   -1.498214
  H     -2.294066    0.532813    1.236427
  H      0.758738    2.516288   -0.147353
   15
 TRAJECTORY GEOMETRY    -196.190499
  C      1.309497    0.399999    0.390812
  C      1.778807   -0.762122   -0.116358
  C      0.247848    1.179842   -0.294100
  H      2.569472   -1.339285    0.369949
  C     -1.483598    0.425442    0.148004
  C     -1.597746   -1.113531   -0.025792
  H      1.451720   -1.098361   -1.108629
  H      1.668714    0.779963    1.359137
  H     -2.553720   -1.544264    0.400573
  H     -0.597151   -1.508065    0.399548
  H     -1.624628   -1.457821   -1.071142
  H     -2.066243    0.968353   -0.566835
  H      0.451827    1.101859   -1.394718
  H     -1.992896    0.664187    1.119584
  H      0.436588    2.269870   -0.089576
   15
 TRAJECTORY GEOMETRY    -196.204080
  C      1.409604    0.526836    0.347727
  C      1.525331   -0.923218   -0.020137
  C      0.876842    1.459822   -0.464625
  H      2.420496   -1.404804    0.411827
  C     -1.951542    0.188718    0.233968
  C     -1.953246   -1.122290   -0.071828
  H      1.530665   -1.072227   -1.115506
  H      1.708975    0.809860    1.366242
  H     -2.311006   -1.872000    0.643765
  H      0.618391   -1.450088    0.367556
  H     -1.649236   -1.482827   -1.061063
  H     -1.681330    0.956033   -0.497879
  H      0.557633    1.202922   -1.483458
  H     -2.233274    0.548867    1.229715
  H      0.709844    2.485169   -0.130067
   15
 TRAJECTORY GEOMETRY    -196.202775
  C      1.399391    0.511091    0.351351
  C      1.510822   -0.938797   -0.016549
  C      0.807808    1.434298   -0.435191
  H      2.398460   -1.424385    0.420608
  C     -1.915458    0.218100    0.206931
  C     -1.901798   -1.098881   -0.076888
  H      1.538827   -1.073468   -1.108969
  H      1.707723    0.802688    1.364568
  H     -2.164710   -1.847388    0.679858
  H      0.579986   -1.454609    0.344280
  H     -1.667767   -1.470783   -1.081928
  H     -1.722289    0.976072   -0.559196
  H      0.482958    1.173776   -1.453447
  H     -2.129700    0.592062    1.215257
  H      0.632817    2.466677   -0.107891
   15
 TRAJECTORY GEOMETRY    -196.200323
  C      1.390667    0.506675    0.354971
  C      1.498473   -0.942349   -0.017652
  C      0.766938    1.416078   -0.423278
  H      2.382345   -1.431179    0.427077
  C     -1.874734    0.232086    0.196437
  C     -1.860161   -1.087812   -0.077620
  H      1.529606   -1.071958   -1.112543
  H      1.706655    0.797296    1.368504
  H     -2.154683   -1.820868    0.677884
  H      0.541231   -1.437991    0.328575
  H     -1.649275   -1.469405   -1.084376
  H     -1.761015    0.987585   -0.584528
  H      0.446013    1.146734   -1.438509
  H     -2.064155    0.607262    1.208546
  H      0.574582    2.442520   -0.090730
   15
 TRAJECTORY GEOMETRY    -196.190499
  C      1.309497    0.399999    0.390812
  C      1.778807   -0.762122   -0.116358
  C      0.247848    1.179842   -0.294100
  H      2.569472   -1.339285    0.369949
  C     -1.483598    0.425442    0.148004
  C     -1.597746   -1.113531   -0.025792
  H      1.451720   -1.098361   -1.108629
  H      1.668714    0.779963    1.359137
  H     -2.553720   -1.544264    0.400573
  H     -0.597151   -1.508065    0.399548
  H     -1.624628   -1.457821   -1.071142
  H     -2.066243    0.968353   -0.566835
  H      0.451827    1.101859   -1.394718
  H     -1.992896    0.664187    1.119584
  H      0.436588    2.269870   -0.089576
   15
 TRAJECTORY GEOMETRY    -196.196505
  C      1.374436    0.501150    0.361043
  C      1.488376   -0.938517   -0.018961
  C      0.730475    1.396142   -0.413552
  H      2.373471   -1.430549    0.423453
  C     -1.831663    0.241600    0.192186
  C     -1.819077   -1.080002   -0.077163
  H      1.519964   -1.074488   -1.114048
  H      1.707874    0.795506    1.364745
  H     -2.168908   -1.797335    0.668607
  H      0.499752   -1.419797    0.314092
  H     -1.635259   -1.464509   -1.085961
  H     -1.776429    0.996083   -0.595391
  H      0.422028    1.128309   -1.431244
  H     -2.030574    0.620206    1.200321
  H      0.532837    2.416606   -0.083665
   15
 TRAJECTORY GEOMETRY    -196.191482
  C      1.370369    0.496603    0.360014
  C      1.476477   -0.943330   -0.018024
  C      0.680940    1.375202   -0.398451
  H      2.367403   -1.432419    0.420936
  C     -1.788617    0.256378    0.185280
  C     -1.779452   -1.069807   -0.077709
  H      1.512825   -1.072506   -1.113969
  H      1.703816    0.794687    1.363847
  H     -2.169456   -1.773296    0.658683
  H      0.452572   -1.407320    0.303164
  H     -1.612515   -1.461171   -1.087705
  H     -1.781234    1.004850   -0.607824
  H      0.393153    1.106448   -1.421119
  H     -1.991133    0.635735    1.192432
  H      0.478892    2.398336   -0.075581
   15
 TRAJECTORY GEOMETRY    -196.185083
  C      1.362476    0.493238    0.361756
  C      1.470398   -0.941107   -0.018766
  C      0.650154    1.360005   -0.390486
  H      2.369541   -1.425238    0.416775
  C     -1.755065    0.263893    0.183342
  C     -1.746727   -1.066680   -0.075268
  H      1.503011   -1.073077   -1.116159
  H      1.702486    0.793350    1.362103
  H     -2.199493   -1.750788    0.642930
  H      0.411471   -1.396514    0.296730
  H     -1.600621   -1.457918   -1.088182
  H     -1.803375    1.007237   -0.611903
  H      0.385988    1.096940   -1.419594
  H     -1.975782    0.640401    1.187312
  H      0.457213    2.383283   -0.071703
   15
 TRAJECTORY GEOMETRY    -196.190499
  C      1.309497    0.399999    0.390812
  C      1.778807   -0.762122   -0.116358
  C      0.247848    1.179842   -0.294100
  H      2.569472   -1.339285    0.369949
  C     -1.483598    0.425442    0.148004
  C     -1.597746   -1.113531   -0.025792
  H      1.451720   -1.098361   -1.108629
  H      1.668714    0.779963    1.359137
  H     -2.553720   -1.544264    0.400573
  H     -0.597151   -1.508065    0.399548
  H     -1.624628   -1.457821   -1.071142
  H     -2.066243    0.968353   -0.566835
  H      0.451827    1.101859   -1.394718
  H     -1.992896    0.664187    1.119584
  H      0.436588    2.269870   -0.089576
   15
 TRAJECTORY GEOMETRY    -196.233409
  C      1.223047    0.368225    0.398764
  C      1.656161   -0.819995   -0.083323
  C      0.115559    1.132816   -0.266548
  H      2.386110   -1.440304    0.444133
  C     -1.367073    0.495989    0.086675
  C     -1.411219   -1.045813   -0.060941
  H      1.378573   -1.149051   -1.091948
  H      1.597048    0.726402    1.371151
  H     -2.146471   -1.548871    0.601846
  H     -0.365104   -1.417205    0.205745
  H     -1.626523   -1.376671   -1.094976
  H     -2.027628    1.003694   -0.629091
  H      0.245619    1.053514   -1.366106
  H     -1.734355    0.758282    1.103014
  H      0.196864    2.216717   -0.027659
   15
 TRAJECTORY GEOMETRY    -196.227362
  C      1.232610    0.375188    0.394522
  C      1.636317   -0.827377   -0.081818
  C      0.136163    1.147842   -0.266634
  H      2.361300   -1.452038    0.447195
  C     -1.382299    0.488196    0.091433
  C     -1.412948   -1.053899   -0.055500
  H      1.377579   -1.139991   -1.101006
  H      1.613591    0.732842    1.364375
  H     -2.142557   -1.574883    0.605385
  H     -0.337988   -1.403134    0.206291
  H     -1.620601   -1.389729   -1.090265
  H     -2.011004    1.005949   -0.643199
  H      0.259575    1.064635   -1.367094
  H     -1.773560    0.750300    1.100619
  H      0.227398    2.232729   -0.029966
   15
 TRAJECTORY GEOMETRY    -196.185083
  C      1.362476    0.493238    0.361756
  C      1.470398   -0.941107   -0.018766
  C      0.650154    1.360005   -0.390486
  H      2.369541   -1.425238    0.416775
  C     -1.755065    0.263893    0.183342
  C     -1.746727   -1.066680   -0.075268
  H      1.503011   -1.073077   -1.116159
  H      1.702486    0.793350    1.362103
  H     -2.199493   -1.750788    0.642930
  H      0.411471   -1.396514    0.296730
  H     -1.600621   -1.457918   -1.088182
  H     -1.803375    1.007237   -0.611903
  H      0.385988    1.096940   -1.419594
  H     -1.975782    0.640401    1.187312
  H      0.457213    2.383283   -0.071703
   15
 TRAJECTORY GEOMETRY    -196.220145
  C      1.240591    0.381624    0.391058
  C      1.616089   -0.835546   -0.077662
  C      0.158929    1.163785   -0.270120
  H      2.344752   -1.460113    0.446381
  C     -1.399417    0.478833    0.097109
  C     -1.414310   -1.060169   -0.052369
  H      1.378629   -1.133059   -1.106143
  H      1.624619    0.736457    1.361312
  H     -2.137221   -1.595285    0.608670
  H     -0.309946   -1.391280    0.205520
  H     -1.618725   -1.398284   -1.087461
  H     -1.997609    1.006920   -0.651559
  H      0.271379    1.072877   -1.371321
  H     -1.804050    0.739682    1.102442
  H      0.254761    2.249666   -0.034660
   15
 TRAJECTORY GEOMETRY    -196.212130
  C      1.247909    0.387585    0.387631
  C      1.599510   -0.842689   -0.073222
  C      0.184168    1.178976   -0.275894
  H      2.334532   -1.464147    0.446145
  C     -1.419151    0.467026    0.104049
  C     -1.418631   -1.064899   -0.050271
  H      1.383738   -1.127136   -1.109652
  H      1.632286    0.739622    1.359230
  H     -2.135623   -1.612564    0.609501
  H     -0.285789   -1.382127    0.204841
  H     -1.618498   -1.404054   -1.085441
  H     -1.985241    1.009503   -0.655311
  H      0.282809    1.078413   -1.377183
  H     -1.828313    0.729778    1.107138
  H      0.278680    2.265218   -0.039331
   15
 TRAJECTORY GEOMETRY    -196.203745
  C      1.255432    0.393118    0.384779
  C      1.585545   -0.849011   -0.069520
  C      0.211291    1.193515   -0.282079
  H      2.325919   -1.467085    0.446528
  C     -1.441305    0.454687    0.110591
  C     -1.423800   -1.069207   -0.049045
  H      1.388354   -1.122437   -1.112508
  H      1.638193    0.742322    1.358373
  H     -2.134306   -1.625977    0.611474
  H     -0.261874   -1.375770    0.205333
  H     -1.618340   -1.408222   -1.085185
  H     -1.975306    1.012311   -0.658736
  H      0.291523    1.082371   -1.382742
  H     -1.847892    0.722497    1.113003
  H      0.298137    2.278883   -0.042557
   15
 TRAJECTORY GEOMETRY    -196.185083
  C      1.362476    0.493238    0.361756
  C      1.470398   -0.941107   -0.018766
  C      0.650154    1.360005   -0.390486
  H      2.369541   -1.425238    0.416775
  C     -1.755065    0.263893    0.183342
  C     -1.746727   -1.066680   -0.075268
  H      1.503011   -1.073077   -1.116159
  H      1.702486    0.793350    1.362103
  H     -2.199493   -1.750788    0.642930
  H      0.411471   -1.396514    0.296730
  H     -1.600621   -1.457918   -1.088182
  H     -1.803375    1.007237   -0.611903
  H      0.385988    1.096940   -1.419594
  H     -1.975782    0.640401    1.187312
  H      0.457213    2.383283   -0.071703
   15
 TRAJECTORY GEOMETRY    -196.195382
  C      1.262666    0.398427    0.381989
  C      1.572616   -0.854646   -0.066368
  C      0.239901    1.208545   -0.288453
  H      2.315439   -1.471437    0.448353
  C     -1.464865    0.441955    0.117164
  C     -1.428762   -1.072548   -0.047908
  H      1.392004   -1.118319   -1.115200
  H      1.643124    0.744130    1.357629
  H     -2.130236   -1.639662    0.614720
  H     -0.240276   -1.369889    0.205453
  H     -1.617403   -1.412478   -1.085357
  H     -1.966206    1.013631   -0.661902
  H      0.299105    1.086727   -1.388277
  H     -1.866730    0.715372    1.118498
  H      0.316694    2.292101   -0.045424
   15
 TRAJECTORY GEOMETRY    -196.179508
  C      1.274423    0.408632    0.377197
  C      1.547926   -0.866226   -0.059901
  C      0.299184    1.236618   -0.302754
  H      2.300829   -1.475992    0.450982
  C     -1.513222    0.413804    0.129270
  C     -1.440101   -1.075816   -0.047074
  H      1.400781   -1.111868   -1.118715
  H      1.649277    0.746921    1.357465
  H     -2.121314   -1.660352    0.620631
  H     -0.195774   -1.359484    0.205456
  H     -1.614563   -1.417695   -1.085783
  H     -1.947351    1.016989   -0.664153
  H      0.309994    1.092270   -1.398328
  H     -1.891610    0.704460    1.130657
  H      0.342656    2.314698   -0.048197
   15
 TRAJECTORY GEOMETRY    -196.189383
  C      1.326070    0.477331    0.365763
  C      1.411353   -0.955163   -0.026325
  C      0.608096    1.359035   -0.370265
  H      2.227011   -1.507084    0.472144
  C     -1.727679    0.289262    0.150309
  C     -1.652278   -1.046904   -0.071212
  H      1.487547   -1.090141   -1.119374
  H      1.668932    0.762753    1.370256
  H     -1.895219   -1.757752    0.722959
  H      0.356565   -1.367958    0.221956
  H     -1.585499   -1.447767   -1.089193
  H     -1.827798    1.007668   -0.668848
  H      0.312195    1.103231   -1.394901
  H     -1.874993    0.693340    1.157749
  H      0.398601    2.378193   -0.034301
   15
 TRAJECTORY GEOMETRY    -196.183745
  C      1.319199    0.473603    0.365755
  C      1.403466   -0.952222   -0.026581
  C      0.568943    1.341829   -0.360297
  H      2.219881   -1.506813    0.471315
  C     -1.687992    0.299796    0.146981
  C     -1.612084   -1.042916   -0.070786
  H      1.471719   -1.091357   -1.120517
  H      1.664471    0.759896    1.368909
  H     -1.917737   -1.738825    0.714376
  H      0.313892   -1.351530    0.211830
  H     -1.576927   -1.443777   -1.090464
  H     -1.839592    1.009974   -0.670698
  H      0.299158    1.093734   -1.393317
  H     -1.860387    0.695967    1.153967
  H      0.369725    2.364483   -0.032543
   15
 TRAJECTORY GEOMETRY    -196.177806
  C      1.312049    0.468450    0.365709
  C      1.399325   -0.948396   -0.027296
  C      0.532901    1.326021   -0.350831
  H      2.216808   -1.504698    0.469432
  C     -1.654699    0.310278    0.143991
  C     -1.576489   -1.040652   -0.068805
  H      1.458839   -1.093663   -1.120673
  H      1.660994    0.757757    1.366317
  H     -1.935802   -1.725424    0.705020
  H      0.270993   -1.338974    0.203268
  H     -1.572153   -1.438565   -1.090389
  H     -1.851633    1.011411   -0.672280
  H      0.292955    1.089254   -1.393876
  H     -1.853023    0.700194    1.149070
  H      0.351679    2.354365   -0.031501
   15
 TRAJECTORY GEOMETRY    -196.179508
  C      1.274423    0.408632    0.377197
  C      1.547926   -0.866226   -0.059901
  C      0.299184    1.236618   -0.302754
  H      2.300829   -1.475992    0.450982
  C     -1.513222    0.413804    0.129270
  C     -1.440101   -1.075816   -0.047074
  H      1.400781   -1.111868   -1.118715
  H      1.649277    0.746921    1.357465
  H     -2.121314   -1.660352    0.620631
  H     -0.195774   -1.359484    0.205456
  H     -1.614563   -1.417695   -1.085783
  H     -1.947351    1.016989   -0.664153
  H      0.309994    1.092270   -1.398328
  H     -1.891610    0.704460    1.130657
  H      0.342656    2.314698   -0.048197
   15
 TRAJECTORY GEOMETRY    -196.183327
  C      1.257931    0.409474    0.374378
  C      1.470364   -0.889628   -0.051705
  C      0.281619    1.237542   -0.295538
  H      2.171505   -1.535639    0.488511
  C     -1.477267    0.422586    0.111264
  C     -1.383798   -1.055124   -0.056910
  H      1.385274   -1.117542   -1.122265
  H      1.621274    0.726868    1.365457
  H     -1.932311   -1.669179    0.686284
  H     -0.113100   -1.315474    0.144630
  H     -1.594095   -1.419363   -1.079554
  H     -1.943682    1.007317   -0.684209
  H      0.261183    1.097734   -1.388972
  H     -1.817007    0.733651    1.117525
  H      0.287848    2.310230   -0.023039
   15
 TRAJECTORY GEOMETRY    -196.175941
  C      1.262771    0.416002    0.372111
  C      1.452761   -0.896912   -0.048832
  C      0.312540    1.250020   -0.301768
  H      2.164464   -1.535555    0.488594
  C     -1.498474    0.406198    0.115434
  C     -1.393861   -1.053660   -0.056558
  H      1.391348   -1.113684   -1.123653
  H      1.623946    0.729134    1.364925
  H     -1.923664   -1.677789    0.690288
  H     -0.077379   -1.310346    0.146872
  H     -1.589006   -1.420871   -1.079813
  H     -1.931741    1.007672   -0.685923
  H      0.265015    1.097949   -1.390922
  H     -1.820286    0.731606    1.120284
  H      0.293862    2.317686   -0.020941
   15
 TRAJECTORY GEOMETRY    -196.177806
  C      1.312049    0.468450    0.365709
  C      1.399325   -0.948396   -0.027296
  C      0.532901    1.326021   -0.350831
  H      2.216808   -1.504698    0.469432
  C     -1.654699    0.310278    0.143991
  C     -1.576489   -1.040652   -0.068805
  H      1.458839   -1.093663   -1.120673
  H      1.660994    0.757757    1.366317
  H     -1.935802   -1.725424    0.705020
  H      0.270993   -1.338974    0.203268
  H     -1.572153   -1.438565   -1.090389
  H     -1.851633    1.011411   -0.672280
  H      0.292955    1.089254   -1.393876
  H     -1.853023    0.700194    1.149070
  H      0.351679    2.354365   -0.031501
   15
 TRAJECTORY GEOMETRY    -196.178478
  C      1.295685    0.461047    0.366160
  C      1.368121   -0.951562   -0.033120
  C      0.505472    1.322750   -0.340578
  H      2.126520   -1.549568    0.498476
  C     -1.627105    0.322892    0.128877
  C     -1.528419   -1.031673   -0.067345
  H      1.451211   -1.101152   -1.122761
  H      1.632676    0.740410    1.374281
  H     -1.792813   -1.721579    0.739597
  H      0.238779   -1.313331    0.162538
  H     -1.558470   -1.443338   -1.082891
  H     -1.865047    1.003793   -0.694062
  H      0.264576    1.097606   -1.386113
  H     -1.792247    0.728658    1.133237
  H      0.310205    2.346865   -0.009014
   15
 TRAJECTORY GEOMETRY    -196.175334
  C      1.290348    0.457462    0.366594
  C      1.367182   -0.947618   -0.033875
  C      0.481434    1.312612   -0.334684
  H      2.121674   -1.550211    0.499678
  C     -1.604469    0.330672    0.126170
  C     -1.505934   -1.030847   -0.066624
  H      1.442058   -1.102429   -1.123901
  H      1.629439    0.737077    1.373211
  H     -1.801888   -1.712961    0.737125
  H      0.213653   -1.306179    0.155644
  H     -1.559685   -1.440830   -1.082256
  H     -1.875748    1.002385   -0.694160
  H      0.261549    1.097441   -1.387141
  H     -1.788914    0.730398    1.130039
  H      0.302360    2.340834   -0.008578
   15
 TRAJECTORY GEOMETRY    -196.175941
  C      1.262771    0.416002    0.372111
  C      1.452761   -0.896912   -0.048832
  C      0.312540    1.250020   -0.301768
  H      2.164464   -1.535555    0.488594
  C     -1.498474    0.406198    0.115434
  C     -1.393861   -1.053660   -0.056558
  H      1.391348   -1.113684   -1.123653
  H      1.623946    0.729134    1.364925
  H     -1.923664   -1.677789    0.690288
  H     -0.077379   -1.310346    0.146872
  H     -1.589006   -1.420871   -1.079813
  H     -1.931741    1.007672   -0.685923
  H      0.265015    1.097949   -1.390922
  H     -1.820286    0.731606    1.120284
  H      0.293862    2.317686   -0.020941
   15
 TRAJECTORY GEOMETRY    -196.176147
  C      1.257010    0.419186    0.370505
  C      1.410108   -0.908486   -0.047206
  C      0.311128    1.253225   -0.299561
  H      2.085466   -1.570468    0.510865
  C     -1.482350    0.406536    0.105679
  C     -1.373899   -1.042675   -0.060202
  H      1.392126   -1.115608   -1.127338
  H      1.600805    0.715694    1.373710
  H     -1.812785   -1.680698    0.727090
  H     -0.030203   -1.285631    0.114433
  H     -1.578626   -1.431054   -1.072968
  H     -1.933823    0.997425   -0.696763
  H      0.247980    1.108510   -1.388392
  H     -1.772996    0.749314    1.112065
  H      0.263846    2.314317   -0.003309
   15
 TRAJECTORY GEOMETRY    -196.173009
  C      1.259254    0.423861    0.369325
  C      1.395179   -0.914422   -0.045582
  C      0.328232    1.259472   -0.302505
  H      2.076066   -1.571433    0.511893
  C     -1.490819    0.397115    0.106668
  C     -1.381726   -1.039960   -0.060670
  H      1.397097   -1.113386   -1.127375
  H      1.600223    0.716399    1.374119
  H     -1.798349   -1.683676    0.731541
  H      0.003146   -1.280680    0.113672
  H     -1.574360   -1.432620   -1.072095
  H     -1.927581    0.995546   -0.697684
  H      0.248336    1.109157   -1.388316
  H     -1.768246    0.749565    1.111915
  H      0.262467    2.316344   -0.000430
   15
 TRAJECTORY GEOMETRY    -196.175334
  C      1.290348    0.457462    0.366594
  C      1.367182   -0.947618   -0.033875
  C      0.481434    1.312612   -0.334684
  H      2.121674   -1.550211    0.499678
  C     -1.604469    0.330672    0.126170
  C     -1.505934   -1.030847   -0.066624
  H      1.442058   -1.102429   -1.123901
  H      1.629439    0.737077    1.373211
  H     -1.801888   -1.712961    0.737125
  H      0.213653   -1.306179    0.155644
  H     -1.559685   -1.440830   -1.082256
  H     -1.875748    1.002385   -0.694160
  H      0.261549    1.097441   -1.387141
  H     -1.788914    0.730398    1.130039
  H      0.302360    2.340834   -0.008578
   15
 TRAJECTORY GEOMETRY    -196.175498
  C      1.281262    0.454144    0.366991
  C      1.350364   -0.948315   -0.038672
  C      0.464129    1.310399   -0.329091
  H      2.061448   -1.578984    0.518355
  C     -1.584564    0.338307    0.116776
  C     -1.481534   -1.026569   -0.064996
  H      1.441438   -1.106008   -1.127258
  H      1.606057    0.724468    1.381092
  H     -1.718192   -1.707885    0.759113
  H      0.199578   -1.288596    0.128526
  H     -1.555075   -1.448665   -1.074680
  H     -1.885436    0.994603   -0.705620
  H      0.250629    1.107540   -1.385221
  H     -1.748489    0.747773    1.119843
  H      0.274345    2.333933    0.007292
   15
 TRAJECTORY GEOMETRY    -196.173927
  C      1.277516    0.450409    0.367148
  C      1.350454   -0.945716   -0.039435
  C      0.448483    1.304166   -0.325437
  H      2.057296   -1.578450    0.518158
  C     -1.570671    0.344320    0.114504
  C     -1.467477   -1.026595   -0.064192
  H      1.437862   -1.106698   -1.126453
  H      1.602476    0.721942    1.380984
  H     -1.720395   -1.703403    0.758434
  H      0.182611   -1.283464    0.122418
  H     -1.557851   -1.448327   -1.072569
  H     -1.892939    0.992928   -0.705466
  H      0.250458    1.109479   -1.385849
  H     -1.746279    0.749851    1.117228
  H      0.270233    2.331141    0.008280
   15
 TRAJECTORY GEOMETRY    -196.173009
  C      1.259254    0.423861    0.369325
  C      1.395179   -0.914422   -0.045582
  C      0.328232    1.259472   -0.302505
  H      2.076066   -1.571433    0.511893
  C     -1.490819    0.397115    0.106668
  C     -1.381726   -1.039960   -0.060670
  H      1.397097   -1.113386   -1.127375
  H      1.600223    0.716399    1.374119
  H     -1.798349   -1.683676    0.731541
  H      0.003146   -1.280680    0.113672
  H     -1.574360   -1.432620   -1.072095
  H     -1.927581    0.995546   -0.697684
  H      0.248336    1.109157   -1.388316
  H     -1.768246    0.749565    1.111915
  H      0.262467    2.316344   -0.000430
   15
 TRAJECTORY GEOMETRY    -196.172654
  C      1.275438    0.447981    0.366914
  C      1.350445   -0.943514   -0.039902
  C      0.433313    1.298199   -0.321942
  H      2.053642   -1.579434    0.518721
  C     -1.558111    0.349898    0.112722
  C     -1.454694   -1.026603   -0.063820
  H      1.433129   -1.107409   -1.126711
  H      1.600096    0.720371    1.380930
  H     -1.723636   -1.700129    0.757262
  H      0.166935   -1.279772    0.118884
  H     -1.558785   -1.447061   -1.071843
  H     -1.897587    0.992451   -0.705520
  H      0.249284    1.110069   -1.386398
  H     -1.744817    0.751290    1.115574
  H      0.265622    2.328609    0.008761
   15
 TRAJECTORY GEOMETRY    -196.173266
  C      1.255937    0.425659    0.368884
  C      1.372664   -0.920531   -0.046804
  C      0.328625    1.261311   -0.301369
  H      2.026796   -1.592019    0.525407
  C     -1.480967    0.396528    0.099746
  C     -1.375712   -1.033484   -0.061428
  H      1.403754   -1.114078   -1.129574
  H      1.581105    0.706634    1.381736
  H     -1.728574   -1.682097    0.754458
  H      0.031572   -1.265606    0.092685
  H     -1.571006   -1.442346   -1.064640
  H     -1.930898    0.987464   -0.704474
  H      0.242867    1.119065   -1.387648
  H     -1.734494    0.762484    1.105171
  H      0.241234    2.312263    0.013109
   15
 TRAJECTORY GEOMETRY    -196.172183
  C      1.258083    0.428717    0.368212
  C      1.365709   -0.924150   -0.046058
  C      0.337594    1.264589   -0.302919
  H      2.024550   -1.592028    0.525456
  C     -1.485835    0.391899    0.100107
  C     -1.382062   -1.032323   -0.061500
  H      1.409015   -1.112895   -1.129903
  H      1.579618    0.706894    1.383187
  H     -1.722473   -1.683145    0.757094
  H      0.052079   -1.265061    0.092480
  H     -1.571689   -1.444210   -1.064044
  H     -1.928042    0.987292   -0.705116
  H      0.244539    1.120151   -1.387855
  H     -1.732341    0.762627    1.105217
  H      0.240917    2.313237    0.014406
   15
 TRAJECTORY GEOMETRY    -196.172836
  C      1.269781    0.445897    0.367616
  C      1.343343   -0.943093   -0.043915
  C      0.421108    1.295519   -0.318377
  H      2.016476   -1.596738    0.530100
  C     -1.543618    0.355482    0.105953
  C     -1.443910   -1.023965   -0.062429
  H      1.438061   -1.109011   -1.129612
  H      1.580771    0.710649    1.387723
  H     -1.672809   -1.694621    0.773203
  H      0.162499   -1.270230    0.099976
  H     -1.561629   -1.454838   -1.064370
  H     -1.904907    0.986638   -0.711922
  H      0.246862    1.119375   -1.386770
  H     -1.717229    0.763376    1.108232
  H      0.246193    2.322337    0.020243
   15
 TRAJECTORY GEOMETRY    -196.172256
  C      1.268068    0.443729    0.367574
  C      1.342305   -0.942338   -0.044068
  C      0.411371    1.292165   -0.316380
  H      2.014891   -1.596165    0.529791
  C     -1.535581    0.359708    0.104410
  C     -1.434492   -1.024603   -0.061818
  H      1.437295   -1.109015   -1.129575
  H      1.577768    0.708936    1.388450
  H     -1.673817   -1.692344    0.773412
  H      0.152352   -1.267222    0.095270
  H     -1.564974   -1.455150   -1.062761
  H     -1.909202    0.985850   -0.711873
  H      0.247392    1.121241   -1.387390
  H     -1.716190    0.764887    1.106813
  H      0.243969    2.321197    0.021180
   15
 TRAJECTORY GEOMETRY    -196.171821
  C      1.266374    0.442256    0.367698
  C      1.344302   -0.940077   -0.044871
  C      0.401357    1.288199   -0.314300
  H      2.010698   -1.598522    0.531423
  C     -1.527095    0.363772    0.102941
  C     -1.428255   -1.024457   -0.061636
  H      1.434659   -1.109676   -1.130633
  H      1.575260    0.707134    1.389018
  H     -1.673234   -1.690314    0.774245
  H      0.142255   -1.265953    0.092788
  H     -1.566126   -1.455029   -1.062111
  H     -1.912008    0.984902   -0.712158
  H      0.247016    1.122168   -1.387630
  H     -1.714156    0.766116    1.105632
  H      0.240920    2.318919    0.021915
   15
 TRAJECTORY GEOMETRY    -196.172183
  C      1.258083    0.428717    0.368212
  C      1.365709   -0.924150   -0.046058
  C      0.337594    1.264589   -0.302919
  H      2.024550   -1.592028    0.525456
  C     -1.485835    0.391899    0.100107
  C     -1.382062   -1.032323   -0.061500
  H      1.409015   -1.112895   -1.129903
  H      1.579618    0.706894    1.383187
  H     -1.722473   -1.683145    0.757094
  H      0.052079   -1.265061    0.092480
  H     -1.571689   -1.444210   -1.064044
  H     -1.928042    0.987292   -0.705116
  H      0.244539    1.120151   -1.387855
  H     -1.732341    0.762627    1.105217
  H      0.240917    2.313237    0.014406
   15
 TRAJECTORY GEOMETRY    -196.172496
  C      1.254818    0.429014    0.368799
  C      1.356523   -0.926829   -0.048534
  C      0.337493    1.265439   -0.302355
  H      1.994953   -1.605006    0.534587
  C     -1.479310    0.392200    0.094888
  C     -1.381397   -1.028576   -0.060774
  H      1.418683   -1.112859   -1.132400
  H      1.563022    0.698743    1.389806
  H     -1.677337   -1.679628    0.773717
  H      0.065967   -1.257808    0.076763
  H     -1.575359   -1.452585   -1.056919
  H     -1.931290    0.981690   -0.710208
  H      0.244482    1.128751   -1.388419
  H     -1.708410    0.772740    1.099672
  H      0.226177    2.309158    0.024800
   15
 TRAJECTORY GEOMETRY    -196.172080
  C      1.255990    0.430424    0.368673
  C      1.355156   -0.928090   -0.048221
  C      0.343927    1.267650   -0.303439
  H      1.996442   -1.604490    0.534341
  C     -1.484014    0.389140    0.095681
  C     -1.386050   -1.027953   -0.060842
  H      1.420411   -1.112566   -1.132251
  H      1.564018    0.699475    1.389779
  H     -1.676743   -1.680706    0.773945
  H      0.073701   -1.258615    0.078212
  H     -1.574627   -1.452965   -1.057369
  H     -1.929432    0.982066   -0.710575
  H      0.244781    1.128142   -1.388482
  H     -1.708888    0.772156    1.100217
  H      0.227570    2.310082    0.024530
   15
 TRAJECTORY GEOMETRY    -196.171821
  C      1.266374    0.442256    0.367698
  C      1.344302   -0.940077   -0.044871
  C      0.401357    1.288199   -0.314300
  H      2.010698   -1.598522    0.531423
  C     -1.527095    0.363772    0.102941
  C     -1.428255   -1.024457   -0.061636
  H      1.434659   -1.109676   -1.130633
  H      1.575260    0.707134    1.389018
  H     -1.673234   -1.690314    0.774245
  H      0.142255   -1.265953    0.092788
  H     -1.566126   -1.455029   -1.062111
  H     -1.912008    0.984902   -0.712158
  H      0.247016    1.122168   -1.387630
  H     -1.714156    0.766116    1.105632
  H      0.240920    2.318919    0.021915
   15
 TRAJECTORY GEOMETRY    -196.171797
  C      1.256619    0.431804    0.368579
  C      1.352276   -0.929866   -0.048233
  C      0.349753    1.269902   -0.304476
  H      1.994661   -1.604822    0.534620
  C     -1.487410    0.386445    0.095712
  C     -1.390435   -1.027270   -0.060642
  H      1.424424   -1.111909   -1.132350
  H      1.562179    0.698999    1.390875
  H     -1.671060   -1.681035    0.776193
  H      0.084233   -1.258435    0.077039
  H     -1.575791   -1.454692   -1.056328
  H     -1.928047    0.981634   -0.711203
  H      0.245839    1.129275   -1.388618
  H     -1.706811    0.772775    1.099837
  H      0.227146    2.310533    0.025750
   15
 TRAJECTORY GEOMETRY    -196.171993
  C      1.262213    0.440370    0.368529
  C      1.341533   -0.939861   -0.047884
  C      0.394874    1.286783   -0.312557
  H      1.990626   -1.607051    0.537411
  C     -1.518945    0.366984    0.098410
  C     -1.423503   -1.023181   -0.060100
  H      1.442683   -1.109529   -1.132247
  H      1.560570    0.700015    1.394138
  H     -1.642793   -1.685615    0.785520
  H      0.140290   -1.261422    0.078694
  H     -1.573149   -1.461410   -1.055213
  H     -1.916779    0.981190   -0.715895
  H      0.248480    1.129900   -1.388539
  H     -1.696890    0.774625    1.100265
  H      0.229485    2.314915    0.029916
