# Supplementary material for: Constrained Structure Minimizations on Hyperspheres for Minimum Energy Path Following
Source: J Chem Inf Model. 2025 Apr 1;65(7):3488–501. doi: 10.1021/acs.jcim.4c02351 (PMC12004539; doi:10.1021/acs.jcim.4c02351)
Supplement: Supplementary file 1 — ci4c02351_si_001.zip [file ci4c02351_si_001.zip › data_availability/rxn11/outputs/SADDLE/5/rxn11-sad.out]

 Executing /home/jasa/demon/6.2.4/object.mpi/deMon.6.2.4.mpi.

node12
node12
node12
node12
node12
node12
node12
node12
node12
node12
node12
node12
node12
node12
node12
node12
node12
node12
node12
node12
node12
node12
node12
node12
(node12:0,1,2,3,4,5,6,7,8,9,10,11,12,13,14,15,16,17,18,19,20,21,22,23)

real	27m55.193s
user	612m3.105s
sys	57m5.046s
37M	.
 ******************************************************************************
 ******************************************************************************
 ***                                                                        ***
 ***                              PROGRAM deMon2k                           ***
 ***                                                                        ***
 ***                        (VERSION 6.2.4, Sep. 2023)                      ***
 ***                                                                        ***
 ***     COPYRIGHT (C) BY THE INTERNATIONAL DEMON DEVELOPERS COMMUNITY      ***
 ***                                                                        ***
 ***  AUTHORS: A.M. Koster, G. Geudtner, A. Alvarez-Ibarra, M.C. Amirani,   ***
 ***           P. Calaminici, A.A.M. Carranza, M.E. Casida, J. Carmona-     ***
 ***           Espindola, J. Cuny, F.A. Delesma, R. Delgado-Venegas, V.D.   ***
 ***           Dominguez, R. Flores-Moreno, G.U. Gamboa, A. Goursot, T.     ***
 ***           Heine, K. Hermann, A. Ipatov, F. Janetzko, A. de la Lande,   ***
 ***           F. Louisnard, J. Martin del Campo, N. Pedroza Montero, L.G.  ***
 ***           M. Pettersson, D. Mejia-Rodriguez, J. Reveles, J. Vasquez-   ***
 ***           Perez, A. Vela, B. Zuniga-Gutierrez and D.R. Salahub         ***
 ***                                                                        ***
 ******************************************************************************
 ******************************************************************************
                                                                                

 FIRST TIMING           DATE: WED OCT 02 12:59:22 2024  TOTAL TIME:       0.096
                                                                                

 INITIALIZATION                   STEP TIME:     0.034  TOTAL TIME:       0.131

 ******************************************************************************

 RXN10

 ******************************************************************************

 
 *** MOLECULAR SIMULATION DATA ***
 
 MOLECULAR CHARGE: 0
 NUMBER OF ATOMS: 15
 MOLECULAR SIMULATION TYPE: QM ONLY
 
 *** MOLECULAR QM DATA ***
 
 MULTIPLICITY: 1
 NUMBER OF QM ATOMS: 15
 NUMBER OF ELECTRONS: 40
 
 *** SCF OPTIONS ***
 
 SCF THEORY: RESTRICTED KOHN-SHAM (RKS)
 DIAGONALIZER: RS
 START GUESS: HUECKEL DENSITY
 SCF TOLERANCE: 0.100E-04
 POTENTIAL DENSITY: FITTED DENSITY
 NUMBER OF SCF ITERATIONS: 1000
 DIIS ACCELERATION: ON
 XC-POTENTIAL: PBE96 - PBE
 GRID TECHNIQUE: FIXED
 GRID PRUNING: ON
 GRID METHOD: DIRECT
 GRID TYPE: (99,590)p
 ATOMIC WEIGHT FUNCTION: BECKE SCREENED
 RADIAL QUADRATURE TYPE: EULER-MACLAURIN
 SCF METHODE: DIRECT & DOUBLE ASYMPTOTIC EXPANSION
 FREEZE AUXILIARY FUNCTIONS: OFF
 ANALYTICAL FIT SOLVER: DIAGONAL SVD
 SVD THRESHOLD: 0.100E-05
 SCF SCREENING: 0.250E-11
 SYMMETRY USE: NONE
 ROTATION OF THE ANGULAR GRIDS: OFF
 SCF PRINTING UNTIL CYCLE 0
 SPHERICAL ORBITALS WILL BE USED
 
 *** SADDLE INTERPOLATION OPTIONS ***
 
 SADDLE TOLERANCE: 0.100
 NUMBER OF INTERPOLATION STEPS: 500
 INTERPOLATION DISTANCE REDUCTION [%]: 5.00
 REACTANT-PRODUCT ALIGNMENT ENABLED
 
 *** PRINT OPTIONS ***
 
 PRINT OPTIMIZATION INFORMATION
 PRINT SADDLE DEBUG OUTPUT
 
 *** OUTPUT OPTIONS ***
 
 SADDLE OPTIMIZATIONS NOT REMOVED
 
 *** ACTIVATED INTERFACE PORTS ***
 
 FILE deMon.mol WILL BE WRITTEN
 
 
 *** GEOMETRY ***


 INPUT ORIENTATION IN ANGSTROM

  NO.  ATOM        X            Y            Z      Z-ATOM   MASS   TYPE OPTXYZ

    1  C        -1.733263     0.054282    -0.423479     6    12.011  QM       
    2  C        -1.979331     1.071776     0.427855     6    12.011  QM       
    3  C        -1.305641    -1.331223    -0.019781     6    12.011  QM       
    4  H        -2.287958     2.059310     0.066150     1     1.008  QM       
    5  H        -1.881685     0.944397     1.514228     1     1.008  QM       
    6  H        -1.844996     0.233270    -1.503857     1     1.008  QM       
    7  H        -1.222485    -1.426544     1.076485     1     1.008  QM       
    8  H        -2.026064    -2.089261    -0.380171     1     1.008  QM       
    9  H        -0.326827    -1.587742    -0.467633     1     1.008  QM       
   10  H         1.168148     0.948111    -0.225069     1     1.008  QM       
   11  C         2.227803     0.682119    -0.328679     6    12.011  QM       
   12  C         2.758196    -0.372185     0.319690     6    12.011  QM       
   13  H         3.817356    -0.639386     0.217388     1     1.008  QM       
   14  H         2.838341     1.314378    -0.985538     1     1.008  QM       
   15  H         2.150317    -1.005000     0.978716     1     1.008  QM       


 
 
 *** ERI STATISTIC ***
 
 Est. Integrated ERIs: 5081330
 Est. Asymptotic ERIS: 0
                                                                                

 INPUT                            STEP TIME:     0.087  TOTAL TIME:       0.219
 
 *** THE INPUT ORIENTATION IS USED ***
 
 POINT GROUP: C1
 
 GROUP ORDER: 1


 STANDARD ORIENTATION IN ANGSTROM

  NO.  ATOM        X              Y              Z        Z-ATOM   MASS   TYPE

    1  C        -1.733263       0.054282      -0.423479       6    12.011  QM
    2  C        -1.979331       1.071776       0.427855       6    12.011  QM
    3  C        -1.305641      -1.331223      -0.019781       6    12.011  QM
    4  H        -2.287958       2.059310       0.066150       1     1.008  QM
    5  H        -1.881685       0.944397       1.514228       1     1.008  QM
    6  H        -1.844996       0.233270      -1.503857       1     1.008  QM
    7  H        -1.222485      -1.426544       1.076485       1     1.008  QM
    8  H        -2.026064      -2.089261      -0.380171       1     1.008  QM
    9  H        -0.326827      -1.587742      -0.467633       1     1.008  QM
   10  H         1.168148       0.948111      -0.225069       1     1.008  QM
   11  C         2.227803       0.682119      -0.328679       6    12.011  QM
   12  C         2.758196      -0.372185       0.319690       6    12.011  QM
   13  H         3.817356      -0.639386       0.217388       1     1.008  QM
   14  H         2.838341       1.314378      -0.985538       1     1.008  QM
   15  H         2.150317      -1.005000       0.978716       1     1.008  QM
                                                                                

 SYMMETRY ANALYSIS                STEP TIME:     0.000  TOTAL TIME:       0.223
 
 NUMBER OF TB ORBITALS: 35
                                                                                

 START GUESS                      STEP TIME:     0.985  TOTAL TIME:       1.208
 
 
 GENERAL BASIS SET: (DZVP-GGA)
 
 NUMBER OF SHELLS: 60
 NUMBER OF ORBITALS: 125
 NUMBER OF PRIMITIVE GAUSSIAN EXPONENTS: 135
 
 
 GENERAL AUXIS SET: (GEN-A2*)
 
 NUMBER OF AUXILIARY FUNCTION SETS: 75
 NUMBER OF AUXILIARY FUNCTION SHELLS: 175
 NUMBER OF AUXILIARY FUNCTION: 685
 
 
 
 *** WARNING IN INVCDERI ***
 
 *** SVD THRESHOLD CHANGED TO: 0.892E-06 ***
 
 
 
 *** WARNING IN INVCDERI ***
 
 *** 21 COULOMB EIGENVALUES ARE QUENCHED ***
                                                                                

 MPI AUXILIARY FUNCTION FIT       STEP TIME:     0.122  TOTAL TIME:       1.339  
                                                                                

 CORE INTEGRALS                   STEP TIME:     0.137  TOTAL TIME:       1.347
                                                                                

 NULLSPACE                        STEP TIME:     0.009  TOTAL TIME:       1.364
                                                                                

 FIXED GRID GENERATION            STEP TIME:     0.000  TOTAL TIME:       1.398

 CYCLE:    1    EUPPER =     -315.866589531931    CDMIX =        0.300000000000
 CYCLE:    1    ELOWER =     -549.485105642686    SHIFT =        0.000000000000
 CYCLE:    1    EXC    =      -29.393734472536    ERCDC =       16.678727388950
 CYCLE:    1    ETOTAL =     -345.260324004467    ERROR =      233.618516110755

 CYCLE:    2    EUPPER =     -313.978147239317    CDMIX =        0.300000000000
 CYCLE:    2    ELOWER =     -315.237278216815    SHIFT =        0.000000000000
 CYCLE:    2    EXC    =      -29.983949589358    ERCDC =        0.784374977862
 CYCLE:    2    ETOTAL =     -343.962096828674    ERROR =        1.259130977498

 CYCLE:    3    EUPPER =     -315.039011707449    CDMIX =        0.300000000000
 CYCLE:    3    ELOWER =     -315.242035403420    SHIFT =        0.000000000000
 CYCLE:    3    EXC    =      -30.258000087992    ERCDC =        0.278726235714
 CYCLE:    3    ETOTAL =     -345.297011795442    ERROR =        0.203023695971

 CYCLE:    4    EUPPER =     -315.311727613774    CDMIX =        0.300000000000
 CYCLE:    4    ELOWER =     -315.362301216914    SHIFT =        0.000000000000
 CYCLE:    4    EXC    =      -30.392343109606    ERCDC =        0.109963089984
 CYCLE:    4    ETOTAL =     -345.704070723381    ERROR =        0.050573603140

 CYCLE:    5    EUPPER =     -315.399485248118    CDMIX =        0.300000000000
 CYCLE:    5    ELOWER =     -315.417335143080    SHIFT =        0.000000000000
 CYCLE:    5    EXC    =      -30.464747520600    ERCDC =        0.054865897157
 CYCLE:    5    ETOTAL =     -345.864232768718    ERROR =        0.017849894962

 CYCLE:    6    EUPPER =     -315.432738151230    CDMIX =        0.300000000000
 CYCLE:    6    ELOWER =     -315.439806139331    SHIFT =        0.000000000000
 CYCLE:    6    EXC    =      -30.506915454039    ERCDC =        0.032393637492
 CYCLE:    6    ETOTAL =     -345.939653605270    ERROR =        0.007067988101

 CYCLE:    7    EUPPER =     -315.447621844935    CDMIX =        0.300000000000
 CYCLE:    7    ELOWER =     -315.450496098953    SHIFT =        0.000000000000
 CYCLE:    7    EXC    =      -30.532529963814    ERCDC =        0.020537447720
 CYCLE:    7    ETOTAL =     -345.980151808749    ERROR =        0.002874254018

 CYCLE:    8    EUPPER =     -315.455198802283    CDMIX =        0.300000000000
 CYCLE:    8    ELOWER =     -315.456376604877    SHIFT =        0.000000000000
 CYCLE:    8    EXC    =      -30.573475738100    EDIIS =        0.013050611607
 CYCLE:    8    ETOTAL =     -346.028674540383    ERROR =        0.001177802594

 CYCLE:    9    EUPPER =     -315.463352078906    CDMIX =        0.300000000000
 CYCLE:    9    ELOWER =     -315.463362548779    SHIFT =        0.000000000000
 CYCLE:    9    EXC    =      -30.575507112646    EDIIS =        0.001957794883
 CYCLE:    9    ETOTAL =     -346.038859191552    ERROR =        0.000010469873

 CYCLE:   10    EUPPER =     -315.466418017778    CDMIX =        0.300000000000
 CYCLE:   10    ELOWER =     -315.466418587666    SHIFT =        0.000000000000
 CYCLE:   10    EXC    =      -30.575289827856    EDIIS =        0.000448102077
 CYCLE:   10    ETOTAL =     -346.041707845634    ERROR =        0.000000569888

 CYCLE:   11    EUPPER =     -315.465946884979    CDMIX =        0.100000000000
 CYCLE:   11    ELOWER =     -315.465946907924    SHIFT =        0.000000000000
 CYCLE:   11    EXC    =      -30.575265951423    ERCDC =        0.000127464785
 CYCLE:   11    ETOTAL =     -346.041212836402    ERROR =        0.000000022945
 
 *** SCF CONVERGED ***
 

 ELECTRONIC CORE ENERGY      =       -558.879074430
 ELECTRONIC COULOMB ENERGY   =        243.413127545
 ELECTRONIC HARTREE ENERGY   =       -315.465946885

 EXCHANGE ENERGY             =        -29.321941169
 CORRELATION ENERGY          =         -1.253324782
 EXCHANGE-CORRELATION ENERGY =        -30.575265951

 ELECTRONIC SCF ENERGY       =       -346.041212836
 NUCLEAR-REPULSION ENERGY    =        149.831279052
 TOTAL SCF ENERGY            =       -196.209933784
                                                                                

 SCF ITERATION                    STEP TIME:     1.460  TOTAL TIME:       2.962
 
 
 
 *********************************************
 *** TRANSITION STATE SADDLE INTERPOLATION ***
 *********************************************


 UNRELAXED COORDINATES OF SADDLE STEP 0 IN ANGSTROM

  NO.  ATOM        X              Y              Z        Z-ATOM   MASS   TYPE

    1  C         1.158069       0.213619       0.401763       6    12.011  QM
    2  C         2.112390      -0.575142      -0.133607       6    12.011  QM
    3  C         0.041243       0.882651      -0.359737       6    12.011  QM
    4  H         2.899578      -1.023705       0.483271       1     1.008  QM
    5  C        -1.367484       0.516486       0.164221       6    12.011  QM
    6  C        -1.732666      -0.960733      -0.042614       6    12.011  QM
    7  H         2.135270      -0.792356      -1.209838       1     1.008  QM
    8  H         1.173951       0.398573       1.488342       1     1.008  QM
    9  H        -2.740073      -1.183447       0.350194       1     1.008  QM
   10  H        -1.013610      -1.626727       0.466051       1     1.008  QM
   11  H        -1.724442      -1.224434      -1.116339       1     1.008  QM
   12  H        -2.111695       1.158268      -0.343978       1     1.008  QM
   13  H         0.120329       0.627735      -1.434297       1     1.008  QM
   14  H        -1.428219       0.768417       1.241268       1     1.008  QM
   15  H         0.167981       1.981529      -0.282481       1     1.008  QM


 UNRELAXED SCF-ENERGY CALCULATED IN 12 CYCLES
 
 UNRELAXED TOTAL SADDLE ENERGY = -196.251128824868
 


 ALIGNED COORDINATES OF REFERENCE STRUCTURE IN ANGSTROM

  NO.  ATOM        X              Y              Z        Z-ATOM   MASS   TYPE

    1  C         1.158069       0.213619       0.401763       6    12.011  QM
    2  C         2.112390      -0.575142      -0.133607       6    12.011  QM
    3  C         0.041243       0.882651      -0.359736       6    12.011  QM
    4  H         2.899578      -1.023705       0.483270       1     1.008  QM
    5  C        -1.367484       0.516486       0.164221       6    12.011  QM
    6  C        -1.732666      -0.960733      -0.042614       6    12.011  QM
    7  H         2.135270      -0.792355      -1.209838       1     1.008  QM
    8  H         1.173951       0.398572       1.488342       1     1.008  QM
    9  H        -2.740073      -1.183447       0.350193       1     1.008  QM
   10  H        -1.013610      -1.626727       0.466050       1     1.008  QM
   11  H        -1.724442      -1.224433      -1.116340       1     1.008  QM
   12  H        -2.111695       1.158268      -0.343977       1     1.008  QM
   13  H         0.120329       0.627736      -1.434297       1     1.008  QM
   14  H        -1.428219       0.768416       1.241269       1     1.008  QM
   15  H         0.167981       1.981529      -0.282480       1     1.008  QM


 ALIGNED COORDINATES OF REACTANT IN ANGSTROM

  NO.  ATOM        X              Y              Z        Z-ATOM   MASS   TYPE

    1  C         1.630778       0.676831       0.262574       6    12.011  QM
    2  C         1.685168      -0.797650      -0.034755       6    12.011  QM
    3  C         1.449123       1.649488      -0.654788       6    12.011  QM
    4  H         2.646971      -1.233325       0.294842       1     1.008  QM
    5  C        -2.298079      -0.099793       0.495275       6    12.011  QM
    6  C        -2.471614      -1.317876      -0.051914       6    12.011  QM
    7  H         1.565910      -0.998390      -1.113310       1     1.008  QM
    8  H         1.746585       0.964507       1.318779       1     1.008  QM
    9  H        -3.362188      -1.923285       0.157943       1     1.008  QM
   10  H         0.889541      -1.339366       0.511113       1     1.008  QM
   11  H        -1.728004      -1.752027      -0.732240       1     1.008  QM
   12  H        -1.406711       0.504554       0.284129       1     1.008  QM
   13  H         1.328136       1.414512      -1.720675       1     1.008  QM
   14  H        -3.044130       0.332762       1.173711       1     1.008  QM
   15  H         1.418978       2.707353      -0.369628       1     1.008  QM

 SIMILARITY INDEX: 0.741
 


 UNRELAXED COORDINATES OF SADDLE STEP 1 IN ANGSTROM

  NO.  ATOM        X              Y              Z        Z-ATOM   MASS   TYPE

    1  C         1.181704       0.236779       0.394804       6    12.011  QM
    2  C         2.091029      -0.586267      -0.128665       6    12.011  QM
    3  C         0.111637       0.920993      -0.374489       6    12.011  QM
    4  H         2.886948      -1.034186       0.473849       1     1.008  QM
    5  C        -1.414014       0.485672       0.180774       6    12.011  QM
    6  C        -1.769613      -0.978590      -0.043079       6    12.011  QM
    7  H         2.106802      -0.802657      -1.205012       1     1.008  QM
    8  H         1.202583       0.426869       1.479864       1     1.008  QM
    9  H        -2.771179      -1.220439       0.340581       1     1.008  QM
   10  H        -0.918452      -1.612359       0.468303       1     1.008  QM
   11  H        -1.724620      -1.250813      -1.097135       1     1.008  QM
   12  H        -2.076446       1.125582      -0.312572       1     1.008  QM
   13  H         0.180719       0.667075      -1.448615       1     1.008  QM
   14  H        -1.509015       0.746634       1.237891       1     1.008  QM
   15  H         0.230531       2.017820      -0.286837       1     1.008  QM


 UNRELAXED SCF-ENERGY CALCULATED IN 12 CYCLES
 
 UNRELAXED TOTAL SADDLE ENERGY = -196.237255497881
 
 
 
 
 ***************************************
 *** MOLECULAR GEOMETRY OPTIMIZATION ***
 ***************************************
 
 INTERPOLATION DISTANCE: 8.0276544225
 
 *** ACTIVE DEGREES OF FREEDOM: 39 ***
 
 *** ENTERING OPTIMIZATION CYCLE: 1 ***
 

 PROJECTED CARTESIAN GRADIENTS IN A.U.

  NO.  ATOM        X             Y             Z

    1  C        0.012807     -0.005764     -0.009992
    2  C       -0.005436      0.011850      0.007244
    3  C        0.044583      0.007187     -0.009746
    4  H        0.003592      0.003648     -0.001930
    5  C       -0.048243     -0.004608      0.009613
    6  C       -0.028614      0.004862     -0.009585
    7  H        0.002154      0.000751      0.000271
    8  H        0.002766     -0.000358     -0.000105
    9  H        0.002602     -0.000241     -0.000261
   10  H        0.036456     -0.015108      0.014738
   11  H        0.004098     -0.001976      0.013282
   12  H        0.030420     -0.028683      0.025559
   13  H        0.001969     -0.000978      0.000354
   14  H       -0.002630     -0.002673     -0.007259
   15  H        0.004536     -0.001078     -0.001619


 ACTIVE CARTESIAN GRADIENTS

              1          2          3          4          5          6
           0.014187  -0.007135  -0.012160  -0.003732   0.012915   0.002878

              7          8          9         10         11         12
           0.055552   0.005013  -0.012205   0.008095   0.001614  -0.002568

             13         14         15         16         17         18
          -0.036772   0.001093   0.002596  -0.039076   0.020031  -0.020443

             19         20         21         22         23         24
          -0.007537   0.000269  -0.001509  -0.009657  -0.000291  -0.000945

             25         26         27         28         29         30
          -0.014603   0.014348  -0.014498   0.014934  -0.008655   0.005372

             31         32         33         34         35         36
          -0.009175   0.012518  -0.000079   0.025402  -0.018452   0.023757

             37         38         39
          -0.003707   0.001085  -0.001580


 FULL LOCAL GRADIENT

              1          2          3          4          5          6
          -0.063650   0.015424   0.010486  -0.001171  -0.014634  -0.002791

              7          8          9         10         11         12
          -0.022564   0.013242   0.002327  -0.012964  -0.009592  -0.003729

             13         14         15         16         17         18
           0.021974  -0.008152   0.002813   0.004138  -0.017121   0.018667

             19         20         21         22         23         24
          -0.020108  -0.016079  -0.001308   0.017848   0.003018  -0.010634

             25         26         27         28         29         30
          -0.012924  -0.018507   0.013176   0.007038   0.013526  -0.007024

             31         32         33         34         35         36
          -0.008170  -0.016543   0.011541  -0.020131   0.003206  -0.000625

             37         38         39
           0.012127  -0.002358  -0.025164


 TANGENTIAL LOCAL GRADIENTS IN A.U.

              1          2          3          4          5          6
           0.015424   0.010486  -0.001171  -0.014634  -0.002791  -0.022564

              7          8          9         10         11         12
           0.013242   0.002327  -0.012964  -0.009592  -0.003729   0.021974

             13         14         15         16         17         18
          -0.008152   0.002813   0.004138  -0.017121   0.018667  -0.020108

             19         20         21         22         23         24
          -0.016079  -0.001308   0.017848   0.003018  -0.010634  -0.012924

             25         26         27         28         29         30
          -0.018507   0.013176   0.007038   0.013526  -0.007024  -0.008170

             31         32         33         34         35         36
          -0.016543   0.011541  -0.020131   0.003206  -0.000625   0.012127

             37         38
          -0.002358  -0.025164
 
 RMSQ FORCE :   0.0130754  MAXIMUM :   0.0003000  CONVERGED : NO
 MAX FORCE  :   0.0251644  MAXIMUM :   0.0004500  CONVERGED : NO
 RMSQ FORCE6:   4.9869246  MAXIMUM6:   0.0003000  CONVERGED : NO
 MAX FORCE6 :   4.9748356  MAXIMUM6:   0.0004500  CONVERGED : NO
 


 HESSIAN EIGENVALUES


                1           2           3           4           5           6
             1.00000     1.00000     1.00000     1.00000     1.00000     1.00000
 


                7           8           9          10          11          12
             1.00000     1.00000     1.00000     1.00000     1.00000     1.00000
 


               13          14          15          16          17          18
             1.00000     1.00000     1.00000     1.00000     1.00000     1.00000
 


               19          20          21          22          23          24
             1.00000     1.00000     1.00000     1.00000     1.00000     1.00000
 


               25          26          27          28          29          30
             1.00000     1.00000     1.00000     1.00000     1.00000     1.00000
 


               31          32          33          34          35          36
             1.00000     1.00000     1.00000     1.00000     1.00000     1.00000
 


               37          38
             1.00000     1.00000
 


 LAMBDA FOR LMQA STEP: 0.00

  |TANGENTIAL STEP| =   0.080602  |PARALLEL STEP| =   0.000405


 STEP IN NORMAL COORDINATES

              1          2          3          4          5          6
          -0.007968   0.014427   0.009175  -0.003455  -0.016461  -0.002614

              7          8          9         10         11         12
          -0.031634   0.005200   0.006436  -0.010961  -0.006444  -0.001323

             13         14         15         16         17         18
           0.028125  -0.005031   0.000456   0.019712  -0.018454   0.019488

             19         20         21         22         23         24
          -0.008180  -0.010078  -0.000291   0.014984   0.002098  -0.006855

             25         26         27         28         29         30
          -0.005121  -0.017493   0.013491   0.002105   0.012537  -0.006702

             31         32         33         34         35         36
          -0.005062  -0.015910   0.009996  -0.020825   0.005475  -0.004214

             37         38         39
           0.010886  -0.002182  -0.023340

 DISPLACEMENT STEP IN ANGSTROM

  NO.  ATOM        X             Y             Z

    1  C       -0.003806      0.006371      0.004141
    2  C       -0.001217     -0.008442     -0.003134
    3  C       -0.013361      0.002058      0.002802
    4  H       -0.004095     -0.003710     -0.000417
    5  C        0.017927     -0.001716     -0.002624
    6  C        0.008578     -0.004681      0.005079
    7  H       -0.005729     -0.002126      0.000579
    8  H        0.002723      0.004447     -0.001261
    9  H       -0.006388     -0.005217     -0.001284
   10  H       -0.005191      0.010290     -0.007427
   11  H       -0.002504     -0.002807     -0.004089
   12  H       -0.010864      0.010415     -0.008787
   13  H        0.007958      0.006465     -0.002387
   14  H       -0.010987     -0.001707      0.003311
   15  H        0.007044      0.006079      0.000136


 ACTIVE CARTESIAN DISPLACEMENT STEP

              1          2          3          4          5          6
          -0.007968   0.014427   0.009175  -0.003455  -0.016461  -0.002614

              7          8          9         10         11         12
          -0.031634   0.005200   0.006436  -0.010961  -0.006444  -0.001323

             13         14         15         16         17         18
           0.028125  -0.005031   0.000456   0.019712  -0.018454   0.019488

             19         20         21         22         23         24
          -0.008180  -0.010078  -0.000291   0.014984   0.002098  -0.006855

             25         26         27         28         29         30
          -0.005121  -0.017493   0.013491   0.002105   0.012537  -0.006702

             31         32         33         34         35         36
          -0.005062  -0.015910   0.009996  -0.020825   0.005475  -0.004214

             37         38         39
           0.010886  -0.002182  -0.023340
 
 PREDICTED ENERGY CHANGE: -0.003222513
 
 INTERPOLATION DISTANCE: 8.0276544225
 
 *** SCFTOL TIGHTEN TO 0.100E-06 ***
 
 *** CDFTOL TIGHTEN TO 0.750E-04 ***


 COORDINATES OF OPTIMIZATION STEP 1 IN ANGSTROM

  NO.  ATOM        X              Y              Z        Z-ATOM   MASS   TYPE

    1  C         1.177898       0.243150       0.398945       6    12.011  QM
    2  C         2.089812      -0.594709      -0.131799       6    12.011  QM
    3  C         0.098276       0.923051      -0.371687       6    12.011  QM
    4  H         2.882853      -1.037896       0.473432       1     1.008  QM
    5  C        -1.396087       0.483956       0.178150       6    12.011  QM
    6  C        -1.761035      -0.983271      -0.038000       6    12.011  QM
    7  H         2.101073      -0.804783      -1.204433       1     1.008  QM
    8  H         1.205306       0.431316       1.478603       1     1.008  QM
    9  H        -2.777567      -1.225656       0.339297       1     1.008  QM
   10  H        -0.923643      -1.602069       0.460876       1     1.008  QM
   11  H        -1.727124      -1.253620      -1.101224       1     1.008  QM
   12  H        -2.087310       1.135997      -0.321359       1     1.008  QM
   13  H         0.188677       0.673540      -1.451002       1     1.008  QM
   14  H        -1.520002       0.744927       1.241202       1     1.008  QM
   15  H         0.237575       2.023899      -0.286701       1     1.008  QM


 
 NEW SCF-ENERGY CALCULATED IN 10 CYCLES
 

 TOTAL ENERGY    =       -196.242121269

 ENERGY CHANGE =         -0.004865771
 ENERGY RATIO  =          1.509930863
 TRUST RADIUS  =          0.200000000
 
 BFGS DELTA*GAMMA: 0.321E-02
 
 BFGS DELTA*DE2*DELTA: 0.650E-02
 
 *** ENTERING OPTIMIZATION CYCLE: 2 ***
 

 PROJECTED CARTESIAN GRADIENTS IN A.U.

  NO.  ATOM        X             Y             Z

    1  C        0.000115      0.005579      0.000320
    2  C        0.002490     -0.000201     -0.000495
    3  C        0.032274      0.007674     -0.009709
    4  H        0.000709      0.004023     -0.001956
    5  C       -0.027361     -0.014166      0.010047
    6  C       -0.021412      0.006077     -0.005522
    7  H        0.001312      0.001819      0.003286
    8  H        0.001498     -0.000836     -0.003438
    9  H       -0.005898     -0.000916     -0.000753
   10  H        0.028306     -0.007965      0.009380
   11  H        0.002428     -0.001472      0.007036
   12  H        0.015915     -0.013164      0.013908
   13  H        0.003385     -0.000446     -0.003261
   14  H       -0.006161     -0.000846     -0.003660
   15  H        0.006467      0.002673     -0.002043


 ACTIVE CARTESIAN GRADIENTS

              1          2          3          4          5          6
           0.000128   0.006601   0.000200   0.003192   0.003762   0.000168

              7          8          9         10         11         12
           0.039575   0.007160  -0.011274   0.003786   0.004005  -0.002342

             13         14         15         16         17         18
          -0.018960  -0.010994   0.006376  -0.025515   0.011706  -0.010402

             19         20         21         22         23         24
          -0.004732   0.001197   0.002187  -0.005656  -0.002170  -0.003499

             25         26         27         28         29         30
          -0.016860   0.007353  -0.008563   0.015249  -0.005969   0.003914

             31         32         33         34         35         36
          -0.004773   0.004734   0.001466   0.012772  -0.010909   0.015462

             37         38         39
          -0.000013  -0.002270  -0.006447


 FULL LOCAL GRADIENT

              1          2          3          4          5          6
          -0.049709  -0.004252  -0.001733  -0.005357  -0.004162  -0.000147

              7          8          9         10         11         12
          -0.017675   0.005640   0.004072  -0.007231  -0.009750  -0.002208

             13         14         15         16         17         18
           0.008260   0.006103  -0.002503   0.000553  -0.009483   0.008961

             19         20         21         22         23         24
          -0.014440  -0.012087  -0.004135   0.011202   0.004044  -0.004516

             25         26         27         28         29         30
          -0.003019  -0.010326   0.007466   0.001443   0.009632  -0.005139

             31         32         33         34         35         36
          -0.008509  -0.007701   0.007302  -0.008571  -0.000696   0.001843

             37         38         39
           0.006199   0.001335  -0.013818


 TANGENTIAL LOCAL GRADIENTS IN A.U.

              1          2          3          4          5          6
          -0.004252  -0.001733  -0.005357  -0.004162  -0.000147  -0.017675

              7          8          9         10         11         12
           0.005640   0.004072  -0.007231  -0.009750  -0.002208   0.008260

             13         14         15         16         17         18
           0.006103  -0.002503   0.000553  -0.009483   0.008961  -0.014440

             19         20         21         22         23         24
          -0.012087  -0.004135   0.011202   0.004044  -0.004516  -0.003019

             25         26         27         28         29         30
          -0.010326   0.007466   0.001443   0.009632  -0.005139  -0.008509

             31         32         33         34         35         36
          -0.007701   0.007302  -0.008571  -0.000696   0.001843   0.006199

             37         38
           0.001335  -0.013818

 COSANG =         0.861573524
 
 RMSQ FORCE :   0.0075788  MAXIMUM :   0.0003000  CONVERGED : NO
 MAX FORCE  :   0.0176748  MAXIMUM :   0.0004500  CONVERGED : NO
 RMSQ FORCE6:   4.4653579  MAXIMUM6:   0.0003000  CONVERGED : NO
 MAX FORCE6 :   4.4563284  MAXIMUM6:   0.0004500  CONVERGED : NO
 RMSQ DR    :   0.0129068  MAXIMUM :   0.0012000  CONVERGED : NO
 MAX DR     :   0.0316342  MAXIMUM :   0.0018000  CONVERGED : NO
 


 HESSIAN EIGENVALUES


                1           2           3           4           5           6
             0.38244     1.00000     1.00000     1.00000     1.00000     1.00000
 


                7           8           9          10          11          12
             1.00000     1.00000     1.00000     1.00000     1.00000     1.00000
 


               13          14          15          16          17          18
             1.00000     1.00000     1.00000     1.00000     1.00000     1.00000
 


               19          20          21          22          23          24
             1.00000     1.00000     1.00000     1.00000     1.00000     1.00000
 


               25          26          27          28          29          30
             1.00000     1.00000     1.00000     1.00000     1.00000     1.00000
 


               31          32          33          34          35          36
             1.00000     1.00000     1.00000     1.00000     1.00000     1.00000
 


               37          38
             1.00000     1.28463
 


 LAMBDA FOR LMQA STEP: 0.00

  |TANGENTIAL STEP| =   0.120392  |PARALLEL STEP| =   0.000903


 STEP IN NORMAL COORDINATES

              1          2          3          4          5          6
           0.006744   0.003350  -0.001918  -0.018957  -0.018865  -0.000917

              7          8          9         10         11         12
          -0.053128   0.003601   0.015865  -0.016002  -0.017920  -0.001957

             13         14         15         16         17         18
           0.034381   0.014129  -0.007892   0.027779  -0.027628   0.026282

             19         20         21         22         23         24
          -0.018174  -0.021408  -0.007327   0.025070   0.008004  -0.007669

             25         26         27         28         29         30
           0.000988  -0.025976   0.020376  -0.003074   0.022564  -0.012332

             31         32         33         34         35         36
          -0.014637  -0.020517   0.016173  -0.025882   0.003345  -0.001856

             37         38         39
           0.015333   0.002077  -0.034710

 DISPLACEMENT STEP IN ANGSTROM

  NO.  ATOM        X             Y             Z

    1  C        0.003221      0.001566     -0.000698
    2  C       -0.009529     -0.006142      0.000510
    3  C       -0.022969      0.001792      0.007646
    4  H       -0.005651     -0.008376     -0.000353
    5  C        0.023443      0.007915     -0.007735
    6  C        0.015524     -0.011493      0.007681
    7  H       -0.010665     -0.005381     -0.002184
    8  H        0.005979      0.009201      0.001123
    9  H       -0.003858     -0.009352     -0.001883
   10  H       -0.009692      0.015725     -0.012038
   11  H       -0.003985     -0.005526     -0.004283
   12  H       -0.012552      0.010135     -0.010398
   13  H        0.013389      0.012178     -0.000839
   14  H       -0.016863     -0.004675      0.004206
   15  H        0.010450      0.008032      0.001090


 ACTIVE CARTESIAN DISPLACEMENT STEP

              1          2          3          4          5          6
           0.006744   0.003350  -0.001918  -0.018957  -0.018865  -0.000917

              7          8          9         10         11         12
          -0.053128   0.003601   0.015865  -0.016002  -0.017920  -0.001957

             13         14         15         16         17         18
           0.034381   0.014129  -0.007892   0.027779  -0.027628   0.026282

             19         20         21         22         23         24
          -0.018174  -0.021408  -0.007327   0.025070   0.008004  -0.007669

             25         26         27         28         29         30
           0.000988  -0.025976   0.020376  -0.003074   0.022564  -0.012332

             31         32         33         34         35         36
          -0.014637  -0.020517   0.016173  -0.025882   0.003345  -0.001856

             37         38         39
           0.015333   0.002077  -0.034710
 
 PREDICTED ENERGY CHANGE: -0.002758029
 
 INTERPOLATION DISTANCE: 8.0276544225


 COORDINATES OF OPTIMIZATION STEP 2 IN ANGSTROM

  NO.  ATOM        X              Y              Z        Z-ATOM   MASS   TYPE

    1  C         1.181118       0.244716       0.398247       6    12.011  QM
    2  C         2.080283      -0.600852      -0.131289       6    12.011  QM
    3  C         0.075308       0.924843      -0.364040       6    12.011  QM
    4  H         2.877202      -1.046273       0.473079       1     1.008  QM
    5  C        -1.372644       0.491871       0.170415       6    12.011  QM
    6  C        -1.745511      -0.994764      -0.030319       6    12.011  QM
    7  H         2.090409      -0.810163      -1.206617       1     1.008  QM
    8  H         1.211285       0.440518       1.479726       1     1.008  QM
    9  H        -2.781425      -1.235008       0.337414       1     1.008  QM
   10  H        -0.933335      -1.586344       0.448838       1     1.008  QM
   11  H        -1.731109      -1.259147      -1.105507       1     1.008  QM
   12  H        -2.099862       1.146133      -0.331757       1     1.008  QM
   13  H         0.202066       0.685719      -1.451841       1     1.008  QM
   14  H        -1.536865       0.740253       1.245408       1     1.008  QM
   15  H         0.248025       2.031930      -0.285611       1     1.008  QM


 
 NEW SCF-ENERGY CALCULATED IN 10 CYCLES
 

 TOTAL ENERGY    =       -196.244957898

 ENERGY CHANGE =         -0.002836628
 ENERGY RATIO  =          1.028498495
 TRUST RADIUS  =          0.200000000
 
 BFGS DELTA*GAMMA: 0.553E-02
 
 BFGS DELTA*DE2*DELTA: 0.556E-02
 
 *** ENTERING OPTIMIZATION CYCLE: 3 ***
 

 PROJECTED CARTESIAN GRADIENTS IN A.U.

  NO.  ATOM        X             Y             Z

    1  C        0.004779      0.000728     -0.002152
    2  C       -0.006616      0.000883      0.002309
    3  C        0.009347      0.006623     -0.004081
    4  H        0.000080      0.001797     -0.000476
    5  C       -0.002641     -0.010349      0.003306
    6  C       -0.006380     -0.002760      0.002544
    7  H        0.000669      0.002324      0.001699
    8  H       -0.000390     -0.000767     -0.001482
    9  H       -0.015898     -0.001294     -0.002465
   10  H        0.011564      0.005020     -0.001633
   11  H       -0.000246      0.000357     -0.000767
   12  H        0.004201     -0.000120      0.005406
   13  H        0.006729      0.000870     -0.007817
   14  H       -0.010906      0.000193      0.002732
   15  H        0.009417      0.008451     -0.001846


 ACTIVE CARTESIAN GRADIENTS

              1          2          3          4          5          6
           0.005295   0.000740  -0.002777  -0.006438   0.000556   0.001654

              7          8          9         10         11         12
           0.011238   0.006985  -0.005031   0.000803   0.002777  -0.001122

             13         14         15         16         17         18
          -0.000007  -0.008852   0.002119  -0.005460  -0.005676   0.004610

             19         20         21         22         23         24
          -0.000364   0.001253   0.001262  -0.000495  -0.001332  -0.001941

             25         26         27         28         29         30
          -0.018324  -0.001615  -0.001663   0.008251   0.002926  -0.000783

             31         32         33         34         35         36
          -0.002629  -0.001667   0.000826   0.002014  -0.004742   0.009008

             37         38         39
           0.005762  -0.007051  -0.014218


 FULL LOCAL GRADIENT

              1          2          3          4          5          6
          -0.028182   0.003506   0.001411   0.002565  -0.002490  -0.001488

              7          8          9         10         11         12
           0.001259  -0.001984   0.001987  -0.002169  -0.005091  -0.000752

             13         14         15         16         17         18
          -0.004230   0.007016  -0.000650  -0.003316   0.006485  -0.005150

             19         20         21         22         23         24
          -0.005503  -0.004499  -0.001830   0.002112   0.001883  -0.000495

             25         26         27         28         29         30
           0.011016   0.000435   0.001124  -0.000987  -0.001375   0.000275

             31         32         33         34         35         36
          -0.003321   0.000382   0.003146  -0.000016  -0.000511  -0.001077

             37         38         39
          -0.002899   0.006596   0.003742


 TANGENTIAL LOCAL GRADIENTS IN A.U.

              1          2          3          4          5          6
           0.003506   0.001411   0.002565  -0.002490  -0.001488   0.001259

              7          8          9         10         11         12
          -0.001984   0.001987  -0.002169  -0.005091  -0.000752  -0.004230

             13         14         15         16         17         18
           0.007016  -0.000650  -0.003316   0.006485  -0.005150  -0.005503

             19         20         21         22         23         24
          -0.004499  -0.001830   0.002112   0.001883  -0.000495   0.011016

             25         26         27         28         29         30
           0.000435   0.001124  -0.000987  -0.001375   0.000275  -0.003321

             31         32         33         34         35         36
           0.000382   0.003146  -0.000016  -0.000511  -0.001077  -0.002899

             37         38
           0.006596   0.003742

 COSANG =         0.035212434
 
 RMSQ FORCE :   0.0036031  MAXIMUM :   0.0003000  CONVERGED : NO
 MAX FORCE  :   0.0110161  MAXIMUM :   0.0004500  CONVERGED : NO
 RMSQ FORCE6:   3.8701951  MAXIMUM6:   0.0003000  CONVERGED : NO
 MAX FORCE6 :   3.8644567  MAXIMUM6:   0.0004500  CONVERGED : NO
 RMSQ DR    :   0.0192787  MAXIMUM :   0.0012000  CONVERGED : NO
 MAX DR     :   0.0531279  MAXIMUM :   0.0018000  CONVERGED : NO
 


 HESSIAN EIGENVALUES


                1           2           3           4           5           6
             0.33861     0.99998     1.00000     1.00000     1.00000     1.00000
 


                7           8           9          10          11          12
             1.00000     1.00000     1.00000     1.00000     1.00000     1.00000
 


               13          14          15          16          17          18
             1.00000     1.00000     1.00000     1.00000     1.00000     1.00000
 


               19          20          21          22          23          24
             1.00000     1.00000     1.00000     1.00000     1.00000     1.00000
 


               25          26          27          28          29          30
             1.00000     1.00000     1.00000     1.00000     1.00000     1.00000
 


               31          32          33          34          35          36
             1.00000     1.00000     1.00000     1.00000     1.00000     1.00000
 


               37          38
             1.11775     1.27680
 


 LAMBDA FOR LMQA STEP: 0.00

  |TANGENTIAL STEP| =   0.023439  |PARALLEL STEP| =   0.000034


 STEP IN NORMAL COORDINATES

              1          2          3          4          5          6
          -0.002614   0.003290   0.001797   0.002268  -0.003697  -0.001690

              7          8          9         10         11         12
          -0.004400  -0.002061   0.003448  -0.003257  -0.005954  -0.000750

             13         14         15         16         17         18
          -0.001012   0.007435  -0.001078  -0.000987   0.004293  -0.002981

             19         20         21         22         23         24
          -0.007715  -0.006953  -0.002365   0.004607   0.002560  -0.002143

             25         26         27         28         29         30
           0.009349  -0.001706   0.002700  -0.000765   0.000344  -0.000646

             31         32         33         34         35         36
          -0.004514  -0.001451   0.004690  -0.002080  -0.000592  -0.000643

             37         38         39
          -0.001393   0.006522   0.000595

 DISPLACEMENT STEP IN ANGSTROM

  NO.  ATOM        X             Y             Z

    1  C       -0.001248      0.001444      0.000796
    2  C        0.001217     -0.002073     -0.001031
    3  C       -0.002031     -0.000742      0.001577
    4  H       -0.001431     -0.002231     -0.000430
    5  C       -0.000133      0.003880     -0.001098
    6  C        0.001569     -0.000199     -0.000774
    7  H       -0.003092     -0.002278     -0.000678
    8  H        0.002430      0.002908      0.000170
    9  H        0.005733     -0.002347      0.000544
   10  H       -0.000501     -0.000484      0.000145
   11  H       -0.000279     -0.002271      0.001340
   12  H       -0.000979     -0.001143     -0.001574
   13  H        0.001331      0.003018      0.003015
   14  H       -0.000933     -0.001808     -0.001418
   15  H       -0.000115     -0.001338      0.000712


 ACTIVE CARTESIAN DISPLACEMENT STEP

              1          2          3          4          5          6
          -0.002614   0.003290   0.001797   0.002268  -0.003697  -0.001690

              7          8          9         10         11         12
          -0.004400  -0.002061   0.003448  -0.003257  -0.005954  -0.000750

             13         14         15         16         17         18
          -0.001012   0.007435  -0.001078  -0.000987   0.004293  -0.002981

             19         20         21         22         23         24
          -0.007715  -0.006953  -0.002365   0.004607   0.002560  -0.002143

             25         26         27         28         29         30
           0.009349  -0.001706   0.002700  -0.000765   0.000344  -0.000646

             31         32         33         34         35         36
          -0.004514  -0.001451   0.004690  -0.002080  -0.000592  -0.000643

             37         38         39
          -0.001393   0.006522   0.000595
 
 PREDICTED ENERGY CHANGE: -0.000237434
 
 INTERPOLATION DISTANCE: 8.0276544225


 COORDINATES OF OPTIMIZATION STEP 3 IN ANGSTROM

  NO.  ATOM        X              Y              Z        Z-ATOM   MASS   TYPE

    1  C         1.179870       0.246160       0.399043       6    12.011  QM
    2  C         2.081499      -0.602925      -0.132319       6    12.011  QM
    3  C         0.073276       0.924101      -0.362463       6    12.011  QM
    4  H         2.875771      -1.048504       0.472649       1     1.008  QM
    5  C        -1.372778       0.495751       0.169317       6    12.011  QM
    6  C        -1.743942      -0.994963      -0.031093       6    12.011  QM
    7  H         2.087316      -0.812441      -1.207295       1     1.008  QM
    8  H         1.213715       0.443425       1.479896       1     1.008  QM
    9  H        -2.775692      -1.237355       0.337957       1     1.008  QM
   10  H        -0.933836      -1.586829       0.448984       1     1.008  QM
   11  H        -1.731388      -1.261417      -1.104167       1     1.008  QM
   12  H        -2.100841       1.144989      -0.333332       1     1.008  QM
   13  H         0.203397       0.688737      -1.448825       1     1.008  QM
   14  H        -1.537798       0.738445       1.243990       1     1.008  QM
   15  H         0.247910       2.030592      -0.284899       1     1.008  QM


 
 NEW SCF-ENERGY CALCULATED IN 10 CYCLES
 

 TOTAL ENERGY    =       -196.245375271

 ENERGY CHANGE =         -0.000417373
 ENERGY RATIO  =          1.757849081
 TRUST RADIUS  =          0.200000000
 
 BFGS DELTA*GAMMA: 0.117E-03
 
 BFGS DELTA*DE2*DELTA: 0.477E-03
 
 *** ENTERING OPTIMIZATION CYCLE: 4 ***
 

 PROJECTED CARTESIAN GRADIENTS IN A.U.

  NO.  ATOM        X             Y             Z

    1  C        0.001395      0.004081     -0.000520
    2  C       -0.002011     -0.002540      0.000540
    3  C        0.008418      0.005233     -0.003942
    4  H       -0.000670      0.002092     -0.000873
    5  C       -0.002727     -0.006659      0.003540
    6  C       -0.006951     -0.004587      0.001995
    7  H        0.000535      0.002574      0.001768
    8  H       -0.000320     -0.000782     -0.001550
    9  H       -0.014109     -0.001373     -0.002919
   10  H        0.010924      0.004830     -0.001774
   11  H       -0.000349      0.000371      0.000170
   12  H        0.004924     -0.001199      0.006014
   13  H        0.006886      0.001466     -0.006725
   14  H       -0.010717     -0.000554      0.002177
   15  H        0.009373      0.008010     -0.001858


 ACTIVE CARTESIAN GRADIENTS

              1          2          3          4          5          6
           0.001546   0.004795  -0.000803  -0.001734  -0.001562   0.000726

              7          8          9         10         11         12
           0.010414   0.005347  -0.005128   0.000043   0.002812  -0.001518

             13         14         15         16         17         18
           0.000041  -0.004780   0.001973  -0.006540  -0.006163   0.004148

             19         20         21         22         23         24
          -0.000811   0.001330   0.001250  -0.000690  -0.001099  -0.002238

             25         26         27         28         29         30
          -0.016695  -0.001419  -0.002137   0.007421   0.003119  -0.001153

             31         32         33         34         35         36
          -0.003379  -0.000904   0.001388   0.002539  -0.005066   0.009556

             37         38         39
           0.005104  -0.005950  -0.014000


 FULL LOCAL GRADIENT

              1          2          3          4          5          6
          -0.027089  -0.002000  -0.000656  -0.001263   0.000280  -0.000604

              7          8          9         10         11         12
          -0.000249  -0.001031   0.002502  -0.001214  -0.004796  -0.000104

             13         14         15         16         17         18
          -0.003720   0.003184  -0.000727  -0.001163   0.006884  -0.004629

             19         20         21         22         23         24
          -0.004524  -0.004295  -0.001765   0.002160   0.001597   0.000004

             25         26         27         28         29         30
           0.009947   0.000341   0.001634  -0.000753  -0.001698   0.000688

             31         32         33         34         35         36
          -0.002108  -0.000286   0.002296  -0.000663   0.000130  -0.002012

             37         38         39
          -0.002359   0.005494   0.003955


 TANGENTIAL LOCAL GRADIENTS IN A.U.

              1          2          3          4          5          6
          -0.002000  -0.000656  -0.001263   0.000280  -0.000604  -0.000249

              7          8          9         10         11         12
          -0.001031   0.002502  -0.001214  -0.004796  -0.000104  -0.003720

             13         14         15         16         17         18
           0.003184  -0.000727  -0.001163   0.006884  -0.004629  -0.004524

             19         20         21         22         23         24
          -0.004295  -0.001765   0.002160   0.001597   0.000004   0.009947

             25         26         27         28         29         30
           0.000341   0.001634  -0.000753  -0.001698   0.000688  -0.002108

             31         32         33         34         35         36
          -0.000286   0.002296  -0.000663   0.000130  -0.002012  -0.002359

             37         38
           0.005494   0.003955

 COSANG =         0.904298833
 
 RMSQ FORCE :   0.0030505  MAXIMUM :   0.0003000  CONVERGED : NO
 MAX FORCE  :   0.0099473  MAXIMUM :   0.0004500  CONVERGED : NO
 RMSQ FORCE6:   3.1603522  MAXIMUM6:   0.0003000  CONVERGED : NO
 MAX FORCE6 :   3.1559957  MAXIMUM6:   0.0004500  CONVERGED : NO
 RMSQ DR    :   0.0037533  MAXIMUM :   0.0012000  CONVERGED : NO
 MAX DR     :   0.0093491  MAXIMUM :   0.0018000  CONVERGED : NO
 


 HESSIAN EIGENVALUES


                1           2           3           4           5           6
             0.12611     0.46613     1.00000     1.00000     1.00000     1.00000
 


                7           8           9          10          11          12
             1.00000     1.00000     1.00000     1.00000     1.00000     1.00000
 


               13          14          15          16          17          18
             1.00000     1.00000     1.00000     1.00000     1.00000     1.00000
 


               19          20          21          22          23          24
             1.00000     1.00000     1.00000     1.00000     1.00000     1.00000
 


               25          26          27          28          29          30
             1.00000     1.00000     1.00000     1.00000     1.00000     1.00000
 


               31          32          33          34          35          36
             1.00000     1.00000     1.00000     1.00000     1.00000     1.00006
 


               37          38
             1.17188     1.71375
 


 LAMBDA FOR LMQA STEP: 0.00

  |TANGENTIAL STEP| =   0.124443  |PARALLEL STEP| =   0.000965


 STEP IN NORMAL COORDINATES

              1          2          3          4          5          6
          -0.002659   0.003959   0.004108  -0.002458  -0.012704  -0.006746

              7          8          9         10         11         12
          -0.020437  -0.006802   0.020487  -0.015592  -0.034921  -0.002630

             13         14         15         16         17         18
          -0.008668   0.027681  -0.005216  -0.002987   0.030933  -0.018754

             19         20         21         22         23         24
          -0.043376  -0.040766  -0.013612   0.026829   0.013938  -0.011117

             25         26         27         28         29         30
           0.052058  -0.009012   0.016933  -0.001778  -0.000983  -0.001282

             31         32         33         34         35         36
          -0.022613  -0.010262   0.024793  -0.013285  -0.001738  -0.007318

             37         38         39
          -0.007607   0.035657   0.007186

 DISPLACEMENT STEP IN ANGSTROM

  NO.  ATOM        X             Y             Z

    1  C       -0.001270      0.001743      0.001841
    2  C       -0.001000     -0.005096     -0.002879
    3  C       -0.009055     -0.002034      0.008819
    4  H       -0.006672     -0.013542     -0.001715
    5  C       -0.002122      0.015236     -0.006626
    6  C        0.009874      0.004000     -0.004309
    7  H       -0.017636     -0.014025     -0.004083
    8  H        0.014100      0.016935      0.001063
    9  H        0.032111     -0.013221      0.004587
   10  H       -0.001591     -0.004106      0.002267
   11  H       -0.001129     -0.013375      0.006421
   12  H       -0.006979     -0.005160     -0.010559
   13  H        0.006203      0.015960      0.016454
   14  H       -0.004028     -0.008952     -0.007916
   15  H       -0.002050     -0.008317      0.004367


 ACTIVE CARTESIAN DISPLACEMENT STEP

              1          2          3          4          5          6
          -0.002659   0.003959   0.004108  -0.002458  -0.012704  -0.006746

              7          8          9         10         11         12
          -0.020437  -0.006802   0.020487  -0.015592  -0.034921  -0.002630

             13         14         15         16         17         18
          -0.008668   0.027681  -0.005216  -0.002987   0.030933  -0.018754

             19         20         21         22         23         24
          -0.043376  -0.040766  -0.013612   0.026829   0.013938  -0.011117

             25         26         27         28         29         30
           0.052058  -0.009012   0.016933  -0.001778  -0.000983  -0.001282

             31         32         33         34         35         36
          -0.022613  -0.010262   0.024793  -0.013285  -0.001738  -0.007318

             37         38         39
          -0.007607   0.035657   0.007186
 
 PREDICTED ENERGY CHANGE: -0.001031777
 
 INTERPOLATION DISTANCE: 8.0276544225
 
 *** SCFTOL TIGHTEN TO 0.750E-07 ***
 
 *** CDFTOL TIGHTEN TO 0.500E-04 ***


 COORDINATES OF OPTIMIZATION STEP 4 IN ANGSTROM

  NO.  ATOM        X              Y              Z        Z-ATOM   MASS   TYPE

    1  C         1.178600       0.247902       0.400884       6    12.011  QM
    2  C         2.080499      -0.608021      -0.135198       6    12.011  QM
    3  C         0.064222       0.922067      -0.353644       6    12.011  QM
    4  H         2.869099      -1.062045       0.470934       1     1.008  QM
    5  C        -1.374899       0.510987       0.162691       6    12.011  QM
    6  C        -1.734067      -0.990963      -0.035402       6    12.011  QM
    7  H         2.069681      -0.826465      -1.211378       1     1.008  QM
    8  H         1.227815       0.460360       1.480959       1     1.008  QM
    9  H        -2.743581      -1.250575       0.342545       1     1.008  QM
   10  H        -0.935427      -1.590934       0.451250       1     1.008  QM
   11  H        -1.732517      -1.274793      -1.097746       1     1.008  QM
   12  H        -2.107820       1.139829      -0.343891       1     1.008  QM
   13  H         0.209599       0.704696      -1.432371       1     1.008  QM
   14  H        -1.541826       0.729493       1.236074       1     1.008  QM
   15  H         0.245860       2.022275      -0.280531       1     1.008  QM


 
 NEW SCF-ENERGY CALCULATED IN 10 CYCLES
 

 TOTAL ENERGY    =       -196.246701219

 ENERGY CHANGE =         -0.001325948
 ENERGY RATIO  =          1.285111164
 TRUST RADIUS  =          0.200000000
 
 BFGS DELTA*GAMMA: 0.152E-02
 
 BFGS DELTA*DE2*DELTA: 0.211E-02
 
 *** ENTERING OPTIMIZATION CYCLE: 5 ***
 

 PROJECTED CARTESIAN GRADIENTS IN A.U.

  NO.  ATOM        X             Y             Z

    1  C       -0.001738      0.007108     -0.000170
    2  C        0.005249     -0.005795     -0.000520
    3  C        0.003736      0.000976     -0.003587
    4  H       -0.000702      0.001428     -0.000511
    5  C       -0.002711      0.004586      0.003984
    6  C       -0.009355     -0.007494     -0.000102
    7  H        0.000574      0.002576     -0.000331
    8  H        0.000117     -0.000031      0.000149
    9  H       -0.005175     -0.002523     -0.004913
   10  H        0.008861      0.002300     -0.001250
   11  H       -0.000871     -0.000499      0.004265
   12  H        0.006835     -0.005154      0.007720
   13  H        0.007684      0.003937     -0.000900
   14  H       -0.009460     -0.003973     -0.000233
   15  H        0.008769      0.004070     -0.002636


 ACTIVE CARTESIAN GRADIENTS

              1          2          3          4          5          6
          -0.001926   0.008458  -0.000346   0.006026  -0.003201   0.000103

              7          8          9         10         11         12
           0.005610   0.000789  -0.005818   0.000034   0.001832  -0.001354

             13         14         15         16         17         18
          -0.000111   0.007386   0.001059  -0.011149  -0.003764   0.001798

             19         20         21         22         23         24
          -0.002275   0.000826  -0.001692  -0.000972   0.000493  -0.002107

             25         26         27         28         29         30
          -0.008548  -0.000721  -0.004473   0.004896   0.002657  -0.002176

             31         32         33         34         35         36
          -0.006150   0.001753   0.003924   0.003678  -0.005462   0.011167

             37         38         39
           0.002395   0.000672  -0.012316


 FULL LOCAL GRADIENT

              1          2          3          4          5          6
          -0.022536  -0.007046  -0.001242  -0.007758   0.002962  -0.000065

              7          8          9         10         11         12
          -0.001346   0.001193   0.004574  -0.000578  -0.002739   0.000567

             13         14         15         16         17         18
          -0.001689  -0.008133  -0.000558   0.006857   0.004206  -0.002099

             19         20         21         22         23         24
          -0.001554  -0.003013   0.001319   0.002061  -0.000133   0.000386

             25         26         27         28         29         30
           0.003578   0.000007   0.004094  -0.000341  -0.001686   0.001861

             31         32         33         34         35         36
           0.002305  -0.002601  -0.001248  -0.002225   0.001655  -0.005046

             37         38         39
          -0.000097  -0.001139   0.003995


 TANGENTIAL LOCAL GRADIENTS IN A.U.

              1          2          3          4          5          6
          -0.007046  -0.001242  -0.007758   0.002962  -0.000065  -0.001346

              7          8          9         10         11         12
           0.001193   0.004574  -0.000578  -0.002739   0.000567  -0.001689

             13         14         15         16         17         18
          -0.008133  -0.000558   0.006857   0.004206  -0.002099  -0.001554

             19         20         21         22         23         24
          -0.003013   0.001319   0.002061  -0.000133   0.000386   0.003578

             25         26         27         28         29         30
           0.000007   0.004094  -0.000341  -0.001686   0.001861   0.002305

             31         32         33         34         35         36
          -0.002601  -0.001248  -0.002225   0.001655  -0.005046  -0.000097

             37         38
          -0.001139   0.003995

 COSANG =         0.380365996
 
 RMSQ FORCE :   0.0032790  MAXIMUM :   0.0003000  CONVERGED : NO
 MAX FORCE  :   0.0081329  MAXIMUM :   0.0004500  CONVERGED : NO
 RMSQ FORCE6:   2.2346067  MAXIMUM6:   0.0003000  CONVERGED : NO
 MAX FORCE6 :   2.2324484  MAXIMUM6:   0.0004500  CONVERGED : NO
 RMSQ DR    :   0.0199275  MAXIMUM :   0.0012000  CONVERGED : NO
 MAX DR     :   0.0520584  MAXIMUM :   0.0018000  CONVERGED : NO
 


 HESSIAN EIGENVALUES


                1           2           3           4           5           6
             0.08163     0.44643     1.00000     1.00000     1.00000     1.00000
 


                7           8           9          10          11          12
             1.00000     1.00000     1.00000     1.00000     1.00000     1.00000
 


               13          14          15          16          17          18
             1.00000     1.00000     1.00000     1.00000     1.00000     1.00000
 


               19          20          21          22          23          24
             1.00000     1.00000     1.00000     1.00000     1.00000     1.00000
 


               25          26          27          28          29          30
             1.00000     1.00000     1.00000     1.00000     1.00000     1.00000
 


               31          32          33          34          35          36
             1.00000     1.00000     1.00000     1.00000     1.00009     1.02094
 


               37          38
             1.23961     1.82675
 


 LAMBDA FOR LMQA STEP: 0.00

  |TANGENTIAL STEP| =   0.072726  |PARALLEL STEP| =   0.000329


 STEP IN NORMAL COORDINATES

              1          2          3          4          5          6
           0.000445  -0.001311   0.003143  -0.008191  -0.006212  -0.004257

              7          8          9         10         11         12
          -0.006974  -0.000806   0.014931  -0.010107  -0.021931  -0.001833

             13         14         15         16         17         18
          -0.007675   0.005734  -0.002595   0.003175   0.019779  -0.011959

             19         20         21         22         23         24
          -0.026552  -0.025873  -0.005239   0.017270   0.007225  -0.007013

             25         26         27         28         29         30
           0.028264  -0.005291   0.013444   0.000312  -0.001556   0.001032

             31         32         33         34         35         36
          -0.010835  -0.008563   0.012522  -0.009085  -0.000264  -0.008095

             37         38         39
          -0.003564   0.016763   0.007073

 DISPLACEMENT STEP IN ANGSTROM

  NO.  ATOM        X             Y             Z

    1  C        0.000213     -0.000582      0.001403
    2  C       -0.003827     -0.001482     -0.001689
    3  C       -0.002719      0.000544      0.005818
    4  H       -0.004334     -0.008361     -0.001436
    5  C       -0.002596      0.004049     -0.004752
    6  C        0.008081      0.005037     -0.002197
    7  H       -0.011456     -0.009384     -0.001355
    8  H        0.008933      0.010493     -0.000311
    9  H        0.017542     -0.007471      0.004728
   10  H       -0.000410     -0.002310      0.001879
   11  H       -0.000158     -0.008144      0.001965
   12  H       -0.005452     -0.001622     -0.008029
   13  H        0.002317      0.008450      0.008062
   14  H       -0.001621     -0.003632     -0.004285
   15  H       -0.002433     -0.004139      0.003670


 ACTIVE CARTESIAN DISPLACEMENT STEP

              1          2          3          4          5          6
           0.000445  -0.001311   0.003143  -0.008191  -0.006212  -0.004257

              7          8          9         10         11         12
          -0.006974  -0.000806   0.014931  -0.010107  -0.021931  -0.001833

             13         14         15         16         17         18
          -0.007675   0.005734  -0.002595   0.003175   0.019779  -0.011959

             19         20         21         22         23         24
          -0.026552  -0.025873  -0.005239   0.017270   0.007225  -0.007013

             25         26         27         28         29         30
           0.028264  -0.005291   0.013444   0.000312  -0.001556   0.001032

             31         32         33         34         35         36
          -0.010835  -0.008563   0.012522  -0.009085  -0.000264  -0.008095

             37         38         39
          -0.003564   0.016763   0.007073
 
 PREDICTED ENERGY CHANGE: -0.000325258
 
 INTERPOLATION DISTANCE: 8.0276544225


 COORDINATES OF OPTIMIZATION STEP 5 IN ANGSTROM

  NO.  ATOM        X              Y              Z        Z-ATOM   MASS   TYPE

    1  C         1.178813       0.247321       0.402287       6    12.011  QM
    2  C         2.076672      -0.609503      -0.136887       6    12.011  QM
    3  C         0.061503       0.922611      -0.347826       6    12.011  QM
    4  H         2.864765      -1.070406       0.469499       1     1.008  QM
    5  C        -1.377495       0.515036       0.157940       6    12.011  QM
    6  C        -1.725986      -0.985926      -0.037599       6    12.011  QM
    7  H         2.058225      -0.835850      -1.212733       1     1.008  QM
    8  H         1.236748       0.470853       1.480648       1     1.008  QM
    9  H        -2.726039      -1.258046       0.347273       1     1.008  QM
   10  H        -0.935838      -1.593244       0.453129       1     1.008  QM
   11  H        -1.732675      -1.282936      -1.095782       1     1.008  QM
   12  H        -2.113272       1.138207      -0.351920       1     1.008  QM
   13  H         0.211916       0.713147      -1.424309       1     1.008  QM
   14  H        -1.543447       0.725861       1.231789       1     1.008  QM
   15  H         0.243427       2.018136      -0.276861       1     1.008  QM


 
 NEW SCF-ENERGY CALCULATED IN 10 CYCLES
 

 TOTAL ENERGY    =       -196.247200267

 ENERGY CHANGE =         -0.000499048
 ENERGY RATIO  =          1.534314097
 TRUST RADIUS  =          0.200000000
 
 BFGS DELTA*GAMMA: 0.320E-03
 
 BFGS DELTA*DE2*DELTA: 0.665E-03
 
 *** ENTERING OPTIMIZATION CYCLE: 6 ***
 

 PROJECTED CARTESIAN GRADIENTS IN A.U.

  NO.  ATOM        X             Y             Z

    1  C       -0.000694      0.005238     -0.001047
    2  C        0.004191     -0.004112     -0.000360
    3  C        0.002722      0.000522     -0.002673
    4  H        0.000346      0.000335      0.000721
    5  C       -0.003417      0.005241      0.003145
    6  C       -0.008160     -0.005047     -0.000112
    7  H        0.000747      0.002075     -0.001080
    8  H        0.000100      0.000659      0.000613
    9  H       -0.002347     -0.003527     -0.005154
   10  H        0.007379      0.000770     -0.000677
   11  H       -0.001291     -0.001530      0.004979
   12  H        0.006292     -0.005681      0.007293
   13  H        0.007796      0.004585      0.001139
   14  H       -0.008700     -0.005084     -0.000713
   15  H        0.008178      0.001042     -0.003508


 ACTIVE CARTESIAN GRADIENTS

              1          2          3          4          5          6
          -0.000769   0.006219  -0.001371   0.004934  -0.002081  -0.000676

              7          8          9         10         11         12
           0.004189   0.000483  -0.005061   0.001078   0.000654  -0.000496

             13         14         15         16         17         18
          -0.001338   0.007681   0.000497  -0.010434  -0.000221   0.001299

             19         20         21         22         23         24
          -0.002290   0.000788  -0.002749  -0.000858   0.001714  -0.001956

             25         26         27         28         29         30
          -0.005439  -0.001006  -0.004786   0.004056   0.002117  -0.002026

             31         32         33         34         35         36
          -0.006437   0.001815   0.004566   0.003097  -0.004857   0.010740

             37         38         39
           0.002104   0.004002  -0.011192


 FULL LOCAL GRADIENT

              1          2          3          4          5          6
          -0.020032  -0.004692   0.000004  -0.006549   0.001828   0.000716

              7          8          9         10         11         12
          -0.000783   0.001028   0.004085  -0.001485  -0.001329  -0.000116

             13         14         15         16         17         18
          -0.000098  -0.008296  -0.000100   0.006820   0.000572  -0.001542

             19         20         21         22         23         24
          -0.001074  -0.002707   0.002423   0.001813  -0.001399   0.000403

             25         26         27         28         29         30
           0.001093   0.000423   0.004447  -0.000257  -0.001304   0.001761

             31         32         33         34         35         36
           0.003205  -0.002524  -0.002281  -0.001815   0.001545  -0.005331

             37         38         39
          -0.000053  -0.004455   0.003798


 TANGENTIAL LOCAL GRADIENTS IN A.U.

              1          2          3          4          5          6
          -0.004692   0.000004  -0.006549   0.001828   0.000716  -0.000783

              7          8          9         10         11         12
           0.001028   0.004085  -0.001485  -0.001329  -0.000116  -0.000098

             13         14         15         16         17         18
          -0.008296  -0.000100   0.006820   0.000572  -0.001542  -0.001074

             19         20         21         22         23         24
          -0.002707   0.002423   0.001813  -0.001399   0.000403   0.001093

             25         26         27         28         29         30
           0.000423   0.004447  -0.000257  -0.001304   0.001761   0.003205

             31         32         33         34         35         36
          -0.002524  -0.002281  -0.001815   0.001545  -0.005331  -0.000053

             37         38
          -0.004455   0.003798

 COSANG =         0.932178523
 
 RMSQ FORCE :   0.0030137  MAXIMUM :   0.0003000  CONVERGED : NO
 MAX FORCE  :   0.0082956  MAXIMUM :   0.0004500  CONVERGED : NO
 RMSQ FORCE6:   0.0049497  MAXIMUM6:   0.0003000  CONVERGED : NO
 MAX FORCE6 :   0.0087485  MAXIMUM6:   0.0004500  CONVERGED : NO
 RMSQ DR    :   0.0116456  MAXIMUM :   0.0012000  CONVERGED : NO
 MAX DR     :   0.0282638  MAXIMUM :   0.0018000  CONVERGED : NO
 


 HESSIAN EIGENVALUES


                1           2           3           4           5           6
             0.05371     0.42488     0.96784     1.00000     1.00000     1.00000
 


                7           8           9          10          11          12
             1.00000     1.00000     1.00000     1.00000     1.00000     1.00000
 


               13          14          15          16          17          18
             1.00000     1.00000     1.00000     1.00000     1.00000     1.00000
 


               19          20          21          22          23          24
             1.00000     1.00000     1.00000     1.00000     1.00000     1.00000
 


               25          26          27          28          29          30
             1.00000     1.00000     1.00000     1.00000     1.00000     1.00000
 


               31          32          33          34          35          36
             1.00000     1.00000     1.00000     1.00005     1.00012     1.04575
 


               37          38
             1.12035     1.54989
 


 LAMBDA FOR LMQA STEP: 0.00

  |TANGENTIAL STEP| =   0.090345  |PARALLEL STEP| =   0.000508


 STEP IN NORMAL COORDINATES

              1          2          3          4          5          6
           0.001144  -0.002910   0.005815  -0.014932  -0.007660  -0.003813

              7          8          9         10         11         12
          -0.002854   0.001479   0.020792  -0.015234  -0.027167  -0.003851

             13         14         15         16         17         18
          -0.010300  -0.001931  -0.002234   0.007727   0.021159  -0.016204

             19         20         21         22         23         24
          -0.034178  -0.034532  -0.002552   0.022775   0.006070  -0.008844

             25         26         27         28         29         30
           0.030786  -0.005437   0.020860   0.001905  -0.002672   0.002992

             31         32         33         34         35         36
          -0.010197  -0.012736   0.012237  -0.011471  -0.000046  -0.014500

             37         38         39
          -0.004373   0.012070   0.012437

 DISPLACEMENT STEP IN ANGSTROM

  NO.  ATOM        X             Y             Z

    1  C        0.000546     -0.001289      0.002595
    2  C       -0.006994     -0.001320     -0.001940
    3  C       -0.000624      0.002214      0.007305
    4  H       -0.006673     -0.009994     -0.003331
    5  C       -0.003880      0.000657     -0.006237
    6  C        0.011489      0.006867     -0.002779
    7  H       -0.015557     -0.012642     -0.000290
    8  H        0.011874      0.013049     -0.001408
    9  H        0.019617     -0.007877      0.008364
   10  H        0.000585     -0.001967      0.002627
   11  H        0.000808     -0.009472      0.000187
   12  H       -0.007763     -0.000362     -0.011740
   13  H        0.000782      0.008898      0.007384
   14  H       -0.000876     -0.001913     -0.004902
   15  H       -0.004653     -0.002330      0.006750


 ACTIVE CARTESIAN DISPLACEMENT STEP

              1          2          3          4          5          6
           0.001144  -0.002910   0.005815  -0.014932  -0.007660  -0.003813

              7          8          9         10         11         12
          -0.002854   0.001479   0.020792  -0.015234  -0.027167  -0.003851

             13         14         15         16         17         18
          -0.010300  -0.001931  -0.002234   0.007727   0.021159  -0.016204

             19         20         21         22         23         24
          -0.034178  -0.034532  -0.002552   0.022775   0.006070  -0.008844

             25         26         27         28         29         30
           0.030786  -0.005437   0.020860   0.001905  -0.002672   0.002992

             31         32         33         34         35         36
          -0.010197  -0.012736   0.012237  -0.011471  -0.000046  -0.014500

             37         38         39
          -0.004373   0.012070   0.012437
 
 PREDICTED ENERGY CHANGE: -0.000361236
 
 INTERPOLATION DISTANCE: 8.0276544225


 COORDINATES OF OPTIMIZATION STEP 6 IN ANGSTROM

  NO.  ATOM        X              Y              Z        Z-ATOM   MASS   TYPE

    1  C         1.179359       0.246032       0.404882       6    12.011  QM
    2  C         2.069679      -0.610823      -0.138827       6    12.011  QM
    3  C         0.060879       0.924825      -0.340521       6    12.011  QM
    4  H         2.858092      -1.080401       0.466168       1     1.008  QM
    5  C        -1.381375       0.515693       0.151702       6    12.011  QM
    6  C        -1.714497      -0.979059      -0.040377       6    12.011  QM
    7  H         2.042667      -0.848492      -1.213023       1     1.008  QM
    8  H         1.248622       0.483902       1.479240       1     1.008  QM
    9  H        -2.706422      -1.265924       0.355637       1     1.008  QM
   10  H        -0.935253      -1.595212       0.455757       1     1.008  QM
   11  H        -1.731866      -1.292408      -1.095595       1     1.008  QM
   12  H        -2.121035       1.137845      -0.363659       1     1.008  QM
   13  H         0.212698       0.722045      -1.416924       1     1.008  QM
   14  H        -1.544323       0.723948       1.226887       1     1.008  QM
   15  H         0.238775       2.015806      -0.270110       1     1.008  QM


 
 NEW SCF-ENERGY CALCULATED IN 10 CYCLES
 

 TOTAL ENERGY    =       -196.247698044

 ENERGY CHANGE =         -0.000497777
 ENERGY RATIO  =          1.377984592
 TRUST RADIUS  =          0.200000000
 
 BFGS DELTA*GAMMA: 0.473E-03
 
 BFGS DELTA*DE2*DELTA: 0.741E-03
 
 *** ENTERING OPTIMIZATION CYCLE: 7 ***
 

 PROJECTED CARTESIAN GRADIENTS IN A.U.

  NO.  ATOM        X             Y             Z

    1  C        0.001308      0.001510     -0.002016
    2  C        0.000528     -0.000663      0.000050
    3  C        0.003144      0.001197     -0.001183
    4  H        0.001397     -0.000955      0.002033
    5  C       -0.004706      0.001113      0.001795
    6  C       -0.004592      0.000957      0.000498
    7  H        0.000946      0.001137     -0.001495
    8  H       -0.000120      0.001552      0.000197
    9  H       -0.001375     -0.004835     -0.004297
   10  H        0.005254     -0.000732      0.000155
   11  H       -0.001927     -0.003019      0.004396
   12  H        0.003813     -0.004362      0.005324
   13  H        0.007403      0.004585      0.001846
   14  H       -0.007749     -0.005456     -0.000517
   15  H        0.007262     -0.002118     -0.004686


 ACTIVE CARTESIAN GRADIENTS

              1          2          3          4          5          6
           0.001450   0.001757  -0.002490   0.000970   0.000027  -0.001507

              7          8          9         10         11         12
           0.004097   0.001368  -0.003093   0.002060  -0.000821   0.000638

             13         14         15         16         17         18
          -0.003383   0.002296   0.000443  -0.006503   0.004987   0.001240

             19         20         21         22         23         24
          -0.001490   0.000882  -0.003046  -0.000493   0.002976  -0.001941

             25         26         27         28         29         30
          -0.003441  -0.002047  -0.003957   0.003464   0.001234  -0.001203

             31         32         33         34         35         36
          -0.005618   0.000475   0.004740   0.001054  -0.003328   0.008854

             37         38         39
           0.002670   0.006552  -0.009911


 FULL LOCAL GRADIENT

              1          2          3          4          5          6
          -0.017021  -0.000070   0.001642  -0.002463  -0.000484   0.001568

              7          8          9         10         11         12
          -0.000254   0.000251   0.002037  -0.002447   0.000172  -0.001259

             13         14         15         16         17         18
           0.001868  -0.003038   0.000086   0.002764  -0.004704  -0.001437

             19         20         21         22         23         24
          -0.001509  -0.002550   0.002757   0.001320  -0.002699   0.000540

             25         26         27         28         29         30
          -0.000418   0.001559   0.003636  -0.000222  -0.000538   0.000974

             31         32         33         34         35         36
           0.002883  -0.001061  -0.002787   0.000072   0.000512  -0.004277

             37         38         39
          -0.000933  -0.006958   0.003635


 TANGENTIAL LOCAL GRADIENTS IN A.U.

              1          2          3          4          5          6
          -0.000070   0.001642  -0.002463  -0.000484   0.001568  -0.000254

              7          8          9         10         11         12
           0.000251   0.002037  -0.002447   0.000172  -0.001259   0.001868

             13         14         15         16         17         18
          -0.003038   0.000086   0.002764  -0.004704  -0.001437  -0.001509

             19         20         21         22         23         24
          -0.002550   0.002757   0.001320  -0.002699   0.000540  -0.000418

             25         26         27         28         29         30
           0.001559   0.003636  -0.000222  -0.000538   0.000974   0.002883

             31         32         33         34         35         36
          -0.001061  -0.002787   0.000072   0.000512  -0.004277  -0.000933

             37         38
          -0.006958   0.003635

 COSANG =         0.742616463
 
 RMSQ FORCE :   0.0023450  MAXIMUM :   0.0003000  CONVERGED : NO
 MAX FORCE  :   0.0069576  MAXIMUM :   0.0004500  CONVERGED : NO
 RMSQ FORCE6:   0.0024816  MAXIMUM6:   0.0003000  CONVERGED : NO
 MAX FORCE6 :   0.0053561  MAXIMUM6:   0.0004500  CONVERGED : NO
 RMSQ DR    :   0.0144669  MAXIMUM :   0.0012000  CONVERGED : NO
 MAX DR     :   0.0345319  MAXIMUM :   0.0018000  CONVERGED : NO
 


 HESSIAN EIGENVALUES


                1           2           3           4           5           6
             0.04414     0.39960     0.70915     1.00000     1.00000     1.00000
 


                7           8           9          10          11          12
             1.00000     1.00000     1.00000     1.00000     1.00000     1.00000
 


               13          14          15          16          17          18
             1.00000     1.00000     1.00000     1.00000     1.00000     1.00000
 


               19          20          21          22          23          24
             1.00000     1.00000     1.00000     1.00000     1.00000     1.00000
 


               25          26          27          28          29          30
             1.00000     1.00000     1.00000     1.00000     1.00000     1.00000
 


               31          32          33          34          35          36
             1.00000     1.00000     1.00004     1.00014     1.00103     1.02899
 


               37          38
             1.18150     1.65381
 


 LAMBDA FOR LMQA STEP: 0.00

  |TANGENTIAL STEP| =   0.059625  |PARALLEL STEP| =   0.000221


 STEP IN NORMAL COORDINATES

              1          2          3          4          5          6
           0.000877  -0.001294   0.005557  -0.012124  -0.005678  -0.000146

              7          8          9         10         11         12
           0.002153   0.002460   0.013976  -0.012483  -0.016299  -0.004545

             13         14         15         16         17         18
          -0.005167  -0.004705  -0.000981   0.005522   0.006150  -0.011809

             19         20         21         22         23         24
          -0.023521  -0.024564   0.001992   0.015534   0.000101  -0.005221

             25         26         27         28         29         30
           0.015466  -0.001126   0.016687   0.002545  -0.001947   0.002927

             31         32         33         34         35         36
          -0.003559  -0.008772   0.004102  -0.005762  -0.000563  -0.012913

             37         38         39
          -0.003817  -0.002266   0.011981

 DISPLACEMENT STEP IN ANGSTROM

  NO.  ATOM        X             Y             Z

    1  C        0.000418     -0.000569      0.002493
    2  C       -0.005701     -0.001085     -0.000918
    3  C        0.001359      0.002449      0.004216
    4  H       -0.005592     -0.005644     -0.003915
    5  C       -0.002094     -0.001543     -0.003978
    6  C        0.007315      0.002344     -0.002122
    7  H       -0.011247     -0.008717      0.001182
    8  H        0.008414      0.007924     -0.001338
    9  H        0.010763     -0.002890      0.007382
   10  H        0.001893      0.000028      0.001642
   11  H        0.001876     -0.004670     -0.001854
   12  H       -0.004909      0.000791     -0.008564
   13  H       -0.001727      0.004002      0.002317
   14  H        0.000730      0.001519     -0.002915
   15  H       -0.004683      0.002149      0.007130


 ACTIVE CARTESIAN DISPLACEMENT STEP

              1          2          3          4          5          6
           0.000877  -0.001294   0.005557  -0.012124  -0.005678  -0.000146

              7          8          9         10         11         12
           0.002153   0.002460   0.013976  -0.012483  -0.016299  -0.004545

             13         14         15         16         17         18
          -0.005167  -0.004705  -0.000981   0.005522   0.006150  -0.011809

             19         20         21         22         23         24
          -0.023521  -0.024564   0.001992   0.015534   0.000101  -0.005221

             25         26         27         28         29         30
           0.015466  -0.001126   0.016687   0.002545  -0.001947   0.002927

             31         32         33         34         35         36
          -0.003559  -0.008772   0.004102  -0.005762  -0.000563  -0.012913

             37         38         39
          -0.003817  -0.002266   0.011981
 
 PREDICTED ENERGY CHANGE: -0.000206834
 
 INTERPOLATION DISTANCE: 8.0276544225
 
 *** SCFTOL TIGHTEN TO 0.500E-07 ***
 
 *** CDFTOL TIGHTEN TO 0.250E-04 ***


 COORDINATES OF OPTIMIZATION STEP 7 IN ANGSTROM

  NO.  ATOM        X              Y              Z        Z-ATOM   MASS   TYPE

    1  C         1.179777       0.245462       0.407375       6    12.011  QM
    2  C         2.063978      -0.611908      -0.139745       6    12.011  QM
    3  C         0.062238       0.927274      -0.336305       6    12.011  QM
    4  H         2.852501      -1.086045       0.462252       1     1.008  QM
    5  C        -1.383469       0.514150       0.147724       6    12.011  QM
    6  C        -1.707182      -0.976714      -0.042499       6    12.011  QM
    7  H         2.031420      -0.857209      -1.211841       1     1.008  QM
    8  H         1.257036       0.491825       1.477902       1     1.008  QM
    9  H        -2.695659      -1.268813       0.363019       1     1.008  QM
   10  H        -0.933360      -1.595184       0.457399       1     1.008  QM
   11  H        -1.729990      -1.297078      -1.097449       1     1.008  QM
   12  H        -2.125944       1.138635      -0.372224       1     1.008  QM
   13  H         0.210971       0.726047      -1.414607       1     1.008  QM
   14  H        -1.543594       0.725467       1.223972       1     1.008  QM
   15  H         0.234092       2.017955      -0.262981       1     1.008  QM


 
 NEW SCF-ENERGY CALCULATED IN 11 CYCLES
 

 TOTAL ENERGY    =       -196.248022539

 ENERGY CHANGE =         -0.000324495
 ENERGY RATIO  =          1.568865932
 TRUST RADIUS  =          0.200000000
 
 BFGS DELTA*GAMMA: 0.187E-03
 
 BFGS DELTA*DE2*DELTA: 0.421E-03
 
 *** ENTERING OPTIMIZATION CYCLE: 8 ***
 

 PROJECTED CARTESIAN GRADIENTS IN A.U.

  NO.  ATOM        X             Y             Z

    1  C        0.002393     -0.000698     -0.001998
    2  C       -0.001929      0.001468      0.000225
    3  C        0.004296      0.001715     -0.000214
    4  H        0.001245     -0.001236      0.002067
    5  C       -0.005338     -0.002766      0.001091
    6  C       -0.002128      0.004442      0.000822
    7  H        0.001016      0.000532     -0.001275
    8  H       -0.000263      0.001976     -0.000874
    9  H       -0.001806     -0.005172     -0.003075
   10  H        0.003781     -0.000981      0.000639
   11  H       -0.002256     -0.003621      0.003440
   12  H        0.001344     -0.002385      0.003405
   13  H        0.006714      0.004007      0.000957
   14  H       -0.007096     -0.004918      0.000076
   15  H        0.006662     -0.002567     -0.005104


 ACTIVE CARTESIAN GRADIENTS

              1          2          3          4          5          6
           0.002653  -0.000887  -0.002450  -0.001725   0.001359  -0.001657

              7          8          9         10         11         12
           0.005098   0.001912  -0.001329   0.001824  -0.001345   0.000966

             13         14         15         16         17         18
          -0.004243  -0.002550   0.000965  -0.003299   0.006865   0.001211

             19         20         21         22         23         24
          -0.000600   0.000860  -0.002323  -0.000249   0.003125  -0.002190

             25         26         27         28         29         30
          -0.002998  -0.002877  -0.002815   0.003137   0.000674  -0.000501

             31         32         33         34         35         36
          -0.004525  -0.000906   0.004508  -0.000868  -0.002041   0.006930

             37         38         39
           0.003235   0.006255  -0.009379


 FULL LOCAL GRADIENT

              1          2          3          4          5          6
          -0.015141   0.002580   0.001975   0.000424  -0.001910   0.001727

              7          8          9         10         11         12
          -0.000485   0.000083   0.000051  -0.002248   0.000619  -0.001678

             13         14         15         16         17         18
           0.002487   0.001642  -0.000273  -0.000845  -0.006600  -0.001383

             19         20         21         22         23         24
          -0.002241  -0.002397   0.002048   0.001006  -0.002863   0.000867

             25         26         27         28         29         30
          -0.000672   0.002419   0.002489  -0.000096  -0.000020   0.000283

             31         32         33         34         35         36
           0.002006   0.000381  -0.002712   0.001909  -0.000487  -0.002897

             37         38         39
          -0.001717  -0.006605   0.003822


 TANGENTIAL LOCAL GRADIENTS IN A.U.

              1          2          3          4          5          6
           0.002580   0.001975   0.000424  -0.001910   0.001727  -0.000485

              7          8          9         10         11         12
           0.000083   0.000051  -0.002248   0.000619  -0.001678   0.002487

             13         14         15         16         17         18
           0.001642  -0.000273  -0.000845  -0.006600  -0.001383  -0.002241

             19         20         21         22         23         24
          -0.002397   0.002048   0.001006  -0.002863   0.000867  -0.000672

             25         26         27         28         29         30
           0.002419   0.002489  -0.000096  -0.000020   0.000283   0.002006

             31         32         33         34         35         36
           0.000381  -0.002712   0.001909  -0.000487  -0.002897  -0.001717

             37         38
          -0.006605   0.003822

 COSANG =         0.818052859
 
 RMSQ FORCE :   0.0023141  MAXIMUM :   0.0003000  CONVERGED : NO
 MAX FORCE  :   0.0066049  MAXIMUM :   0.0004500  CONVERGED : NO
 RMSQ FORCE6:   0.0008515  MAXIMUM6:   0.0003000  CONVERGED : NO
 MAX FORCE6 :   0.0026813  MAXIMUM6:   0.0004500  CONVERGED : NO
 RMSQ DR    :   0.0095477  MAXIMUM :   0.0012000  CONVERGED : NO
 MAX DR     :   0.0245640  MAXIMUM :   0.0018000  CONVERGED : NO
 


 HESSIAN EIGENVALUES


                1           2           3           4           5           6
             0.03406     0.27965     0.48741     0.99999     1.00000     1.00000
 


                7           8           9          10          11          12
             1.00000     1.00000     1.00000     1.00000     1.00000     1.00000
 


               13          14          15          16          17          18
             1.00000     1.00000     1.00000     1.00000     1.00000     1.00000
 


               19          20          21          22          23          24
             1.00000     1.00000     1.00000     1.00000     1.00000     1.00000
 


               25          26          27          28          29          30
             1.00000     1.00000     1.00000     1.00000     1.00000     1.00000
 


               31          32          33          34          35          36
             1.00000     1.00004     1.00015     1.00032     1.00417     1.02929
 


               37          38
             1.27195     1.81092
 


 LAMBDA FOR LMQA STEP: 0.00

  |TANGENTIAL STEP| =   0.091317  |PARALLEL STEP| =   0.000519


 STEP IN NORMAL COORDINATES

              1          2          3          4          5          6
           0.000979   0.000508   0.009349  -0.018696  -0.010174   0.002872

              7          8          9         10         11         12
           0.005274   0.005156   0.018719  -0.020261  -0.021746  -0.009055

             13         14         15         16         17         18
          -0.004399  -0.005692  -0.001976   0.005483  -0.001615  -0.018620

             19         20         21         22         23         24
          -0.036903  -0.038390   0.005998   0.023348  -0.004510  -0.006082

             25         26         27         28         29         30
           0.017202   0.002550   0.026901   0.005477  -0.002624   0.004724

             31         32         33         34         35         36
          -0.002287  -0.011644   0.001177  -0.003897  -0.002673  -0.021493

             37         38         39
          -0.007762  -0.014501   0.022967

 DISPLACEMENT STEP IN ANGSTROM

  NO.  ATOM        X             Y             Z

    1  C        0.000468      0.000237      0.004216
    2  C       -0.008819     -0.002650     -0.000752
    3  C        0.002782      0.004583      0.004920
    4  H       -0.009132     -0.007273     -0.007498
    5  C       -0.001734     -0.002332     -0.005479
    6  C        0.009266     -0.000896     -0.003578
    7  H       -0.017818     -0.013030      0.003103
    8  H        0.013175      0.010565     -0.001385
    9  H        0.013822     -0.001219      0.012351
   10  H        0.005289      0.001532      0.002011
   11  H        0.004680     -0.004596     -0.004686
   12  H       -0.005452      0.001149     -0.012610
   13  H       -0.005077      0.003939      0.001303
   14  H        0.002669      0.005306     -0.004395
   15  H       -0.008930      0.007279      0.014126


 ACTIVE CARTESIAN DISPLACEMENT STEP

              1          2          3          4          5          6
           0.000979   0.000508   0.009349  -0.018696  -0.010174   0.002872

              7          8          9         10         11         12
           0.005274   0.005156   0.018719  -0.020261  -0.021746  -0.009055

             13         14         15         16         17         18
          -0.004399  -0.005692  -0.001976   0.005483  -0.001615  -0.018620

             19         20         21         22         23         24
          -0.036903  -0.038390   0.005998   0.023348  -0.004510  -0.006082

             25         26         27         28         29         30
           0.017202   0.002550   0.026901   0.005477  -0.002624   0.004724

             31         32         33         34         35         36
          -0.002287  -0.011644   0.001177  -0.003897  -0.002673  -0.021493

             37         38         39
          -0.007762  -0.014501   0.022967
 
 PREDICTED ENERGY CHANGE: -0.000311131
 
 INTERPOLATION DISTANCE: 8.0276544225


 COORDINATES OF OPTIMIZATION STEP 8 IN ANGSTROM

  NO.  ATOM        X              Y              Z        Z-ATOM   MASS   TYPE

    1  C         1.180245       0.245699       0.411591       6    12.011  QM
    2  C         2.055159      -0.614557      -0.140497       6    12.011  QM
    3  C         0.065020       0.931857      -0.331385       6    12.011  QM
    4  H         2.843368      -1.093318       0.454754       1     1.008  QM
    5  C        -1.385203       0.511818       0.142245       6    12.011  QM
    6  C        -1.697916      -0.977611      -0.046077       6    12.011  QM
    7  H         2.013603      -0.870238      -1.208738       1     1.008  QM
    8  H         1.270211       0.502390       1.476517       1     1.008  QM
    9  H        -2.681837      -1.270033       0.375370       1     1.008  QM
   10  H        -0.928071      -1.593652       0.459410       1     1.008  QM
   11  H        -1.725310      -1.301674      -1.102135       1     1.008  QM
   12  H        -2.131395       1.139785      -0.384833       1     1.008  QM
   13  H         0.205893       0.729986      -1.413304       1     1.008  QM
   14  H        -1.540925       0.730773       1.219577       1     1.008  QM
   15  H         0.225161       2.025234      -0.248855       1     1.008  QM


 
 NEW SCF-ENERGY CALCULATED IN 10 CYCLES
 

 TOTAL ENERGY    =       -196.248477499

 ENERGY CHANGE =         -0.000454960
 ENERGY RATIO  =          1.462277791
 TRUST RADIUS  =          0.200000000
 
 BFGS DELTA*GAMMA: 0.350E-03
 
 BFGS DELTA*DE2*DELTA: 0.638E-03
 
 *** ENTERING OPTIMIZATION CYCLE: 9 ***
 

 PROJECTED CARTESIAN GRADIENTS IN A.U.

  NO.  ATOM        X             Y             Z

    1  C        0.003041     -0.002617     -0.001147
    2  C       -0.003884      0.003366      0.000205
    3  C        0.006215      0.001919      0.000756
    4  H        0.000001     -0.000830      0.001016
    5  C       -0.005649     -0.006619      0.000536
    6  C        0.000045      0.006492      0.000797
    7  H        0.001038     -0.000084     -0.000591
    8  H       -0.000257      0.002368     -0.002483
    9  H       -0.002482     -0.004757     -0.001029
   10  H        0.001950     -0.000525      0.001244
   11  H       -0.002457     -0.003745      0.001962
   12  H       -0.002077      0.000693      0.000815
   13  H        0.005309      0.002772     -0.001035
   14  H       -0.006077     -0.003593      0.001066
   15  H        0.005858     -0.001072     -0.004922


 ACTIVE CARTESIAN GRADIENTS

              1          2          3          4          5          6
           0.003371  -0.003178  -0.001417  -0.003926   0.002622  -0.001396

              7          8          9         10         11         12
           0.007119   0.001941   0.000970   0.000457  -0.001405   0.000660

             13         14         15         16         17         18
          -0.004338  -0.007368   0.001935   0.000020   0.006521   0.000739

             19         20         21         22         23         24
           0.000624   0.000557  -0.000765   0.000092   0.002524  -0.002500

             25         26         27         28         29         30
          -0.002633  -0.003697  -0.001022   0.002585   0.000039   0.000460

             31         32         33         34         35         36
          -0.002878  -0.002693   0.003835  -0.003418  -0.000363   0.004084

             37         38         39
           0.003580   0.003794  -0.008886


 FULL LOCAL GRADIENT

              1          2          3          4          5          6
          -0.012628   0.004630   0.001395   0.003117  -0.003114   0.001451

              7          8          9         10         11         12
          -0.001670   0.000625  -0.002570  -0.000923   0.000578  -0.001497

             13         14         15         16         17         18
           0.002261   0.006276  -0.001058  -0.004656  -0.006259  -0.000877

             19         20         21         22         23         24
          -0.003286  -0.001942   0.000500   0.000586  -0.002274   0.001262

             25         26         27         28         29         30
          -0.000841   0.003265   0.000681   0.000227   0.000566  -0.000666

             31         32         33         34         35         36
           0.000622   0.002244  -0.002240   0.004334  -0.001774  -0.000804

             37         38         39
          -0.002371  -0.004054   0.004308


 TANGENTIAL LOCAL GRADIENTS IN A.U.

              1          2          3          4          5          6
           0.004630   0.001395   0.003117  -0.003114   0.001451  -0.001670

              7          8          9         10         11         12
           0.000625  -0.002570  -0.000923   0.000578  -0.001497   0.002261

             13         14         15         16         17         18
           0.006276  -0.001058  -0.004656  -0.006259  -0.000877  -0.003286

             19         20         21         22         23         24
          -0.001942   0.000500   0.000586  -0.002274   0.001262  -0.000841

             25         26         27         28         29         30
           0.003265   0.000681   0.000227   0.000566  -0.000666   0.000622

             31         32         33         34         35         36
           0.002244  -0.002240   0.004334  -0.001774  -0.000804  -0.002371

             37         38
          -0.004054   0.004308

 COSANG =         0.809307737
 
 RMSQ FORCE :   0.0026830  MAXIMUM :   0.0003000  CONVERGED : NO
 MAX FORCE  :   0.0062762  MAXIMUM :   0.0004500  CONVERGED : NO
 RMSQ FORCE6:   0.0004123  MAXIMUM6:   0.0003000  CONVERGED : NO
 MAX FORCE6 :   0.0020772  MAXIMUM6:   0.0004500  CONVERGED : NO
 RMSQ DR    :   0.0146226  MAXIMUM :   0.0012000  CONVERGED : NO
 MAX DR     :   0.0383900  MAXIMUM :   0.0018000  CONVERGED : NO
 


 HESSIAN EIGENVALUES


                1           2           3           4           5           6
             0.02675     0.19028     0.46122     0.99998     1.00000     1.00000
 


                7           8           9          10          11          12
             1.00000     1.00000     1.00000     1.00000     1.00000     1.00000
 


               13          14          15          16          17          18
             1.00000     1.00000     1.00000     1.00000     1.00000     1.00000
 


               19          20          21          22          23          24
             1.00000     1.00000     1.00000     1.00000     1.00000     1.00000
 


               25          26          27          28          29          30
             1.00000     1.00000     1.00000     1.00000     1.00000     1.00000
 


               31          32          33          34          35          36
             1.00004     1.00006     1.00018     1.00062     1.00774     1.04812
 


               37          38
             1.32257     1.80813
 


 LAMBDA FOR LMQA STEP: 0.00

  |TANGENTIAL STEP| =   0.092529  |PARALLEL STEP| =   0.000533


 STEP IN NORMAL COORDINATES

              1          2          3          4          5          6
           0.000410   0.003904   0.008652  -0.017695  -0.012357   0.005260

              7          8          9         10         11         12
           0.003608   0.006679   0.014374  -0.019361  -0.019109  -0.010055

             13         14         15         16         17         18
          -0.001167  -0.001130  -0.003529   0.001103  -0.009566  -0.018262

             19         20         21         22         23         24
          -0.038596  -0.038557   0.006898   0.022669  -0.007811  -0.003878

             25         26         27         28         29         30
           0.011710   0.006983   0.026541   0.007104  -0.001885   0.004059

             31         32         33         34         35         36
          -0.000603  -0.008483  -0.002803   0.002580  -0.005386  -0.021040

             37         38         39
          -0.009800  -0.020969   0.027615

 DISPLACEMENT STEP IN ANGSTROM

  NO.  ATOM        X             Y             Z

    1  C        0.000196      0.001747      0.003933
    2  C       -0.008383     -0.004120     -0.000052
    3  C        0.001859      0.005295      0.003219
    4  H       -0.008643     -0.006509     -0.007937
    5  C        0.000058     -0.000900     -0.004848
    6  C        0.007111     -0.004965     -0.003697
    7  H       -0.018321     -0.012512      0.003785
    8  H        0.013306      0.008917      0.000109
    9  H        0.011909      0.001327      0.012224
   10  H        0.007902      0.002381      0.001204
   11  H        0.006370     -0.002342     -0.005722
   12  H       -0.002139     -0.000302     -0.011187
   13  H       -0.006692      0.002590      0.000579
   14  H        0.003865      0.007286     -0.004875
   15  H       -0.010457      0.009326      0.016804


 ACTIVE CARTESIAN DISPLACEMENT STEP

              1          2          3          4          5          6
           0.000410   0.003904   0.008652  -0.017695  -0.012357   0.005260

              7          8          9         10         11         12
           0.003608   0.006679   0.014374  -0.019361  -0.019109  -0.010055

             13         14         15         16         17         18
          -0.001167  -0.001130  -0.003529   0.001103  -0.009566  -0.018262

             19         20         21         22         23         24
          -0.038596  -0.038557   0.006898   0.022669  -0.007811  -0.003878

             25         26         27         28         29         30
           0.011710   0.006983   0.026541   0.007104  -0.001885   0.004059

             31         32         33         34         35         36
          -0.000603  -0.008483  -0.002803   0.002580  -0.005386  -0.021040

             37         38         39
          -0.009800  -0.020969   0.027615
 
 PREDICTED ENERGY CHANGE: -0.000276201
 
 INTERPOLATION DISTANCE: 8.0276544225


 COORDINATES OF OPTIMIZATION STEP 9 IN ANGSTROM

  NO.  ATOM        X              Y              Z        Z-ATOM   MASS   TYPE

    1  C         1.180440       0.247446       0.415525       6    12.011  QM
    2  C         2.046776      -0.618678      -0.140548       6    12.011  QM
    3  C         0.066879       0.937152      -0.328166       6    12.011  QM
    4  H         2.834725      -1.099827       0.446816       1     1.008  QM
    5  C        -1.385145       0.510918       0.137398       6    12.011  QM
    6  C        -1.690805      -0.982576      -0.049773       6    12.011  QM
    7  H         1.995282      -0.882751      -1.204953       1     1.008  QM
    8  H         1.283517       0.511307       1.476626       1     1.008  QM
    9  H        -2.669929      -1.268705       0.387594       1     1.008  QM
   10  H        -0.920169      -1.591271       0.460615       1     1.008  QM
   11  H        -1.718939      -1.304016      -1.107857       1     1.008  QM
   12  H        -2.133534       1.139483      -0.396021       1     1.008  QM
   13  H         0.199201       0.732576      -1.412726       1     1.008  QM
   14  H        -1.537060       0.738059       1.214702       1     1.008  QM
   15  H         0.214704       2.034560      -0.232050       1     1.008  QM


 
 NEW SCF-ENERGY CALCULATED IN 10 CYCLES
 

 TOTAL ENERGY    =       -196.248887017

 ENERGY CHANGE =         -0.000409517
 ENERGY RATIO  =          1.482676375
 TRUST RADIUS  =          0.200000000
 
 BFGS DELTA*GAMMA: 0.302E-03
 
 BFGS DELTA*DE2*DELTA: 0.568E-03
 
 *** ENTERING OPTIMIZATION CYCLE: 10 ***
 

 PROJECTED CARTESIAN GRADIENTS IN A.U.

  NO.  ATOM        X             Y             Z

    1  C        0.002605     -0.002842      0.000047
    2  C       -0.003370      0.003385     -0.000037
    3  C        0.007490      0.001840      0.000867
    4  H       -0.001737      0.000125     -0.000665
    5  C       -0.005476     -0.006818      0.000559
    6  C        0.000089      0.004593      0.000149
    7  H        0.000995     -0.000303      0.000199
    8  H        0.000043      0.002510     -0.003138
    9  H       -0.002489     -0.003556      0.000799
   10  H        0.000903      0.000307      0.001788
   11  H       -0.002227     -0.003140      0.000818
   12  H       -0.004027      0.002744     -0.000631
   13  H        0.003798      0.001455     -0.002563
   14  H       -0.005017     -0.002222      0.001746
   15  H        0.005139      0.001534     -0.003823


 ACTIVE CARTESIAN GRADIENTS

              1          2          3          4          5          6
           0.002890  -0.003435   0.000021  -0.003446   0.002600  -0.000841

              7          8          9         10         11         12
           0.008850   0.001504   0.002012  -0.001342  -0.000868  -0.000382

             13         14         15         16         17         18
          -0.003500  -0.007619   0.002573   0.000745   0.003380  -0.000398

             19         20         21         22         23         24
           0.001300   0.000090   0.000510   0.000390   0.001514  -0.002405

             25         26         27         28         29         30
          -0.002180  -0.003699   0.000411   0.002054  -0.000284   0.001199

             31         32         33         34         35         36
          -0.001611  -0.003585   0.002868  -0.004698   0.000589   0.002023

             37         38         39
           0.003105   0.000512  -0.008304


 FULL LOCAL GRADIENT

              1          2          3          4          5          6
          -0.010676   0.004438   0.000205   0.003247  -0.002833   0.000861

              7          8          9         10         11         12
          -0.003322   0.001410  -0.003816   0.000868  -0.000007  -0.000525

             13         14         15         16         17         18
           0.001233   0.006455  -0.001627  -0.005610  -0.003099   0.000288

             19         20         21         22         23         24
          -0.003896  -0.001410  -0.000783   0.000254  -0.001255   0.001184

             25         26         27         28         29         30
          -0.001225   0.003273  -0.000773   0.000602   0.000854  -0.001396

             31         32         33         34         35         36
          -0.000458   0.003188  -0.001425   0.005508  -0.002435   0.000711

             37         38         39
          -0.002123  -0.000699   0.004468


 TANGENTIAL LOCAL GRADIENTS IN A.U.

              1          2          3          4          5          6
           0.004438   0.000205   0.003247  -0.002833   0.000861  -0.003322

              7          8          9         10         11         12
           0.001410  -0.003816   0.000868  -0.000007  -0.000525   0.001233

             13         14         15         16         17         18
           0.006455  -0.001627  -0.005610  -0.003099   0.000288  -0.003896

             19         20         21         22         23         24
          -0.001410  -0.000783   0.000254  -0.001255   0.001184  -0.001225

             25         26         27         28         29         30
           0.003273  -0.000773   0.000602   0.000854  -0.001396  -0.000458

             31         32         33         34         35         36
           0.003188  -0.001425   0.005508  -0.002435   0.000711  -0.002123

             37         38
          -0.000699   0.004468

 COSANG =         0.908074231
 
 RMSQ FORCE :   0.0026431  MAXIMUM :   0.0003000  CONVERGED : NO
 MAX FORCE  :   0.0064548  MAXIMUM :   0.0004500  CONVERGED : NO
 RMSQ FORCE6:   0.0003848  MAXIMUM6:   0.0003000  CONVERGED : NO
 MAX FORCE6 :   0.0011412  MAXIMUM6:   0.0004500  CONVERGED : NO
 RMSQ DR    :   0.0148167  MAXIMUM :   0.0012000  CONVERGED : NO
 MAX DR     :   0.0385956  MAXIMUM :   0.0018000  CONVERGED : NO
 


 HESSIAN EIGENVALUES


                1           2           3           4           5           6
             0.02180     0.14657     0.44980     0.99892     1.00000     1.00000
 


                7           8           9          10          11          12
             1.00000     1.00000     1.00000     1.00000     1.00000     1.00000
 


               13          14          15          16          17          18
             1.00000     1.00000     1.00000     1.00000     1.00000     1.00000
 


               19          20          21          22          23          24
             1.00000     1.00000     1.00000     1.00000     1.00000     1.00000
 


               25          26          27          28          29          30
             1.00000     1.00000     1.00000     1.00000     1.00000     1.00001
 


               31          32          33          34          35          36
             1.00004     1.00012     1.00032     1.00061     1.00462     1.09714
 


               37          38
             1.20949     1.61218
 


 LAMBDA FOR LMQA STEP: 0.00

  |TANGENTIAL STEP| =   0.090967  |PARALLEL STEP| =   0.000515


 STEP IN NORMAL COORDINATES

              1          2          3          4          5          6
          -0.000195   0.007641   0.006369  -0.016474  -0.014260   0.006429

              7          8          9         10         11         12
          -0.002101   0.007782   0.009281  -0.015899  -0.017184  -0.009110

             13         14         15         16         17         18
           0.001399   0.003604  -0.005728  -0.002827  -0.012076  -0.015695

             19         20         21         22         23         24
          -0.040019  -0.037257   0.005820   0.021273  -0.009178  -0.001985

             25         26         27         28         29         30
           0.007124   0.010542   0.023869   0.008374  -0.000726   0.002166

             31         32         33         34         35         36
          -0.000685  -0.004350  -0.004782   0.009406  -0.008452  -0.018138

             37         38         39
          -0.010928  -0.021337   0.030873

 DISPLACEMENT STEP IN ANGSTROM

  NO.  ATOM        X             Y             Z

    1  C       -0.000093      0.003407      0.002944
    2  C       -0.007846     -0.005572      0.000583
    3  C       -0.000683      0.005470      0.001775
    4  H       -0.006812     -0.006445     -0.006911
    5  C        0.002158      0.000838     -0.004324
    6  C        0.005447     -0.006980     -0.003220
    7  H       -0.018376     -0.011652      0.003646
    8  H        0.012867      0.007141      0.001840
    9  H        0.010346      0.002681      0.010480
   10  H        0.010143      0.002512     -0.000105
   11  H        0.007495     -0.000708     -0.005697
   12  H        0.001851     -0.002810     -0.009027
   13  H       -0.007017      0.002357      0.001204
   14  H        0.004332      0.007864     -0.005700
   15  H       -0.011318      0.008851      0.018009


 ACTIVE CARTESIAN DISPLACEMENT STEP

              1          2          3          4          5          6
          -0.000195   0.007641   0.006369  -0.016474  -0.014260   0.006429

              7          8          9         10         11         12
          -0.002101   0.007782   0.009281  -0.015899  -0.017184  -0.009110

             13         14         15         16         17         18
           0.001399   0.003604  -0.005728  -0.002827  -0.012076  -0.015695

             19         20         21         22         23         24
          -0.040019  -0.037257   0.005820   0.021273  -0.009178  -0.001985

             25         26         27         28         29         30
           0.007124   0.010542   0.023869   0.008374  -0.000726   0.002166

             31         32         33         34         35         36
          -0.000685  -0.004350  -0.004782   0.009406  -0.008452  -0.018138

             37         38         39
          -0.010928  -0.021337   0.030873
 
 PREDICTED ENERGY CHANGE: -0.000250058
 
 INTERPOLATION DISTANCE: 8.0276544225


 COORDINATES OF OPTIMIZATION STEP 10 IN ANGSTROM

  NO.  ATOM        X              Y              Z        Z-ATOM   MASS   TYPE

    1  C         1.180347       0.250853       0.418469       6    12.011  QM
    2  C         2.038930      -0.624250      -0.139965       6    12.011  QM
    3  C         0.066195       0.942623      -0.326391       6    12.011  QM
    4  H         2.827914      -1.106272       0.439906       1     1.008  QM
    5  C        -1.382987       0.511756       0.133073       6    12.011  QM
    6  C        -1.685358      -0.989556      -0.052993       6    12.011  QM
    7  H         1.976906      -0.894403      -1.201306       1     1.008  QM
    8  H         1.296384       0.518448       1.478466       1     1.008  QM
    9  H        -2.659583      -1.266024       0.398075       1     1.008  QM
   10  H        -0.910025      -1.588759       0.460510       1     1.008  QM
   11  H        -1.711445      -1.304725      -1.113554       1     1.008  QM
   12  H        -2.131683       1.136673      -0.405048       1     1.008  QM
   13  H         0.192184       0.734932      -1.411522       1     1.008  QM
   14  H        -1.532728       0.745923       1.209002       1     1.008  QM
   15  H         0.203386       2.043412      -0.214041       1     1.008  QM


 
 NEW SCF-ENERGY CALCULATED IN 10 CYCLES
 

 TOTAL ENERGY    =       -196.249244625

 ENERGY CHANGE =         -0.000357609
 ENERGY RATIO  =          1.430101227
 TRUST RADIUS  =          0.200000000
 
 BFGS DELTA*GAMMA: 0.300E-03
 
 BFGS DELTA*DE2*DELTA: 0.513E-03
 
 *** ENTERING OPTIMIZATION CYCLE: 11 ***
 

 PROJECTED CARTESIAN GRADIENTS IN A.U.

  NO.  ATOM        X             Y             Z

    1  C        0.001418     -0.001691      0.001138
    2  C       -0.001050      0.001825     -0.000427
    3  C        0.007100      0.001630      0.000159
    4  H       -0.002974      0.000967     -0.002124
    5  C       -0.004535     -0.003725      0.000793
    6  C       -0.001498      0.000145     -0.000736
    7  H        0.000952     -0.000174      0.000763
    8  H        0.000676      0.002426     -0.002303
    9  H       -0.001796     -0.002082      0.002029
   10  H        0.000787      0.001021      0.002224
   11  H       -0.001614     -0.002195     -0.000082
   12  H       -0.004066      0.003196     -0.000644
   13  H        0.002523      0.000344     -0.002900
   14  H       -0.004013     -0.001265      0.001838
   15  H        0.004567      0.004029     -0.002002


 ACTIVE CARTESIAN GRADIENTS

              1          2          3          4          5          6
           0.001573  -0.002041   0.001332  -0.000986   0.001425  -0.000312

              7          8          9         10         11         12
           0.008887   0.000995   0.001499  -0.002600  -0.000153  -0.001645

             13         14         15         16         17         18
          -0.001990  -0.003818   0.002353  -0.000897  -0.000837  -0.001755

             19         20         21         22         23         24
           0.001268  -0.000393   0.000922   0.000802   0.000614  -0.001723

             25         26         27         28         29         30
          -0.001646  -0.002905   0.001322   0.001694  -0.000262   0.001733

             31         32         33         34         35         36
          -0.000972  -0.003537   0.001649  -0.004452   0.000646   0.001145

             37         38         39
           0.001838  -0.002368  -0.007426


 FULL LOCAL GRADIENT

              1          2          3          4          5          6
          -0.009109   0.002531  -0.001088   0.001318  -0.001336   0.000298

              7          8          9         10         11         12
          -0.004407   0.001707  -0.003194   0.002185  -0.000636   0.000805

             13         14         15         16         17         18
          -0.000123   0.002779  -0.001521  -0.003545   0.001126   0.001675

             19         20         21         22         23         24
          -0.003694  -0.000835  -0.001195  -0.000201  -0.000350   0.000547

             25         26         27         28         29         30
          -0.001576   0.002498  -0.001683   0.000727   0.000781  -0.001915

             31         32         33         34         35         36
          -0.000890   0.003187  -0.000367   0.005149  -0.002243   0.001203

             37         38         39
          -0.001011   0.002232   0.004152


 TANGENTIAL LOCAL GRADIENTS IN A.U.

              1          2          3          4          5          6
           0.002531  -0.001088   0.001318  -0.001336   0.000298  -0.004407

              7          8          9         10         11         12
           0.001707  -0.003194   0.002185  -0.000636   0.000805  -0.000123

             13         14         15         16         17         18
           0.002779  -0.001521  -0.003545   0.001126   0.001675  -0.003694

             19         20         21         22         23         24
          -0.000835  -0.001195  -0.000201  -0.000350   0.000547  -0.001576

             25         26         27         28         29         30
           0.002498  -0.001683   0.000727   0.000781  -0.001915  -0.000890

             31         32         33         34         35         36
           0.003187  -0.000367   0.005149  -0.002243   0.001203  -0.001011

             37         38
           0.002232   0.004152

 COSANG =         0.854628988
 
 RMSQ FORCE :   0.0021532  MAXIMUM :   0.0003000  CONVERGED : NO
 MAX FORCE  :   0.0051495  MAXIMUM :   0.0004500  CONVERGED : NO
 RMSQ FORCE6:   0.0005146  MAXIMUM6:   0.0003000  CONVERGED : NO
 MAX FORCE6 :   0.0019110  MAXIMUM6:   0.0004500  CONVERGED : NO
 RMSQ DR    :   0.0145667  MAXIMUM :   0.0012000  CONVERGED : NO
 MAX DR     :   0.0400189  MAXIMUM :   0.0018000  CONVERGED : NO
 


 HESSIAN EIGENVALUES


                1           2           3           4           5           6
             0.01948     0.12721     0.44047     0.80213     0.99999     1.00000
 


                7           8           9          10          11          12
             1.00000     1.00000     1.00000     1.00000     1.00000     1.00000
 


               13          14          15          16          17          18
             1.00000     1.00000     1.00000     1.00000     1.00000     1.00000
 


               19          20          21          22          23          24
             1.00000     1.00000     1.00000     1.00000     1.00000     1.00000
 


               25          26          27          28          29          30
             1.00000     1.00000     1.00000     1.00000     1.00001     1.00002
 


               31          32          33          34          35          36
             1.00006     1.00012     1.00029     1.00053     1.00397     1.03605
 


               37          38
             1.18162     1.64644
 


 LAMBDA FOR LMQA STEP: 0.00

  |TANGENTIAL STEP| =   0.066156  |PARALLEL STEP| =   0.000273


 STEP IN NORMAL COORDINATES

              1          2          3          4          5          6
          -0.000574   0.008804   0.001741  -0.012015  -0.011588   0.005134

              7          8          9         10         11         12
          -0.007941   0.006290   0.002891  -0.007472  -0.011634  -0.004468

             13         14         15         16         17         18
           0.002099   0.004632  -0.006021  -0.003959  -0.006831  -0.007879

             19         20         21         22         23         24
          -0.030927  -0.025794   0.002843   0.013766  -0.007135  -0.000497

             25         26         27         28         29         30
           0.001811   0.010473   0.013890   0.006956   0.000461  -0.001087

             31         32         33         34         35         36
          -0.001364   0.001125  -0.003841   0.013173  -0.008965  -0.010097

             37         38         39
          -0.008161  -0.012313   0.025768

 DISPLACEMENT STEP IN ANGSTROM

  NO.  ATOM        X             Y             Z

    1  C       -0.000274      0.003922      0.000879
    2  C       -0.005757     -0.005101      0.000998
    3  C       -0.003136      0.003809      0.000503
    4  H       -0.002753     -0.005115     -0.003376
    5  C        0.003240      0.001356     -0.002821
    6  C        0.003438     -0.004779     -0.001567
    7  H       -0.013654     -0.007857      0.002169
    8  H        0.008666      0.003594      0.002444
    9  H        0.006472      0.002492      0.005276
   10  H        0.009190      0.001476     -0.001657
   11  H        0.006227      0.000571     -0.003391
   12  H        0.005129     -0.004817     -0.004736
   13  H       -0.004935      0.002258      0.001987
   14  H        0.003411      0.005737     -0.005178
   15  H       -0.009165      0.004394      0.013390


 ACTIVE CARTESIAN DISPLACEMENT STEP

              1          2          3          4          5          6
          -0.000574   0.008804   0.001741  -0.012015  -0.011588   0.005134

              7          8          9         10         11         12
          -0.007941   0.006290   0.002891  -0.007472  -0.011634  -0.004468

             13         14         15         16         17         18
           0.002099   0.004632  -0.006021  -0.003959  -0.006831  -0.007879

             19         20         21         22         23         24
          -0.030927  -0.025794   0.002843   0.013766  -0.007135  -0.000497

             25         26         27         28         29         30
           0.001811   0.010473   0.013890   0.006956   0.000461  -0.001087

             31         32         33         34         35         36
          -0.001364   0.001125  -0.003841   0.013173  -0.008965  -0.010097

             37         38         39
          -0.008161  -0.012313   0.025768
 
 PREDICTED ENERGY CHANGE: -0.000175327
 
 INTERPOLATION DISTANCE: 8.0276544225


 COORDINATES OF OPTIMIZATION STEP 11 IN ANGSTROM

  NO.  ATOM        X              Y              Z        Z-ATOM   MASS   TYPE

    1  C         1.180074       0.254775       0.419348       6    12.011  QM
    2  C         2.033173      -0.629350      -0.138967       6    12.011  QM
    3  C         0.063060       0.946432      -0.325888       6    12.011  QM
    4  H         2.825161      -1.111387       0.436530       1     1.008  QM
    5  C        -1.379748       0.513112       0.130252       6    12.011  QM
    6  C        -1.681919      -0.994335      -0.054560       6    12.011  QM
    7  H         1.963251      -0.902259      -1.199137       1     1.008  QM
    8  H         1.305051       0.522042       1.480910       1     1.008  QM
    9  H        -2.653111      -1.263533       0.403350       1     1.008  QM
   10  H        -0.900836      -1.587283       0.458853       1     1.008  QM
   11  H        -1.705218      -1.304154      -1.116945       1     1.008  QM
   12  H        -2.126554       1.131856      -0.409784       1     1.008  QM
   13  H         0.187250       0.737191      -1.409535       1     1.008  QM
   14  H        -1.529317       0.751660       1.203824       1     1.008  QM
   15  H         0.194220       2.047806      -0.200651       1     1.008  QM


 
 NEW SCF-ENERGY CALCULATED IN 10 CYCLES
 

 TOTAL ENERGY    =       -196.249498358

 ENERGY CHANGE =         -0.000253733
 ENERGY RATIO  =          1.447194885
 TRUST RADIUS  =          0.200000000
 
 BFGS DELTA*GAMMA: 0.202E-03
 
 BFGS DELTA*DE2*DELTA: 0.357E-03
 
 *** ENTERING OPTIMIZATION CYCLE: 12 ***
 

 PROJECTED CARTESIAN GRADIENTS IN A.U.

  NO.  ATOM        X             Y             Z

    1  C        0.000328     -0.000188      0.001560
    2  C        0.001117      0.000020     -0.000694
    3  C        0.005202      0.001587     -0.000799
    4  H       -0.002671      0.000930     -0.002463
    5  C       -0.003322     -0.000075      0.000710
    6  C       -0.003305     -0.003363     -0.001231
    7  H        0.000957      0.000061      0.000758
    8  H        0.001427      0.002077     -0.000512
    9  H       -0.000956     -0.001174      0.002368
   10  H        0.001537      0.001111      0.002430
   11  H       -0.000915     -0.001586     -0.000596
   12  H       -0.002339      0.002008      0.000625
   13  H        0.001923     -0.000228     -0.001978
   14  H       -0.003297     -0.001077      0.001266
   15  H        0.004268      0.004853     -0.000337


 ACTIVE CARTESIAN GRADIENTS

              1          2          3          4          5          6
           0.000364  -0.000232   0.001836   0.001341   0.000088  -0.000066

              7          8          9         10         11         12
           0.006971   0.001015   0.000061  -0.002296   0.000146  -0.002276

             13         14         15         16         17         18
          -0.000902   0.000680   0.001153  -0.003421  -0.003105  -0.002615

             19         20         21         22         23         24
           0.000688  -0.000595   0.000333   0.001211   0.000316  -0.000777

             25         26         27         28         29         30
          -0.001408  -0.001784   0.001531   0.001680   0.000025   0.001972

             31         32         33         34         35         36
          -0.001048  -0.002848   0.000593  -0.002914  -0.000090   0.001662

             37         38         39
           0.000414  -0.003428  -0.006313


 FULL LOCAL GRADIENT

              1          2          3          4          5          6
          -0.008294   0.000426  -0.001749  -0.000841   0.000170   0.000040

              7          8          9         10         11         12
          -0.004097   0.001004  -0.001377   0.001978  -0.000753   0.001613

             13         14         15         16         17         18
          -0.000774  -0.001464  -0.000549  -0.000149   0.003376   0.002554

             19         20         21         22         23         24
          -0.002850  -0.000512  -0.000591  -0.000665  -0.000059  -0.000313

             25         26         27         28         29         30
          -0.001534   0.001404  -0.001871   0.000498   0.000446  -0.002137

             31         32         33         34         35         36
          -0.000646   0.002529   0.000565   0.003527  -0.001367   0.000568

             37         38         39
           0.000377   0.003311   0.003268


 TANGENTIAL LOCAL GRADIENTS IN A.U.

              1          2          3          4          5          6
           0.000426  -0.001749  -0.000841   0.000170   0.000040  -0.004097

              7          8          9         10         11         12
           0.001004  -0.001377   0.001978  -0.000753   0.001613  -0.000774

             13         14         15         16         17         18
          -0.001464  -0.000549  -0.000149   0.003376   0.002554  -0.002850

             19         20         21         22         23         24
          -0.000512  -0.000591  -0.000665  -0.000059  -0.000313  -0.001534

             25         26         27         28         29         30
           0.001404  -0.001871   0.000498   0.000446  -0.002137  -0.000646

             31         32         33         34         35         36
           0.002529   0.000565   0.003527  -0.001367   0.000568   0.000377

             37         38
           0.003311   0.003268

 COSANG =         0.791521654
 
 RMSQ FORCE :   0.0017576  MAXIMUM :   0.0003000  CONVERGED : NO
 MAX FORCE  :   0.0040969  MAXIMUM :   0.0004500  CONVERGED : NO
 RMSQ FORCE6:   0.0007002  MAXIMUM6:   0.0003000  CONVERGED : NO
 MAX FORCE6 :   0.0022756  MAXIMUM6:   0.0004500  CONVERGED : NO
 RMSQ DR    :   0.0105936  MAXIMUM :   0.0012000  CONVERGED : NO
 MAX DR     :   0.0309275  MAXIMUM :   0.0018000  CONVERGED : NO
 


 HESSIAN EIGENVALUES


                1           2           3           4           5           6
             0.01832     0.11507     0.40131     0.51506     0.99998     1.00000
 


                7           8           9          10          11          12
             1.00000     1.00000     1.00000     1.00000     1.00000     1.00000
 


               13          14          15          16          17          18
             1.00000     1.00000     1.00000     1.00000     1.00000     1.00000
 


               19          20          21          22          23          24
             1.00000     1.00000     1.00000     1.00000     1.00000     1.00000
 


               25          26          27          28          29          30
             1.00000     1.00000     1.00000     1.00001     1.00001     1.00002
 


               31          32          33          34          35          36
             1.00006     1.00030     1.00034     1.00099     1.00834     1.03837
 


               37          38
             1.24406     1.74533
 


 LAMBDA FOR LMQA STEP: 0.00

  |TANGENTIAL STEP| =   0.051120  |PARALLEL STEP| =   0.000163


 STEP IN NORMAL COORDINATES

              1          2          3          4          5          6
          -0.000518   0.008866  -0.001806  -0.010194  -0.009044   0.003786

              7          8          9         10         11         12
          -0.010908   0.004375   0.000099  -0.002293  -0.008326  -0.000520

             13         14         15         16         17         18
           0.001571   0.002331  -0.004953  -0.002166  -0.000732  -0.001511

             19         20         21         22         23         24
          -0.024750  -0.018040   0.001274   0.008086  -0.005348  -0.000647

             25         26         27         28         29         30
          -0.000981   0.009493   0.006412   0.005512   0.001033  -0.004147

             31         32         33         34         35         36
          -0.002145   0.004859  -0.001633   0.014594  -0.008662  -0.005167

             37         38         39
          -0.004925  -0.003913   0.021867

 DISPLACEMENT STEP IN ANGSTROM

  NO.  ATOM        X             Y             Z

    1  C       -0.000247      0.003950     -0.000704
    2  C       -0.004910     -0.004317      0.001264
    3  C       -0.004214      0.002291      0.000298
    4  H       -0.000254     -0.004205     -0.000718
    5  C        0.003453      0.000558     -0.001690
    6  C        0.003173     -0.001574     -0.000226
    7  H       -0.010688     -0.005442      0.001080
    8  H        0.005332      0.001378      0.001843
    9  H        0.003984      0.001838      0.001206
   10  H        0.007940      0.000634     -0.003065
   11  H        0.004995      0.001180     -0.001144
   12  H        0.006649     -0.005904     -0.002545
   13  H       -0.003173      0.002839      0.002406
   14  H        0.002514      0.004057     -0.004709
   15  H       -0.007822      0.000488      0.009299


 ACTIVE CARTESIAN DISPLACEMENT STEP

              1          2          3          4          5          6
          -0.000518   0.008866  -0.001806  -0.010194  -0.009044   0.003786

              7          8          9         10         11         12
          -0.010908   0.004375   0.000099  -0.002293  -0.008326  -0.000520

             13         14         15         16         17         18
           0.001571   0.002331  -0.004953  -0.002166  -0.000732  -0.001511

             19         20         21         22         23         24
          -0.024750  -0.018040   0.001274   0.008086  -0.005348  -0.000647

             25         26         27         28         29         30
          -0.000981   0.009493   0.006412   0.005512   0.001033  -0.004147

             31         32         33         34         35         36
          -0.002145   0.004859  -0.001633   0.014594  -0.008662  -0.005167

             37         38         39
          -0.004925  -0.003913   0.021867
 
 PREDICTED ENERGY CHANGE: -0.000134254
 
 INTERPOLATION DISTANCE: 8.0276544225
 
 *** SCFTOL TIGHTEN TO 0.250E-07 ***
 
 *** CDFTOL TIGHTEN TO 0.100E-04 ***


 COORDINATES OF OPTIMIZATION STEP 12 IN ANGSTROM

  NO.  ATOM        X              Y              Z        Z-ATOM   MASS   TYPE

    1  C         1.179827       0.258726       0.418644       6    12.011  QM
    2  C         2.028263      -0.633668      -0.137703       6    12.011  QM
    3  C         0.058846       0.948723      -0.325590       6    12.011  QM
    4  H         2.824906      -1.115593       0.435812       1     1.008  QM
    5  C        -1.376295       0.513671       0.128562       6    12.011  QM
    6  C        -1.678746      -0.995909      -0.054786       6    12.011  QM
    7  H         1.952564      -0.907701      -1.198057       1     1.008  QM
    8  H         1.310383       0.523420       1.482752       1     1.008  QM
    9  H        -2.649127      -1.261694       0.404556       1     1.008  QM
   10  H        -0.892895      -1.586649       0.455788       1     1.008  QM
   11  H        -1.700223      -1.302974      -1.118089       1     1.008  QM
   12  H        -2.119905       1.125952      -0.412329       1     1.008  QM
   13  H         0.184076       0.740030      -1.407129       1     1.008  QM
   14  H        -1.526804       0.755716       1.199115       1     1.008  QM
   15  H         0.186398       2.048294      -0.191351       1     1.008  QM


 
 NEW SCF-ENERGY CALCULATED IN 14 CYCLES
 

 TOTAL ENERGY    =       -196.249688559

 ENERGY CHANGE =         -0.000190201
 ENERGY RATIO  =          1.416732978
 TRUST RADIUS  =          0.200000000
 
 BFGS DELTA*GAMMA: 0.161E-03
 
 BFGS DELTA*DE2*DELTA: 0.271E-03
 
 *** ENTERING OPTIMIZATION CYCLE: 13 ***
 

 PROJECTED CARTESIAN GRADIENTS IN A.U.

  NO.  ATOM        X             Y             Z

    1  C       -0.000119      0.000920      0.001019
    2  C        0.001894     -0.001121     -0.000602
    3  C        0.002850      0.001668     -0.001335
    4  H       -0.001160      0.000161     -0.001689
    5  C       -0.002381      0.002565      0.000395
    6  C       -0.004183     -0.004926     -0.001351
    7  H        0.000909      0.000236      0.000311
    8  H        0.002014      0.001592      0.001300
    9  H       -0.000510     -0.000806      0.002194
   10  H        0.002476      0.000841      0.002337
   11  H       -0.000351     -0.001384     -0.000784
   12  H        0.000181      0.000090      0.002304
   13  H        0.001802     -0.000440     -0.000522
   14  H       -0.002782     -0.001296      0.000216
   15  H        0.004118      0.004092      0.000808


 ACTIVE CARTESIAN GRADIENTS

              1          2          3          4          5          6
          -0.000133   0.001094   0.001180   0.002198  -0.000759  -0.000119

              7          8          9         10         11         12
           0.004164   0.001435  -0.001303  -0.000795  -0.000057  -0.002036

             13         14         15         16         17         18
          -0.000717   0.003949  -0.000276  -0.005233  -0.003299  -0.002894

             19         20         21         22         23         24
          -0.000066  -0.000431  -0.000762   0.001481   0.000554   0.000053

             25         26         27         28         29         30
          -0.001576  -0.000746   0.001396   0.001823   0.000516   0.001906

             31         32         33         34         35         36
          -0.001458  -0.001943  -0.000110  -0.000841  -0.001162   0.002904

             37         38         39
          -0.000788  -0.002985  -0.004967


 FULL LOCAL GRADIENT

              1          2          3          4          5          6
          -0.007924  -0.000833  -0.001356  -0.002013   0.000937   0.000104

              7          8          9         10         11         12
          -0.002467  -0.000187   0.000419   0.000576  -0.000355   0.001573

             13         14         15         16         17         18
          -0.000467  -0.004474   0.000653   0.002596   0.003530   0.002844

             19         20         21         22         23         24
          -0.001780  -0.000530   0.000532  -0.001001  -0.000317  -0.001020

             25         26         27         28         29         30
          -0.001043   0.000396  -0.001707   0.000137  -0.000086  -0.002053

             31         32         33         34         35         36
          -0.000111   0.001640   0.001180   0.001397  -0.000235  -0.000622

             37         38         39
           0.001619   0.002869   0.001940


 TANGENTIAL LOCAL GRADIENTS IN A.U.

              1          2          3          4          5          6
          -0.000833  -0.001356  -0.002013   0.000937   0.000104  -0.002467

              7          8          9         10         11         12
          -0.000187   0.000419   0.000576  -0.000355   0.001573  -0.000467

             13         14         15         16         17         18
          -0.004474   0.000653   0.002596   0.003530   0.002844  -0.001780

             19         20         21         22         23         24
          -0.000530   0.000532  -0.001001  -0.000317  -0.001020  -0.001043

             25         26         27         28         29         30
           0.000396  -0.001707   0.000137  -0.000086  -0.002053  -0.000111

             31         32         33         34         35         36
           0.001640   0.001180   0.001397  -0.000235  -0.000622   0.001619

             37         38
           0.002869   0.001940

 COSANG =         0.780081325
 
 RMSQ FORCE :   0.0016225  MAXIMUM :   0.0003000  CONVERGED : NO
 MAX FORCE  :   0.0044744  MAXIMUM :   0.0004500  CONVERGED : NO
 RMSQ FORCE6:   0.0007674  MAXIMUM6:   0.0003000  CONVERGED : NO
 MAX FORCE6 :   0.0015688  MAXIMUM6:   0.0004500  CONVERGED : NO
 RMSQ DR    :   0.0081859  MAXIMUM :   0.0012000  CONVERGED : NO
 MAX DR     :   0.0247496  MAXIMUM :   0.0018000  CONVERGED : NO
 


 HESSIAN EIGENVALUES


                1           2           3           4           5           6
             0.01723     0.10667     0.28946     0.46176     0.99993     1.00000
 


                7           8           9          10          11          12
             1.00000     1.00000     1.00000     1.00000     1.00000     1.00000
 


               13          14          15          16          17          18
             1.00000     1.00000     1.00000     1.00000     1.00000     1.00000
 


               19          20          21          22          23          24
             1.00000     1.00000     1.00000     1.00000     1.00000     1.00000
 


               25          26          27          28          29          30
             1.00000     1.00000     1.00001     1.00001     1.00002     1.00006
 


               31          32          33          34          35          36
             1.00028     1.00030     1.00046     1.00135     1.01043     1.06058
 


               37          38
             1.29100     1.71430
 


 LAMBDA FOR LMQA STEP: 0.00

  |TANGENTIAL STEP| =   0.041675  |PARALLEL STEP| =   0.000108


 STEP IN NORMAL COORDINATES

              1          2          3          4          5          6
          -0.000249   0.007399  -0.002831  -0.009530  -0.006734   0.002691

              7          8          9         10         11         12
          -0.009555   0.002144   0.000640  -0.001451  -0.006658   0.001527

             13         14         15         16         17         18
           0.000761  -0.002175  -0.002623   0.001270   0.004016   0.002456

             19         20         21         22         23         24
          -0.020540  -0.014050   0.001426   0.004608  -0.004098  -0.002025

             25         26         27         28         29         30
          -0.000996   0.007218   0.002057   0.004085   0.000713  -0.006023

             31         32         33         34         35         36
          -0.002628   0.005877   0.001223   0.012331  -0.007001  -0.003813

             37         38         39
          -0.001432   0.001821   0.017645

 DISPLACEMENT STEP IN ANGSTROM

  NO.  ATOM        X             Y             Z

    1  C       -0.000119      0.003299     -0.001174
    2  C       -0.004587     -0.003259      0.001183
    3  C       -0.003501      0.001099      0.000757
    4  H        0.000060     -0.003314      0.000348
    5  C        0.002819     -0.001123     -0.000943
    6  C        0.003808      0.001513      0.000622
    7  H       -0.009039     -0.004279      0.000606
    8  H        0.003050      0.000687      0.000236
    9  H        0.002945      0.000853     -0.001198
   10  H        0.006245      0.000159     -0.003812
   11  H        0.003732      0.001132      0.000606
   12  H        0.005650     -0.005385     -0.002505
   13  H       -0.001830      0.003708      0.002066
   14  H        0.001527      0.002866     -0.003777
   15  H       -0.006883     -0.001707      0.005895


 ACTIVE CARTESIAN DISPLACEMENT STEP

              1          2          3          4          5          6
          -0.000249   0.007399  -0.002831  -0.009530  -0.006734   0.002691

              7          8          9         10         11         12
          -0.009555   0.002144   0.000640  -0.001451  -0.006658   0.001527

             13         14         15         16         17         18
           0.000761  -0.002175  -0.002623   0.001270   0.004016   0.002456

             19         20         21         22         23         24
          -0.020540  -0.014050   0.001426   0.004608  -0.004098  -0.002025

             25         26         27         28         29         30
          -0.000996   0.007218   0.002057   0.004085   0.000713  -0.006023

             31         32         33         34         35         36
          -0.002628   0.005877   0.001223   0.012331  -0.007001  -0.003813

             37         38         39
          -0.001432   0.001821   0.017645
 
 PREDICTED ENERGY CHANGE: -0.000095934
 
 INTERPOLATION DISTANCE: 8.0276544225


 COORDINATES OF OPTIMIZATION STEP 13 IN ANGSTROM

  NO.  ATOM        X              Y              Z        Z-ATOM   MASS   TYPE

    1  C         1.179708       0.262025       0.417470       6    12.011  QM
    2  C         2.023676      -0.636926      -0.136520       6    12.011  QM
    3  C         0.055345       0.949822      -0.324833       6    12.011  QM
    4  H         2.824966      -1.118906       0.436161       1     1.008  QM
    5  C        -1.373476       0.512548       0.127619       6    12.011  QM
    6  C        -1.674939      -0.994396      -0.054164       6    12.011  QM
    7  H         1.943525      -0.911980      -1.197451       1     1.008  QM
    8  H         1.313433       0.524108       1.482988       1     1.008  QM
    9  H        -2.646182      -1.260841       0.403358       1     1.008  QM
   10  H        -0.886650      -1.586490       0.451975       1     1.008  QM
   11  H        -1.696491      -1.301842      -1.117483       1     1.008  QM
   12  H        -2.114255       1.120567      -0.414834       1     1.008  QM
   13  H         0.182246       0.743738      -1.405063       1     1.008  QM
   14  H        -1.525276       0.758583       1.195338       1     1.008  QM
   15  H         0.179515       2.046588      -0.185456       1     1.008  QM


 
 NEW SCF-ENERGY CALCULATED IN 13 CYCLES
 

 TOTAL ENERGY    =       -196.249828180

 ENERGY CHANGE =         -0.000139620
 ENERGY RATIO  =          1.455387334
 TRUST RADIUS  =          0.200000000
 
 BFGS DELTA*GAMMA: 0.107E-03
 
 BFGS DELTA*DE2*DELTA: 0.194E-03
 
 *** ENTERING OPTIMIZATION CYCLE: 14 ***
 

 PROJECTED CARTESIAN GRADIENTS IN A.U.

  NO.  ATOM        X             Y             Z

    1  C       -0.000179      0.001475      0.000365
    2  C        0.001412     -0.001454     -0.000298
    3  C        0.000904      0.001904     -0.001380
    4  H        0.000559     -0.000820     -0.000704
    5  C       -0.001606      0.002592     -0.000070
    6  C       -0.003775     -0.003845     -0.001096
    7  H        0.000818      0.000224     -0.000335
    8  H        0.002322      0.001021      0.002150
    9  H       -0.000687     -0.000889      0.001898
   10  H        0.003020      0.000508      0.001948
   11  H       -0.000113     -0.001576     -0.000760
   12  H        0.001943     -0.001287      0.003345
   13  H        0.001837     -0.000444      0.000567
   14  H       -0.002428     -0.001546     -0.000775
   15  H        0.003933      0.002491      0.001220


 ACTIVE CARTESIAN GRADIENTS

              1          2          3          4          5          6
          -0.000199   0.001754   0.000390   0.001669  -0.000980  -0.000028

              7          8          9         10         11         12
           0.001556   0.002145  -0.001843   0.000864  -0.000423  -0.001304

             13         14         15         16         17         18
          -0.001029   0.004039  -0.001285  -0.005342  -0.001677  -0.002568

             19         20         21         22         23         24
          -0.000485  -0.000060  -0.001628   0.001623   0.000901   0.000400

             25         26         27         28         29         30
          -0.002007  -0.000201   0.001252   0.002000   0.000979   0.001598

             31         32         33         34         35         36
          -0.001712  -0.001409  -0.000291   0.000598  -0.001893   0.003871

             37         38         39
          -0.001362  -0.001836  -0.003694


 FULL LOCAL GRADIENT

              1          2          3          4          5          6
          -0.007465  -0.001330  -0.000764  -0.001923   0.000970   0.000030

              7          8          9         10         11         12
          -0.000531  -0.001523   0.001313  -0.000999   0.000173   0.001015

             13         14         15         16         17         18
           0.000268  -0.004373   0.001510   0.003478   0.001856   0.002527

             19         20         21         22         23         24
          -0.000988  -0.000714   0.001438  -0.001231  -0.000701  -0.001197

             25         26         27         28         29         30
          -0.000216  -0.000111  -0.001525  -0.000269  -0.000593  -0.001725

             31         32         33         34         35         36
           0.000283   0.001125   0.001270  -0.000094   0.000571  -0.001592

             37         38         39
           0.002210   0.001716   0.000734


 TANGENTIAL LOCAL GRADIENTS IN A.U.

              1          2          3          4          5          6
          -0.001330  -0.000764  -0.001923   0.000970   0.000030  -0.000531

              7          8          9         10         11         12
          -0.001523   0.001313  -0.000999   0.000173   0.001015   0.000268

             13         14         15         16         17         18
          -0.004373   0.001510   0.003478   0.001856   0.002527  -0.000988

             19         20         21         22         23         24
          -0.000714   0.001438  -0.001231  -0.000701  -0.001197  -0.000216

             25         26         27         28         29         30
          -0.000111  -0.001525  -0.000269  -0.000593  -0.001725   0.000283

             31         32         33         34         35         36
           0.001125   0.001270  -0.000094   0.000571  -0.001592   0.002210

             37         38
           0.001716   0.000734

 COSANG =         0.864245889
 
 RMSQ FORCE :   0.0014845  MAXIMUM :   0.0003000  CONVERGED : NO
 MAX FORCE  :   0.0043729  MAXIMUM :   0.0004500  CONVERGED : NO
 RMSQ FORCE6:   0.0008148  MAXIMUM6:   0.0003000  CONVERGED : NO
 MAX FORCE6 :   0.0013150  MAXIMUM6:   0.0004500  CONVERGED : NO
 RMSQ DR    :   0.0066733  MAXIMUM :   0.0012000  CONVERGED : NO
 MAX DR     :   0.0205395  MAXIMUM :   0.0018000  CONVERGED : NO
 


 HESSIAN EIGENVALUES


                1           2           3           4           5           6
             0.01597     0.09732     0.21708     0.45107     0.99362     1.00000
 


                7           8           9          10          11          12
             1.00000     1.00000     1.00000     1.00000     1.00000     1.00000
 


               13          14          15          16          17          18
             1.00000     1.00000     1.00000     1.00000     1.00000     1.00000
 


               19          20          21          22          23          24
             1.00000     1.00000     1.00000     1.00000     1.00000     1.00000
 


               25          26          27          28          29          30
             1.00000     1.00000     1.00001     1.00002     1.00005     1.00014
 


               31          32          33          34          35          36
             1.00023     1.00029     1.00041     1.00069     1.00384     1.12618
 


               37          38
             1.16475     1.60417
 


 LAMBDA FOR LMQA STEP: 0.00

  |TANGENTIAL STEP| =   0.042892  |PARALLEL STEP| =   0.000115


 STEP IN NORMAL COORDINATES

              1          2          3          4          5          6
           0.000292   0.006247  -0.002917  -0.010786  -0.006049   0.002227

              7          8          9         10         11         12
          -0.006511   0.000094   0.002405  -0.003806  -0.006758   0.002027

             13         14         15         16         17         18
           0.000504  -0.005891  -0.000236   0.004356   0.005724   0.004623

             19         20         21         22         23         24
          -0.021436  -0.015160   0.003155   0.003335  -0.004508  -0.003780

             25         26         27         28         29         30
          -0.000003   0.006305   0.000340   0.003557  -0.000208  -0.007680

             31         32         33         34         35         36
          -0.002918   0.006612   0.003415   0.010868  -0.006024  -0.005676

             37         38         39
           0.001265   0.004073   0.016981

 DISPLACEMENT STEP IN ANGSTROM

  NO.  ATOM        X             Y             Z

    1  C        0.000139      0.002791     -0.001214
    2  C       -0.005191     -0.002721      0.001126
    3  C       -0.002102      0.000408      0.001406
    4  H       -0.001138     -0.002742      0.000312
    5  C        0.002183     -0.002525     -0.000456
    6  C        0.004946      0.003111      0.001051
    7  H       -0.009813     -0.004548      0.000968
    8  H        0.002066      0.001012     -0.001415
    9  H        0.003262      0.000419     -0.002480
   10  H        0.005794      0.000070     -0.004594
   11  H        0.003487      0.001368      0.001682
   12  H        0.004508     -0.004909     -0.004030
   13  H       -0.001508      0.004952      0.001434
   14  H        0.001089      0.002935     -0.003138
   15  H       -0.007657     -0.002231      0.004659


 ACTIVE CARTESIAN DISPLACEMENT STEP

              1          2          3          4          5          6
           0.000292   0.006247  -0.002917  -0.010786  -0.006049   0.002227

              7          8          9         10         11         12
          -0.006511   0.000094   0.002405  -0.003806  -0.006758   0.002027

             13         14         15         16         17         18
           0.000504  -0.005891  -0.000236   0.004356   0.005724   0.004623

             19         20         21         22         23         24
          -0.021436  -0.015160   0.003155   0.003335  -0.004508  -0.003780

             25         26         27         28         29         30
          -0.000003   0.006305   0.000340   0.003557  -0.000208  -0.007680

             31         32         33         34         35         36
          -0.002918   0.006612   0.003415   0.010868  -0.006024  -0.005676

             37         38         39
           0.001265   0.004073   0.016981
 
 PREDICTED ENERGY CHANGE: -0.000084614
 
 INTERPOLATION DISTANCE: 8.0276544225


 COORDINATES OF OPTIMIZATION STEP 14 IN ANGSTROM

  NO.  ATOM        X              Y              Z        Z-ATOM   MASS   TYPE

    1  C         1.179847       0.264815       0.416256       6    12.011  QM
    2  C         2.018485      -0.639647      -0.135394       6    12.011  QM
    3  C         0.053242       0.950230      -0.323427       6    12.011  QM
    4  H         2.823828      -1.121648       0.436473       1     1.008  QM
    5  C        -1.371293       0.510023       0.127163       6    12.011  QM
    6  C        -1.669993      -0.991285      -0.053113       6    12.011  QM
    7  H         1.933712      -0.916528      -1.196483       1     1.008  QM
    8  H         1.315498       0.525120       1.481573       1     1.008  QM
    9  H        -2.642920      -1.260422       0.400878       1     1.008  QM
   10  H        -0.880856      -1.586421       0.447381       1     1.008  QM
   11  H        -1.693004      -1.300474      -1.115801       1     1.008  QM
   12  H        -2.109746       1.115658      -0.418864       1     1.008  QM
   13  H         0.180738       0.748691      -1.403628       1     1.008  QM
   14  H        -1.524188       0.761518       1.192200       1     1.008  QM
   15  H         0.171857       2.044357      -0.180797       1     1.008  QM


 
 NEW SCF-ENERGY CALCULATED IN 11 CYCLES
 

 TOTAL ENERGY    =       -196.249948802

 ENERGY CHANGE =         -0.000120623
 ENERGY RATIO  =          1.425561573
 TRUST RADIUS  =          0.200000000
 
 BFGS DELTA*GAMMA: 0.988E-04
 
 BFGS DELTA*DE2*DELTA: 0.171E-03
 
 *** ENTERING OPTIMIZATION CYCLE: 15 ***
 

 PROJECTED CARTESIAN GRADIENTS IN A.U.

  NO.  ATOM        X             Y             Z

    1  C        0.000164      0.001485     -0.000384
    2  C       -0.000033     -0.001013      0.000231
    3  C       -0.000028      0.002073     -0.001012
    4  H        0.001929     -0.001618      0.000143
    5  C       -0.001242      0.000536     -0.000351
    6  C       -0.002488     -0.001155     -0.000682
    7  H        0.000639      0.000111     -0.000901
    8  H        0.002289      0.000460      0.001975
    9  H       -0.001201     -0.001031      0.001524
   10  H        0.003060      0.000362      0.001276
   11  H       -0.000125     -0.001894     -0.000477
   12  H        0.002688     -0.001833      0.003480
   13  H        0.001806     -0.000351      0.001059
   14  H       -0.002115     -0.001604     -0.001613
   15  H        0.003553      0.000750      0.001124


 ACTIVE CARTESIAN GRADIENTS

              1          2          3          4          5          6
           0.000182   0.001757  -0.000516   0.000095  -0.000572   0.000247

              7          8          9         10         11         12
          -0.000003   0.002738  -0.001626   0.002152  -0.000763  -0.000393

             13         14         15         16         17         18
          -0.001655   0.001587  -0.001519  -0.004076   0.000629  -0.001833

             19         20         21         22         23         24
          -0.000588   0.000364  -0.001992   0.001577   0.001088   0.000277

             25         26         27         28         29         30
          -0.002411  -0.000012   0.001108   0.002094   0.001367   0.001021

             31         32         33         34         35         36
          -0.001706  -0.001206   0.000035   0.001262  -0.002146   0.004224

             37         38         39
          -0.001442  -0.000612  -0.002479


 FULL LOCAL GRADIENT

              1          2          3          4          5          6
          -0.006900  -0.001056   0.000002  -0.000864   0.000304  -0.000224

              7          8          9         10         11         12
           0.001209  -0.002387   0.001250  -0.002246   0.000591   0.000191

             13         14         15         16         17         18
           0.001096  -0.001859   0.001714   0.002551  -0.000489   0.001795

             19         20         21         22         23         24
          -0.000610  -0.000991   0.001834  -0.001256  -0.000919  -0.000938

             25         26         27         28         29         30
           0.000478  -0.000274  -0.001353  -0.000522  -0.001011  -0.001133

             31         32         33         34         35         36
           0.000377   0.000935   0.000879  -0.000793   0.000879  -0.001980

             37         38         39
           0.002283   0.000490  -0.000361


 TANGENTIAL LOCAL GRADIENTS IN A.U.

              1          2          3          4          5          6
          -0.001056   0.000002  -0.000864   0.000304  -0.000224   0.001209

              7          8          9         10         11         12
          -0.002387   0.001250  -0.002246   0.000591   0.000191   0.001096

             13         14         15         16         17         18
          -0.001859   0.001714   0.002551  -0.000489   0.001795  -0.000610

             19         20         21         22         23         24
          -0.000991   0.001834  -0.001256  -0.000919  -0.000938   0.000478

             25         26         27         28         29         30
          -0.000274  -0.001353  -0.000522  -0.001011  -0.001133   0.000377

             31         32         33         34         35         36
           0.000935   0.000879  -0.000793   0.000879  -0.001980   0.002283

             37         38
           0.000490  -0.000361

 COSANG =         0.818528900
 
 RMSQ FORCE :   0.0012476  MAXIMUM :   0.0003000  CONVERGED : NO
 MAX FORCE  :   0.0025507  MAXIMUM :   0.0004500  CONVERGED : NO
 RMSQ FORCE6:   0.0008031  MAXIMUM6:   0.0003000  CONVERGED : NO
 MAX FORCE6 :   0.0025063  MAXIMUM6:   0.0004500  CONVERGED : NO
 RMSQ DR    :   0.0068682  MAXIMUM :   0.0012000  CONVERGED : NO
 MAX DR     :   0.0214364  MAXIMUM :   0.0018000  CONVERGED : NO
 


 HESSIAN EIGENVALUES


                1           2           3           4           5           6
             0.01453     0.08975     0.18478     0.44605     0.81392     0.99999
 


                7           8           9          10          11          12
             1.00000     1.00000     1.00000     1.00000     1.00000     1.00000
 


               13          14          15          16          17          18
             1.00000     1.00000     1.00000     1.00000     1.00000     1.00000
 


               19          20          21          22          23          24
             1.00000     1.00000     1.00000     1.00000     1.00000     1.00000
 


               25          26          27          28          29          30
             1.00000     1.00001     1.00001     1.00003     1.00006     1.00010
 


               31          32          33          34          35          36
             1.00025     1.00035     1.00041     1.00071     1.00582     1.04247
 


               37          38
             1.21256     1.65277
 


 LAMBDA FOR LMQA STEP: 0.00

  |TANGENTIAL STEP| =   0.040663  |PARALLEL STEP| =   0.000103


 STEP IN NORMAL COORDINATES

              1          2          3          4          5          6
           0.000783   0.004007  -0.001642  -0.010165  -0.005412   0.001429

              7          8          9         10         11         12
          -0.001912  -0.001885   0.003894  -0.007209  -0.006323   0.001081

             13         14         15         16         17         18
           0.001151  -0.006170   0.001783   0.005671   0.003741   0.004915

             19         20         21         22         23         24
          -0.020719  -0.016002   0.004897   0.002614  -0.004768  -0.004675

             25         26         27         28         29         30
           0.001393   0.004724  -0.000107   0.002778  -0.001488  -0.007406

             31         32         33         34         35         36
          -0.002633   0.005935   0.004188   0.007650  -0.004272  -0.007917

             37         38         39
           0.003432   0.003490   0.014076

 DISPLACEMENT STEP IN ANGSTROM

  NO.  ATOM        X             Y             Z

    1  C        0.000374      0.001796     -0.000663
    2  C       -0.004893     -0.002094      0.000729
    3  C       -0.000291     -0.000076      0.001718
    4  H       -0.002973     -0.001731     -0.000361
    5  C        0.001422     -0.002455     -0.000097
    6  C        0.005041      0.002543      0.001084
    7  H       -0.009809     -0.004596      0.001613
    8  H        0.001349      0.001740     -0.002492
    9  H        0.003625      0.000119     -0.002714
   10  H        0.004891      0.000144     -0.004363
   11  H        0.003108      0.001588      0.001888
   12  H        0.002452     -0.003534     -0.005385
   13  H       -0.001288      0.005435      0.000389
   14  H        0.000564      0.003001     -0.001770
   15  H       -0.007623     -0.001181      0.003631


 ACTIVE CARTESIAN DISPLACEMENT STEP

              1          2          3          4          5          6
           0.000783   0.004007  -0.001642  -0.010165  -0.005412   0.001429

              7          8          9         10         11         12
          -0.001912  -0.001885   0.003894  -0.007209  -0.006323   0.001081

             13         14         15         16         17         18
           0.001151  -0.006170   0.001783   0.005671   0.003741   0.004915

             19         20         21         22         23         24
          -0.020719  -0.016002   0.004897   0.002614  -0.004768  -0.004675

             25         26         27         28         29         30
           0.001393   0.004724  -0.000107   0.002778  -0.001488  -0.007406

             31         32         33         34         35         36
          -0.002633   0.005935   0.004188   0.007650  -0.004272  -0.007917

             37         38         39
           0.003432   0.003490   0.014076
 
 PREDICTED ENERGY CHANGE: -0.000063894
 
 INTERPOLATION DISTANCE: 8.0276544225


 COORDINATES OF OPTIMIZATION STEP 15 IN ANGSTROM

  NO.  ATOM        X              Y              Z        Z-ATOM   MASS   TYPE

    1  C         1.180221       0.266612       0.415592       6    12.011  QM
    2  C         2.013593      -0.641740      -0.134665       6    12.011  QM
    3  C         0.052951       0.950154      -0.321709       6    12.011  QM
    4  H         2.820856      -1.123379       0.436111       1     1.008  QM
    5  C        -1.369871       0.507568       0.127066       6    12.011  QM
    6  C        -1.664952      -0.988743      -0.052029       6    12.011  QM
    7  H         1.923902      -0.921123      -1.194870       1     1.008  QM
    8  H         1.316848       0.526859       1.479080       1     1.008  QM
    9  H        -2.639295      -1.260303       0.398164       1     1.008  QM
   10  H        -0.875965      -1.586276       0.443018       1     1.008  QM
   11  H        -1.689896      -1.298886      -1.113913       1     1.008  QM
   12  H        -2.107294       1.112125      -0.424249       1     1.008  QM
   13  H         0.179450       0.754126      -1.403240       1     1.008  QM
   14  H        -1.523624       0.764518       1.190430       1     1.008  QM
   15  H         0.164234       2.043176      -0.177166       1     1.008  QM


 
 NEW SCF-ENERGY CALCULATED IN 12 CYCLES
 

 TOTAL ENERGY    =       -196.250040631

 ENERGY CHANGE =         -0.000091829
 ENERGY RATIO  =          1.437215689
 TRUST RADIUS  =          0.200000000
 
 BFGS DELTA*GAMMA: 0.730E-04
 
 BFGS DELTA*DE2*DELTA: 0.129E-03
 
 *** ENTERING OPTIMIZATION CYCLE: 16 ***
 

 PROJECTED CARTESIAN GRADIENTS IN A.U.

  NO.  ATOM        X             Y             Z

    1  C        0.000588      0.001253     -0.000740
    2  C       -0.001421     -0.000294      0.000620
    3  C        0.000099      0.001808     -0.000385
    4  H        0.002226     -0.001754      0.000368
    5  C       -0.001050     -0.001936     -0.000460
    6  C       -0.001185      0.001255     -0.000246
    7  H        0.000402      0.000060     -0.001026
    8  H        0.001970      0.000062      0.000917
    9  H       -0.001571     -0.000948      0.001068
   10  H        0.002550      0.000618      0.000430
   11  H       -0.000310     -0.002046      0.000004
   12  H        0.002252     -0.001440      0.002719
   13  H        0.001645     -0.000171      0.000823
   14  H       -0.001906     -0.001408     -0.001906
   15  H        0.002991     -0.000178      0.000784


 ACTIVE CARTESIAN GRADIENTS

              1          2          3          4          5          6
           0.000653   0.001471  -0.000952  -0.001412   0.000101   0.000545

              7          8          9         10         11         12
          -0.000215   0.002647  -0.000766   0.002367  -0.000804   0.000176

             13         14         15         16         17         18
          -0.001888  -0.001472  -0.001128  -0.002335   0.002035  -0.000920

             19         20         21         22         23         24
          -0.000437   0.000619  -0.001583   0.001370   0.000900  -0.000250

             25         26         27         28         29         30
          -0.002397  -0.000065   0.000910   0.001943   0.001632   0.000253

             31         32         33         34         35         36
          -0.001496  -0.001257   0.000678   0.001043  -0.001861   0.003764

             37         38         39
          -0.001088   0.000005  -0.001728


 FULL LOCAL GRADIENT

              1          2          3          4          5          6
          -0.006104  -0.000518   0.000375   0.000305  -0.000553  -0.000510

              7          8          9         10         11         12
           0.002062  -0.002247   0.000383  -0.002453   0.000643  -0.000365

             13         14         15         16         17         18
           0.001360   0.001187   0.001359   0.000872  -0.001920   0.000885

             19         20         21         22         23         24
          -0.000565  -0.001136   0.001449  -0.001105  -0.000756  -0.000305

             25         26         27         28         29         30
           0.000706  -0.000194  -0.001129  -0.000538  -0.001310  -0.000350

             31         32         33         34         35         36
           0.000295   0.001007   0.000159  -0.000613   0.000694  -0.001698

             37         38         39
           0.001856  -0.000120  -0.000841


 TANGENTIAL LOCAL GRADIENTS IN A.U.

              1          2          3          4          5          6
          -0.000518   0.000375   0.000305  -0.000553  -0.000510   0.002062

              7          8          9         10         11         12
          -0.002247   0.000383  -0.002453   0.000643  -0.000365   0.001360

             13         14         15         16         17         18
           0.001187   0.001359   0.000872  -0.001920   0.000885  -0.000565

             19         20         21         22         23         24
          -0.001136   0.001449  -0.001105  -0.000756  -0.000305   0.000706

             25         26         27         28         29         30
          -0.000194  -0.001129  -0.000538  -0.001310  -0.000350   0.000295

             31         32         33         34         35         36
           0.001007   0.000159  -0.000613   0.000694  -0.001698   0.001856

             37         38
          -0.000120  -0.000841

 COSANG =         0.791930049
 
 RMSQ FORCE :   0.0011000  MAXIMUM :   0.0003000  CONVERGED : NO
 MAX FORCE  :   0.0024531  MAXIMUM :   0.0004500  CONVERGED : NO
 RMSQ FORCE6:   0.0006300  MAXIMUM6:   0.0003000  CONVERGED : NO
 MAX FORCE6 :   0.0018843  MAXIMUM6:   0.0004500  CONVERGED : NO
 RMSQ DR    :   0.0065112  MAXIMUM :   0.0012000  CONVERGED : NO
 MAX DR     :   0.0207186  MAXIMUM :   0.0018000  CONVERGED : NO
 


 HESSIAN EIGENVALUES


                1           2           3           4           5           6
             0.01320     0.08235     0.16833     0.43478     0.56458     0.99997
 


                7           8           9          10          11          12
             1.00000     1.00000     1.00000     1.00000     1.00000     1.00000
 


               13          14          15          16          17          18
             1.00000     1.00000     1.00000     1.00000     1.00000     1.00000
 


               19          20          21          22          23          24
             1.00000     1.00000     1.00000     1.00000     1.00000     1.00000
 


               25          26          27          28          29          30
             1.00001     1.00001     1.00001     1.00003     1.00007     1.00011
 


               31          32          33          34          35          36
             1.00033     1.00037     1.00047     1.00123     1.01034     1.03634
 


               37          38
             1.27059     1.73068
 


 LAMBDA FOR LMQA STEP: 0.00

  |TANGENTIAL STEP| =   0.038279  |PARALLEL STEP| =   0.000091


 STEP IN NORMAL COORDINATES

              1          2          3          4          5          6
           0.000964   0.001872  -0.000511  -0.008412  -0.005230   0.000598

              7          8          9         10         11         12
           0.001721  -0.003155   0.003742  -0.009605  -0.005434   0.000001

             13         14         15         16         17         18
           0.002084  -0.003846   0.003027   0.005333   0.000656   0.004544

             19         20         21         22         23         24
          -0.019513  -0.016262   0.005894   0.001718  -0.004943  -0.004418

             25         26         27         28         29         30
           0.001815   0.003735  -0.000545   0.002200  -0.003028  -0.006228

             31         32         33         34         35         36
          -0.001994   0.005783   0.003479   0.005632  -0.002960  -0.009442

             37         38         39
           0.004890   0.002147   0.011434

 DISPLACEMENT STEP IN ANGSTROM

  NO.  ATOM        X             Y             Z

    1  C        0.000460      0.000846     -0.000183
    2  C       -0.004042     -0.001714      0.000330
    3  C        0.000988     -0.000250      0.001459
    4  H       -0.004326     -0.000701     -0.000829
    5  C        0.000869     -0.001341      0.000345
    6  C        0.004419      0.000938      0.000956
    7  H       -0.009371     -0.004423      0.002194
    8  H        0.000637      0.002221     -0.002657
    9  H        0.003653      0.000045     -0.002731
   10  H        0.004375     -0.000061     -0.003700
   11  H        0.002975      0.002140      0.001593
   12  H        0.001164     -0.002581     -0.005946
   13  H       -0.001257      0.005413     -0.000480
   14  H        0.000314      0.003148     -0.000378
   15  H       -0.007462      0.000049      0.002899


 ACTIVE CARTESIAN DISPLACEMENT STEP

              1          2          3          4          5          6
           0.000964   0.001872  -0.000511  -0.008412  -0.005230   0.000598

              7          8          9         10         11         12
           0.001721  -0.003155   0.003742  -0.009605  -0.005434   0.000001

             13         14         15         16         17         18
           0.002084  -0.003846   0.003027   0.005333   0.000656   0.004544

             19         20         21         22         23         24
          -0.019513  -0.016262   0.005894   0.001718  -0.004943  -0.004418

             25         26         27         28         29         30
           0.001815   0.003735  -0.000545   0.002200  -0.003028  -0.006228

             31         32         33         34         35         36
          -0.001994   0.005783   0.003479   0.005632  -0.002960  -0.009442

             37         38         39
           0.004890   0.002147   0.011434
 
 PREDICTED ENERGY CHANGE: -0.000050607
 
 INTERPOLATION DISTANCE: 8.0276544225


 COORDINATES OF OPTIMIZATION STEP 16 IN ANGSTROM

  NO.  ATOM        X              Y              Z        Z-ATOM   MASS   TYPE

    1  C         1.180680       0.267457       0.415410       6    12.011  QM
    2  C         2.009551      -0.643454      -0.134335       6    12.011  QM
    3  C         0.053938       0.949904      -0.320251       6    12.011  QM
    4  H         2.816530      -1.124080       0.435282       1     1.008  QM
    5  C        -1.369002       0.506227       0.127411       6    12.011  QM
    6  C        -1.660533      -0.987805      -0.051073       6    12.011  QM
    7  H         1.914532      -0.925546      -1.192676       1     1.008  QM
    8  H         1.317485       0.529080       1.476423       1     1.008  QM
    9  H        -2.635641      -1.260258       0.395433       1     1.008  QM
   10  H        -0.871590      -1.586338       0.439318       1     1.008  QM
   11  H        -1.686921      -1.296746      -1.112320       1     1.008  QM
   12  H        -2.106130       1.109543      -0.430195       1     1.008  QM
   13  H         0.178192       0.759539      -1.403719       1     1.008  QM
   14  H        -1.523310       0.767667       1.190052       1     1.008  QM
   15  H         0.156773       2.043225      -0.174267       1     1.008  QM


 
 NEW SCF-ENERGY CALCULATED IN 13 CYCLES
 

 TOTAL ENERGY    =       -196.250112110

 ENERGY CHANGE =         -0.000071479
 ENERGY RATIO  =          1.412426508
 TRUST RADIUS  =          0.200000000
 
 BFGS DELTA*GAMMA: 0.601E-04
 
 BFGS DELTA*DE2*DELTA: 0.102E-03
 
 *** ENTERING OPTIMIZATION CYCLE: 17 ***
 

 PROJECTED CARTESIAN GRADIENTS IN A.U.

  NO.  ATOM        X             Y             Z

    1  C        0.000945      0.000964     -0.000666
    2  C       -0.002103      0.000291      0.000780
    3  C        0.000937      0.001179      0.000121
    4  H        0.001527     -0.001220     -0.000016
    5  C       -0.001046     -0.003318     -0.000316
    6  C       -0.000518      0.002204      0.000039
    7  H        0.000136      0.000163     -0.000692
    8  H        0.001510     -0.000137     -0.000411
    9  H       -0.001521     -0.000577      0.000489
   10  H        0.001893      0.001094     -0.000385
   11  H       -0.000534     -0.001931      0.000646
   12  H        0.001305     -0.000692      0.001579
   13  H        0.001381      0.000101      0.000231
   14  H       -0.001780     -0.001099     -0.001738
   15  H        0.002246     -0.000261      0.000443


 ACTIVE CARTESIAN GRADIENTS

              1          2          3          4          5          6
           0.001048   0.001118  -0.000873  -0.002130   0.000658   0.000790

              7          8          9         10         11         12
           0.000680   0.001878   0.000138   0.001618  -0.000533   0.000212

             13         14         15         16         17         18
          -0.001641  -0.003289  -0.000405  -0.001074   0.002056  -0.000145

             19         20         21         22         23         24
          -0.000277   0.000660  -0.000665   0.001057   0.000425  -0.000892

             25         26         27         28         29         30
          -0.001951  -0.000063   0.000538   0.001640   0.001753  -0.000556

             31         32         33         34         35         36
          -0.001299  -0.001262   0.001389   0.000490  -0.001317   0.002841

             37         38         39
          -0.000556   0.000066  -0.001367


 FULL LOCAL GRADIENT

              1          2          3          4          5          6
          -0.005334   0.000011   0.000298   0.000942  -0.001164  -0.000752

              7          8          9         10         11         12
           0.001902  -0.001214  -0.000636  -0.001720   0.000336  -0.000446

             13         14         15         16         17         18
           0.001015   0.002953   0.000694  -0.000521  -0.001947   0.000108

             19         20         21         22         23         24
          -0.000657  -0.001134   0.000537  -0.000814  -0.000291   0.000379

             25         26         27         28         29         30
           0.000382  -0.000174  -0.000737  -0.000364  -0.001459   0.000472

             31         32         33         34         35         36
           0.000206   0.001032  -0.000618  -0.000092   0.000244  -0.000989

             37         38         39
           0.001229  -0.000169  -0.000901


 TANGENTIAL LOCAL GRADIENTS IN A.U.

              1          2          3          4          5          6
           0.000011   0.000298   0.000942  -0.001164  -0.000752   0.001902

              7          8          9         10         11         12
          -0.001214  -0.000636  -0.001720   0.000336  -0.000446   0.001015

             13         14         15         16         17         18
           0.002953   0.000694  -0.000521  -0.001947   0.000108  -0.000657

             19         20         21         22         23         24
          -0.001134   0.000537  -0.000814  -0.000291   0.000379   0.000382

             25         26         27         28         29         30
          -0.000174  -0.000737  -0.000364  -0.001459   0.000472   0.000206

             31         32         33         34         35         36
           0.001032  -0.000618  -0.000092   0.000244  -0.000989   0.001229

             37         38
          -0.000169  -0.000901

 COSANG =         0.827672257
 
 RMSQ FORCE :   0.0009861  MAXIMUM :   0.0003000  CONVERGED : NO
 MAX FORCE  :   0.0029526  MAXIMUM :   0.0004500  CONVERGED : NO
 RMSQ FORCE6:   0.0005158  MAXIMUM6:   0.0003000  CONVERGED : NO
 MAX FORCE6 :   0.0011003  MAXIMUM6:   0.0004500  CONVERGED : NO
 RMSQ DR    :   0.0061295  MAXIMUM :   0.0012000  CONVERGED : NO
 MAX DR     :   0.0195127  MAXIMUM :   0.0018000  CONVERGED : NO
 


 HESSIAN EIGENVALUES


                1           2           3           4           5           6
             0.01240     0.07654     0.15869     0.37941     0.46755     0.99987
 


                7           8           9          10          11          12
             1.00000     1.00000     1.00000     1.00000     1.00000     1.00000
 


               13          14          15          16          17          18
             1.00000     1.00000     1.00000     1.00000     1.00000     1.00000
 


               19          20          21          22          23          24
             1.00000     1.00000     1.00000     1.00000     1.00000     1.00001
 


               25          26          27          28          29          30
             1.00001     1.00001     1.00002     1.00005     1.00010     1.00014
 


               31          32          33          34          35          36
             1.00032     1.00039     1.00050     1.00203     1.01069     1.06247
 


               37          38
             1.25671     1.67892
 


 LAMBDA FOR LMQA STEP: 0.00

  |TANGENTIAL STEP| =   0.029161  |PARALLEL STEP| =   0.000053


 STEP IN NORMAL COORDINATES

              1          2          3          4          5          6
           0.000527  -0.000113   0.000124  -0.004761  -0.004487  -0.000482

              7          8          9         10         11         12
           0.003034  -0.003022   0.001760  -0.008762  -0.003582  -0.000528

             13         14         15         16         17         18
           0.002499   0.000010   0.002964   0.003427  -0.001773   0.003322

             19         20         21         22         23         24
          -0.014610  -0.013070   0.004758   0.000341  -0.003799  -0.002595

             25         26         27         28         29         30
           0.001038   0.002253  -0.001016   0.001385  -0.004100  -0.003486

             31         32         33         34         35         36
          -0.000930   0.005118   0.001346   0.003686  -0.001683  -0.008229

             37         38         39
           0.005040   0.000979   0.007010

 DISPLACEMENT STEP IN ANGSTROM

  NO.  ATOM        X             Y             Z

    1  C        0.000251     -0.000045      0.000065
    2  C       -0.002256     -0.001282     -0.000088
    3  C        0.001241     -0.000127      0.000666
    4  H       -0.004116      0.000133     -0.000613
    5  C        0.000471      0.000330      0.000694
    6  C        0.002876     -0.000754      0.000673
    7  H       -0.006986     -0.003384      0.002059
    8  H       -0.000224      0.002060     -0.001639
    9  H        0.002690     -0.000153     -0.002272
   10  H        0.003344     -0.000596     -0.002188
   11  H        0.002465      0.002431      0.000749
   12  H        0.000449     -0.001707     -0.004720
   13  H       -0.000929      0.004229     -0.000891
   14  H        0.000127      0.002628      0.000905
   15  H       -0.005738      0.000842      0.001672


 ACTIVE CARTESIAN DISPLACEMENT STEP

              1          2          3          4          5          6
           0.000527  -0.000113   0.000124  -0.004761  -0.004487  -0.000482

              7          8          9         10         11         12
           0.003034  -0.003022   0.001760  -0.008762  -0.003582  -0.000528

             13         14         15         16         17         18
           0.002499   0.000010   0.002964   0.003427  -0.001773   0.003322

             19         20         21         22         23         24
          -0.014610  -0.013070   0.004758   0.000341  -0.003799  -0.002595

             25         26         27         28         29         30
           0.001038   0.002253  -0.001016   0.001385  -0.004100  -0.003486

             31         32         33         34         35         36
          -0.000930   0.005118   0.001346   0.003686  -0.001683  -0.008229

             37         38         39
           0.005040   0.000979   0.007010
 
 PREDICTED ENERGY CHANGE: -0.000034456
 
 INTERPOLATION DISTANCE: 8.0276544225


 COORDINATES OF OPTIMIZATION STEP 17 IN ANGSTROM

  NO.  ATOM        X              Y              Z        Z-ATOM   MASS   TYPE

    1  C         1.180932       0.267413       0.415475       6    12.011  QM
    2  C         2.007295      -0.644736      -0.134423       6    12.011  QM
    3  C         0.055179       0.949777      -0.319584       6    12.011  QM
    4  H         2.812414      -1.123947       0.434669       1     1.008  QM
    5  C        -1.368531       0.506557       0.128105       6    12.011  QM
    6  C        -1.657657      -0.988559      -0.050400       6    12.011  QM
    7  H         1.907546      -0.928931      -1.190617       1     1.008  QM
    8  H         1.317260       0.531141       1.474785       1     1.008  QM
    9  H        -2.632951      -1.260411       0.393161       1     1.008  QM
   10  H        -0.868246      -1.586933       0.437130       1     1.008  QM
   11  H        -1.684457      -1.294315      -1.111571       1     1.008  QM
   12  H        -2.105681       1.107836      -0.434915       1     1.008  QM
   13  H         0.177264       0.763769      -1.404611       1     1.008  QM
   14  H        -1.523183       0.770295       1.190957       1     1.008  QM
   15  H         0.151034       2.044067      -0.172595       1     1.008  QM


 
 NEW SCF-ENERGY CALCULATED IN 13 CYCLES
 

 TOTAL ENERGY    =       -196.250159735

 ENERGY CHANGE =         -0.000047625
 ENERGY RATIO  =          1.382196917
 TRUST RADIUS  =          0.200000000
 
 BFGS DELTA*GAMMA: 0.429E-04
 
 BFGS DELTA*DE2*DELTA: 0.695E-04
 
 *** ENTERING OPTIMIZATION CYCLE: 18 ***
 

 PROJECTED CARTESIAN GRADIENTS IN A.U.

  NO.  ATOM        X             Y             Z

    1  C        0.001042      0.000772     -0.000402
    2  C       -0.001735      0.000358      0.000667
    3  C        0.001805      0.000550      0.000330
    4  H        0.000328     -0.000326     -0.000654
    5  C       -0.001174     -0.002859     -0.000079
    6  C       -0.000680      0.001403      0.000106
    7  H       -0.000101      0.000409     -0.000064
    8  H        0.001108     -0.000089     -0.001198
    9  H       -0.001118     -0.000109     -0.000045
   10  H        0.001513      0.001457     -0.000868
   11  H       -0.000673     -0.001629      0.001199
   12  H        0.000580     -0.000175      0.000692
   13  H        0.001157      0.000400     -0.000244
   14  H       -0.001754     -0.000854     -0.001233
   15  H        0.001520      0.000142      0.000266


 ACTIVE CARTESIAN GRADIENTS

              1          2          3          4          5          6
           0.001157   0.000888  -0.000558  -0.001700   0.000695   0.000766

              7          8          9         10         11         12
           0.001920   0.000867   0.000600   0.000416  -0.000100  -0.000231

             13         14         15         16         17         18
          -0.001083  -0.002904   0.000135  -0.000831   0.000967   0.000190

             19         20         21         22         23         24
          -0.000310   0.000553   0.000233   0.000787  -0.000023  -0.001260

             25         26         27         28         29         30
          -0.001358   0.000109   0.000085   0.001385   0.001707  -0.001122

             31         32         33         34         35         36
          -0.001257  -0.001089   0.001815   0.000131  -0.000839   0.001949

             37         38         39
          -0.000045  -0.000130  -0.001327


 FULL LOCAL GRADIENT

              1          2          3          4          5          6
          -0.004842   0.000247   0.000033   0.000679  -0.001116  -0.000733

              7          8          9         10         11         12
           0.001030   0.000067  -0.001217  -0.000535  -0.000141  -0.000058

             13         14         15         16         17         18
           0.000336   0.002528   0.000183  -0.000904  -0.000852  -0.000230

             19         20         21         22         23         24
          -0.000650  -0.001041  -0.000368  -0.000537   0.000162   0.000735

             25         26         27         28         29         30
          -0.000198  -0.000336  -0.000274  -0.000177  -0.001428   0.001045

             31         32         33         34         35         36
           0.000224   0.000868  -0.001079   0.000250  -0.000177  -0.000256

             37         38         39
           0.000645   0.000036  -0.000728


 TANGENTIAL LOCAL GRADIENTS IN A.U.

              1          2          3          4          5          6
           0.000247   0.000033   0.000679  -0.001116  -0.000733   0.001030

              7          8          9         10         11         12
           0.000067  -0.001217  -0.000535  -0.000141  -0.000058   0.000336

             13         14         15         16         17         18
           0.002528   0.000183  -0.000904  -0.000852  -0.000230  -0.000650

             19         20         21         22         23         24
          -0.001041  -0.000368  -0.000537   0.000162   0.000735  -0.000198

             25         26         27         28         29         30
          -0.000336  -0.000274  -0.000177  -0.001428   0.001045   0.000224

             31         32         33         34         35         36
           0.000868  -0.001079   0.000250  -0.000177  -0.000256   0.000645

             37         38
           0.000036  -0.000728

 COSANG =         0.845026374
 
 RMSQ FORCE :   0.0007653  MAXIMUM :   0.0003000  CONVERGED : NO
 MAX FORCE  :   0.0025278  MAXIMUM :   0.0004500  CONVERGED : NO
 RMSQ FORCE6:   0.0005737  MAXIMUM6:   0.0003000  CONVERGED : NO
 MAX FORCE6 :   0.0012149  MAXIMUM6:   0.0004500  CONVERGED : NO
 RMSQ DR    :   0.0046695  MAXIMUM :   0.0012000  CONVERGED : NO
 MAX DR     :   0.0146103  MAXIMUM :   0.0018000  CONVERGED : NO
 


 HESSIAN EIGENVALUES


                1           2           3           4           5           6
             0.01227     0.07209     0.15173     0.31184     0.45354     0.97754
 


                7           8           9          10          11          12
             1.00000     1.00000     1.00000     1.00000     1.00000     1.00000
 


               13          14          15          16          17          18
             1.00000     1.00000     1.00000     1.00000     1.00000     1.00000
 


               19          20          21          22          23          24
             1.00000     1.00000     1.00000     1.00000     1.00000     1.00001
 


               25          26          27          28          29          30
             1.00001     1.00001     1.00004     1.00006     1.00009     1.00017
 


               31          32          33          34          35          36
             1.00026     1.00047     1.00051     1.00080     1.00458     1.09038
 


               37          38
             1.15138     1.59562
 


 LAMBDA FOR LMQA STEP: 0.00

  |TANGENTIAL STEP| =   0.017099  |PARALLEL STEP| =   0.000018


 STEP IN NORMAL COORDINATES

              1          2          3          4          5          6
          -0.000243  -0.001214   0.000177  -0.001227  -0.003023  -0.001238

              7          8          9         10         11         12
           0.001893  -0.001746  -0.000772  -0.005112  -0.001593  -0.000059

             13         14         15         16         17         18
           0.002012   0.002409   0.002077   0.001431  -0.002018   0.002085

             19         20         21         22         23         24
          -0.007757  -0.007728   0.002156  -0.001116  -0.001858  -0.000362

             25         26         27         28         29         30
          -0.000424   0.000537  -0.001404   0.000476  -0.004252  -0.000480

             31         32         33         34         35         36
           0.000158   0.004046  -0.000912   0.002067  -0.000772  -0.004881

             37         38         39
           0.003994   0.000607   0.002344

 DISPLACEMENT STEP IN ANGSTROM

  NO.  ATOM        X             Y             Z

    1  C       -0.000116     -0.000544      0.000058
    2  C       -0.000516     -0.000767     -0.000342
    3  C        0.000617      0.000099     -0.000213
    4  H       -0.002466      0.000410      0.000183
    5  C        0.000298      0.001279      0.000866
    6  C        0.001291     -0.001300      0.000406
    7  H       -0.003611     -0.001960      0.001191
    8  H       -0.000986      0.001311     -0.000255
    9  H        0.001122     -0.000486     -0.001608
   10  H        0.001980     -0.001170     -0.000546
   11  H        0.001687      0.002286     -0.000169
   12  H        0.000283     -0.001058     -0.002406
   13  H       -0.000386      0.002444     -0.000828
   14  H        0.000020      0.001626      0.001532
   15  H       -0.003078      0.000857      0.000236


 ACTIVE CARTESIAN DISPLACEMENT STEP

              1          2          3          4          5          6
          -0.000243  -0.001214   0.000177  -0.001227  -0.003023  -0.001238

              7          8          9         10         11         12
           0.001893  -0.001746  -0.000772  -0.005112  -0.001593  -0.000059

             13         14         15         16         17         18
           0.002012   0.002409   0.002077   0.001431  -0.002018   0.002085

             19         20         21         22         23         24
          -0.007757  -0.007728   0.002156  -0.001116  -0.001858  -0.000362

             25         26         27         28         29         30
          -0.000424   0.000537  -0.001404   0.000476  -0.004252  -0.000480

             31         32         33         34         35         36
           0.000158   0.004046  -0.000912   0.002067  -0.000772  -0.004881

             37         38         39
           0.003994   0.000607   0.002344
 
 PREDICTED ENERGY CHANGE: -0.000019890
 
 INTERPOLATION DISTANCE: 8.0276544225


 COORDINATES OF OPTIMIZATION STEP 18 IN ANGSTROM

  NO.  ATOM        X              Y              Z        Z-ATOM   MASS   TYPE

    1  C         1.180816       0.266868       0.415532       6    12.011  QM
    2  C         2.006779      -0.645502      -0.134766       6    12.011  QM
    3  C         0.055797       0.949875      -0.319797       6    12.011  QM
    4  H         2.809948      -1.123538       0.434852       1     1.008  QM
    5  C        -1.368234       0.507836       0.128971       6    12.011  QM
    6  C        -1.656366      -0.989860      -0.049995       6    12.011  QM
    7  H         1.903935      -0.930891      -1.189426       1     1.008  QM
    8  H         1.316275       0.532451       1.474530       1     1.008  QM
    9  H        -2.631830      -1.260897       0.391553       1     1.008  QM
   10  H        -0.866266      -1.588104       0.436584       1     1.008  QM
   11  H        -1.682769      -1.292029      -1.111740       1     1.008  QM
   12  H        -2.105398       1.106778      -0.437322       1     1.008  QM
   13  H         0.176877       0.766213      -1.405439       1     1.008  QM
   14  H        -1.523163       0.771921       1.192489       1     1.008  QM
   15  H         0.147957       2.044924      -0.172359       1     1.008  QM


 
 NEW SCF-ENERGY CALCULATED IN 9 CYCLES
 

 TOTAL ENERGY    =       -196.250187803

 ENERGY CHANGE =         -0.000028068
 ENERGY RATIO  =          1.411127797
 TRUST RADIUS  =          0.200000000
 
 BFGS DELTA*GAMMA: 0.238E-04
 
 BFGS DELTA*DE2*DELTA: 0.400E-04
 
 *** ENTERING OPTIMIZATION CYCLE: 19 ***
 

 PROJECTED CARTESIAN GRADIENTS IN A.U.

  NO.  ATOM        X             Y             Z

    1  C        0.000923      0.000639     -0.000149
    2  C       -0.000884      0.000073      0.000389
    3  C        0.002145      0.000207      0.000203
    4  H       -0.000546      0.000375     -0.001027
    5  C       -0.001230     -0.001437      0.000109
    6  C       -0.001204      0.000030      0.000042
    7  H       -0.000260      0.000648      0.000469
    8  H        0.000891      0.000129     -0.001152
    9  H       -0.000771      0.000158     -0.000361
   10  H        0.001599      0.001456     -0.000904
   11  H       -0.000719     -0.001366      0.001404
   12  H        0.000375     -0.000110      0.000314
   13  H        0.001087      0.000648     -0.000357
   14  H       -0.001822     -0.000775     -0.000675
   15  H        0.001029      0.000519      0.000240


 ACTIVE CARTESIAN GRADIENTS

              1          2          3          4          5          6
           0.001025   0.000733  -0.000248  -0.000764   0.000334   0.000485

              7          8          9         10         11         12
           0.002630   0.000146   0.000455  -0.000436   0.000216  -0.000717

             13         14         15         16         17         18
          -0.000509  -0.001327   0.000283  -0.001255  -0.000121   0.000137

             19         20         21         22         23         24
          -0.000521   0.000402   0.000645   0.000690  -0.000193  -0.001215

             25         26         27         28         29         30
          -0.001048   0.000348  -0.000242   0.001380   0.001498  -0.001253

             31         32         33         34         35         36
          -0.001378  -0.000849   0.001822   0.000120  -0.000604   0.001420

             37         38         39
           0.000314  -0.000237  -0.001458


 FULL LOCAL GRADIENT

              1          2          3          4          5          6
          -0.004682   0.000256  -0.000189   0.000026  -0.000614  -0.000461

              7          8          9         10         11         12
           0.000143   0.000873  -0.001099   0.000313  -0.000472   0.000408

             13         14         15         16         17         18
          -0.000272   0.000959   0.000016  -0.000460   0.000241  -0.000178

             19         20         21         22         23         24
          -0.000459  -0.000906  -0.000788  -0.000430   0.000338   0.000673

             25         26         27         28         29         30
          -0.000515  -0.000571   0.000057  -0.000192  -0.001222   0.001177

             31         32         33         34         35         36
           0.000358   0.000627  -0.001093   0.000256  -0.000394   0.000205

             37         38         39
           0.000250   0.000147  -0.000514


 TANGENTIAL LOCAL GRADIENTS IN A.U.

              1          2          3          4          5          6
           0.000256  -0.000189   0.000026  -0.000614  -0.000461   0.000143

              7          8          9         10         11         12
           0.000873  -0.001099   0.000313  -0.000472   0.000408  -0.000272

             13         14         15         16         17         18
           0.000959   0.000016  -0.000460   0.000241  -0.000178  -0.000459

             19         20         21         22         23         24
          -0.000906  -0.000788  -0.000430   0.000338   0.000673  -0.000515

             25         26         27         28         29         30
          -0.000571   0.000057  -0.000192  -0.001222   0.001177   0.000358

             31         32         33         34         35         36
           0.000627  -0.001093   0.000256  -0.000394   0.000205   0.000250

             37         38
           0.000147  -0.000514

 COSANG =         0.780745055
 
 RMSQ FORCE :   0.0005783  MAXIMUM :   0.0003000  CONVERGED : NO
 MAX FORCE  :   0.0012217  MAXIMUM :   0.0004500  CONVERGED : NO
 RMSQ FORCE6:   0.0005904  MAXIMUM6:   0.0003000  CONVERGED : NO
 MAX FORCE6 :   0.0018928  MAXIMUM6:   0.0004500  CONVERGED : NO
 RMSQ DR    :   0.0027380  MAXIMUM :   0.0012000  CONVERGED : NO
 MAX DR     :   0.0077571  MAXIMUM :   0.0018000  CONVERGED : NO
 


 HESSIAN EIGENVALUES


                1           2           3           4           5           6
             0.01237     0.06664     0.14385     0.26024     0.44722     0.73836
 


                7           8           9          10          11          12
             0.99999     1.00000     1.00000     1.00000     1.00000     1.00000
 


               13          14          15          16          17          18
             1.00000     1.00000     1.00000     1.00000     1.00000     1.00000
 


               19          20          21          22          23          24
             1.00000     1.00000     1.00000     1.00000     1.00000     1.00001
 


               25          26          27          28          29          30
             1.00001     1.00002     1.00003     1.00005     1.00008     1.00012
 


               31          32          33          34          35          36
             1.00033     1.00039     1.00051     1.00131     1.00842     1.03791
 


               37          38
             1.25656     1.65623
 


 LAMBDA FOR LMQA STEP: 0.00

  |TANGENTIAL STEP| =   0.012428  |PARALLEL STEP| =   0.000010


 STEP IN NORMAL COORDINATES

              1          2          3          4          5          6
          -0.000898  -0.001414  -0.000075   0.000190  -0.002099  -0.001502

              7          8          9         10         11         12
           0.000433  -0.000531  -0.002327  -0.002366  -0.000768   0.000840

             13         14         15         16         17         18
           0.001255   0.002690   0.001602   0.000697  -0.001173   0.001711

             19         20         21         22         23         24
          -0.004009  -0.004922   0.000298  -0.002241  -0.000711   0.000895

             25         26         27         28         29         30
          -0.001576  -0.000647  -0.001677  -0.000211  -0.004515   0.001312

             31         32         33         34         35         36
           0.000976   0.003814  -0.002354   0.001503  -0.000623  -0.002570

             37         38         39
           0.003257   0.000733  -0.000010

 DISPLACEMENT STEP IN ANGSTROM

  NO.  ATOM        X             Y             Z

    1  C       -0.000428     -0.000641     -0.000071
    2  C        0.000208     -0.000495     -0.000402
    3  C        0.000029      0.000330     -0.000710
    4  H       -0.001154      0.000240      0.000934
    5  C        0.000268      0.001306      0.001002
    6  C        0.000691     -0.001011      0.000317
    7  H       -0.001756     -0.001378      0.000424
    8  H       -0.001509      0.000748      0.000504
    9  H        0.000140     -0.000856     -0.001306
   10  H        0.001227     -0.001657      0.000363
   11  H        0.001430      0.002360     -0.000762
   12  H        0.000459     -0.000912     -0.000900
   13  H       -0.000069      0.001454     -0.000757
   14  H        0.000063      0.001110      0.001682
   15  H       -0.001484      0.000650     -0.000656


 ACTIVE CARTESIAN DISPLACEMENT STEP

              1          2          3          4          5          6
          -0.000898  -0.001414  -0.000075   0.000190  -0.002099  -0.001502

              7          8          9         10         11         12
           0.000433  -0.000531  -0.002327  -0.002366  -0.000768   0.000840

             13         14         15         16         17         18
           0.001255   0.002690   0.001602   0.000697  -0.001173   0.001711

             19         20         21         22         23         24
          -0.004009  -0.004922   0.000298  -0.002241  -0.000711   0.000895

             25         26         27         28         29         30
          -0.001576  -0.000647  -0.001677  -0.000211  -0.004515   0.001312

             31         32         33         34         35         36
           0.000976   0.003814  -0.002354   0.001503  -0.000623  -0.002570

             37         38         39
           0.003257   0.000733  -0.000010
 
 PREDICTED ENERGY CHANGE: -0.000013808
 
 INTERPOLATION DISTANCE: 8.0276544225


 COORDINATES OF OPTIMIZATION STEP 19 IN ANGSTROM

  NO.  ATOM        X              Y              Z        Z-ATOM   MASS   TYPE

    1  C         1.180387       0.266228       0.415461       6    12.011  QM
    2  C         2.006988      -0.645997      -0.135167       6    12.011  QM
    3  C         0.055826       0.950205      -0.320507       6    12.011  QM
    4  H         2.808794      -1.123298       0.435787       1     1.008  QM
    5  C        -1.367966       0.509142       0.129973       6    12.011  QM
    6  C        -1.655675      -0.990870      -0.049677       6    12.011  QM
    7  H         1.902179      -0.932269      -1.189001       1     1.008  QM
    8  H         1.314766       0.533199       1.475034       1     1.008  QM
    9  H        -2.631689      -1.261752       0.390247       1     1.008  QM
   10  H        -0.865039      -1.589760       0.436947       1     1.008  QM
   11  H        -1.681340      -1.289669      -1.112502       1     1.008  QM
   12  H        -2.104938       1.105866      -0.438222       1     1.008  QM
   13  H         0.176808       0.767667      -1.406196       1     1.008  QM
   14  H        -1.523099       0.773031       1.194171       1     1.008  QM
   15  H         0.146473       2.045574      -0.173014       1     1.008  QM


 
 NEW SCF-ENERGY CALCULATED IN 12 CYCLES
 

 TOTAL ENERGY    =       -196.250208200

 ENERGY CHANGE =         -0.000020397
 ENERGY RATIO  =          1.477167097
 TRUST RADIUS  =          0.200000000
 
 BFGS DELTA*GAMMA: 0.149E-04
 
 BFGS DELTA*DE2*DELTA: 0.277E-04
 
 *** ENTERING OPTIMIZATION CYCLE: 20 ***
 

 PROJECTED CARTESIAN GRADIENTS IN A.U.

  NO.  ATOM        X             Y             Z

    1  C        0.000688      0.000503      0.000055
    2  C       -0.000067     -0.000265      0.000070
    3  C        0.002106      0.000167     -0.000103
    4  H       -0.000883      0.000713     -0.001042
    5  C       -0.001271     -0.000144      0.000199
    6  C       -0.001640     -0.000942     -0.000020
    7  H       -0.000378      0.000773      0.000729
    8  H        0.000806      0.000366     -0.000633
    9  H       -0.000693      0.000181     -0.000440
   10  H        0.001993      0.001148     -0.000653
   11  H       -0.000707     -0.001220      0.001275
   12  H        0.000535     -0.000313      0.000257
   13  H        0.001140      0.000824     -0.000265
   14  H       -0.001917     -0.000789     -0.000178
   15  H        0.000739      0.000666      0.000254


 ACTIVE CARTESIAN GRADIENTS

              1          2          3          4          5          6
           0.000764   0.000578   0.000012   0.000108  -0.000110   0.000109

              7          8          9         10         11         12
           0.002827  -0.000146  -0.000009  -0.000746   0.000333  -0.000988

             13         14         15         16         17         18
          -0.000177   0.000139   0.000164  -0.001762  -0.000632  -0.000056

             19         20         21         22         23         24
          -0.000798   0.000260   0.000610   0.000709  -0.000145  -0.000923

             25         26         27         28         29         30
          -0.001127   0.000546  -0.000368   0.001582   0.001175  -0.001050

             31         32         33         34         35         36
          -0.001549  -0.000655   0.001539   0.000334  -0.000542   0.001171

             37         38         39
           0.000601  -0.000183  -0.001607


 FULL LOCAL GRADIENT

              1          2          3          4          5          6
          -0.004755   0.000169  -0.000333  -0.000541  -0.000029  -0.000096

              7          8          9         10         11         12
          -0.000538   0.001115  -0.000603   0.000628  -0.000583   0.000686

             13         14         15         16         17         18
          -0.000579  -0.000479   0.000100   0.000147   0.000752   0.000014

             19         20         21         22         23         24
          -0.000182  -0.000771  -0.000757  -0.000441   0.000294   0.000370

             25         26         27         28         29         30
          -0.000457  -0.000772   0.000182  -0.000363  -0.000888   0.000972

             31         32         33         34         35         36
           0.000499   0.000425  -0.000792   0.000048  -0.000475   0.000464

             37         38         39
          -0.000040   0.000093  -0.000383


 TANGENTIAL LOCAL GRADIENTS IN A.U.

              1          2          3          4          5          6
           0.000169  -0.000333  -0.000541  -0.000029  -0.000096  -0.000538

              7          8          9         10         11         12
           0.001115  -0.000603   0.000628  -0.000583   0.000686  -0.000579

             13         14         15         16         17         18
          -0.000479   0.000100   0.000147   0.000752   0.000014  -0.000182

             19         20         21         22         23         24
          -0.000771  -0.000757  -0.000441   0.000294   0.000370  -0.000457

             25         26         27         28         29         30
          -0.000772   0.000182  -0.000363  -0.000888   0.000972   0.000499

             31         32         33         34         35         36
           0.000425  -0.000792   0.000048  -0.000475   0.000464  -0.000040

             37         38
           0.000093  -0.000383

 COSANG =         0.771014460
 
 RMSQ FORCE :   0.0005301  MAXIMUM :   0.0003000  CONVERGED : NO
 MAX FORCE  :   0.0011150  MAXIMUM :   0.0004500  CONVERGED : NO
 RMSQ FORCE6:   0.0004701  MAXIMUM6:   0.0003000  CONVERGED : NO
 MAX FORCE6 :   0.0013591  MAXIMUM6:   0.0004500  CONVERGED : NO
 RMSQ DR    :   0.0019901  MAXIMUM :   0.0012000  CONVERGED : NO
 MAX DR     :   0.0049219  MAXIMUM :   0.0018000  CONVERGED : NO
 


 HESSIAN EIGENVALUES


                1           2           3           4           5           6
             0.01235     0.05799     0.12956     0.22010     0.43627     0.55009
 


                7           8           9          10          11          12
             0.99996     1.00000     1.00000     1.00000     1.00000     1.00000
 


               13          14          15          16          17          18
             1.00000     1.00000     1.00000     1.00000     1.00000     1.00000
 


               19          20          21          22          23          24
             1.00000     1.00000     1.00000     1.00000     1.00000     1.00001
 


               25          26          27          28          29          30
             1.00002     1.00002     1.00004     1.00007     1.00011     1.00021
 


               31          32          33          34          35          36
             1.00033     1.00039     1.00058     1.00200     1.01251     1.05392
 


               37          38
             1.30079     1.75666
 


 LAMBDA FOR LMQA STEP: 0.00

  |TANGENTIAL STEP| =   0.013955  |PARALLEL STEP| =   0.000012


 STEP IN NORMAL COORDINATES

              1          2          3          4          5          6
          -0.001434  -0.001188  -0.000496  -0.000097  -0.002014  -0.001588

              7          8          9         10         11         12
          -0.000894   0.000425  -0.003110  -0.001313  -0.001122   0.001896

             13         14         15         16         17         18
           0.000674   0.002189   0.001834   0.000965  -0.000293   0.002057

             19         20         21         22         23         24
          -0.003507  -0.005268  -0.000697  -0.003215  -0.000307   0.001328

             25         26         27         28         29         30
          -0.002187  -0.001753  -0.001907  -0.000906  -0.005486   0.002351

             31         32         33         34         35         36
           0.001697   0.004572  -0.003289   0.001483  -0.001095  -0.001638

             37         38         39
           0.003176   0.001079  -0.000856

 DISPLACEMENT STEP IN ANGSTROM

  NO.  ATOM        X             Y             Z

    1  C       -0.000684     -0.000546     -0.000267
    2  C        0.000120     -0.000502     -0.000369
    3  C       -0.000419      0.000607     -0.000904
    4  H       -0.000601     -0.000223      0.001591
    5  C        0.000393      0.001020      0.001242
    6  C        0.000961     -0.000573      0.000348
    7  H       -0.001464     -0.001765     -0.000086
    8  H       -0.001963      0.000647      0.000736
    9  H       -0.000083     -0.001431     -0.001405
   10  H        0.000999     -0.002181      0.000771
   11  H        0.001794      0.002925     -0.001184
   12  H        0.000682     -0.001135     -0.000320
   13  H        0.000077      0.001380     -0.000835
   14  H        0.000147      0.001134      0.001724
   15  H       -0.000869      0.000629     -0.001160


 ACTIVE CARTESIAN DISPLACEMENT STEP

              1          2          3          4          5          6
          -0.001434  -0.001188  -0.000496  -0.000097  -0.002014  -0.001588

              7          8          9         10         11         12
          -0.000894   0.000425  -0.003110  -0.001313  -0.001122   0.001896

             13         14         15         16         17         18
           0.000674   0.002189   0.001834   0.000965  -0.000293   0.002057

             19         20         21         22         23         24
          -0.003507  -0.005268  -0.000697  -0.003215  -0.000307   0.001328

             25         26         27         28         29         30
          -0.002187  -0.001753  -0.001907  -0.000906  -0.005486   0.002351

             31         32         33         34         35         36
           0.001697   0.004572  -0.003289   0.001483  -0.001095  -0.001638

             37         38         39
           0.003176   0.001079  -0.000856
 
 PREDICTED ENERGY CHANGE: -0.000012845
 
 INTERPOLATION DISTANCE: 8.0276544225


 COORDINATES OF OPTIMIZATION STEP 20 IN ANGSTROM

  NO.  ATOM        X              Y              Z        Z-ATOM   MASS   TYPE

    1  C         1.179703       0.265682       0.415194       6    12.011  QM
    2  C         2.007108      -0.646499      -0.135537       6    12.011  QM
    3  C         0.055407       0.950813      -0.321411       6    12.011  QM
    4  H         2.808193      -1.123520       0.437378       1     1.008  QM
    5  C        -1.367573       0.510161       0.131215       6    12.011  QM
    6  C        -1.654714      -0.991444      -0.049330       6    12.011  QM
    7  H         1.900715      -0.934034      -1.189087       1     1.008  QM
    8  H         1.312803       0.533847       1.475770       1     1.008  QM
    9  H        -2.631772      -1.263183       0.388842       1     1.008  QM
   10  H        -0.864040      -1.591941       0.437718       1     1.008  QM
   11  H        -1.679546      -1.286744      -1.113686       1     1.008  QM
   12  H        -2.104256       1.104731      -0.438542       1     1.008  QM
   13  H         0.176886       0.769047      -1.407031       1     1.008  QM
   14  H        -1.522953       0.774165       1.195895       1     1.008  QM
   15  H         0.145604       2.046202      -0.174175       1     1.008  QM


 
 NEW SCF-ENERGY CALCULATED IN 12 CYCLES
 

 TOTAL ENERGY    =       -196.250226849

 ENERGY CHANGE =         -0.000018649
 ENERGY RATIO  =          1.451841525
 TRUST RADIUS  =          0.200000000
 
 BFGS DELTA*GAMMA: 0.146E-04
 
 BFGS DELTA*DE2*DELTA: 0.258E-04
 
 *** ENTERING OPTIMIZATION CYCLE: 21 ***
 

 PROJECTED CARTESIAN GRADIENTS IN A.U.

  NO.  ATOM        X             Y             Z

    1  C        0.000461      0.000241      0.000115
    2  C        0.000407     -0.000434     -0.000176
    3  C        0.001813      0.000283     -0.000418
    4  H       -0.000713      0.000717     -0.000684
    5  C       -0.001246      0.000726      0.000275
    6  C       -0.001746     -0.001346     -0.000059
    7  H       -0.000505      0.000743      0.000646
    8  H        0.000748      0.000625      0.000103
    9  H       -0.000911      0.000015     -0.000359
   10  H        0.002475      0.000666     -0.000263
   11  H       -0.000709     -0.001144      0.000907
   12  H        0.000839     -0.000586      0.000262
   13  H        0.001292      0.000961     -0.000157
   14  H       -0.002021     -0.000810      0.000229
   15  H        0.000576      0.000642      0.000225


 ACTIVE CARTESIAN GRADIENTS

              1          2          3          4          5          6
           0.000512   0.000273   0.000104   0.000582  -0.000443  -0.000272

              7          8          9         10         11         12
           0.002597  -0.000165  -0.000545  -0.000565   0.000244  -0.000918

             13         14         15         16         17         18
          -0.000045   0.001108   0.000026  -0.001990  -0.000646  -0.000225

             19         20         21         22         23         24
          -0.001070   0.000093   0.000194   0.000789   0.000054  -0.000486

             25         26         27         28         29         30
          -0.001509   0.000621  -0.000313   0.001886   0.000764  -0.000633

             31         32         33         34         35         36
          -0.001738  -0.000528   0.001126   0.000609  -0.000553   0.001047

             37         38         39
           0.000900  -0.000032  -0.001746


 FULL LOCAL GRADIENT

              1          2          3          4          5          6
          -0.004862   0.000191  -0.000285  -0.000745   0.000412   0.000276

              7          8          9         10         11         12
          -0.000913   0.000986   0.000015   0.000461  -0.000466   0.000646

             13         14         15         16         17         18
          -0.000628  -0.001401   0.000193   0.000572   0.000755   0.000185

             19         20         21         22         23         24
           0.000157  -0.000578  -0.000334  -0.000527   0.000091  -0.000045

             25         26         27         28         29         30
          -0.000041  -0.000848   0.000126  -0.000642  -0.000465   0.000552

             31         32         33         34         35         36
           0.000658   0.000287  -0.000362  -0.000223  -0.000479   0.000607

             37         38         39
          -0.000336  -0.000060  -0.000278


 TANGENTIAL LOCAL GRADIENTS IN A.U.

              1          2          3          4          5          6
           0.000191  -0.000285  -0.000745   0.000412   0.000276  -0.000913

              7          8          9         10         11         12
           0.000986   0.000015   0.000461  -0.000466   0.000646  -0.000628

             13         14         15         16         17         18
          -0.001401   0.000193   0.000572   0.000755   0.000185   0.000157

             19         20         21         22         23         24
          -0.000578  -0.000334  -0.000527   0.000091  -0.000045  -0.000041

             25         26         27         28         29         30
          -0.000848   0.000126  -0.000642  -0.000465   0.000552   0.000658

             31         32         33         34         35         36
           0.000287  -0.000362  -0.000223  -0.000479   0.000607  -0.000336

             37         38
          -0.000060  -0.000278

 COSANG =         0.830573084
 
 RMSQ FORCE :   0.0005335  MAXIMUM :   0.0003000  CONVERGED : NO
 MAX FORCE  :   0.0014014  MAXIMUM :   0.0004500  CONVERGED : NO
 RMSQ FORCE6:   0.0003411  MAXIMUM6:   0.0003000  CONVERGED : NO
 MAX FORCE6 :   0.0009895  MAXIMUM6:   0.0004500  CONVERGED : NO
 RMSQ DR    :   0.0022345  MAXIMUM :   0.0012000  CONVERGED : NO
 MAX DR     :   0.0054861  MAXIMUM :   0.0018000  CONVERGED : NO
 


 HESSIAN EIGENVALUES


                1           2           3           4           5           6
             0.01227     0.04946     0.11629     0.19739     0.41312     0.48112
 


                7           8           9          10          11          12
             0.99989     1.00000     1.00000     1.00000     1.00000     1.00000
 


               13          14          15          16          17          18
             1.00000     1.00000     1.00000     1.00000     1.00000     1.00000
 


               19          20          21          22          23          24
             1.00000     1.00000     1.00000     1.00000     1.00001     1.00002
 


               25          26          27          28          29          30
             1.00002     1.00002     1.00004     1.00007     1.00011     1.00023
 


               31          32          33          34          35          36
             1.00035     1.00056     1.00100     1.00382     1.01198     1.10414
 


               37          38
             1.28646     1.69060
 


 LAMBDA FOR LMQA STEP: 0.00

  |TANGENTIAL STEP| =   0.014068  |PARALLEL STEP| =   0.000012


 STEP IN NORMAL COORDINATES

              1          2          3          4          5          6
          -0.001559  -0.000316  -0.000772  -0.001018  -0.001697  -0.001059

              7          8          9         10         11         12
          -0.001661   0.001400  -0.002737  -0.000852  -0.001619   0.002374

             13         14         15         16         17         18
          -0.000175   0.000702   0.001899   0.001172   0.000495   0.002013

             19         20         21         22         23         24
          -0.003211  -0.005651  -0.000937  -0.003538  -0.000216   0.000994

             25         26         27         28         29         30
          -0.001781  -0.002590  -0.001652  -0.001706  -0.005461   0.002663

             31         32         33         34         35         36
           0.002333   0.004636  -0.003362   0.001103  -0.001611  -0.000712

             37         38         39
           0.002270   0.000952  -0.001001

 DISPLACEMENT STEP IN ANGSTROM

  NO.  ATOM        X             Y             Z

    1  C       -0.000744     -0.000158     -0.000381
    2  C       -0.000318     -0.000509     -0.000189
    3  C       -0.000581      0.000837     -0.000763
    4  H       -0.000338     -0.000752      0.001681
    5  C        0.000397      0.000249      0.001210
    6  C        0.001247     -0.000011      0.000299
    7  H       -0.001318     -0.002173     -0.000401
    8  H       -0.001926      0.000522      0.000445
    9  H        0.000174     -0.001766     -0.001255
   10  H        0.000581     -0.002172      0.000875
   11  H        0.002099      0.003080     -0.001283
   12  H        0.000655     -0.001170      0.000117
   13  H        0.000036      0.001211     -0.000809
   14  H        0.000305      0.001134      0.001261
   15  H       -0.000271      0.000677     -0.001235


 ACTIVE CARTESIAN DISPLACEMENT STEP

              1          2          3          4          5          6
          -0.001559  -0.000316  -0.000772  -0.001018  -0.001697  -0.001059

              7          8          9         10         11         12
          -0.001661   0.001400  -0.002737  -0.000852  -0.001619   0.002374

             13         14         15         16         17         18
          -0.000175   0.000702   0.001899   0.001172   0.000495   0.002013

             19         20         21         22         23         24
          -0.003211  -0.005651  -0.000937  -0.003538  -0.000216   0.000994

             25         26         27         28         29         30
          -0.001781  -0.002590  -0.001652  -0.001706  -0.005461   0.002663

             31         32         33         34         35         36
           0.002333   0.004636  -0.003362   0.001103  -0.001611  -0.000712

             37         38         39
           0.002270   0.000952  -0.001001
 
 PREDICTED ENERGY CHANGE: -0.000010813
 
 INTERPOLATION DISTANCE: 8.0276544225


 COORDINATES OF OPTIMIZATION STEP 21 IN ANGSTROM

  NO.  ATOM        X              Y              Z        Z-ATOM   MASS   TYPE

    1  C         1.178960       0.265524       0.414812       6    12.011  QM
    2  C         2.006789      -0.647008      -0.135726       6    12.011  QM
    3  C         0.054826       0.951650      -0.322175       6    12.011  QM
    4  H         2.807855      -1.124273       0.439059       1     1.008  QM
    5  C        -1.367176       0.510410       0.132426       6    12.011  QM
    6  C        -1.653467      -0.991455      -0.049031       6    12.011  QM
    7  H         1.899397      -0.936206      -1.189489       1     1.008  QM
    8  H         1.310877       0.534368       1.476216       1     1.008  QM
    9  H        -2.631599      -1.264949       0.387587       1     1.008  QM
   10  H        -0.863459      -1.594114       0.438593       1     1.008  QM
   11  H        -1.677447      -1.283664      -1.114969       1     1.008  QM
   12  H        -2.103601       1.103561      -0.438425       1     1.008  QM
   13  H         0.176921       0.770259      -1.407840       1     1.008  QM
   14  H        -1.522647       0.775299       1.197156       1     1.008  QM
   15  H         0.145333       2.046880      -0.175410       1     1.008  QM


 
 NEW SCF-ENERGY CALCULATED IN 11 CYCLES
 

 TOTAL ENERGY    =       -196.250242768

 ENERGY CHANGE =         -0.000015919
 ENERGY RATIO  =          1.472217486
 TRUST RADIUS  =          0.200000000
 
 BFGS DELTA*GAMMA: 0.117E-04
 
 BFGS DELTA*DE2*DELTA: 0.217E-04
 
 *** ENTERING OPTIMIZATION CYCLE: 22 ***
 

 PROJECTED CARTESIAN GRADIENTS IN A.U.

  NO.  ATOM        X             Y             Z

    1  C        0.000278     -0.000006      0.000134
    2  C        0.000448     -0.000395     -0.000289
    3  C        0.001491      0.000524     -0.000623
    4  H       -0.000181      0.000433     -0.000173
    5  C       -0.001200      0.000735      0.000310
    6  C       -0.001535     -0.001026     -0.000036
    7  H       -0.000610      0.000535      0.000224
    8  H        0.000703      0.000783      0.000654
    9  H       -0.001266     -0.000251     -0.000161
   10  H        0.002811      0.000198      0.000113
   11  H       -0.000722     -0.001113      0.000449
   12  H        0.001106     -0.000760      0.000252
   13  H        0.001462      0.001016     -0.000177
   14  H       -0.002076     -0.000784      0.000427
   15  H        0.000565      0.000523      0.000133


 ACTIVE CARTESIAN GRADIENTS

              1          2          3          4          5          6
           0.000309  -0.000014   0.000144   0.000572  -0.000532  -0.000458

              7          8          9         10         11         12
           0.002178   0.000109  -0.000866  -0.000036   0.000024  -0.000543

             13         14         15         16         17         18
          -0.000158   0.001095  -0.000028  -0.001857  -0.000211  -0.000257

             19         20         21         22         23         24
          -0.001218  -0.000082  -0.000397   0.000841   0.000259  -0.000114

             25         26         27         28         29         30
          -0.001969   0.000527  -0.000108   0.002137   0.000374  -0.000158

             31         32         33         34         35         36
          -0.001843  -0.000502   0.000757   0.000799  -0.000602   0.001026

             37         38         39
           0.001151   0.000095  -0.001825


 FULL LOCAL GRADIENT

              1          2          3          4          5          6
          -0.004945   0.000236  -0.000203  -0.000563   0.000554   0.000457

              7          8          9         10         11         12
          -0.000982   0.000560   0.000414  -0.000055  -0.000216   0.000305

             13         14         15         16         17         18
          -0.000426  -0.001351   0.000216   0.000608   0.000309   0.000220

             19         20         21         22         23         24
           0.000389  -0.000364   0.000266  -0.000593  -0.000121  -0.000384

             25         26         27         28         29         30
           0.000471  -0.000753  -0.000078  -0.000875  -0.000066   0.000074

             31         32         33         34         35         36
           0.000745   0.000253   0.000017  -0.000413  -0.000437   0.000640

             37         38         39
          -0.000583  -0.000189  -0.000228


 TANGENTIAL LOCAL GRADIENTS IN A.U.

              1          2          3          4          5          6
           0.000236  -0.000203  -0.000563   0.000554   0.000457  -0.000982

              7          8          9         10         11         12
           0.000560   0.000414  -0.000055  -0.000216   0.000305  -0.000426

             13         14         15         16         17         18
          -0.001351   0.000216   0.000608   0.000309   0.000220   0.000389

             19         20         21         22         23         24
          -0.000364   0.000266  -0.000593  -0.000121  -0.000384   0.000471

             25         26         27         28         29         30
          -0.000753  -0.000078  -0.000875  -0.000066   0.000074   0.000745

             31         32         33         34         35         36
           0.000253   0.000017  -0.000413  -0.000437   0.000640  -0.000583

             37         38
          -0.000189  -0.000228

 COSANG =         0.864408045
 
 RMSQ FORCE :   0.0004959  MAXIMUM :   0.0003000  CONVERGED : NO
 MAX FORCE  :   0.0013506  MAXIMUM :   0.0004500  CONVERGED : NO
 RMSQ FORCE6:   0.0002539  MAXIMUM6:   0.0003000  CONVERGED :YES
 MAX FORCE6 :   0.0008975  MAXIMUM6:   0.0004500  CONVERGED : NO
 RMSQ DR    :   0.0022527  MAXIMUM :   0.0012000  CONVERGED : NO
 MAX DR     :   0.0056514  MAXIMUM :   0.0018000  CONVERGED : NO
 


 HESSIAN EIGENVALUES


                1           2           3           4           5           6
             0.01210     0.04160     0.10523     0.18442     0.37762     0.46089
 


                7           8           9          10          11          12
             0.98483     1.00000     1.00000     1.00000     1.00000     1.00000
 


               13          14          15          16          17          18
             1.00000     1.00000     1.00000     1.00000     1.00000     1.00000
 


               19          20          21          22          23          24
             1.00000     1.00000     1.00000     1.00000     1.00001     1.00002
 


               25          26          27          28          29          30
             1.00002     1.00003     1.00004     1.00008     1.00016     1.00016
 


               31          32          33          34          35          36
             1.00041     1.00051     1.00065     1.00163     1.00775     1.11004
 


               37          38
             1.20841     1.61050
 


 LAMBDA FOR LMQA STEP: 0.00

  |TANGENTIAL STEP| =   0.015333  |PARALLEL STEP| =   0.000015


 STEP IN NORMAL COORDINATES

              1          2          3          4          5          6
          -0.001426   0.000751  -0.001151  -0.002276  -0.001615  -0.000451

              7          8          9         10         11         12
          -0.001944   0.002126  -0.002081  -0.001455  -0.002234   0.002410

             13         14         15         16         17         18
          -0.000833  -0.000575   0.002122   0.001342   0.000736   0.002013

             19         20         21         22         23         24
          -0.003633  -0.006777  -0.000383  -0.003882  -0.000438   0.000227

             25         26         27         28         29         30
          -0.000882  -0.003390  -0.001551  -0.002740  -0.005424   0.002559

             31         32         33         34         35         36
           0.003156   0.004944  -0.003198   0.000630  -0.002246  -0.000145

             37         38         39
           0.001300   0.000695  -0.000860

 DISPLACEMENT STEP IN ANGSTROM

  NO.  ATOM        X             Y             Z

    1  C       -0.000680      0.000319     -0.000533
    2  C       -0.000942     -0.000611      0.000041
    3  C       -0.000549      0.001029     -0.000512
    4  H       -0.000610     -0.001200      0.001501
    5  C        0.000395     -0.000438      0.001193
    6  C        0.001602      0.000270      0.000242
    7  H       -0.001496     -0.002744     -0.000354
    8  H       -0.001863      0.000500     -0.000136
    9  H        0.000798     -0.002083     -0.001263
   10  H        0.000172     -0.002020      0.000782
   11  H        0.002636      0.003397     -0.001211
   12  H        0.000482     -0.001220      0.000377
   13  H       -0.000144      0.001231     -0.000791
   14  H        0.000496      0.001263      0.000779
   15  H        0.000128      0.000909     -0.001172


 ACTIVE CARTESIAN DISPLACEMENT STEP

              1          2          3          4          5          6
          -0.001426   0.000751  -0.001151  -0.002276  -0.001615  -0.000451

              7          8          9         10         11         12
          -0.001944   0.002126  -0.002081  -0.001455  -0.002234   0.002410

             13         14         15         16         17         18
          -0.000833  -0.000575   0.002122   0.001342   0.000736   0.002013

             19         20         21         22         23         24
          -0.003633  -0.006777  -0.000383  -0.003882  -0.000438   0.000227

             25         26         27         28         29         30
          -0.000882  -0.003390  -0.001551  -0.002740  -0.005424   0.002559

             31         32         33         34         35         36
           0.003156   0.004944  -0.003198   0.000630  -0.002246  -0.000145

             37         38         39
           0.001300   0.000695  -0.000860
 
 PREDICTED ENERGY CHANGE: -0.000010169
 
 INTERPOLATION DISTANCE: 8.0276544225


 COORDINATES OF OPTIMIZATION STEP 22 IN ANGSTROM

  NO.  ATOM        X              Y              Z        Z-ATOM   MASS   TYPE

    1  C         1.178280       0.265844       0.414279       6    12.011  QM
    2  C         2.005847      -0.647619      -0.135685       6    12.011  QM
    3  C         0.054277       0.952679      -0.322686       6    12.011  QM
    4  H         2.807245      -1.125473       0.440560       1     1.008  QM
    5  C        -1.366781       0.509972       0.133618       6    12.011  QM
    6  C        -1.651865      -0.991184      -0.048789       6    12.011  QM
    7  H         1.897901      -0.938950      -1.189842       1     1.008  QM
    8  H         1.309014       0.534869       1.476080       1     1.008  QM
    9  H        -2.630800      -1.267032       0.386324       1     1.008  QM
   10  H        -0.863286      -1.596134       0.439375       1     1.008  QM
   11  H        -1.674811      -1.280267      -1.116181       1     1.008  QM
   12  H        -2.103118       1.102341      -0.438048       1     1.008  QM
   13  H         0.176777       0.771490      -1.408631       1     1.008  QM
   14  H        -1.522152       0.776562       1.197935       1     1.008  QM
   15  H         0.145461       2.047789      -0.176581       1     1.008  QM


 
 NEW SCF-ENERGY CALCULATED IN 11 CYCLES
 

 TOTAL ENERGY    =       -196.250257753

 ENERGY CHANGE =         -0.000014985
 ENERGY RATIO  =          1.473548535
 TRUST RADIUS  =          0.200000000
 
 BFGS DELTA*GAMMA: 0.110E-04
 
 BFGS DELTA*DE2*DELTA: 0.205E-04
 
 *** ENTERING OPTIMIZATION CYCLE: 23 ***
 

 PROJECTED CARTESIAN GRADIENTS IN A.U.

  NO.  ATOM        X             Y             Z

    1  C        0.000192     -0.000152      0.000122
    2  C        0.000168     -0.000214     -0.000263
    3  C        0.001281      0.000771     -0.000660
    4  H        0.000434      0.000042      0.000301
    5  C       -0.001183      0.000130      0.000373
    6  C       -0.001153     -0.000367      0.000013
    7  H       -0.000694      0.000216     -0.000365
    8  H        0.000619      0.000817      0.000830
    9  H       -0.001557     -0.000501      0.000048
   10  H        0.002854     -0.000112      0.000367
   11  H       -0.000745     -0.001026      0.000063
   12  H        0.001267     -0.000777      0.000169
   13  H        0.001621      0.001014     -0.000357
   14  H       -0.002072     -0.000680      0.000393
   15  H        0.000676      0.000431     -0.000019


 ACTIVE CARTESIAN GRADIENTS

              1          2          3          4          5          6
           0.000213  -0.000185   0.000140   0.000224  -0.000400  -0.000429

              7          8          9         10         11         12
           0.001797   0.000500  -0.000886   0.000568  -0.000209  -0.000020

             13         14         15         16         17         18
          -0.000438   0.000393   0.000110  -0.001475   0.000282  -0.000135

             19         20         21         22         23         24
          -0.001236  -0.000252  -0.000950   0.000790   0.000374   0.000066

             25         26         27         28         29         30
          -0.002275   0.000278   0.000153   0.002213   0.000067   0.000234

             31         32         33         34         35         36
          -0.001859  -0.000495   0.000544   0.000859  -0.000661   0.001068

             37         38         39
           0.001318   0.000130  -0.001850


 FULL LOCAL GRADIENT

              1          2          3          4          5          6
          -0.004956   0.000282  -0.000135  -0.000173   0.000421   0.000427

              7          8          9         10         11         12
          -0.000823   0.000073   0.000480  -0.000649   0.000037  -0.000194

             13         14         15         16         17         18
          -0.000089  -0.000634   0.000072   0.000309  -0.000194   0.000100

             19         20         21         22         23         24
           0.000476  -0.000160   0.000827  -0.000553  -0.000244  -0.000536

             25         26         27         28         29         30
           0.000825  -0.000501  -0.000338  -0.000951   0.000244  -0.000319

             31         32         33         34         35         36
           0.000765   0.000244   0.000225  -0.000478  -0.000366   0.000587

             37         38         39
          -0.000751  -0.000224  -0.000205


 TANGENTIAL LOCAL GRADIENTS IN A.U.

              1          2          3          4          5          6
           0.000282  -0.000135  -0.000173   0.000421   0.000427  -0.000823

              7          8          9         10         11         12
           0.000073   0.000480  -0.000649   0.000037  -0.000194  -0.000089

             13         14         15         16         17         18
          -0.000634   0.000072   0.000309  -0.000194   0.000100   0.000476

             19         20         21         22         23         24
          -0.000160   0.000827  -0.000553  -0.000244  -0.000536   0.000825

             25         26         27         28         29         30
          -0.000501  -0.000338  -0.000951   0.000244  -0.000319   0.000765

             31         32         33         34         35         36
           0.000244   0.000225  -0.000478  -0.000366   0.000587  -0.000751

             37         38
          -0.000224  -0.000205

 COSANG =         0.823860427
 
 RMSQ FORCE :   0.0004639  MAXIMUM :   0.0003000  CONVERGED : NO
 MAX FORCE  :   0.0009511  MAXIMUM :   0.0004500  CONVERGED : NO
 RMSQ FORCE6:   0.0001511  MAXIMUM6:   0.0003000  CONVERGED :YES
 MAX FORCE6 :   0.0007679  MAXIMUM6:   0.0004500  CONVERGED : NO
 RMSQ DR    :   0.0024553  MAXIMUM :   0.0012000  CONVERGED : NO
 MAX DR     :   0.0067773  MAXIMUM :   0.0018000  CONVERGED : NO
 


 HESSIAN EIGENVALUES


                1           2           3           4           5           6
             0.01177     0.03602     0.09571     0.17383     0.33951     0.45234
 


                7           8           9          10          11          12
             0.78563     0.99999     1.00000     1.00000     1.00000     1.00000
 


               13          14          15          16          17          18
             1.00000     1.00000     1.00000     1.00000     1.00000     1.00000
 


               19          20          21          22          23          24
             1.00000     1.00000     1.00000     1.00001     1.00001     1.00002
 


               25          26          27          28          29          30
             1.00002     1.00004     1.00004     1.00007     1.00012     1.00020
 


               31          32          33          34          35          36
             1.00037     1.00061     1.00065     1.00200     1.01153     1.04425
 


               37          38
             1.30230     1.67589
 


 LAMBDA FOR LMQA STEP: 0.00

  |TANGENTIAL STEP| =   0.016634  |PARALLEL STEP| =   0.000017


 STEP IN NORMAL COORDINATES

              1          2          3          4          5          6
          -0.001069   0.001848  -0.001547  -0.003417  -0.001613   0.000152

              7          8          9         10         11         12
          -0.001878   0.002626  -0.001332  -0.002686  -0.002738   0.001803

             13         14         15         16         17         18
          -0.001262  -0.001305   0.002043   0.001122   0.000601   0.001638

             19         20         21         22         23         24
          -0.003995  -0.007757   0.000745  -0.003947  -0.000696  -0.000699

             25         26         27         28         29         30
           0.000366  -0.003986  -0.001481  -0.003807  -0.004985   0.002176

             31         32         33         34         35         36
           0.004076   0.004957  -0.002865  -0.000097  -0.002800   0.000382

             37         38         39
          -0.000028   0.000267  -0.000720

 DISPLACEMENT STEP IN ANGSTROM

  NO.  ATOM        X             Y             Z

    1  C       -0.000510      0.000813     -0.000688
    2  C       -0.001533     -0.000749      0.000279
    3  C       -0.000412      0.001162     -0.000224
    4  H       -0.001215     -0.001512      0.001016
    5  C        0.000382     -0.000883      0.001052
    6  C        0.001787      0.000258      0.000129
    7  H       -0.001601     -0.003171      0.000044
    8  H       -0.001628      0.000518     -0.000766
    9  H        0.001596     -0.002301     -0.001228
   10  H       -0.000267     -0.001675      0.000621
   11  H        0.003195      0.003549     -0.001004
   12  H        0.000118     -0.001195      0.000706
   13  H       -0.000446      0.001182     -0.000626
   14  H        0.000690      0.001305      0.000290
   15  H        0.000542      0.001226     -0.000945


 ACTIVE CARTESIAN DISPLACEMENT STEP

              1          2          3          4          5          6
          -0.001069   0.001848  -0.001547  -0.003417  -0.001613   0.000152

              7          8          9         10         11         12
          -0.001878   0.002626  -0.001332  -0.002686  -0.002738   0.001803

             13         14         15         16         17         18
          -0.001262  -0.001305   0.002043   0.001122   0.000601   0.001638

             19         20         21         22         23         24
          -0.003995  -0.007757   0.000745  -0.003947  -0.000696  -0.000699

             25         26         27         28         29         30
           0.000366  -0.003986  -0.001481  -0.003807  -0.004985   0.002176

             31         32         33         34         35         36
           0.004076   0.004957  -0.002865  -0.000097  -0.002800   0.000382

             37         38         39
          -0.000028   0.000267  -0.000720
 
 PREDICTED ENERGY CHANGE: -0.000009973
 
 INTERPOLATION DISTANCE: 8.0276544225
 
 *** SCFTOL TIGHTEN TO 0.100E-07 ***
 
 *** CDFTOL TIGHTEN TO 0.750E-05 ***


 COORDINATES OF OPTIMIZATION STEP 23 IN ANGSTROM

  NO.  ATOM        X              Y              Z        Z-ATOM   MASS   TYPE

    1  C         1.177770       0.266657       0.413592       6    12.011  QM
    2  C         2.004314      -0.648369      -0.135406       6    12.011  QM
    3  C         0.053865       0.953840      -0.322911       6    12.011  QM
    4  H         2.806030      -1.126984       0.441576       1     1.008  QM
    5  C        -1.366398       0.509090       0.134670       6    12.011  QM
    6  C        -1.650078      -0.990926      -0.048660       6    12.011  QM
    7  H         1.896300      -0.942121      -1.189798       1     1.008  QM
    8  H         1.307386       0.535387       1.475314       1     1.008  QM
    9  H        -2.629205      -1.269334       0.385096       1     1.008  QM
   10  H        -0.863554      -1.597809       0.439996       1     1.008  QM
   11  H        -1.671616      -1.276717      -1.117184       1     1.008  QM
   12  H        -2.103000       1.101145      -0.437342       1     1.008  QM
   13  H         0.176332       0.772671      -1.409256       1     1.008  QM
   14  H        -1.521462       0.777867       1.198225       1     1.008  QM
   15  H         0.146003       2.049015      -0.177527       1     1.008  QM


 
 NEW SCF-ENERGY CALCULATED IN 9 CYCLES
 

 TOTAL ENERGY    =       -196.250272574

 ENERGY CHANGE =         -0.000014821
 ENERGY RATIO  =          1.486182586
 TRUST RADIUS  =          0.200000000
 
 BFGS DELTA*GAMMA: 0.106E-04
 
 BFGS DELTA*DE2*DELTA: 0.201E-04
 
 *** ENTERING OPTIMIZATION CYCLE: 24 ***
 

 PROJECTED CARTESIAN GRADIENTS IN A.U.

  NO.  ATOM        X             Y             Z

    1  C        0.000217     -0.000121      0.000083
    2  C       -0.000243     -0.000003     -0.000139
    3  C        0.001246      0.000930     -0.000534
    4  H        0.000883     -0.000295      0.000566
    5  C       -0.001223     -0.000699      0.000452
    6  C       -0.000803      0.000209      0.000060
    7  H       -0.000732     -0.000114     -0.000884
    8  H        0.000487      0.000730      0.000624
    9  H       -0.001590     -0.000654      0.000196
   10  H        0.002548     -0.000184      0.000449
   11  H       -0.000749     -0.000819     -0.000135
   12  H        0.001326     -0.000678      0.000066
   13  H        0.001729      0.000976     -0.000601
   14  H       -0.002011     -0.000508      0.000162
   15  H        0.000892      0.000457     -0.000175


 ACTIVE CARTESIAN GRADIENTS

              1          2          3          4          5          6
           0.000241  -0.000149   0.000092  -0.000237  -0.000136  -0.000244

              7          8          9         10         11         12
           0.001595   0.000852  -0.000651   0.001010  -0.000361   0.000421

             13         14         15         16         17         18
          -0.000778  -0.000535   0.000371  -0.001069   0.000518   0.000078

             19         20         21         22         23         24
          -0.001148  -0.000395  -0.001284   0.000613   0.000359   0.000014

             25         26         27         28         29         30
          -0.002242  -0.000066   0.000386   0.002040  -0.000100   0.000438

             31         32         33         34         35         36
          -0.001798  -0.000428   0.000508   0.000806  -0.000743   0.001170

             37         38         39
           0.001327   0.000056  -0.001841


 FULL LOCAL GRADIENT

              1          2          3          4          5          6
          -0.004885   0.000278  -0.000105   0.000195   0.000107   0.000247

              7          8          9         10         11         12
          -0.000526  -0.000288   0.000242  -0.001088   0.000193  -0.000629

             13         14         15         16         17         18
           0.000258   0.000283  -0.000174  -0.000128  -0.000433  -0.000113

             19         20         21         22         23         24
           0.000413  -0.000001   0.001163  -0.000378  -0.000231  -0.000473

             25         26         27         28         29         30
           0.000818  -0.000152  -0.000568  -0.000802   0.000406  -0.000522

             31         32         33         34         35         36
           0.000736   0.000182   0.000238  -0.000438  -0.000251   0.000448

             37         38         39
          -0.000771  -0.000148  -0.000182


 TANGENTIAL LOCAL GRADIENTS IN A.U.

              1          2          3          4          5          6
           0.000278  -0.000105   0.000195   0.000107   0.000247  -0.000526

              7          8          9         10         11         12
          -0.000288   0.000242  -0.001088   0.000193  -0.000629   0.000258

             13         14         15         16         17         18
           0.000283  -0.000174  -0.000128  -0.000433  -0.000113   0.000413

             19         20         21         22         23         24
          -0.000001   0.001163  -0.000378  -0.000231  -0.000473   0.000818

             25         26         27         28         29         30
          -0.000152  -0.000568  -0.000802   0.000406  -0.000522   0.000736

             31         32         33         34         35         36
           0.000182   0.000238  -0.000438  -0.000251   0.000448  -0.000771

             37         38
          -0.000148  -0.000182

 COSANG =         0.834094811
 
 *** CONVERGED BY RMSQ FORCE AND MAX FORCE DESVIATION ***
 *** AFTER 23 OPTIMIZATION CYCLES ***
 
 
 RMSQ FORCE :   0.0004702  MAXIMUM :   0.0003000  CONVERGED : NO
 MAX FORCE  :   0.0011630  MAXIMUM :   0.0004500  CONVERGED : NO
 RMSQ FORCE6:   0.0000632  MAXIMUM6:   0.0003000  CONVERGED :YES
 MAX FORCE6 :   0.0001689  MAXIMUM6:   0.0004500  CONVERGED :YES
 RMSQ DR    :   0.0026636  MAXIMUM :   0.0012000  CONVERGED : NO
 MAX DR     :   0.0077568  MAXIMUM :   0.0018000  CONVERGED : NO
 
 
 *** THE GEOMETRY IS OPTIMIZED ***
 
 
 INTERPOLATION DISTANCE: 8.0276544225


 RELAXED PRODUCT COORDINATES OF SADDLE STEP 1 IN ANGSTROM

  NO.  ATOM        X              Y              Z        Z-ATOM   MASS   TYPE

    1  C         1.177770       0.266657       0.413592       6    12.011  QM
    2  C         2.004314      -0.648369      -0.135406       6    12.011  QM
    3  C         0.053865       0.953840      -0.322911       6    12.011  QM
    4  H         2.806030      -1.126984       0.441576       1     1.008  QM
    5  C        -1.366398       0.509090       0.134670       6    12.011  QM
    6  C        -1.650078      -0.990926      -0.048660       6    12.011  QM
    7  H         1.896300      -0.942121      -1.189798       1     1.008  QM
    8  H         1.307386       0.535387       1.475314       1     1.008  QM
    9  H        -2.629205      -1.269334       0.385096       1     1.008  QM
   10  H        -0.863554      -1.597809       0.439996       1     1.008  QM
   11  H        -1.671616      -1.276717      -1.117184       1     1.008  QM
   12  H        -2.103000       1.101145      -0.437342       1     1.008  QM
   13  H         0.176332       0.772671      -1.409256       1     1.008  QM
   14  H        -1.521462       0.777867       1.198225       1     1.008  QM
   15  H         0.146003       2.049015      -0.177527       1     1.008  QM


 NUMBER OF CONSTRAINED OPTIMIZATION CYCLES: 23
 
 RELAXED PRODUCT ENERGY = -196.250272573830
 
 ANGLE BETWEEN SUCCESSIVE SADDLE GRADIENTS: 92.140
 
 RMSQ FORCE :   0.0008549  MAXIMUM :   0.0003000  CONVERGED :NO 
 MAX FORCE  :   0.0024384  MAXIMUM :   0.0004500  CONVERGED :NO 


 UNRELAXED COORDINATES OF SADDLE STEP 2 IN ANGSTROM

  NO.  ATOM        X              Y              Z        Z-ATOM   MASS   TYPE

    1  C         1.200420       0.287165       0.406041       6    12.011  QM
    2  C         1.988357      -0.655833      -0.130374       6    12.011  QM
    3  C         0.123628       0.988623      -0.339504       6    12.011  QM
    4  H         2.798077      -1.132301       0.434239       1     1.008  QM
    5  C        -1.412982       0.478646       0.152701       6    12.011  QM
    6  C        -1.691155      -1.007274      -0.048823       6    12.011  QM
    7  H         1.879781      -0.944934      -1.185974       1     1.008  QM
    8  H         1.329346       0.556843       1.467487       1     1.008  QM
    9  H        -2.665854      -1.302031       0.373738       1     1.008  QM
   10  H        -0.775899      -1.584886       0.443551       1     1.008  QM
   11  H        -1.674435      -1.300483      -1.097937       1     1.008  QM
   12  H        -2.068186       1.071316      -0.401268       1     1.008  QM
   13  H         0.233922       0.804763      -1.424827       1     1.008  QM
   14  H        -1.597595       0.755611       1.196999       1     1.008  QM
   15  H         0.209652       2.081932      -0.187132       1     1.008  QM


 UNRELAXED SCF-ENERGY CALCULATED IN 12 CYCLES
 
 UNRELAXED TOTAL SADDLE ENERGY = -196.234662560643
 
 
 
 
 ***************************************
 *** MOLECULAR GEOMETRY OPTIMIZATION ***
 ***************************************
 
 INTERPOLATION DISTANCE: 7.6354008793
 
 *** ACTIVE DEGREES OF FREEDOM: 39 ***
 
 *** ENTERING OPTIMIZATION CYCLE: 1 ***
 

 PROJECTED CARTESIAN GRADIENTS IN A.U.

  NO.  ATOM        X             Y             Z

    1  C        0.008303     -0.002498     -0.006361
    2  C        0.000268      0.008984      0.004216
    3  C        0.042858      0.007812     -0.008464
    4  H        0.005052      0.003234     -0.001336
    5  C       -0.047281     -0.005699      0.005740
    6  C       -0.030861      0.004245     -0.009852
    7  H        0.001793      0.000394     -0.000743
    8  H        0.002937      0.000988      0.000818
    9  H        0.000791     -0.001025      0.000242
   10  H        0.041491     -0.014338      0.015217
   11  H        0.003535     -0.002436      0.013714
   12  H        0.031424     -0.028040      0.028904
   13  H        0.003928      0.000444      0.000175
   14  H       -0.003832     -0.003538     -0.004996
   15  H        0.005093     -0.000016     -0.001178


 ACTIVE CARTESIAN GRADIENTS

              1          2          3          4          5          6
           0.009213  -0.003212  -0.007880   0.001906   0.011458   0.001250

              7          8          9         10         11         12
           0.053919   0.005851  -0.010649   0.009442   0.001300  -0.001876

             13         14         15         16         17         18
          -0.035459  -0.000198  -0.001357  -0.042134   0.019399  -0.022170

             19         20         21         22         23         24
          -0.008943  -0.000820  -0.003760  -0.009497  -0.000245  -0.001157

             25         26         27         28         29         30
          -0.018409   0.013905  -0.014961   0.018774  -0.008643   0.004811

             31         32         33         34         35         36
          -0.011714   0.012062  -0.001791   0.025202  -0.017706   0.026120

             37         38         39
          -0.001512   0.000851  -0.004164


 FULL LOCAL GRADIENT

              1          2          3          4          5          6
          -0.070330   0.008979   0.006282  -0.004693  -0.011916  -0.001141

              7          8          9         10         11         12
          -0.019557   0.012318  -0.000226  -0.011680  -0.005472  -0.003773

             13         14         15         16         17         18
           0.019517  -0.007567   0.007699   0.006209  -0.017654   0.020450

             19         20         21         22         23         24
          -0.013340  -0.008412   0.000696   0.016021   0.003631  -0.010984

             25         26         27         28         29         30
          -0.014622  -0.019399   0.010398   0.005825   0.013976  -0.007827

             31         32         33         34         35         36
          -0.006948  -0.016217   0.011891  -0.019987   0.000837   0.001312

             37         38         39
           0.012768  -0.002160  -0.028496


 TANGENTIAL LOCAL GRADIENTS IN A.U.

              1          2          3          4          5          6
           0.008979   0.006282  -0.004693  -0.011916  -0.001141  -0.019557

              7          8          9         10         11         12
           0.012318  -0.000226  -0.011680  -0.005472  -0.003773   0.019517

             13         14         15         16         17         18
          -0.007567   0.007699   0.006209  -0.017654   0.020450  -0.013340

             19         20         21         22         23         24
          -0.008412   0.000696   0.016021   0.003631  -0.010984  -0.014622

             25         26         27         28         29         30
          -0.019399   0.010398   0.005825   0.013976  -0.007827  -0.006948

             31         32         33         34         35         36
          -0.016217   0.011891  -0.019987   0.000837   0.001312   0.012768

             37         38
          -0.002160  -0.028496
 
 RMSQ FORCE :   0.0122784  MAXIMUM :   0.0003000  CONVERGED : NO
 MAX FORCE  :   0.0284965  MAXIMUM :   0.0004500  CONVERGED : NO
 RMSQ FORCE6:   4.9877216  MAXIMUM6:   0.0003000  CONVERGED : NO
 MAX FORCE6 :   4.9715035  MAXIMUM6:   0.0004500  CONVERGED : NO
 


 HESSIAN EIGENVALUES


                1           2           3           4           5           6
             1.00000     1.00000     1.00000     1.00000     1.00000     1.00000
 


                7           8           9          10          11          12
             1.00000     1.00000     1.00000     1.00000     1.00000     1.00000
 


               13          14          15          16          17          18
             1.00000     1.00000     1.00000     1.00000     1.00000     1.00000
 


               19          20          21          22          23          24
             1.00000     1.00000     1.00000     1.00000     1.00000     1.00000
 


               25          26          27          28          29          30
             1.00000     1.00000     1.00000     1.00000     1.00000     1.00000
 


               31          32          33          34          35          36
             1.00000     1.00000     1.00000     1.00000     1.00000     1.00000
 


               37          38
             1.00000     1.00000
 


 LAMBDA FOR LMQA STEP: 0.00

  |TANGENTIAL STEP| =   0.075689  |PARALLEL STEP| =   0.000375


 STEP IN NORMAL COORDINATES

              1          2          3          4          5          6
          -0.002384   0.010730   0.004520  -0.008058  -0.013038  -0.000778

              7          8          9         10         11         12
          -0.026352   0.005579   0.003490  -0.010923  -0.004089  -0.001935

             13         14         15         16         17         18
           0.025258  -0.004562   0.005310   0.020254  -0.018366   0.021158

             19         20         21         22         23         24
          -0.004511  -0.004965   0.001825   0.013660   0.002432  -0.006808

             25         26         27         28         29         30
          -0.004773  -0.018005   0.011534  -0.000116   0.012778  -0.007173

             31         32         33         34         35         36
          -0.003135  -0.015435   0.010152  -0.020877   0.003888  -0.003605

             37         38         39
           0.010895  -0.001956  -0.025944

 DISPLACEMENT STEP IN ANGSTROM

  NO.  ATOM        X             Y             Z

    1  C       -0.001137      0.004760      0.002105
    2  C       -0.003818     -0.006278     -0.001415
    3  C       -0.010970      0.002148      0.001704
    4  H       -0.004358     -0.002780     -0.000618
    5  C        0.016143     -0.001996      0.000104
    6  C        0.008167     -0.004691      0.004859
    7  H       -0.004106     -0.000701      0.001029
    8  H        0.002096      0.003138     -0.001774
    9  H       -0.007160     -0.005058     -0.002251
   10  H       -0.006842      0.009912     -0.007539
   11  H       -0.002637     -0.002711     -0.003981
   12  H       -0.010662      0.009754     -0.008935
   13  H        0.007897      0.005512     -0.002799
   14  H       -0.011566     -0.001991      0.002432
   15  H        0.008394      0.005834     -0.000964


 ACTIVE CARTESIAN DISPLACEMENT STEP

              1          2          3          4          5          6
          -0.002384   0.010730   0.004520  -0.008058  -0.013038  -0.000778

              7          8          9         10         11         12
          -0.026352   0.005579   0.003490  -0.010923  -0.004089  -0.001935

             13         14         15         16         17         18
           0.025258  -0.004562   0.005310   0.020254  -0.018366   0.021158

             19         20         21         22         23         24
          -0.004511  -0.004965   0.001825   0.013660   0.002432  -0.006808

             25         26         27         28         29         30
          -0.004773  -0.018005   0.011534  -0.000116   0.012778  -0.007173

             31         32         33         34         35         36
          -0.003135  -0.015435   0.010152  -0.020877   0.003888  -0.003605

             37         38         39
           0.010895  -0.001956  -0.025944
 
 PREDICTED ENERGY CHANGE: -0.002837984
 
 INTERPOLATION DISTANCE: 7.6354008793
 
 *** SCFTOL TIGHTEN TO 0.100E-06 ***
 
 *** CDFTOL TIGHTEN TO 0.750E-04 ***


 COORDINATES OF OPTIMIZATION STEP 1 IN ANGSTROM

  NO.  ATOM        X              Y              Z        Z-ATOM   MASS   TYPE

    1  C         1.199283       0.291925       0.408146       6    12.011  QM
    2  C         1.984539      -0.662111      -0.131789       6    12.011  QM
    3  C         0.112658       0.990771      -0.337800       6    12.011  QM
    4  H         2.793719      -1.135081       0.433621       1     1.008  QM
    5  C        -1.396839       0.476650       0.152805       6    12.011  QM
    6  C        -1.682988      -1.011965      -0.043964       6    12.011  QM
    7  H         1.875675      -0.945635      -1.184945       1     1.008  QM
    8  H         1.331442       0.559981       1.465713       1     1.008  QM
    9  H        -2.673014      -1.307089       0.371487       1     1.008  QM
   10  H        -0.782741      -1.574974       0.436012       1     1.008  QM
   11  H        -1.677072      -1.303194      -1.101918       1     1.008  QM
   12  H        -2.078848       1.081070      -0.410203       1     1.008  QM
   13  H         0.241819       0.810275      -1.427626       1     1.008  QM
   14  H        -1.609161       0.753620       1.199431       1     1.008  QM
   15  H         0.218046       2.087766      -0.188096       1     1.008  QM


 
 NEW SCF-ENERGY CALCULATED IN 10 CYCLES
 

 TOTAL ENERGY    =       -196.239038379

 ENERGY CHANGE =         -0.004375818
 ENERGY RATIO  =          1.541875531
 TRUST RADIUS  =          0.200000000
 
 BFGS DELTA*GAMMA: 0.264E-02
 
 BFGS DELTA*DE2*DELTA: 0.573E-02
 
 *** ENTERING OPTIMIZATION CYCLE: 2 ***
 

 PROJECTED CARTESIAN GRADIENTS IN A.U.

  NO.  ATOM        X             Y             Z

    1  C        0.001891      0.004845     -0.000067
    2  C        0.001502      0.000858     -0.000069
    3  C        0.032192      0.008806     -0.009292
    4  H        0.002758      0.003401     -0.001071
    5  C       -0.027901     -0.015033      0.009077
    6  C       -0.023782      0.005839     -0.006698
    7  H        0.001497      0.001258      0.001558
    8  H        0.001336      0.000544     -0.001380
    9  H       -0.007097     -0.001857     -0.000238
   10  H        0.033423     -0.007898      0.010268
   11  H        0.001815     -0.002375      0.007579
   12  H        0.017082     -0.013590      0.015678
   13  H        0.005565      0.000850     -0.003620
   14  H       -0.007581     -0.001768     -0.002737
   15  H        0.006771      0.003084     -0.001702


 ACTIVE CARTESIAN GRADIENTS

              1          2          3          4          5          6
           0.002099   0.005688  -0.000345   0.002458   0.004576   0.000234

              7          8          9         10         11         12
           0.039832   0.008355  -0.011100   0.005895   0.003375  -0.001625

             13         14         15         16         17         18
          -0.018829  -0.011667   0.005400  -0.028723   0.012202  -0.012319

             19         20         21         22         23         24
          -0.005616   0.000135  -0.000884  -0.005691  -0.001909  -0.002592

             25         26         27         28         29         30
          -0.019907   0.007202  -0.008838   0.019132  -0.006051   0.003881

             31         32         33         34         35         36
          -0.007083   0.004480   0.000866   0.013066  -0.010834   0.017221

             37         38         39
           0.002157  -0.002076  -0.008329


 FULL LOCAL GRADIENT

              1          2          3          4          5          6
          -0.057517  -0.002317  -0.001461  -0.004820  -0.004956  -0.000120

              7          8          9         10         11         12
          -0.013501   0.005337   0.002597  -0.007533  -0.006603  -0.002777

             13         14         15         16         17         18
           0.006464   0.005892  -0.000576   0.001216  -0.010688   0.010791

             19         20         21         22         23         24
          -0.010869  -0.006911  -0.001400   0.010368   0.004389  -0.006346

             25         26         27         28         29         30
          -0.005330  -0.011359   0.005121   0.000528   0.010249  -0.006259

             31         32         33         34         35         36
          -0.007945  -0.007684   0.007223  -0.008659  -0.002684   0.004356

             37         38         39
           0.006538   0.001066  -0.017617


 TANGENTIAL LOCAL GRADIENTS IN A.U.

              1          2          3          4          5          6
          -0.002317  -0.001461  -0.004820  -0.004956  -0.000120  -0.013501

              7          8          9         10         11         12
           0.005337   0.002597  -0.007533  -0.006603  -0.002777   0.006464

             13         14         15         16         17         18
           0.005892  -0.000576   0.001216  -0.010688   0.010791  -0.010869

             19         20         21         22         23         24
          -0.006911  -0.001400   0.010368   0.004389  -0.006346  -0.005330

             25         26         27         28         29         30
          -0.011359   0.005121   0.000528   0.010249  -0.006259  -0.007945

             31         32         33         34         35         36
          -0.007684   0.007223  -0.008659  -0.002684   0.004356   0.006538

             37         38
           0.001066  -0.017617

 COSANG =         0.900784508
 
 RMSQ FORCE :   0.0072232  MAXIMUM :   0.0003000  CONVERGED : NO
 MAX FORCE  :   0.0176165  MAXIMUM :   0.0004500  CONVERGED : NO
 RMSQ FORCE6:   4.4656759  MAXIMUM6:   0.0003000  CONVERGED : NO
 MAX FORCE6 :   4.4563819  MAXIMUM6:   0.0004500  CONVERGED : NO
 RMSQ DR    :   0.0121201  MAXIMUM :   0.0012000  CONVERGED : NO
 MAX DR     :   0.0263517  MAXIMUM :   0.0018000  CONVERGED : NO
 


 HESSIAN EIGENVALUES


                1           2           3           4           5           6
             0.37449     1.00000     1.00000     1.00000     1.00000     1.00000
 


                7           8           9          10          11          12
             1.00000     1.00000     1.00000     1.00000     1.00000     1.00000
 


               13          14          15          16          17          18
             1.00000     1.00000     1.00000     1.00000     1.00000     1.00000
 


               19          20          21          22          23          24
             1.00000     1.00000     1.00000     1.00000     1.00000     1.00000
 


               25          26          27          28          29          30
             1.00000     1.00000     1.00000     1.00000     1.00000     1.00000
 


               31          32          33          34          35          36
             1.00000     1.00000     1.00000     1.00000     1.00000     1.00000
 


               37          38
             1.00000     1.22543
 


 LAMBDA FOR LMQA STEP: 0.00

  |TANGENTIAL STEP| =   0.118020  |PARALLEL STEP| =   0.000912


 STEP IN NORMAL COORDINATES

              1          2          3          4          5          6
           0.006808   0.004321  -0.003880  -0.018539  -0.016434  -0.000005

              7          8          9         10         11         12
          -0.045082   0.003946   0.012290  -0.018579  -0.013368  -0.003884

             13         14         15         16         17         18
           0.030069   0.015335  -0.003082   0.029339  -0.030007   0.031067

             19         20         21         22         23         24
          -0.013014  -0.011959  -0.000943   0.023693   0.008751  -0.010502

             25         26         27         28         29         30
           0.000469  -0.028198   0.016415  -0.008293   0.024163  -0.014647

             31         32         33         34         35         36
          -0.011897  -0.020270   0.015901  -0.026809   0.000049   0.001486

             37         38         39
           0.015340   0.001942  -0.043172

 DISPLACEMENT STEP IN ANGSTROM

  NO.  ATOM        X             Y             Z

    1  C        0.003246      0.002013     -0.001531
    2  C       -0.009333     -0.005513      0.001071
    3  C       -0.019331      0.001695      0.006220
    4  H       -0.007411     -0.006565     -0.001329
    5  C        0.020943      0.007654     -0.004750
    6  C        0.015191     -0.012420      0.008482
    7  H       -0.008519     -0.002477     -0.000378
    8  H        0.005563      0.006818     -0.001356
    9  H       -0.005948     -0.009348     -0.004132
   10  H       -0.013407      0.016076     -0.013069
   11  H       -0.004202     -0.005199     -0.004025
   12  H       -0.012168      0.009391     -0.009272
   13  H        0.013624      0.010868     -0.001499
   14  H       -0.018853     -0.005452      0.003454
   15  H        0.014333      0.008569     -0.001160


 ACTIVE CARTESIAN DISPLACEMENT STEP

              1          2          3          4          5          6
           0.006808   0.004321  -0.003880  -0.018539  -0.016434  -0.000005

              7          8          9         10         11         12
          -0.045082   0.003946   0.012290  -0.018579  -0.013368  -0.003884

             13         14         15         16         17         18
           0.030069   0.015335  -0.003082   0.029339  -0.030007   0.031067

             19         20         21         22         23         24
          -0.013014  -0.011959  -0.000943   0.023693   0.008751  -0.010502

             25         26         27         28         29         30
           0.000469  -0.028198   0.016415  -0.008293   0.024163  -0.014647

             31         32         33         34         35         36
          -0.011897  -0.020270   0.015901  -0.026809   0.000049   0.001486

             37         38         39
           0.015340   0.001942  -0.043172
 
 PREDICTED ENERGY CHANGE: -0.002578002
 
 INTERPOLATION DISTANCE: 7.6354008793


 COORDINATES OF OPTIMIZATION STEP 2 IN ANGSTROM

  NO.  ATOM        X              Y              Z        Z-ATOM   MASS   TYPE

    1  C         1.202529       0.293937       0.406615       6    12.011  QM
    2  C         1.975205      -0.667623      -0.130718       6    12.011  QM
    3  C         0.093327       0.992466      -0.331579       6    12.011  QM
    4  H         2.786308      -1.141646       0.432292       1     1.008  QM
    5  C        -1.375897       0.484304       0.148055       6    12.011  QM
    6  C        -1.667797      -1.024384      -0.035482       6    12.011  QM
    7  H         1.867155      -0.948112      -1.185323       1     1.008  QM
    8  H         1.337006       0.566799       1.464357       1     1.008  QM
    9  H        -2.678962      -1.316438       0.367355       1     1.008  QM
   10  H        -0.796148      -1.558898       0.422943       1     1.008  QM
   11  H        -1.681274      -1.308393      -1.105943       1     1.008  QM
   12  H        -2.091016       1.090461      -0.419475       1     1.008  QM
   13  H         0.255443       0.821143      -1.429124       1     1.008  QM
   14  H        -1.628014       0.748168       1.202885       1     1.008  QM
   15  H         0.232380       2.096336      -0.189255       1     1.008  QM


 
 NEW SCF-ENERGY CALCULATED IN 10 CYCLES
 

 TOTAL ENERGY    =       -196.241746993

 ENERGY CHANGE =         -0.002708614
 ENERGY RATIO  =          1.050663883
 TRUST RADIUS  =          0.200000000
 
 BFGS DELTA*GAMMA: 0.507E-02
 
 BFGS DELTA*DE2*DELTA: 0.521E-02
 
 *** ENTERING OPTIMIZATION CYCLE: 3 ***
 

 PROJECTED CARTESIAN GRADIENTS IN A.U.

  NO.  ATOM        X             Y             Z

    1  C        0.004133      0.001426     -0.001723
    2  C       -0.005896      0.000568      0.001650
    3  C        0.013318      0.007683     -0.004761
    4  H        0.000823      0.002044     -0.000695
    5  C       -0.006782     -0.011017      0.004782
    6  C       -0.007850     -0.002735      0.001400
    7  H        0.000840      0.001995      0.000968
    8  H       -0.000454      0.000352     -0.000344
    9  H       -0.016731     -0.002399     -0.002131
   10  H        0.015621      0.004481     -0.000650
   11  H       -0.001096     -0.000955     -0.000498
   12  H        0.005884     -0.001480      0.006278
   13  H        0.008954      0.002205     -0.008622
   14  H       -0.012866     -0.000615      0.002507
   15  H        0.009647      0.008436     -0.001469


 ACTIVE CARTESIAN GRADIENTS

              1          2          3          4          5          6
           0.004588   0.001562  -0.002308  -0.005742   0.000534   0.000958

              7          8          9         10         11         12
           0.016258   0.007614  -0.006098   0.001819   0.002482  -0.001652

             13         14         15         16         17         18
          -0.002894  -0.008980   0.003528  -0.007720  -0.004468   0.003192

             19         20         21         22         23         24
          -0.000974   0.000607  -0.000095  -0.000744  -0.000749  -0.001472

             25         26         27         28         29         30
          -0.020480  -0.001581  -0.001869   0.011106   0.002737  -0.000374

             31         32         33         34         35         36
          -0.004735  -0.001993   0.000801   0.003128  -0.005586   0.010543

             37         38         39
           0.008189  -0.006602  -0.015693


 FULL LOCAL GRADIENT

              1          2          3          4          5          6
          -0.036779   0.002319   0.000833   0.002688  -0.001278  -0.000687

              7          8          9         10         11         12
          -0.000114  -0.001032   0.001774  -0.002540  -0.004033  -0.000545

             13         14         15         16         17         18
          -0.003205   0.006223  -0.001244  -0.004508   0.005231  -0.003956

             19         20         21         22         23         24
          -0.005535  -0.003231  -0.000802   0.002494   0.001697  -0.002044

             25         26         27         28         29         30
           0.009052  -0.000385  -0.000103  -0.001015  -0.000680  -0.000797

             31         32         33         34         35         36
          -0.003130   0.000388   0.003450  -0.000650  -0.001578   0.000970

             37         38         39
          -0.003509   0.006032   0.000401


 TANGENTIAL LOCAL GRADIENTS IN A.U.

              1          2          3          4          5          6
           0.002319   0.000833   0.002688  -0.001278  -0.000687  -0.000114

              7          8          9         10         11         12
          -0.001032   0.001774  -0.002540  -0.004033  -0.000545  -0.003205

             13         14         15         16         17         18
           0.006223  -0.001244  -0.004508   0.005231  -0.003956  -0.005535

             19         20         21         22         23         24
          -0.003231  -0.000802   0.002494   0.001697  -0.002044   0.009052

             25         26         27         28         29         30
          -0.000385  -0.000103  -0.001015  -0.000680  -0.000797  -0.003130

             31         32         33         34         35         36
           0.000388   0.003450  -0.000650  -0.001578   0.000970  -0.003509

             37         38
           0.006032   0.000401

 COSANG =         0.078956977
 
 RMSQ FORCE :   0.0031217  MAXIMUM :   0.0003000  CONVERGED : NO
 MAX FORCE  :   0.0090523  MAXIMUM :   0.0004500  CONVERGED : NO
 RMSQ FORCE6:   3.8705679  MAXIMUM6:   0.0003000  CONVERGED : NO
 MAX FORCE6 :   3.8659831  MAXIMUM6:   0.0004500  CONVERGED : NO
 RMSQ DR    :   0.0188989  MAXIMUM :   0.0012000  CONVERGED : NO
 MAX DR     :   0.0450823  MAXIMUM :   0.0018000  CONVERGED : NO
 


 HESSIAN EIGENVALUES


                1           2           3           4           5           6
             0.33196     0.99997     1.00000     1.00000     1.00000     1.00000
 


                7           8           9          10          11          12
             1.00000     1.00000     1.00000     1.00000     1.00000     1.00000
 


               13          14          15          16          17          18
             1.00000     1.00000     1.00000     1.00000     1.00000     1.00000
 


               19          20          21          22          23          24
             1.00000     1.00000     1.00000     1.00000     1.00000     1.00000
 


               25          26          27          28          29          30
             1.00000     1.00000     1.00000     1.00000     1.00000     1.00000
 


               31          32          33          34          35          36
             1.00000     1.00000     1.00000     1.00000     1.00000     1.00000
 


               37          38
             1.07591     1.23456
 


 LAMBDA FOR LMQA STEP: 0.00

  |TANGENTIAL STEP| =   0.020830  |PARALLEL STEP| =   0.000028


 STEP IN NORMAL COORDINATES

              1          2          3          4          5          6
          -0.001003   0.003204   0.000748   0.001547  -0.002659  -0.000774

              7          8          9         10         11         12
          -0.004784  -0.001201   0.002945  -0.003830  -0.004613  -0.000580

             13         14         15         16         17         18
          -0.000040   0.006695  -0.001222  -0.001678   0.003090  -0.001592

             19         20         21         22         23         24
          -0.006779  -0.004323  -0.000829   0.004470   0.002308  -0.003437

             25         26         27         28         29         30
           0.008189  -0.002482   0.001248  -0.001634   0.000878  -0.001722

             31         32         33         34         35         36
          -0.003590  -0.001295   0.004681  -0.002952  -0.001397   0.001034

             37         38         39
          -0.002205   0.006041  -0.002875

 DISPLACEMENT STEP IN ANGSTROM

  NO.  ATOM        X             Y             Z

    1  C       -0.000478      0.001418      0.000354
    2  C        0.000720     -0.001659     -0.000513
    3  C       -0.002176     -0.000619      0.001363
    4  H       -0.001800     -0.001982     -0.000424
    5  C        0.000514      0.003330     -0.001007
    6  C        0.000860     -0.000479     -0.000389
    7  H       -0.002617     -0.001399     -0.000176
    8  H        0.002469      0.002176     -0.000713
    9  H        0.004829     -0.002295     -0.000217
   10  H       -0.001125     -0.000101     -0.000238
   11  H       -0.000069     -0.001946      0.001668
   12  H       -0.001047     -0.001064     -0.000768
   13  H        0.001310      0.002547      0.002987
   14  H       -0.001534     -0.002041     -0.001305
   15  H        0.001517     -0.000768     -0.000147


 ACTIVE CARTESIAN DISPLACEMENT STEP

              1          2          3          4          5          6
          -0.001003   0.003204   0.000748   0.001547  -0.002659  -0.000774

              7          8          9         10         11         12
          -0.004784  -0.001201   0.002945  -0.003830  -0.004613  -0.000580

             13         14         15         16         17         18
          -0.000040   0.006695  -0.001222  -0.001678   0.003090  -0.001592

             19         20         21         22         23         24
          -0.006779  -0.004323  -0.000829   0.004470   0.002308  -0.003437

             25         26         27         28         29         30
           0.008189  -0.002482   0.001248  -0.001634   0.000878  -0.001722

             31         32         33         34         35         36
          -0.003590  -0.001295   0.004681  -0.002952  -0.001397   0.001034

             37         38         39
          -0.002205   0.006041  -0.002875
 
 PREDICTED ENERGY CHANGE: -0.000180504
 
 INTERPOLATION DISTANCE: 7.6354008793
 
 *** SCFTOL TIGHTEN TO 0.750E-07 ***
 
 *** CDFTOL TIGHTEN TO 0.500E-04 ***


 COORDINATES OF OPTIMIZATION STEP 3 IN ANGSTROM

  NO.  ATOM        X              Y              Z        Z-ATOM   MASS   TYPE

    1  C         1.202051       0.295355       0.406969       6    12.011  QM
    2  C         1.975925      -0.669282      -0.131231       6    12.011  QM
    3  C         0.091152       0.991847      -0.330217       6    12.011  QM
    4  H         2.784508      -1.143629       0.431867       1     1.008  QM
    5  C        -1.375383       0.487634       0.147048       6    12.011  QM
    6  C        -1.666937      -1.024863      -0.035871       6    12.011  QM
    7  H         1.864539      -0.949511      -1.185499       1     1.008  QM
    8  H         1.339474       0.568975       1.463644       1     1.008  QM
    9  H        -2.674133      -1.318732       0.367138       1     1.008  QM
   10  H        -0.797274      -1.558999       0.422705       1     1.008  QM
   11  H        -1.681343      -1.310338      -1.104275       1     1.008  QM
   12  H        -2.092063       1.089396      -0.420243       1     1.008  QM
   13  H         0.256753       0.823690      -1.426138       1     1.008  QM
   14  H        -1.629549       0.746126       1.201580       1     1.008  QM
   15  H         0.233896       2.095568      -0.189402       1     1.008  QM


 
 NEW SCF-ENERGY CALCULATED IN 9 CYCLES
 

 TOTAL ENERGY    =       -196.242066178

 ENERGY CHANGE =         -0.000319186
 ENERGY RATIO  =          1.768305272
 TRUST RADIUS  =          0.200000000
 
 BFGS DELTA*GAMMA: 0.868E-04
 
 BFGS DELTA*DE2*DELTA: 0.363E-03
 
 *** ENTERING OPTIMIZATION CYCLE: 4 ***
 

 PROJECTED CARTESIAN GRADIENTS IN A.U.

  NO.  ATOM        X             Y             Z

    1  C        0.002163      0.004279     -0.000473
    2  C       -0.002663     -0.002314      0.000585
    3  C        0.012051      0.006500     -0.004699
    4  H       -0.000031      0.002372     -0.001275
    5  C       -0.006302     -0.007946      0.004759
    6  C       -0.008530     -0.004480      0.001158
    7  H        0.000758      0.002233      0.000849
    8  H       -0.000365      0.000182     -0.000600
    9  H       -0.015070     -0.002431     -0.002777
   10  H        0.014770      0.004576     -0.001039
   11  H       -0.001175     -0.000840      0.000421
   12  H        0.006292     -0.002180      0.006856
   13  H        0.009123      0.002756     -0.007619
   14  H       -0.012818     -0.001291      0.002093
   15  H        0.009843      0.008300     -0.001498


 ACTIVE CARTESIAN GRADIENTS

              1          2          3          4          5          6
           0.002400   0.005006  -0.000824  -0.002273  -0.001260   0.000730

              7          8          9         10         11         12
           0.015040   0.006326  -0.006101   0.000939   0.002747  -0.002041

             13         14         15         16         17         18
          -0.002420  -0.005579   0.003142  -0.008728  -0.005229   0.003143

             19         20         21         22         23         24
          -0.001271   0.000636  -0.000106  -0.000878  -0.000702  -0.001923

             25         26         27         28         29         30
          -0.018869  -0.001539  -0.002411   0.010196   0.003041  -0.000973

             31         32         33         34         35         36
          -0.005367  -0.001371   0.001365   0.003307  -0.005805   0.011092

             37         38         39
           0.007543  -0.005755  -0.015824


 FULL LOCAL GRADIENT

              1          2          3          4          5          6
          -0.035692  -0.001637  -0.000913  -0.000604   0.000650  -0.000497

              7          8          9         10         11         12
          -0.000580  -0.000356   0.002177  -0.001574  -0.004133   0.000047

             13         14         15         16         17         18
          -0.003121   0.003070  -0.001103  -0.002430   0.005928  -0.003850

             19         20         21         22         23         24
          -0.004795  -0.003083  -0.000733   0.002504   0.001584  -0.001373

             25         26         27         28         29         30
           0.008102  -0.000290   0.000558  -0.000739  -0.001121  -0.000116

             31         32         33         34         35         36
          -0.002017  -0.000140   0.002634  -0.000945  -0.000996  -0.000065

             37         38         39
          -0.003026   0.005178   0.001058


 TANGENTIAL LOCAL GRADIENTS IN A.U.

              1          2          3          4          5          6
          -0.001637  -0.000913  -0.000604   0.000650  -0.000497  -0.000580

              7          8          9         10         11         12
          -0.000356   0.002177  -0.001574  -0.004133   0.000047  -0.003121

             13         14         15         16         17         18
           0.003070  -0.001103  -0.002430   0.005928  -0.003850  -0.004795

             19         20         21         22         23         24
          -0.003083  -0.000733   0.002504   0.001584  -0.001373   0.008102

             25         26         27         28         29         30
          -0.000290   0.000558  -0.000739  -0.001121  -0.000116  -0.002017

             31         32         33         34         35         36
          -0.000140   0.002634  -0.000945  -0.000996  -0.000065  -0.003026

             37         38
           0.005178   0.001058

 COSANG =         0.920541346
 
 RMSQ FORCE :   0.0026513  MAXIMUM :   0.0003000  CONVERGED : NO
 MAX FORCE  :   0.0081021  MAXIMUM :   0.0004500  CONVERGED : NO
 RMSQ FORCE6:   3.1606044  MAXIMUM6:   0.0003000  CONVERGED : NO
 MAX FORCE6 :   3.1571695  MAXIMUM6:   0.0004500  CONVERGED : NO
 RMSQ DR    :   0.0033354  MAXIMUM :   0.0012000  CONVERGED : NO
 MAX DR     :   0.0081892  MAXIMUM :   0.0018000  CONVERGED : NO
 


 HESSIAN EIGENVALUES


                1           2           3           4           5           6
             0.12828     0.45866     1.00000     1.00000     1.00000     1.00000
 


                7           8           9          10          11          12
             1.00000     1.00000     1.00000     1.00000     1.00000     1.00000
 


               13          14          15          16          17          18
             1.00000     1.00000     1.00000     1.00000     1.00000     1.00000
 


               19          20          21          22          23          24
             1.00000     1.00000     1.00000     1.00000     1.00000     1.00000
 


               25          26          27          28          29          30
             1.00000     1.00000     1.00000     1.00000     1.00000     1.00000
 


               31          32          33          34          35          36
             1.00000     1.00000     1.00000     1.00000     1.00000     1.00008
 


               37          38
             1.16027     1.54065
 


 LAMBDA FOR LMQA STEP: 0.00

  |TANGENTIAL STEP| =   0.106740  |PARALLEL STEP| =   0.000746


 STEP IN NORMAL COORDINATES

              1          2          3          4          5          6
           0.002025   0.003981  -0.001168  -0.002700  -0.006636  -0.003707

              7          8          9         10         11         12
          -0.020400  -0.003064   0.016983  -0.017388  -0.027502  -0.001219

             13         14         15         16         17         18
          -0.005201   0.025300  -0.005845  -0.008119   0.025226  -0.012960

             19         20         21         22         23         24
          -0.037716  -0.024671  -0.004820   0.024777   0.012761  -0.017332

             25         26         27         28         29         30
           0.044307  -0.011830   0.008098  -0.006306   0.001141  -0.006224

             31         32         33         34         35         36
          -0.017037  -0.007882   0.023720  -0.015747  -0.006895   0.002669

             37         38         39
          -0.012918   0.033024  -0.010337

 DISPLACEMENT STEP IN ANGSTROM

  NO.  ATOM        X             Y             Z

    1  C        0.000965      0.001802     -0.000425
    2  C       -0.001544     -0.002925     -0.000872
    3  C       -0.008885     -0.001713      0.007630
    4  H       -0.008102     -0.011967     -0.001071
    5  C        0.000110      0.012992     -0.005768
    6  C        0.005475      0.002416     -0.002777
    7  H       -0.014564     -0.008717     -0.000826
    8  H        0.013961      0.012617     -0.003501
    9  H        0.026752     -0.012481      0.000680
   10  H       -0.004311     -0.002775      0.000848
   11  H        0.000283     -0.011250      0.008386
   12  H       -0.006128     -0.005779     -0.005161
   13  H        0.005484      0.012707      0.016270
   14  H       -0.006513     -0.010093     -0.007402
   15  H        0.006525     -0.005662     -0.000587


 ACTIVE CARTESIAN DISPLACEMENT STEP

              1          2          3          4          5          6
           0.002025   0.003981  -0.001168  -0.002700  -0.006636  -0.003707

              7          8          9         10         11         12
          -0.020400  -0.003064   0.016983  -0.017388  -0.027502  -0.001219

             13         14         15         16         17         18
          -0.005201   0.025300  -0.005845  -0.008119   0.025226  -0.012960

             19         20         21         22         23         24
          -0.037716  -0.024671  -0.004820   0.024777   0.012761  -0.017332

             25         26         27         28         29         30
           0.044307  -0.011830   0.008098  -0.006306   0.001141  -0.006224

             31         32         33         34         35         36
          -0.017037  -0.007882   0.023720  -0.015747  -0.006895   0.002669

             37         38         39
          -0.012918   0.033024  -0.010337
 
 PREDICTED ENERGY CHANGE: -0.000766598
 
 INTERPOLATION DISTANCE: 7.6354008793


 COORDINATES OF OPTIMIZATION STEP 4 IN ANGSTROM

  NO.  ATOM        X              Y              Z        Z-ATOM   MASS   TYPE

    1  C         1.203016       0.297157       0.406544       6    12.011  QM
    2  C         1.974381      -0.672207      -0.132103       6    12.011  QM
    3  C         0.082267       0.990135      -0.322587       6    12.011  QM
    4  H         2.776406      -1.155596       0.430797       1     1.008  QM
    5  C        -1.375273       0.500626       0.141280       6    12.011  QM
    6  C        -1.661462      -1.022447      -0.038648       6    12.011  QM
    7  H         1.849975      -0.958228      -1.186325       1     1.008  QM
    8  H         1.353436       0.581592       1.460143       1     1.008  QM
    9  H        -2.647381      -1.331213       0.367818       1     1.008  QM
   10  H        -0.801584      -1.561775       0.423553       1     1.008  QM
   11  H        -1.681060      -1.321588      -1.095889       1     1.008  QM
   12  H        -2.098191       1.083617      -0.425403       1     1.008  QM
   13  H         0.262237       0.836398      -1.409868       1     1.008  QM
   14  H        -1.636062       0.736033       1.194178       1     1.008  QM
   15  H         0.240422       2.089906      -0.189989       1     1.008  QM


 
 NEW SCF-ENERGY CALCULATED IN 9 CYCLES
 

 TOTAL ENERGY    =       -196.243008918

 ENERGY CHANGE =         -0.000942739
 ENERGY RATIO  =          1.229770913
 TRUST RADIUS  =          0.200000000
 
 BFGS DELTA*GAMMA: 0.123E-02
 
 BFGS DELTA*DE2*DELTA: 0.158E-02
 
 *** ENTERING OPTIMIZATION CYCLE: 5 ***
 

 PROJECTED CARTESIAN GRADIENTS IN A.U.

  NO.  ATOM        X             Y             Z

    1  C        0.002340      0.005430     -0.001642
    2  C        0.001771     -0.003476      0.001538
    3  C        0.007097      0.002871     -0.004358
    4  H       -0.000601      0.001903     -0.001516
    5  C       -0.005455      0.002498      0.004599
    6  C       -0.011858     -0.008721     -0.000303
    7  H        0.000704      0.002279     -0.001105
    8  H        0.000148      0.000564      0.000250
    9  H       -0.006541     -0.002985     -0.005472
   10  H        0.012210      0.003290     -0.001428
   11  H       -0.001341     -0.000969      0.005092
   12  H        0.008209     -0.005647      0.009257
   13  H        0.009874      0.004911     -0.002030
   14  H       -0.012057     -0.004356     -0.000062
   15  H        0.010473      0.005835     -0.002414


 ACTIVE CARTESIAN GRADIENTS

              1          2          3          4          5          6
           0.002597   0.006365  -0.002268   0.002902  -0.001470   0.001760

              7          8          9         10         11         12
           0.010009   0.002734  -0.006563   0.000446   0.002422  -0.002148

             13         14         15         16         17         18
          -0.001812   0.005952   0.001566  -0.013959  -0.004988   0.001650

             19         20         21         22         23         24
          -0.002772   0.000078  -0.002473  -0.001266   0.000367  -0.002541

             25         26         27         28         29         30
          -0.011027  -0.001016  -0.005323   0.007169   0.003200  -0.003135

             31         32         33         34         35         36
          -0.007927   0.001478   0.003925   0.004095  -0.006512   0.013425

             37         38         39
           0.004439  -0.000246  -0.015559


 FULL LOCAL GRADIENT

              1          2          3          4          5          6
          -0.032056  -0.002423   0.000093  -0.005865   0.001007  -0.001559

              7          8          9         10         11         12
           0.000425   0.001253   0.003891  -0.000820  -0.003274   0.000789

             13         14         15         16         17         18
          -0.001984  -0.007665  -0.000298   0.005874   0.005476  -0.002191

             19         20         21         22         23         24
          -0.002240  -0.002109   0.001760   0.002598   0.000358  -0.000294

             25         26         27         28         29         30
           0.001993  -0.000370   0.003837   0.000275  -0.001705   0.002305

             31         32         33         34         35         36
           0.002070  -0.002682  -0.000732  -0.002076   0.000833  -0.003849

             37         38         39
          -0.000382  -0.000395   0.002478


 TANGENTIAL LOCAL GRADIENTS IN A.U.

              1          2          3          4          5          6
          -0.002423   0.000093  -0.005865   0.001007  -0.001559   0.000425

              7          8          9         10         11         12
           0.001253   0.003891  -0.000820  -0.003274   0.000789  -0.001984

             13         14         15         16         17         18
          -0.007665  -0.000298   0.005874   0.005476  -0.002191  -0.002240

             19         20         21         22         23         24
          -0.002109   0.001760   0.002598   0.000358  -0.000294   0.001993

             25         26         27         28         29         30
          -0.000370   0.003837   0.000275  -0.001705   0.002305   0.002070

             31         32         33         34         35         36
          -0.002682  -0.000732  -0.002076   0.000833  -0.003849  -0.000382

             37         38
          -0.000395   0.002478

 COSANG =         0.293909102
 
 RMSQ FORCE :   0.0027607  MAXIMUM :   0.0003000  CONVERGED : NO
 MAX FORCE  :   0.0076649  MAXIMUM :   0.0004500  CONVERGED : NO
 RMSQ FORCE6:   2.2348383  MAXIMUM6:   0.0003000  CONVERGED : NO
 MAX FORCE6 :   2.2326641  MAXIMUM6:   0.0004500  CONVERGED : NO
 RMSQ DR    :   0.0170925  MAXIMUM :   0.0012000  CONVERGED : NO
 MAX DR     :   0.0443067  MAXIMUM :   0.0018000  CONVERGED : NO
 


 HESSIAN EIGENVALUES


                1           2           3           4           5           6
             0.08903     0.43639     1.00000     1.00000     1.00000     1.00000
 


                7           8           9          10          11          12
             1.00000     1.00000     1.00000     1.00000     1.00000     1.00000
 


               13          14          15          16          17          18
             1.00000     1.00000     1.00000     1.00000     1.00000     1.00000
 


               19          20          21          22          23          24
             1.00000     1.00000     1.00000     1.00000     1.00000     1.00000
 


               25          26          27          28          29          30
             1.00000     1.00000     1.00000     1.00000     1.00000     1.00000
 


               31          32          33          34          35          36
             1.00000     1.00000     1.00000     1.00000     1.00010     1.03131
 


               37          38
             1.23325     1.64041
 


 LAMBDA FOR LMQA STEP: 0.00

  |TANGENTIAL STEP| =   0.050034  |PARALLEL STEP| =   0.000164


 STEP IN NORMAL COORDINATES

              1          2          3          4          5          6
          -0.000139   0.000539   0.001474  -0.005353  -0.002899  -0.003478

              7          8          9         10         11         12
          -0.004828   0.000910   0.010485  -0.008638  -0.014898  -0.000303

             13         14         15         16         17         18
          -0.005663   0.002516  -0.002362   0.000459   0.015957  -0.007864

             19         20         21         22         23         24
          -0.018980  -0.012747   0.000051   0.013222   0.005689  -0.008396

             25         26         27         28         29         30
           0.018466  -0.005408   0.007038  -0.001264  -0.000994  -0.000309

             31         32         33         34         35         36
          -0.005834  -0.006054   0.009302  -0.008131  -0.002851  -0.001952

             37         38         39
          -0.005480   0.012972  -0.001991

 DISPLACEMENT STEP IN ANGSTROM

  NO.  ATOM        X             Y             Z

    1  C       -0.000066      0.000239      0.000659
    2  C       -0.002488     -0.000838     -0.001273
    3  C       -0.001660      0.000546      0.004209
    4  H       -0.003973     -0.006229     -0.000447
    5  C       -0.001604      0.001836     -0.003445
    6  C        0.004809      0.004473     -0.001218
    7  H       -0.007836     -0.004975      0.000664
    8  H        0.007361      0.006507     -0.002367
    9  H        0.011433     -0.006022      0.002378
   10  H       -0.001127     -0.001930      0.001443
   11  H        0.000600     -0.005932      0.002230
   12  H       -0.003934     -0.001965     -0.003892
   13  H        0.001345      0.005191      0.006474
   14  H       -0.002301     -0.003609     -0.003284
   15  H        0.001917     -0.002631      0.000489


 ACTIVE CARTESIAN DISPLACEMENT STEP

              1          2          3          4          5          6
          -0.000139   0.000539   0.001474  -0.005353  -0.002899  -0.003478

              7          8          9         10         11         12
          -0.004828   0.000910   0.010485  -0.008638  -0.014898  -0.000303

             13         14         15         16         17         18
          -0.005663   0.002516  -0.002362   0.000459   0.015957  -0.007864

             19         20         21         22         23         24
          -0.018980  -0.012747   0.000051   0.013222   0.005689  -0.008396

             25         26         27         28         29         30
           0.018466  -0.005408   0.007038  -0.001264  -0.000994  -0.000309

             31         32         33         34         35         36
          -0.005834  -0.006054   0.009302  -0.008131  -0.002851  -0.001952

             37         38         39
          -0.005480   0.012972  -0.001991
 
 PREDICTED ENERGY CHANGE: -0.000198069
 
 INTERPOLATION DISTANCE: 7.6354008793


 COORDINATES OF OPTIMIZATION STEP 5 IN ANGSTROM

  NO.  ATOM        X              Y              Z        Z-ATOM   MASS   TYPE

    1  C         1.202950       0.297396       0.407203       6    12.011  QM
    2  C         1.971894      -0.673045      -0.133377       6    12.011  QM
    3  C         0.080606       0.990681      -0.318378       6    12.011  QM
    4  H         2.772433      -1.161825       0.430350       1     1.008  QM
    5  C        -1.376877       0.502462       0.137835       6    12.011  QM
    6  C        -1.656653      -1.017974      -0.039866       6    12.011  QM
    7  H         1.842139      -0.963203      -1.185661       1     1.008  QM
    8  H         1.360796       0.588099       1.457776       1     1.008  QM
    9  H        -2.635948      -1.337235       0.370196       1     1.008  QM
   10  H        -0.802711      -1.563704       0.424995       1     1.008  QM
   11  H        -1.680460      -1.327520      -1.093659       1     1.008  QM
   12  H        -2.102125       1.081652      -0.429296       1     1.008  QM
   13  H         0.263582       0.841589      -1.403393       1     1.008  QM
   14  H        -1.638363       0.732424       1.190894       1     1.008  QM
   15  H         0.242338       2.087275      -0.189501       1     1.008  QM


 
 NEW SCF-ENERGY CALCULATED IN 9 CYCLES
 

 TOTAL ENERGY    =       -196.243329550

 ENERGY CHANGE =         -0.000320632
 ENERGY RATIO  =          1.618789874
 TRUST RADIUS  =          0.200000000
 
 BFGS DELTA*GAMMA: 0.160E-03
 
 BFGS DELTA*DE2*DELTA: 0.407E-03
 
 *** ENTERING OPTIMIZATION CYCLE: 6 ***
 

 PROJECTED CARTESIAN GRADIENTS IN A.U.

  NO.  ATOM        X             Y             Z

    1  C        0.002119      0.005055     -0.001645
    2  C        0.001615     -0.003019      0.000895
    3  C        0.006610      0.002558     -0.003552
    4  H        0.000103      0.001071     -0.000673
    5  C       -0.005867      0.002025      0.003696
    6  C       -0.011020     -0.006155     -0.000097
    7  H        0.000872      0.002083     -0.000939
    8  H        0.000182      0.000932      0.000060
    9  H       -0.004911     -0.003935     -0.005624
   10  H        0.011218      0.002155     -0.001064
   11  H       -0.001558     -0.001766      0.005688
   12  H        0.007920     -0.006184      0.009194
   13  H        0.009900      0.005344     -0.000439
   14  H       -0.011700     -0.005154     -0.000471
   15  H        0.010564      0.003857     -0.003304


 ACTIVE CARTESIAN GRADIENTS

              1          2          3          4          5          6
           0.002352   0.005929  -0.002250   0.002651  -0.001047   0.000595

              7          8          9         10         11         12
           0.009107   0.002642  -0.005861   0.001153   0.001597  -0.001698

             13         14         15         16         17         18
          -0.002663   0.005043   0.000940  -0.013440  -0.001885   0.001364

             19         20         21         22         23         24
          -0.002815   0.000352  -0.002521  -0.001256   0.001239  -0.002854

             25         26         27         28         29         30
          -0.009234  -0.001417  -0.005571   0.006560   0.002790  -0.003134

             31         32         33         34         35         36
          -0.008124   0.001480   0.004391   0.003690  -0.006369   0.013410

             37         38         39
           0.003947   0.002199  -0.015199


 FULL LOCAL GRADIENT

              1          2          3          4          5          6
          -0.030683  -0.002308   0.000223  -0.005402   0.000621  -0.000395

              7          8          9         10         11         12
           0.000463   0.000998   0.003385  -0.001467  -0.002330   0.000454

             13         14         15         16         17         18
          -0.000837  -0.006663   0.000262   0.005793   0.002293  -0.001853

             19         20         21         22         23         24
          -0.001920  -0.002257   0.001838   0.002489  -0.000562   0.000150

             25         26         27         28         29         30
           0.000610   0.000143   0.004158   0.000405  -0.001391   0.002360

             31         32         33         34         35         36
           0.002653  -0.002592  -0.001410  -0.001752   0.001007  -0.004287

             37         38         39
          -0.000052  -0.002861   0.002718


 TANGENTIAL LOCAL GRADIENTS IN A.U.

              1          2          3          4          5          6
          -0.002308   0.000223  -0.005402   0.000621  -0.000395   0.000463

              7          8          9         10         11         12
           0.000998   0.003385  -0.001467  -0.002330   0.000454  -0.000837

             13         14         15         16         17         18
          -0.006663   0.000262   0.005793   0.002293  -0.001853  -0.001920

             19         20         21         22         23         24
          -0.002257   0.001838   0.002489  -0.000562   0.000150   0.000610

             25         26         27         28         29         30
           0.000143   0.004158   0.000405  -0.001391   0.002360   0.002653

             31         32         33         34         35         36
          -0.002592  -0.001410  -0.001752   0.001007  -0.004287  -0.000052

             37         38
          -0.002861   0.002718

 COSANG =         0.952505351
 
 RMSQ FORCE :   0.0025172  MAXIMUM :   0.0003000  CONVERGED : NO
 MAX FORCE  :   0.0066629  MAXIMUM :   0.0004500  CONVERGED : NO
 RMSQ FORCE6:   0.0048553  MAXIMUM6:   0.0003000  CONVERGED : NO
 MAX FORCE6 :   0.0110043  MAXIMUM6:   0.0004500  CONVERGED : NO
 RMSQ DR    :   0.0080119  MAXIMUM :   0.0012000  CONVERGED : NO
 MAX DR     :   0.0189805  MAXIMUM :   0.0018000  CONVERGED : NO
 


 HESSIAN EIGENVALUES


                1           2           3           4           5           6
             0.05625     0.39934     0.85829     1.00000     1.00000     1.00000
 


                7           8           9          10          11          12
             1.00000     1.00000     1.00000     1.00000     1.00000     1.00000
 


               13          14          15          16          17          18
             1.00000     1.00000     1.00000     1.00000     1.00000     1.00000
 


               19          20          21          22          23          24
             1.00000     1.00000     1.00000     1.00000     1.00000     1.00000
 


               25          26          27          28          29          30
             1.00000     1.00000     1.00000     1.00000     1.00000     1.00000
 


               31          32          33          34          35          36
             1.00000     1.00000     1.00000     1.00005     1.00013     1.07171
 


               37          38
             1.11505     1.37998
 


 LAMBDA FOR LMQA STEP: 0.00

  |TANGENTIAL STEP| =   0.084250  |PARALLEL STEP| =   0.000465


 STEP IN NORMAL COORDINATES

              1          2          3          4          5          6
          -0.000347  -0.000829   0.004129  -0.013190  -0.005061  -0.004820

              7          8          9         10         11         12
          -0.002263   0.003736   0.019403  -0.016847  -0.025929  -0.001039

             13         14         15         16         17         18
          -0.011086  -0.002867  -0.002438   0.004546   0.024891  -0.015207

             19         20         21         22         23         24
          -0.033660  -0.023851   0.002472   0.024288   0.007410  -0.013546

             25         26         27         28         29         30
           0.026702  -0.007814   0.016193   0.000237  -0.002769   0.002387

             31         32         33         34         35         36
          -0.006710  -0.012610   0.012701  -0.013858  -0.004331  -0.007696

             37         38         39
          -0.008481   0.014244   0.000461

 DISPLACEMENT STEP IN ANGSTROM

  NO.  ATOM        X             Y             Z

    1  C       -0.000165     -0.000374      0.001816
    2  C       -0.006070     -0.000914     -0.002070
    3  C       -0.000070      0.002463      0.007061
    4  H       -0.007768     -0.010399     -0.001661
    5  C       -0.003815     -0.000375     -0.005745
    6  C        0.009825      0.008201     -0.002407
    7  H       -0.014696     -0.009362      0.001935
    8  H        0.013423      0.011296     -0.004436
    9  H        0.017173     -0.009096      0.006579
   10  H       -0.000329     -0.002860      0.003255
   11  H        0.001910     -0.009782      0.001294
   12  H       -0.007687     -0.001874     -0.008416
   13  H        0.000475      0.007352      0.008287
   14  H       -0.002877     -0.003931     -0.005090
   15  H        0.001398     -0.002417      0.002894


 ACTIVE CARTESIAN DISPLACEMENT STEP

              1          2          3          4          5          6
          -0.000347  -0.000829   0.004129  -0.013190  -0.005061  -0.004820

              7          8          9         10         11         12
          -0.002263   0.003736   0.019403  -0.016847  -0.025929  -0.001039

             13         14         15         16         17         18
          -0.011086  -0.002867  -0.002438   0.004546   0.024891  -0.015207

             19         20         21         22         23         24
          -0.033660  -0.023851   0.002472   0.024288   0.007410  -0.013546

             25         26         27         28         29         30
           0.026702  -0.007814   0.016193   0.000237  -0.002769   0.002387

             31         32         33         34         35         36
          -0.006710  -0.012610   0.012701  -0.013858  -0.004331  -0.007696

             37         38         39
          -0.008481   0.014244   0.000461
 
 PREDICTED ENERGY CHANGE: -0.000309735
 
 INTERPOLATION DISTANCE: 7.6354008793
 
 *** SCFTOL TIGHTEN TO 0.500E-07 ***
 
 *** CDFTOL TIGHTEN TO 0.250E-04 ***


 COORDINATES OF OPTIMIZATION STEP 6 IN ANGSTROM

  NO.  ATOM        X              Y              Z        Z-ATOM   MASS   TYPE

    1  C         1.202785       0.297021       0.409019       6    12.011  QM
    2  C         1.965824      -0.673959      -0.135447       6    12.011  QM
    3  C         0.080536       0.993144      -0.311316       6    12.011  QM
    4  H         2.764665      -1.172224       0.428689       1     1.008  QM
    5  C        -1.380692       0.502087       0.132090       6    12.011  QM
    6  C        -1.646828      -1.009773      -0.042273       6    12.011  QM
    7  H         1.827443      -0.972565      -1.183726       1     1.008  QM
    8  H         1.374219       0.599396       1.453340       1     1.008  QM
    9  H        -2.618775      -1.346331       0.376775       1     1.008  QM
   10  H        -0.803040      -1.566565       0.428250       1     1.008  QM
   11  H        -1.678551      -1.337302      -1.092366       1     1.008  QM
   12  H        -2.109813       1.079777      -0.437711       1     1.008  QM
   13  H         0.264057       0.848941      -1.395107       1     1.008  QM
   14  H        -1.641240       0.728493       1.185804       1     1.008  QM
   15  H         0.243737       2.084858      -0.186607       1     1.008  QM


 
 NEW SCF-ENERGY CALCULATED IN 10 CYCLES
 

 TOTAL ENERGY    =       -196.243735076

 ENERGY CHANGE =         -0.000405526
 ENERGY RATIO  =          1.309268425
 TRUST RADIUS  =          0.200000000
 
 BFGS DELTA*GAMMA: 0.459E-03
 
 BFGS DELTA*DE2*DELTA: 0.647E-03
 
 *** ENTERING OPTIMIZATION CYCLE: 7 ***
 

 PROJECTED CARTESIAN GRADIENTS IN A.U.

  NO.  ATOM        X             Y             Z

    1  C        0.001966      0.003036     -0.001893
    2  C       -0.000535     -0.000897      0.000084
    3  C        0.007580      0.003091     -0.001964
    4  H        0.001224     -0.000377      0.000790
    5  C       -0.007280     -0.002912      0.002330
    6  C       -0.007536      0.001130      0.000478
    7  H        0.001116      0.001444     -0.000369
    8  H        0.000122      0.001561     -0.000696
    9  H       -0.004713     -0.005897     -0.004525
   10  H        0.009599      0.000240     -0.000074
   11  H       -0.002074     -0.003500      0.005252
   12  H        0.005953     -0.005644      0.007785
   13  H        0.009531      0.005329      0.000675
   14  H       -0.011057     -0.005715     -0.000686
   15  H        0.010340      0.000658     -0.004820


 ACTIVE CARTESIAN GRADIENTS

              1          2          3          4          5          6
           0.002182   0.003541  -0.002468   0.000019   0.000434  -0.001314

              7          8          9         10         11         12
           0.009376   0.003493  -0.004035   0.002226   0.000014  -0.000736

             13         14         15         16         17         18
          -0.004876  -0.001287   0.000776  -0.009686   0.004746   0.001021

             19         20         21         22         23         24
          -0.002188   0.001037  -0.002082  -0.000900   0.002607  -0.003197

             25         26         27         28         29         30
          -0.008209  -0.002730  -0.004651   0.006195   0.001795  -0.002231

             31         32         33         34         35         36
          -0.007437   0.000229   0.004662   0.002049  -0.005512   0.012223

             37         38         39
           0.003956   0.005122  -0.014326


 FULL LOCAL GRADIENT

              1          2          3          4          5          6
          -0.028637  -0.000808   0.001013  -0.002240  -0.000821   0.001512

              7          8          9         10         11         12
          -0.000009   0.000218   0.001462  -0.002486  -0.000666  -0.000504

             13         14         15         16         17         18
           0.001327  -0.000478   0.000600   0.001804  -0.004438  -0.001442

             19         20         21         22         23         24
          -0.002262  -0.002785   0.001421   0.002002  -0.001981   0.000634

             25         26         27         28         29         30
          -0.000120   0.001545   0.003255   0.000415  -0.000461   0.001492

             31         32         33         34         35         36
           0.002298  -0.001235  -0.001883  -0.000169   0.000486  -0.003664

             37         38         39
          -0.000288  -0.005790   0.002689


 TANGENTIAL LOCAL GRADIENTS IN A.U.

              1          2          3          4          5          6
          -0.000808   0.001013  -0.002240  -0.000821   0.001512  -0.000009

              7          8          9         10         11         12
           0.000218   0.001462  -0.002486  -0.000666  -0.000504   0.001327

             13         14         15         16         17         18
          -0.000478   0.000600   0.001804  -0.004438  -0.001442  -0.002262

             19         20         21         22         23         24
          -0.002785   0.001421   0.002002  -0.001981   0.000634  -0.000120

             25         26         27         28         29         30
           0.001545   0.003255   0.000415  -0.000461   0.001492   0.002298

             31         32         33         34         35         36
          -0.001235  -0.001883  -0.000169   0.000486  -0.003664  -0.000288

             37         38
          -0.005790   0.002689

 COSANG =         0.622135713
 
 RMSQ FORCE :   0.0019855  MAXIMUM :   0.0003000  CONVERGED : NO
 MAX FORCE  :   0.0057899  MAXIMUM :   0.0004500  CONVERGED : NO
 RMSQ FORCE6:   0.0024516  MAXIMUM6:   0.0003000  CONVERGED : NO
 MAX FORCE6 :   0.0056593  MAXIMUM6:   0.0004500  CONVERGED : NO
 RMSQ DR    :   0.0134911  MAXIMUM :   0.0012000  CONVERGED : NO
 MAX DR     :   0.0336601  MAXIMUM :   0.0018000  CONVERGED : NO
 


 HESSIAN EIGENVALUES


                1           2           3           4           5           6
             0.04652     0.37540     0.67373     1.00000     1.00000     1.00000
 


                7           8           9          10          11          12
             1.00000     1.00000     1.00000     1.00000     1.00000     1.00000
 


               13          14          15          16          17          18
             1.00000     1.00000     1.00000     1.00000     1.00000     1.00000
 


               19          20          21          22          23          24
             1.00000     1.00000     1.00000     1.00000     1.00000     1.00000
 


               25          26          27          28          29          30
             1.00000     1.00000     1.00000     1.00000     1.00000     1.00000
 


               31          32          33          34          35          36
             1.00000     1.00000     1.00005     1.00015     1.00244     1.05983
 


               37          38
             1.23210     1.44565
 


 LAMBDA FOR LMQA STEP: 0.00

  |TANGENTIAL STEP| =   0.042003  |PARALLEL STEP| =   0.000116


 STEP IN NORMAL COORDINATES

              1          2          3          4          5          6
           0.000298  -0.000781   0.003408  -0.008577  -0.003487  -0.000460

              7          8          9         10         11         12
           0.002025   0.003034   0.009699  -0.010452  -0.012405  -0.001441

             13         14         15         16         17         18
          -0.004379  -0.002365  -0.000216   0.002800   0.005572  -0.008486

             19         20         21         22         23         24
          -0.018268  -0.014159   0.002845   0.013321   0.000952  -0.005721

             25         26         27         28         29         30
           0.009586  -0.001709   0.010809   0.001933  -0.001529   0.002813

             31         32         33         34         35         36
          -0.000974  -0.007181   0.003472  -0.005840  -0.002082  -0.007050

             37         38         39
          -0.003806  -0.001034   0.003226

 DISPLACEMENT STEP IN ANGSTROM

  NO.  ATOM        X             Y             Z

    1  C        0.000142     -0.000345      0.001509
    2  C       -0.003989     -0.000606     -0.000674
    3  C        0.001223      0.002198      0.002935
    4  H       -0.004841     -0.004618     -0.001874
    5  C       -0.001702     -0.000951     -0.002477
    6  C        0.005000      0.001710     -0.001562
    7  H       -0.008473     -0.005158      0.001468
    8  H        0.007387      0.005581     -0.002096
    9  H        0.006971     -0.002698      0.004789
   10  H        0.001405     -0.000361      0.001807
   11  H        0.001934     -0.003870     -0.001292
   12  H       -0.003968      0.000156     -0.005306
   13  H       -0.001217      0.002456      0.001730
   14  H       -0.000628      0.000075     -0.002045
   15  H       -0.000896      0.001509      0.003748


 ACTIVE CARTESIAN DISPLACEMENT STEP

              1          2          3          4          5          6
           0.000298  -0.000781   0.003408  -0.008577  -0.003487  -0.000460

              7          8          9         10         11         12
           0.002025   0.003034   0.009699  -0.010452  -0.012405  -0.001441

             13         14         15         16         17         18
          -0.004379  -0.002365  -0.000216   0.002800   0.005572  -0.008486

             19         20         21         22         23         24
          -0.018268  -0.014159   0.002845   0.013321   0.000952  -0.005721

             25         26         27         28         29         30
           0.009586  -0.001709   0.010809   0.001933  -0.001529   0.002813

             31         32         33         34         35         36
          -0.000974  -0.007181   0.003472  -0.005840  -0.002082  -0.007050

             37         38         39
          -0.003806  -0.001034   0.003226
 
 PREDICTED ENERGY CHANGE: -0.000124964
 
 INTERPOLATION DISTANCE: 7.6354008793


 COORDINATES OF OPTIMIZATION STEP 7 IN ANGSTROM

  NO.  ATOM        X              Y              Z        Z-ATOM   MASS   TYPE

    1  C         1.202927       0.296677       0.410529       6    12.011  QM
    2  C         1.961834      -0.674564      -0.136121       6    12.011  QM
    3  C         0.081759       0.995342      -0.308381       6    12.011  QM
    4  H         2.759824      -1.176842       0.426815       1     1.008  QM
    5  C        -1.382394       0.501136       0.129613       6    12.011  QM
    6  C        -1.641828      -1.008063      -0.043835       6    12.011  QM
    7  H         1.818970      -0.977723      -1.182258       1     1.008  QM
    8  H         1.381606       0.604977       1.451244       1     1.008  QM
    9  H        -2.611804      -1.349029       0.381564       1     1.008  QM
   10  H        -0.801635      -1.566926       0.430057       1     1.008  QM
   11  H        -1.676617      -1.341171      -1.093658       1     1.008  QM
   12  H        -2.113781       1.079933      -0.443017       1     1.008  QM
   13  H         0.262840       0.851397      -1.393377       1     1.008  QM
   14  H        -1.641867       0.728568       1.183759       1     1.008  QM
   15  H         0.242840       2.086367      -0.182859       1     1.008  QM


 
 NEW SCF-ENERGY CALCULATED IN 9 CYCLES
 

 TOTAL ENERGY    =       -196.243945161

 ENERGY CHANGE =         -0.000210085
 ENERGY RATIO  =          1.681161737
 TRUST RADIUS  =          0.200000000
 
 BFGS DELTA*GAMMA: 0.878E-04
 
 BFGS DELTA*DE2*DELTA: 0.257E-03
 
 *** ENTERING OPTIMIZATION CYCLE: 8 ***
 

 PROJECTED CARTESIAN GRADIENTS IN A.U.

  NO.  ATOM        X             Y             Z

    1  C        0.002151      0.001583     -0.001919
    2  C       -0.001946      0.000500      0.000042
    3  C        0.008495      0.003536     -0.001348
    4  H        0.001243     -0.000721      0.001061
    5  C       -0.007664     -0.005528      0.002215
    6  C       -0.005721      0.003709      0.000528
    7  H        0.001159      0.001045     -0.000153
    8  H        0.000066      0.001914     -0.001261
    9  H       -0.005392     -0.006377     -0.003493
   10  H        0.008761     -0.000156      0.000419
   11  H       -0.002315     -0.004060      0.004485
   12  H        0.004193     -0.004464      0.006357
   13  H        0.009111      0.004910      0.000036
   14  H       -0.010746     -0.005444     -0.000538
   15  H        0.010091      0.000235     -0.005247


 ACTIVE CARTESIAN GRADIENTS

              1          2          3          4          5          6
           0.002388   0.001812  -0.002457  -0.001656   0.001314  -0.001641

              7          8          9         10         11         12
           0.010128   0.003951  -0.002978   0.002181  -0.000505  -0.000374

             13         14         15         16         17         18
          -0.005411  -0.004520   0.001543  -0.007353   0.006414   0.000874

             19         20         21         22         23         24
          -0.001598   0.001160  -0.001692  -0.000596   0.002840  -0.003206

             25         26         27         28         29         30
          -0.008281  -0.003410  -0.003657   0.006158   0.001305  -0.001504

             31         32         33         34         35         36
          -0.006661  -0.000772   0.004640   0.000704  -0.004776   0.011002

             37         38         39
           0.004237   0.005033  -0.014015


 FULL LOCAL GRADIENT

              1          2          3          4          5          6
          -0.027520   0.000521   0.001359  -0.000233  -0.001674   0.001830

              7          8          9         10         11         12
          -0.000511  -0.000011   0.000235  -0.002418  -0.000135  -0.000915

             13         14         15         16         17         18
           0.001715   0.002644  -0.000043  -0.000789  -0.006129  -0.001261

             19         20         21         22         23         24
          -0.002711  -0.002824   0.001037   0.001632  -0.002229   0.000714

             25         26         27         28         29         30
           0.000066   0.002247   0.002246   0.000345   0.000013   0.000768

             31         32         33         34         35         36
           0.001637  -0.000187  -0.001936   0.001147  -0.000087  -0.002766

             37         38         39
          -0.000720  -0.005669   0.002844


 TANGENTIAL LOCAL GRADIENTS IN A.U.

              1          2          3          4          5          6
           0.000521   0.001359  -0.000233  -0.001674   0.001830  -0.000511

              7          8          9         10         11         12
          -0.000011   0.000235  -0.002418  -0.000135  -0.000915   0.001715

             13         14         15         16         17         18
           0.002644  -0.000043  -0.000789  -0.006129  -0.001261  -0.002711

             19         20         21         22         23         24
          -0.002824   0.001037   0.001632  -0.002229   0.000714   0.000066

             25         26         27         28         29         30
           0.002247   0.002246   0.000345   0.000013   0.000768   0.001637

             31         32         33         34         35         36
          -0.000187  -0.001936   0.001147  -0.000087  -0.002766  -0.000720

             37         38
          -0.005669   0.002844

 COSANG =         0.881365873
 
 RMSQ FORCE :   0.0020299  MAXIMUM :   0.0003000  CONVERGED : NO
 MAX FORCE  :   0.0061294  MAXIMUM :   0.0004500  CONVERGED : NO
 RMSQ FORCE6:   0.0006858  MAXIMUM6:   0.0003000  CONVERGED : NO
 MAX FORCE6 :   0.0017431  MAXIMUM6:   0.0004500  CONVERGED : NO
 RMSQ DR    :   0.0067258  MAXIMUM :   0.0012000  CONVERGED : NO
 MAX DR     :   0.0182676  MAXIMUM :   0.0018000  CONVERGED : NO
 


 HESSIAN EIGENVALUES


                1           2           3           4           5           6
             0.03175     0.24187     0.46475     0.99997     1.00000     1.00000
 


                7           8           9          10          11          12
             1.00000     1.00000     1.00000     1.00000     1.00000     1.00000
 


               13          14          15          16          17          18
             1.00000     1.00000     1.00000     1.00000     1.00000     1.00000
 


               19          20          21          22          23          24
             1.00000     1.00000     1.00000     1.00000     1.00000     1.00000
 


               25          26          27          28          29          30
             1.00000     1.00000     1.00000     1.00000     1.00000     1.00000
 


               31          32          33          34          35          36
             1.00000     1.00004     1.00012     1.00055     1.00943     1.03380
 


               37          38
             1.23926     1.63671
 


 LAMBDA FOR LMQA STEP: 0.00

  |TANGENTIAL STEP| =   0.102858  |PARALLEL STEP| =   0.000693


 STEP IN NORMAL COORDINATES

              1          2          3          4          5          6
           0.001308  -0.000062   0.009511  -0.020892  -0.010777   0.001849

              7          8          9         10         11         12
           0.006877   0.008193   0.021207  -0.026943  -0.028190  -0.005039

             13         14         15         16         17         18
          -0.008080  -0.002071  -0.001134   0.003527   0.002397  -0.021371

             19         20         21         22         23         24
          -0.046722  -0.037006   0.008213   0.032836  -0.001734  -0.011980

             25         26         27         28         29         30
           0.018579   0.000397   0.027685   0.007019  -0.003273   0.007709

             31         32         33         34         35         36
          -0.000117  -0.016393   0.004119  -0.009757  -0.005983  -0.019488

             37         38         39
          -0.009496  -0.012563   0.012486

 DISPLACEMENT STEP IN ANGSTROM

  NO.  ATOM        X             Y             Z

    1  C        0.000623     -0.000011      0.004250
    2  C       -0.009824     -0.002626     -0.001039
    3  C        0.003447      0.006156      0.005690
    4  H       -0.012503     -0.010131     -0.005848
    5  C       -0.003310     -0.001189     -0.005538
    6  C        0.010553     -0.000858     -0.004203
    7  H       -0.021799     -0.012645      0.004038
    8  H        0.018608      0.012843     -0.004101
    9  H        0.015441     -0.003461      0.012505
   10  H        0.006186      0.000637      0.004180
   11  H        0.006298     -0.007340     -0.005039
   12  H       -0.007876      0.000630     -0.012872
   13  H       -0.004761      0.004530      0.001912
   14  H       -0.000269      0.002736     -0.004434
   15  H       -0.004466      0.007118      0.012557


 ACTIVE CARTESIAN DISPLACEMENT STEP

              1          2          3          4          5          6
           0.001308  -0.000062   0.009511  -0.020892  -0.010777   0.001849

              7          8          9         10         11         12
           0.006877   0.008193   0.021207  -0.026943  -0.028190  -0.005039

             13         14         15         16         17         18
          -0.008080  -0.002071  -0.001134   0.003527   0.002397  -0.021371

             19         20         21         22         23         24
          -0.046722  -0.037006   0.008213   0.032836  -0.001734  -0.011980

             25         26         27         28         29         30
           0.018579   0.000397   0.027685   0.007019  -0.003273   0.007709

             31         32         33         34         35         36
          -0.000117  -0.016393   0.004119  -0.009757  -0.005983  -0.019488

             37         38         39
          -0.009496  -0.012563   0.012486
 
 PREDICTED ENERGY CHANGE: -0.000300893
 
 INTERPOLATION DISTANCE: 7.6354008793


 COORDINATES OF OPTIMIZATION STEP 8 IN ANGSTROM

  NO.  ATOM        X              Y              Z        Z-ATOM   MASS   TYPE

    1  C         1.203550       0.296665       0.414779       6    12.011  QM
    2  C         1.952010      -0.677190      -0.137161       6    12.011  QM
    3  C         0.085207       1.001498      -0.302692       6    12.011  QM
    4  H         2.747321      -1.186973       0.420967       1     1.008  QM
    5  C        -1.385703       0.499947       0.124075       6    12.011  QM
    6  C        -1.631275      -1.008921      -0.048038       6    12.011  QM
    7  H         1.797170      -0.990368      -1.178220       1     1.008  QM
    8  H         1.400214       0.617820       1.447144       1     1.008  QM
    9  H        -2.596363      -1.352490       0.394069       1     1.008  QM
   10  H        -0.795450      -1.566289       0.434237       1     1.008  QM
   11  H        -1.670319      -1.348511      -1.098697       1     1.008  QM
   12  H        -2.121657       1.080563      -0.455889       1     1.008  QM
   13  H         0.258079       0.855927      -1.391465       1     1.008  QM
   14  H        -1.642136       0.731305       1.179324       1     1.008  QM
   15  H         0.238374       2.093485      -0.170302       1     1.008  QM


 
 NEW SCF-ENERGY CALCULATED IN 10 CYCLES
 

 TOTAL ENERGY    =       -196.244381763

 ENERGY CHANGE =         -0.000436601
 ENERGY RATIO  =          1.451019634
 TRUST RADIUS  =          0.200000000
 
 BFGS DELTA*GAMMA: 0.369E-03
 
 BFGS DELTA*DE2*DELTA: 0.639E-03
 
 *** ENTERING OPTIMIZATION CYCLE: 9 ***
 

 PROJECTED CARTESIAN GRADIENTS IN A.U.

  NO.  ATOM        X             Y             Z

    1  C        0.002220     -0.000711     -0.001282
    2  C       -0.003488      0.002544     -0.000081
    3  C        0.010772      0.004235     -0.000496
    4  H        0.000233     -0.000650      0.000696
    5  C       -0.008473     -0.008942      0.002364
    6  C       -0.003285      0.005962      0.000138
    7  H        0.001143      0.000315      0.000185
    8  H        0.000147      0.002583     -0.002419
    9  H       -0.006398     -0.006417     -0.001053
   10  H        0.007319     -0.000461      0.001603
   11  H       -0.002600     -0.004606      0.002681
   12  H        0.000518     -0.001681      0.003380
   13  H        0.007854      0.003625     -0.002077
   14  H       -0.009897     -0.004393      0.000141
   15  H        0.009460      0.001031     -0.005355


 ACTIVE CARTESIAN GRADIENTS

              1          2          3          4          5          6
           0.002465  -0.000913  -0.001621  -0.003563   0.002592  -0.001675

              7          8          9         10         11         12
           0.012582   0.004407  -0.000906   0.001068  -0.000971  -0.000123

             13         14         15         16         17         18
          -0.005929  -0.008681   0.003325  -0.003838   0.006958   0.000065

             19         20         21         22         23         24
          -0.000435   0.001020  -0.000793  -0.000008   0.002671  -0.003064

             25         26         27         28         29         30
          -0.008242  -0.004318  -0.001494   0.006101   0.000265   0.000202

             31         32         33         34         35         36
          -0.004870  -0.002753   0.004203  -0.002001  -0.003236   0.008112

             37         38         39
           0.004660   0.003025  -0.013482


 FULL LOCAL GRADIENT

              1          2          3          4          5          6
          -0.025298   0.002430   0.001193   0.002486  -0.002833   0.001806

              7          8          9         10         11         12
          -0.002445   0.000177  -0.002303  -0.001236   0.000356  -0.001301

             13         14         15         16         17         18
           0.001831   0.006559  -0.001579  -0.004971  -0.006680  -0.000381

             19         20         21         22         23         24
          -0.003711  -0.002554   0.000119   0.000933  -0.002059   0.000628

             25         26         27         28         29         30
           0.000039   0.003161   0.000009   0.000285   0.001043  -0.000947

             31         32         33         34         35         36
           0.000007   0.001884  -0.001615   0.003799  -0.001324  -0.000499

             37         38         39
          -0.001452  -0.003562   0.003229


 TANGENTIAL LOCAL GRADIENTS IN A.U.

              1          2          3          4          5          6
           0.002430   0.001193   0.002486  -0.002833   0.001806  -0.002445

              7          8          9         10         11         12
           0.000177  -0.002303  -0.001236   0.000356  -0.001301   0.001831

             13         14         15         16         17         18
           0.006559  -0.001579  -0.004971  -0.006680  -0.000381  -0.003711

             19         20         21         22         23         24
          -0.002554   0.000119   0.000933  -0.002059   0.000628   0.000039

             25         26         27         28         29         30
           0.003161   0.000009   0.000285   0.001043  -0.000947   0.000007

             31         32         33         34         35         36
           0.001884  -0.001615   0.003799  -0.001324  -0.000499  -0.001452

             37         38
          -0.003562   0.003229

 COSANG =         0.771363266
 
 RMSQ FORCE :   0.0025314  MAXIMUM :   0.0003000  CONVERGED : NO
 MAX FORCE  :   0.0066798  MAXIMUM :   0.0004500  CONVERGED : NO
 RMSQ FORCE6:   0.0003512  MAXIMUM6:   0.0003000  CONVERGED : NO
 MAX FORCE6 :   0.0009043  MAXIMUM6:   0.0004500  CONVERGED : NO
 RMSQ DR    :   0.0164709  MAXIMUM :   0.0012000  CONVERGED : NO
 MAX DR     :   0.0467225  MAXIMUM :   0.0018000  CONVERGED : NO
 


 HESSIAN EIGENVALUES


                1           2           3           4           5           6
             0.02322     0.18213     0.44397     0.99975     1.00000     1.00000
 


                7           8           9          10          11          12
             1.00000     1.00000     1.00000     1.00000     1.00000     1.00000
 


               13          14          15          16          17          18
             1.00000     1.00000     1.00000     1.00000     1.00000     1.00000
 


               19          20          21          22          23          24
             1.00000     1.00000     1.00000     1.00000     1.00000     1.00000
 


               25          26          27          28          29          30
             1.00000     1.00000     1.00000     1.00000     1.00000     1.00000
 


               31          32          33          34          35          36
             1.00002     1.00008     1.00013     1.00183     1.00807     1.05263
 


               37          38
             1.25729     1.70190
 


 LAMBDA FOR LMQA STEP: 0.00

  |TANGENTIAL STEP| =   0.090285  |PARALLEL STEP| =   0.000534


 STEP IN NORMAL COORDINATES

              1          2          3          4          5          6
           0.002016   0.002711   0.007826  -0.017970  -0.011892   0.003929

              7          8          9         10         11         12
           0.003793   0.007619   0.014882  -0.023196  -0.022770  -0.005427

             13         14         15         16         17         18
          -0.003947   0.003129  -0.002909  -0.000870  -0.006310  -0.017668

             19         20         21         22         23         24
          -0.043136  -0.033830   0.007332   0.028592  -0.004364  -0.008893

             25         26         27         28         29         30
           0.012377   0.004210   0.023592   0.007734  -0.001419   0.005750

             31         32         33         34         35         36
           0.000432  -0.011985   0.000719  -0.003197  -0.006830  -0.016733

             37         38         39
          -0.008713  -0.016516   0.014346

 DISPLACEMENT STEP IN ANGSTROM

  NO.  ATOM        X             Y             Z

    1  C        0.000961      0.001234      0.003554
    2  C       -0.008607     -0.003702     -0.000196
    3  C        0.001740      0.005711      0.003555
    4  H       -0.010671     -0.008200     -0.005640
    5  C       -0.001234      0.000764     -0.004549
    6  C        0.007507     -0.004940     -0.003592
    7  H       -0.019851     -0.010775      0.003726
    8  H        0.016504      0.010248     -0.002178
    9  H        0.012398     -0.000689      0.010363
   10  H        0.007755      0.001948      0.002695
   11  H        0.006809     -0.004547     -0.005203
   12  H       -0.004101     -0.000244     -0.010189
   13  H       -0.004970      0.003437      0.000910
   14  H        0.000406      0.003890     -0.003808
   15  H       -0.005544      0.008149      0.013566


 ACTIVE CARTESIAN DISPLACEMENT STEP

              1          2          3          4          5          6
           0.002016   0.002711   0.007826  -0.017970  -0.011892   0.003929

              7          8          9         10         11         12
           0.003793   0.007619   0.014882  -0.023196  -0.022770  -0.005427

             13         14         15         16         17         18
          -0.003947   0.003129  -0.002909  -0.000870  -0.006310  -0.017668

             19         20         21         22         23         24
          -0.043136  -0.033830   0.007332   0.028592  -0.004364  -0.008893

             25         26         27         28         29         30
           0.012377   0.004210   0.023592   0.007734  -0.001419   0.005750

             31         32         33         34         35         36
           0.000432  -0.011985   0.000719  -0.003197  -0.006830  -0.016733

             37         38         39
          -0.008713  -0.016516   0.014346
 
 PREDICTED ENERGY CHANGE: -0.000214622
 
 INTERPOLATION DISTANCE: 7.6354008793


 COORDINATES OF OPTIMIZATION STEP 9 IN ANGSTROM

  NO.  ATOM        X              Y              Z        Z-ATOM   MASS   TYPE

    1  C         1.204511       0.297899       0.418333       6    12.011  QM
    2  C         1.943402      -0.680892      -0.137356       6    12.011  QM
    3  C         0.086947       1.007209      -0.299137       6    12.011  QM
    4  H         2.736650      -1.195173       0.415327       1     1.008  QM
    5  C        -1.386937       0.500712       0.119526       6    12.011  QM
    6  C        -1.623768      -1.013861      -0.051630       6    12.011  QM
    7  H         1.777319      -1.001143      -1.174494       1     1.008  QM
    8  H         1.416718       0.628068       1.444966       1     1.008  QM
    9  H        -2.583965      -1.353179       0.404432       1     1.008  QM
   10  H        -0.787695      -1.564340       0.436932       1     1.008  QM
   11  H        -1.663510      -1.353058      -1.103900       1     1.008  QM
   12  H        -2.125758       1.080319      -0.466078       1     1.008  QM
   13  H         0.253109       0.859364      -1.390554       1     1.008  QM
   14  H        -1.641731       0.735195       1.175516       1     1.008  QM
   15  H         0.232830       2.101634      -0.156736       1     1.008  QM


 
 NEW SCF-ENERGY CALCULATED IN 10 CYCLES
 

 TOTAL ENERGY    =       -196.244714532

 ENERGY CHANGE =         -0.000332769
 ENERGY RATIO  =          1.550489853
 TRUST RADIUS  =          0.200000000
 
 BFGS DELTA*GAMMA: 0.225E-03
 
 BFGS DELTA*DE2*DELTA: 0.458E-03
 
 *** ENTERING OPTIMIZATION CYCLE: 10 ***
 

 PROJECTED CARTESIAN GRADIENTS IN A.U.

  NO.  ATOM        X             Y             Z

    1  C        0.002127     -0.001537     -0.000420
    2  C       -0.003134      0.002983     -0.000159
    3  C        0.011708      0.004278     -0.000438
    4  H       -0.001070     -0.000068     -0.000206
    5  C       -0.008534     -0.008079      0.002510
    6  C       -0.003187      0.003772     -0.000495
    7  H        0.001074     -0.000002      0.000166
    8  H        0.000530      0.003045     -0.002514
    9  H       -0.006233     -0.005521      0.000566
   10  H        0.006586     -0.000168      0.002394
   11  H       -0.002506     -0.004307      0.001449
   12  H       -0.001466     -0.000006      0.001892
   13  H        0.006756      0.002555     -0.003571
   14  H       -0.009186     -0.003467      0.000900
   15  H        0.009035      0.003045     -0.004518


 ACTIVE CARTESIAN GRADIENTS

              1          2          3          4          5          6
           0.002363  -0.001892  -0.000559  -0.003235   0.002775  -0.001209

              7          8          9         10         11         12
           0.013962   0.004088  -0.000031  -0.000286  -0.000819  -0.000459

             13         14         15         16         17         18
          -0.005385  -0.007645   0.004008  -0.003315   0.004253  -0.000947

             19         20         21         22         23         24
           0.000095   0.000466  -0.000498   0.000494   0.002138  -0.002574

             25         26         27         28         29         30
          -0.007695  -0.004285  -0.000182   0.005888  -0.000273   0.001288

             31         32         33         34         35         36
          -0.003768  -0.003684   0.003448  -0.003384  -0.002417   0.006196

             37         38         39
           0.004513   0.000344  -0.013289


 FULL LOCAL GRADIENT

              1          2          3          4          5          6
          -0.023582   0.003019   0.000452   0.002718  -0.002904   0.001281

              7          8          9         10         11         12
          -0.003976   0.000748  -0.003380   0.000199   0.000267  -0.000999

             13         14         15         16         17         18
           0.001174   0.005472  -0.002225  -0.005553  -0.003956   0.000691

             19         20         21         22         23         24
          -0.004072  -0.001884  -0.000195   0.000339  -0.001516   0.000182

             25         26         27         28         29         30
          -0.000412   0.003142  -0.001337   0.000286   0.001545  -0.002026

             31         32         33         34         35         36
          -0.000900   0.002890  -0.000981   0.005099  -0.001855   0.000891

             37         38         39
          -0.001557  -0.000789   0.003759


 TANGENTIAL LOCAL GRADIENTS IN A.U.

              1          2          3          4          5          6
           0.003019   0.000452   0.002718  -0.002904   0.001281  -0.003976

              7          8          9         10         11         12
           0.000748  -0.003380   0.000199   0.000267  -0.000999   0.001174

             13         14         15         16         17         18
           0.005472  -0.002225  -0.005553  -0.003956   0.000691  -0.004072

             19         20         21         22         23         24
          -0.001884  -0.000195   0.000339  -0.001516   0.000182  -0.000412

             25         26         27         28         29         30
           0.003142  -0.001337   0.000286   0.001545  -0.002026  -0.000900

             31         32         33         34         35         36
           0.002890  -0.000981   0.005099  -0.001855   0.000891  -0.001557

             37         38
          -0.000789   0.003759

 COSANG =         0.922649639
 
 RMSQ FORCE :   0.0024998  MAXIMUM :   0.0003000  CONVERGED : NO
 MAX FORCE  :   0.0055528  MAXIMUM :   0.0004500  CONVERGED : NO
 RMSQ FORCE6:   0.0003331  MAXIMUM6:   0.0003000  CONVERGED : NO
 MAX FORCE6 :   0.0012126  MAXIMUM6:   0.0004500  CONVERGED : NO
 RMSQ DR    :   0.0144574  MAXIMUM :   0.0012000  CONVERGED : NO
 MAX DR     :   0.0431362  MAXIMUM :   0.0018000  CONVERGED : NO
 


 HESSIAN EIGENVALUES


                1           2           3           4           5           6
             0.01805     0.14449     0.43042     0.97055     0.99999     1.00000
 


                7           8           9          10          11          12
             1.00000     1.00000     1.00000     1.00000     1.00000     1.00000
 


               13          14          15          16          17          18
             1.00000     1.00000     1.00000     1.00000     1.00000     1.00000
 


               19          20          21          22          23          24
             1.00000     1.00000     1.00000     1.00000     1.00000     1.00000
 


               25          26          27          28          29          30
             1.00000     1.00000     1.00000     1.00000     1.00000     1.00002
 


               31          32          33          34          35          36
             1.00007     1.00007     1.00029     1.00069     1.00531     1.12246
 


               37          38
             1.15497     1.44629
 


 LAMBDA FOR LMQA STEP: 0.00

  |TANGENTIAL STEP| =   0.096004  |PARALLEL STEP| =   0.000604


 STEP IN NORMAL COORDINATES

              1          2          3          4          5          6
           0.002896   0.006850   0.006359  -0.018956  -0.015238   0.006061

              7          8          9         10         11         12
          -0.000947   0.008546   0.011151  -0.022419  -0.022340  -0.006134

             13         14         15         16         17         18
          -0.001533   0.006672  -0.005727  -0.004858  -0.011087  -0.016350

             19         20         21         22         23         24
          -0.048433  -0.036446   0.007653   0.029264  -0.006946  -0.008410

             25         26         27         28         29         30
           0.009363   0.008521   0.022654   0.009454   0.000485   0.003607

             31         32         33         34         35         36
          -0.000068  -0.008839  -0.001138   0.003786  -0.009497  -0.015559

             37         38         39
          -0.009852  -0.019171   0.019685

 DISPLACEMENT STEP IN ANGSTROM

  NO.  ATOM        X             Y             Z

    1  C        0.001380      0.003089      0.002978
    2  C       -0.009256     -0.005610      0.000620
    3  C       -0.000476      0.006116      0.002397
    4  H       -0.010102     -0.008411     -0.005842
    5  C        0.000665      0.002022     -0.004607
    6  C        0.006452     -0.007580     -0.003340
    7  H       -0.021747     -0.010927      0.004122
    8  H        0.017306      0.009384     -0.000899
    9  H        0.012222      0.001143      0.009266
   10  H        0.010635      0.003132      0.001285
   11  H        0.008508     -0.003019     -0.005426
   12  H       -0.000285     -0.002141     -0.008935
   13  H       -0.005636      0.003756      0.001393
   14  H        0.001070      0.005058     -0.004650
   15  H       -0.007705      0.008802      0.016423


 ACTIVE CARTESIAN DISPLACEMENT STEP

              1          2          3          4          5          6
           0.002896   0.006850   0.006359  -0.018956  -0.015238   0.006061

              7          8          9         10         11         12
          -0.000947   0.008546   0.011151  -0.022419  -0.022340  -0.006134

             13         14         15         16         17         18
          -0.001533   0.006672  -0.005727  -0.004858  -0.011087  -0.016350

             19         20         21         22         23         24
          -0.048433  -0.036446   0.007653   0.029264  -0.006946  -0.008410

             25         26         27         28         29         30
           0.009363   0.008521   0.022654   0.009454   0.000485   0.003607

             31         32         33         34         35         36
          -0.000068  -0.008839  -0.001138   0.003786  -0.009497  -0.015559

             37         38         39
          -0.009852  -0.019171   0.019685
 
 PREDICTED ENERGY CHANGE: -0.000220861
 
 INTERPOLATION DISTANCE: 7.6354008793


 COORDINATES OF OPTIMIZATION STEP 10 IN ANGSTROM

  NO.  ATOM        X              Y              Z        Z-ATOM   MASS   TYPE

    1  C         1.205891       0.300988       0.421312       6    12.011  QM
    2  C         1.934146      -0.686501      -0.136736       6    12.011  QM
    3  C         0.086471       1.013325      -0.296739       6    12.011  QM
    4  H         2.726548      -1.203584       0.409485       1     1.008  QM
    5  C        -1.386273       0.502733       0.114919       6    12.011  QM
    6  C        -1.617316      -1.021441      -0.054970       6    12.011  QM
    7  H         1.755572      -1.012070      -1.170373       1     1.008  QM
    8  H         1.434024       0.637452       1.444067       1     1.008  QM
    9  H        -2.571743      -1.352036       0.413698       1     1.008  QM
   10  H        -0.777060      -1.561209       0.438217       1     1.008  QM
   11  H        -1.655002      -1.356077      -1.109326       1     1.008  QM
   12  H        -2.126043       1.078178      -0.475013       1     1.008  QM
   13  H         0.247472       0.863120      -1.389161       1     1.008  QM
   14  H        -1.640660       0.740253       1.170865       1     1.008  QM
   15  H         0.225126       2.110436      -0.140313       1     1.008  QM


 
 NEW SCF-ENERGY CALCULATED IN 10 CYCLES
 

 TOTAL ENERGY    =       -196.245038778

 ENERGY CHANGE =         -0.000324246
 ENERGY RATIO  =          1.468099937
 TRUST RADIUS  =          0.200000000
 
 BFGS DELTA*GAMMA: 0.270E-03
 
 BFGS DELTA*DE2*DELTA: 0.472E-03
 
 *** ENTERING OPTIMIZATION CYCLE: 11 ***
 

 PROJECTED CARTESIAN GRADIENTS IN A.U.

  NO.  ATOM        X             Y             Z

    1  C        0.001842     -0.000947      0.000791
    2  C       -0.001131      0.001795     -0.000370
    3  C        0.011289      0.004167     -0.001284
    4  H       -0.002315      0.000708     -0.001353
    5  C       -0.008211     -0.004417      0.002562
    6  C       -0.004875     -0.001143     -0.001220
    7  H        0.001003      0.000031     -0.000082
    8  H        0.001275      0.003274     -0.001600
    9  H       -0.005014     -0.003981      0.001493
   10  H        0.006592      0.000337      0.002979
   11  H       -0.002037     -0.003452      0.000519
   12  H       -0.001789      0.000558      0.001792
   13  H        0.005727      0.001610     -0.004099
   14  H       -0.008432     -0.002709      0.001518
   15  H        0.008737      0.005508     -0.002822


 ACTIVE CARTESIAN GRADIENTS

              1          2          3          4          5          6
           0.002046  -0.001183   0.000879  -0.000959   0.001762  -0.000472

              7          8          9         10         11         12
           0.014188   0.003605  -0.000509  -0.001520  -0.000263  -0.001225

             13         14         15         16         17         18
          -0.004399  -0.003164   0.003573  -0.005253  -0.000201  -0.002108

             19         20         21         22         23         24
           0.000014  -0.000288  -0.000742   0.000995   0.001467  -0.001825

             25         26         27         28         29         30
          -0.006687  -0.003399   0.000441   0.005695  -0.000444   0.001975

             31         32         33         34         35         36
          -0.003191  -0.003775   0.002274  -0.003474  -0.002265   0.005179

             37         38         39
           0.003672  -0.002450  -0.013019


 FULL LOCAL GRADIENT

              1          2          3          4          5          6
          -0.022302   0.002304  -0.001008   0.000781  -0.001796   0.000492

              7          8          9         10         11         12
          -0.005001   0.001114  -0.002881   0.001517  -0.000198  -0.000191

             13         14         15         16         17         18
           0.000277   0.001073  -0.001890  -0.003311   0.000537   0.001907

             19         20         21         22         23         24
          -0.003851  -0.001031   0.000014  -0.000240  -0.000813  -0.000567

             25         26         27         28         29         30
          -0.001368   0.002260  -0.001982   0.000257   0.001674  -0.002699

             31         32         33         34         35         36
          -0.001304   0.003039   0.000089   0.005096  -0.001774   0.001555

             37         38         39
          -0.000882   0.002086   0.003994


 TANGENTIAL LOCAL GRADIENTS IN A.U.

              1          2          3          4          5          6
           0.002304  -0.001008   0.000781  -0.001796   0.000492  -0.005001

              7          8          9         10         11         12
           0.001114  -0.002881   0.001517  -0.000198  -0.000191   0.000277

             13         14         15         16         17         18
           0.001073  -0.001890  -0.003311   0.000537   0.001907  -0.003851

             19         20         21         22         23         24
          -0.001031   0.000014  -0.000240  -0.000813  -0.000567  -0.001368

             25         26         27         28         29         30
           0.002260  -0.001982   0.000257   0.001674  -0.002699  -0.001304

             31         32         33         34         35         36
           0.003039   0.000089   0.005096  -0.001774   0.001555  -0.000882

             37         38
           0.002086   0.003994

 COSANG =         0.828323792
 
 RMSQ FORCE :   0.0021063  MAXIMUM :   0.0003000  CONVERGED : NO
 MAX FORCE  :   0.0050962  MAXIMUM :   0.0004500  CONVERGED : NO
 RMSQ FORCE6:   0.0003240  MAXIMUM6:   0.0003000  CONVERGED : NO
 MAX FORCE6 :   0.0011593  MAXIMUM6:   0.0004500  CONVERGED : NO
 RMSQ DR    :   0.0153733  MAXIMUM :   0.0012000  CONVERGED : NO
 MAX DR     :   0.0484327  MAXIMUM :   0.0018000  CONVERGED : NO
 


 HESSIAN EIGENVALUES


                1           2           3           4           5           6
             0.01544     0.12760     0.41552     0.73725     0.99998     1.00000
 


                7           8           9          10          11          12
             1.00000     1.00000     1.00000     1.00000     1.00000     1.00000
 


               13          14          15          16          17          18
             1.00000     1.00000     1.00000     1.00000     1.00000     1.00000
 


               19          20          21          22          23          24
             1.00000     1.00000     1.00000     1.00000     1.00000     1.00000
 


               25          26          27          28          29          30
             1.00000     1.00000     1.00000     1.00000     1.00002     1.00006
 


               31          32          33          34          35          36
             1.00007     1.00010     1.00050     1.00093     1.00768     1.05549
 


               37          38
             1.21065     1.48568
 


 LAMBDA FOR LMQA STEP: 0.00

  |TANGENTIAL STEP| =   0.069713  |PARALLEL STEP| =   0.000318


 STEP IN NORMAL COORDINATES

              1          2          3          4          5          6
           0.002610   0.008785   0.001125  -0.014788  -0.012715   0.005437

              7          8          9         10         11         12
          -0.007309   0.006077   0.004364  -0.013023  -0.014869  -0.003968

             13         14         15         16         17         18
           0.001071   0.005388  -0.006391  -0.005325  -0.007752  -0.007999

             19         20         21         22         23         24
          -0.037345  -0.025932   0.005485   0.019328  -0.006404  -0.006060

             25         26         27         28         29         30
           0.003516   0.008998   0.012901   0.007186   0.002677  -0.001176

             31         32         33         34         35         36
          -0.001566  -0.002036  -0.000819   0.009611  -0.009052  -0.007887

             37         38         39
          -0.007093  -0.011403   0.018247

 DISPLACEMENT STEP IN ANGSTROM

  NO.  ATOM        X             Y             Z

    1  C        0.001243      0.003947      0.000679
    2  C       -0.007341     -0.005318      0.001330
    3  C       -0.003070      0.003957      0.001092
    4  H       -0.005529     -0.006189     -0.003468
    5  C        0.002659      0.001656     -0.003203
    6  C        0.004135     -0.005386     -0.001566
    7  H       -0.016263     -0.007338      0.003121
    8  H        0.011743      0.005149      0.000155
    9  H        0.007892      0.001700      0.004152
   10  H        0.009335      0.003039     -0.001175
   11  H        0.007020     -0.000856     -0.002869
   12  H        0.003885     -0.003830     -0.004534
   13  H       -0.003763      0.003597      0.002123
   14  H        0.001042      0.003830     -0.004417
   15  H       -0.007168      0.004847      0.012672


 ACTIVE CARTESIAN DISPLACEMENT STEP

              1          2          3          4          5          6
           0.002610   0.008785   0.001125  -0.014788  -0.012715   0.005437

              7          8          9         10         11         12
          -0.007309   0.006077   0.004364  -0.013023  -0.014869  -0.003968

             13         14         15         16         17         18
           0.001071   0.005388  -0.006391  -0.005325  -0.007752  -0.007999

             19         20         21         22         23         24
          -0.037345  -0.025932   0.005485   0.019328  -0.006404  -0.006060

             25         26         27         28         29         30
           0.003516   0.008998   0.012901   0.007186   0.002677  -0.001176

             31         32         33         34         35         36
          -0.001566  -0.002036  -0.000819   0.009611  -0.009052  -0.007887

             37         38         39
          -0.007093  -0.011403   0.018247
 
 PREDICTED ENERGY CHANGE: -0.000163344
 
 INTERPOLATION DISTANCE: 7.6354008793


 COORDINATES OF OPTIMIZATION STEP 11 IN ANGSTROM

  NO.  ATOM        X              Y              Z        Z-ATOM   MASS   TYPE

    1  C         1.207134       0.304935       0.421990       6    12.011  QM
    2  C         1.926805      -0.691819      -0.135407       6    12.011  QM
    3  C         0.083401       1.017282      -0.295648       6    12.011  QM
    4  H         2.721019      -1.209774       0.406016       1     1.008  QM
    5  C        -1.383613       0.504389       0.111715       6    12.011  QM
    6  C        -1.613181      -1.026827      -0.056536       6    12.011  QM
    7  H         1.739309      -1.019408      -1.167251       1     1.008  QM
    8  H         1.445767       0.642601       1.444222       1     1.008  QM
    9  H        -2.563851      -1.350336       0.417850       1     1.008  QM
   10  H        -0.767725      -1.558170       0.437042       1     1.008  QM
   11  H        -1.647981      -1.356933      -1.112195       1     1.008  QM
   12  H        -2.122158       1.074348      -0.479547       1     1.008  QM
   13  H         0.243709       0.866717      -1.387038       1     1.008  QM
   14  H        -1.639619       0.744083       1.166449       1     1.008  QM
   15  H         0.217958       2.115284      -0.127640       1     1.008  QM


 
 NEW SCF-ENERGY CALCULATED IN 10 CYCLES
 

 TOTAL ENERGY    =       -196.245289929

 ENERGY CHANGE =         -0.000251151
 ENERGY RATIO  =          1.537564493
 TRUST RADIUS  =          0.200000000
 
 BFGS DELTA*GAMMA: 0.169E-03
 
 BFGS DELTA*DE2*DELTA: 0.342E-03
 
 *** ENTERING OPTIMIZATION CYCLE: 12 ***
 

 PROJECTED CARTESIAN GRADIENTS IN A.U.

  NO.  ATOM        X             Y             Z

    1  C        0.001659      0.000333      0.001350
    2  C        0.000666      0.000161     -0.000474
    3  C        0.009411      0.003948     -0.002177
    4  H       -0.002390      0.000858     -0.001860
    5  C       -0.007304     -0.000756      0.002074
    6  C       -0.006805     -0.005084     -0.001429
    7  H        0.001008      0.000308     -0.000430
    8  H        0.002066      0.003111     -0.000075
    9  H       -0.003656     -0.002831      0.001438
   10  H        0.007066      0.000750      0.002979
   11  H       -0.001462     -0.002707      0.000178
   12  H       -0.000464     -0.000169      0.003033
   13  H        0.005275      0.001188     -0.003399
   14  H       -0.007948     -0.002499      0.001604
   15  H        0.008694      0.006816     -0.001201


 ACTIVE CARTESIAN GRADIENTS

              1          2          3          4          5          6
           0.001843   0.000343   0.001509   0.001152   0.000496  -0.000003

              7          8          9         10         11         12
           0.012480   0.003373  -0.001693  -0.001574   0.000104  -0.001821

             13         14         15         16         17         18
          -0.003475   0.001266   0.001974  -0.007924  -0.003234  -0.002643

             19         20         21         22         23         24
          -0.000504  -0.000735  -0.001388   0.001395   0.001133  -0.001100

             25         26         27         28         29         30
          -0.005871  -0.002323   0.000293   0.005516  -0.000095   0.001921

             31         32         33         34         35         36
          -0.003308  -0.003217   0.001240  -0.002379  -0.002792   0.005526

             37         38         39
           0.002615  -0.003769  -0.012641


 FULL LOCAL GRADIENT

              1          2          3          4          5          6
          -0.021597   0.001111  -0.001943  -0.001420  -0.000513   0.000013

              7          8          9         10         11         12
          -0.004456   0.000760  -0.001353   0.001615  -0.000471   0.000549

             13         14         15         16         17         18
          -0.000257  -0.003120  -0.000518   0.000150   0.003583   0.002475

             19         20         21         22         23         24
          -0.003100  -0.000475   0.000658  -0.000713  -0.000471  -0.001221

             25         26         27         28         29         30
          -0.001909   0.001211  -0.001796   0.000135   0.001262  -0.002610

             31         32         33         34         35         36
          -0.000990   0.002517   0.001018   0.003900  -0.001064   0.001026

             37         38         39
           0.000111   0.003446   0.003853


 TANGENTIAL LOCAL GRADIENTS IN A.U.

              1          2          3          4          5          6
           0.001111  -0.001943  -0.001420  -0.000513   0.000013  -0.004456

              7          8          9         10         11         12
           0.000760  -0.001353   0.001615  -0.000471   0.000549  -0.000257

             13         14         15         16         17         18
          -0.003120  -0.000518   0.000150   0.003583   0.002475  -0.003100

             19         20         21         22         23         24
          -0.000475   0.000658  -0.000713  -0.000471  -0.001221  -0.001909

             25         26         27         28         29         30
           0.001211  -0.001796   0.000135   0.001262  -0.002610  -0.000990

             31         32         33         34         35         36
           0.002517   0.001018   0.003900  -0.001064   0.001026   0.000111

             37         38
           0.003446   0.003853

 COSANG =         0.798370073
 
 RMSQ FORCE :   0.0019430  MAXIMUM :   0.0003000  CONVERGED : NO
 MAX FORCE  :   0.0044558  MAXIMUM :   0.0004500  CONVERGED : NO
 RMSQ FORCE6:   0.0003721  MAXIMUM6:   0.0003000  CONVERGED : NO
 MAX FORCE6 :   0.0014927  MAXIMUM6:   0.0004500  CONVERGED : NO
 RMSQ DR    :   0.0111631  MAXIMUM :   0.0012000  CONVERGED : NO
 MAX DR     :   0.0373446  MAXIMUM :   0.0018000  CONVERGED : NO
 


 HESSIAN EIGENVALUES


                1           2           3           4           5           6
             0.01341     0.11065     0.35567     0.49171     0.99994     0.99999
 


                7           8           9          10          11          12
             1.00000     1.00000     1.00000     1.00000     1.00000     1.00000
 


               13          14          15          16          17          18
             1.00000     1.00000     1.00000     1.00000     1.00000     1.00000
 


               19          20          21          22          23          24
             1.00000     1.00000     1.00000     1.00000     1.00000     1.00000
 


               25          26          27          28          29          30
             1.00000     1.00000     1.00000     1.00002     1.00005     1.00007
 


               31          32          33          34          35          36
             1.00008     1.00023     1.00050     1.00184     1.01188     1.04412
 


               37          38
             1.24256     1.66151
 


 LAMBDA FOR LMQA STEP: 0.00

  |TANGENTIAL STEP| =   0.077243  |PARALLEL STEP| =   0.000391


 STEP IN NORMAL COORDINATES

              1          2          3          4          5          6
           0.002852   0.012504  -0.002807  -0.018378  -0.014370   0.006164

              7          8          9         10         11         12
          -0.013044   0.005838   0.002861  -0.011314  -0.015536  -0.003088

             13         14         15         16         17         18
           0.001935   0.002643  -0.007299  -0.004667  -0.003529  -0.004420

             19         20         21         22         23         24
          -0.042733  -0.027303   0.006665   0.018482  -0.007636  -0.007994

             25         26         27         28         29         30
           0.001242   0.011233   0.010120   0.007598   0.004745  -0.005532

             31         32         33         34         35         36
          -0.003688   0.002047   0.001178   0.016018  -0.011477  -0.005318

             37         38         39
          -0.006786  -0.006603   0.023596

 DISPLACEMENT STEP IN ANGSTROM

  NO.  ATOM        X             Y             Z

    1  C        0.001358      0.005607     -0.001004
    2  C       -0.009124     -0.006404      0.002218
    3  C       -0.005130      0.003511      0.001339
    4  H       -0.004397     -0.006955     -0.002716
    5  C        0.004363      0.000489     -0.003073
    6  C        0.005217     -0.003185     -0.000829
    7  H       -0.018343     -0.007630      0.003697
    8  H        0.011453      0.004147     -0.000252
    9  H        0.007674      0.001729      0.001687
   10  H        0.011090      0.003585     -0.003452
   11  H        0.008061     -0.000193     -0.001239
   12  H        0.007562     -0.006378     -0.003716
   13  H       -0.003411      0.005456      0.003582
   14  H        0.001159      0.003814     -0.006172
   15  H       -0.009404      0.002361      0.013242


 ACTIVE CARTESIAN DISPLACEMENT STEP

              1          2          3          4          5          6
           0.002852   0.012504  -0.002807  -0.018378  -0.014370   0.006164

              7          8          9         10         11         12
          -0.013044   0.005838   0.002861  -0.011314  -0.015536  -0.003088

             13         14         15         16         17         18
           0.001935   0.002643  -0.007299  -0.004667  -0.003529  -0.004420

             19         20         21         22         23         24
          -0.042733  -0.027303   0.006665   0.018482  -0.007636  -0.007994

             25         26         27         28         29         30
           0.001242   0.011233   0.010120   0.007598   0.004745  -0.005532

             31         32         33         34         35         36
          -0.003688   0.002047   0.001178   0.016018  -0.011477  -0.005318

             37         38         39
          -0.006786  -0.006603   0.023596
 
 PREDICTED ENERGY CHANGE: -0.000179389
 
 INTERPOLATION DISTANCE: 7.6354008793
 
 *** SCFTOL TIGHTEN TO 0.250E-07 ***
 
 *** CDFTOL TIGHTEN TO 0.100E-04 ***


 COORDINATES OF OPTIMIZATION STEP 12 IN ANGSTROM

  NO.  ATOM        X              Y              Z        Z-ATOM   MASS   TYPE

    1  C         1.208492       0.310542       0.420986       6    12.011  QM
    2  C         1.917681      -0.698223      -0.133189       6    12.011  QM
    3  C         0.078271       1.020794      -0.294309       6    12.011  QM
    4  H         2.716622      -1.216729       0.403300       1     1.008  QM
    5  C        -1.379250       0.504878       0.108642       6    12.011  QM
    6  C        -1.607964      -1.030013      -0.057365       6    12.011  QM
    7  H         1.720967      -1.027039      -1.163555       1     1.008  QM
    8  H         1.457219       0.646748       1.443970       1     1.008  QM
    9  H        -2.556177      -1.348607       0.419537       1     1.008  QM
   10  H        -0.756634      -1.554585       0.433590       1     1.008  QM
   11  H        -1.639920      -1.357126      -1.113434       1     1.008  QM
   12  H        -2.114596       1.067970      -0.483263       1     1.008  QM
   13  H         0.240298       0.872173      -1.383456       1     1.008  QM
   14  H        -1.638459       0.747898       1.160276       1     1.008  QM
   15  H         0.208554       2.117645      -0.114399       1     1.008  QM


 
 NEW SCF-ENERGY CALCULATED IN 15 CYCLES
 

 TOTAL ENERGY    =       -196.245554910

 ENERGY CHANGE =         -0.000264981
 ENERGY RATIO  =          1.477129537
 TRUST RADIUS  =          0.200000000
 
 BFGS DELTA*GAMMA: 0.207E-03
 
 BFGS DELTA*DE2*DELTA: 0.377E-03
 
 *** ENTERING OPTIMIZATION CYCLE: 13 ***
 

 PROJECTED CARTESIAN GRADIENTS IN A.U.

  NO.  ATOM        X             Y             Z

    1  C        0.001613      0.001997      0.001190
    2  C        0.001775     -0.001574     -0.000421
    3  C        0.006641      0.003726     -0.002928
    4  H       -0.001363      0.000347     -0.001635
    5  C       -0.006272      0.002369      0.001371
    6  C       -0.008234     -0.007707     -0.001477
    7  H        0.001006      0.000694     -0.000825
    8  H        0.002893      0.002627      0.001790
    9  H       -0.002535     -0.001967      0.001004
   10  H        0.007763      0.001061      0.002616
   11  H       -0.000816     -0.002136      0.000245
   12  H        0.002105     -0.001793      0.005146
   13  H        0.005092      0.000926     -0.001820
   14  H       -0.007407     -0.002557      0.000939
   15  H        0.008717      0.006903      0.000358


 ACTIVE CARTESIAN GRADIENTS

              1          2          3          4          5          6
           0.001792   0.002319   0.001258   0.002533  -0.000797   0.000182

              7          8          9         10         11         12
           0.009412   0.003435  -0.003262  -0.000538   0.000127  -0.002047

             13         14         15         16         17         18
          -0.003107   0.005020  -0.000122  -0.010445  -0.004798  -0.002951

             19         20         21         22         23         24
          -0.001290  -0.000756  -0.002320   0.001732   0.001124  -0.000412

             25         26         27         28         29         30
          -0.005418  -0.001139  -0.000146   0.005346   0.000668   0.001385

             31         32         33         34         35         36
          -0.003779  -0.002229   0.000343  -0.000370  -0.003799   0.006863

             37         38         39
           0.001227  -0.003945  -0.011694


 FULL LOCAL GRADIENT

              1          2          3          4          5          6
          -0.021099  -0.000295  -0.002204  -0.003260   0.000751  -0.000146

              7          8          9         10         11         12
          -0.002520  -0.000173   0.000745   0.000605  -0.000393   0.000981

             13         14         15         16         17         18
          -0.000068  -0.006562   0.001300   0.003708   0.005135   0.002808

             19         20         21         22         23         24
          -0.001977  -0.000315   0.001605  -0.001134  -0.000469  -0.001777

             25         26         27         28         29         30
          -0.001954   0.000062  -0.001296  -0.000034   0.000425  -0.002024

             31         32         33         34         35         36
          -0.000315   0.001552   0.001808   0.001783   0.000091  -0.000345

             37         38         39
           0.001521   0.003641   0.002972


 TANGENTIAL LOCAL GRADIENTS IN A.U.

              1          2          3          4          5          6
          -0.000295  -0.002204  -0.003260   0.000751  -0.000146  -0.002520

              7          8          9         10         11         12
          -0.000173   0.000745   0.000605  -0.000393   0.000981  -0.000068

             13         14         15         16         17         18
          -0.006562   0.001300   0.003708   0.005135   0.002808  -0.001977

             19         20         21         22         23         24
          -0.000315   0.001605  -0.001134  -0.000469  -0.001777  -0.001954

             25         26         27         28         29         30
           0.000062  -0.001296  -0.000034   0.000425  -0.002024  -0.000315

             31         32         33         34         35         36
           0.001552   0.001808   0.001783   0.000091  -0.000345   0.001521

             37         38
           0.003641   0.002972

 COSANG =         0.795577661
 
 RMSQ FORCE :   0.0021265  MAXIMUM :   0.0003000  CONVERGED : NO
 MAX FORCE  :   0.0065617  MAXIMUM :   0.0004500  CONVERGED : NO
 RMSQ FORCE6:   0.0002633  MAXIMUM6:   0.0003000  CONVERGED :YES
 MAX FORCE6 :   0.0012491  MAXIMUM6:   0.0004500  CONVERGED : NO
 RMSQ DR    :   0.0123690  MAXIMUM :   0.0012000  CONVERGED : NO
 MAX DR     :   0.0427334  MAXIMUM :   0.0018000  CONVERGED : NO
 


 HESSIAN EIGENVALUES


                1           2           3           4           5           6
             0.01151     0.09785     0.26648     0.44959     0.99981     0.99999
 


                7           8           9          10          11          12
             1.00000     1.00000     1.00000     1.00000     1.00000     1.00000
 


               13          14          15          16          17          18
             1.00000     1.00000     1.00000     1.00000     1.00000     1.00000
 


               19          20          21          22          23          24
             1.00000     1.00000     1.00000     1.00000     1.00000     1.00000
 


               25          26          27          28          29          30
             1.00000     1.00000     1.00002     1.00004     1.00007     1.00007
 


               31          32          33          34          35          36
             1.00018     1.00050     1.00055     1.00317     1.01153     1.05745
 


               37          38
             1.25923     1.70563
 


 LAMBDA FOR LMQA STEP: 0.00

  |TANGENTIAL STEP| =   0.076797  |PARALLEL STEP| =   0.000386


 STEP IN NORMAL COORDINATES

              1          2          3          4          5          6
           0.002298   0.012738  -0.005091  -0.020441  -0.013346   0.005662

              7          8          9         10         11         12
          -0.013409   0.004477   0.003918  -0.010804  -0.015293  -0.001926

             13         14         15         16         17         18
           0.001859  -0.003138  -0.005275  -0.000932   0.003079  -0.000846

             19         20         21         22         23         24
          -0.043178  -0.026412   0.008188   0.016080  -0.007520  -0.010298

             25         26         27         28         29         30
           0.000340   0.010214   0.007270   0.006892   0.005076  -0.008319

             31         32         33         34         35         36
          -0.005218   0.004025   0.004536   0.016939  -0.011415  -0.004143

             37         38         39
          -0.004466  -0.000456   0.024215

 DISPLACEMENT STEP IN ANGSTROM

  NO.  ATOM        X             Y             Z

    1  C        0.001094      0.005705     -0.002019
    2  C       -0.010031     -0.005971      0.002491
    3  C       -0.004857      0.002710      0.002183
    4  H       -0.004052     -0.006817     -0.002095
    5  C        0.004649     -0.001850     -0.002511
    6  C        0.006651      0.000659     -0.000094
    7  H       -0.018680     -0.007590      0.004071
    8  H        0.009878      0.003561     -0.001961
    9  H        0.007005      0.000616     -0.000393
   10  H        0.010755      0.003362     -0.004811
   11  H        0.007710     -0.000284      0.000554
   12  H        0.008124     -0.007136     -0.004102
   13  H       -0.002514      0.007143      0.003986
   14  H        0.000619      0.003069     -0.006752
   15  H       -0.010237     -0.000254      0.011326


 ACTIVE CARTESIAN DISPLACEMENT STEP

              1          2          3          4          5          6
           0.002298   0.012738  -0.005091  -0.020441  -0.013346   0.005662

              7          8          9         10         11         12
          -0.013409   0.004477   0.003918  -0.010804  -0.015293  -0.001926

             13         14         15         16         17         18
           0.001859  -0.003138  -0.005275  -0.000932   0.003079  -0.000846

             19         20         21         22         23         24
          -0.043178  -0.026412   0.008188   0.016080  -0.007520  -0.010298

             25         26         27         28         29         30
           0.000340   0.010214   0.007270   0.006892   0.005076  -0.008319

             31         32         33         34         35         36
          -0.005218   0.004025   0.004536   0.016939  -0.011415  -0.004143

             37         38         39
          -0.004466  -0.000456   0.024215
 
 PREDICTED ENERGY CHANGE: -0.000157458
 
 INTERPOLATION DISTANCE: 7.6354008793


 COORDINATES OF OPTIMIZATION STEP 13 IN ANGSTROM

  NO.  ATOM        X              Y              Z        Z-ATOM   MASS   TYPE

    1  C         1.209587       0.316247       0.418967       6    12.011  QM
    2  C         1.907650      -0.704193      -0.130698       6    12.011  QM
    3  C         0.073414       1.023504      -0.292126       6    12.011  QM
    4  H         2.712570      -1.223546       0.401206       1     1.008  QM
    5  C        -1.374601       0.503028       0.106132       6    12.011  QM
    6  C        -1.601313      -1.029353      -0.057459       6    12.011  QM
    7  H         1.702287      -1.034629      -1.159483       1     1.008  QM
    8  H         1.467097       0.650309       1.442008       1     1.008  QM
    9  H        -2.549172      -1.347991       0.419144       1     1.008  QM
   10  H        -0.745879      -1.551222       0.428779       1     1.008  QM
   11  H        -1.632210      -1.357410      -1.112881       1     1.008  QM
   12  H        -2.106473       1.060834      -0.487365       1     1.008  QM
   13  H         0.237784       0.879317      -1.379470       1     1.008  QM
   14  H        -1.637841       0.750967       1.153524       1     1.008  QM
   15  H         0.198317       2.117391      -0.103072       1     1.008  QM


 
 NEW SCF-ENERGY CALCULATED IN 14 CYCLES
 

 TOTAL ENERGY    =       -196.245793843

 ENERGY CHANGE =         -0.000238933
 ENERGY RATIO  =          1.517440127
 TRUST RADIUS  =          0.200000000
 
 BFGS DELTA*GAMMA: 0.170E-03
 
 BFGS DELTA*DE2*DELTA: 0.332E-03
 
 *** ENTERING OPTIMIZATION CYCLE: 14 ***
 

 PROJECTED CARTESIAN GRADIENTS IN A.U.

  NO.  ATOM        X             Y             Z

    1  C        0.001524      0.003302      0.000464
    2  C        0.001550     -0.002586     -0.000125
    3  C        0.004131      0.003733     -0.003005
    4  H        0.000233     -0.000637     -0.001012
    5  C       -0.005132      0.002660      0.000732
    6  C       -0.008140     -0.007122     -0.001318
    7  H        0.000994      0.000903     -0.001147
    8  H        0.003421      0.001920      0.002923
    9  H       -0.002459     -0.001775      0.000664
   10  H        0.008171      0.001209      0.001973
   11  H       -0.000417     -0.002097      0.000506
   12  H        0.004271     -0.003210      0.006779
   13  H        0.005046      0.000769     -0.000381
   14  H       -0.006918     -0.002703     -0.000219
   15  H        0.008605      0.005669      0.001141


 ACTIVE CARTESIAN GRADIENTS

              1          2          3          4          5          6
           0.001693   0.003871   0.000343   0.002353  -0.001491   0.000286

              7          8          9         10         11         12
           0.006156   0.003974  -0.004080   0.001001  -0.000159  -0.001813

             13         14         15         16         17         18
          -0.003166   0.005351  -0.001571  -0.011032  -0.003839  -0.002816

             19         20         21         22         23         24
          -0.001772  -0.000317  -0.002990   0.001967   0.001312  -0.000064

             25         26         27         28         29         30
          -0.005657  -0.000478  -0.000375   0.005261   0.001520   0.000650

             31         32         33         34         35         36
          -0.004096  -0.001506   0.000020   0.001333  -0.004627   0.008253

             37         38         39
           0.000189  -0.003107  -0.010354


 FULL LOCAL GRADIENT

              1          2          3          4          5          6
          -0.020453  -0.001462  -0.001714  -0.003619   0.001410  -0.000217

              7          8          9         10         11         12
          -0.000041  -0.001544   0.002078  -0.000923  -0.000022   0.000951

             13         14         15         16         17         18
           0.000551  -0.006612   0.002530   0.005269   0.004134   0.002689

             19         20         21         22         23         24
          -0.001072  -0.000589   0.002316  -0.001464  -0.000691  -0.001911

             25         26         27         28         29         30
          -0.001164  -0.000555  -0.000990  -0.000297  -0.000503  -0.001233

             31         32         33         34         35         36
           0.000217   0.000850   0.002016  -0.000024   0.001067  -0.001781

             37         38         39
           0.002576   0.002805   0.001727


 TANGENTIAL LOCAL GRADIENTS IN A.U.

              1          2          3          4          5          6
          -0.001462  -0.001714  -0.003619   0.001410  -0.000217  -0.000041

              7          8          9         10         11         12
          -0.001544   0.002078  -0.000923  -0.000022   0.000951   0.000551

             13         14         15         16         17         18
          -0.006612   0.002530   0.005269   0.004134   0.002689  -0.001072

             19         20         21         22         23         24
          -0.000589   0.002316  -0.001464  -0.000691  -0.001911  -0.001164

             25         26         27         28         29         30
          -0.000555  -0.000990  -0.000297  -0.000503  -0.001233   0.000217

             31         32         33         34         35         36
           0.000850   0.002016  -0.000024   0.001067  -0.001781   0.002576

             37         38
           0.002805   0.001727

 COSANG =         0.900747519
 
 RMSQ FORCE :   0.0021487  MAXIMUM :   0.0003000  CONVERGED : NO
 MAX FORCE  :   0.0066124  MAXIMUM :   0.0004500  CONVERGED : NO
 RMSQ FORCE6:   0.0002507  MAXIMUM6:   0.0003000  CONVERGED :YES
 MAX FORCE6 :   0.0012712  MAXIMUM6:   0.0004500  CONVERGED : NO
 RMSQ DR    :   0.0122976  MAXIMUM :   0.0012000  CONVERGED : NO
 MAX DR     :   0.0431780  MAXIMUM :   0.0018000  CONVERGED : NO
 


 HESSIAN EIGENVALUES


                1           2           3           4           5           6
             0.00968     0.08937     0.21480     0.43545     0.98869     0.99999
 


                7           8           9          10          11          12
             1.00000     1.00000     1.00000     1.00000     1.00000     1.00000
 


               13          14          15          16          17          18
             1.00000     1.00000     1.00000     1.00000     1.00000     1.00000
 


               19          20          21          22          23          24
             1.00000     1.00000     1.00000     1.00000     1.00000     1.00000
 


               25          26          27          28          29          30
             1.00000     1.00002     1.00004     1.00005     1.00007     1.00008
 


               31          32          33          34          35          36
             1.00021     1.00045     1.00063     1.00081     1.00807     1.10726
 


               37          38
             1.20069     1.48768
 


 LAMBDA FOR LMQA STEP: 0.00

  |TANGENTIAL STEP| =   0.086885  |PARALLEL STEP| =   0.000494


 STEP IN NORMAL COORDINATES

              1          2          3          4          5          6
           0.002126   0.012134  -0.005835  -0.024770  -0.013415   0.005411

              7          8          9         10         11         12
          -0.010541   0.003112   0.007299  -0.014662  -0.017624  -0.001578

             13         14         15         16         17         18
           0.001498  -0.008645  -0.002465   0.003171   0.008300   0.001047

             19         20         21         22         23         24
          -0.049446  -0.030494   0.011658   0.016667  -0.008358  -0.014375

             25         26         27         28         29         30
           0.001216   0.009480   0.006889   0.007150   0.004464  -0.010285

             31         32         33         34         35         36
          -0.006760   0.004595   0.008499   0.016766  -0.011685  -0.006303

             37         38         39
          -0.002023   0.003608   0.026103

 DISPLACEMENT STEP IN ANGSTROM

  NO.  ATOM        X             Y             Z

    1  C        0.001012      0.005434     -0.002355
    2  C       -0.012000     -0.005629      0.002600
    3  C       -0.003244      0.002437      0.003495
    4  H       -0.005817     -0.007153     -0.002373
    5  C        0.004304     -0.004119     -0.002196
    6  C        0.009047      0.003691      0.000294
    7  H       -0.021816     -0.009024      0.005260
    8  H        0.009914      0.004527     -0.004614
    9  H        0.008022     -0.000639     -0.001537
   10  H        0.011401      0.003308     -0.005807
   11  H        0.008184     -0.000748      0.001819
   12  H        0.007608     -0.007597     -0.006550
   13  H       -0.002204      0.009738      0.003999
   14  H       -0.000064      0.002872     -0.007306
   15  H       -0.012187     -0.001549      0.010764


 ACTIVE CARTESIAN DISPLACEMENT STEP

              1          2          3          4          5          6
           0.002126   0.012134  -0.005835  -0.024770  -0.013415   0.005411

              7          8          9         10         11         12
          -0.010541   0.003112   0.007299  -0.014662  -0.017624  -0.001578

             13         14         15         16         17         18
           0.001498  -0.008645  -0.002465   0.003171   0.008300   0.001047

             19         20         21         22         23         24
          -0.049446  -0.030494   0.011658   0.016667  -0.008358  -0.014375

             25         26         27         28         29         30
           0.001216   0.009480   0.006889   0.007150   0.004464  -0.010285

             31         32         33         34         35         36
          -0.006760   0.004595   0.008499   0.016766  -0.011685  -0.006303

             37         38         39
          -0.002023   0.003608   0.026103
 
 PREDICTED ENERGY CHANGE: -0.000156811
 
 INTERPOLATION DISTANCE: 7.6354008793


 COORDINATES OF OPTIMIZATION STEP 14 IN ANGSTROM

  NO.  ATOM        X              Y              Z        Z-ATOM   MASS   TYPE

    1  C         1.210599       0.321681       0.416612       6    12.011  QM
    2  C         1.895650      -0.709822      -0.128098       6    12.011  QM
    3  C         0.070170       1.025942      -0.288631       6    12.011  QM
    4  H         2.706753      -1.230699       0.398833       1     1.008  QM
    5  C        -1.370296       0.498909       0.103935       6    12.011  QM
    6  C        -1.592267      -1.025662      -0.057165       6    12.011  QM
    7  H         1.680471      -1.043653      -1.154223       1     1.008  QM
    8  H         1.477011       0.654837       1.437395       1     1.008  QM
    9  H        -2.541150      -1.348630       0.417608       1     1.008  QM
   10  H        -0.734478      -1.547914       0.422971       1     1.008  QM
   11  H        -1.624026      -1.358158      -1.111062       1     1.008  QM
   12  H        -2.098865       1.053238      -0.493915       1     1.008  QM
   13  H         0.235580       0.889055      -1.375471       1     1.008  QM
   14  H        -1.637905       0.753838       1.146218       1     1.008  QM
   15  H         0.186130       2.115842      -0.092308       1     1.008  QM


 
 NEW SCF-ENERGY CALCULATED IN 12 CYCLES
 

 TOTAL ENERGY    =       -196.246022409

 ENERGY CHANGE =         -0.000228566
 ENERGY RATIO  =          1.457594965
 TRUST RADIUS  =          0.200000000
 
 BFGS DELTA*GAMMA: 0.191E-03
 
 BFGS DELTA*DE2*DELTA: 0.335E-03
 
 *** ENTERING OPTIMIZATION CYCLE: 15 ***
 

 PROJECTED CARTESIAN GRADIENTS IN A.U.

  NO.  ATOM        X             Y             Z

    1  C        0.001457      0.003826     -0.000621
    2  C       -0.000033     -0.002455      0.000447
    3  C        0.002756      0.003886     -0.002426
    4  H        0.001847     -0.001720     -0.000299
    5  C       -0.004167     -0.000145      0.000477
    6  C       -0.006600     -0.003541     -0.001038
    7  H        0.000929      0.000891     -0.001325
    8  H        0.003505      0.001126      0.002916
    9  H       -0.003318     -0.002041      0.000509
   10  H        0.008131      0.001288      0.001123
   11  H       -0.000316     -0.002530      0.000866
   12  H        0.005283     -0.003885      0.007266
   13  H        0.004934      0.000648      0.000448
   14  H       -0.006412     -0.002775     -0.001695
   15  H        0.008153      0.003570      0.001105


 ACTIVE CARTESIAN GRADIENTS

              1          2          3          4          5          6
           0.001620   0.004496  -0.000976   0.000567  -0.001249   0.000486

              7          8          9         10         11         12
           0.003825   0.004738  -0.003893   0.002505  -0.000595  -0.001206

             13         14         15         16         17         18
          -0.003535   0.001964  -0.001781  -0.009501  -0.000829  -0.002224

             19         20         21         22         23         24
          -0.001807   0.000413  -0.003144   0.002041   0.001471  -0.000154

             25         26         27         28         29         30
          -0.006362  -0.000341  -0.000286   0.005264   0.002287  -0.000141

             31         32         33         34         35         36
          -0.004035  -0.001252   0.000388   0.002208  -0.004949   0.009101

             37         38         39
          -0.000379  -0.001724  -0.008661


 FULL LOCAL GRADIENT

              1          2          3          4          5          6
          -0.019568  -0.001977  -0.000608  -0.002272   0.001157  -0.000387

              7          8          9         10         11         12
           0.002244  -0.002817   0.002205  -0.002410   0.000476   0.000480

             13         14         15         16         17         18
           0.001287  -0.003077   0.002668   0.004305   0.001072   0.002108

             19         20         21         22         23         24
          -0.000629  -0.001156   0.002509  -0.001627  -0.000891  -0.001597

             25         26         27         28         29         30
           0.000031  -0.000660  -0.001022  -0.000563  -0.001326  -0.000394

             31         32         33         34         35         36
           0.000324   0.000610   0.001553  -0.000982   0.001512  -0.002690

             37         38         39
           0.003138   0.001415   0.000199


 TANGENTIAL LOCAL GRADIENTS IN A.U.

              1          2          3          4          5          6
          -0.001977  -0.000608  -0.002272   0.001157  -0.000387   0.002244

              7          8          9         10         11         12
          -0.002817   0.002205  -0.002410   0.000476   0.000480   0.001287

             13         14         15         16         17         18
          -0.003077   0.002668   0.004305   0.001072   0.002108  -0.000629

             19         20         21         22         23         24
          -0.001156   0.002509  -0.001627  -0.000891  -0.001597   0.000031

             25         26         27         28         29         30
          -0.000660  -0.001022  -0.000563  -0.001326  -0.000394   0.000324

             31         32         33         34         35         36
           0.000610   0.001553  -0.000982   0.001512  -0.002690   0.003138
[truncated: 6,504,306 more chars]
