# Supplementary material for: Constrained Structure Minimizations on Hyperspheres for Minimum Energy Path Following
Source: J Chem Inf Model. 2025 Apr 1;65(7):3488–501. doi: 10.1021/acs.jcim.4c02351 (PMC12004539; doi:10.1021/acs.jcim.4c02351)
Supplement: Supplementary file 1 — ci4c02351_si_001.zip [file ci4c02351_si_001.zip › data_availability/rxn11/outputs/SADDLE/10/rxn11-sad.out]

 Executing /home/jasa/demon/6.2.4/object.mpi/deMon.6.2.4.mpi.

node05
node05
node05
node05
node05
node05
node05
node05
node05
node05
node05
node05
node05
node05
node05
node05
node05
node05
node05
node05
node05
node05
node05
node05
(node05:0,1,2,3,4,5,6,7,8,9,10,11,12,13,14,15,16,17,18,19,20,21,22,23)

real	17m18.928s
user	380m44.917s
sys	34m18.834s
23M	.
 ******************************************************************************
 ******************************************************************************
 ***                                                                        ***
 ***                              PROGRAM deMon2k                           ***
 ***                                                                        ***
 ***                        (VERSION 6.2.2, Jun. 2022)                      ***
 ***                                                                        ***
 ***     COPYRIGHT (C) BY THE INTERNATIONAL DEMON DEVELOPERS COMMUNITY      ***
 ***                                                                        ***
 ***  AUTHORS: A.M. Koster, G. Geudtner, A. Alvarez-Ibarra, M.C. Amirani,   ***
 ***           P. Calaminici, A.A.M. Carranza, M.E. Casida, J. Carmona-     ***
 ***           Espindola, J. Cuny, F.A. Delesma, R. Delgado-Venegas, V.D.   ***
 ***           Dominguez, R. Flores-Moreno, G.U. Gamboa, A. Goursot, T.     ***
 ***           Heine, K. Hermann, A. Ipatov, F. Janetzko, A. de la Lande,   ***
 ***           F. Louisnard, J. Martin del Campo, N. Pedroza Montero, L.G.  ***
 ***           M. Pettersson, D. Mejia-Rodriguez, J. Reveles, J. Vasquez-   ***
 ***           Perez, A. Vela, B. Zuniga-Gutierrez and D.R. Salahub         ***
 ***                                                                        ***
 ******************************************************************************
 ******************************************************************************
                                                                                

 FIRST TIMING           DATE: WED JAN 10 16:47:33 2024  TOTAL TIME:       0.077
                                                                                

 INITIALIZATION                   STEP TIME:     0.034  TOTAL TIME:       0.113

 ******************************************************************************

 RXN10

 ******************************************************************************

 
 *** MOLECULAR SIMULATION DATA ***
 
 MOLECULAR CHARGE: 0
 NUMBER OF ATOMS: 15
 MOLECULAR SIMULATION TYPE: QM ONLY
 
 *** MOLECULAR QM DATA ***
 
 MULTIPLICITY: 1
 NUMBER OF QM ATOMS: 15
 NUMBER OF ELECTRONS: 40
 
 *** SCF OPTIONS ***
 
 SCF THEORY: RESTRICTED KOHN-SHAM (RKS)
 DIAGONALIZER: RS
 START GUESS: HUECKEL DENSITY
 SCF TOLERANCE: 0.100E-04
 POTENTIAL DENSITY: FITTED DENSITY
 NUMBER OF SCF ITERATIONS: 1000
 DIIS ACCELERATION: ON
 XC-POTENTIAL: PBE96 - PBE
 GRID TECHNIQUE: FIXED
 GRID PRUNING: ON
 GRID METHOD: DIRECT
 GRID TYPE: (99,590)p
 ATOMIC WEIGHT FUNCTION: BECKE SCREENED
 RADIAL QUADRATURE TYPE: EULER-MACLAURIN
 SCF METHODE: DIRECT & DOUBLE ASYMPTOTIC EXPANSION
 FREEZE AUXILIARY FUNCTIONS: OFF
 ANALYTICAL FIT SOLVER: DIAGONAL SVD
 SVD THRESHOLD: 0.100E-05
 SCF SCREENING: 0.250E-11
 SYMMETRY USE: NONE
 ROTATION OF THE ANGULAR GRIDS: OFF
 SCF PRINTING UNTIL CYCLE 0
 SPHERICAL ORBITALS WILL BE USED
 
 *** SADDLE INTERPOLATION OPTIONS ***
 
 SADDLE TOLERANCE: 0.100
 NUMBER OF INTERPOLATION STEPS: 500
 INTERPOLATION DISTANCE REDUCTION [%]: 10.00
 REACTANT-PRODUCT ALIGNMENT ENABLED
 
 *** PRINT OPTIONS ***
 
 PRINT OPTIMIZATION INFORMATION
 PRINT SADDLE DEBUG OUTPUT
 
 *** OUTPUT OPTIONS ***
 
 SADDLE OPTIMIZATIONS NOT REMOVED
 
 *** ACTIVATED INTERFACE PORTS ***
 
 FILE deMon.mol WILL BE WRITTEN
 
 
 *** GEOMETRY ***


 INPUT ORIENTATION IN ANGSTROM

  NO.  ATOM        X            Y            Z      Z-ATOM   MASS   TYPE OPTXYZ

    1  C        -1.733263     0.054282    -0.423479     6    12.011  QM       
    2  C        -1.979331     1.071776     0.427855     6    12.011  QM       
    3  C        -1.305641    -1.331223    -0.019781     6    12.011  QM       
    4  H        -2.287958     2.059310     0.066150     1     1.008  QM       
    5  H        -1.881685     0.944397     1.514228     1     1.008  QM       
    6  H        -1.844996     0.233270    -1.503857     1     1.008  QM       
    7  H        -1.222485    -1.426544     1.076485     1     1.008  QM       
    8  H        -2.026064    -2.089261    -0.380171     1     1.008  QM       
    9  H        -0.326827    -1.587742    -0.467633     1     1.008  QM       
   10  H         1.168148     0.948111    -0.225069     1     1.008  QM       
   11  C         2.227803     0.682119    -0.328679     6    12.011  QM       
   12  C         2.758196    -0.372185     0.319690     6    12.011  QM       
   13  H         3.817356    -0.639386     0.217388     1     1.008  QM       
   14  H         2.838341     1.314378    -0.985538     1     1.008  QM       
   15  H         2.150317    -1.005000     0.978716     1     1.008  QM       


 
 
 *** ERI STATISTIC ***
 
 Est. Integrated ERIs: 5081330
 Est. Asymptotic ERIS: 0
                                                                                

 INPUT                            STEP TIME:     0.082  TOTAL TIME:       0.195
 
 *** THE INPUT ORIENTATION IS USED ***
 
 POINT GROUP: C1
 
 GROUP ORDER: 1


 STANDARD ORIENTATION IN ANGSTROM

  NO.  ATOM        X              Y              Z        Z-ATOM   MASS   TYPE

    1  C        -1.733263       0.054282      -0.423479       6    12.011  QM
    2  C        -1.979331       1.071776       0.427855       6    12.011  QM
    3  C        -1.305641      -1.331223      -0.019781       6    12.011  QM
    4  H        -2.287958       2.059310       0.066150       1     1.008  QM
    5  H        -1.881685       0.944397       1.514228       1     1.008  QM
    6  H        -1.844996       0.233270      -1.503857       1     1.008  QM
    7  H        -1.222485      -1.426544       1.076485       1     1.008  QM
    8  H        -2.026064      -2.089261      -0.380171       1     1.008  QM
    9  H        -0.326827      -1.587742      -0.467633       1     1.008  QM
   10  H         1.168148       0.948111      -0.225069       1     1.008  QM
   11  C         2.227803       0.682119      -0.328679       6    12.011  QM
   12  C         2.758196      -0.372185       0.319690       6    12.011  QM
   13  H         3.817356      -0.639386       0.217388       1     1.008  QM
   14  H         2.838341       1.314378      -0.985538       1     1.008  QM
   15  H         2.150317      -1.005000       0.978716       1     1.008  QM
                                                                                

 SYMMETRY ANALYSIS                STEP TIME:     0.000  TOTAL TIME:       0.199
 
 NUMBER OF TB ORBITALS: 35
                                                                                

 START GUESS                      STEP TIME:     0.986  TOTAL TIME:       1.186
 
 
 GENERAL BASIS SET: (DZVP-GGA)
 
 NUMBER OF SHELLS: 60
 NUMBER OF ORBITALS: 125
 NUMBER OF PRIMITIVE GAUSSIAN EXPONENTS: 135
 
 
 GENERAL AUXIS SET: (GEN-A2*)
 
 NUMBER OF AUXILIARY FUNCTION SETS: 75
 NUMBER OF AUXILIARY FUNCTION SHELLS: 175
 NUMBER OF AUXILIARY FUNCTION: 685
 
 
 
 *** WARNING IN INVCDERI ***
 
 *** SVD THRESHOLD CHANGED TO: 0.892E-06 ***
 
 
 
 *** WARNING IN INVCDERI ***
 
 *** 21 COULOMB EIGENVALUES ARE QUENCHED ***
                                                                                

 MPI AUXILIARY FUNCTION FIT       STEP TIME:     0.123  TOTAL TIME:       1.318  
                                                                                

 CORE INTEGRALS                   STEP TIME:     0.139  TOTAL TIME:       1.326
                                                                                

 NULLSPACE                        STEP TIME:     0.009  TOTAL TIME:       1.343
                                                                                

 FIXED GRID GENERATION            STEP TIME:     0.000  TOTAL TIME:       1.377

 CYCLE:    1    EUPPER =     -315.866589531931    CDMIX =        0.300000000000
 CYCLE:    1    ELOWER =     -549.485105642686    SHIFT =        0.000000000000
 CYCLE:    1    EXC    =      -29.393734472536    ERCDC =       16.678727388950
 CYCLE:    1    ETOTAL =     -345.260324004467    ERROR =      233.618516110755

 CYCLE:    2    EUPPER =     -313.978147239317    CDMIX =        0.300000000000
 CYCLE:    2    ELOWER =     -315.237278216815    SHIFT =        0.000000000000
 CYCLE:    2    EXC    =      -29.983949589358    ERCDC =        0.784374977862
 CYCLE:    2    ETOTAL =     -343.962096828674    ERROR =        1.259130977498

 CYCLE:    3    EUPPER =     -315.039011707448    CDMIX =        0.300000000000
 CYCLE:    3    ELOWER =     -315.242035403420    SHIFT =        0.000000000000
 CYCLE:    3    EXC    =      -30.258000087992    ERCDC =        0.278726235714
 CYCLE:    3    ETOTAL =     -345.297011795441    ERROR =        0.203023695972

 CYCLE:    4    EUPPER =     -315.311727613775    CDMIX =        0.300000000000
 CYCLE:    4    ELOWER =     -315.362301216914    SHIFT =        0.000000000000
 CYCLE:    4    EXC    =      -30.392343109606    ERCDC =        0.109963089984
 CYCLE:    4    ETOTAL =     -345.704070723381    ERROR =        0.050573603140

 CYCLE:    5    EUPPER =     -315.399485248118    CDMIX =        0.300000000000
 CYCLE:    5    ELOWER =     -315.417335143079    SHIFT =        0.000000000000
 CYCLE:    5    EXC    =      -30.464747520600    ERCDC =        0.054865897157
 CYCLE:    5    ETOTAL =     -345.864232768718    ERROR =        0.017849894961

 CYCLE:    6    EUPPER =     -315.432738151230    CDMIX =        0.300000000000
 CYCLE:    6    ELOWER =     -315.439806139331    SHIFT =        0.000000000000
 CYCLE:    6    EXC    =      -30.506915454039    ERCDC =        0.032393637492
 CYCLE:    6    ETOTAL =     -345.939653605269    ERROR =        0.007067988101

 CYCLE:    7    EUPPER =     -315.447621844936    CDMIX =        0.300000000000
 CYCLE:    7    ELOWER =     -315.450496098953    SHIFT =        0.000000000000
 CYCLE:    7    EXC    =      -30.532529963814    ERCDC =        0.020537447720
 CYCLE:    7    ETOTAL =     -345.980151808750    ERROR =        0.002874254017

 CYCLE:    8    EUPPER =     -315.455198802283    CDMIX =        0.300000000000
 CYCLE:    8    ELOWER =     -315.456376604877    SHIFT =        0.000000000000
 CYCLE:    8    EXC    =      -30.573475738100    EDIIS =        0.013050611607
 CYCLE:    8    ETOTAL =     -346.028674540383    ERROR =        0.001177802594

 CYCLE:    9    EUPPER =     -315.463352078906    CDMIX =        0.300000000000
 CYCLE:    9    ELOWER =     -315.463362548779    SHIFT =        0.000000000000
 CYCLE:    9    EXC    =      -30.575507112646    EDIIS =        0.001957794884
 CYCLE:    9    ETOTAL =     -346.038859191551    ERROR =        0.000010469873

 CYCLE:   10    EUPPER =     -315.466418017778    CDMIX =        0.300000000000
 CYCLE:   10    ELOWER =     -315.466418587665    SHIFT =        0.000000000000
 CYCLE:   10    EXC    =      -30.575289827856    EDIIS =        0.000448102076
 CYCLE:   10    ETOTAL =     -346.041707845634    ERROR =        0.000000569887

 CYCLE:   11    EUPPER =     -315.465946884979    CDMIX =        0.100000000000
 CYCLE:   11    ELOWER =     -315.465946907924    SHIFT =        0.000000000000
 CYCLE:   11    EXC    =      -30.575265951423    ERCDC =        0.000127464785
 CYCLE:   11    ETOTAL =     -346.041212836402    ERROR =        0.000000022945
 
 *** SCF CONVERGED ***
 

 ELECTRONIC CORE ENERGY      =       -558.879074430
 ELECTRONIC COULOMB ENERGY   =        243.413127545
 ELECTRONIC HARTREE ENERGY   =       -315.465946885

 EXCHANGE ENERGY             =        -29.321941169
 CORRELATION ENERGY          =         -1.253324782
 EXCHANGE-CORRELATION ENERGY =        -30.575265951

 ELECTRONIC SCF ENERGY       =       -346.041212836
 NUCLEAR-REPULSION ENERGY    =        149.831279052
 TOTAL SCF ENERGY            =       -196.209933784
                                                                                

 SCF ITERATION                    STEP TIME:     1.480  TOTAL TIME:       2.960
 
 
 
 *********************************************
 *** TRANSITION STATE SADDLE INTERPOLATION ***
 *********************************************


 UNRELAXED COORDINATES OF SADDLE STEP 0 IN ANGSTROM

  NO.  ATOM        X              Y              Z        Z-ATOM   MASS   TYPE

    1  C         1.158069       0.213619       0.401763       6    12.011  QM
    2  C         2.112390      -0.575142      -0.133607       6    12.011  QM
    3  C         0.041243       0.882651      -0.359737       6    12.011  QM
    4  H         2.899578      -1.023705       0.483271       1     1.008  QM
    5  C        -1.367484       0.516486       0.164221       6    12.011  QM
    6  C        -1.732666      -0.960733      -0.042614       6    12.011  QM
    7  H         2.135270      -0.792356      -1.209838       1     1.008  QM
    8  H         1.173951       0.398573       1.488342       1     1.008  QM
    9  H        -2.740073      -1.183447       0.350194       1     1.008  QM
   10  H        -1.013610      -1.626727       0.466051       1     1.008  QM
   11  H        -1.724442      -1.224434      -1.116339       1     1.008  QM
   12  H        -2.111695       1.158268      -0.343978       1     1.008  QM
   13  H         0.120329       0.627735      -1.434297       1     1.008  QM
   14  H        -1.428219       0.768417       1.241268       1     1.008  QM
   15  H         0.167981       1.981529      -0.282481       1     1.008  QM


 UNRELAXED SCF-ENERGY CALCULATED IN 12 CYCLES
 
 UNRELAXED TOTAL SADDLE ENERGY = -196.251128824868
 


 ALIGNED COORDINATES OF REFERENCE STRUCTURE IN ANGSTROM

  NO.  ATOM        X              Y              Z        Z-ATOM   MASS   TYPE

    1  C         1.158069       0.213619       0.401763       6    12.011  QM
    2  C         2.112390      -0.575142      -0.133607       6    12.011  QM
    3  C         0.041243       0.882651      -0.359736       6    12.011  QM
    4  H         2.899578      -1.023705       0.483270       1     1.008  QM
    5  C        -1.367484       0.516486       0.164221       6    12.011  QM
    6  C        -1.732666      -0.960733      -0.042614       6    12.011  QM
    7  H         2.135270      -0.792355      -1.209838       1     1.008  QM
    8  H         1.173951       0.398572       1.488342       1     1.008  QM
    9  H        -2.740073      -1.183447       0.350193       1     1.008  QM
   10  H        -1.013610      -1.626727       0.466050       1     1.008  QM
   11  H        -1.724442      -1.224433      -1.116340       1     1.008  QM
   12  H        -2.111695       1.158268      -0.343977       1     1.008  QM
   13  H         0.120329       0.627736      -1.434297       1     1.008  QM
   14  H        -1.428219       0.768416       1.241269       1     1.008  QM
   15  H         0.167981       1.981529      -0.282480       1     1.008  QM


 ALIGNED COORDINATES OF REACTANT IN ANGSTROM

  NO.  ATOM        X              Y              Z        Z-ATOM   MASS   TYPE

    1  C         1.630778       0.676831       0.262574       6    12.011  QM
    2  C         1.685168      -0.797650      -0.034755       6    12.011  QM
    3  C         1.449123       1.649488      -0.654788       6    12.011  QM
    4  H         2.646971      -1.233325       0.294842       1     1.008  QM
    5  C        -2.298079      -0.099793       0.495275       6    12.011  QM
    6  C        -2.471614      -1.317876      -0.051914       6    12.011  QM
    7  H         1.565910      -0.998390      -1.113310       1     1.008  QM
    8  H         1.746585       0.964507       1.318779       1     1.008  QM
    9  H        -3.362188      -1.923285       0.157943       1     1.008  QM
   10  H         0.889541      -1.339366       0.511113       1     1.008  QM
   11  H        -1.728004      -1.752027      -0.732240       1     1.008  QM
   12  H        -1.406711       0.504554       0.284129       1     1.008  QM
   13  H         1.328136       1.414512      -1.720675       1     1.008  QM
   14  H        -3.044130       0.332762       1.173711       1     1.008  QM
   15  H         1.418978       2.707353      -0.369628       1     1.008  QM

 SIMILARITY INDEX: 0.741
 


 UNRELAXED COORDINATES OF SADDLE STEP 1 IN ANGSTROM

  NO.  ATOM        X              Y              Z        Z-ATOM   MASS   TYPE

    1  C         1.205340       0.259940       0.387844       6    12.011  QM
    2  C         2.069668      -0.597393      -0.123722       6    12.011  QM
    3  C         0.182031       0.959335      -0.389242       6    12.011  QM
    4  H         2.874317      -1.044667       0.464428       1     1.008  QM
    5  C        -1.460544       0.454858       0.197327       6    12.011  QM
    6  C        -1.806561      -0.996447      -0.043544       6    12.011  QM
    7  H         2.078334      -0.812959      -1.200186       1     1.008  QM
    8  H         1.231214       0.455166       1.471386       1     1.008  QM
    9  H        -2.802284      -1.257431       0.330968       1     1.008  QM
   10  H        -0.823295      -1.597991       0.470556       1     1.008  QM
   11  H        -1.724798      -1.277193      -1.077930       1     1.008  QM
   12  H        -2.041197       1.092897      -0.281167       1     1.008  QM
   13  H         0.241110       0.706413      -1.462934       1     1.008  QM
   14  H        -1.589810       0.724851       1.234513       1     1.008  QM
   15  H         0.293081       2.054112      -0.291195       1     1.008  QM


 UNRELAXED SCF-ENERGY CALCULATED IN 12 CYCLES
 
 UNRELAXED TOTAL SADDLE ENERGY = -196.201057605003
 
 
 
 
 ***************************************
 *** MOLECULAR GEOMETRY OPTIMIZATION ***
 ***************************************
 
 INTERPOLATION DISTANCE: 7.6052563935
 
 *** ACTIVE DEGREES OF FREEDOM: 39 ***
 
 *** ENTERING OPTIMIZATION CYCLE: 1 ***
 

 PROJECTED CARTESIAN GRADIENTS IN A.U.

  NO.  ATOM        X             Y             Z

    1  C        0.024199     -0.013055     -0.019426
    2  C       -0.009755      0.023782      0.012679
    3  C        0.066237      0.006629     -0.007970
    4  H        0.007247      0.006424     -0.004798
    5  C       -0.080800      0.010989      0.003074
    6  C       -0.048443      0.000080     -0.013997
    7  H        0.004151      0.001944     -0.000120
    8  H        0.005443     -0.002066      0.000076
    9  H        0.005793     -0.001049     -0.000744
   10  H        0.064589     -0.021256      0.021959
   11  H        0.007274     -0.002991      0.025704
   12  H        0.065643     -0.069440      0.061331
   13  H        0.003465     -0.000959      0.001287
   14  H       -0.003883     -0.006351     -0.014553
   15  H        0.007918     -0.002377     -0.001632


 ACTIVE CARTESIAN GRADIENTS

              1          2          3          4          5          6
           0.026808  -0.016119  -0.023572  -0.006621   0.024754   0.003228

              7          8          9         10         11         12
           0.082877   0.002739  -0.011132   0.014210   0.002542  -0.005786

             13         14         15         16         17         18
          -0.064529   0.022726  -0.011057  -0.071891   0.034894  -0.037043

             19         20         21         22         23         24
          -0.014122   0.000982  -0.001809  -0.019583   0.002080  -0.001180

             25         26         27         28         29         30
          -0.027382   0.028501  -0.028763   0.021233  -0.005990   0.006512

             31         32         33         34         35         36
          -0.022113   0.030046  -0.005565   0.054111  -0.044907   0.054607

             37         38         39
          -0.007571   0.002377  -0.001992


 FULL LOCAL GRADIENT

              1          2          3          4          5          6
          -0.109417   0.030846   0.020962  -0.001587  -0.027504  -0.003070

              7          8          9         10         11         12
          -0.033312   0.023681  -0.003110  -0.021161  -0.013783  -0.003283

             13         14         15         16         17         18
           0.042464  -0.033024   0.018975   0.019727  -0.030076   0.034317

             19         20         21         22         23         24
          -0.029050  -0.025027  -0.002584   0.032481   0.002431  -0.016688

             25         26         27         28         29         30
          -0.016178  -0.035047   0.026663   0.013726   0.013478  -0.009844

             31         32         33         34         35         36
          -0.005432  -0.036258   0.022940  -0.045505   0.020207  -0.016099

             37         38         39
           0.023914  -0.004321  -0.045419


 TANGENTIAL LOCAL GRADIENTS IN A.U.

              1          2          3          4          5          6
           0.030846   0.020962  -0.001587  -0.027504  -0.003070  -0.033312

              7          8          9         10         11         12
           0.023681  -0.003110  -0.021161  -0.013783  -0.003283   0.042464

             13         14         15         16         17         18
          -0.033024   0.018975   0.019727  -0.030076   0.034317  -0.029050

             19         20         21         22         23         24
          -0.025027  -0.002584   0.032481   0.002431  -0.016688  -0.016178

             25         26         27         28         29         30
          -0.035047   0.026663   0.013726   0.013478  -0.009844  -0.005432

             31         32         33         34         35         36
          -0.036258   0.022940  -0.045505   0.020207  -0.016099   0.023914

             37         38
          -0.004321  -0.045419
 
 RMSQ FORCE :   0.0245804  MAXIMUM :   0.0003000  CONVERGED : NO
 MAX FORCE  :   0.0455052  MAXIMUM :   0.0004500  CONVERGED : NO
 RMSQ FORCE6:   4.9754196  MAXIMUM6:   0.0003000  CONVERGED : NO
 MAX FORCE6 :   4.9544948  MAXIMUM6:   0.0004500  CONVERGED : NO
 


 HESSIAN EIGENVALUES


                1           2           3           4           5           6
             1.00000     1.00000     1.00000     1.00000     1.00000     1.00000
 


                7           8           9          10          11          12
             1.00000     1.00000     1.00000     1.00000     1.00000     1.00000
 


               13          14          15          16          17          18
             1.00000     1.00000     1.00000     1.00000     1.00000     1.00000
 


               19          20          21          22          23          24
             1.00000     1.00000     1.00000     1.00000     1.00000     1.00000
 


               25          26          27          28          29          30
             1.00000     1.00000     1.00000     1.00000     1.00000     1.00000
 


               31          32          33          34          35          36
             1.00000     1.00000     1.00000     1.00000     1.00000     1.00000
 


               37          38
             1.00000     1.00000
 


 LAMBDA FOR LMQA STEP: 0.00

  |TANGENTIAL STEP| =   0.151524  |PARALLEL STEP| =   0.001510


 STEP IN NORMAL COORDINATES

              1          2          3          4          5          6
          -0.016021   0.028711   0.018411  -0.005815  -0.030747  -0.002683

              7          8          9         10         11         12
          -0.041299   0.014566   0.001220  -0.019136  -0.010747  -0.000957

             13         14         15         16         17         18
           0.049368  -0.029465   0.016427   0.038398  -0.031980   0.035411

             19         20         21         22         23         24
          -0.013091  -0.017430  -0.001282   0.028851   0.001231  -0.012147

             25         26         27         28         29         30
          -0.006855  -0.033890   0.027019   0.008447   0.012534  -0.009444

             31         32         33         34         35         36
          -0.002345  -0.035665   0.021790  -0.046070   0.022801  -0.021712

             37         38         39
           0.021406  -0.004046  -0.042252

 DISPLACEMENT STEP IN ANGSTROM

  NO.  ATOM        X             Y             Z

    1  C       -0.007653      0.012656      0.008295
    2  C       -0.001925     -0.016311     -0.005499
    3  C       -0.017324      0.006612      0.000143
    4  H       -0.007634     -0.006473      0.000047
    5  C        0.029573     -0.013002      0.002648
    6  C        0.014271     -0.003694      0.007408
    7  H       -0.010141     -0.004006      0.001313
    8  H        0.004371      0.008461     -0.002319
    9  H       -0.011746     -0.008707     -0.002073
   10  H       -0.009754      0.015204     -0.010983
   11  H       -0.004429     -0.005091     -0.008515
   12  H       -0.025681      0.028488     -0.024247
   13  H        0.013755      0.010804     -0.004490
   14  H       -0.019388     -0.002041      0.006786
   15  H        0.012164      0.010790     -0.000380


 ACTIVE CARTESIAN DISPLACEMENT STEP

              1          2          3          4          5          6
          -0.016021   0.028711   0.018411  -0.005815  -0.030747  -0.002683

              7          8          9         10         11         12
          -0.041299   0.014566   0.001220  -0.019136  -0.010747  -0.000957

             13         14         15         16         17         18
           0.049368  -0.029465   0.016427   0.038398  -0.031980   0.035411

             19         20         21         22         23         24
          -0.013091  -0.017430  -0.001282   0.028851   0.001231  -0.012147

             25         26         27         28         29         30
          -0.006855  -0.033890   0.027019   0.008447   0.012534  -0.009444

             31         32         33         34         35         36
          -0.002345  -0.035665   0.021790  -0.046070   0.022801  -0.021712

             37         38         39
           0.021406  -0.004046  -0.042252
 
 PREDICTED ENERGY CHANGE: -0.011313425
 
 INTERPOLATION DISTANCE: 7.6052563935
 
 *** SCFTOL TIGHTEN TO 0.100E-06 ***
 
 *** CDFTOL TIGHTEN TO 0.750E-04 ***


 COORDINATES OF OPTIMIZATION STEP 1 IN ANGSTROM

  NO.  ATOM        X              Y              Z        Z-ATOM   MASS   TYPE

    1  C         1.197687       0.272596       0.396139       6    12.011  QM
    2  C         2.067743      -0.613704      -0.129221       6    12.011  QM
    3  C         0.164707       0.965947      -0.389099       6    12.011  QM
    4  H         2.866683      -1.051140       0.464475       1     1.008  QM
    5  C        -1.430971       0.441856       0.199975       6    12.011  QM
    6  C        -1.792290      -1.000141      -0.036136       6    12.011  QM
    7  H         2.068193      -0.816965      -1.198873       1     1.008  QM
    8  H         1.235585       0.463627       1.469067       1     1.008  QM
    9  H        -2.814030      -1.266138       0.328895       1     1.008  QM
   10  H        -0.833049      -1.582787       0.459573       1     1.008  QM
   11  H        -1.729227      -1.282284      -1.086445       1     1.008  QM
   12  H        -2.066878       1.121385      -0.305414       1     1.008  QM
   13  H         0.254865       0.717217      -1.467424       1     1.008  QM
   14  H        -1.609198       0.722810       1.241299       1     1.008  QM
   15  H         0.305245       2.064902      -0.291575       1     1.008  QM


 
 NEW SCF-ENERGY CALCULATED IN 11 CYCLES
 

 TOTAL ENERGY    =       -196.216162682

 ENERGY CHANGE =         -0.015105077
 ENERGY RATIO  =          1.335146336
 TRUST RADIUS  =          0.200000000
 
 BFGS DELTA*GAMMA: 0.147E-01
 
 BFGS DELTA*DE2*DELTA: 0.230E-01
 
 *** ENTERING OPTIMIZATION CYCLE: 2 ***
 

 PROJECTED CARTESIAN GRADIENTS IN A.U.

  NO.  ATOM        X             Y             Z

    1  C       -0.003260      0.013090      0.001565
    2  C        0.005624     -0.000994     -0.001051
    3  C        0.051569      0.012555     -0.017367
    4  H        0.001088      0.008138     -0.003721
    5  C       -0.036621     -0.033685      0.019744
    6  C       -0.041953      0.016616     -0.011492
    7  H        0.002417      0.003244      0.006292
    8  H        0.002454     -0.001659     -0.006858
    9  H       -0.010138     -0.001470     -0.001514
   10  H        0.054802     -0.012140      0.016849
   11  H        0.004575     -0.003095      0.013933
   12  H        0.023838     -0.020508      0.022623
   13  H        0.005513     -0.000348     -0.003732
   14  H       -0.010467     -0.000967     -0.010248
   15  H        0.010980      0.002628     -0.003935


 ACTIVE CARTESIAN GRADIENTS

              1          2          3          4          5          6
          -0.003613   0.015591   0.001581   0.006492   0.008025   0.001848

              7          8          9         10         11         12
           0.062071   0.013641  -0.020193   0.006164   0.011040  -0.003857

             13         14         15         16         17         18
          -0.023645  -0.029428   0.014653  -0.047445   0.023835  -0.019209

             19         20         21         22         23         24
          -0.008684   0.002007   0.003690  -0.009734  -0.005760  -0.007211

             25         26         27         28         29         30
          -0.029941   0.013221  -0.015223   0.032724  -0.009563   0.006330

             31         32         33         34         35         36
          -0.006867   0.007359   0.004949   0.018780  -0.018162   0.027188

             37         38         39
          -0.001928  -0.001425  -0.009158


 FULL LOCAL GRADIENT

              1          2          3          4          5          6
          -0.085371  -0.013142  -0.004368  -0.010034  -0.008492  -0.001827

              7          8          9         10         11         12
          -0.027958   0.005908   0.008869  -0.011495  -0.019952  -0.003368

             13         14         15         16         17         18
           0.006376   0.022315  -0.008713   0.006633  -0.019660   0.016531

             19         20         21         22         23         24
          -0.023216  -0.019564  -0.006921   0.018882   0.009105  -0.006010

             25         26         27         28         29         30
          -0.003759  -0.017972   0.013156  -0.003862   0.015781  -0.009039

             31         32         33         34         35         36
          -0.016153  -0.012021   0.009396  -0.010951  -0.002066   0.002516

             37         38         39
           0.013843   0.000021  -0.026559


 TANGENTIAL LOCAL GRADIENTS IN A.U.

              1          2          3          4          5          6
          -0.013142  -0.004368  -0.010034  -0.008492  -0.001827  -0.027958

              7          8          9         10         11         12
           0.005908   0.008869  -0.011495  -0.019952  -0.003368   0.006376

             13         14         15         16         17         18
           0.022315  -0.008713   0.006633  -0.019660   0.016531  -0.023216

             19         20         21         22         23         24
          -0.019564  -0.006921   0.018882   0.009105  -0.006010  -0.003759

             25         26         27         28         29         30
          -0.017972   0.013156  -0.003862   0.015781  -0.009039  -0.016153

             31         32         33         34         35         36
          -0.012021   0.009396  -0.010951  -0.002066   0.002516   0.013843

             37         38
           0.000021  -0.026559

 COSANG =         0.624760299
 
 RMSQ FORCE :   0.0135193  MAXIMUM :   0.0003000  CONVERGED : NO
 MAX FORCE  :   0.0279575  MAXIMUM :   0.0004500  CONVERGED : NO
 RMSQ FORCE6:   4.4600467  MAXIMUM6:   0.0003000  CONVERGED : NO
 MAX FORCE6 :   4.4471369  MAXIMUM6:   0.0004500  CONVERGED : NO
 RMSQ DR    :   0.0242644  MAXIMUM :   0.0012000  CONVERGED : NO
 MAX DR     :   0.0493681  MAXIMUM :   0.0018000  CONVERGED : NO
 


 HESSIAN EIGENVALUES


                1           2           3           4           5           6
             0.42556     1.00000     1.00000     1.00000     1.00000     1.00000
 


                7           8           9          10          11          12
             1.00000     1.00000     1.00000     1.00000     1.00000     1.00000
 


               13          14          15          16          17          18
             1.00000     1.00000     1.00000     1.00000     1.00000     1.00000
 


               19          20          21          22          23          24
             1.00000     1.00000     1.00000     1.00000     1.00000     1.00000
 


               25          26          27          28          29          30
             1.00000     1.00000     1.00000     1.00000     1.00000     1.00000
 


               31          32          33          34          35          36
             1.00000     1.00000     1.00000     1.00000     1.00000     1.00000
 


               37          38
             1.00000     1.49919
 


 LAMBDA FOR LMQA STEP: 0.00

  |TANGENTIAL STEP| =   0.179278  |PARALLEL STEP| =   0.002113


 STEP IN NORMAL COORDINATES

              1          2          3          4          5          6
           0.011626   0.003787  -0.000739  -0.027474  -0.032757  -0.003495

              7          8          9         10         11         12
          -0.063217   0.006379   0.019591  -0.023724  -0.031490  -0.002767

             13         14         15         16         17         18
           0.039373   0.024252  -0.009033   0.049196  -0.047113   0.042838

             19         20         21         22         23         24
          -0.025220  -0.030509  -0.009881   0.038655   0.013475  -0.010210

             25         26         27         28         29         30
           0.001634  -0.041623   0.032893  -0.010907   0.028059  -0.017280

             31         32         33         34         35         36
          -0.019992  -0.033609   0.021288  -0.039464   0.010947  -0.011610

             37         38         39
           0.029225  -0.001570  -0.057963

 DISPLACEMENT STEP IN ANGSTROM

  NO.  ATOM        X             Y             Z

    1  C        0.005550      0.001828     -0.000074
    2  C       -0.013954     -0.010683     -0.000111
    3  C       -0.028132      0.004892      0.009310
    4  H       -0.008760     -0.013072     -0.000020
    5  C        0.026673      0.013039     -0.009725
    6  C        0.026708     -0.019644      0.012584
    7  H       -0.015987     -0.007883     -0.003138
    8  H        0.008692      0.013998      0.001752
    9  H       -0.007278     -0.013902     -0.002597
   10  H       -0.019196      0.021248     -0.017744
   11  H       -0.006314     -0.007803     -0.008839
   12  H       -0.019674      0.018966     -0.018889
   13  H        0.020284      0.017497     -0.003504
   14  H       -0.025839     -0.006768      0.010103
   15  H        0.015924      0.014201      0.001506


 ACTIVE CARTESIAN DISPLACEMENT STEP

              1          2          3          4          5          6
           0.011626   0.003787  -0.000739  -0.027474  -0.032757  -0.003495

              7          8          9         10         11         12
          -0.063217   0.006379   0.019591  -0.023724  -0.031490  -0.002767

             13         14         15         16         17         18
           0.039373   0.024252  -0.009033   0.049196  -0.047113   0.042838

             19         20         21         22         23         24
          -0.025220  -0.030509  -0.009881   0.038655   0.013475  -0.010210

             25         26         27         28         29         30
           0.001634  -0.041623   0.032893  -0.010907   0.028059  -0.017280

             31         32         33         34         35         36
          -0.019992  -0.033609   0.021288  -0.039464   0.010947  -0.011610

             37         38         39
           0.029225  -0.001570  -0.057963
 
 PREDICTED ENERGY CHANGE: -0.006975536
 
 INTERPOLATION DISTANCE: 7.6052563935


 COORDINATES OF OPTIMIZATION STEP 2 IN ANGSTROM

  NO.  ATOM        X              Y              Z        Z-ATOM   MASS   TYPE

    1  C         1.203237       0.274424       0.396065       6    12.011  QM
    2  C         2.053789      -0.624387      -0.129331       6    12.011  QM
    3  C         0.136574       0.970840      -0.379790       6    12.011  QM
    4  H         2.857923      -1.064212       0.464455       1     1.008  QM
    5  C        -1.404298       0.454894       0.190250       6    12.011  QM
    6  C        -1.765582      -1.019786      -0.023552       6    12.011  QM
    7  H         2.052205      -0.824848      -1.202011       1     1.008  QM
    8  H         1.244277       0.477625       1.470819       1     1.008  QM
    9  H        -2.821308      -1.280040       0.326298       1     1.008  QM
   10  H        -0.852246      -1.561539       0.441829       1     1.008  QM
   11  H        -1.735541      -1.290087      -1.095284       1     1.008  QM
   12  H        -2.086552       1.140352      -0.324302       1     1.008  QM
   13  H         0.275149       0.734715      -1.470928       1     1.008  QM
   14  H        -1.635037       0.716042       1.251401       1     1.008  QM
   15  H         0.321169       2.079103      -0.290069       1     1.008  QM


 
 NEW SCF-ENERGY CALCULATED IN 12 CYCLES
 

 TOTAL ENERGY    =       -196.225501245

 ENERGY CHANGE =         -0.009338562
 ENERGY RATIO  =          1.338759092
 TRUST RADIUS  =          0.300000000
 
 BFGS DELTA*GAMMA: 0.975E-02
 
 BFGS DELTA*DE2*DELTA: 0.142E-01
 
 *** ENTERING OPTIMIZATION CYCLE: 3 ***
 

 PROJECTED CARTESIAN GRADIENTS IN A.U.

  NO.  ATOM        X             Y             Z

    1  C        0.002657      0.006599      0.000365
    2  C       -0.005880     -0.000582      0.001002
    3  C        0.029913      0.014347     -0.013398
    4  H        0.000608      0.005347     -0.001263
    5  C       -0.013349     -0.031735      0.013267
    6  C       -0.021326      0.006077     -0.000837
    7  H        0.001578      0.003968      0.004671
    8  H       -0.000224     -0.001122     -0.004101
    9  H       -0.025832     -0.002272     -0.003156
   10  H        0.035043      0.001478      0.004868
   11  H        0.000914     -0.001289      0.001433
   12  H        0.007961     -0.000365      0.009043
   13  H        0.010100      0.000896     -0.010834
   14  H       -0.017335      0.000810      0.001543
   15  H        0.014754      0.010823     -0.003581


 ACTIVE CARTESIAN GRADIENTS

              1          2          3          4          5          6
           0.002945   0.007735   0.000105  -0.005692   0.002328   0.002370

              7          8          9         10         11         12
           0.035769   0.015375  -0.015605   0.003185   0.008031  -0.002284

             13         14         15         16         17         18
          -0.005527  -0.029441   0.010774  -0.020133   0.001676  -0.000014

             19         20         21         22         23         24
          -0.002744   0.002189   0.002786  -0.003088  -0.004365  -0.004911

             25         26         27         28         29         30
          -0.034562   0.001341  -0.005913   0.025619  -0.001517   0.002549

             31         32         33         34         35         36
          -0.003078  -0.003256   0.002771   0.004580  -0.007750   0.015245

             37         38         39
           0.008024  -0.008844  -0.021001


 FULL LOCAL GRADIENT

              1          2          3          4          5          6
          -0.063147  -0.002966  -0.002542   0.000496  -0.004440  -0.002120

              7          8          9         10         11         12
          -0.008369  -0.002585   0.007679  -0.006563  -0.013806  -0.002659

             13         14         15         16         17         18
          -0.006288   0.024596  -0.006780  -0.005493   0.001224  -0.001960

             19         20         21         22         23         24
          -0.015044  -0.011777  -0.004514   0.007916   0.006146  -0.002504

             25         26         27         28         29         30
           0.013813  -0.004096   0.004232  -0.006132   0.005480  -0.004234

             31         32         33         34         35         36
          -0.012447   0.000376   0.006879   0.001103  -0.005893   0.004402

             37         38         39
          -0.000408   0.007920  -0.003635


 TANGENTIAL LOCAL GRADIENTS IN A.U.

              1          2          3          4          5          6
          -0.002966  -0.002542   0.000496  -0.004440  -0.002120  -0.008369

              7          8          9         10         11         12
          -0.002585   0.007679  -0.006563  -0.013806  -0.002659  -0.006288

             13         14         15         16         17         18
           0.024596  -0.006780  -0.005493   0.001224  -0.001960  -0.015044

             19         20         21         22         23         24
          -0.011777  -0.004514   0.007916   0.006146  -0.002504   0.013813

             25         26         27         28         29         30
          -0.004096   0.004232  -0.006132   0.005480  -0.004234  -0.012447

             31         32         33         34         35         36
           0.000376   0.006879   0.001103  -0.005893   0.004402  -0.000408

             37         38
           0.007920  -0.003635

 COSANG =         0.660758071
 
 RMSQ FORCE :   0.0077445  MAXIMUM :   0.0003000  CONVERGED : NO
 MAX FORCE  :   0.0245956  MAXIMUM :   0.0004500  CONVERGED : NO
 RMSQ FORCE6:   3.8669927  MAXIMUM6:   0.0003000  CONVERGED : NO
 MAX FORCE6 :   3.8539434  MAXIMUM6:   0.0004500  CONVERGED : NO
 RMSQ DR    :   0.0287095  MAXIMUM :   0.0012000  CONVERGED : NO
 MAX DR     :   0.0632166  MAXIMUM :   0.0018000  CONVERGED : NO
 


 HESSIAN EIGENVALUES


                1           2           3           4           5           6
             0.27018     0.99994     1.00000     1.00000     1.00000     1.00000
 


                7           8           9          10          11          12
             1.00000     1.00000     1.00000     1.00000     1.00000     1.00000
 


               13          14          15          16          17          18
             1.00000     1.00000     1.00000     1.00000     1.00000     1.00000
 


               19          20          21          22          23          24
             1.00000     1.00000     1.00000     1.00000     1.00000     1.00000
 


               25          26          27          28          29          30
             1.00000     1.00000     1.00000     1.00000     1.00000     1.00000
 


               31          32          33          34          35          36
             1.00000     1.00000     1.00000     1.00000     1.00000     1.00000
 


               37          38
             1.10611     1.44279
 


 LAMBDA FOR LMQA STEP: 0.00

  |TANGENTIAL STEP| =   0.110525  |PARALLEL STEP| =   0.000803


 STEP IN NORMAL COORDINATES

              1          2          3          4          5          6
           0.003186   0.007046  -0.000283  -0.008725  -0.021595  -0.004371

              7          8          9         10         11         12
          -0.038090  -0.002688   0.017961  -0.017616  -0.026645  -0.003288

             13         14         15         16         17         18
           0.014211   0.033907  -0.008737   0.019129  -0.016516   0.014907

             19         20         21         22         23         24
          -0.026627  -0.026638  -0.008581   0.026178   0.011886  -0.008797

             25         26         27         28         29         30
           0.019449  -0.022324   0.019325  -0.012122   0.015802  -0.011456

             31         32         33         34         35         36
          -0.020306  -0.014740   0.018459  -0.018430  -0.000024  -0.001835

             37         38         39
           0.010986   0.010034  -0.028027

 DISPLACEMENT STEP IN ANGSTROM

  NO.  ATOM        X             Y             Z

    1  C        0.001521      0.003187      0.000015
    2  C       -0.004527     -0.008462     -0.001103
    3  C       -0.017256      0.000096      0.008542
    4  H       -0.007033     -0.010468     -0.001200
    5  C        0.010996      0.017299     -0.007595
    6  C        0.015188     -0.012293      0.004772
    7  H       -0.013232     -0.007762     -0.002935
    8  H        0.008913      0.011740      0.000870
    9  H        0.008273     -0.010848     -0.000575
   10  H       -0.011829      0.009737     -0.009162
   11  H       -0.003318     -0.007340     -0.000427
   12  H       -0.008319      0.003520     -0.009061
   13  H        0.012333      0.013899      0.003338
   14  H       -0.014213     -0.007129      0.001342
   15  H        0.007984      0.005248      0.001824


 ACTIVE CARTESIAN DISPLACEMENT STEP

              1          2          3          4          5          6
           0.003186   0.007046  -0.000283  -0.008725  -0.021595  -0.004371

              7          8          9         10         11         12
          -0.038090  -0.002688   0.017961  -0.017616  -0.026645  -0.003288

             13         14         15         16         17         18
           0.014211   0.033907  -0.008737   0.019129  -0.016516   0.014907

             19         20         21         22         23         24
          -0.026627  -0.026638  -0.008581   0.026178   0.011886  -0.008797

             25         26         27         28         29         30
           0.019449  -0.022324   0.019325  -0.012122   0.015802  -0.011456

             31         32         33         34         35         36
          -0.020306  -0.014740   0.018459  -0.018430  -0.000024  -0.001835

             37         38         39
           0.010986   0.010034  -0.028027
 
 PREDICTED ENERGY CHANGE: -0.002037082
 
 INTERPOLATION DISTANCE: 7.6052563935


 COORDINATES OF OPTIMIZATION STEP 3 IN ANGSTROM

  NO.  ATOM        X              Y              Z        Z-ATOM   MASS   TYPE

    1  C         1.204758       0.277611       0.396081       6    12.011  QM
    2  C         2.049262      -0.632849      -0.130435       6    12.011  QM
    3  C         0.119318       0.970936      -0.371247       6    12.011  QM
    4  H         2.850890      -1.074680       0.463255       1     1.008  QM
    5  C        -1.393302       0.472193       0.182655       6    12.011  QM
    6  C        -1.750394      -1.032078      -0.018780       6    12.011  QM
    7  H         2.038974      -0.832611      -1.204946       1     1.008  QM
    8  H         1.253190       0.489366       1.471689       1     1.008  QM
    9  H        -2.813035      -1.290889       0.325723       1     1.008  QM
   10  H        -0.864075      -1.551802       0.432666       1     1.008  QM
   11  H        -1.738859      -1.297427      -1.095711       1     1.008  QM
   12  H        -2.094871       1.143872      -0.333363       1     1.008  QM
   13  H         0.287482       0.748613      -1.467590       1     1.008  QM
   14  H        -1.649250       0.708913       1.252743       1     1.008  QM
   15  H         0.329153       2.084350      -0.288245       1     1.008  QM


 
 NEW SCF-ENERGY CALCULATED IN 10 CYCLES
 

 TOTAL ENERGY    =       -196.228155224

 ENERGY CHANGE =         -0.002653979
 ENERGY RATIO  =          1.302833458
 TRUST RADIUS  =          0.300000000
 
 BFGS DELTA*GAMMA: 0.299E-02
 
 BFGS DELTA*DE2*DELTA: 0.416E-02
 
 *** ENTERING OPTIMIZATION CYCLE: 4 ***
 

 PROJECTED CARTESIAN GRADIENTS IN A.U.

  NO.  ATOM        X             Y             Z

    1  C        0.000906      0.008261      0.000366
    2  C       -0.004411     -0.006080      0.000072
    3  C        0.017523      0.011073     -0.008677
    4  H       -0.001369      0.004363     -0.001563
    5  C       -0.005980     -0.016858      0.008046
    6  C       -0.008829     -0.006979      0.004566
    7  H        0.000884      0.004795      0.003062
    8  H       -0.001177     -0.001149     -0.002285
    9  H       -0.029265     -0.002137     -0.005409
   10  H        0.019897      0.010029     -0.003731
   11  H       -0.001384      0.000404     -0.002027
   12  H        0.005469      0.002973      0.007416
   13  H        0.013028      0.002797     -0.013020
   14  H       -0.020288     -0.000417      0.005610
   15  H        0.016937      0.014873     -0.003153


 ACTIVE CARTESIAN GRADIENTS

              1          2          3          4          5          6
           0.001005   0.009753   0.000131  -0.004292  -0.004533   0.000992

              7          8          9         10         11         12
           0.021427   0.010643  -0.010892  -0.000210   0.005211  -0.002847

             13         14         15         16         17         18
          -0.000945  -0.014097   0.005514  -0.006963  -0.013009   0.009613

             19         20         21         22         23         24
          -0.000451   0.002645   0.002140  -0.000474  -0.002023  -0.003448

             25         26         27         28         29         30
          -0.032502  -0.003788  -0.002758   0.015538   0.005792  -0.001759

             31         32         33         34         35         36
          -0.004660  -0.004518   0.002108   0.001734  -0.006108   0.013714

             37         38         39
           0.011531  -0.011219  -0.026746


 FULL LOCAL GRADIENT

              1          2          3          4          5          6
          -0.049052  -0.005774  -0.002642  -0.000732   0.002502  -0.000684

              7          8          9         10         11         12
          -0.000935  -0.002303   0.005570  -0.001882  -0.008843  -0.000424

             13         14         15         16         17         18
          -0.006929   0.010762  -0.002925  -0.008482   0.014722  -0.010770

             19         20         21         22         23         24
          -0.008952  -0.007610  -0.003014   0.002913   0.002917  -0.000472

             25         26         27         28         29         30
           0.020032   0.002142   0.001550  -0.002898  -0.003333   0.000735

             31         32         33         34         35         36
          -0.005426   0.002691   0.004220   0.002164  -0.002996  -0.000359

             37         38         39
          -0.006301   0.010510   0.008665


 TANGENTIAL LOCAL GRADIENTS IN A.U.

              1          2          3          4          5          6
          -0.005774  -0.002642  -0.000732   0.002502  -0.000684  -0.000935

              7          8          9         10         11         12
          -0.002303   0.005570  -0.001882  -0.008843  -0.000424  -0.006929

             13         14         15         16         17         18
           0.010762  -0.002925  -0.008482   0.014722  -0.010770  -0.008952

             19         20         21         22         23         24
          -0.007610  -0.003014   0.002913   0.002917  -0.000472   0.020032

             25         26         27         28         29         30
           0.002142   0.001550  -0.002898  -0.003333   0.000735  -0.005426

             31         32         33         34         35         36
           0.002691   0.004220   0.002164  -0.002996  -0.000359  -0.006301

             37         38
           0.010510   0.008665

 COSANG =         0.695792885
 
 RMSQ FORCE :   0.0065494  MAXIMUM :   0.0003000  CONVERGED : NO
 MAX FORCE  :   0.0200322  MAXIMUM :   0.0004500  CONVERGED : NO
 RMSQ FORCE6:   3.1581473  MAXIMUM6:   0.0003000  CONVERGED : NO
 MAX FORCE6 :   3.1496315  MAXIMUM6:   0.0004500  CONVERGED : NO
 RMSQ DR    :   0.0176987  MAXIMUM :   0.0012000  CONVERGED : NO
 MAX DR     :   0.0380895  MAXIMUM :   0.0018000  CONVERGED : NO
 


 HESSIAN EIGENVALUES


                1           2           3           4           5           6
             0.20498     0.97196     0.99999     1.00000     1.00000     1.00000
 


                7           8           9          10          11          12
             1.00000     1.00000     1.00000     1.00000     1.00000     1.00000
 


               13          14          15          16          17          18
             1.00000     1.00000     1.00000     1.00000     1.00000     1.00000
 


               19          20          21          22          23          24
             1.00000     1.00000     1.00000     1.00000     1.00000     1.00000
 


               25          26          27          28          29          30
             1.00000     1.00000     1.00000     1.00000     1.00000     1.00000
 


               31          32          33          34          35          36
             1.00000     1.00000     1.00000     1.00000     1.00000     1.00190
 


               37          38
             1.14027     1.34573
 


 LAMBDA FOR LMQA STEP: 0.00

  |TANGENTIAL STEP| =   0.081828  |PARALLEL STEP| =   0.000440


 STEP IN NORMAL COORDINATES

              1          2          3          4          5          6
           0.005331  -0.000586  -0.002029  -0.005763  -0.008470  -0.002925

              7          8          9         10         11         12
          -0.021931  -0.003738   0.015931  -0.011201  -0.023464  -0.001665

             13         14         15         16         17         18
           0.001529   0.026188  -0.006356  -0.000562   0.010361  -0.005449

             19         20         21         22         23         24
          -0.027648  -0.025575  -0.008256   0.018946   0.009569  -0.007887

             25         26         27         28         29         30
           0.030348  -0.009655   0.012300  -0.007224   0.003356  -0.004659

             31         32         33         34         35         36
          -0.016894  -0.005856   0.015961  -0.008396  -0.003455  -0.000893

             37         38         39
          -0.001026   0.017903  -0.005204

 DISPLACEMENT STEP IN ANGSTROM

  NO.  ATOM        X             Y             Z

    1  C        0.002545     -0.000199     -0.000815
    2  C       -0.003152     -0.002482     -0.000152
    3  C       -0.009969     -0.001205      0.007156
    4  H       -0.004672     -0.009542     -0.000939
    5  C        0.002804      0.013553     -0.005923
    6  C        0.006669     -0.002446     -0.000808
    7  H       -0.011521     -0.008516     -0.002680
    8  H        0.009159      0.010782      0.000320
    9  H        0.018249     -0.009247      0.002062
   10  H       -0.004600      0.000233     -0.001520
   11  H       -0.000885     -0.007772      0.003824
   12  H       -0.003760     -0.003742     -0.005558
   13  H        0.006000      0.010803      0.008088
   14  H       -0.005631     -0.006311     -0.003904
   15  H        0.001471     -0.001615      0.002178


 ACTIVE CARTESIAN DISPLACEMENT STEP

              1          2          3          4          5          6
           0.005331  -0.000586  -0.002029  -0.005763  -0.008470  -0.002925

              7          8          9         10         11         12
          -0.021931  -0.003738   0.015931  -0.011201  -0.023464  -0.001665

             13         14         15         16         17         18
           0.001529   0.026188  -0.006356  -0.000562   0.010361  -0.005449

             19         20         21         22         23         24
          -0.027648  -0.025575  -0.008256   0.018946   0.009569  -0.007887

             25         26         27         28         29         30
           0.030348  -0.009655   0.012300  -0.007224   0.003356  -0.004659

             31         32         33         34         35         36
          -0.016894  -0.005856   0.015961  -0.008396  -0.003455  -0.000893

             37         38         39
          -0.001026   0.017903  -0.005204
 
 PREDICTED ENERGY CHANGE: -0.001192571
 
 INTERPOLATION DISTANCE: 7.6052563935


 COORDINATES OF OPTIMIZATION STEP 4 IN ANGSTROM

  NO.  ATOM        X              Y              Z        Z-ATOM   MASS   TYPE

    1  C         1.207303       0.277412       0.395265       6    12.011  QM
    2  C         2.046110      -0.635330      -0.130586       6    12.011  QM
    3  C         0.109349       0.969731      -0.364092       6    12.011  QM
    4  H         2.846218      -1.084223       0.462316       1     1.008  QM
    5  C        -1.390498       0.485746       0.176732       6    12.011  QM
    6  C        -1.743725      -1.034524      -0.019587       6    12.011  QM
    7  H         2.027453      -0.841126      -1.207627       1     1.008  QM
    8  H         1.262349       0.500147       1.472009       1     1.008  QM
    9  H        -2.794786      -1.300135       0.327785       1     1.008  QM
   10  H        -0.868675      -1.551569       0.431146       1     1.008  QM
   11  H        -1.739744      -1.305200      -1.091887       1     1.008  QM
   12  H        -2.098632       1.140130      -0.338922       1     1.008  QM
   13  H         0.293482       0.759417      -1.459502       1     1.008  QM
   14  H        -1.654882       0.702601       1.248839       1     1.008  QM
   15  H         0.330624       2.082735      -0.286067       1     1.008  QM


 
 NEW SCF-ENERGY CALCULATED IN 11 CYCLES
 

 TOTAL ENERGY    =       -196.230124092

 ENERGY CHANGE =         -0.001968868
 ENERGY RATIO  =          1.650944006
 TRUST RADIUS  =          0.300000000
 
 BFGS DELTA*GAMMA: 0.881E-03
 
 BFGS DELTA*DE2*DELTA: 0.244E-02
 
 *** ENTERING OPTIMIZATION CYCLE: 5 ***
 

 PROJECTED CARTESIAN GRADIENTS IN A.U.

  NO.  ATOM        X             Y             Z

    1  C        0.004800      0.004917     -0.003183
    2  C       -0.005366     -0.004084      0.002621
    3  C        0.011596      0.008219     -0.006142
    4  H       -0.000976      0.003226     -0.001131
    5  C       -0.005327     -0.005179      0.005713
    6  C       -0.007288     -0.013588      0.005003
    7  H        0.000915      0.004730      0.000517
    8  H       -0.001241     -0.000577     -0.000091
    9  H       -0.024982     -0.002558     -0.006934
   10  H        0.014741      0.011288     -0.006030
   11  H       -0.001975      0.000683     -0.000244
   12  H        0.007395      0.000142      0.009304
   13  H        0.014553      0.004219     -0.011744
   14  H       -0.020454     -0.002540      0.005902
   15  H        0.017492      0.014923     -0.003400


 ACTIVE CARTESIAN GRADIENTS

              1          2          3          4          5          6
           0.005321   0.005680  -0.004141  -0.004762  -0.004039   0.001816

              7          8          9         10         11         12
           0.015150   0.007162  -0.008808  -0.000117   0.003255  -0.002527

             13         14         15         16         17         18
          -0.000975  -0.001433   0.002431  -0.007107  -0.016480   0.010629

             19         20         21         22         23         24
          -0.000619   0.002081  -0.000444  -0.000428  -0.000402  -0.002068

             25         26         27         28         29         30
          -0.027742  -0.004471  -0.003545   0.010526   0.007909  -0.003847

             31         32         33         34         35         36
          -0.007095  -0.002527   0.002838   0.002794  -0.006976   0.015226

             37         38         39
           0.011660  -0.009712  -0.028077


 FULL LOCAL GRADIENT

              1          2          3          4          5          6
          -0.044507   0.000190   0.001461  -0.001024   0.001785  -0.001447

              7          8          9         10         11         12
           0.002941  -0.000734   0.004656  -0.001418  -0.005914   0.000009

             13         14         15         16         17         18
          -0.005132  -0.001211  -0.000514  -0.004403   0.017735  -0.011473

             19         20         21         22         23         24
          -0.006327  -0.005739  -0.000189   0.002216   0.001049  -0.000882

             25         26         27         28         29         30
           0.017876   0.003205   0.002520  -0.000494  -0.005994   0.003062

             31         32         33         34         35         36
          -0.000909   0.001069   0.002243   0.000443  -0.000541  -0.003878

             37         38         39
          -0.007121   0.009002   0.012013


 TANGENTIAL LOCAL GRADIENTS IN A.U.

              1          2          3          4          5          6
           0.000190   0.001461  -0.001024   0.001785  -0.001447   0.002941

              7          8          9         10         11         12
          -0.000734   0.004656  -0.001418  -0.005914   0.000009  -0.005132

             13         14         15         16         17         18
          -0.001211  -0.000514  -0.004403   0.017735  -0.011473  -0.006327

             19         20         21         22         23         24
          -0.005739  -0.000189   0.002216   0.001049  -0.000882   0.017876

             25         26         27         28         29         30
           0.003205   0.002520  -0.000494  -0.005994   0.003062  -0.000909

             31         32         33         34         35         36
           0.001069   0.002243   0.000443  -0.000541  -0.003878  -0.007121

             37         38
           0.009002   0.012013

 COSANG =         0.879703972
 
 RMSQ FORCE :   0.0059162  MAXIMUM :   0.0003000  CONVERGED : NO
 MAX FORCE  :   0.0178757  MAXIMUM :   0.0004500  CONVERGED : NO
 RMSQ FORCE6:   2.2334405  MAXIMUM6:   0.0003000  CONVERGED : NO
 MAX FORCE6 :   2.2281148  MAXIMUM6:   0.0004500  CONVERGED : NO
 RMSQ DR    :   0.0131032  MAXIMUM :   0.0012000  CONVERGED : NO
 MAX DR     :   0.0303475  MAXIMUM :   0.0018000  CONVERGED : NO
 


 HESSIAN EIGENVALUES


                1           2           3           4           5           6
             0.10529     0.59181     0.99998     1.00000     1.00000     1.00000
 


                7           8           9          10          11          12
             1.00000     1.00000     1.00000     1.00000     1.00000     1.00000
 


               13          14          15          16          17          18
             1.00000     1.00000     1.00000     1.00000     1.00000     1.00000
 


               19          20          21          22          23          24
             1.00000     1.00000     1.00000     1.00000     1.00000     1.00000
 


               25          26          27          28          29          30
             1.00000     1.00000     1.00000     1.00000     1.00000     1.00000
 


               31          32          33          34          35          36
             1.00000     1.00000     1.00000     1.00000     1.00056     1.02781
 


               37          38
             1.06126     1.61688
 


 LAMBDA FOR LMQA STEP: 0.00

  |TANGENTIAL STEP| =   0.196508  |PARALLEL STEP| =   0.002539


 STEP IN NORMAL COORDINATES

              1          2          3          4          5          6
           0.005594   0.000564   0.002314  -0.011176  -0.014983  -0.009415

              7          8          9         10         11         12
          -0.035504  -0.006516   0.039135  -0.025532  -0.056399  -0.004112

             13         14         15         16         17         18
          -0.007717   0.044471  -0.012766  -0.010905   0.051460  -0.030267

             19         20         21         22         23         24
          -0.071538  -0.064142  -0.015449   0.044060   0.021057  -0.021793

             25         26         27         28         29         30
           0.079615  -0.014276   0.029123  -0.010140  -0.002627  -0.003618

             31         32         33         34         35         36
          -0.036923  -0.011259   0.035870  -0.014611  -0.010852  -0.004674

             37         38         39
          -0.012237   0.048870   0.008258

 DISPLACEMENT STEP IN ANGSTROM

  NO.  ATOM        X             Y             Z

    1  C        0.002670      0.000318      0.001147
    2  C       -0.005731     -0.004714     -0.002832
    3  C       -0.015604     -0.002163      0.016415
    4  H       -0.011079     -0.023069     -0.002954
    5  C       -0.000163      0.023947     -0.013777
    6  C        0.012411      0.006159     -0.005929
    7  H       -0.028804     -0.022736     -0.004139
    8  H        0.024025      0.026490     -0.001628
    9  H        0.050743     -0.021961      0.009228
   10  H       -0.004150     -0.007105      0.003169
   11  H        0.000016     -0.020456      0.010523
   12  H       -0.007484     -0.013500     -0.012968
   13  H        0.008491      0.024059      0.023342
   14  H       -0.007047     -0.013506     -0.014161
   15  H       -0.002564     -0.009502      0.006770


 ACTIVE CARTESIAN DISPLACEMENT STEP

              1          2          3          4          5          6
           0.005594   0.000564   0.002314  -0.011176  -0.014983  -0.009415

              7          8          9         10         11         12
          -0.035504  -0.006516   0.039135  -0.025532  -0.056399  -0.004112

             13         14         15         16         17         18
          -0.007717   0.044471  -0.012766  -0.010905   0.051460  -0.030267

             19         20         21         22         23         24
          -0.071538  -0.064142  -0.015449   0.044060   0.021057  -0.021793

             25         26         27         28         29         30
           0.079615  -0.014276   0.029123  -0.010140  -0.002627  -0.003618

             31         32         33         34         35         36
          -0.036923  -0.011259   0.035870  -0.014611  -0.010852  -0.004674

             37         38         39
          -0.012237   0.048870   0.008258
 
 PREDICTED ENERGY CHANGE: -0.002473999
 
 INTERPOLATION DISTANCE: 7.6052563935


 COORDINATES OF OPTIMIZATION STEP 5 IN ANGSTROM

  NO.  ATOM        X              Y              Z        Z-ATOM   MASS   TYPE

    1  C         1.209973       0.277730       0.396412       6    12.011  QM
    2  C         2.040379      -0.640044      -0.133418       6    12.011  QM
    3  C         0.093745       0.967568      -0.347677       6    12.011  QM
    4  H         2.835139      -1.107291       0.459362       1     1.008  QM
    5  C        -1.390661       0.509692       0.162954       6    12.011  QM
    6  C        -1.731314      -1.028365      -0.025517       6    12.011  QM
    7  H         1.998650      -0.863862      -1.211766       1     1.008  QM
    8  H         1.286374       0.526637       1.470380       1     1.008  QM
    9  H        -2.744043      -1.322096       0.337013       1     1.008  QM
   10  H        -0.872825      -1.558674       0.434315       1     1.008  QM
   11  H        -1.739728      -1.325656      -1.081364       1     1.008  QM
   12  H        -2.106116       1.126630      -0.351890       1     1.008  QM
   13  H         0.301973       0.783476      -1.436160       1     1.008  QM
   14  H        -1.661929       0.689095       1.234678       1     1.008  QM
   15  H         0.328061       2.073233      -0.279297       1     1.008  QM


 
 NEW SCF-ENERGY CALCULATED IN 11 CYCLES
 

 TOTAL ENERGY    =       -196.233428707

 ENERGY CHANGE =         -0.003304615
 ENERGY RATIO  =          1.335738295
 TRUST RADIUS  =          0.300000000
 
 BFGS DELTA*GAMMA: 0.356E-02
 
 BFGS DELTA*DE2*DELTA: 0.521E-02
 
 *** ENTERING OPTIMIZATION CYCLE: 6 ***
 

 PROJECTED CARTESIAN GRADIENTS IN A.U.

  NO.  ATOM        X             Y             Z

    1  C        0.009199      0.001918     -0.006654
    2  C       -0.002331     -0.001475      0.004101
    3  C        0.004699      0.002353     -0.001857
    4  H        0.000971      0.001090      0.000432
    5  C       -0.008188      0.013045      0.001414
    6  C       -0.011955     -0.018636      0.003260
    7  H        0.001444      0.004206     -0.003081
    8  H       -0.000606      0.001056      0.002250
    9  H       -0.010448     -0.004563     -0.009563
   10  H        0.011871      0.007383     -0.005202
   11  H       -0.002140     -0.000580      0.006236
   12  H        0.013670     -0.009150      0.015040
   13  H        0.016330      0.006902     -0.006316
   14  H       -0.018803     -0.007451      0.004216
   15  H        0.017318      0.010757     -0.004927


 ACTIVE CARTESIAN GRADIENTS

              1          2          3          4          5          6
           0.010199   0.002004  -0.008373  -0.000561  -0.001759   0.000887

              7          8          9         10         11         12
           0.008274   0.001069  -0.005190   0.002028   0.000307  -0.001327

             13         14         15         16         17         18
          -0.003949   0.018265  -0.003107  -0.016533  -0.012370   0.006810

             19         20         21         22         23         24
          -0.002907   0.000842  -0.004589  -0.002275   0.002618  -0.001173

             25         26         27         28         29         30
          -0.015767  -0.003063  -0.008039   0.004908   0.007513  -0.005518

             31         32         33         34         35         36
          -0.012114   0.002736   0.004899   0.007150  -0.009983   0.019749

             37         38         39
           0.009930  -0.002676  -0.027444


 FULL LOCAL GRADIENT

              1          2          3          4          5          6
          -0.040912   0.006304   0.005291  -0.005465  -0.000170  -0.000503

              7          8          9         10         11         12
           0.004778   0.002752   0.002720  -0.002809  -0.001630  -0.000098

             13         14         15         16         17         18
           0.000333  -0.019853   0.004045   0.009305   0.013191  -0.007388

             19         20         21         22         23         24
          -0.002674  -0.003835   0.004075   0.003723  -0.002109  -0.001370

             25         26         27         28         29         30
           0.007612   0.002168   0.007162   0.002528  -0.006121   0.004961

             31         32         33         34         35         36
           0.006202  -0.003831  -0.001049  -0.004502   0.003825  -0.009800

             37         38         39
          -0.005767   0.001807   0.012770


 TANGENTIAL LOCAL GRADIENTS IN A.U.

              1          2          3          4          5          6
           0.006304   0.005291  -0.005465  -0.000170  -0.000503   0.004778

              7          8          9         10         11         12
           0.002752   0.002720  -0.002809  -0.001630  -0.000098   0.000333

             13         14         15         16         17         18
          -0.019853   0.004045   0.009305   0.013191  -0.007388  -0.002674

             19         20         21         22         23         24
          -0.003835   0.004075   0.003723  -0.002109  -0.001370   0.007612

             25         26         27         28         29         30
           0.002168   0.007162   0.002528  -0.006121   0.004961   0.006202

             31         32         33         34         35         36
          -0.003831  -0.001049  -0.004502   0.003825  -0.009800  -0.005767

             37         38
           0.001807   0.012770

 COSANG =         0.595818027
 
 RMSQ FORCE :   0.0062784  MAXIMUM :   0.0003000  CONVERGED : NO
 MAX FORCE  :   0.0198528  MAXIMUM :   0.0004500  CONVERGED : NO
 RMSQ FORCE6:   0.0088289  MAXIMUM6:   0.0003000  CONVERGED : NO
 MAX FORCE6 :   0.0122488  MAXIMUM6:   0.0004500  CONVERGED : NO
 RMSQ DR    :   0.0314691  MAXIMUM :   0.0012000  CONVERGED : NO
 MAX DR     :   0.0796146  MAXIMUM :   0.0018000  CONVERGED : NO
 


 HESSIAN EIGENVALUES


                1           2           3           4           5           6
             0.07308     0.50894     0.99996     0.99999     1.00000     1.00000
 


                7           8           9          10          11          12
             1.00000     1.00000     1.00000     1.00000     1.00000     1.00000
 


               13          14          15          16          17          18
             1.00000     1.00000     1.00000     1.00000     1.00000     1.00000
 


               19          20          21          22          23          24
             1.00000     1.00000     1.00000     1.00000     1.00000     1.00000
 


               25          26          27          28          29          30
             1.00000     1.00000     1.00000     1.00000     1.00000     1.00000
 


               31          32          33          34          35          36
             1.00000     1.00000     1.00000     1.00053     1.00592     1.03582
 


               37          38
             1.09017     1.74309
 


 LAMBDA FOR LMQA STEP: 0.00

  |TANGENTIAL STEP| =   0.124068  |PARALLEL STEP| =   0.001012


 STEP IN NORMAL COORDINATES

              1          2          3          4          5          6
          -0.000872   0.000149   0.005528  -0.012785  -0.007991  -0.005131

              7          8          9         10         11         12
          -0.010069   0.001168   0.023845  -0.018293  -0.035527  -0.003945

             13         14         15         16         17         18
          -0.009059   0.006939  -0.003363  -0.001338   0.041339  -0.024864

             19         20         21         22         23         24
          -0.047410  -0.042728  -0.005194   0.030502   0.010380  -0.015520

             25         26         27         28         29         30
           0.046005  -0.006145   0.023573  -0.000443  -0.005555   0.002206

             31         32         33         34         35         36
          -0.018389  -0.009822   0.019853  -0.010163  -0.006154  -0.008359

             37         38         39
          -0.011784   0.027999   0.016341

 DISPLACEMENT STEP IN ANGSTROM

  NO.  ATOM        X             Y             Z

    1  C       -0.000416      0.000057      0.002455
    2  C       -0.005877     -0.002195     -0.002447
    3  C       -0.003568      0.001370      0.008892
    4  H       -0.008146     -0.014457     -0.003169
    5  C       -0.002524      0.004986     -0.007273
    6  C        0.009932      0.011049     -0.005041
    7  H       -0.019872     -0.016127     -0.000377
    8  H        0.016495      0.016926     -0.002640
    9  H        0.030180     -0.012968      0.009685
   10  H        0.000666     -0.006138      0.004515
   11  H        0.001226     -0.013482      0.004372
   12  H       -0.006735     -0.007334     -0.010833
   13  H        0.001447      0.013520      0.014834
   14  H       -0.001673     -0.005770     -0.011076
   15  H       -0.005119     -0.006872      0.006472


 ACTIVE CARTESIAN DISPLACEMENT STEP

              1          2          3          4          5          6
          -0.000872   0.000149   0.005528  -0.012785  -0.007991  -0.005131

              7          8          9         10         11         12
          -0.010069   0.001168   0.023845  -0.018293  -0.035527  -0.003945

             13         14         15         16         17         18
          -0.009059   0.006939  -0.003363  -0.001338   0.041339  -0.024864

             19         20         21         22         23         24
          -0.047410  -0.042728  -0.005194   0.030502   0.010380  -0.015520

             25         26         27         28         29         30
           0.046005  -0.006145   0.023573  -0.000443  -0.005555   0.002206

             31         32         33         34         35         36
          -0.018389  -0.009822   0.019853  -0.010163  -0.006154  -0.008359

             37         38         39
          -0.011784   0.027999   0.016341
 
 PREDICTED ENERGY CHANGE: -0.001048864
 
 INTERPOLATION DISTANCE: 7.6052563935


 COORDINATES OF OPTIMIZATION STEP 6 IN ANGSTROM

  NO.  ATOM        X              Y              Z        Z-ATOM   MASS   TYPE

    1  C         1.209557       0.277787       0.398867       6    12.011  QM
    2  C         2.034502      -0.642239      -0.135865       6    12.011  QM
    3  C         0.090177       0.968938      -0.338785       6    12.011  QM
    4  H         2.826992      -1.121749       0.456193       1     1.008  QM
    5  C        -1.393184       0.514678       0.155681       6    12.011  QM
    6  C        -1.721382      -1.017316      -0.030557       6    12.011  QM
    7  H         1.978778      -0.879989      -1.212143       1     1.008  QM
    8  H         1.302869       0.543563       1.467740       1     1.008  QM
    9  H        -2.713864      -1.335064       0.346698       1     1.008  QM
   10  H        -0.872159      -1.564812       0.438830       1     1.008  QM
   11  H        -1.738502      -1.339138      -1.076992       1     1.008  QM
   12  H        -2.112850       1.119296      -0.362723       1     1.008  QM
   13  H         0.303420       0.796996      -1.421326       1     1.008  QM
   14  H        -1.663602       0.683325       1.223602       1     1.008  QM
   15  H         0.322942       2.066361      -0.272825       1     1.008  QM


 
 NEW SCF-ENERGY CALCULATED IN 9 CYCLES
 

 TOTAL ENERGY    =       -196.235092829

 ENERGY CHANGE =         -0.001664122
 ENERGY RATIO  =          1.586593813
 TRUST RADIUS  =          0.300000000
 
 BFGS DELTA*GAMMA: 0.962E-03
 
 BFGS DELTA*DE2*DELTA: 0.220E-02
 
 *** ENTERING OPTIMIZATION CYCLE: 7 ***
 

 PROJECTED CARTESIAN GRADIENTS IN A.U.

  NO.  ATOM        X             Y             Z

    1  C        0.009350      0.000438     -0.006919
    2  C       -0.001534      0.000519      0.003818
    3  C        0.004994      0.001747     -0.001763
    4  H        0.002485     -0.000330      0.001885
    5  C       -0.010211      0.013053      0.001732
    6  C       -0.013805     -0.013142      0.001562
    7  H        0.001854      0.003275     -0.003824
    8  H       -0.000293      0.002144      0.002227
    9  H       -0.004669     -0.006701     -0.009505
   10  H        0.012470      0.002995     -0.002456
   11  H       -0.002202     -0.002612      0.008569
   12  H        0.014072     -0.011760      0.015633
   13  H        0.016027      0.007792     -0.002221
   14  H       -0.017228     -0.009514      0.001588
   15  H        0.016170      0.005681     -0.006474


 ACTIVE CARTESIAN GRADIENTS

              1          2          3          4          5          6
           0.010368   0.000251  -0.008659   0.000278   0.000403   0.000028

              7          8          9         10         11         12
           0.008447   0.000992  -0.005335   0.003834  -0.000825  -0.000220

             13         14         15         16         17         18
          -0.006042   0.017948  -0.002527  -0.019433  -0.003772   0.003613

             19         20         21         22         23         24
          -0.003701   0.000600  -0.005993  -0.002652   0.004029  -0.001713

             25         26         27         28         29         30
          -0.011018  -0.002621  -0.009228   0.005028   0.005128  -0.004451

             31         32         33         34         35         36
          -0.012962   0.003655   0.006329   0.007379  -0.009992   0.020670

             37         38         39
           0.007965   0.003184  -0.024705


 FULL LOCAL GRADIENT

              1          2          3          4          5          6
          -0.040236   0.007589   0.005903  -0.005519  -0.001982   0.000313

              7          8          9         10         11         12
           0.003185   0.002622   0.002915  -0.004520  -0.000327  -0.001126

             13         14         15         16         17         18
           0.002543  -0.019559   0.003479   0.011746   0.004523  -0.004173

             19         20         21         22         23         24
          -0.002523  -0.003913   0.005414   0.004231  -0.003471  -0.001208

             25         26         27         28         29         30
           0.002049   0.001738   0.008253   0.002517  -0.003700   0.003882

             31         32         33         34         35         36
           0.007057  -0.004727  -0.002490  -0.004632   0.003726  -0.010446

             37         38         39
          -0.003654  -0.004199   0.010002


 TANGENTIAL LOCAL GRADIENTS IN A.U.

              1          2          3          4          5          6
           0.007589   0.005903  -0.005519  -0.001982   0.000313   0.003185

              7          8          9         10         11         12
           0.002622   0.002915  -0.004520  -0.000327  -0.001126   0.002543

             13         14         15         16         17         18
          -0.019559   0.003479   0.011746   0.004523  -0.004173  -0.002523

             19         20         21         22         23         24
          -0.003913   0.005414   0.004231  -0.003471  -0.001208   0.002049

             25         26         27         28         29         30
           0.001738   0.008253   0.002517  -0.003700   0.003882   0.007057

             31         32         33         34         35         36
          -0.004727  -0.002490  -0.004632   0.003726  -0.010446  -0.003654

             37         38
          -0.004199   0.010002

 COSANG =         0.928494536
 
 RMSQ FORCE :   0.0058442  MAXIMUM :   0.0003000  CONVERGED : NO
 MAX FORCE  :   0.0195592  MAXIMUM :   0.0004500  CONVERGED : NO
 RMSQ FORCE6:   0.0035555  MAXIMUM6:   0.0003000  CONVERGED : NO
 MAX FORCE6 :   0.0044506  MAXIMUM6:   0.0004500  CONVERGED : NO
 RMSQ DR    :   0.0198675  MAXIMUM :   0.0012000  CONVERGED : NO
 MAX DR     :   0.0474097  MAXIMUM :   0.0018000  CONVERGED : NO
 


 HESSIAN EIGENVALUES


                1           2           3           4           5           6
             0.04817     0.42613     0.98839     0.99997     1.00000     1.00000
 


                7           8           9          10          11          12
             1.00000     1.00000     1.00000     1.00000     1.00000     1.00000
 


               13          14          15          16          17          18
             1.00000     1.00000     1.00000     1.00000     1.00000     1.00000
 


               19          20          21          22          23          24
             1.00000     1.00000     1.00000     1.00000     1.00000     1.00000
 


               25          26          27          28          29          30
             1.00000     1.00000     1.00000     1.00000     1.00000     1.00000
 


               31          32          33          34          35          36
             1.00000     1.00000     1.00045     1.00115     1.00700     1.02006
 


               37          38
             1.10425     1.38358
 


 LAMBDA FOR LMQA STEP: 0.00

  |TANGENTIAL STEP| =   0.179585  |PARALLEL STEP| =   0.002121


 STEP IN NORMAL COORDINATES

              1          2          3          4          5          6
          -0.005707   0.003687   0.012978  -0.025264  -0.014197  -0.005392

              7          8          9         10         11         12
          -0.004061   0.006686   0.035313  -0.032497  -0.050389  -0.009153

             13         14         15         16         17         18
          -0.013212  -0.009104  -0.002013   0.007256   0.054034  -0.037146

             19         20         21         22         23         24
          -0.071407  -0.065400  -0.000612   0.048225   0.009785  -0.023663

             25         26         27         28         29         30
           0.056426  -0.006810   0.041840   0.005141  -0.008144   0.005681

             31         32         33         34         35         36
          -0.020860  -0.018793   0.024119  -0.016323  -0.008451  -0.019830

             37         38         39
          -0.017883   0.027828   0.030197

 DISPLACEMENT STEP IN ANGSTROM

  NO.  ATOM        X             Y             Z

    1  C       -0.002724      0.001581      0.005729
    2  C       -0.011337     -0.004484     -0.004108
    3  C        0.000138      0.004987      0.011911
    4  H       -0.014655     -0.019944     -0.007371
    5  C       -0.003868     -0.002159     -0.009996
    6  C        0.017869      0.017850     -0.007271
    7  H       -0.031529     -0.024807      0.002399
    8  H        0.025479      0.024273     -0.005411
    9  H        0.038099     -0.016104      0.017984
   10  H        0.003868     -0.006676      0.006654
   11  H        0.003228     -0.018528      0.002175
   12  H       -0.012231     -0.007197     -0.019321
   13  H       -0.001432      0.017574      0.018182
   14  H       -0.001144     -0.003912     -0.015853
   15  H       -0.009957     -0.006040      0.013456


 ACTIVE CARTESIAN DISPLACEMENT STEP

              1          2          3          4          5          6
          -0.005707   0.003687   0.012978  -0.025264  -0.014197  -0.005392

              7          8          9         10         11         12
          -0.004061   0.006686   0.035313  -0.032497  -0.050389  -0.009153

             13         14         15         16         17         18
          -0.013212  -0.009104  -0.002013   0.007256   0.054034  -0.037146

             19         20         21         22         23         24
          -0.071407  -0.065400  -0.000612   0.048225   0.009785  -0.023663

             25         26         27         28         29         30
           0.056426  -0.006810   0.041840   0.005141  -0.008144   0.005681

             31         32         33         34         35         36
          -0.020860  -0.018793   0.024119  -0.016323  -0.008451  -0.019830

             37         38         39
          -0.017883   0.027828   0.030197
 
 PREDICTED ENERGY CHANGE: -0.001347609
 
 INTERPOLATION DISTANCE: 7.6052563935


 COORDINATES OF OPTIMIZATION STEP 7 IN ANGSTROM

  NO.  ATOM        X              Y              Z        Z-ATOM   MASS   TYPE

    1  C         1.206834       0.279368       0.404596       6    12.011  QM
    2  C         2.023166      -0.646723      -0.139973       6    12.011  QM
    3  C         0.090315       0.973926      -0.326874       6    12.011  QM
    4  H         2.812338      -1.141692       0.448822       1     1.008  QM
    5  C        -1.397053       0.512519       0.145685       6    12.011  QM
    6  C        -1.703512      -0.999465      -0.037828       6    12.011  QM
    7  H         1.947249      -0.904796      -1.209743       1     1.008  QM
    8  H         1.328347       0.567836       1.462329       1     1.008  QM
    9  H        -2.675764      -1.351169       0.364682       1     1.008  QM
   10  H        -0.868292      -1.571488       0.445484       1     1.008  QM
   11  H        -1.735275      -1.357666      -1.074817       1     1.008  QM
   12  H        -2.125081       1.112099      -0.382044       1     1.008  QM
   13  H         0.301988       0.814570      -1.403144       1     1.008  QM
   14  H        -1.664746       0.679413       1.207749       1     1.008  QM
   15  H         0.312985       2.060321      -0.259369       1     1.008  QM


 
 NEW SCF-ENERGY CALCULATED IN 9 CYCLES
 

 TOTAL ENERGY    =       -196.236915136

 ENERGY CHANGE =         -0.001822308
 ENERGY RATIO  =          1.352252474
 TRUST RADIUS  =          0.300000000
 
 BFGS DELTA*GAMMA: 0.192E-02
 
 BFGS DELTA*DE2*DELTA: 0.286E-02
 
 *** ENTERING OPTIMIZATION CYCLE: 8 ***
 

 PROJECTED CARTESIAN GRADIENTS IN A.U.

  NO.  ATOM        X             Y             Z

    1  C        0.004739      0.001159     -0.004378
    2  C       -0.000087      0.000610      0.001269
    3  C        0.008284      0.003083     -0.002848
    4  H        0.003333     -0.001713      0.003220
    5  C       -0.011500      0.002707      0.004032
    6  C       -0.011742      0.001539     -0.000158
    7  H        0.002295      0.001773     -0.003131
    8  H       -0.000199      0.003364      0.000405
    9  H       -0.002418     -0.010466     -0.007276
   10  H        0.012431     -0.002591      0.001527
   11  H       -0.002676     -0.006229      0.008501
   12  H        0.009567     -0.010761      0.012431
   13  H        0.014391      0.008099      0.002318
   14  H       -0.015242     -0.011030     -0.002075
   15  H        0.014096     -0.001853     -0.008730


 ACTIVE CARTESIAN GRADIENTS

              1          2          3          4          5          6
           0.005256   0.001238  -0.005464   0.000983   0.001449  -0.001727

              7          8          9         10         11         12
           0.011071   0.003204  -0.006207   0.004849  -0.001591   0.000897

             13         14         15         16         17         18
          -0.007944   0.005555   0.001443  -0.016212   0.011046   0.000653

             19         20         21         22         23         24
          -0.003237   0.001178  -0.005934  -0.001782   0.005543  -0.003424

             25         26         27         28         29         30
          -0.008141  -0.003831  -0.007677   0.006830   0.001455  -0.001561

             31         32         33         34         35         36
          -0.011524   0.001640   0.007955   0.003911  -0.007791   0.018899

             37         38         39
           0.005511   0.010553  -0.020151


 FULL LOCAL GRADIENT

              1          2          3          4          5          6
          -0.037756   0.003083   0.003672  -0.004084  -0.002310   0.001930

              7          8          9         10         11         12
          -0.000993   0.000817   0.003291  -0.005526   0.000433  -0.002424

             13         14         15         16         17         18
           0.003916  -0.007581  -0.000070   0.006708  -0.010437  -0.001129

             19         20         21         22         23         24
          -0.003577  -0.004683   0.005278   0.003392  -0.004942   0.000145

             25         26         27         28         29         30
          -0.001991   0.002924   0.006483   0.001207   0.000109   0.000934

             31         32         33         34         35         36
           0.005395  -0.002682  -0.004024  -0.000969   0.001393  -0.008539

             37         38         39
          -0.001158  -0.011679   0.005950


 TANGENTIAL LOCAL GRADIENTS IN A.U.

              1          2          3          4          5          6
           0.003083   0.003672  -0.004084  -0.002310   0.001930  -0.000993

              7          8          9         10         11         12
           0.000817   0.003291  -0.005526   0.000433  -0.002424   0.003916

             13         14         15         16         17         18
          -0.007581  -0.000070   0.006708  -0.010437  -0.001129  -0.003577

             19         20         21         22         23         24
          -0.004683   0.005278   0.003392  -0.004942   0.000145  -0.001991

             25         26         27         28         29         30
           0.002924   0.006483   0.001207   0.000109   0.000934   0.005395

             31         32         33         34         35         36
          -0.002682  -0.004024  -0.000969   0.001393  -0.008539  -0.001158

             37         38
          -0.011679   0.005950

 COSANG =         0.718039497
 
 RMSQ FORCE :   0.0045383  MAXIMUM :   0.0003000  CONVERGED : NO
 MAX FORCE  :   0.0116786  MAXIMUM :   0.0004500  CONVERGED : NO
 RMSQ FORCE6:   0.0020473  MAXIMUM6:   0.0003000  CONVERGED : NO
 MAX FORCE6 :   0.0089884  MAXIMUM6:   0.0004500  CONVERGED : NO
 RMSQ DR    :   0.0287586  MAXIMUM :   0.0012000  CONVERGED : NO
 MAX DR     :   0.0714068  MAXIMUM :   0.0018000  CONVERGED : NO
 


 HESSIAN EIGENVALUES


                1           2           3           4           5           6
             0.03994     0.37098     0.85033     0.99997     1.00000     1.00000
 


                7           8           9          10          11          12
             1.00000     1.00000     1.00000     1.00000     1.00000     1.00000
 


               13          14          15          16          17          18
             1.00000     1.00000     1.00000     1.00000     1.00000     1.00000
 


               19          20          21          22          23          24
             1.00000     1.00000     1.00000     1.00000     1.00000     1.00000
 


               25          26          27          28          29          30
             1.00000     1.00000     1.00000     1.00000     1.00000     1.00000
 


               31          32          33          34          35          36
             1.00000     1.00026     1.00054     1.00080     1.00548     1.03348
 


               37          38
             1.12475     1.42204
 


 LAMBDA FOR LMQA STEP: 0.00

  |TANGENTIAL STEP| =   0.096507  |PARALLEL STEP| =   0.000612


 STEP IN NORMAL COORDINATES

              1          2          3          4          5          6
          -0.003043   0.003733   0.009394  -0.018720  -0.009333   0.000326

              7          8          9         10         11         12
           0.004209   0.006230   0.019469  -0.022234  -0.024246  -0.008152

             13         14         15         16         17         18
          -0.004491  -0.012994  -0.001091   0.007302   0.012899  -0.019849

             19         20         21         22         23         24
          -0.040139  -0.037902   0.005831   0.027412  -0.001383  -0.011840

             25         26         27         28         29         30
           0.021088   0.000635   0.026891   0.006872  -0.003289   0.003622

             31         32         33         34         35         36
          -0.005628  -0.011801   0.007223  -0.007158  -0.004648  -0.017551

             37         38         39
          -0.009827  -0.001631   0.021423

 DISPLACEMENT STEP IN ANGSTROM

  NO.  ATOM        X             Y             Z

    1  C       -0.001452      0.001631      0.004178
    2  C       -0.008535     -0.003059     -0.001742
    3  C        0.003024      0.004458      0.005616
    4  H       -0.010154     -0.008985     -0.006571
    5  C       -0.001117     -0.005542     -0.005488
    6  C        0.010380      0.005579     -0.003695
    7  H       -0.018933     -0.013757      0.003699
    8  H        0.014629      0.011819     -0.003444
    9  H        0.015731     -0.003863      0.012063
   10  H        0.004920     -0.000219      0.002699
   11  H        0.003517     -0.007074     -0.002192
   12  H       -0.006912     -0.000822     -0.012542
   13  H       -0.004116      0.006890      0.005424
   14  H        0.001043      0.002801     -0.007087
   15  H       -0.007668      0.002623      0.011854


 ACTIVE CARTESIAN DISPLACEMENT STEP

              1          2          3          4          5          6
          -0.003043   0.003733   0.009394  -0.018720  -0.009333   0.000326

              7          8          9         10         11         12
           0.004209   0.006230   0.019469  -0.022234  -0.024246  -0.008152

             13         14         15         16         17         18
          -0.004491  -0.012994  -0.001091   0.007302   0.012899  -0.019849

             19         20         21         22         23         24
          -0.040139  -0.037902   0.005831   0.027412  -0.001383  -0.011840

             25         26         27         28         29         30
           0.021088   0.000635   0.026891   0.006872  -0.003289   0.003622

             31         32         33         34         35         36
          -0.005628  -0.011801   0.007223  -0.007158  -0.004648  -0.017551

             37         38         39
          -0.009827  -0.001631   0.021423
 
 PREDICTED ENERGY CHANGE: -0.000632174
 
 INTERPOLATION DISTANCE: 7.6052563935


 COORDINATES OF OPTIMIZATION STEP 8 IN ANGSTROM

  NO.  ATOM        X              Y              Z        Z-ATOM   MASS   TYPE

    1  C         1.205382       0.280999       0.408774       6    12.011  QM
    2  C         2.014631      -0.649782      -0.141714       6    12.011  QM
    3  C         0.093339       0.978383      -0.321258       6    12.011  QM
    4  H         2.802184      -1.150677       0.442252       1     1.008  QM
    5  C        -1.398169       0.506977       0.140198       6    12.011  QM
    6  C        -1.693132      -0.993887      -0.041524       6    12.011  QM
    7  H         1.928316      -0.918553      -1.206045       1     1.008  QM
    8  H         1.342977       0.579656       1.458885       1     1.008  QM
    9  H        -2.660034      -1.355031       0.376745       1     1.008  QM
   10  H        -0.863372      -1.571707       0.448183       1     1.008  QM
   11  H        -1.731758      -1.364740      -1.077009       1     1.008  QM
   12  H        -2.131993       1.111277      -0.394586       1     1.008  QM
   13  H         0.297872       0.821459      -1.397719       1     1.008  QM
   14  H        -1.663703       0.682215       1.200662       1     1.008  QM
   15  H         0.305317       2.062944      -0.247515       1     1.008  QM


 
 NEW SCF-ENERGY CALCULATED IN 9 CYCLES
 

 TOTAL ENERGY    =       -196.237927786

 ENERGY CHANGE =         -0.001012649
 ENERGY RATIO  =          1.601851976
 TRUST RADIUS  =          0.300000000
 
 BFGS DELTA*GAMMA: 0.541E-03
 
 BFGS DELTA*DE2*DELTA: 0.131E-02
 
 *** ENTERING OPTIMIZATION CYCLE: 9 ***
 

 PROJECTED CARTESIAN GRADIENTS IN A.U.

  NO.  ATOM        X             Y             Z

    1  C        0.001404      0.002257     -0.001985
    2  C        0.000076      0.000071     -0.000515
    3  C        0.011057      0.004282     -0.003222
    4  H        0.002434     -0.001601      0.002812
    5  C       -0.010703     -0.006676      0.005182
    6  C       -0.009147      0.009782     -0.000597
    7  H        0.002423      0.001077     -0.001776
    8  H       -0.000325      0.003679     -0.001553
    9  H       -0.003831     -0.011671     -0.005031
   10  H        0.011522     -0.003755      0.003034
   11  H       -0.003048     -0.007565      0.007070
   12  H        0.004640     -0.007229      0.008776
   13  H        0.012866      0.007422      0.002577
   14  H       -0.014477     -0.010333     -0.002639
   15  H        0.013040     -0.003564     -0.009345


 ACTIVE CARTESIAN GRADIENTS

              1          2          3          4          5          6
           0.001558   0.002637  -0.002503   0.000533   0.001521  -0.002407

              7          8          9         10         11         12
           0.013402   0.004807  -0.005807   0.003874  -0.001224   0.000824

             13         14         15         16         17         18
          -0.007373  -0.005541   0.004182  -0.011628   0.016487  -0.000119

             19         20         21         22         23         24
          -0.002009   0.001535  -0.004398  -0.000930   0.005304  -0.004571

             25         26         27         28         29         30
          -0.008190  -0.005274  -0.005479   0.007989  -0.000061  -0.000020

             31         32         33         34         35         36
          -0.009329  -0.000922   0.008307   0.000205  -0.005538   0.015932

             37         38         39
           0.004968   0.011519  -0.018448


 FULL LOCAL GRADIENT

              1          2          3          4          5          6
          -0.035458  -0.000616   0.001331  -0.002407  -0.002035   0.002528

              7          8          9         10         11         12
          -0.003473  -0.000248   0.002393  -0.004553   0.000001  -0.002531

             13         14         15         16         17         18
           0.002868   0.003231  -0.002476   0.000996  -0.015919  -0.000282

             19         20         21         22         23         24
          -0.004787  -0.004935   0.003709   0.002452  -0.004688   0.001272

             25         26         27         28         29         30
          -0.002256   0.004346   0.004154   0.000225   0.001687  -0.000640

             31         32         33         34         35         36
           0.003136  -0.000076  -0.004374   0.002769  -0.000734  -0.005904

             37         38         39
          -0.000797  -0.012578   0.004968


 TANGENTIAL LOCAL GRADIENTS IN A.U.

              1          2          3          4          5          6
          -0.000616   0.001331  -0.002407  -0.002035   0.002528  -0.003473

              7          8          9         10         11         12
          -0.000248   0.002393  -0.004553   0.000001  -0.002531   0.002868

             13         14         15         16         17         18
           0.003231  -0.002476   0.000996  -0.015919  -0.000282  -0.004787

             19         20         21         22         23         24
          -0.004935   0.003709   0.002452  -0.004688   0.001272  -0.002256

             25         26         27         28         29         30
           0.004346   0.004154   0.000225   0.001687  -0.000640   0.003136

             31         32         33         34         35         36
          -0.000076  -0.004374   0.002769  -0.000734  -0.005904  -0.000797

             37         38
          -0.012578   0.004968

 COSANG =         0.817166652
 
 RMSQ FORCE :   0.0043934  MAXIMUM :   0.0003000  CONVERGED : NO
 MAX FORCE  :   0.0159194  MAXIMUM :   0.0004500  CONVERGED : NO
 RMSQ FORCE6:   0.0015903  MAXIMUM6:   0.0003000  CONVERGED : NO
 MAX FORCE6 :   0.0036728  MAXIMUM6:   0.0004500  CONVERGED : NO
 RMSQ DR    :   0.0154538  MAXIMUM :   0.0012000  CONVERGED : NO
 MAX DR     :   0.0401387  MAXIMUM :   0.0018000  CONVERGED : NO
 


 HESSIAN EIGENVALUES


                1           2           3           4           5           6
             0.03041     0.23806     0.58741     0.99995     0.99999     1.00000
 


                7           8           9          10          11          12
             1.00000     1.00000     1.00000     1.00000     1.00000     1.00000
 


               13          14          15          16          17          18
             1.00000     1.00000     1.00000     1.00000     1.00000     1.00000
 


               19          20          21          22          23          24
             1.00000     1.00000     1.00000     1.00000     1.00000     1.00000
 


               25          26          27          28          29          30
             1.00000     1.00000     1.00000     1.00000     1.00000     1.00000
 


               31          32          33          34          35          36
             1.00015     1.00033     1.00062     1.00373     1.00594     1.03963
 


               37          38
             1.09981     1.74911
 


 LAMBDA FOR LMQA STEP: 0.00

  |TANGENTIAL STEP| =   0.178204  |PARALLEL STEP| =   0.002088


 STEP IN NORMAL COORDINATES

              1          2          3          4          5          6
          -0.001982   0.008669   0.016862  -0.037546  -0.019980   0.005032

              7          8          9         10         11         12
           0.009523   0.012635   0.033913  -0.043861  -0.040624  -0.017877

             13         14         15         16         17         18
          -0.004076  -0.017724  -0.004884   0.010619  -0.003273  -0.033990

             19         20         21         22         23         24
          -0.076441  -0.072080   0.015358   0.050147  -0.009957  -0.018659

             25         26         27         28         29         30
           0.027948   0.008283   0.050702   0.016187  -0.003081   0.005251

             31         32         33         34         35         36
          -0.006014  -0.020108   0.006252  -0.006467  -0.010657  -0.036652

             37         38         39
          -0.017715  -0.022691   0.043277

 DISPLACEMENT STEP IN ANGSTROM

  NO.  ATOM        X             Y             Z

    1  C       -0.000945      0.003845      0.007591
    2  C       -0.017521     -0.006721     -0.001724
    3  C        0.005862      0.009337      0.009053
    4  H       -0.020059     -0.014410     -0.014217
    5  C       -0.000298     -0.008326     -0.010351
    6  C        0.017479     -0.000644     -0.006157
    7  H       -0.036655     -0.024750      0.008494
    8  H        0.027545      0.019601     -0.005221
    9  H        0.024072     -0.000380      0.022588
   10  H        0.012919      0.004147      0.002716
   11  H        0.008801     -0.008334     -0.007027
   12  H       -0.009618      0.000176     -0.023179
   13  H       -0.010245      0.010054      0.004970
   14  H        0.003466      0.010220     -0.010973
   15  H       -0.016023      0.012341      0.027330


 ACTIVE CARTESIAN DISPLACEMENT STEP

              1          2          3          4          5          6
          -0.001982   0.008669   0.016862  -0.037546  -0.019980   0.005032

              7          8          9         10         11         12
           0.009523   0.012635   0.033913  -0.043861  -0.040624  -0.017877

             13         14         15         16         17         18
          -0.004076  -0.017724  -0.004884   0.010619  -0.003273  -0.033990

             19         20         21         22         23         24
          -0.076441  -0.072080   0.015358   0.050147  -0.009957  -0.018659

             25         26         27         28         29         30
           0.027948   0.008283   0.050702   0.016187  -0.003081   0.005251

             31         32         33         34         35         36
          -0.006014  -0.020108   0.006252  -0.006467  -0.010657  -0.036652

             37         38         39
          -0.017715  -0.022691   0.043277
 
 PREDICTED ENERGY CHANGE: -0.001114882
 
 INTERPOLATION DISTANCE: 7.6052563935


 COORDINATES OF OPTIMIZATION STEP 9 IN ANGSTROM

  NO.  ATOM        X              Y              Z        Z-ATOM   MASS   TYPE

    1  C         1.204436       0.284844       0.416365       6    12.011  QM
    2  C         1.997110      -0.656503      -0.143438       6    12.011  QM
    3  C         0.099201       0.987720      -0.312205       6    12.011  QM
    4  H         2.782125      -1.165087       0.428035       1     1.008  QM
    5  C        -1.398468       0.498651       0.129846       6    12.011  QM
    6  C        -1.675653      -0.994531      -0.047681       6    12.011  QM
    7  H         1.891661      -0.943303      -1.197550       1     1.008  QM
    8  H         1.370521       0.599256       1.453664       1     1.008  QM
    9  H        -2.635962      -1.355412       0.399333       1     1.008  QM
   10  H        -0.850453      -1.567560       0.450899       1     1.008  QM
   11  H        -1.722957      -1.373074      -1.084037       1     1.008  QM
   12  H        -2.141611       1.111453      -0.417765       1     1.008  QM
   13  H         0.287627       0.831513      -1.392750       1     1.008  QM
   14  H        -1.660236       0.692435       1.189689       1     1.008  QM
   15  H         0.289294       2.075284      -0.220184       1     1.008  QM


 
 NEW SCF-ENERGY CALCULATED IN 10 CYCLES
 

 TOTAL ENERGY    =       -196.239604649

 ENERGY CHANGE =         -0.001676863
 ENERGY RATIO  =          1.504072461
 TRUST RADIUS  =          0.300000000
 
 BFGS DELTA*GAMMA: 0.124E-02
 
 BFGS DELTA*DE2*DELTA: 0.237E-02
 
 *** ENTERING OPTIMIZATION CYCLE: 10 ***
 

 PROJECTED CARTESIAN GRADIENTS IN A.U.

  NO.  ATOM        X             Y             Z

    1  C       -0.002752      0.003841      0.001657
    2  C        0.000202     -0.000843     -0.002831
    3  C        0.015159      0.005262     -0.002822
    4  H       -0.000565     -0.000417      0.000631
    5  C       -0.008801     -0.017514      0.005910
    6  C       -0.005574      0.015938     -0.001301
    7  H        0.002530      0.000217      0.000593
    8  H       -0.000412      0.004035     -0.004409
    9  H       -0.006218     -0.011193     -0.001040
   10  H        0.008880     -0.002950      0.004371
   11  H       -0.003503     -0.007828      0.004614
   12  H       -0.003042     -0.000613      0.003159
   13  H        0.009989      0.005599      0.000720
   14  H       -0.013246     -0.007795     -0.001753
   15  H        0.011681     -0.002126     -0.009004


 ACTIVE CARTESIAN GRADIENTS

              1          2          3          4          5          6
          -0.003054   0.004639   0.001973  -0.000091   0.001371  -0.002857

              7          8          9         10         11         12
           0.017199   0.005918  -0.003624   0.000632  -0.000205  -0.000364

             13         14         15         16         17         18
          -0.005192  -0.018378   0.007333  -0.004891   0.017327  -0.001459

             19         20         21         22         23         24
           0.000401   0.001447  -0.001269   0.000245   0.003864  -0.005686

             25         26         27         28         29         30
          -0.008156  -0.007117  -0.001767   0.008542  -0.001308   0.001665

             31         32         33         34         35         36
          -0.005522  -0.004638   0.007928  -0.005446  -0.002092   0.010456

             37         38         39
           0.004533   0.008810  -0.016985


 FULL LOCAL GRADIENT

              1          2          3          4          5          6
          -0.030796  -0.005387  -0.002324  -0.000210  -0.001444   0.002867

              7          8          9         10         11         12
          -0.007002  -0.000493  -0.000552  -0.001212  -0.001025  -0.001541

             13         14         15         16         17         18
           0.000084   0.015787  -0.005233  -0.006768  -0.016753   0.001218

             19         20         21         22         23         24
          -0.006687  -0.004429   0.000546   0.001022  -0.003231   0.002565

             25         26         27         28         29         30
          -0.002125   0.006179   0.000282  -0.000599   0.002912  -0.002328

             31         32         33         34         35         36
          -0.000383   0.003774  -0.004231   0.008249  -0.003569  -0.001563

             37         38         39
          -0.000906  -0.009629   0.005185


 TANGENTIAL LOCAL GRADIENTS IN A.U.

              1          2          3          4          5          6
          -0.005387  -0.002324  -0.000210  -0.001444   0.002867  -0.007002

              7          8          9         10         11         12
          -0.000493  -0.000552  -0.001212  -0.001025  -0.001541   0.000084

             13         14         15         16         17         18
           0.015787  -0.005233  -0.006768  -0.016753   0.001218  -0.006687

             19         20         21         22         23         24
          -0.004429   0.000546   0.001022  -0.003231   0.002565  -0.002125

             25         26         27         28         29         30
           0.006179   0.000282  -0.000599   0.002912  -0.002328  -0.000383

             31         32         33         34         35         36
           0.003774  -0.004231   0.008249  -0.003569  -0.001563  -0.000906

             37         38
          -0.009629   0.005185

 COSANG =         0.766975094
 
 RMSQ FORCE :   0.0053299  MAXIMUM :   0.0003000  CONVERGED : NO
 MAX FORCE  :   0.0167531  MAXIMUM :   0.0004500  CONVERGED : NO
 RMSQ FORCE6:   0.0007761  MAXIMUM6:   0.0003000  CONVERGED : NO
 MAX FORCE6 :   0.0030063  MAXIMUM6:   0.0004500  CONVERGED : NO
 RMSQ DR    :   0.0285374  MAXIMUM :   0.0012000  CONVERGED : NO
 MAX DR     :   0.0764405  MAXIMUM :   0.0018000  CONVERGED : NO
 


 HESSIAN EIGENVALUES


                1           2           3           4           5           6
             0.02192     0.16938     0.53504     0.99992     0.99999     1.00000
 


                7           8           9          10          11          12
             1.00000     1.00000     1.00000     1.00000     1.00000     1.00000
 


               13          14          15          16          17          18
             1.00000     1.00000     1.00000     1.00000     1.00000     1.00000
 


               19          20          21          22          23          24
             1.00000     1.00000     1.00000     1.00000     1.00000     1.00000
 


               25          26          27          28          29          30
             1.00000     1.00000     1.00000     1.00000     1.00000     1.00009
 


               31          32          33          34          35          36
             1.00031     1.00059     1.00080     1.00519     1.01620     1.04233
 


               37          38
             1.10356     1.90002
 


 LAMBDA FOR LMQA STEP: 0.00

  |TANGENTIAL STEP| =   0.202484  |PARALLEL STEP| =   0.002696


 STEP IN NORMAL COORDINATES

              1          2          3          4          5          6
           0.003043   0.010729   0.015493  -0.043533  -0.025588   0.009062

              7          8          9         10         11         12
           0.005964   0.014915   0.033995  -0.048139  -0.044123  -0.020397

             13         14         15         16         17         18
          -0.002434  -0.006101  -0.010008   0.004952  -0.021450  -0.034114

             19         20         21         22         23         24
          -0.091258  -0.082928   0.017678   0.056049  -0.015136  -0.018073

             25         26         27         28         29         30
           0.024013   0.015540   0.055178   0.021087  -0.000579   0.003451

             31         32         33         34         35         36
          -0.006910  -0.018978   0.003086   0.001752  -0.016120  -0.040207

             37         38         39
          -0.019724  -0.035854   0.051179

 DISPLACEMENT STEP IN ANGSTROM

  NO.  ATOM        X             Y             Z

    1  C        0.001451      0.004819      0.007108
    2  C       -0.020809     -0.008677     -0.000110
    3  C        0.003776      0.011153      0.008806
    4  H       -0.021826     -0.015706     -0.016046
    5  C        0.001084     -0.003856     -0.011892
    6  C        0.017343     -0.010081     -0.005951
    7  H       -0.043096     -0.027201      0.009648
    8  H        0.031666      0.020394     -0.003655
    9  H        0.024835      0.003744      0.023565
   10  H        0.018703      0.007198      0.000624
   11  H        0.011925     -0.006212     -0.009226
   12  H       -0.005311     -0.001384     -0.024341
   13  H       -0.012021      0.010684      0.003471
   14  H        0.004499      0.013709     -0.011766
   15  H       -0.019198      0.017702      0.034769


 ACTIVE CARTESIAN DISPLACEMENT STEP

              1          2          3          4          5          6
           0.003043   0.010729   0.015493  -0.043533  -0.025588   0.009062

              7          8          9         10         11         12
           0.005964   0.014915   0.033995  -0.048139  -0.044123  -0.020397

             13         14         15         16         17         18
          -0.002434  -0.006101  -0.010008   0.004952  -0.021450  -0.034114

             19         20         21         22         23         24
          -0.091258  -0.082928   0.017678   0.056049  -0.015136  -0.018073

             25         26         27         28         29         30
           0.024013   0.015540   0.055178   0.021087  -0.000579   0.003451

             31         32         33         34         35         36
          -0.006910  -0.018978   0.003086   0.001752  -0.016120  -0.040207

             37         38         39
          -0.019724  -0.035854   0.051179
 
 PREDICTED ENERGY CHANGE: -0.000993358
 
 INTERPOLATION DISTANCE: 7.6052563935


 COORDINATES OF OPTIMIZATION STEP 10 IN ANGSTROM

  NO.  ATOM        X              Y              Z        Z-ATOM   MASS   TYPE

    1  C         1.205887       0.289663       0.423473       6    12.011  QM
    2  C         1.976301      -0.665180      -0.143548       6    12.011  QM
    3  C         0.102977       0.998873      -0.303399       6    12.011  QM
    4  H         2.760299      -1.180794       0.411988       1     1.008  QM
    5  C        -1.397383       0.494795       0.117954       6    12.011  QM
    6  C        -1.658310      -1.004611      -0.053632       6    12.011  QM
    7  H         1.848565      -0.970504      -1.187903       1     1.008  QM
    8  H         1.402187       0.619651       1.450010       1     1.008  QM
    9  H        -2.611127      -1.351668       0.422898       1     1.008  QM
   10  H        -0.831750      -1.560363       0.451522       1     1.008  QM
   11  H        -1.711032      -1.379286      -1.093262       1     1.008  QM
   12  H        -2.146922       1.110070      -0.442107       1     1.008  QM
   13  H         0.275606       0.842196      -1.389279       1     1.008  QM
   14  H        -1.655737       0.706144       1.177922       1     1.008  QM
   15  H         0.270096       2.092986      -0.185415       1     1.008  QM


 
 NEW SCF-ENERGY CALCULATED IN 10 CYCLES
 

 TOTAL ENERGY    =       -196.241136544

 ENERGY CHANGE =         -0.001531895
 ENERGY RATIO  =          1.542137682
 TRUST RADIUS  =          0.300000000
 
 BFGS DELTA*GAMMA: 0.111E-02
 
 BFGS DELTA*DE2*DELTA: 0.218E-02
 
 *** ENTERING OPTIMIZATION CYCLE: 11 ***
 

 PROJECTED CARTESIAN GRADIENTS IN A.U.

  NO.  ATOM        X             Y             Z

    1  C       -0.003851      0.003546      0.003408
    2  C       -0.000033     -0.000585     -0.003322
    3  C        0.017522      0.005182     -0.002013
    4  H       -0.003826      0.001080     -0.002193
    5  C       -0.007447     -0.019436      0.005375
    6  C       -0.004000      0.012797     -0.002034
    7  H        0.002609     -0.000421      0.001823
    8  H       -0.000020      0.004500     -0.005061
    9  H       -0.007109     -0.008625      0.002400
   10  H        0.006032     -0.000543      0.004762
   11  H       -0.003514     -0.006424      0.002485
   12  H       -0.007823      0.004284     -0.000169
   13  H        0.007202      0.003497     -0.001846
   14  H       -0.011745     -0.004928     -0.000020
   15  H        0.010633      0.002387     -0.007066


 ACTIVE CARTESIAN GRADIENTS

              1          2          3          4          5          6
          -0.004276   0.004328   0.004130  -0.000601   0.001569  -0.002205

              7          8          9         10         11         12
           0.019864   0.005370  -0.001195  -0.002864   0.000603  -0.002194

             13         14         15         16         17         18
          -0.002974  -0.020640   0.008019  -0.001553   0.010699  -0.003095

             19         20         21         22         23         24
           0.002351   0.000391   0.000619   0.001225   0.002254  -0.005116

             25         26         27         28         29         30
          -0.007368  -0.007553   0.001183   0.007618  -0.001346   0.002546

             31         32         33         34         35         36
          -0.002659  -0.006705   0.006410  -0.008743   0.000081   0.006063

             37         38         39
           0.003831   0.003292  -0.016237


 FULL LOCAL GRADIENT

              1          2          3          4          5          6
          -0.026151  -0.006078  -0.003936   0.001149  -0.001411   0.002159

              7          8          9         10         11         12
          -0.009160   0.000616  -0.003505   0.002487  -0.001695   0.000253

             13         14         15         16         17         18
          -0.002411   0.017972  -0.005763  -0.010150  -0.010063   0.003012

             19         20         21         22         23         24
          -0.007884  -0.002869  -0.001364  -0.000242  -0.001603   0.002255

             25         26         27         28         29         30
          -0.002311   0.006625  -0.002756  -0.000393   0.002820  -0.003167

             31         32         33         34         35         36
          -0.002652   0.005999  -0.003121   0.011208  -0.004914   0.001470

             37         38         39
          -0.000817  -0.003851   0.006207


 TANGENTIAL LOCAL GRADIENTS IN A.U.

              1          2          3          4          5          6
          -0.006078  -0.003936   0.001149  -0.001411   0.002159  -0.009160

              7          8          9         10         11         12
           0.000616  -0.003505   0.002487  -0.001695   0.000253  -0.002411

             13         14         15         16         17         18
           0.017972  -0.005763  -0.010150  -0.010063   0.003012  -0.007884

             19         20         21         22         23         24
          -0.002869  -0.001364  -0.000242  -0.001603   0.002255  -0.002311

             25         26         27         28         29         30
           0.006625  -0.002756  -0.000393   0.002820  -0.003167  -0.002652

             31         32         33         34         35         36
           0.005999  -0.003121   0.011208  -0.004914   0.001470  -0.000817

             37         38
          -0.003851   0.006207

 COSANG =         0.912962469
 
 RMSQ FORCE :   0.0055133  MAXIMUM :   0.0003000  CONVERGED : NO
 MAX FORCE  :   0.0179719  MAXIMUM :   0.0004500  CONVERGED : NO
 RMSQ FORCE6:   0.0007659  MAXIMUM6:   0.0003000  CONVERGED : NO
 MAX FORCE6 :   0.0032050  MAXIMUM6:   0.0004500  CONVERGED : NO
 RMSQ DR    :   0.0324263  MAXIMUM :   0.0012000  CONVERGED : NO
 MAX DR     :   0.0912578  MAXIMUM :   0.0018000  CONVERGED : NO
 


 HESSIAN EIGENVALUES


                1           2           3           4           5           6
             0.01630     0.14210     0.51170     0.99972     0.99997     1.00000
 


                7           8           9          10          11          12
             1.00000     1.00000     1.00000     1.00000     1.00000     1.00000
 


               13          14          15          16          17          18
             1.00000     1.00000     1.00000     1.00000     1.00000     1.00000
 


               19          20          21          22          23          24
             1.00000     1.00000     1.00000     1.00000     1.00000     1.00000
 


               25          26          27          28          29          30
             1.00000     1.00000     1.00000     1.00000     1.00003     1.00017
 


               31          32          33          34          35          36
             1.00033     1.00050     1.00216     1.00527     1.03698     1.04783
 


               37          38
             1.10606     1.58450
 


 LAMBDA FOR LMQA STEP: 0.00

  |TANGENTIAL STEP| =   0.205245  |PARALLEL STEP| =   0.002770


 STEP IN NORMAL COORDINATES

              1          2          3          4          5          6
           0.007804   0.012849   0.010881  -0.044010  -0.029434   0.010925

              7          8          9         10         11         12
          -0.004048   0.015706   0.028883  -0.043628  -0.044467  -0.018185

             13         14         15         16         17         18
          -0.002290   0.007319  -0.014964  -0.002802  -0.027614  -0.028497

             19         20         21         22         23         24
          -0.099059  -0.083939   0.016508   0.055299  -0.016783  -0.016649

             25         26         27         28         29         30
           0.018864   0.021184   0.051116   0.023640   0.001822   0.000052

             31         32         33         34         35         36
          -0.010074  -0.013801   0.001799   0.012539  -0.021719  -0.035968

             37         38         39
          -0.019291  -0.037667   0.054367

 DISPLACEMENT STEP IN ANGSTROM

  NO.  ATOM        X             Y             Z

    1  C        0.003719      0.005819      0.005183
    2  C       -0.021505     -0.010338      0.001418
    3  C       -0.001248      0.011473      0.007664
    4  H       -0.019340     -0.016585     -0.014317
    5  C        0.002385      0.001800     -0.012211
    6  C        0.015581     -0.015208     -0.004585
    7  H       -0.045379     -0.026599      0.009124
    8  H        0.032248      0.018792     -0.001622
    9  H        0.024346      0.005635      0.020076
   10  H        0.023168      0.007811     -0.001963
   11  H        0.013774     -0.004479     -0.009211
   12  H        0.001793     -0.005525     -0.021790
   13  H       -0.011159      0.011674      0.003597
   14  H        0.004658      0.013934     -0.012575
   15  H       -0.020426      0.017619      0.037419


 ACTIVE CARTESIAN DISPLACEMENT STEP

              1          2          3          4          5          6
           0.007804   0.012849   0.010881  -0.044010  -0.029434   0.010925

              7          8          9         10         11         12
          -0.004048   0.015706   0.028883  -0.043628  -0.044467  -0.018185

             13         14         15         16         17         18
          -0.002290   0.007319  -0.014964  -0.002802  -0.027614  -0.028497

             19         20         21         22         23         24
          -0.099059  -0.083939   0.016508   0.055299  -0.016783  -0.016649

             25         26         27         28         29         30
           0.018864   0.021184   0.051116   0.023640   0.001822   0.000052

             31         32         33         34         35         36
          -0.010074  -0.013801   0.001799   0.012539  -0.021719  -0.035968

             37         38         39
          -0.019291  -0.037667   0.054367
 
 PREDICTED ENERGY CHANGE: -0.000861113
 
 INTERPOLATION DISTANCE: 7.6052563935


 COORDINATES OF OPTIMIZATION STEP 11 IN ANGSTROM

  NO.  ATOM        X              Y              Z        Z-ATOM   MASS   TYPE

    1  C         1.209606       0.295481       0.428657       6    12.011  QM
    2  C         1.954796      -0.675518      -0.142130       6    12.011  QM
    3  C         0.101730       1.010346      -0.295736       6    12.011  QM
    4  H         2.740959      -1.197379       0.397671       1     1.008  QM
    5  C        -1.394998       0.496595       0.105744       6    12.011  QM
    6  C        -1.642729      -1.019819      -0.058217       6    12.011  QM
    7  H         1.803186      -0.997103      -1.178778       1     1.008  QM
    8  H         1.434435       0.638442       1.448387       1     1.008  QM
    9  H        -2.586781      -1.346033       0.442974       1     1.008  QM
   10  H        -0.808583      -1.552552       0.449559       1     1.008  QM
   11  H        -1.697258      -1.383765      -1.102473       1     1.008  QM
   12  H        -2.145129       1.104545      -0.463897       1     1.008  QM
   13  H         0.264447       0.853870      -1.385682       1     1.008  QM
   14  H        -1.651079       0.720078       1.165347       1     1.008  QM
   15  H         0.249670       2.110605      -0.147997       1     1.008  QM


 
 NEW SCF-ENERGY CALCULATED IN 10 CYCLES
 

 TOTAL ENERGY    =       -196.242426743

 ENERGY CHANGE =         -0.001290200
 ENERGY RATIO  =          1.498293242
 TRUST RADIUS  =          0.300000000
 
 BFGS DELTA*GAMMA: 0.106E-02
 
 BFGS DELTA*DE2*DELTA: 0.191E-02
 
 *** ENTERING OPTIMIZATION CYCLE: 12 ***
 

 PROJECTED CARTESIAN GRADIENTS IN A.U.

  NO.  ATOM        X             Y             Z

    1  C       -0.001916      0.001631      0.003434
    2  C       -0.000224      0.000467     -0.002381
    3  C        0.016914      0.004735     -0.001563
    4  H       -0.005663      0.001908     -0.004237
    5  C       -0.007209     -0.012907      0.003605
    6  C       -0.004689      0.003096     -0.002280
    7  H        0.002663     -0.000840      0.001505
    8  H        0.000974      0.004977     -0.003111
    9  H       -0.006052     -0.005144      0.004300
   10  H        0.004295      0.001835      0.004546
   11  H       -0.002935     -0.004296      0.000662
   12  H       -0.008265      0.005724     -0.000289
   13  H        0.005147      0.001592     -0.003654
   14  H       -0.009981     -0.002881      0.001368
   15  H        0.009887      0.007404     -0.003903


 ACTIVE CARTESIAN GRADIENTS

              1          2          3          4          5          6
          -0.002129   0.001997   0.004137  -0.000530   0.001782  -0.001036

              7          8          9         10         11         12
           0.019976   0.004245   0.000134  -0.004818   0.000715  -0.003770

             13         14         15         16         17         18
          -0.001914  -0.012833   0.005888  -0.002585   0.000711  -0.004295

             19         20         21         22         23         24
           0.003028  -0.001246   0.000503   0.002014   0.001307  -0.003058

             25         26         27         28         29         30
          -0.005990  -0.006218   0.002699   0.005956  -0.000545   0.002956

             31         32         33         34         35         36
          -0.001461  -0.006768   0.003973  -0.008701   0.000406   0.004056

             37         38         39
           0.002616  -0.002592  -0.015469


 FULL LOCAL GRADIENT

              1          2          3          4          5          6
          -0.022595  -0.002919  -0.003828   0.001202  -0.001594   0.000988

              7          8          9         10         11         12
          -0.009277   0.001648  -0.004873   0.004664  -0.001556   0.001972

             13         14         15         16         17         18
          -0.003293   0.010296  -0.003752  -0.008230  -0.000008   0.004331

             19         20         21         22         23         24
          -0.007779  -0.000772  -0.001261  -0.001280  -0.000635   0.000444

             25         26         27         28         29         30
          -0.002928   0.005311  -0.004278   0.000383   0.001840  -0.003505

             31         32         33         34         35         36
          -0.003169   0.006194  -0.001124   0.010783  -0.004478   0.002388

             37         38         39
          -0.000063   0.002223   0.006784


 TANGENTIAL LOCAL GRADIENTS IN A.U.

              1          2          3          4          5          6
          -0.002919  -0.003828   0.001202  -0.001594   0.000988  -0.009277

              7          8          9         10         11         12
           0.001648  -0.004873   0.004664  -0.001556   0.001972  -0.003293

             13         14         15         16         17         18
           0.010296  -0.003752  -0.008230  -0.000008   0.004331  -0.007779

             19         20         21         22         23         24
          -0.000772  -0.001261  -0.001280  -0.000635   0.000444  -0.002928

             25         26         27         28         29         30
           0.005311  -0.004278   0.000383   0.001840  -0.003505  -0.003169

             31         32         33         34         35         36
           0.006194  -0.001124   0.010783  -0.004478   0.002388  -0.000063

             37         38
           0.002223   0.006784

 COSANG =         0.887563952
 
 RMSQ FORCE :   0.0044857  MAXIMUM :   0.0003000  CONVERGED : NO
 MAX FORCE  :   0.0107830  MAXIMUM :   0.0004500  CONVERGED : NO
 RMSQ FORCE6:   0.0008515  MAXIMUM6:   0.0003000  CONVERGED : NO
 MAX FORCE6 :   0.0061892  MAXIMUM6:   0.0004500  CONVERGED : NO
 RMSQ DR    :   0.0328684  MAXIMUM :   0.0012000  CONVERGED : NO
 MAX DR     :   0.0990594  MAXIMUM :   0.0018000  CONVERGED : NO
 


 HESSIAN EIGENVALUES


                1           2           3           4           5           6
             0.01423     0.13311     0.49107     0.86711     0.99994     0.99999
 


                7           8           9          10          11          12
             1.00000     1.00000     1.00000     1.00000     1.00000     1.00000
 


               13          14          15          16          17          18
             1.00000     1.00000     1.00000     1.00000     1.00000     1.00000
 


               19          20          21          22          23          24
             1.00000     1.00000     1.00000     1.00000     1.00000     1.00000
 


               25          26          27          28          29          30
             1.00000     1.00000     1.00000     1.00001     1.00007     1.00011
 


               31          32          33          34          35          36
             1.00036     1.00044     1.00189     1.00530     1.00585     1.04065
 


               37          38
             1.11651     1.38368
 


 LAMBDA FOR LMQA STEP: 0.00

  |TANGENTIAL STEP| =   0.140952  |PARALLEL STEP| =   0.001306


 STEP IN NORMAL COORDINATES

              1          2          3          4          5          6
           0.008376   0.011923   0.001572  -0.029901  -0.023289   0.008502

              7          8          9         10         11         12
          -0.015412   0.010473   0.013805  -0.022544  -0.029511  -0.008222

             13         14         15         16         17         18
          -0.001906   0.013370  -0.013902  -0.007361  -0.017134  -0.012025

             19         20         21         22         23         24
          -0.073676  -0.054716   0.010527   0.034249  -0.012821  -0.010768

             25         26         27         28         29         30
           0.007291   0.020101   0.028068   0.017578   0.003076  -0.004490

             31         32         33         34         35         36
          -0.010109  -0.002159   0.000727   0.020849  -0.020082  -0.019400

             37         38         39
          -0.011691  -0.022333   0.042026

 DISPLACEMENT STEP IN ANGSTROM

  NO.  ATOM        X             Y             Z

    1  C        0.003990      0.005413      0.001048
    2  C       -0.014961     -0.008749      0.002400
    3  C       -0.006688      0.007267      0.004245
    4  H       -0.009296     -0.011983     -0.006793
    5  C        0.003333      0.005011     -0.008075
    6  C        0.009592     -0.011305     -0.001524
    7  H       -0.032442     -0.016616      0.005722
    8  H        0.021141      0.009921      0.000124
    9  H        0.015617      0.004978      0.008836
   10  H        0.019706      0.004804     -0.004273
   11  H        0.011015     -0.001403     -0.005229
   12  H        0.009152     -0.008859     -0.011871
   13  H       -0.006596      0.009144      0.003228
   14  H        0.003786      0.009172     -0.009647
   15  H       -0.015744      0.009004      0.026483


 ACTIVE CARTESIAN DISPLACEMENT STEP

              1          2          3          4          5          6
           0.008376   0.011923   0.001572  -0.029901  -0.023289   0.008502

              7          8          9         10         11         12
          -0.015412   0.010473   0.013805  -0.022544  -0.029511  -0.008222

             13         14         15         16         17         18
          -0.001906   0.013370  -0.013902  -0.007361  -0.017134  -0.012025

             19         20         21         22         23         24
          -0.073676  -0.054716   0.010527   0.034249  -0.012821  -0.010768

             25         26         27         28         29         30
           0.007291   0.020101   0.028068   0.017578   0.003076  -0.004490

             31         32         33         34         35         36
          -0.010109  -0.002159   0.000727   0.020849  -0.020082  -0.019400

             37         38         39
          -0.011691  -0.022333   0.042026
 
 PREDICTED ENERGY CHANGE: -0.000623367
 
 INTERPOLATION DISTANCE: 7.6052563935


 COORDINATES OF OPTIMIZATION STEP 12 IN ANGSTROM

  NO.  ATOM        X              Y              Z        Z-ATOM   MASS   TYPE

    1  C         1.213596       0.300894       0.429705       6    12.011  QM
    2  C         1.939836      -0.684267      -0.139731       6    12.011  QM
    3  C         0.095042       1.017614      -0.291491       6    12.011  QM
    4  H         2.731664      -1.209362       0.390878       1     1.008  QM
    5  C        -1.391665       0.501606       0.097669       6    12.011  QM
    6  C        -1.633136      -1.031124      -0.059741       6    12.011  QM
    7  H         1.770744      -1.013719      -1.173057       1     1.008  QM
    8  H         1.455576       0.648363       1.448512       1     1.008  QM
    9  H        -2.571164      -1.341055       0.451809       1     1.008  QM
   10  H        -0.788877      -1.547748       0.445286       1     1.008  QM
   11  H        -1.686244      -1.385168      -1.107702       1     1.008  QM
   12  H        -2.135977       1.095686      -0.475767       1     1.008  QM
   13  H         0.257851       0.863014      -1.382454       1     1.008  QM
   14  H        -1.647293       0.729250       1.155700       1     1.008  QM
   15  H         0.233926       2.119609      -0.121513       1     1.008  QM


 
 NEW SCF-ENERGY CALCULATED IN 9 CYCLES
 

 TOTAL ENERGY    =       -196.243353994

 ENERGY CHANGE =         -0.000927251
 ENERGY RATIO  =          1.487487191
 TRUST RADIUS  =          0.300000000
 
 BFGS DELTA*GAMMA: 0.714E-03
 
 BFGS DELTA*DE2*DELTA: 0.132E-02
 
 *** ENTERING OPTIMIZATION CYCLE: 13 ***
 

 PROJECTED CARTESIAN GRADIENTS IN A.U.

  NO.  ATOM        X             Y             Z

    1  C        0.001559     -0.000207      0.002546
    2  C       -0.000241      0.001281     -0.001154
    3  C        0.013343      0.004481     -0.001517
    4  H       -0.004767      0.001312     -0.004355
    5  C       -0.008044     -0.003637      0.001089
    6  C       -0.006732     -0.005787     -0.001702
    7  H        0.002679     -0.000863      0.000332
    8  H        0.002148      0.004865     -0.000240
    9  H       -0.003872     -0.002691      0.004014
   10  H        0.004733      0.002684      0.004083
   11  H       -0.001985     -0.002890     -0.000424
   12  H       -0.004327      0.003276      0.002607
   13  H        0.004606      0.000502     -0.003842
   14  H       -0.008456     -0.002525      0.001466
   15  H        0.009636      0.009685     -0.001092


 ACTIVE CARTESIAN GRADIENTS

              1          2          3          4          5          6
           0.001732  -0.000295   0.002960   0.000062   0.001649  -0.000342

              7          8          9         10         11         12
           0.016925   0.003753   0.000057  -0.003879   0.000013  -0.004170

             13         14         15         16         17         18
          -0.002872  -0.001823   0.001955  -0.006779  -0.005728  -0.004324

             19         20         21         22         23         24
           0.002122  -0.002231  -0.000852   0.002162   0.001376  -0.001003

             25         26         27         28         29         30
          -0.004951  -0.003830   0.002306   0.004702   0.000546   0.003029

             31         32         33         34         35         36
          -0.002166  -0.005252   0.001636  -0.005503  -0.001100   0.005223

             37         38         39
           0.001397  -0.005748  -0.014400


 FULL LOCAL GRADIENT

              1          2          3          4          5          6
          -0.021524   0.001467  -0.003104   0.000060  -0.001600   0.000328

              7          8          9         10         11         12
          -0.007044   0.001313  -0.004234   0.003840  -0.000619   0.002638

             13         14         15         16         17         18
          -0.001722  -0.000408  -0.000154  -0.002646   0.006452   0.004402

             19         20         21         22         23         24
          -0.006332   0.000485   0.000089  -0.001570  -0.000685  -0.001458

             25         26         27         28         29         30
          -0.003416   0.002933  -0.003841   0.001035   0.000622  -0.003515

             31         32         33         34         35         36
          -0.002047   0.004729   0.000960   0.007346  -0.002637   0.000977

             37         38         39
           0.001091   0.005449   0.005981


 TANGENTIAL LOCAL GRADIENTS IN A.U.

              1          2          3          4          5          6
           0.001467  -0.003104   0.000060  -0.001600   0.000328  -0.007044

              7          8          9         10         11         12
           0.001313  -0.004234   0.003840  -0.000619   0.002638  -0.001722

             13         14         15         16         17         18
          -0.000408  -0.000154  -0.002646   0.006452   0.004402  -0.006332

             19         20         21         22         23         24
           0.000485   0.000089  -0.001570  -0.000685  -0.001458  -0.003416

             25         26         27         28         29         30
           0.002933  -0.003841   0.001035   0.000622  -0.003515  -0.002047

             31         32         33         34         35         36
           0.004729   0.000960   0.007346  -0.002637   0.000977   0.001091

             37         38
           0.005449   0.005981

 COSANG =         0.792095025
 
 RMSQ FORCE :   0.0033529  MAXIMUM :   0.0003000  CONVERGED : NO
 MAX FORCE  :   0.0073457  MAXIMUM :   0.0004500  CONVERGED : NO
 RMSQ FORCE6:   0.0015714  MAXIMUM6:   0.0003000  CONVERGED : NO
 MAX FORCE6 :   0.0078168  MAXIMUM6:   0.0004500  CONVERGED : NO
 RMSQ DR    :   0.0225714  MAXIMUM :   0.0012000  CONVERGED : NO
 MAX DR     :   0.0736763  MAXIMUM :   0.0018000  CONVERGED : NO
 


 HESSIAN EIGENVALUES


                1           2           3           4           5           6
             0.01387     0.12496     0.39522     0.58446     0.99991     0.99999
 


                7           8           9          10          11          12
             1.00000     1.00000     1.00000     1.00000     1.00000     1.00000
 


               13          14          15          16          17          18
             1.00000     1.00000     1.00000     1.00000     1.00000     1.00000
 


               19          20          21          22          23          24
             1.00000     1.00000     1.00000     1.00000     1.00000     1.00000
 


               25          26          27          28          29          30
             1.00000     1.00000     1.00000     1.00003     1.00006     1.00018
 


               31          32          33          34          35          36
             1.00043     1.00102     1.00146     1.00545     1.01553     1.04181
 


               37          38
             1.10745     1.57749
 


 LAMBDA FOR LMQA STEP: 0.00

  |TANGENTIAL STEP| =   0.099862  |PARALLEL STEP| =   0.000656


 STEP IN NORMAL COORDINATES

              1          2          3          4          5          6
           0.006015   0.012048  -0.006134  -0.020853  -0.018231   0.006550

              7          8          9         10         11         12
          -0.022435   0.005362   0.003315  -0.007889  -0.017979  -0.000298

             13         14         15         16         17         18
          -0.000871   0.010479  -0.009992  -0.006035  -0.004139   0.000192

             19         20         21         22         23         24
          -0.054595  -0.032484   0.007228   0.018056  -0.010270  -0.007976

             25         26         27         28         29         30
          -0.001308   0.018212   0.010820   0.012651   0.003227  -0.008911

             31         32         33         34         35         36
          -0.009663   0.006899   0.001566   0.025888  -0.017781  -0.008891

             37         38         39
          -0.004838  -0.007577   0.034322

 DISPLACEMENT STEP IN ANGSTROM

  NO.  ATOM        X             Y             Z

    1  C        0.002864      0.005439     -0.002415
    2  C       -0.010536     -0.007516      0.003136
    3  C       -0.009568      0.003558      0.002127
    4  H       -0.002254     -0.008156     -0.001099
    5  C        0.004564      0.004359     -0.004000
    6  C        0.006772     -0.004759      0.000384
    7  H       -0.023235     -0.009219      0.003628
    8  H        0.012157      0.003163      0.000179
    9  H        0.008648      0.003715      0.000413
   10  H        0.016415      0.002198     -0.006226
   11  H        0.008717      0.000677     -0.001349
   12  H        0.013431     -0.010947     -0.005848
   13  H       -0.003456      0.007907      0.003197
   14  H        0.003067      0.005752     -0.007515
   15  H       -0.013113      0.001178      0.017273


 ACTIVE CARTESIAN DISPLACEMENT STEP

              1          2          3          4          5          6
           0.006015   0.012048  -0.006134  -0.020853  -0.018231   0.006550

              7          8          9         10         11         12
          -0.022435   0.005362   0.003315  -0.007889  -0.017979  -0.000298

             13         14         15         16         17         18
          -0.000871   0.010479  -0.009992  -0.006035  -0.004139   0.000192

             19         20         21         22         23         24
          -0.054595  -0.032484   0.007228   0.018056  -0.010270  -0.007976

             25         26         27         28         29         30
          -0.001308   0.018212   0.010820   0.012651   0.003227  -0.008911

             31         32         33         34         35         36
          -0.009663   0.006899   0.001566   0.025888  -0.017781  -0.008891

             37         38         39
          -0.004838  -0.007577   0.034322
 
 PREDICTED ENERGY CHANGE: -0.000494799
 
 INTERPOLATION DISTANCE: 7.6052563935
 
 *** SCFTOL TIGHTEN TO 0.500E-07 ***
 
 *** CDFTOL TIGHTEN TO 0.250E-04 ***


 COORDINATES OF OPTIMIZATION STEP 13 IN ANGSTROM

  NO.  ATOM        X              Y              Z        Z-ATOM   MASS   TYPE

    1  C         1.216461       0.306333       0.427290       6    12.011  QM
    2  C         1.929300      -0.691783      -0.136595       6    12.011  QM
    3  C         0.085474       1.021172      -0.289364       6    12.011  QM
    4  H         2.729410      -1.217518       0.389779       1     1.008  QM
    5  C        -1.387101       0.505964       0.093669       6    12.011  QM
    6  C        -1.626364      -1.035884      -0.059357       6    12.011  QM
    7  H         1.747510      -1.022938      -1.169429       1     1.008  QM
    8  H         1.467732       0.651527       1.448691       1     1.008  QM
    9  H        -2.562515      -1.337340       0.452223       1     1.008  QM
   10  H        -0.772462      -1.545549       0.439060       1     1.008  QM
   11  H        -1.677526      -1.384491      -1.109051       1     1.008  QM
   12  H        -2.122546       1.084739      -0.481616       1     1.008  QM
   13  H         0.254396       0.870920      -1.379257       1     1.008  QM
   14  H        -1.644225       0.735002       1.148186       1     1.008  QM
   15  H         0.220812       2.120787      -0.104241       1     1.008  QM


 
 NEW SCF-ENERGY CALCULATED IN 10 CYCLES
 

 TOTAL ENERGY    =       -196.244051202

 ENERGY CHANGE =         -0.000697208
 ENERGY RATIO  =          1.409073558
 TRUST RADIUS  =          0.300000000
 
 BFGS DELTA*GAMMA: 0.618E-03
 
 BFGS DELTA*DE2*DELTA: 0.102E-02
 
 *** ENTERING OPTIMIZATION CYCLE: 14 ***
 

 PROJECTED CARTESIAN GRADIENTS IN A.U.

  NO.  ATOM        X             Y             Z

    1  C        0.004614     -0.001000      0.000913
    2  C       -0.000373      0.001430      0.000021
    3  C        0.008298      0.004118     -0.001322
    4  H       -0.001939     -0.000262     -0.003063
    5  C       -0.008853      0.004350     -0.001223
    6  C       -0.008399     -0.010846     -0.001074
    7  H        0.002552     -0.000569     -0.001011
    8  H        0.003246      0.004202      0.002501
    9  H       -0.002129     -0.001529      0.002827
   10  H        0.006533      0.002330      0.003565
   11  H       -0.001041     -0.002429     -0.000664
   12  H        0.001607     -0.001094      0.006788
   13  H        0.005036      0.000024     -0.002891
   14  H       -0.007220     -0.003197      0.000373
   15  H        0.009622      0.009246      0.000849


 ACTIVE CARTESIAN GRADIENTS

              1          2          3          4          5          6
           0.005128  -0.001337   0.000870   0.000500   0.001192  -0.000147

              7          8          9         10         11         12
           0.011731   0.003625  -0.000629  -0.000998  -0.001119  -0.003559

             13         14         15         16         17         18
          -0.004877   0.007490  -0.002015  -0.011192  -0.007541  -0.003991

             19         20         21         22         23         24
           0.000413  -0.002194  -0.002620   0.001945   0.002055   0.000548

             25         26         27         28         29         30
          -0.004932  -0.001360   0.001061   0.004124   0.001625   0.002775

             31         32         33         34         35         36
          -0.003850  -0.003127  -0.000032  -0.000946  -0.003445   0.008268

             37         38         39
           0.000302  -0.006287  -0.012875


 FULL LOCAL GRADIENT

              1          2          3          4          5          6
          -0.021831   0.004649  -0.001787  -0.001340  -0.001374   0.000181

              7          8          9         10         11         12
          -0.003162   0.000136  -0.002557   0.000993   0.000712   0.002380

             13         14         15         16         17         18
           0.001227  -0.009260   0.003351   0.003538   0.008210   0.004060

             19         20         21         22         23         24
          -0.004097   0.000666   0.001882  -0.001446  -0.001373  -0.002822

             25         26         27         28         29         30
          -0.002863   0.000473  -0.002523   0.001194  -0.000544  -0.003206

             31         32         33         34         35         36
          -0.000123   0.002606   0.002500   0.002647  -0.000216  -0.001789

             37         38         39
           0.002366   0.005989   0.004063


 TANGENTIAL LOCAL GRADIENTS IN A.U.

              1          2          3          4          5          6
           0.004649  -0.001787  -0.001340  -0.001374   0.000181  -0.003162

              7          8          9         10         11         12
           0.000136  -0.002557   0.000993   0.000712   0.002380   0.001227

             13         14         15         16         17         18
          -0.009260   0.003351   0.003538   0.008210   0.004060  -0.004097

             19         20         21         22         23         24
           0.000666   0.001882  -0.001446  -0.001373  -0.002822  -0.002863

             25         26         27         28         29         30
           0.000473  -0.002523   0.001194  -0.000544  -0.003206  -0.000123

             31         32         33         34         35         36
           0.002606   0.002500   0.002647  -0.000216  -0.001789   0.002366

             37         38
           0.005989   0.004063

 COSANG =         0.686953654
 
 RMSQ FORCE :   0.0031950  MAXIMUM :   0.0003000  CONVERGED : NO
 MAX FORCE  :   0.0092597  MAXIMUM :   0.0004500  CONVERGED : NO
 RMSQ FORCE6:   0.0016161  MAXIMUM6:   0.0003000  CONVERGED : NO
 MAX FORCE6 :   0.0060397  MAXIMUM6:   0.0004500  CONVERGED : NO
 RMSQ DR    :   0.0159910  MAXIMUM :   0.0012000  CONVERGED : NO
 MAX DR     :   0.0545946  MAXIMUM :   0.0018000  CONVERGED : NO
 


 HESSIAN EIGENVALUES


                1           2           3           4           5           6
             0.01382     0.11259     0.27172     0.53599     0.99985     0.99998
 


                7           8           9          10          11          12
             1.00000     1.00000     1.00000     1.00000     1.00000     1.00000
 


               13          14          15          16          17          18
             1.00000     1.00000     1.00000     1.00000     1.00000     1.00000
 


               19          20          21          22          23          24
             1.00000     1.00000     1.00000     1.00000     1.00000     1.00000
 


               25          26          27          28          29          30
             1.00000     1.00000     1.00002     1.00005     1.00018     1.00036
 


               31          32          33          34          35          36
             1.00049     1.00131     1.00254     1.00559     1.03165     1.04328
 


               37          38
             1.10390     1.73402
 


 LAMBDA FOR LMQA STEP: 0.00

  |TANGENTIAL STEP| =   0.072364  |PARALLEL STEP| =   0.000344


 STEP IN NORMAL COORDINATES

              1          2          3          4          5          6
           0.001687   0.010855  -0.008943  -0.015465  -0.012958   0.005014

              7          8          9         10         11         12
          -0.018739   0.001471  -0.001936  -0.002123  -0.009093   0.003594

             13         14         15         16         17         18
           0.001107  -0.000251  -0.003208  -0.000079   0.005548   0.006765

             19         20         21         22         23         24
          -0.038269  -0.017798   0.006589   0.007388  -0.008802  -0.007398

             25         26         27         28         29         30
          -0.005763   0.013711   0.001010   0.008818   0.001999  -0.010917

             31         32         33         34         35         36
          -0.007277   0.010342   0.003386   0.023112  -0.013190  -0.005439

             37         38         39
           0.000758   0.002406   0.026616

 DISPLACEMENT STEP IN ANGSTROM

  NO.  ATOM        X             Y             Z

    1  C        0.000803      0.004854     -0.003767
    2  C       -0.007607     -0.005789      0.003056
    3  C       -0.007481      0.001180      0.000797
    4  H        0.000294     -0.004389      0.001493
    5  C        0.004882     -0.000057     -0.000225
    6  C        0.005816      0.001842      0.001111
    7  H       -0.016368     -0.004565      0.002829
    8  H        0.005397     -0.000575     -0.001316
    9  H        0.003394      0.002145     -0.003957
   10  H        0.012228      0.000685     -0.006748
   11  H        0.006341      0.001733      0.001341
   12  H        0.012077     -0.009571     -0.004101
   13  H       -0.001845      0.007062      0.002487
   14  H        0.001915      0.003788     -0.005095
   15  H       -0.011049     -0.003323      0.009710


 ACTIVE CARTESIAN DISPLACEMENT STEP

              1          2          3          4          5          6
           0.001687   0.010855  -0.008943  -0.015465  -0.012958   0.005014

              7          8          9         10         11         12
          -0.018739   0.001471  -0.001936  -0.002123  -0.009093   0.003594

             13         14         15         16         17         18
           0.001107  -0.000251  -0.003208  -0.000079   0.005548   0.006765

             19         20         21         22         23         24
          -0.038269  -0.017798   0.006589   0.007388  -0.008802  -0.007398

             25         26         27         28         29         30
          -0.005763   0.013711   0.001010   0.008818   0.001999  -0.010917

             31         32         33         34         35         36
          -0.007277   0.010342   0.003386   0.023112  -0.013190  -0.005439

             37         38         39
           0.000758   0.002406   0.026616
 
 PREDICTED ENERGY CHANGE: -0.000338476
 
 INTERPOLATION DISTANCE: 7.6052563935


 COORDINATES OF OPTIMIZATION STEP 14 IN ANGSTROM

  NO.  ATOM        X              Y              Z        Z-ATOM   MASS   TYPE

    1  C         1.217264       0.311187       0.423523       6    12.011  QM
    2  C         1.921692      -0.697572      -0.133539       6    12.011  QM
    3  C         0.077993       1.022352      -0.288567       6    12.011  QM
    4  H         2.729704      -1.221907       0.391272       1     1.008  QM
    5  C        -1.382219       0.505907       0.093444       6    12.011  QM
    6  C        -1.620548      -1.034041      -0.058246       6    12.011  QM
    7  H         1.731142      -1.027504      -1.166599       1     1.008  QM
    8  H         1.473129       0.650952       1.447375       1     1.008  QM
    9  H        -2.559122      -1.335194       0.448266       1     1.008  QM
   10  H        -0.760233      -1.544864       0.432312       1     1.008  QM
   11  H        -1.671185      -1.382758      -1.107710       1     1.008  QM
   12  H        -2.110469       1.075168      -0.485717       1     1.008  QM
   13  H         0.252550       0.877982      -1.376770       1     1.008  QM
   14  H        -1.642310       0.738790       1.143091       1     1.008  QM
   15  H         0.209763       2.117465      -0.094530       1     1.008  QM


 
 NEW SCF-ENERGY CALCULATED IN 10 CYCLES
 

 TOTAL ENERGY    =       -196.244563485

 ENERGY CHANGE =         -0.000512283
 ENERGY RATIO  =          1.513499580
 TRUST RADIUS  =          0.300000000
 
 BFGS DELTA*GAMMA: 0.347E-03
 
 BFGS DELTA*DE2*DELTA: 0.693E-03
 
 *** ENTERING OPTIMIZATION CYCLE: 15 ***
 

 PROJECTED CARTESIAN GRADIENTS IN A.U.

  NO.  ATOM        X             Y             Z

    1  C        0.005532     -0.000303     -0.000529
    2  C       -0.000612      0.000678      0.000834
    3  C        0.004488      0.004135     -0.001452
    4  H        0.000786     -0.001690     -0.001549
    5  C       -0.008626      0.006499     -0.001575
    6  C       -0.008502     -0.010366     -0.001038
    7  H        0.002237     -0.000169     -0.001785
    8  H        0.003814      0.003197      0.003838
    9  H       -0.002227     -0.001498      0.001950
   10  H        0.008357      0.001610      0.003040
   11  H       -0.000543     -0.002771     -0.000371
   12  H        0.005626     -0.004079      0.009200
   13  H        0.005606     -0.000047     -0.001608
   14  H       -0.006483     -0.003878     -0.001285
   15  H        0.009478      0.007107      0.001550


 ACTIVE CARTESIAN GRADIENTS

              1          2          3          4          5          6
           0.006148  -0.000541  -0.000933   0.000464   0.000433   0.000086

              7          8          9         10         11         12
           0.007255   0.004146  -0.001808   0.001709  -0.001780  -0.002548

             13         14         15         16         17         18
          -0.006225   0.009924  -0.003373  -0.012773  -0.005465  -0.003644

             19         20         21         22         23         24
          -0.000920  -0.001302  -0.003773   0.001799   0.002531   0.001038

             25         26         27         28         29         30
          -0.006054   0.000016   0.000307   0.004541   0.002311   0.002280

             31         32         33         34         35         36
          -0.005015  -0.001833  -0.000380   0.002074  -0.004953   0.010615

             37         38         39
          -0.000444  -0.005022  -0.011120


 FULL LOCAL GRADIENT

              1          2          3          4          5          6
          -0.022329   0.004822  -0.000614  -0.002132  -0.000803  -0.000020

              7          8          9         10         11         12
           0.000294  -0.001452  -0.000587  -0.001708   0.001489   0.001631

             13         14         15         16         17         18
           0.003310  -0.011344   0.004409   0.006321   0.006054   0.003687

             19         20         21         22         23         24
          -0.002359  -0.000068   0.003068  -0.001356  -0.001869  -0.003136

             25         26         27         28         29         30
          -0.001365  -0.000918  -0.001733   0.000656  -0.001247  -0.002678

             31         32         33         34         35         36
           0.001057   0.001280   0.002854  -0.000410   0.001200  -0.003693

             37         38         39
           0.003328   0.004695   0.001814


 TANGENTIAL LOCAL GRADIENTS IN A.U.

              1          2          3          4          5          6
           0.004822  -0.000614  -0.002132  -0.000803  -0.000020   0.000294

              7          8          9         10         11         12
          -0.001452  -0.000587  -0.001708   0.001489   0.001631   0.003310

             13         14         15         16         17         18
          -0.011344   0.004409   0.006321   0.006054   0.003687  -0.002359

             19         20         21         22         23         24
          -0.000068   0.003068  -0.001356  -0.001869  -0.003136  -0.001365

             25         26         27         28         29         30
          -0.000918  -0.001733   0.000656  -0.001247  -0.002678   0.001057

             31         32         33         34         35         36
           0.001280   0.002854  -0.000410   0.001200  -0.003693   0.003328

             37         38
           0.004695   0.001814

 COSANG =         0.886963420
 
 RMSQ FORCE :   0.0032281  MAXIMUM :   0.0003000  CONVERGED : NO
 MAX FORCE  :   0.0113443  MAXIMUM :   0.0004500  CONVERGED : NO
 RMSQ FORCE6:   0.0014992  MAXIMUM6:   0.0003000  CONVERGED : NO
 MAX FORCE6 :   0.0043320  MAXIMUM6:   0.0004500  CONVERGED : NO
 RMSQ DR    :   0.0115877  MAXIMUM :   0.0012000  CONVERGED : NO
 MAX DR     :   0.0382694  MAXIMUM :   0.0018000  CONVERGED : NO
 


 HESSIAN EIGENVALUES


                1           2           3           4           5           6
             0.01310     0.09475     0.20582     0.51834     0.99934     0.99995
 


                7           8           9          10          11          12
             1.00000     1.00000     1.00000     1.00000     1.00000     1.00000
 


               13          14          15          16          17          18
             1.00000     1.00000     1.00000     1.00000     1.00000     1.00000
 


               19          20          21          22          23          24
             1.00000     1.00000     1.00000     1.00000     1.00000     1.00000
 


               25          26          27          28          29          30
             1.00000     1.00002     1.00003     1.00006     1.00019     1.00031
 


               31          32          33          34          35          36
             1.00062     1.00118     1.00509     1.00623     1.04034     1.04095
 


               37          38
             1.11227     1.50899
 


 LAMBDA FOR LMQA STEP: 0.00

  |TANGENTIAL STEP| =   0.098548  |PARALLEL STEP| =   0.000639


 STEP IN NORMAL COORDINATES

              1          2          3          4          5          6
          -0.000923   0.014419  -0.010875  -0.023772  -0.016814   0.006336

              7          8          9         10         11         12
          -0.017366   0.000391  -0.000495  -0.008260  -0.012236   0.004432

             13         14         15         16         17         18
           0.003746  -0.010573   0.000309   0.005894   0.011609   0.010058

             19         20         21         22         23         24
          -0.053522  -0.026843   0.012071   0.010262  -0.012921  -0.013618

             25         26         27         28         29         30
          -0.006144   0.015371   0.001619   0.011861   0.001028  -0.016257

             31         32         33         34         35         36
          -0.009619   0.013038   0.008216   0.026848  -0.016423  -0.011749

             37         38         39
           0.004317   0.006603   0.034187

 DISPLACEMENT STEP IN ANGSTROM

  NO.  ATOM        X             Y             Z

    1  C       -0.000439      0.006407     -0.004624
    2  C       -0.011319     -0.007420      0.003671
    3  C       -0.006092      0.001349      0.001579
    4  H       -0.002276     -0.004924      0.001239
    5  C        0.006683     -0.004593      0.000917
    6  C        0.009765      0.006116      0.001559
    7  H       -0.023746     -0.007035      0.004951
    8  H        0.006482      0.000296     -0.004404
    9  H        0.004880      0.001337     -0.005759
   10  H        0.015592      0.001000     -0.009554
   11  H        0.008269      0.002101      0.002988
   12  H        0.013031     -0.011446     -0.008952
   13  H       -0.002471      0.011746      0.003021
   14  H        0.001012      0.005289     -0.005909
   15  H       -0.015929     -0.004783      0.011674


 ACTIVE CARTESIAN DISPLACEMENT STEP

              1          2          3          4          5          6
          -0.000923   0.014419  -0.010875  -0.023772  -0.016814   0.006336

              7          8          9         10         11         12
          -0.017366   0.000391  -0.000495  -0.008260  -0.012236   0.004432

             13         14         15         16         17         18
           0.003746  -0.010573   0.000309   0.005894   0.011609   0.010058

             19         20         21         22         23         24
          -0.053522  -0.026843   0.012071   0.010262  -0.012921  -0.013618

             25         26         27         28         29         30
          -0.006144   0.015371   0.001619   0.011861   0.001028  -0.016257

             31         32         33         34         35         36
          -0.009619   0.013038   0.008216   0.026848  -0.016423  -0.011749

             37         38         39
           0.004317   0.006603   0.034187
 
 PREDICTED ENERGY CHANGE: -0.000375470
 
 INTERPOLATION DISTANCE: 7.6052563935


 COORDINATES OF OPTIMIZATION STEP 15 IN ANGSTROM

  NO.  ATOM        X              Y              Z        Z-ATOM   MASS   TYPE

    1  C         1.216824       0.317595       0.418898       6    12.011  QM
    2  C         1.910373      -0.704992      -0.129868       6    12.011  QM
    3  C         0.071901       1.023701      -0.286988       6    12.011  QM
    4  H         2.727428      -1.226830       0.392512       1     1.008  QM
    5  C        -1.375536       0.501314       0.094361       6    12.011  QM
    6  C        -1.610784      -1.027926      -0.056687       6    12.011  QM
    7  H         1.707396      -1.034538      -1.161649       1     1.008  QM
    8  H         1.479610       0.651247       1.442971       1     1.008  QM
    9  H        -2.554242      -1.333857       0.442507       1     1.008  QM
   10  H        -0.744642      -1.543864       0.422757       1     1.008  QM
   11  H        -1.662916      -1.380657      -1.104722       1     1.008  QM
   12  H        -2.097438       1.063722      -0.494669       1     1.008  QM
   13  H         0.250079       0.889729      -1.373749       1     1.008  QM
   14  H        -1.641298       0.744079       1.137181       1     1.008  QM
   15  H         0.193834       2.112681      -0.082856       1     1.008  QM


 
 NEW SCF-ENERGY CALCULATED IN 10 CYCLES
 

 TOTAL ENERGY    =       -196.245101969

 ENERGY CHANGE =         -0.000538484
 ENERGY RATIO  =          1.434159410
 TRUST RADIUS  =          0.300000000
 
 BFGS DELTA*GAMMA: 0.458E-03
 
 BFGS DELTA*DE2*DELTA: 0.783E-03
 
 *** ENTERING OPTIMIZATION CYCLE: 16 ***
 

 PROJECTED CARTESIAN GRADIENTS IN A.U.

  NO.  ATOM        X             Y             Z

    1  C        0.004362      0.001880     -0.001737
    2  C       -0.001022     -0.000892      0.001418
    3  C        0.001653      0.004302     -0.001794
    4  H        0.003399     -0.002972     -0.000053
    5  C       -0.006776      0.003314     -0.000451
    6  C       -0.007278     -0.005339     -0.001286
    7  H        0.001672      0.000277     -0.002260
    8  H        0.004037      0.001815      0.004131
    9  H       -0.003784     -0.001946      0.001292
   10  H        0.009999      0.000877      0.002166
   11  H       -0.000360     -0.003618      0.000136
   12  H        0.007486     -0.005418      0.009552
   13  H        0.005913      0.000063     -0.000199
   14  H       -0.005932     -0.004261     -0.003106
   15  H        0.008850      0.003912      0.001631


 ACTIVE CARTESIAN GRADIENTS

              1          2          3          4          5          6
           0.004848   0.002088  -0.002399  -0.000099  -0.000515   0.000615

              7          8          9         10         11         12
           0.003160   0.005116  -0.003239   0.004199  -0.001942  -0.001231

             13         14         15         16         17         18
          -0.006280   0.006068  -0.002721  -0.011715  -0.000678  -0.002962

             19         20         21         22         23         24
          -0.001846   0.000062  -0.004421   0.001942   0.002564   0.000826

             25         26         27         28         29         30
          -0.007883   0.000714   0.000081   0.005767   0.002765   0.001370

             31         32         33         34         35         36
          -0.005402  -0.001411   0.000226   0.003498  -0.005483   0.011589

             37         38         39
          -0.000912  -0.002793  -0.008868


 FULL LOCAL GRADIENT

              1          2          3          4          5          6
          -0.022056   0.002016   0.000379  -0.002222   0.000012  -0.000538

              7          8          9         10         11         12
           0.003477  -0.003371   0.001513  -0.004183   0.001746   0.000536

             13         14         15         16         17         18
           0.004033  -0.007186   0.003569   0.006230   0.001161   0.002973

             19         20         21         22         23         24
          -0.000928  -0.001219   0.003759  -0.001571  -0.001935  -0.002677

             25         26         27         28         29         30
           0.000915  -0.001636  -0.001479  -0.000641  -0.001696  -0.001729

             31         32         33         34         35         36
           0.001418   0.000813   0.002270  -0.001863   0.001652  -0.004346

             37         38         39
           0.003912   0.002433  -0.000656


 TANGENTIAL LOCAL GRADIENTS IN A.U.

              1          2          3          4          5          6
           0.002016   0.000379  -0.002222   0.000012  -0.000538   0.003477

              7          8          9         10         11         12
          -0.003371   0.001513  -0.004183   0.001746   0.000536   0.004033

             13         14         15         16         17         18
          -0.007186   0.003569   0.006230   0.001161   0.002973  -0.000928

             19         20         21         22         23         24
          -0.001219   0.003759  -0.001571  -0.001935  -0.002677   0.000915

             25         26         27         28         29         30
          -0.001636  -0.001479  -0.000641  -0.001696  -0.001729   0.001418

             31         32         33         34         35         36
           0.000813   0.002270  -0.001863   0.001652  -0.004346   0.003912

             37         38
           0.002433  -0.000656

 COSANG =         0.855759305
 
 RMSQ FORCE :   0.0027244  MAXIMUM :   0.0003000  CONVERGED : NO
 MAX FORCE  :   0.0071861  MAXIMUM :   0.0004500  CONVERGED : NO
 RMSQ FORCE6:   0.0015330  MAXIMUM6:   0.0003000  CONVERGED : NO
 MAX FORCE6 :   0.0054934  MAXIMUM6:   0.0004500  CONVERGED : NO
 RMSQ DR    :   0.0157806  MAXIMUM :   0.0012000  CONVERGED : NO
 MAX DR     :   0.0535225  MAXIMUM :   0.0018000  CONVERGED : NO
 


 HESSIAN EIGENVALUES


                1           2           3           4           5           6
             0.01208     0.08756     0.18725     0.50583     0.91588     0.99993
 


                7           8           9          10          11          12
             1.00000     1.00000     1.00000     1.00000     1.00000     1.00000
 


               13          14          15          16          17          18
             1.00000     1.00000     1.00000     1.00000     1.00000     1.00000
 


               19          20          21          22          23          24
             1.00000     1.00000     1.00000     1.00000     1.00000     1.00000
 


               25          26          27          28          29          30
             1.00001     1.00003     1.00005     1.00015     1.00019     1.00036
 


               31          32          33          34          35          36
             1.00064     1.00068     1.00218     1.00547     1.01309     1.04086
 


               37          38
             1.13728     1.35921
 


 LAMBDA FOR LMQA STEP: 0.00

  |TANGENTIAL STEP| =   0.091895  |PARALLEL STEP| =   0.000555


 STEP IN NORMAL COORDINATES

              1          2          3          4          5          6
          -0.001972   0.010372  -0.005964  -0.023952  -0.014613   0.004519

              7          8          9         10         11         12
          -0.005096  -0.000979   0.004130  -0.015956  -0.012856   0.001607

             13         14         15         16         17         18
           0.004867  -0.013560   0.002906   0.008879   0.008923   0.007509

             19         20         21         22         23         24
          -0.051545  -0.030593   0.014385   0.011594  -0.012178  -0.015696

             25         26         27         28         29         30
          -0.000714   0.010098   0.004213   0.010039  -0.001111  -0.014159

             31         32         33         34         35         36
          -0.008659   0.008977   0.010258   0.017973  -0.013487  -0.015844

             37         38         39
           0.006191   0.005801   0.027433

 DISPLACEMENT STEP IN ANGSTROM

  NO.  ATOM        X             Y             Z

    1  C       -0.000939      0.004592     -0.002529
    2  C       -0.011200     -0.005864      0.002268
    3  C       -0.000788      0.001480      0.002358
    4  H       -0.006377     -0.003742     -0.000786
    5  C        0.004947     -0.005977      0.000622
    6  C        0.010184      0.005496      0.001357
    7  H       -0.023624     -0.008323      0.005883
    8  H        0.006309      0.002997     -0.006341
    9  H        0.006672     -0.000258     -0.004123
   10  H        0.012748      0.001400     -0.008048
   11  H        0.007275      0.001491      0.002966
   12  H        0.007458     -0.008171     -0.011748
   13  H       -0.002406      0.012783      0.002031
   14  H       -0.000828      0.005112     -0.004061
   15  H       -0.014835     -0.002347      0.010155


 ACTIVE CARTESIAN DISPLACEMENT STEP

              1          2          3          4          5          6
          -0.001972   0.010372  -0.005964  -0.023952  -0.014613   0.004519

              7          8          9         10         11         12
          -0.005096  -0.000979   0.004130  -0.015956  -0.012856   0.001607

             13         14         15         16         17         18
           0.004867  -0.013560   0.002906   0.008879   0.008923   0.007509

             19         20         21         22         23         24
          -0.051545  -0.030593   0.014385   0.011594  -0.012178  -0.015696

             25         26         27         28         29         30
          -0.000714   0.010098   0.004213   0.010039  -0.001111  -0.014159

             31         32         33         34         35         36
          -0.008659   0.008977   0.010258   0.017973  -0.013487  -0.015844

             37         38         39
           0.006191   0.005801   0.027433
 
 PREDICTED ENERGY CHANGE: -0.000249173
 
 INTERPOLATION DISTANCE: 7.6052563935


 COORDINATES OF OPTIMIZATION STEP 16 IN ANGSTROM

  NO.  ATOM        X              Y              Z        Z-ATOM   MASS   TYPE

    1  C         1.215885       0.322187       0.416370       6    12.011  QM
    2  C         1.899173      -0.710856      -0.127600       6    12.011  QM
    3  C         0.071113       1.025181      -0.284630       6    12.011  QM
    4  H         2.721051      -1.230572       0.391725       1     1.008  QM
    5  C        -1.370588       0.495337       0.094983       6    12.011  QM
    6  C        -1.600600      -1.022430      -0.055329       6    12.011  QM
    7  H         1.683773      -1.042861      -1.155766       1     1.008  QM
    8  H         1.485919       0.654244       1.436630       1     1.008  QM
    9  H        -2.547570      -1.334115       0.438383       1     1.008  QM
   10  H        -0.731894      -1.542465       0.414709       1     1.008  QM
   11  H        -1.655641      -1.379167      -1.101756       1     1.008  QM
   12  H        -2.089979       1.055551      -0.506418       1     1.008  QM
   13  H         0.247673       0.902512      -1.371718       1     1.008  QM
   14  H        -1.642127       0.749191       1.133120       1     1.008  QM
   15  H         0.178998       2.110334      -0.072701       1     1.008  QM


 
 NEW SCF-ENERGY CALCULATED IN 10 CYCLES
 

 TOTAL ENERGY    =       -196.245462916

 ENERGY CHANGE =         -0.000360948
 ENERGY RATIO  =          1.448580118
 TRUST RADIUS  =          0.300000000
 
 BFGS DELTA*GAMMA: 0.302E-03
 
 BFGS DELTA*DE2*DELTA: 0.524E-03
 
 *** ENTERING OPTIMIZATION CYCLE: 17 ***
 

 PROJECTED CARTESIAN GRADIENTS IN A.U.

  NO.  ATOM        X             Y             Z

    1  C        0.002162      0.003939     -0.001796
    2  C       -0.001520     -0.001990      0.001385
    3  C        0.001881      0.004260     -0.002042
    4  H        0.004082     -0.003135      0.000380
    5  C       -0.004653     -0.002873      0.001101
    6  C       -0.005613      0.000547     -0.001297
    7  H        0.001142      0.000575     -0.002072
    8  H        0.003634      0.000817      0.002901
    9  H       -0.005366     -0.002216      0.000836
   10  H        0.010143      0.000867      0.001104
   11  H       -0.000594     -0.004243      0.000632
   12  H        0.006107     -0.004324      0.007477
   13  H        0.005608      0.000354      0.000323
   14  H       -0.005855     -0.003977     -0.003625
   15  H        0.007828      0.001876      0.001186


 ACTIVE CARTESIAN GRADIENTS

              1          2          3          4          5          6
           0.002403   0.004607  -0.002430  -0.000981  -0.000803   0.001105

              7          8          9         10         11         12
           0.002436   0.005593  -0.003775   0.004735  -0.001486  -0.000448

             13         14         15         16         17         18
          -0.004979  -0.001300  -0.000811  -0.008765   0.003214  -0.001915

             19         20         21         22         23         24
          -0.001807   0.000928  -0.003871   0.002098   0.001956  -0.000101

             25         26         27         28         29         30
          -0.008774   0.000553   0.000210   0.006725   0.002894   0.000282

             31         32         33         34         35         36
          -0.004776  -0.001968   0.001353   0.002631  -0.004709   0.010236

             37         38         39
          -0.000634  -0.001195  -0.007442


 FULL LOCAL GRADIENT

              1          2          3          4          5          6
          -0.020921  -0.001534   0.000392  -0.001380   0.000308  -0.001039

              7          8          9         10         11         12
           0.004239  -0.003982   0.002110  -0.004690   0.001318  -0.000228

             13         14         15         16         17         18
           0.002850   0.000222   0.001715   0.003362  -0.002790   0.001907

             19         20         21         22         23         24
          -0.000653  -0.001933   0.003221  -0.001781  -0.001342  -0.001588

             25         26         27         28         29         30
           0.002059  -0.001488  -0.001597  -0.001645  -0.001814  -0.000606

             31         32         33         34         35         36
           0.000798   0.001346   0.001131  -0.001030   0.000910  -0.003065

             37         38         39
           0.003538   0.000827  -0.001783


 TANGENTIAL LOCAL GRADIENTS IN A.U.

              1          2          3          4          5          6
          -0.001534   0.000392  -0.001380   0.000308  -0.001039   0.004239

              7          8          9         10         11         12
          -0.003982   0.002110  -0.004690   0.001318  -0.000228   0.002850

             13         14         15         16         17         18
           0.000222   0.001715   0.003362  -0.002790   0.001907  -0.000653

             19         20         21         22         23         24
          -0.001933   0.003221  -0.001781  -0.001342  -0.001588   0.002059

             25         26         27         28         29         30
          -0.001488  -0.001597  -0.001645  -0.001814  -0.000606   0.000798

             31         32         33         34         35         36
           0.001346   0.001131  -0.001030   0.000910  -0.003065   0.003538

             37         38
           0.000827  -0.001783

 COSANG =         0.768257300
 
 RMSQ FORCE :   0.0021169  MAXIMUM :   0.0003000  CONVERGED : NO
 MAX FORCE  :   0.0046899  MAXIMUM :   0.0004500  CONVERGED : NO
 RMSQ FORCE6:   0.0014075  MAXIMUM6:   0.0003000  CONVERGED : NO
 MAX FORCE6 :   0.0048078  MAXIMUM6:   0.0004500  CONVERGED : NO
 RMSQ DR    :   0.0147152  MAXIMUM :   0.0012000  CONVERGED : NO
 MAX DR     :   0.0515455  MAXIMUM :   0.0018000  CONVERGED : NO
 


 HESSIAN EIGENVALUES


                1           2           3           4           5           6
             0.01061     0.08970     0.17645     0.47706     0.63699     0.99989
 


                7           8           9          10          11          12
             0.99999     1.00000     1.00000     1.00000     1.00000     1.00000
 


               13          14          15          16          17          18
             1.00000     1.00000     1.00000     1.00000     1.00000     1.00000
 


               19          20          21          22          23          24
             1.00000     1.00000     1.00000     1.00000     1.00000     1.00000
 


               25          26          27          28          29          30
             1.00001     1.00003     1.00006     1.00009     1.00026     1.00044
 


               31          32          33          34          35          36
             1.00069     1.00161     1.00202     1.00580     1.01744     1.04095
 


               37          38
             1.10174     1.54769
 


 LAMBDA FOR LMQA STEP: 0.00

  |TANGENTIAL STEP| =   0.087571  |PARALLEL STEP| =   0.000504


 STEP IN NORMAL COORDINATES

              1          2          3          4          5          6
          -0.001085   0.005371  -0.001400  -0.022308  -0.013198   0.002228

              7          8          9         10         11         12
           0.003548  -0.002058   0.008231  -0.022322  -0.014045  -0.001227

             13         14         15         16         17         18
           0.004972  -0.008734   0.003257   0.008571   0.003570   0.004253

             19         20         21         22         23         24
          -0.049747  -0.034171   0.015294   0.012929  -0.010438  -0.016272

             25         26         27         28         29         30
           0.004971   0.005275   0.006717   0.007724  -0.003114  -0.010858

             31         32         33         34         35         36
          -0.008278   0.005490   0.011084   0.010754  -0.011373  -0.017686

             37         38         39
           0.007127   0.004170   0.020327

 DISPLACEMENT STEP IN ANGSTROM

  NO.  ATOM        X             Y             Z

    1  C       -0.000517      0.002377     -0.000564
    2  C       -0.010379     -0.004477      0.000889
    3  C        0.002494      0.001726      0.003078
    4  H       -0.009831     -0.003008     -0.002437
    5  C        0.002978     -0.003833     -0.000393
    6  C        0.009747      0.002231      0.001116
    7  H       -0.023103     -0.009552      0.006440
    8  H        0.006532      0.005833     -0.007063
    9  H        0.009024     -0.001739     -0.002334
   10  H        0.010116      0.001533     -0.006031
   11  H        0.006470      0.001057      0.002500
   12  H        0.003302     -0.005694     -0.013032
   13  H       -0.002004      0.013427      0.001214
   14  H       -0.002343      0.004570     -0.002514
   15  H       -0.013089      0.000393      0.009009


 ACTIVE CARTESIAN DISPLACEMENT STEP

              1          2          3          4          5          6
          -0.001085   0.005371  -0.001400  -0.022308  -0.013198   0.002228

              7          8          9         10         11         12
           0.003548  -0.002058   0.008231  -0.022322  -0.014045  -0.001227

             13         14         15         16         17         18
           0.004972  -0.008734   0.003257   0.008571   0.003570   0.004253

             19         20         21         22         23         24
          -0.049747  -0.034171   0.015294   0.012929  -0.010438  -0.016272

             25         26         27         28         29         30
           0.004971   0.005275   0.006717   0.007724  -0.003114  -0.010858

             31         32         33         34         35         36
          -0.008278   0.005490   0.011084   0.010754  -0.011373  -0.017686

             37         38         39
           0.007127   0.004170   0.020327
 
 PREDICTED ENERGY CHANGE: -0.000171435
 
 INTERPOLATION DISTANCE: 7.6052563935
 
 *** SCFTOL TIGHTEN TO 0.250E-07 ***
 
 *** CDFTOL TIGHTEN TO 0.100E-04 ***


 COORDINATES OF OPTIMIZATION STEP 17 IN ANGSTROM

  NO.  ATOM        X              Y              Z        Z-ATOM   MASS   TYPE

    1  C         1.215368       0.324563       0.415805       6    12.011  QM
    2  C         1.888795      -0.715333      -0.126711       6    12.011  QM
    3  C         0.073607       1.026907      -0.281551       6    12.011  QM
    4  H         2.711220      -1.233580       0.389288       1     1.008  QM
    5  C        -1.367610       0.491505       0.094590       6    12.011  QM
    6  C        -1.590853      -1.020199      -0.054213       6    12.011  QM
    7  H         1.660669      -1.052413      -1.149326       1     1.008  QM
    8  H         1.492451       0.660077       1.429567       1     1.008  QM
    9  H        -2.538546      -1.335854       0.436049       1     1.008  QM
   10  H        -0.721778      -1.540932       0.408678       1     1.008  QM
   11  H        -1.649171      -1.378110      -1.099256       1     1.008  QM
   12  H        -2.086678       1.049857      -0.519450       1     1.008  QM
   13  H         0.245669       0.915939      -1.370504       1     1.008  QM
   14  H        -1.644470       0.753760       1.130606       1     1.008  QM
   15  H         0.165909       2.110728      -0.063691       1     1.008  QM


 
 NEW SCF-ENERGY CALCULATED IN 12 CYCLES
 

 TOTAL ENERGY    =       -196.245717023

 ENERGY CHANGE =         -0.000254107
 ENERGY RATIO  =          1.482237548
 TRUST RADIUS  =          0.300000000
 
 BFGS DELTA*GAMMA: 0.200E-03
 
 BFGS DELTA*DE2*DELTA: 0.365E-03
 
 *** ENTERING OPTIMIZATION CYCLE: 18 ***
 

 PROJECTED CARTESIAN GRADIENTS IN A.U.

  NO.  ATOM        X             Y             Z

    1  C        0.000449      0.004926     -0.001180
    2  C       -0.001833     -0.002230      0.001017
    3  C        0.003936      0.003658     -0.001872
    4  H        0.003048     -0.002289     -0.000086
    5  C       -0.003407     -0.007131      0.002068
    6  C       -0.004317      0.003567     -0.000990
    7  H        0.000692      0.000799     -0.001494
    8  H        0.002803      0.000360      0.000957
    9  H       -0.005889     -0.001948      0.000237
   10  H        0.008984      0.001539     -0.000086
   11  H       -0.000979     -0.004266      0.001329
   12  H        0.003683     -0.002500      0.004786
   13  H        0.004968      0.000803      0.000039
   14  H       -0.006019     -0.003390     -0.003015
   15  H        0.006559      0.001263      0.000637


 ACTIVE CARTESIAN GRADIENTS

              1          2          3          4          5          6
           0.000499   0.005838  -0.001637  -0.001623  -0.000499   0.001329

              7          8          9         10         11         12
           0.004212   0.004970  -0.003208   0.003577  -0.000789  -0.000314

             13         14         15         16         17         18
          -0.003402  -0.006421   0.000873  -0.005879   0.004256  -0.000789

             19         20         21         22         23         24
          -0.001324   0.001152  -0.002590   0.001937   0.001107  -0.001241

             25         26         27         28         29         30
          -0.008279   0.000222   0.000105   0.006706   0.003007  -0.000948

             31         32         33         34         35         36
          -0.003935  -0.002484   0.002472   0.001147  -0.003527   0.007921

             37         38         39
           0.000187  -0.000532  -0.006833


 FULL LOCAL GRADIENT

              1          2          3          4          5          6
          -0.019301  -0.003774  -0.000162  -0.000409   0.000092  -0.001277

              7          8          9         10         11         12
           0.003213  -0.002916   0.001220  -0.003478   0.000624  -0.000463

             13         14         15         16         17         18
           0.001036   0.005245   0.000173   0.000158  -0.003852   0.000770

             19         20         21         22         23         24
          -0.000944  -0.002044   0.001927  -0.001663  -0.000494  -0.000352

             25         26         27         28         29         30
           0.001764  -0.001138  -0.001461  -0.001805  -0.001950   0.000662

             31         32         33         34         35         36
           0.000105   0.001869  -0.000092   0.000380  -0.000094  -0.001162

             37         38         39
           0.002473   0.000181  -0.001740


 TANGENTIAL LOCAL GRADIENTS IN A.U.

              1          2          3          4          5          6
          -0.003774  -0.000162  -0.000409   0.000092  -0.001277   0.003213

              7          8          9         10         11         12
          -0.002916   0.001220  -0.003478   0.000624  -0.000463   0.001036

             13         14         15         16         17         18
           0.005245   0.000173   0.000158  -0.003852   0.000770  -0.000944

             19         20         21         22         23         24
          -0.002044   0.001927  -0.001663  -0.000494  -0.000352   0.001764

             25         26         27         28         29         30
          -0.001138  -0.001461  -0.001805  -0.001950   0.000662   0.000105

             31         32         33         34         35         36
           0.001869  -0.000092   0.000380  -0.000094  -0.001162   0.002473

             37         38
           0.000181  -0.001740

 COSANG =         0.770951433
 
 RMSQ FORCE :   0.0018732  MAXIMUM :   0.0003000  CONVERGED : NO
 MAX FORCE  :   0.0052455  MAXIMUM :   0.0004500  CONVERGED : NO
 RMSQ FORCE6:   0.0011452  MAXIMUM6:   0.0003000  CONVERGED : NO
 MAX FORCE6 :   0.0035155  MAXIMUM6:   0.0004500  CONVERGED : NO
 RMSQ DR    :   0.0140229  MAXIMUM :   0.0012000  CONVERGED : NO
 MAX DR     :   0.0497467  MAXIMUM :   0.0018000  CONVERGED : NO
 


 HESSIAN EIGENVALUES


                1           2           3           4           5           6
             0.00918     0.09342     0.16295     0.37866     0.53677     0.99975
 


                7           8           9          10          11          12
             0.99998     1.00000     1.00000     1.00000     1.00000     1.00000
 


               13          14          15          16          17          18
             1.00000     1.00000     1.00000     1.00000     1.00000     1.00000
 


               19          20          21          22          23          24
             1.00000     1.00000     1.00000     1.00000     1.00000     1.00001
 


               25          26          27          28          29          30
             1.00001     1.00004     1.00008     1.00012     1.00038     1.00048
 


               31          32          33          34          35          36
             1.00071     1.00146     1.00424     1.00660     1.02969     1.04244
 


               37          38
             1.08521     1.64270
 


 LAMBDA FOR LMQA STEP: 0.00

  |TANGENTIAL STEP| =   0.081838  |PARALLEL STEP| =   0.000440


 STEP IN NORMAL COORDINATES

              1          2          3          4          5          6
           0.000508   0.000466   0.001074  -0.018986  -0.012213  -0.000100

              7          8          9         10         11         12
           0.006822  -0.002695   0.009578  -0.024749  -0.014207  -0.002650

             13         14         15         16         17         18
           0.004517  -0.001181   0.002663   0.006401  -0.000331   0.002024

             19         20         21         22         23         24
          -0.046518  -0.034841   0.014528   0.012503  -0.008091  -0.015098

             25         26         27         28         29         30
           0.008344   0.001266   0.007305   0.005321  -0.005219  -0.007078

             31         32         33         34         35         36
          -0.007961   0.003948   0.010536   0.006459  -0.009931  -0.016712

             37         38         39
           0.007702   0.003794   0.013900

 DISPLACEMENT STEP IN ANGSTROM

  NO.  ATOM        X             Y             Z

    1  C        0.000242      0.000214      0.000492
    2  C       -0.008840     -0.003350     -0.000078
    3  C        0.003273      0.001880      0.003221
    4  H       -0.011295     -0.002438     -0.002814
    5  C        0.001520     -0.000381     -0.001120
    6  C        0.008617     -0.000908      0.000963
    7  H       -0.021470     -0.009889      0.006432
    8  H        0.006108      0.007530     -0.006556
    9  H        0.010385     -0.003161     -0.001388
   10  H        0.007998      0.000887     -0.003918
   11  H        0.005845      0.001123      0.001897
   12  H        0.001270     -0.004392     -0.012452
   13  H       -0.001253      0.013475      0.000701
   14  H       -0.003241      0.003651     -0.001306
   15  H       -0.010958      0.001999      0.007403


 ACTIVE CARTESIAN DISPLACEMENT STEP

              1          2          3          4          5          6
           0.000508   0.000466   0.001074  -0.018986  -0.012213  -0.000100

              7          8          9         10         11         12
           0.006822  -0.002695   0.009578  -0.024749  -0.014207  -0.002650

             13         14         15         16         17         18
           0.004517  -0.001181   0.002663   0.006401  -0.000331   0.002024

             19         20         21         22         23         24
          -0.046518  -0.034841   0.014528   0.012503  -0.008091  -0.015098

             25         26         27         28         29         30
           0.008344   0.001266   0.007305   0.005321  -0.005219  -0.007078

             31         32         33         34         35         36
          -0.007961   0.003948   0.010536   0.006459  -0.009931  -0.016712

             37         38         39
           0.007702   0.003794   0.013900
 
 PREDICTED ENERGY CHANGE: -0.000126241
 
 INTERPOLATION DISTANCE: 7.6052563935


 COORDINATES OF OPTIMIZATION STEP 18 IN ANGSTROM

  NO.  ATOM        X              Y              Z        Z-ATOM   MASS   TYPE

    1  C         1.215610       0.324778       0.416297       6    12.011  QM
    2  C         1.879954      -0.718683      -0.126789       6    12.011  QM
    3  C         0.076880       1.028787      -0.278330       6    12.011  QM
    4  H         2.699925      -1.236018       0.386474       1     1.008  QM
    5  C        -1.366090       0.491124       0.093470       6    12.011  QM
    6  C        -1.582235      -1.021106      -0.053250       6    12.011  QM
    7  H         1.639199      -1.062302      -1.142894       1     1.008  QM
    8  H         1.498559       0.667606       1.423010       1     1.008  QM
    9  H        -2.528161      -1.339014       0.434661       1     1.008  QM
   10  H        -0.713780      -1.540045       0.404760       1     1.008  QM
   11  H        -1.643326      -1.376987      -1.097359       1     1.008  QM
   12  H        -2.085408       1.045465      -0.531901       1     1.008  QM
   13  H         0.244416       0.929414      -1.369803       1     1.008  QM
   14  H        -1.647711       0.757411       1.129301       1     1.008  QM
   15  H         0.154951       2.112727      -0.056289       1     1.008  QM


 
 NEW SCF-ENERGY CALCULATED IN 12 CYCLES
 

 TOTAL ENERGY    =       -196.245896853

 ENERGY CHANGE =         -0.000179829
 ENERGY RATIO  =          1.424494230
 TRUST RADIUS  =          0.300000000
 
 BFGS DELTA*GAMMA: 0.162E-03
 
 BFGS DELTA*DE2*DELTA: 0.270E-03
 
 *** ENTERING OPTIMIZATION CYCLE: 19 ***
 

 PROJECTED CARTESIAN GRADIENTS IN A.U.

  NO.  ATOM        X             Y             Z

    1  C        0.000073      0.004205     -0.000545
    2  C       -0.001906     -0.001476      0.000805
    3  C        0.006026      0.002817     -0.001396
    4  H        0.001047     -0.000858     -0.001068
    5  C       -0.002948     -0.007654      0.002230
    6  C       -0.003809      0.003071     -0.000468
    7  H        0.000365      0.000986     -0.000793
    8  H        0.001872      0.000415     -0.000794
    9  H       -0.005240     -0.001360     -0.000618
   10  H        0.007296      0.002414     -0.001173
   11  H       -0.001352     -0.003831      0.002170
   12  H        0.001643     -0.001106      0.002598
   13  H        0.004313      0.001397     -0.000706
   14  H       -0.006266     -0.002915     -0.001863
   15  H        0.005172      0.001530      0.000084


 ACTIVE CARTESIAN GRADIENTS

              1          2          3          4          5          6
           0.000081   0.004996  -0.000825  -0.001838   0.000153   0.001437

              7          8          9         10         11         12
           0.006660   0.003624  -0.001962   0.001486  -0.000063  -0.000735

             13         14         15         16         17         18
          -0.001892  -0.007179   0.001769  -0.004171   0.002848   0.000219

             19         20         21         22         23         24
          -0.000856   0.000885  -0.001161   0.001549   0.000370  -0.002073

             25         26         27         28         29         30
          -0.006786   0.000073  -0.000430   0.005882   0.003122  -0.002072

             31         32         33         34         35         36
          -0.003408  -0.002500   0.003339   0.000059  -0.002483   0.005765

             37         38         39
           0.001287  -0.000439  -0.006753


 FULL LOCAL GRADIENT

              1          2          3          4          5          6
          -0.017513  -0.003474  -0.000586   0.000298  -0.000441  -0.001395

              7          8          9         10         11         12
           0.001416  -0.001021  -0.000383  -0.001315  -0.000091  -0.000139

             13         14         15         16         17         18
          -0.000720   0.005925  -0.000649  -0.001700  -0.002455  -0.000241

             19         20         21         22         23         24
          -0.001232  -0.001669   0.000488  -0.001314   0.000236   0.000574

             25         26         27         28         29         30
           0.000618  -0.000923  -0.000844  -0.001363  -0.002134   0.001824

             31         32         33         34         35         36
          -0.000106   0.001925  -0.001159   0.001342  -0.000827   0.000353

             37         38         39
           0.001059   0.000116  -0.001001


 TANGENTIAL LOCAL GRADIENTS IN A.U.

              1          2          3          4          5          6
          -0.003474  -0.000586   0.000298  -0.000441  -0.001395   0.001416

              7          8          9         10         11         12
          -0.001021  -0.000383  -0.001315  -0.000091  -0.000139  -0.000720

             13         14         15         16         17         18
           0.005925  -0.000649  -0.001700  -0.002455  -0.000241  -0.001232

             19         20         21         22         23         24
          -0.001669   0.000488  -0.001314   0.000236   0.000574   0.000618

             25         26         27         28         29         30
          -0.000923  -0.000844  -0.001363  -0.002134   0.001824  -0.000106

             31         32         33         34         35         36
           0.001925  -0.001159   0.001342  -0.000827   0.000353   0.001059

             37         38
           0.000116  -0.001001

 COSANG =         0.832032817
 
 RMSQ FORCE :   0.0015625  MAXIMUM :   0.0003000  CONVERGED : NO
 MAX FORCE  :   0.0059254  MAXIMUM :   0.0004500  CONVERGED : NO
 RMSQ FORCE6:   0.0011995  MAXIMUM6:   0.0003000  CONVERGED : NO
 MAX FORCE6 :   0.0029685  MAXIMUM6:   0.0004500  CONVERGED : NO
 RMSQ DR    :   0.0131047  MAXIMUM :   0.0012000  CONVERGED : NO
 MAX DR     :   0.0465178  MAXIMUM :   0.0018000  CONVERGED : NO
 


 HESSIAN EIGENVALUES


                1           2           3           4           5           6
             0.00848     0.09408     0.15217     0.32114     0.52384     0.99837
 


                7           8           9          10          11          12
             0.99996     1.00000     1.00000     1.00000     1.00000     1.00000
 


               13          14          15          16          17          18
             1.00000     1.00000     1.00000     1.00000     1.00000     1.00000
 


               19          20          21          22          23          24
             1.00000     1.00000     1.00000     1.00000     1.00001     1.00001
 


               25          26          27          28          29          30
             1.00003     1.00006     1.00009     1.00025     1.00035     1.00071
 


               31          32          33          34          35          36
             1.00098     1.00149     1.00546     1.00737     1.03495     1.04035
 


               37          38
             1.09308     1.46395
 


 LAMBDA FOR LMQA STEP: 0.00

  |TANGENTIAL STEP| =   0.049686  |PARALLEL STEP| =   0.000162


 STEP IN NORMAL COORDINATES

              1          2          3          4          5          6
           0.001254  -0.002791   0.001361  -0.009555  -0.007874  -0.002160

              7          8          9         10         11         12
           0.004309  -0.002142   0.005339  -0.016015  -0.008971  -0.001669

             13         14         15         16         17         18
           0.001988   0.004897   0.001091   0.002176  -0.001644   0.000219

             19         20         21         22         23         24
          -0.028342  -0.022463   0.008517   0.006559  -0.003651  -0.008335

             25         26         27         28         29         30
           0.006284  -0.001714   0.004214   0.001682  -0.005904  -0.001208

             31         32         33         34         35         36
          -0.004652   0.003200   0.005336   0.003279  -0.006113  -0.009355

             37         38         39
           0.005378   0.003045   0.005636

 DISPLACEMENT STEP IN ANGSTROM

  NO.  ATOM        X             Y             Z

    1  C        0.000597     -0.001225      0.000587
    2  C       -0.004447     -0.001714     -0.000677
    3  C        0.001616      0.001278      0.001820
    4  H       -0.007446     -0.001242     -0.001179
    5  C        0.000092      0.002420     -0.000930
    6  C        0.004833     -0.002270      0.000534
    7  H       -0.012748     -0.006488      0.004156
    8  H        0.003180      0.005517     -0.003394
    9  H        0.007254     -0.003194     -0.000695
   10  H        0.004222     -0.000640     -0.000802
   11  H        0.003851      0.001501      0.000559
   12  H        0.000734     -0.002725     -0.006928
   13  H       -0.000335      0.008784      0.000228
   14  H       -0.002208      0.001859     -0.000072
   15  H       -0.005792      0.001840      0.003522


 ACTIVE CARTESIAN DISPLACEMENT STEP

              1          2          3          4          5          6
           0.001254  -0.002791   0.001361  -0.009555  -0.007874  -0.002160

              7          8          9         10         11         12
           0.004309  -0.002142   0.005339  -0.016015  -0.008971  -0.001669

             13         14         15         16         17         18
           0.001988   0.004897   0.001091   0.002176  -0.001644   0.000219

             19         20         21         22         23         24
          -0.028342  -0.022463   0.008517   0.006559  -0.003651  -0.008335

             25         26         27         28         29         30
           0.006284  -0.001714   0.004214   0.001682  -0.005904  -0.001208

             31         32         33         34         35         36
          -0.004652   0.003200   0.005336   0.003279  -0.006113  -0.009355

             37         38         39
           0.005378   0.003045   0.005636
 
 PREDICTED ENERGY CHANGE: -0.000068172
 
 INTERPOLATION DISTANCE: 7.6052563935


 COORDINATES OF OPTIMIZATION STEP 19 IN ANGSTROM

  NO.  ATOM        X              Y              Z        Z-ATOM   MASS   TYPE

    1  C         1.216207       0.323553       0.416884       6    12.011  QM
    2  C         1.875507      -0.720397      -0.127466       6    12.011  QM
    3  C         0.078496       1.030065      -0.276510       6    12.011  QM
    4  H         2.692479      -1.237260       0.385295       1     1.008  QM
    5  C        -1.365998       0.493543       0.092540       6    12.011  QM
    6  C        -1.577403      -1.023376      -0.052716       6    12.011  QM
    7  H         1.626451      -1.068789      -1.138738       1     1.008  QM
    8  H         1.501739       0.673124       1.419616       1     1.008  QM
    9  H        -2.520907      -1.342208       0.433967       1     1.008  QM
   10  H        -0.709558      -1.540684       0.403958       1     1.008  QM
   11  H        -1.639475      -1.375486      -1.096800       1     1.008  QM
   12  H        -2.084674       1.042740      -0.538830       1     1.008  QM
   13  H         0.244081       0.938198      -1.369575       1     1.008  QM
   14  H        -1.649919       0.759270       1.129229       1     1.008  QM
   15  H         0.149159       2.114567      -0.052767       1     1.008  QM


 
 NEW SCF-ENERGY CALCULATED IN 14 CYCLES
 

 TOTAL ENERGY    =       -196.245991860

 ENERGY CHANGE =         -0.000095007
 ENERGY RATIO  =          1.393640319
 TRUST RADIUS  =          0.300000000
 
 BFGS DELTA*GAMMA: 0.871E-04
 
 BFGS DELTA*DE2*DELTA: 0.142E-03
 
 *** ENTERING OPTIMIZATION CYCLE: 20 ***
 

 PROJECTED CARTESIAN GRADIENTS IN A.U.

  NO.  ATOM        X             Y             Z

    1  C        0.000887      0.002535     -0.000261
    2  C       -0.001718     -0.000485      0.000683
    3  C        0.006838      0.002192     -0.000981
    4  H       -0.000459      0.000298     -0.001690
    5  C       -0.003445     -0.005024      0.001692
    6  C       -0.004046      0.000567     -0.000086
    7  H        0.000246      0.001177     -0.000160
    8  H        0.001337      0.000848     -0.001374
    9  H       -0.004092     -0.000936     -0.001257
   10  H        0.006383      0.002727     -0.001535
   11  H       -0.001490     -0.003338      0.002770
   12  H        0.001279     -0.001029      0.002050
   13  H        0.004022      0.001878     -0.001202
   14  H       -0.006363     -0.002854     -0.000981
   15  H        0.004259      0.001969     -0.000236


 ACTIVE CARTESIAN GRADIENTS

              1          2          3          4          5          6
           0.000987   0.002983  -0.000464  -0.001578   0.000536   0.001120

              7          8          9         10         11         12
           0.008107   0.002326  -0.001050  -0.000047   0.000293  -0.001298

             13         14         15         16         17         18
          -0.001406  -0.004258   0.001539  -0.004292   0.000840   0.000498

             19         20         21         22         23         24
          -0.000839   0.000555  -0.000303   0.001156   0.000191  -0.002225

             25         26         27         28         29         30
          -0.005487   0.000248  -0.001090   0.005031   0.003055  -0.002523

             31         32         33         34         35         36
          -0.003530  -0.001985   0.003544   0.000103  -0.002129   0.004961

             37         38         39
           0.002027  -0.000487  -0.006884


 FULL LOCAL GRADIENT

              1          2          3          4          5          6
          -0.016587  -0.001403  -0.000629   0.000413  -0.000740  -0.001082

              7          8          9         10         11         12
           0.000046   0.000544  -0.001428   0.000262  -0.000429   0.000398

             13         14         15         16         17         18
          -0.001283   0.002997  -0.000450  -0.001466  -0.000450  -0.000521

             19         20         21         22         23         24
          -0.001142  -0.001275  -0.000375  -0.000941   0.000409   0.000778

             25         26         27         28         29         30
          -0.000416  -0.001038  -0.000112  -0.000821  -0.002126   0.002296

             31         32         33         34         35         36
           0.000266   0.001440  -0.001516   0.001205  -0.000959   0.000753

             37         38         39
           0.000141   0.000179  -0.000419


 TANGENTIAL LOCAL GRADIENTS IN A.U.

              1          2          3          4          5          6
          -0.001403  -0.000629   0.000413  -0.000740  -0.001082   0.000046

              7          8          9         10         11         12
           0.000544  -0.001428   0.000262  -0.000429   0.000398  -0.001283

             13         14         15         16         17         18
           0.002997  -0.000450  -0.001466  -0.000450  -0.000521  -0.001142

             19         20         21         22         23         24
          -0.001275  -0.000375  -0.000941   0.000409   0.000778  -0.000416

             25         26         27         28         29         30
          -0.001038  -0.000112  -0.000821  -0.002126   0.002296   0.000266

             31         32         33         34         35         36
           0.001440  -0.001516   0.001205  -0.000959   0.000753   0.000141

             37         38
           0.000179  -0.000419

 COSANG =         0.826803947
 
 RMSQ FORCE :   0.0010824  MAXIMUM :   0.0003000  CONVERGED : NO
 MAX FORCE  :   0.0029975  MAXIMUM :   0.0004500  CONVERGED : NO
 RMSQ FORCE6:   0.0013584  MAXIMUM6:   0.0003000  CONVERGED : NO
 MAX FORCE6 :   0.0045542  MAXIMUM6:   0.0004500  CONVERGED : NO
 RMSQ DR    :   0.0079561  MAXIMUM :   0.0012000  CONVERGED : NO
 MAX DR     :   0.0283421  MAXIMUM :   0.0018000  CONVERGED : NO
 


 HESSIAN EIGENVALUES


                1           2           3           4           5           6
             0.00836     0.09430     0.14263     0.29044     0.51525     0.82604
 


                7           8           9          10          11          12
             0.99994     0.99999     1.00000     1.00000     1.00000     1.00000
 


               13          14          15          16          17          18
             1.00000     1.00000     1.00000     1.00000     1.00000     1.00000
 


               19          20          21          22          23          24
             1.00000     1.00000     1.00000     1.00001     1.00001     1.00003
 


               25          26          27          28          29          30
             1.00006     1.00006     1.00011     1.00015     1.00038     1.00049
 


               31          32          33          34          35          36
             1.00077     1.00236     1.00304     1.00625     1.01419     1.04118
 


               37          38
             1.11370     1.38415
 


 LAMBDA FOR LMQA STEP: 0.00

  |TANGENTIAL STEP| =   0.025743  |PARALLEL STEP| =   0.000044


 STEP IN NORMAL COORDINATES

              1          2          3          4          5          6
           0.000740  -0.002867   0.000215  -0.003330  -0.004704  -0.002677

              7          8          9         10         11         12
           0.000576  -0.001068   0.000609  -0.007306  -0.004291   0.000161

             13         14         15         16         17         18
           0.000094   0.005444   0.000398   0.000052  -0.001010   0.000076

             19         20         21         22         23         24
          -0.014509  -0.011967   0.003808   0.001254  -0.001323  -0.003100

             25         26         27         28         29         30
           0.002281  -0.002634   0.001283  -0.000417  -0.006032   0.002450

             31         32         33         34         35         36
          -0.001455   0.003704   0.000662   0.002826  -0.003715  -0.003806

             37         38         39
           0.003273   0.002298   0.001729

 DISPLACEMENT STEP IN ANGSTROM

  NO.  ATOM        X             Y             Z

    1  C        0.000352     -0.001266      0.000070
    2  C       -0.001518     -0.000939     -0.000671
    3  C       -0.000106      0.000793      0.000413
    4  H       -0.003407     -0.000499      0.000559
    5  C       -0.000300      0.002667     -0.000177
    6  C        0.002285     -0.001737      0.000259
    7  H       -0.006213     -0.003599      0.002192
    8  H        0.000658      0.002813     -0.000964
    9  H        0.003645     -0.002617     -0.000624
   10  H        0.002044     -0.001758      0.000962
   11  H        0.002710      0.002240     -0.000580
   12  H        0.001332     -0.001863     -0.002531
   13  H       -0.000031      0.004801     -0.000149
   14  H       -0.000800      0.001038      0.000538
   15  H       -0.002402      0.001106      0.000963


 ACTIVE CARTESIAN DISPLACEMENT STEP

              1          2          3          4          5          6
           0.000740  -0.002867   0.000215  -0.003330  -0.004704  -0.002677

              7          8          9         10         11         12
           0.000576  -0.001068   0.000609  -0.007306  -0.004291   0.000161

             13         14         15         16         17         18
           0.000094   0.005444   0.000398   0.000052  -0.001010   0.000076

             19         20         21         22         23         24
          -0.014509  -0.011967   0.003808   0.001254  -0.001323  -0.003100

             25         26         27         28         29         30
           0.002281  -0.002634   0.001283  -0.000417  -0.006032   0.002450

             31         32         33         34         35         36
          -0.001455   0.003704   0.000662   0.002826  -0.003715  -0.003806

             37         38         39
           0.003273   0.002298   0.001729
 
 PREDICTED ENERGY CHANGE: -0.000038244
 
 INTERPOLATION DISTANCE: 7.6052563935


 COORDINATES OF OPTIMIZATION STEP 20 IN ANGSTROM

  NO.  ATOM        X              Y              Z        Z-ATOM   MASS   TYPE

    1  C         1.216559       0.322287       0.416954       6    12.011  QM
    2  C         1.873990      -0.721336      -0.128137       6    12.011  QM
    3  C         0.078390       1.030858      -0.276097       6    12.011  QM
    4  H         2.689072      -1.237759       0.385854       1     1.008  QM
    5  C        -1.366298       0.496210       0.092363       6    12.011  QM
    6  C        -1.575118      -1.025113      -0.052457       6    12.011  QM
    7  H         1.620238      -1.072388      -1.136546       1     1.008  QM
    8  H         1.502397       0.675937       1.418652       1     1.008  QM
    9  H        -2.517263      -1.344825       0.433343       1     1.008  QM
   10  H        -0.707514      -1.542442       0.404919       1     1.008  QM
   11  H        -1.636765      -1.373245      -1.097380       1     1.008  QM
   12  H        -2.083342       1.040877      -0.541361       1     1.008  QM
   13  H         0.244050       0.942999      -1.369724       1     1.008  QM
   14  H        -1.650719       0.760309       1.129767       1     1.008  QM
   15  H         0.146757       2.115673      -0.051804       1     1.008  QM


 
 NEW SCF-ENERGY CALCULATED IN 12 CYCLES
 

 TOTAL ENERGY    =       -196.246046348

 ENERGY CHANGE =         -0.000054488
 ENERGY RATIO  =          1.424746484
 TRUST RADIUS  =          0.300000000
 
 BFGS DELTA*GAMMA: 0.444E-04
 
 BFGS DELTA*DE2*DELTA: 0.780E-04
 
 *** ENTERING OPTIMIZATION CYCLE: 21 ***
 

 PROJECTED CARTESIAN GRADIENTS IN A.U.

  NO.  ATOM        X             Y             Z

    1  C        0.001898      0.001083     -0.000199
    2  C       -0.001407      0.000097      0.000528
    3  C        0.006634      0.001938     -0.000880
    4  H       -0.001010      0.000853     -0.001726
    5  C       -0.004339     -0.002065      0.001102
    6  C       -0.004412     -0.001550      0.000024
    7  H        0.000202      0.001343      0.000306
    8  H        0.001165      0.001296     -0.001085
    9  H       -0.003292     -0.000833     -0.001475
   10  H        0.006418      0.002447     -0.001286
   11  H       -0.001456     -0.003006      0.002969
   12  H        0.002071     -0.001725      0.002522
   13  H        0.004021      0.002166     -0.001303
   14  H       -0.006319     -0.003001     -0.000553
   15  H        0.003814      0.002178     -0.000356


 ACTIVE CARTESIAN GRADIENTS

              1          2          3          4          5          6
           0.002110   0.001222  -0.000390  -0.001121   0.000473   0.000558

              7          8          9         10         11         12
           0.008432   0.001537  -0.000877  -0.000584   0.000284  -0.001644

             13         14         15         16         17         18
          -0.001763  -0.000953   0.000892  -0.005164  -0.000319   0.000216

             19         20         21         22         23         24
          -0.001170   0.000395  -0.000033   0.000882   0.000378  -0.001970

             25         26         27         28         29         30
          -0.004998   0.000535  -0.001519   0.004642   0.002771  -0.002377

             31         32         33         34         35         36
          -0.003984  -0.001346   0.003258   0.000858  -0.002259   0.005117

             37         38         39
           0.002348  -0.000436  -0.006953


 FULL LOCAL GRADIENT

              1          2          3          4          5          6
          -0.016526   0.000642  -0.000524   0.000169  -0.000628  -0.000521

              7          8          9         10         11         12
          -0.000622   0.001325  -0.001553   0.000811  -0.000406   0.000763

             13         14         15         16         17         18
          -0.000889  -0.000281   0.000133  -0.000415   0.000708  -0.000238

             19         20         21         22         23         24
          -0.000771  -0.001089  -0.000653  -0.000670   0.000225   0.000533

             25         26         27         28         29         30
          -0.000827  -0.001300   0.000343  -0.000535  -0.001856   0.002151

             31         32         33         34         35         36
           0.000803   0.000804  -0.001276   0.000416  -0.000769   0.000533

             37         38         39
          -0.000205   0.000126  -0.000317


 TANGENTIAL LOCAL GRADIENTS IN A.U.

              1          2          3          4          5          6
           0.000642  -0.000524   0.000169  -0.000628  -0.000521  -0.000622

              7          8          9         10         11         12
           0.001325  -0.001553   0.000811  -0.000406   0.000763  -0.000889

             13         14         15         16         17         18
          -0.000281   0.000133  -0.000415   0.000708  -0.000238  -0.000771

             19         20         21         22         23         24
          -0.001089  -0.000653  -0.000670   0.000225   0.000533  -0.000827

             25         26         27         28         29         30
          -0.001300   0.000343  -0.000535  -0.001856   0.002151   0.000803

             31         32         33         34         35         36
           0.000804  -0.001276   0.000416  -0.000769   0.000533  -0.000205

             37         38
           0.000126  -0.000317

 COSANG =         0.707130504
 
 RMSQ FORCE :   0.0008417  MAXIMUM :   0.0003000  CONVERGED : NO
 MAX FORCE  :   0.0021511  MAXIMUM :   0.0004500  CONVERGED : NO
 RMSQ FORCE6:   0.0011672  MAXIMUM6:   0.0003000  CONVERGED : NO
 MAX FORCE6 :   0.0033566  MAXIMUM6:   0.0004500  CONVERGED : NO
 RMSQ DR    :   0.0041222  MAXIMUM :   0.0012000  CONVERGED : NO
 MAX DR     :   0.0145090  MAXIMUM :   0.0018000  CONVERGED : NO
 


 HESSIAN EIGENVALUES


                1           2           3           4           5           6
             0.00844     0.09424     0.12354     0.24579     0.47651     0.58628
 


                7           8           9          10          11          12
             0.99987     0.99998     1.00000     1.00000     1.00000     1.00000
 


               13          14          15          16          17          18
             1.00000     1.00000     1.00000     1.00000     1.00000     1.00000
 


               19          20          21          22          23          24
             1.00000     1.00000     1.00001     1.00001     1.00001     1.00002
 


               25          26          27          28          29          30
             1.00004     1.00006     1.00011     1.00030     1.00042     1.00063
 


               31          32          33          34          35          36
             1.00098     1.00194     1.00408     1.00652     1.02546     1.04125
 


               37          38
             1.10438     1.65285
 


 LAMBDA FOR LMQA STEP: 0.00

  |TANGENTIAL STEP| =   0.019701  |PARALLEL STEP| =   0.000026


 STEP IN NORMAL COORDINATES

              1          2          3          4          5          6
          -0.000325  -0.002151  -0.001100  -0.001098  -0.003540  -0.002855

              7          8          9         10         11         12
          -0.001743  -0.000210  -0.002464  -0.003161  -0.001991   0.001840

             13         14         15         16         17         18
          -0.000538   0.003997   0.000796  -0.000075  -0.000283   0.001023

             19         20         21         22         23         24
          -0.009024  -0.008093   0.001806  -0.002101  -0.000772  -0.000896

             25         26         27         28         29         30
          -0.000522  -0.003877  -0.000451  -0.001804  -0.007252   0.004767

             31         32         33         34         35         36
           0.000832   0.005022  -0.002012   0.003128  -0.003162  -0.001610

             37         38         39
           0.002861   0.002277   0.000060

 DISPLACEMENT STEP IN ANGSTROM

  NO.  ATOM        X             Y             Z

    1  C       -0.000154     -0.000962     -0.000523
    2  C       -0.000409     -0.000811     -0.000547
    3  C       -0.000986      0.000676     -0.000407
    4  H       -0.001440     -0.000211      0.001847
    5  C       -0.000074      0.001987      0.000661
    6  C        0.001501     -0.000925      0.000246
    7  H       -0.003665     -0.002667      0.001275
    8  H       -0.000993      0.001289      0.000022
    9  H        0.001657     -0.002763     -0.001027
   10  H        0.001106     -0.002633      0.001881
   11  H        0.002781      0.003455     -0.001452
   12  H        0.001888     -0.001573     -0.000620
   13  H        0.000035      0.003393     -0.000586
   14  H       -0.000071      0.001035      0.001015
   15  H       -0.000875      0.000795     -0.000387


 ACTIVE CARTESIAN DISPLACEMENT STEP

              1          2          3          4          5          6
          -0.000325  -0.002151  -0.001100  -0.001098  -0.003540  -0.002855

              7          8          9         10         11         12
          -0.001743  -0.000210  -0.002464  -0.003161  -0.001991   0.001840

             13         14         15         16         17         18
          -0.000538   0.003997   0.000796  -0.000075  -0.000283   0.001023

             19         20         21         22         23         24
          -0.009024  -0.008093   0.001806  -0.002101  -0.000772  -0.000896

             25         26         27         28         29         30
          -0.000522  -0.003877  -0.000451  -0.001804  -0.007252   0.004767

             31         32         33         34         35         36
           0.000832   0.005022  -0.002012   0.003128  -0.003162  -0.001610

             37         38         39
           0.002861   0.002277   0.000060
 
 PREDICTED ENERGY CHANGE: -0.000030980
 
 INTERPOLATION DISTANCE: 7.6052563935


 COORDINATES OF OPTIMIZATION STEP 21 IN ANGSTROM

  NO.  ATOM        X              Y              Z        Z-ATOM   MASS   TYPE

    1  C         1.216405       0.321325       0.416431       6    12.011  QM
    2  C         1.873580      -0.722146      -0.128684       6    12.011  QM
    3  C         0.077405       1.031535      -0.276504       6    12.011  QM
    4  H         2.687632      -1.237970       0.387700       1     1.008  QM
    5  C        -1.366372       0.498197       0.093024       6    12.011  QM
    6  C        -1.573616      -1.026038      -0.052212       6    12.011  QM
    7  H         1.616573      -1.075055      -1.135272       1     1.008  QM
    8  H         1.501405       0.677226       1.418674       1     1.008  QM
    9  H        -2.515606      -1.347588       0.432315       1     1.008  QM
   10  H        -0.706409      -1.545075       0.406801       1     1.008  QM
   11  H        -1.633985      -1.369790      -1.098832       1     1.008  QM
   12  H        -2.081454       1.039305      -0.541981       1     1.008  QM
   13  H         0.244085       0.946392      -1.370310       1     1.008  QM
   14  H        -1.650790       0.761343       1.130782       1     1.008  QM
   15  H         0.145882       2.116469      -0.052191       1     1.008  QM


 
 NEW SCF-ENERGY CALCULATED IN 9 CYCLES
 

 TOTAL ENERGY    =       -196.246092900

 ENERGY CHANGE =         -0.000046552
 ENERGY RATIO  =          1.502655485
 TRUST RADIUS  =          0.300000000
 
 BFGS DELTA*GAMMA: 0.312E-04
 
 BFGS DELTA*DE2*DELTA: 0.628E-04
 
 *** ENTERING OPTIMIZATION CYCLE: 22 ***
 

 PROJECTED CARTESIAN GRADIENTS IN A.U.

  NO.  ATOM        X             Y             Z

    1  C        0.002541      0.000089     -0.000262
    2  C       -0.001037      0.000288      0.000313
    3  C        0.005931      0.001855     -0.000891
    4  H       -0.000940      0.001015     -0.001375
    5  C       -0.005034      0.000027      0.000635
    6  C       -0.004606     -0.002572      0.000020
    7  H        0.000113      0.001452      0.000585
    8  H        0.001161      0.001680     -0.000424
    9  H       -0.003008     -0.001045     -0.001357
   10  H        0.006930      0.001839     -0.000718
   11  H       -0.001384     -0.002817      0.002782
   12  H        0.003139     -0.002510      0.003171
   13  H        0.004208      0.002388     -0.001271
   14  H       -0.006263     -0.003164     -0.000317
   15  H        0.003655      0.002239     -0.000438


 ACTIVE CARTESIAN GRADIENTS

              1          2          3          4          5          6
           0.002824   0.000018  -0.000464  -0.000639   0.000158  -0.000094

              7          8          9         10         11         12
           0.008014   0.001103  -0.001056  -0.000500   0.000119  -0.001725

             13         14         15         16         17         18
          -0.002303   0.001299   0.000251  -0.005968  -0.000559  -0.000211

             19         20         21         22         23         24
          -0.001651   0.000345  -0.000119   0.000745   0.000693  -0.001549

             25         26         27         28         29         30
          -0.005156   0.000663  -0.001619   0.004641   0.002293  -0.001844

             31         32         33         34         35         36
          -0.004492  -0.000869   0.002754   0.001706  -0.002519   0.005530

             37         38         39
           0.002556  -0.000303  -0.007031


 FULL LOCAL GRADIENT

              1          2          3          4          5          6
          -0.016779   0.001998  -0.000318  -0.000162  -0.000279   0.000130

              7          8          9         10         11         12
          -0.000892   0.001562  -0.001194   0.000719  -0.000229   0.000898

             13         14         15         16         17         18
          -0.000204  -0.002467   0.000689   0.000673   0.000940   0.000186

             19         20         21         22         23         24
          -0.000236  -0.001012  -0.000563  -0.000530  -0.000096   0.000132

             25         26         27         28         29         30
          -0.000608  -0.001416   0.000450  -0.000551  -0.001367   0.001610

             31         32         33         34         35         36
           0.001318   0.000315  -0.000773  -0.000441  -0.000511   0.000180

             37         38         39
          -0.000386  -0.000018  -0.000354


 TANGENTIAL LOCAL GRADIENTS IN A.U.

              1          2          3          4          5          6
           0.001998  -0.000318  -0.000162  -0.000279   0.000130  -0.000892

              7          8          9         10         11         12
           0.001562  -0.001194   0.000719  -0.000229   0.000898  -0.000204

             13         14         15         16         17         18
          -0.002467   0.000689   0.000673   0.000940   0.000186  -0.000236

             19         20         21         22         23         24
          -0.001012  -0.000563  -0.000530  -0.000096   0.000132  -0.000608

             25         26         27         28         29         30
          -0.001416   0.000450  -0.000551  -0.001367   0.001610   0.001318

             31         32         33         34         35         36
           0.000315  -0.000773  -0.000441  -0.000511   0.000180  -0.000386

             37         38
          -0.000018  -0.000354

 COSANG =         0.779289535
 
 RMSQ FORCE :   0.0008954  MAXIMUM :   0.0003000  CONVERGED : NO
 MAX FORCE  :   0.0024665  MAXIMUM :   0.0004500  CONVERGED : NO
 RMSQ FORCE6:   0.0007656  MAXIMUM6:   0.0003000  CONVERGED : NO
 MAX FORCE6 :   0.0022366  MAXIMUM6:   0.0004500  CONVERGED : NO
 RMSQ DR    :   0.0031548  MAXIMUM :   0.0012000  CONVERGED : NO
 MAX DR     :   0.0090239  MAXIMUM :   0.0018000  CONVERGED : NO
 


 HESSIAN EIGENVALUES


                1           2           3           4           5           6
             0.00849     0.07341     0.10650     0.20204     0.41587     0.54811
 


                7           8           9          10          11          12
             0.99975     0.99997     1.00000     1.00000     1.00000     1.00000
 


               13          14          15          16          17          18
             1.00000     1.00000     1.00000     1.00000     1.00000     1.00000
 


               19          20          21          22          23          24
             1.00000     1.00000     1.00000     1.00001     1.00001     1.00003
 


               25          26          27          28          29          30
             1.00006     1.00011     1.00018     1.00030     1.00041     1.00064
 


               31          32          33          34          35          36
             1.00155     1.00213     1.00590     1.00676     1.04110     1.04418
 


               37          38
             1.10792     1.78421
 


 LAMBDA FOR LMQA STEP: 0.00

  |TANGENTIAL STEP| =   0.026717  |PARALLEL STEP| =   0.000047


 STEP IN NORMAL COORDINATES

              1          2          3          4          5          6
          -0.001744  -0.001396  -0.002711  -0.000992  -0.003727  -0.003240

              7          8          9         10         11         12
          -0.003064   0.000884  -0.005694  -0.001871  -0.000796   0.003889

             13         14         15         16         17         18
          -0.000726   0.002281   0.002235   0.000729  -0.000439   0.002881

             19         20         21         22         23         24
          -0.008589  -0.009035   0.001563  -0.005623  -0.001453  -0.000244

             25         26         27         28         29         30
          -0.003021  -0.006369  -0.002071  -0.003723  -0.010789   0.007820

             31         32         33         34         35         36
           0.003722   0.008092  -0.004565   0.004213  -0.004120  -0.001301

             37         38         39
           0.003668   0.002604  -0.000788

 DISPLACEMENT STEP IN ANGSTROM

  NO.  ATOM        X             Y             Z

    1  C       -0.000830     -0.000646     -0.001254
    2  C       -0.000252     -0.001058     -0.000421
    3  C       -0.001345      0.001007     -0.001238
    4  H       -0.000812     -0.000049      0.003306
    5  C        0.000360      0.001102      0.001921
    6  C        0.001701     -0.000495      0.000389
    7  H       -0.003466     -0.003284      0.001091
    8  H       -0.002751      0.000373      0.000239
    9  H        0.000623     -0.003760     -0.002000
   10  H        0.000707     -0.003943      0.002925
   11  H        0.004210      0.006064     -0.002640
   12  H        0.002666     -0.001671      0.000171
   13  H       -0.000191      0.003711     -0.001392
   14  H        0.000468      0.001803      0.001747
   15  H       -0.000190      0.001068     -0.001361


 ACTIVE CARTESIAN DISPLACEMENT STEP

              1          2          3          4          5          6
          -0.001744  -0.001396  -0.002711  -0.000992  -0.003727  -0.003240

              7          8          9         10         11         12
          -0.003064   0.000884  -0.005694  -0.001871  -0.000796   0.003889

             13         14         15         16         17         18
          -0.000726   0.002281   0.002235   0.000729  -0.000439   0.002881

             19         20         21         22         23         24
          -0.008589  -0.009035   0.001563  -0.005623  -0.001453  -0.000244

             25         26         27         28         29         30
          -0.003021  -0.006369  -0.002071  -0.003723  -0.010789   0.007820

             31         32         33         34         35         36
           0.003722   0.008092  -0.004565   0.004213  -0.004120  -0.001301

             37         38         39
           0.003668   0.002604  -0.000788
 
 PREDICTED ENERGY CHANGE: -0.000036527
 
 INTERPOLATION DISTANCE: 7.6052563935


 COORDINATES OF OPTIMIZATION STEP 22 IN ANGSTROM

  NO.  ATOM        X              Y              Z        Z-ATOM   MASS   TYPE

    1  C         1.215575       0.320679       0.415177       6    12.011  QM
    2  C         1.873328      -0.723204      -0.129106       6    12.011  QM
    3  C         0.076060       1.032541      -0.277742       6    12.011  QM
    4  H         2.686821      -1.238019       0.391006       1     1.008  QM
    5  C        -1.366012       0.499299       0.094945       6    12.011  QM
    6  C        -1.571915      -1.026534      -0.051823       6    12.011  QM
    7  H         1.613107      -1.078339      -1.134181       1     1.008  QM
    8  H         1.498653       0.677599       1.418913       1     1.008  QM
    9  H        -2.514983      -1.351349       0.430315       1     1.008  QM
   10  H        -0.705702      -1.549018       0.409726       1     1.008  QM
   11  H        -1.629775      -1.363726      -1.101473       1     1.008  QM
   12  H        -2.078788       1.037633      -0.541810       1     1.008  QM
   13  H         0.243894       0.950102      -1.371702       1     1.008  QM
   14  H        -1.650322       0.763147       1.132529       1     1.008  QM
   15  H         0.145692       2.117537      -0.053552       1     1.008  QM


 
 NEW SCF-ENERGY CALCULATED IN 12 CYCLES
 

 TOTAL ENERGY    =       -196.246146572

 ENERGY CHANGE =         -0.000053672
 ENERGY RATIO  =          1.469385111
 TRUST RADIUS  =          0.300000000
 
 BFGS DELTA*GAMMA: 0.396E-04
 
 BFGS DELTA*DE2*DELTA: 0.745E-04
 
 *** ENTERING OPTIMIZATION CYCLE: 23 ***
 

 PROJECTED CARTESIAN GRADIENTS IN A.U.

  NO.  ATOM        X             Y             Z

    1  C        0.002724     -0.000518     -0.000329
    2  C       -0.000629      0.000208      0.000060
    3  C        0.005064      0.001916     -0.001125
    4  H       -0.000432      0.000923     -0.000722
    5  C       -0.005418      0.001161      0.000576
    6  C       -0.004613     -0.002724     -0.000110
    7  H       -0.000108      0.001459      0.000653
    8  H        0.001183      0.001989      0.000381
    9  H       -0.003199     -0.001496     -0.000966
   10  H        0.007698      0.001003      0.000106
   11  H       -0.001325     -0.002605      0.002187
   12  H        0.004181     -0.003119      0.003605
   13  H        0.004512      0.002642     -0.001262
   14  H       -0.006244     -0.003233     -0.000208
   15  H        0.003649      0.002289     -0.000571


 ACTIVE CARTESIAN GRADIENTS

              1          2          3          4          5          6
           0.003028  -0.000709  -0.000531  -0.000182  -0.000279  -0.000695

              7          8          9         10         11         12
           0.007230   0.000964  -0.001603   0.000016  -0.000103  -0.001509

             13         14         15         16         17         18
          -0.002774   0.002426  -0.000007  -0.006478  -0.000259  -0.000614

             19         20         21         22         23         24
          -0.002234   0.000294  -0.000469   0.000693   0.000986  -0.001056

             25         26         27         28         29         30
          -0.005797   0.000546  -0.001355   0.004961   0.001554  -0.000926

             31         32         33         34         35         36
          -0.004961  -0.000542   0.002135   0.002454  -0.002772   0.005901

             37         38         39
           0.002763  -0.000136  -0.007140


 FULL LOCAL GRADIENT

              1          2          3          4          5          6
          -0.017177   0.002654  -0.000111  -0.000465   0.000189   0.000727

              7          8          9         10         11         12
          -0.001036   0.001407  -0.000414   0.000188   0.000004   0.000746

             13         14         15         16         17         18
           0.000456  -0.003513   0.000863   0.001486   0.000629   0.000585

             19         20         21         22         23         24
           0.000416  -0.000928  -0.000204  -0.000470  -0.000396  -0.000333

             25         26         27         28         29         30
           0.000070  -0.001293   0.000179  -0.000813  -0.000592   0.000673

             31         32         33         34         35         36
           0.001736  -0.000039  -0.000118  -0.001184  -0.000296  -0.000068

             37         38         39
          -0.000546  -0.000200  -0.000425


 TANGENTIAL LOCAL GRADIENTS IN A.U.

              1          2          3          4          5          6
           0.002654  -0.000111  -0.000465   0.000189   0.000727  -0.001036

              7          8          9         10         11         12
           0.001407  -0.000414   0.000188   0.000004   0.000746   0.000456

             13         14         15         16         17         18
          -0.003513   0.000863   0.001486   0.000629   0.000585   0.000416

             19         20         21         22         23         24
          -0.000928  -0.000204  -0.000470  -0.000396  -0.000333   0.000070

             25         26         27         28         29         30
          -0.001293   0.000179  -0.000813  -0.000592   0.000673   0.001736

             31         32         33         34         35         36
          -0.000039  -0.000118  -0.001184  -0.000296  -0.000068  -0.000546

             37         38
          -0.000200  -0.000425

 COSANG =         0.872060384
 
 RMSQ FORCE :   0.0009955  MAXIMUM :   0.0003000  CONVERGED : NO
 MAX FORCE  :   0.0035125  MAXIMUM :   0.0004500  CONVERGED : NO
 RMSQ FORCE6:   0.0004760  MAXIMUM6:   0.0003000  CONVERGED : NO
 MAX FORCE6 :   0.0015517  MAXIMUM6:   0.0004500  CONVERGED : NO
 RMSQ DR    :   0.0042781  MAXIMUM :   0.0012000  CONVERGED : NO
 MAX DR     :   0.0107891  MAXIMUM :   0.0018000  CONVERGED : NO
 


 HESSIAN EIGENVALUES


                1           2           3           4           5           6
             0.00859     0.04715     0.10520     0.18630     0.40021     0.54445
 


                7           8           9          10          11          12
             0.99945     0.99997     1.00000     1.00000     1.00000     1.00000
 


               13          14          15          16          17          18
             1.00000     1.00000     1.00000     1.00000     1.00000     1.00000
 


               19          20          21          22          23          24
             1.00000     1.00000     1.00001     1.00001     1.00003     1.00004
 


               25          26          27          28          29          30
             1.00006     1.00013     1.00030     1.00035     1.00057     1.00069
 


               31          32          33          34          35          36
             1.00162     1.00293     1.00614     1.00976     1.04109     1.04696
 


               37          38
             1.14579     1.61753
 


 LAMBDA FOR LMQA STEP: 0.00

  |TANGENTIAL STEP| =   0.030576  |PARALLEL STEP| =   0.000061


 STEP IN NORMAL COORDINATES

              1          2          3          4          5          6
          -0.002966   0.000136  -0.003855  -0.000941  -0.002549  -0.002629

              7          8          9         10         11         12
          -0.002704   0.002235  -0.007556  -0.000675   0.000918   0.005036

             13         14         15         16         17         18
          -0.000688  -0.000767   0.003476   0.001697  -0.000963   0.004446

             19         20         21         22         23         24
          -0.005222  -0.008242   0.001176  -0.008582  -0.001900   0.000180

             25         26         27         28         29         30
          -0.004388  -0.008239  -0.003817  -0.005791  -0.012023   0.009190

             31         32         33         34         35         36
           0.006940   0.009477  -0.006058   0.003428  -0.004112  -0.000661

             37         38         39
           0.003507   0.002229  -0.002231

 DISPLACEMENT STEP IN ANGSTROM

  NO.  ATOM        X             Y             Z

    1  C       -0.001412      0.000020     -0.001764
    2  C       -0.000163     -0.000952     -0.000116
    3  C       -0.000863      0.001227     -0.001780
    4  H       -0.000304      0.000200      0.003906
    5  C        0.000708     -0.000537      0.002881
    6  C        0.001457     -0.000026      0.000507
    7  H       -0.002131     -0.003388      0.000603
    8  H       -0.004253     -0.000778      0.000074
    9  H       -0.000487     -0.004080     -0.002807
   10  H       -0.000513     -0.004264      0.003338
   11  H        0.004952      0.007687     -0.003174
   12  H        0.002282     -0.001053      0.001082
   13  H       -0.000519      0.003102     -0.002049
   14  H        0.000913      0.002232      0.002256
   15  H        0.001002      0.001269     -0.002289


 ACTIVE CARTESIAN DISPLACEMENT STEP

              1          2          3          4          5          6
          -0.002966   0.000136  -0.003855  -0.000941  -0.002549  -0.002629

              7          8          9         10         11         12
          -0.002704   0.002235  -0.007556  -0.000675   0.000918   0.005036

             13         14         15         16         17         18
          -0.000688  -0.000767   0.003476   0.001697  -0.000963   0.004446

             19         20         21         22         23         24
          -0.005222  -0.008242   0.001176  -0.008582  -0.001900   0.000180

             25         26         27         28         29         30
          -0.004388  -0.008239  -0.003817  -0.005791  -0.012023   0.009190

             31         32         33         34         35         36
           0.006940   0.009477  -0.006058   0.003428  -0.004112  -0.000661

             37         38         39
           0.003507   0.002229  -0.002231
 
 PREDICTED ENERGY CHANGE: -0.000035095
 
 INTERPOLATION DISTANCE: 7.6052563935


 COORDINATES OF OPTIMIZATION STEP 23 IN ANGSTROM

  NO.  ATOM        X              Y              Z        Z-ATOM   MASS   TYPE

    1  C         1.214163       0.320699       0.413413       6    12.011  QM
    2  C         1.873165      -0.724156      -0.129222       6    12.011  QM
    3  C         0.075197       1.033768      -0.279522       6    12.011  QM
    4  H         2.686516      -1.237819       0.394912       1     1.008  QM
    5  C        -1.365304       0.498762       0.097826       6    12.011  QM
    6  C        -1.570459      -1.026560      -0.051316       6    12.011  QM
    7  H         1.610976      -1.081727      -1.133577       1     1.008  QM
    8  H         1.494401       0.676821       1.418987       1     1.008  QM
    9  H        -2.515470      -1.355428       0.427508       1     1.008  QM
   10  H        -0.706215      -1.553282       0.413064       1     1.008  QM
   11  H        -1.624823      -1.356039      -1.104647       1     1.008  QM
   12  H        -2.076506       1.036580      -0.540728       1     1.008  QM
   13  H         0.243375       0.953204      -1.373750       1     1.008  QM
   14  H        -1.649409       0.765379       1.134785       1     1.008  QM
   15  H         0.146694       2.118806      -0.055841       1     1.008  QM


 
 NEW SCF-ENERGY CALCULATED IN 13 CYCLES
 

 TOTAL ENERGY    =       -196.246197244

 ENERGY CHANGE =         -0.000050672
 ENERGY RATIO  =          1.443854917
 TRUST RADIUS  =          0.300000000
 
 BFGS DELTA*GAMMA: 0.407E-04
 
 BFGS DELTA*DE2*DELTA: 0.721E-04
 
 *** ENTERING OPTIMIZATION CYCLE: 24 ***
 

 PROJECTED CARTESIAN GRADIENTS IN A.U.

  NO.  ATOM        X             Y             Z

    1  C        0.002258     -0.000391     -0.000339
    2  C       -0.000320     -0.000134     -0.000149
    3  C        0.004698      0.002228     -0.001492
    4  H        0.000245      0.000644     -0.000026
    5  C       -0.005424      0.000588      0.001007
    6  C       -0.004434     -0.001999     -0.000272
    7  H       -0.000448      0.001294      0.000412
    8  H        0.001118      0.002052      0.000876
    9  H       -0.003721     -0.002001     -0.000446
   10  H        0.008227      0.000315      0.000864
   11  H       -0.001307     -0.002301      0.001388
   12  H        0.004666     -0.003117      0.003498
   13  H        0.004808      0.002867     -0.001324
   14  H       -0.006304     -0.003072     -0.000189
   15  H        0.003839      0.002313     -0.000754


 ACTIVE CARTESIAN GRADIENTS

              1          2          3          4          5          6
           0.002510  -0.000542  -0.000521   0.000083  -0.000618  -0.000978

              7          8          9         10         11         12
           0.006743   0.001336  -0.002263   0.000710  -0.000237  -0.001020

             13         14         15         16         17         18
          -0.003019   0.001705   0.000306  -0.006361   0.000268  -0.000748

             19         20         21         22         23         24
          -0.002679   0.000202  -0.000952   0.000650   0.001079  -0.000771

             25         26         27         28         29         30
          -0.006513   0.000093  -0.000780   0.005414   0.000800   0.000036

             31         32         33         34         35         36
          -0.005084  -0.000487   0.001665   0.002718  -0.002871   0.005945

             37         38         39
           0.002960   0.000024  -0.007274


 FULL LOCAL GRADIENT

              1          2          3          4          5          6
          -0.017578   0.002164  -0.000025  -0.000625   0.000547   0.001008

              7          8          9         10         11         12
          -0.001140   0.000871   0.000348  -0.000510   0.000140   0.000270

             13         14         15         16         17         18
           0.000765  -0.002774   0.000538   0.001398   0.000102   0.000709

             19         20         21         22         23         24
           0.000877  -0.000819   0.000274  -0.000407  -0.000481  -0.000624

             25         26         27         28         29         30
           0.000692  -0.000847  -0.000425  -0.001112   0.000222  -0.000319

             31         32         33         34         35         36
           0.001744  -0.000135   0.000419  -0.001425  -0.000266   0.000032

             37         38         39
          -0.000699  -0.000372  -0.000465


 TANGENTIAL LOCAL GRADIENTS IN A.U.

              1          2          3          4          5          6
           0.002164  -0.000025  -0.000625   0.000547   0.001008  -0.001140

              7          8          9         10         11         12
           0.000871   0.000348  -0.000510   0.000140   0.000270   0.000765

             13         14         15         16         17         18
          -0.002774   0.000538   0.001398   0.000102   0.000709   0.000877

             19         20         21         22         23         24
          -0.000819   0.000274  -0.000407  -0.000481  -0.000624   0.000692

             25         26         27         28         29         30
          -0.000847  -0.000425  -0.001112   0.000222  -0.000319   0.001744

             31         32         33         34         35         36
          -0.000135   0.000419  -0.001425  -0.000266   0.000032  -0.000699

             37         38
          -0.000372  -0.000465

 COSANG =         0.905300340
 
 RMSQ FORCE :   0.0009062  MAXIMUM :   0.0003000  CONVERGED : NO
 MAX FORCE  :   0.0027737  MAXIMUM :   0.0004500  CONVERGED : NO
 RMSQ FORCE6:   0.0003079  MAXIMUM6:   0.0003000  CONVERGED : NO
 MAX FORCE6 :   0.0014840  MAXIMUM6:   0.0004500  CONVERGED : NO
 RMSQ DR    :   0.0048961  MAXIMUM :   0.0012000  CONVERGED : NO
 MAX DR     :   0.0120232  MAXIMUM :   0.0018000  CONVERGED : NO
 


 HESSIAN EIGENVALUES


                1           2           3           4           5           6
             0.00866     0.03620     0.10472     0.17959     0.39151     0.54315
 


                7           8           9          10          11          12
             0.95511     0.99996     0.99999     1.00000     1.00000     1.00000
 


               13          14          15          16          17          18
             1.00000     1.00000     1.00000     1.00000     1.00000     1.00000
 


               19          20          21          22          23          24
             1.00000     1.00000     1.00001     1.00002     1.00003     1.00005
 


               25          26          27          28          29          30
             1.00011     1.00018     1.00027     1.00030     1.00064     1.00070
 


               31          32          33          34          35          36
             1.00094     1.00364     1.00532     1.00615     1.01716     1.04115
 


               37          38
             1.12477     1.38660
 


 LAMBDA FOR LMQA STEP: 0.00

  |TANGENTIAL STEP| =   0.026155  |PARALLEL STEP| =   0.000045


 STEP IN NORMAL COORDINATES

              1          2          3          4          5          6
          -0.002837   0.001853  -0.003753  -0.001033  -0.000429  -0.000970

              7          8          9         10         11         12
          -0.001355   0.002945  -0.006328  -0.000111   0.001968   0.004078

             13         14         15         16         17         18
          -0.000343  -0.003058   0.003272   0.001848  -0.001214   0.004394

             19         20         21         22         23         24
          -0.000091  -0.005431   0.000686  -0.008427  -0.001543   0.000172

             25         26         27         28         29         30
          -0.003461  -0.007667  -0.004596  -0.006527  -0.008902   0.007124

             31         32         33         34         35         36
           0.008174   0.007456  -0.005037   0.000720  -0.002933   0.000465

             37         38         39
           0.001756   0.001061  -0.003421

 DISPLACEMENT STEP IN ANGSTROM

  NO.  ATOM        X             Y             Z

    1  C       -0.001350      0.000786     -0.001691
    2  C       -0.000271     -0.000504      0.000294
    3  C       -0.000036      0.001055     -0.001533
    4  H       -0.000129      0.000226      0.002910
    5  C        0.000867     -0.001826      0.002667
    6  C        0.000738      0.000234      0.000469
    7  H       -0.000027     -0.002658     -0.000005
    8  H       -0.004167     -0.001465     -0.000318
    9  H       -0.000976     -0.003229     -0.002839
   10  H       -0.001861     -0.002974      0.002528
   11  H        0.004247      0.006607     -0.002390
   12  H        0.000694     -0.000073      0.001785
   13  H       -0.000726      0.001523     -0.001919
   14  H        0.000968      0.001741      0.001927
   15  H        0.002157      0.001181     -0.002386


 ACTIVE CARTESIAN DISPLACEMENT STEP

              1          2          3          4          5          6
          -0.002837   0.001853  -0.003753  -0.001033  -0.000429  -0.000970

              7          8          9         10         11         12
          -0.001355   0.002945  -0.006328  -0.000111   0.001968   0.004078

             13         14         15         16         17         18
          -0.000343  -0.003058   0.003272   0.001848  -0.001214   0.004394

             19         20         21         22         23         24
          -0.000091  -0.005431   0.000686  -0.008427  -0.001543   0.000172

             25         26         27         28         29         30
          -0.003461  -0.007667  -0.004596  -0.006527  -0.008902   0.007124

             31         32         33         34         35         36
           0.008174   0.007456  -0.005037   0.000720  -0.002933   0.000465

             37         38         39
           0.001756   0.001061  -0.003421
 
 PREDICTED ENERGY CHANGE: -0.000027157
 
 INTERPOLATION DISTANCE: 7.6052563935


 COORDINATES OF OPTIMIZATION STEP 24 IN ANGSTROM

  NO.  ATOM        X              Y              Z        Z-ATOM   MASS   TYPE

    1  C         1.212813       0.321485       0.411722       6    12.011  QM
    2  C         1.872894      -0.724661      -0.128928       6    12.011  QM
    3  C         0.075162       1.034823      -0.281055       6    12.011  QM
    4  H         2.686387      -1.237593       0.397822       1     1.008  QM
    5  C        -1.364437       0.496936       0.100493       6    12.011  QM
    6  C        -1.569721      -1.026326      -0.050847       6    12.011  QM
    7  H         1.610950      -1.084385      -1.133582       1     1.008  QM
    8  H         1.490233       0.675356       1.418669       1     1.008  QM
    9  H        -2.516446      -1.358657       0.424668       1     1.008  QM
   10  H        -0.708076      -1.556257       0.415592       1     1.008  QM
   11  H        -1.620576      -1.349432      -1.107037       1     1.008  QM
   12  H        -2.075811       1.036507      -0.538944       1     1.008  QM
   13  H         0.242648       0.954727      -1.375670       1     1.008  QM
   14  H        -1.648442       0.767120       1.136712       1     1.008  QM
   15  H         0.148852       2.119987      -0.058227       1     1.008  QM


 
 NEW SCF-ENERGY CALCULATED IN 12 CYCLES
 

 TOTAL ENERGY    =       -196.246235707

 ENERGY CHANGE =         -0.000038464
 ENERGY RATIO  =          1.416368265
 TRUST RADIUS  =          0.300000000
 
 BFGS DELTA*GAMMA: 0.333E-04
 
 BFGS DELTA*DE2*DELTA: 0.558E-04
 
 *** ENTERING OPTIMIZATION CYCLE: 25 ***
 

 PROJECTED CARTESIAN GRADIENTS IN A.U.

  NO.  ATOM        X             Y             Z

    1  C        0.001398      0.000373     -0.000334
    2  C       -0.000284     -0.000486     -0.000159
    3  C        0.004896      0.002573     -0.001694
    4  H        0.000751      0.000319      0.000330
    5  C       -0.004845     -0.001356      0.001597
    6  C       -0.004250     -0.000857     -0.000308
    7  H       -0.000742      0.000987     -0.000089
    8  H        0.000976      0.001841      0.000801
    9  H       -0.004183     -0.002359     -0.000102
   10  H        0.008128      0.000131      0.001171
   11  H       -0.001343     -0.001960      0.000778
   12  H        0.004313     -0.002469      0.002877
   13  H        0.004988      0.003012     -0.001500
   14  H       -0.006439     -0.002746     -0.000230
   15  H        0.004200      0.002392     -0.000934


 ACTIVE CARTESIAN GRADIENTS

              1          2          3          4          5          6
           0.001554   0.000395  -0.000495   0.000001  -0.000598  -0.000758

              7          8          9         10         11         12
           0.006630   0.002012  -0.002549   0.001229  -0.000175  -0.000504

             13         14         15         16         17         18
          -0.002743  -0.000451   0.000947  -0.005742   0.000634  -0.000444

             19         20         21         22         23         24
          -0.002757   0.000032  -0.001358   0.000606   0.000904  -0.000819

             25         26         27         28         29         30
          -0.006811  -0.000582  -0.000200   0.005676   0.000365   0.000585

             31         32         33         34         35         36
          -0.004799  -0.000691   0.001596   0.002313  -0.002784   0.005630

             37         38         39
           0.003101   0.000064  -0.007472


 FULL LOCAL GRADIENT

              1          2          3          4          5          6
          -0.017661   0.000821  -0.000042  -0.000544   0.000527   0.000789

              7          8          9         10         11         12
          -0.001077   0.000192   0.000605  -0.001023   0.000071  -0.000273

             13         14         15         16         17         18
           0.000456  -0.000642  -0.000065   0.000639  -0.000261   0.000396

             19         20         21         22         23         24
           0.000944  -0.000642   0.000673  -0.000343  -0.000297  -0.000589

             25         26         27         28         29         30
           0.000910  -0.000171  -0.001020  -0.001272   0.000699  -0.000889

             31         32         33         34         35         36
           0.001390   0.000045   0.000525  -0.001009  -0.000370   0.000361

             37         38         39
          -0.000847  -0.000415  -0.000277


 TANGENTIAL LOCAL GRADIENTS IN A.U.

              1          2          3          4          5          6
           0.000821  -0.000042  -0.000544   0.000527   0.000789  -0.001077

              7          8          9         10         11         12
           0.000192   0.000605  -0.001023   0.000071  -0.000273   0.000456

             13         14         15         16         17         18
          -0.000642  -0.000065   0.000639  -0.000261   0.000396   0.000944

             19         20         21         22         23         24
          -0.000642   0.000673  -0.000343  -0.000297  -0.000589   0.000910

             25         26         27         28         29         30
          -0.000171  -0.001020  -0.001272   0.000699  -0.000889   0.001390

             31         32         33         34         35         36
           0.000045   0.000525  -0.001009  -0.000370   0.000361  -0.000847

             37         38
          -0.000415  -0.000277

 COSANG =         0.808017741
 
 RMSQ FORCE :   0.0006764  MAXIMUM :   0.0003000  CONVERGED : NO
 MAX FORCE  :   0.0013902  MAXIMUM :   0.0004500  CONVERGED : NO
 RMSQ FORCE6:   0.0002810  MAXIMUM6:   0.0003000  CONVERGED :YES
 MAX FORCE6 :   0.0014655  MAXIMUM6:   0.0004500  CONVERGED : NO
 RMSQ DR    :   0.0041882  MAXIMUM :   0.0012000  CONVERGED : NO
 MAX DR     :   0.0089016  MAXIMUM :   0.0018000  CONVERGED : NO
 


 HESSIAN EIGENVALUES


                1           2           3           4           5           6
             0.00863     0.03309     0.10432     0.17284     0.37827     0.52976
 


                7           8           9          10          11          12
             0.63401     0.99988     0.99998     1.00000     1.00000     1.00000
 


               13          14          15          16          17          18
             1.00000     1.00000     1.00000     1.00000     1.00000     1.00000
 


               19          20          21          22          23          24
             1.00000     1.00001     1.00001     1.00002     1.00003     1.00005
 


               25          26          27          28          29          30
             1.00008     1.00015     1.00027     1.00034     1.00049     1.00064
 


               31          32          33          34          35          36
             1.00129     1.00217     1.00591     1.00696     1.02962     1.04146
 


               37          38
             1.08819     1.53531
 


 LAMBDA FOR LMQA STEP: 0.00

  |TANGENTIAL STEP| =   0.016927  |PARALLEL STEP| =   0.000019


 STEP IN NORMAL COORDINATES

              1          2          3          4          5          6
          -0.001352   0.002828  -0.002675  -0.002202   0.000256   0.000567

              7          8          9         10         11         12
           0.000029   0.002699  -0.003160  -0.001539   0.000927   0.001678

             13         14         15         16         17         18
          -0.000243  -0.002806   0.001796   0.001080  -0.001060   0.002634

             19         20         21         22         23         24
           0.000786  -0.004425   0.001232  -0.004982  -0.001194  -0.000773

             25         26         27         28         29         30
          -0.001227  -0.004649  -0.003724  -0.005252  -0.004205   0.003150

             31         32         33         34         35         36
           0.006704   0.004150  -0.002420  -0.001054  -0.002274   0.000723

             37         38         39
          -0.000471  -0.000336  -0.002169

 DISPLACEMENT STEP IN ANGSTROM

  NO.  ATOM        X             Y             Z

    1  C       -0.000644      0.001241     -0.001168
    2  C       -0.000977     -0.000340      0.000561
    3  C        0.000556      0.000847     -0.000733
    4  H       -0.000835     -0.000169      0.001046
    5  C        0.000657     -0.001813      0.001498
    6  C        0.000489     -0.000016      0.000250
    7  H        0.000348     -0.002188      0.000111
    8  H       -0.002309     -0.001014     -0.000801
    9  H       -0.000179     -0.001866     -0.002174
   10  H       -0.001720     -0.001123      0.001045
   11  H        0.003275      0.003951     -0.000954
   12  H       -0.000536      0.000115      0.001569
   13  H       -0.000993      0.000541     -0.001071
   14  H        0.000792      0.001030      0.000838
   15  H        0.001878      0.001004     -0.001017


 ACTIVE CARTESIAN DISPLACEMENT STEP

              1          2          3          4          5          6
          -0.001352   0.002828  -0.002675  -0.002202   0.000256   0.000567

              7          8          9         10         11         12
           0.000029   0.002699  -0.003160  -0.001539   0.000927   0.001678

             13         14         15         16         17         18
          -0.000243  -0.002806   0.001796   0.001080  -0.001060   0.002634

             19         20         21         22         23         24
           0.000786  -0.004425   0.001232  -0.004982  -0.001194  -0.000773

             25         26         27         28         29         30
          -0.001227  -0.004649  -0.003724  -0.005252  -0.004205   0.003150

             31         32         33         34         35         36
           0.006704   0.004150  -0.002420  -0.001054  -0.002274   0.000723

             37         38         39
          -0.000471  -0.000336  -0.002169
 
 PREDICTED ENERGY CHANGE: -0.000017451
 
 INTERPOLATION DISTANCE: 7.6052563935


 COORDINATES OF OPTIMIZATION STEP 25 IN ANGSTROM

  NO.  ATOM        X              Y              Z        Z-ATOM   MASS   TYPE

    1  C         1.212169       0.322727       0.410554       6    12.011  QM
    2  C         1.871917      -0.725000      -0.128367       6    12.011  QM
    3  C         0.075717       1.035670      -0.281788       6    12.011  QM
    4  H         2.685553      -1.237761       0.398868       1     1.008  QM
    5  C        -1.363781       0.495123       0.101991       6    12.011  QM
    6  C        -1.569231      -1.026341      -0.050597       6    12.011  QM
    7  H         1.611298      -1.086574      -1.133471       1     1.008  QM
    8  H         1.487924       0.674342       1.417868       1     1.008  QM
    9  H        -2.516625      -1.360523       0.422494       1     1.008  QM
   10  H        -0.709795      -1.557380       0.416637       1     1.008  QM
   11  H        -1.617300      -1.345481      -1.107991       1     1.008  QM
   12  H        -2.076347       1.036622      -0.537374       1     1.008  QM
   13  H         0.241655       0.955268      -1.376741       1     1.008  QM
   14  H        -1.647650       0.768150       1.137551       1     1.008  QM
   15  H         0.150730       2.120991      -0.059245       1     1.008  QM


 
 NEW SCF-ENERGY CALCULATED IN 9 CYCLES
 

 TOTAL ENERGY    =       -196.246261150

 ENERGY CHANGE =         -0.000025443
 ENERGY RATIO  =          1.457974550
 TRUST RADIUS  =          0.300000000
 
 BFGS DELTA*GAMMA: 0.199E-04
 
 BFGS DELTA*DE2*DELTA: 0.356E-04
 
 *** ENTERING OPTIMIZATION CYCLE: 26 ***
 

 PROJECTED CARTESIAN GRADIENTS IN A.U.

  NO.  ATOM        X             Y             Z

    1  C        0.000789      0.001256     -0.000267
    2  C       -0.000459     -0.000669     -0.000015
    3  C        0.005456      0.002745     -0.001749
    4  H        0.000857      0.000143      0.000220
    5  C       -0.004291     -0.003056      0.002043
    6  C       -0.004215     -0.000308     -0.000288
    7  H       -0.000859      0.000688     -0.000529
    8  H        0.000803      0.001490      0.000326
    9  H       -0.004243     -0.002398     -0.000066
   10  H        0.007549      0.000395      0.001010
   11  H       -0.001374     -0.001591      0.000692
   12  H        0.003697     -0.001773      0.002316
   13  H        0.004964      0.003050     -0.001658
   14  H       -0.006522     -0.002430     -0.000361
   15  H        0.004514      0.002534     -0.000998


 ACTIVE CARTESIAN GRADIENTS

              1          2          3          4          5          6
           0.000877   0.001465  -0.000414  -0.000259  -0.000309  -0.000245

              7          8          9         10         11         12
           0.006944   0.002542  -0.002493   0.001349   0.000012  -0.000255

             13         14         15         16         17         18
          -0.002357  -0.002225   0.001502  -0.005170   0.000453  -0.000033

             19         20         21         22         23         24
          -0.002541  -0.000161  -0.001498   0.000489   0.000577  -0.001108

             25         26         27         28         29         30
          -0.006555  -0.001088   0.000059   0.005559   0.000335   0.000547

             31         32         33         34         35         36
          -0.004395  -0.000802   0.001845   0.001761  -0.002687   0.005314

             37         38         39
           0.003052  -0.000031  -0.007581


 FULL LOCAL GRADIENT

              1          2          3          4          5          6
          -0.017525  -0.000419  -0.000216  -0.000385   0.000221   0.000283

              7          8          9         10         11         12
          -0.000897  -0.000189   0.000410  -0.001126  -0.000126  -0.000579

             13         14         15         16         17         18
          -0.000055   0.001073  -0.000554  -0.000196  -0.000068  -0.000022

             19         20         21         22         23         24
           0.000686  -0.000452   0.000796  -0.000209   0.000045  -0.000328

             25         26         27         28         29         30
           0.000574   0.000341  -0.001280  -0.001121   0.000742  -0.000859

             31         32         33         34         35         36
           0.000974   0.000149   0.000276  -0.000459  -0.000443   0.000617

             37         38         39
          -0.000826  -0.000315  -0.000084


 TANGENTIAL LOCAL GRADIENTS IN A.U.

              1          2          3          4          5          6
          -0.000419  -0.000216  -0.000385   0.000221   0.000283  -0.000897

              7          8          9         10         11         12
          -0.000189   0.000410  -0.001126  -0.000126  -0.000579  -0.000055

             13         14         15         16         17         18
           0.001073  -0.000554  -0.000196  -0.000068  -0.000022   0.000686

             19         20         21         22         23         24
          -0.000452   0.000796  -0.000209   0.000045  -0.000328   0.000574

             25         26         27         28         29         30
           0.000341  -0.001280  -0.001121   0.000742  -0.000859   0.000974

             31         32         33         34         35         36
           0.000149   0.000276  -0.000459  -0.000443   0.000617  -0.000826

             37         38
          -0.000315  -0.000084

 COSANG =         0.742666629
 
 RMSQ FORCE :   0.0005926  MAXIMUM :   0.0003000  CONVERGED : NO
 MAX FORCE  :   0.0012802  MAXIMUM :   0.0004500  CONVERGED : NO
 RMSQ FORCE6:   0.0002903  MAXIMUM6:   0.0003000  CONVERGED :YES
 MAX FORCE6 :   0.0013705  MAXIMUM6:   0.0004500  CONVERGED : NO
 RMSQ DR    :   0.0027104  MAXIMUM :   0.0012000  CONVERGED : NO
 MAX DR     :   0.0067038  MAXIMUM :   0.0018000  CONVERGED : NO
 


 HESSIAN EIGENVALUES


                1           2           3           4           5           6
             0.00863     0.03171     0.10242     0.16037     0.29990     0.43056
 


                7           8           9          10          11          12
             0.55643     0.99972     0.99998     1.00000     1.00000     1.00000
 


               13          14          15          16          17          18
             1.00000     1.00000     1.00000     1.00000     1.00000     1.00000
 


               19          20          21          22          23          24
             1.00000     1.00001     1.00001     1.00002     1.00004     1.00007
 


               25          26          27          28          29          30
             1.00013     1.00015     1.00030     1.00040     1.00060     1.00065
 


               31          32          33          34          35          36
             1.00181     1.00213     1.00603     1.00806     1.04100     1.05084
 


               37          38
             1.09144     1.69502
 


 LAMBDA FOR LMQA STEP: 0.00

  |TANGENTIAL STEP| =   0.015106  |PARALLEL STEP| =   0.000015


 STEP IN NORMAL COORDINATES

              1          2          3          4          5          6
          -0.000086   0.003283  -0.002411  -0.003918  -0.000402   0.001078

              7          8          9         10         11         12
           0.000225   0.002634  -0.001185  -0.003912  -0.000941   0.000045

             13         14         15         16         17         18
          -0.000500  -0.001500   0.000543   0.000287  -0.000205   0.001230

             19         20         21         22         23         24
          -0.001212  -0.006229   0.002330  -0.002357  -0.000907  -0.001923

             25         26         27         28         29         30
           0.000403  -0.003031  -0.003336  -0.004816  -0.002022   0.001015

             31         32         33         34         35         36
           0.006020   0.002534  -0.000744  -0.001934  -0.002850   0.000749

             37         38         39
          -0.002000  -0.000866  -0.000977

 DISPLACEMENT STEP IN ANGSTROM

  NO.  ATOM        X             Y             Z

    1  C       -0.000041      0.001461     -0.001017
    2  C       -0.001899     -0.000533      0.000702
    3  C        0.000593      0.000943     -0.000108
    4  H       -0.001956     -0.000787     -0.000029
    5  C        0.000494     -0.001265      0.000615
    6  C        0.000862     -0.000238      0.000098
    7  H       -0.000351     -0.002716      0.000664
    8  H       -0.000822     -0.000161     -0.001171
    9  H        0.001035     -0.001618     -0.002003
   10  H       -0.001168     -0.000288      0.000293
   11  H        0.003521      0.002452     -0.000108
   12  H       -0.001185     -0.000344      0.001441
   13  H       -0.001316      0.000601     -0.000356
   14  H        0.000704      0.000590      0.000085
   15  H        0.001501      0.000996      0.000183


 ACTIVE CARTESIAN DISPLACEMENT STEP

              1          2          3          4          5          6
          -0.000086   0.003283  -0.002411  -0.003918  -0.000402   0.001078

              7          8          9         10         11         12
           0.000225   0.002634  -0.001185  -0.003912  -0.000941   0.000045

             13         14         15         16         17         18
          -0.000500  -0.001500   0.000543   0.000287  -0.000205   0.001230

             19         20         21         22         23         24
          -0.001212  -0.006229   0.002330  -0.002357  -0.000907  -0.001923

             25         26         27         28         29         30
           0.000403  -0.003031  -0.003336  -0.004816  -0.002022   0.001015

             31         32         33         34         35         36
           0.006020   0.002534  -0.000744  -0.001934  -0.002850   0.000749

             37         38         39
          -0.002000  -0.000866  -0.000977
 
 PREDICTED ENERGY CHANGE: -0.000014586
 
 INTERPOLATION DISTANCE: 7.6052563935


 COORDINATES OF OPTIMIZATION STEP 26 IN ANGSTROM

  NO.  ATOM        X              Y              Z        Z-ATOM   MASS   TYPE

    1  C         1.212129       0.324188       0.409537       6    12.011  QM
    2  C         1.870018      -0.725534      -0.127665       6    12.011  QM
    3  C         0.076310       1.036613      -0.281896       6    12.011  QM
    4  H         2.683596      -1.238548       0.398839       1     1.008  QM
    5  C        -1.363287       0.493859       0.102606       6    12.011  QM
    6  C        -1.568369      -1.026579      -0.050498       6    12.011  QM
    7  H         1.610947      -1.089290      -1.132807       1     1.008  QM
    8  H         1.487102       0.674181       1.416697       1     1.008  QM
    9  H        -2.515590      -1.362142       0.420491       1     1.008  QM
   10  H        -0.710963      -1.557668       0.416929       1     1.008  QM
   11  H        -1.613779      -1.343029      -1.108099       1     1.008  QM
   12  H        -2.077531       1.036277      -0.535934       1     1.008  QM
   13  H         0.240339       0.955869      -1.377097       1     1.008  QM
   14  H        -1.646946       0.768741       1.137635       1     1.008  QM
   15  H         0.152231       2.121987      -0.059062       1     1.008  QM


 
 NEW SCF-ENERGY CALCULATED IN 12 CYCLES
 

 TOTAL ENERGY    =       -196.246282932

 ENERGY CHANGE =         -0.000021782
 ENERGY RATIO  =          1.493348357
 TRUST RADIUS  =          0.300000000
 
 BFGS DELTA*GAMMA: 0.155E-04
 
 BFGS DELTA*DE2*DELTA: 0.297E-04
 
 *** ENTERING OPTIMIZATION CYCLE: 27 ***
 

 PROJECTED CARTESIAN GRADIENTS IN A.U.

  NO.  ATOM        X             Y             Z

    1  C        0.000622      0.001875     -0.000317
    2  C       -0.000787     -0.000620      0.000227
    3  C        0.006076      0.002803     -0.001614
    4  H        0.000697      0.000101     -0.000136
    5  C       -0.004041     -0.004065      0.002129
    6  C       -0.004262     -0.000331     -0.000209
    7  H       -0.000820      0.000427     -0.000802
    8  H        0.000611      0.001166     -0.000174
    9  H       -0.003928     -0.002298     -0.000197
   10  H        0.006738      0.000810      0.000628
   11  H       -0.001357     -0.001212      0.001021
   12  H        0.003225     -0.001316      0.002089
   13  H        0.004834      0.003029     -0.001694
   14  H       -0.006520     -0.002190     -0.000521
   15  H        0.004777      0.002652     -0.000960


 ACTIVE CARTESIAN GRADIENTS

              1          2          3          4          5          6
           0.000691   0.002205  -0.000489  -0.000622   0.000102   0.000243

              7          8          9         10         11         12
           0.007437   0.002873  -0.002196   0.001209   0.000211  -0.000292

             13         14         15         16         17         18
          -0.002163  -0.003184   0.001664  -0.004822  -0.000031   0.000271

             19         20         21         22         23         24
          -0.002217  -0.000352  -0.001482   0.000278   0.000304  -0.001424

             25         26         27         28         29         30
          -0.005938  -0.001436   0.000044   0.005128   0.000518   0.000142

             31         32         33         34         35         36
          -0.004034  -0.000720   0.002198   0.001354  -0.002685   0.005183

             37         38         39
           0.002856  -0.000139  -0.007600


 FULL LOCAL GRADIENT

              1          2          3          4          5          6
          -0.017310  -0.001079  -0.000285  -0.000188  -0.000215  -0.000197

              7          8          9         10         11         12
          -0.000610  -0.000309  -0.000062  -0.000959  -0.000331  -0.000605

             13         14         15         16         17         18
          -0.000415   0.001955  -0.000645  -0.000841   0.000431  -0.000331

             19         20         21         22         23         24
           0.000307  -0.000264   0.000754   0.000015   0.000337  -0.000049

             25         26         27         28         29         30
          -0.000121   0.000696  -0.001258  -0.000705   0.000552  -0.000454

             31         32         33         34         35         36
           0.000641   0.000071  -0.000104  -0.000064  -0.000397   0.000664

             37         38         39
          -0.000659  -0.000200   0.000045


 TANGENTIAL LOCAL GRADIENTS IN A.U.

              1          2          3          4          5          6
          -0.001079  -0.000285  -0.000188  -0.000215  -0.000197  -0.000610

              7          8          9         10         11         12
          -0.000309  -0.000062  -0.000959  -0.000331  -0.000605  -0.000415

             13         14         15         16         17         18
           0.001955  -0.000645  -0.000841   0.000431  -0.000331   0.000307

             19         20         21         22         23         24
          -0.000264   0.000754   0.000015   0.000337  -0.000049  -0.000121

             25         26         27         28         29         30
           0.000696  -0.001258  -0.000705   0.000552  -0.000454   0.000641

             31         32         33         34         35         36
           0.000071  -0.000104  -0.000064  -0.000397   0.000664  -0.000659

             37         38
          -0.000200   0.000045

 COSANG =         0.824514608
 
 RMSQ FORCE :   0.0006089  MAXIMUM :   0.0003000  CONVERGED : NO
 MAX FORCE  :   0.0019548  MAXIMUM :   0.0004500  CONVERGED : NO
 RMSQ FORCE6:   0.0002549  MAXIMUM6:   0.0003000  CONVERGED :YES
 MAX FORCE6 :   0.0009092  MAXIMUM6:   0.0004500  CONVERGED : NO
 RMSQ DR    :   0.0024189  MAXIMUM :   0.0012000  CONVERGED : NO
 MAX DR     :   0.0062293  MAXIMUM :   0.0018000  CONVERGED : NO
 


 HESSIAN EIGENVALUES


                1           2           3           4           5           6
             0.00842     0.02931     0.09462     0.13752     0.22522     0.41880
 


                7           8           9          10          11          12
             0.55649     0.99936     0.99998     1.00000     1.00000     1.00000
 


               13          14          15          16          17          18
             1.00000     1.00000     1.00000     1.00000     1.00000     1.00000
 


               19          20          21          22          23          24
             1.00001     1.00001     1.00001     1.00002     1.00004     1.00007
 


               25          26          27          28          29          30
             1.00014     1.00016     1.00036     1.00044     1.00062     1.00100
 


               31          32          33          34          35          36
             1.00174     1.00379     1.00604     1.00953     1.04114     1.04409
 


               37          38
             1.16781     1.59869
 


 LAMBDA FOR LMQA STEP: 0.00

  |TANGENTIAL STEP| =   0.020795  |PARALLEL STEP| =   0.000028


 STEP IN NORMAL COORDINATES

              1          2          3          4          5          6
           0.000851   0.003836  -0.002871  -0.006237  -0.002138   0.001091

              7          8          9         10         11         12
          -0.000686   0.002881  -0.000544  -0.007025  -0.003256  -0.000871

             13         14         15         16         17         18
          -0.000821   0.000258  -0.000251  -0.000491   0.001118   0.000444

             19         20         21         22         23         24
          -0.005088  -0.010156   0.004113  -0.000572  -0.000908  -0.003266

             25         26         27         28         29         30
           0.000882  -0.002230  -0.003810  -0.005128  -0.001633   0.000286

             31         32         33         34         35         36
           0.006580   0.002294  -0.000079  -0.002166  -0.004462   0.000638

             37         38         39
          -0.003133  -0.001147   0.000228

 DISPLACEMENT STEP IN ANGSTROM

  NO.  ATOM        X             Y             Z

    1  C        0.000405      0.001721     -0.001190
    2  C       -0.003070     -0.001105      0.000830
    3  C        0.000172      0.001300      0.000230
    4  H       -0.003398     -0.001568     -0.000467
    5  C        0.000569     -0.000514      0.000168
    6  C        0.001697     -0.000399      0.000003
    7  H       -0.001719     -0.004005      0.001592
    8  H        0.000296      0.000786     -0.001546
    9  H        0.002242     -0.002104     -0.002485
   10  H       -0.000193     -0.000146      0.000019
   11  H        0.004972      0.001966      0.000175
   12  H       -0.001463     -0.001298      0.001543
   13  H       -0.001861      0.001289      0.000101
   14  H        0.000811      0.000422     -0.000371
   15  H        0.001097      0.001198      0.001298


 ACTIVE CARTESIAN DISPLACEMENT STEP

              1          2          3          4          5          6
           0.000851   0.003836  -0.002871  -0.006237  -0.002138   0.001091

              7          8          9         10         11         12
          -0.000686   0.002881  -0.000544  -0.007025  -0.003256  -0.000871

             13         14         15         16         17         18
          -0.000821   0.000258  -0.000251  -0.000491   0.001118   0.000444

             19         20         21         22         23         24
          -0.005088  -0.010156   0.004113  -0.000572  -0.000908  -0.003266

             25         26         27         28         29         30
           0.000882  -0.002230  -0.003810  -0.005128  -0.001633   0.000286

             31         32         33         34         35         36
           0.006580   0.002294  -0.000079  -0.002166  -0.004462   0.000638

             37         38         39
          -0.003133  -0.001147   0.000228
 
 PREDICTED ENERGY CHANGE: -0.000014763
 
 INTERPOLATION DISTANCE: 7.6052563935


 COORDINATES OF OPTIMIZATION STEP 27 IN ANGSTROM

  NO.  ATOM        X              Y              Z        Z-ATOM   MASS   TYPE

    1  C         1.212534       0.325909       0.408347       6    12.011  QM
    2  C         1.866948      -0.726639      -0.126835       6    12.011  QM
    3  C         0.076482       1.037912      -0.281666       6    12.011  QM
    4  H         2.680199      -1.240115       0.398372       1     1.008  QM
    5  C        -1.362718       0.493345       0.102774       6    12.011  QM
    6  C        -1.566672      -1.026978      -0.050495       6    12.011  QM
    7  H         1.609228      -1.093295      -1.131216       1     1.008  QM
    8  H         1.487398       0.674967       1.415151       1     1.008  QM
    9  H        -2.513348      -1.364246       0.418006       1     1.008  QM
   10  H        -0.711156      -1.557814       0.416948       1     1.008  QM
   11  H        -1.608807      -1.341063      -1.107924       1     1.008  QM
   12  H        -2.078994       1.034979      -0.534391       1     1.008  QM
   13  H         0.238478       0.957158      -1.376996       1     1.008  QM
   14  H        -1.646134       0.769163       1.137264       1     1.008  QM
   15  H         0.153328       2.123184      -0.057764       1     1.008  QM


 
 NEW SCF-ENERGY CALCULATED IN 12 CYCLES
 

 TOTAL ENERGY    =       -196.246305072

 ENERGY CHANGE =         -0.000022140
 ENERGY RATIO  =          1.499699898
 TRUST RADIUS  =          0.300000000
 
 BFGS DELTA*GAMMA: 0.158E-04
 
 BFGS DELTA*DE2*DELTA: 0.306E-04
 
 *** ENTERING OPTIMIZATION CYCLE: 28 ***
 

 PROJECTED CARTESIAN GRADIENTS IN A.U.

  NO.  ATOM        X             Y             Z

    1  C        0.000876      0.002250     -0.000419
    2  C       -0.001155     -0.000494      0.000473
    3  C        0.006368      0.002724     -0.001392
    4  H        0.000367      0.000168     -0.000650
    5  C       -0.003928     -0.004242      0.001939
    6  C       -0.004383     -0.000783     -0.000100
    7  H       -0.000607      0.000236     -0.000810
    8  H        0.000430      0.000896     -0.000525
    9  H       -0.003397     -0.002195     -0.000432
   10  H        0.005914      0.001184      0.000164
   11  H       -0.001277     -0.000845      0.001540
   12  H        0.003025     -0.001228      0.002219
   13  H        0.004658      0.002977     -0.001621
   14  H       -0.006444     -0.002071     -0.000785
   15  H        0.005001      0.002760     -0.000830


 ACTIVE CARTESIAN GRADIENTS

              1          2          3          4          5          6
           0.000974   0.002641  -0.000640  -0.000959   0.000442   0.000596

              7          8          9         10         11         12
           0.007684   0.002969  -0.001844   0.000891   0.000410  -0.000630

             13         14         15         16         17         18
          -0.002072  -0.003221   0.001501  -0.004776  -0.000591   0.000471

             19         20         21         22         23         24
          -0.001861  -0.000505  -0.001304   0.000030   0.000128  -0.001655

             25         26         27         28         29         30
          -0.005204  -0.001644  -0.000139   0.004518   0.000768  -0.000410

             31         32         33         34         35         36
          -0.003807  -0.000443   0.002529   0.001173  -0.002837   0.005315

             37         38         39
           0.002505  -0.000255  -0.007541


 FULL LOCAL GRADIENT

              1          2          3          4          5          6
          -0.017015  -0.001194  -0.000323  -0.000057  -0.000582  -0.000540

              7          8          9         10         11         12
          -0.000118  -0.000267  -0.000522  -0.000614  -0.000528  -0.000302

             13         14         15         16         17         18
          -0.000609   0.001946  -0.000446  -0.001045   0.000997  -0.000534

             19         20         21         22         23         24
          -0.000071  -0.000097   0.000555   0.000269   0.000523   0.000169

             25         26         27         28         29         30
          -0.000841   0.000921  -0.001046  -0.000182   0.000276   0.000106

             31         32         33         34         35         36
           0.000492  -0.000192  -0.000492   0.000089  -0.000159   0.000416

             37         38         39
          -0.000341  -0.000074   0.000121


 TANGENTIAL LOCAL GRADIENTS IN A.U.

              1          2          3          4          5          6
          -0.001194  -0.000323  -0.000057  -0.000582  -0.000540  -0.000118

              7          8          9         10         11         12
          -0.000267  -0.000522  -0.000614  -0.000528  -0.000302  -0.000609

             13         14         15         16         17         18
           0.001946  -0.000446  -0.001045   0.000997  -0.000534  -0.000071

             19         20         21         22         23         24
          -0.000097   0.000555   0.000269   0.000523   0.000169  -0.000841

             25         26         27         28         29         30
           0.000921  -0.001046  -0.000182   0.000276   0.000106   0.000492

             31         32         33         34         35         36
          -0.000192  -0.000492   0.000089  -0.000159   0.000416  -0.000341

             37         38
          -0.000074   0.000121

 COSANG =         0.872930167
 
 RMSQ FORCE :   0.0006141  MAXIMUM :   0.0003000  CONVERGED : NO
 MAX FORCE  :   0.0019464  MAXIMUM :   0.0004500  CONVERGED : NO
 RMSQ FORCE6:   0.0002169  MAXIMUM6:   0.0003000  CONVERGED :YES
 MAX FORCE6 :   0.0008821  MAXIMUM6:   0.0004500  CONVERGED : NO
 RMSQ DR    :   0.0033299  MAXIMUM :   0.0012000  CONVERGED : NO
 MAX DR     :   0.0101564  MAXIMUM :   0.0018000  CONVERGED : NO
 


 HESSIAN EIGENVALUES


                1           2           3           4           5           6
             0.00770     0.02639     0.08161     0.12493     0.20705     0.41673
 


                7           8           9          10          11          12
             0.55965     0.98906     0.99997     0.99999     1.00000     1.00000
 


               13          14          15          16          17          18
             1.00000     1.00000     1.00000     1.00000     1.00000     1.00000
 


               19          20          21          22          23          24
             1.00001     1.00001     1.00001     1.00003     1.00004     1.00008
 


               25          26          27          28          29          30
             1.00013     1.00026     1.00044     1.00058     1.00065     1.00091
 


               31          32          33          34          35          36
             1.00116     1.00557     1.00618     1.00743     1.01887     1.04131
 


               37          38
             1.22092     1.39109
 


 LAMBDA FOR LMQA STEP: 0.00

  |TANGENTIAL STEP| =   0.027852  |PARALLEL STEP| =   0.000051


 STEP IN NORMAL COORDINATES

              1          2          3          4          5          6
           0.001298   0.003675  -0.003408  -0.008090  -0.004196   0.000591

              7          8          9         10         11         12
          -0.001821   0.002967  -0.000721  -0.009772  -0.005553  -0.001064

             13         14         15         16         17         18
          -0.001290   0.002181  -0.000679  -0.001200   0.002917  -0.000287

             19         20         21         22         23         24
          -0.009190  -0.014034   0.005812   0.000803  -0.000850  -0.004259

             25         26         27         28         29         30
           0.000289  -0.001419  -0.004627  -0.005256  -0.002083   0.000599

             31         32         33         34         35         36
           0.007503   0.002321  -0.000237  -0.002007  -0.005937   0.000268

             37         38         39
          -0.003685  -0.001220   0.001352

 DISPLACEMENT STEP IN ANGSTROM

  NO.  ATOM        X             Y             Z

    1  C        0.000618      0.001656     -0.001418
    2  C       -0.003961     -0.001697      0.000827
    3  C       -0.000390      0.001694      0.000327
    4  H       -0.004646     -0.002268     -0.000367
    5  C        0.000566      0.000396      0.000004
    6  C        0.002633     -0.000346     -0.000120
    7  H       -0.003141     -0.005242      0.002540
    8  H        0.001179      0.001750     -0.001742
    9  H        0.003049     -0.002731     -0.003090
   10  H        0.001147     -0.000431      0.000178
   11  H        0.006655      0.001704      0.000028
   12  H       -0.001553     -0.002334      0.001709
   13  H       -0.002436      0.002027      0.000363
   14  H        0.001042      0.000308     -0.000443
   15  H        0.000545      0.001342      0.002139


 ACTIVE CARTESIAN DISPLACEMENT STEP

              1          2          3          4          5          6
           0.001298   0.003675  -0.003408  -0.008090  -0.004196   0.000591

              7          8          9         10         11         12
          -0.001821   0.002967  -0.000721  -0.009772  -0.005553  -0.001064

             13         14         15         16         17         18
          -0.001290   0.002181  -0.000679  -0.001200   0.002917  -0.000287

             19         20         21         22         23         24
          -0.009190  -0.014034   0.005812   0.000803  -0.000850  -0.004259

             25         26         27         28         29         30
           0.000289  -0.001419  -0.004627  -0.005256  -0.002083   0.000599

             31         32         33         34         35         36
           0.007503   0.002321  -0.000237  -0.002007  -0.005937   0.000268

             37         38         39
          -0.003685  -0.001220   0.001352
 
 PREDICTED ENERGY CHANGE: -0.000014636
 
 INTERPOLATION DISTANCE: 7.6052563935


 COORDINATES OF OPTIMIZATION STEP 28 IN ANGSTROM

  NO.  ATOM        X              Y              Z        Z-ATOM   MASS   TYPE

    1  C         1.213152       0.327565       0.406929       6    12.011  QM
    2  C         1.862987      -0.728335      -0.126008       6    12.011  QM
    3  C         0.076093       1.039606      -0.281339       6    12.011  QM
    4  H         2.675552      -1.242384       0.398006       1     1.008  QM
    5  C        -1.362151       0.493740       0.102778       6    12.011  QM
    6  C        -1.564039      -1.027325      -0.050616       6    12.011  QM
    7  H         1.606087      -1.098537      -1.128676       1     1.008  QM
    8  H         1.488577       0.676717       1.413408       1     1.008  QM
    9  H        -2.510300      -1.366977       0.414916       1     1.008  QM
   10  H        -0.710009      -1.558246       0.417126       1     1.008  QM
   11  H        -1.602151      -1.339359      -1.107897       1     1.008  QM
   12  H        -2.080547       1.032646      -0.532683       1     1.008  QM
   13  H         0.236042       0.959185      -1.376633       1     1.008  QM
   14  H        -1.645092       0.769471       1.136821       1     1.008  QM
   15  H         0.153873       2.124526      -0.055625       1     1.008  QM


 
 NEW SCF-ENERGY CALCULATED IN 11 CYCLES
 

 TOTAL ENERGY    =       -196.246326738

 ENERGY CHANGE =         -0.000021666
 ENERGY RATIO  =          1.480318096
 TRUST RADIUS  =          0.300000000
 
 BFGS DELTA*GAMMA: 0.166E-04
 
 BFGS DELTA*DE2*DELTA: 0.311E-04
 
 *** ENTERING OPTIMIZATION CYCLE: 29 ***
 

 PROJECTED CARTESIAN GRADIENTS IN A.U.

  NO.  ATOM        X             Y             Z

    1  C        0.001496      0.002227     -0.000609
    2  C       -0.001481     -0.000317      0.000645
    3  C        0.006289      0.002583     -0.001179
    4  H       -0.000026      0.000328     -0.001155
    5  C       -0.004107     -0.003558      0.001541
    6  C       -0.004515     -0.001429     -0.000024
    7  H       -0.000243      0.000157     -0.000469
    8  H        0.000301      0.000778     -0.000532
    9  H       -0.002862     -0.002204     -0.000625
   10  H        0.005412      0.001276     -0.000160
   11  H       -0.001122     -0.000589      0.002055
   12  H        0.003219     -0.001609      0.002726
   13  H        0.004472      0.002886     -0.001394
   14  H       -0.006291     -0.002099     -0.001114
   15  H        0.005144      0.002785     -0.000622


 ACTIVE CARTESIAN GRADIENTS

              1          2          3          4          5          6
           0.001663   0.002593  -0.000902  -0.001203   0.000592   0.000640

              7          8          9         10         11         12
           0.007669   0.002837  -0.001632   0.000504   0.000541  -0.001230

             13         14         15         16         17         18
          -0.002234  -0.002350   0.001040  -0.005069  -0.000906   0.000419

             19         20         21         22         23         24
          -0.001583  -0.000561  -0.001010  -0.000199   0.000146  -0.001692

             25         26         27         28         29         30
          -0.004666  -0.001677  -0.000387   0.003965   0.000916  -0.000877

             31         32         33         34         35         36
          -0.003769  -0.000026   0.002680   0.001309  -0.003151   0.005714

             37         38         39
           0.002038  -0.000319  -0.007381


 FULL LOCAL GRADIENT

              1          2          3          4          5          6
          -0.016830  -0.000681  -0.000237  -0.000002  -0.000750  -0.000573

              7          8          9         10         11         12
           0.000437  -0.000090  -0.000761  -0.000201  -0.000646   0.000291

             13         14         15         16         17         18
          -0.000488   0.001054   0.000020  -0.000794   0.001311  -0.000481

             19         20         21         22         23         24
          -0.000349  -0.000014   0.000241   0.000498   0.000512   0.000206

             25         26         27         28         29         30
          -0.001350   0.000970  -0.000771   0.000294   0.000105   0.000580

             31         32         33         34         35         36
           0.000520  -0.000598  -0.000692  -0.000071   0.000226  -0.000041

             37         38         39
           0.000121  -0.000005   0.000030


 TANGENTIAL LOCAL GRADIENTS IN A.U.

              1          2          3          4          5          6
          -0.000681  -0.000237  -0.000002  -0.000750  -0.000573   0.000437

              7          8          9         10         11         12
          -0.000090  -0.000761  -0.000201  -0.000646   0.000291  -0.000488

             13         14         15         16         17         18
           0.001054   0.000020  -0.000794   0.001311  -0.000481  -0.000349

             19         20         21         22         23         24
          -0.000014   0.000241   0.000498   0.000512   0.000206  -0.001350

             25         26         27         28         29         30
           0.000970  -0.000771   0.000294   0.000105   0.000580   0.000520

             31         32         33         34         35         36
          -0.000598  -0.000692  -0.000071   0.000226  -0.000041   0.000121

             37         38
          -0.000005   0.000030

 COSANG =         0.841404198
 
 RMSQ FORCE :   0.0005704  MAXIMUM :   0.0003000  CONVERGED : NO
 MAX FORCE  :   0.0013498  MAXIMUM :   0.0004500  CONVERGED : NO
 RMSQ FORCE6:   0.0001600  MAXIMUM6:   0.0003000  CONVERGED :YES
 MAX FORCE6 :   0.0007424  MAXIMUM6:   0.0004500  CONVERGED : NO
 RMSQ DR    :   0.0044599  MAXIMUM :   0.0012000  CONVERGED : NO
 MAX DR     :   0.0140338  MAXIMUM :   0.0018000  CONVERGED : NO
 


 HESSIAN EIGENVALUES


                1           2           3           4           5           6
             0.00683     0.02417     0.07447     0.12099     0.20010     0.41498
 


                7           8           9          10          11          12
             0.55906     0.78184     0.99990     0.99998     1.00000     1.00000
 


               13          14          15          16          17          18
             1.00000     1.00000     1.00000     1.00000     1.00000     1.00000
 


               19          20          21          22          23          24
             1.00001     1.00001     1.00002     1.00003     1.00004     1.00007
 


               25          26          27          28          29          30
             1.00013     1.00021     1.00036     1.00046     1.00064     1.00094
 


               31          32          33          34          35          36
             1.00118     1.00240     1.00608     1.00872     1.03008     1.04176
 


               37          38
             1.10762     1.51803
 


 LAMBDA FOR LMQA STEP: 0.00

  |TANGENTIAL STEP| =   0.027584  |PARALLEL STEP| =   0.000050


 STEP IN NORMAL COORDINATES

              1          2          3          4          5          6
           0.000864   0.002354  -0.003144  -0.007377  -0.005024  -0.000126

              7          8          9         10         11         12
          -0.002608   0.002309  -0.001335  -0.009524  -0.006161  -0.000211

             13         14         15         16         17         18
          -0.001346   0.003250  -0.000517  -0.001424   0.004241  -0.000637

             19         20         21         22         23         24
          -0.009796  -0.013658   0.005811   0.001432  -0.000421  -0.003868

             25         26         27         28         29         30
          -0.001310  -0.000197  -0.005190  -0.004306  -0.002027   0.001334

             31         32         33         34         35         36
           0.007437   0.001571  -0.000950  -0.001745  -0.005412  -0.000112

             37         38         39
          -0.002947  -0.001008   0.001426

 DISPLACEMENT STEP IN ANGSTROM

  NO.  ATOM        X             Y             Z

    1  C        0.000411      0.001061     -0.001330
    2  C       -0.003551     -0.001798      0.000591
    3  C       -0.000880      0.001637      0.000126
    4  H       -0.004469     -0.002328      0.000245
    5  C        0.000488      0.001094      0.000139
    6  C        0.002841      0.000016     -0.000211
    7  H       -0.003262     -0.004927      0.002633
    8  H        0.001460      0.002086     -0.001483
    9  H        0.002500     -0.002621     -0.003256
   10  H        0.002128     -0.000659      0.000514
   11  H        0.006804      0.001037     -0.000378
   12  H       -0.001531     -0.002561      0.001760
   13  H       -0.002451      0.001941      0.000271
   14  H        0.001121      0.000004      0.000049
   15  H        0.000086      0.001091      0.002005


 ACTIVE CARTESIAN DISPLACEMENT STEP

              1          2          3          4          5          6
           0.000864   0.002354  -0.003144  -0.007377  -0.005024  -0.000126

              7          8          9         10         11         12
          -0.002608   0.002309  -0.001335  -0.009524  -0.006161  -0.000211

             13         14         15         16         17         18
          -0.001346   0.003250  -0.000517  -0.001424   0.004241  -0.000637

             19         20         21         22         23         24
          -0.009796  -0.013658   0.005811   0.001432  -0.000421  -0.003868

             25         26         27         28         29         30
          -0.001310  -0.000197  -0.005190  -0.004306  -0.002027   0.001334

             31         32         33         34         35         36
           0.007437   0.001571  -0.000950  -0.001745  -0.005412  -0.000112

             37         38         39
          -0.002947  -0.001008   0.001426
 
 PREDICTED ENERGY CHANGE: -0.000012493
 
 INTERPOLATION DISTANCE: 7.6052563935


 COORDINATES OF OPTIMIZATION STEP 29 IN ANGSTROM

  NO.  ATOM        X              Y              Z        Z-ATOM   MASS   TYPE

    1  C         1.213563       0.328626       0.405599       6    12.011  QM
    2  C         1.859436      -0.730133      -0.125417       6    12.011  QM
    3  C         0.075213       1.041243      -0.281213       6    12.011  QM
    4  H         2.671083      -1.244712       0.398251       1     1.008  QM
    5  C        -1.361663       0.494834       0.102917       6    12.011  QM
    6  C        -1.561199      -1.027309      -0.050827       6    12.011  QM
    7  H         1.602826      -1.103464      -1.126043       1     1.008  QM
    8  H         1.490037       0.678803       1.411926       1     1.008  QM
    9  H        -2.507799      -1.369598       0.411660       1     1.008  QM
   10  H        -0.707881      -1.558905       0.417640       1     1.008  QM
   11  H        -1.595347      -1.338322      -1.108274       1     1.008  QM
   12  H        -2.082078       1.030085      -0.530922       1     1.008  QM
   13  H         0.233591       0.961126      -1.376362       1     1.008  QM
   14  H        -1.643971       0.769475       1.136871       1     1.008  QM
   15  H         0.153959       2.125618      -0.053620       1     1.008  QM


 
 NEW SCF-ENERGY CALCULATED IN 11 CYCLES
 

 TOTAL ENERGY    =       -196.246345409

 ENERGY CHANGE =         -0.000018671
 ENERGY RATIO  =          1.494509086
 TRUST RADIUS  =          0.300000000
 
 BFGS DELTA*GAMMA: 0.138E-04
 
 BFGS DELTA*DE2*DELTA: 0.267E-04
 
 *** ENTERING OPTIMIZATION CYCLE: 30 ***
 

 PROJECTED CARTESIAN GRADIENTS IN A.U.

  NO.  ATOM        X             Y             Z

    1  C        0.002137      0.001869     -0.000817
    2  C       -0.001668     -0.000189      0.000665
    3  C        0.005856      0.002494     -0.001072
    4  H       -0.000298      0.000470     -0.001437
    5  C       -0.004365     -0.002541      0.001129
    6  C       -0.004549     -0.001773      0.000009
    7  H        0.000149      0.000195      0.000093
    8  H        0.000270      0.000846     -0.000178
    9  H       -0.002670     -0.002401     -0.000660
   10  H        0.005465      0.001008     -0.000211
   11  H       -0.000947     -0.000596      0.002264
   12  H        0.003611     -0.002253      0.003328
   13  H        0.004336      0.002772     -0.001120
   14  H       -0.006153     -0.002244     -0.001368
   15  H        0.005171      0.002688     -0.000415


 ACTIVE CARTESIAN GRADIENTS

              1          2          3          4          5          6
           0.002376   0.002144  -0.001175  -0.001310   0.000483   0.000358

              7          8          9         10         11         12
           0.007335   0.002624  -0.001672   0.000223   0.000545  -0.001848

             13         14         15         16         17         18
          -0.002482  -0.001208   0.000515  -0.005470  -0.000663   0.000182

             19         20         21         22         23         24
          -0.001452  -0.000499  -0.000712  -0.000279   0.000358  -0.001509

             25         26         27         28         29         30
          -0.004649  -0.001582  -0.000530   0.003760   0.000873  -0.001032

             31         32         33         34         35         36
          -0.003869   0.000274   0.002566   0.001618  -0.003499   0.006163

             37         38         39
           0.001657  -0.000310  -0.007194


 FULL LOCAL GRADIENT

              1          2          3          4          5          6
          -0.016812   0.000136  -0.000045   0.000015  -0.000640  -0.000284

              7          8          9         10         11         12
           0.000851   0.000042  -0.000649   0.000094  -0.000632   0.000932

             13         14         15         16         17         18
          -0.000193  -0.000070   0.000513  -0.000282   0.001056  -0.000243

             19         20         21         22         23         24
          -0.000448  -0.000041  -0.000064   0.000572   0.000296   0.000043

             25         26         27         28         29         30
          -0.001315   0.000881  -0.000608   0.000468   0.000140   0.000735

             31         32         33         34         35         36
           0.000638  -0.000895  -0.000598  -0.000389   0.000603  -0.000474

             37         38         39
           0.000523  -0.000013  -0.000172


 TANGENTIAL LOCAL GRADIENTS IN A.U.

              1          2          3          4          5          6
           0.000136  -0.000045   0.000015  -0.000640  -0.000284   0.000851

              7          8          9         10         11         12
           0.000042  -0.000649   0.000094  -0.000632   0.000932  -0.000193

             13         14         15         16         17         18
          -0.000070   0.000513  -0.000282   0.001056  -0.000243  -0.000448

             19         20         21         22         23         24
          -0.000041  -0.000064   0.000572   0.000296   0.000043  -0.001315

             25         26         27         28         29         30
           0.000881  -0.000608   0.000468   0.000140   0.000735   0.000638

             31         32         33         34         35         36
          -0.000895  -0.000598  -0.000389   0.000603  -0.000474   0.000523

             37         38
          -0.000013  -0.000172

 COSANG =         0.811313328
 
 *** CONVERGED BY RMSQ FORCE AND MAX FORCE DESVIATION ***
 *** AFTER 29 OPTIMIZATION CYCLES ***
 
 
 RMSQ FORCE :   0.0005472  MAXIMUM :   0.0003000  CONVERGED : NO
 MAX FORCE  :   0.0013151  MAXIMUM :   0.0004500  CONVERGED : NO
 RMSQ FORCE6:   0.0000743  MAXIMUM6:   0.0003000  CONVERGED :YES
 MAX FORCE6 :   0.0004039  MAXIMUM6:   0.0004500  CONVERGED :YES
 RMSQ DR    :   0.0044170  MAXIMUM :   0.0012000  CONVERGED : NO
 MAX DR     :   0.0136580  MAXIMUM :   0.0018000  CONVERGED : NO
 
 
 *** THE GEOMETRY IS OPTIMIZED ***
 
 
 INTERPOLATION DISTANCE: 7.6052563935


 RELAXED PRODUCT COORDINATES OF SADDLE STEP 1 IN ANGSTROM

  NO.  ATOM        X              Y              Z        Z-ATOM   MASS   TYPE

    1  C         1.213563       0.328626       0.405599       6    12.011  QM
    2  C         1.859436      -0.730133      -0.125417       6    12.011  QM
    3  C         0.075213       1.041243      -0.281213       6    12.011  QM
    4  H         2.671083      -1.244712       0.398251       1     1.008  QM
    5  C        -1.361663       0.494834       0.102917       6    12.011  QM
    6  C        -1.561199      -1.027309      -0.050827       6    12.011  QM
    7  H         1.602826      -1.103464      -1.126043       1     1.008  QM
    8  H         1.490037       0.678803       1.411926       1     1.008  QM
    9  H        -2.507799      -1.369598       0.411660       1     1.008  QM
   10  H        -0.707881      -1.558905       0.417640       1     1.008  QM
   11  H        -1.595347      -1.338322      -1.108274       1     1.008  QM
   12  H        -2.082078       1.030085      -0.530922       1     1.008  QM
   13  H         0.233591       0.961126      -1.376362       1     1.008  QM
   14  H        -1.643971       0.769475       1.136871       1     1.008  QM
   15  H         0.153959       2.125618      -0.053620       1     1.008  QM


 NUMBER OF CONSTRAINED OPTIMIZATION CYCLES: 29
 
 RELAXED PRODUCT ENERGY = -196.246345409364
 
 ANGLE BETWEEN SUCCESSIVE SADDLE GRADIENTS: 93.759
 
 RMSQ FORCE :   0.0025775  MAXIMUM :   0.0003000  CONVERGED :NO 
 MAX FORCE  :   0.0063146  MAXIMUM :   0.0004500  CONVERGED :NO 


 UNRELAXED COORDINATES OF SADDLE STEP 2 IN ANGSTROM

  NO.  ATOM        X              Y              Z        Z-ATOM   MASS   TYPE

    1  C         1.256748       0.364668       0.390795       6    12.011  QM
    2  C         1.841398      -0.737122      -0.116033       6    12.011  QM
    3  C         0.217423       1.104201      -0.319881       6    12.011  QM
    4  H         2.668587      -1.243533       0.387547       1     1.008  QM
    5  C        -1.458589       0.433285       0.143529       6    12.011  QM
    6  C        -1.655434      -1.057385      -0.050939       6    12.011  QM
    7  H         1.599005      -1.092588      -1.124725       1     1.008  QM
    8  H         1.516592       0.708376       1.402284       1     1.008  QM
    9  H        -2.596235      -1.426909       0.385399       1     1.008  QM
   10  H        -0.542536      -1.536181       0.427315       1     1.008  QM
   11  H        -1.609078      -1.381144      -1.069352       1     1.008  QM
   12  H        -2.012172       0.975688      -0.446558       1     1.008  QM
   13  H         0.346885       1.008055      -1.412001       1     1.008  QM
   14  H        -1.788899       0.724272       1.140684       1     1.008  QM
   15  H         0.284898       2.185832      -0.086330       1     1.008  QM


 UNRELAXED SCF-ENERGY CALCULATED IN 12 CYCLES
 
 UNRELAXED TOTAL SADDLE ENERGY = -196.184986704998
 
 
 
 
 ***************************************
 *** MOLECULAR GEOMETRY OPTIMIZATION ***
 ***************************************
 
 INTERPOLATION DISTANCE: 6.8453921667
 
 *** ACTIVE DEGREES OF FREEDOM: 39 ***
 
 *** ENTERING OPTIMIZATION CYCLE: 1 ***
 

 PROJECTED CARTESIAN GRADIENTS IN A.U.

  NO.  ATOM        X             Y             Z

    1  C        0.010411      0.004936     -0.005440
    2  C        0.008809      0.008465      0.000131
    3  C        0.056772      0.003889     -0.001821
    4  H        0.008926      0.006078     -0.006401
    5  C       -0.076232      0.014790     -0.017513
    6  C       -0.052604     -0.007190     -0.012381
    7  H        0.005137      0.001196      0.000664
    8  H        0.004751      0.001243     -0.000385
    9  H        0.002149     -0.003498      0.000124
   10  H        0.073021     -0.015430      0.020674
   11  H        0.006055     -0.001993      0.030993
   12  H        0.070064     -0.069387      0.085062
   13  H        0.007911      0.003554      0.003010
   14  H       -0.006285     -0.009245     -0.006598
   15  H        0.010687      0.001564      0.000665


 ACTIVE CARTESIAN GRADIENTS

              1          2          3          4          5          6
           0.011570   0.005442  -0.007258   0.012659   0.016155  -0.004394

              7          8          9         10         11         12
           0.072593   0.001042  -0.003621   0.015216   0.002440  -0.007936

             13         14         15         16         17         18
          -0.060252   0.026242  -0.033834  -0.079697   0.028335  -0.045021

             19         20         21         22         23         24
          -0.015633  -0.001190  -0.004344  -0.021624   0.002706  -0.004683

             25         26         27         28         29         30
          -0.036683   0.025620  -0.033885   0.025704  -0.003372  -0.000471

             31         32         33         34         35         36
          -0.030182   0.030856  -0.015750   0.052878  -0.043819   0.070698

             37         38         39
          -0.002280   0.002099  -0.010559


 FULL LOCAL GRADIENT

              1          2          3          4          5          6
          -0.126135   0.004695   0.003443  -0.016404  -0.015028   0.004981

              7          8          9         10         11         12
          -0.015448   0.023529  -0.012462  -0.012778  -0.001564   0.001421

             13         14         15         16         17         18
           0.036249  -0.038326   0.043971   0.029907  -0.027457   0.042495

             19         20         21         22         23         24
          -0.003350   0.001469  -0.002761   0.024639   0.003938  -0.009453

             25         26         27         28         29         30
          -0.019729  -0.035464   0.020545   0.014115   0.011700  -0.006360

             31         32         33         34         35         36
           0.002509  -0.036481   0.024310  -0.044956   0.019101  -0.021365

             37         38         39
           0.028270  -0.003831  -0.053892


 TANGENTIAL LOCAL GRADIENTS IN A.U.

              1          2          3          4          5          6
           0.004695   0.003443  -0.016404  -0.015028   0.004981  -0.015448

              7          8          9         10         11         12
           0.023529  -0.012462  -0.012778  -0.001564   0.001421   0.036249

             13         14         15         16         17         18
          -0.038326   0.043971   0.029907  -0.027457   0.042495  -0.003350

             19         20         21         22         23         24
           0.001469  -0.002761   0.024639   0.003938  -0.009453  -0.019729

             25         26         27         28         29         30
          -0.035464   0.020545   0.014115   0.011700  -0.006360   0.002509

             31         32         33         34         35         36
          -0.036481   0.024310  -0.044956   0.019101  -0.021365   0.028270

             37         38
          -0.003831  -0.053892
 
 RMSQ FORCE :   0.0237900  MAXIMUM :   0.0003000  CONVERGED : NO
 MAX FORCE  :   0.0538918  MAXIMUM :   0.0004500  CONVERGED : NO
 RMSQ FORCE6:   4.9762100  MAXIMUM6:   0.0003000  CONVERGED : NO
 MAX FORCE6 :   4.9461082  MAXIMUM6:   0.0004500  CONVERGED : NO
 


 HESSIAN EIGENVALUES


                1           2           3           4           5           6
             1.00000     1.00000     1.00000     1.00000     1.00000     1.00000
 


                7           8           9          10          11          12
             1.00000     1.00000     1.00000     1.00000     1.00000     1.00000
 


               13          14          15          16          17          18
             1.00000     1.00000     1.00000     1.00000     1.00000     1.00000
 


               19          20          21          22          23          24
             1.00000     1.00000     1.00000     1.00000     1.00000     1.00000
 


               25          26          27          28          29          30
             1.00000     1.00000     1.00000     1.00000     1.00000     1.00000
 


               31          32          33          34          35          36
             1.00000     1.00000     1.00000     1.00000     1.00000     1.00000
 


               37          38
             1.00000     1.00000
 


 LAMBDA FOR LMQA STEP: 0.00

  |TANGENTIAL STEP| =   0.146651  |PARALLEL STEP| =   0.001571


 STEP IN NORMAL COORDINATES

              1          2          3          4          5          6
           0.000044   0.006896   0.002049  -0.018854  -0.013919   0.005473

              7          8          9         10         11         12
          -0.020909   0.018994  -0.010612  -0.013018  -0.001653   0.002091

             13         14         15         16         17         18
           0.040430  -0.035859   0.042527   0.039874  -0.027690   0.043178

             19         20         21         22         23         24
           0.001810   0.001394  -0.000849   0.023837   0.002193  -0.005815

             25         26         27         28         29         30
          -0.007642  -0.033841   0.022708   0.008048   0.010618  -0.005506

             31         32         33         34         35         36
           0.005993  -0.035798   0.023391  -0.045846   0.022538  -0.030243

             37         38         39
           0.023380  -0.003533  -0.048508

 DISPLACEMENT STEP IN ANGSTROM

  NO.  ATOM        X             Y             Z

    1  C        0.000021      0.003074      0.000992
    2  C       -0.008939     -0.005361      0.001213
    3  C       -0.008315      0.008581     -0.004439
    4  H       -0.005562     -0.003079      0.001530
    5  C        0.023293     -0.017618      0.015735
    6  C        0.011220     -0.000740      0.005199
    7  H       -0.003664      0.001432     -0.000306
    8  H        0.001290      0.003844     -0.001110
    9  H       -0.015864     -0.007409     -0.004847
   10  H       -0.012366      0.011807     -0.009796
   11  H       -0.005758     -0.005538     -0.010570
   12  H       -0.026136      0.028115     -0.031322
   13  H        0.013833      0.006089     -0.007119
   14  H       -0.020560     -0.002595      0.004125
   15  H        0.015134      0.008982     -0.005137


 ACTIVE CARTESIAN DISPLACEMENT STEP

              1          2          3          4          5          6
           0.000044   0.006896   0.002049  -0.018854  -0.013919   0.005473

              7          8          9         10         11         12
          -0.020909   0.018994  -0.010612  -0.013018  -0.001653   0.002091

             13         14         15         16         17         18
           0.040430  -0.035859   0.042527   0.039874  -0.027690   0.043178

             19         20         21         22         23         24
           0.001810   0.001394  -0.000849   0.023837   0.002193  -0.005815

             25         26         27         28         29         30
          -0.007642  -0.033841   0.022708   0.008048   0.010618  -0.005506

             31         32         33         34         35         36
           0.005993  -0.035798   0.023391  -0.045846   0.022538  -0.030243

             37         38         39
           0.023380  -0.003533  -0.048508
 
 PREDICTED ENERGY CHANGE: -0.010553890
 
 INTERPOLATION DISTANCE: 6.8453921667
 
 *** SCFTOL TIGHTEN TO 0.500E-05 ***
 
 *** CDFTOL TIGHTEN TO 0.100E-03 ***


 COORDINATES OF OPTIMIZATION STEP 1 IN ANGSTROM

  NO.  ATOM        X              Y              Z        Z-ATOM   MASS   TYPE

    1  C         1.256769       0.367742       0.391787       6    12.011  QM
    2  C         1.832459      -0.742483      -0.114820       6    12.011  QM
    3  C         0.209108       1.112782      -0.324320       6    12.011  QM
    4  H         2.663025      -1.246612       0.389077       1     1.008  QM
    5  C        -1.435296       0.415667       0.159264       6    12.011  QM
    6  C        -1.644214      -1.058125      -0.045740       6    12.011  QM
    7  H         1.595341      -1.091156      -1.125031       1     1.008  QM
    8  H         1.517882       0.712220       1.401174       1     1.008  QM
    9  H        -2.612099      -1.434318       0.380552       1     1.008  QM
   10  H        -0.554902      -1.524374       0.417519       1     1.008  QM
   11  H        -1.614836      -1.386682      -1.079922       1     1.008  QM
   12  H        -2.038308       1.003803      -0.477880       1     1.008  QM
   13  H         0.360718       1.014144      -1.419120       1     1.008  QM
   14  H        -1.809459       0.721677       1.144809       1     1.008  QM
   15  H         0.300032       2.194814      -0.091467       1     1.008  QM


 
 NEW SCF-ENERGY CALCULATED IN 12 CYCLES
 

 TOTAL ENERGY    =       -196.197955735

 ENERGY CHANGE =         -0.012969030
 ENERGY RATIO  =          1.228838819
 TRUST RADIUS  =          0.200000000
 
 BFGS DELTA*GAMMA: 0.156E-01
 
 BFGS DELTA*DE2*DELTA: 0.215E-01
 
 *** ENTERING OPTIMIZATION CYCLE: 2 ***
 

 PROJECTED CARTESIAN GRADIENTS IN A.U.

  NO.  ATOM        X             Y             Z

    1  C        0.003871      0.009102     -0.001899
    2  C       -0.000211      0.004876      0.002653
    3  C        0.044143      0.013531     -0.015124
    4  H        0.006253      0.005846     -0.002638
    5  C       -0.028352     -0.035333      0.017361
    6  C       -0.048629      0.015005     -0.015864
    7  H        0.004627      0.001058      0.003138
    8  H        0.000828      0.002789     -0.001503
    9  H       -0.012774     -0.004516     -0.001302
   10  H        0.064944     -0.008419      0.016748
   11  H        0.003749     -0.004567      0.017330
   12  H        0.022840     -0.020115      0.027756
   13  H        0.011087      0.003369     -0.002707
   14  H       -0.013334     -0.003964     -0.009158
   15  H        0.012506      0.003732     -0.003227


 ACTIVE CARTESIAN GRADIENTS

              1          2          3          4          5          6
           0.004302   0.010650  -0.002804   0.001302   0.012341   0.004007

              7          8          9         10         11         12
           0.053346   0.015935  -0.019342   0.011031   0.009741  -0.003472

             13         14         15         16         17         18
          -0.014895  -0.031008   0.013137  -0.055205   0.022972  -0.024193

             19         20         21         22         23         24
          -0.009279  -0.001035  -0.003794  -0.009826  -0.004367  -0.005319

             25         26         27         28         29         30
          -0.036291   0.010373  -0.016510   0.041316  -0.006898   0.002875

             31         32         33         34         35         36
          -0.011427   0.006905   0.003999   0.015285  -0.016723   0.032252

             37         38         39
           0.002262   0.000201  -0.014495


 FULL LOCAL GRADIENT

              1          2          3          4          5          6
          -0.100502  -0.004222  -0.000498  -0.004704  -0.010892  -0.003397

              7          8          9         10         11         12
          -0.006991   0.003139   0.005710  -0.008626  -0.008932  -0.002345

             13         14         15         16         17         18
          -0.005117   0.022207  -0.005142   0.011849  -0.021677   0.021221

             19         20         21         22         23         24
          -0.006232   0.001233  -0.001960   0.011787   0.009727  -0.006051

             25         26         27         28         29         30
          -0.010336  -0.018093   0.004766  -0.006750   0.014198  -0.008913

             31         32         33         34         35         36
          -0.013085  -0.011139   0.003114  -0.007485  -0.004696   0.007476

             37         38         39
           0.017197  -0.001470  -0.035132


 TANGENTIAL LOCAL GRADIENTS IN A.U.

              1          2          3          4          5          6
          -0.004222  -0.000498  -0.004704  -0.010892  -0.003397  -0.006991

              7          8          9         10         11         12
           0.003139   0.005710  -0.008626  -0.008932  -0.002345  -0.005117

             13         14         15         16         17         18
           0.022207  -0.005142   0.011849  -0.021677   0.021221  -0.006232

             19         20         21         22         23         24
           0.001233  -0.001960   0.011787   0.009727  -0.006051  -0.010336

             25         26         27         28         29         30
          -0.018093   0.004766  -0.006750   0.014198  -0.008913  -0.013085

             31         32         33         34         35         36
          -0.011139   0.003114  -0.007485  -0.004696   0.007476   0.017197

             37         38
          -0.001470  -0.035132

 COSANG =         0.518548043
 
 RMSQ FORCE :   0.0115812  MAXIMUM :   0.0003000  CONVERGED : NO
 MAX FORCE  :   0.0351315  MAXIMUM :   0.0004500  CONVERGED : NO
 RMSQ FORCE6:   4.4617807  MAXIMUM6:   0.0003000  CONVERGED : NO
 MAX FORCE6 :   4.4407213  MAXIMUM6:   0.0004500  CONVERGED : NO
 RMSQ DR    :   0.0234843  MAXIMUM :   0.0012000  CONVERGED : NO
 MAX DR     :   0.0485077  MAXIMUM :   0.0018000  CONVERGED : NO
 


 HESSIAN EIGENVALUES


                1           2           3           4           5           6
             0.49266     1.00000     1.00000     1.00000     1.00000     1.00000
 


                7           8           9          10          11          12
             1.00000     1.00000     1.00000     1.00000     1.00000     1.00000
 


               13          14          15          16          17          18
             1.00000     1.00000     1.00000     1.00000     1.00000     1.00000
 


               19          20          21          22          23          24
             1.00000     1.00000     1.00000     1.00000     1.00000     1.00000
 


               25          26          27          28          29          30
             1.00000     1.00000     1.00000     1.00000     1.00000     1.00000
 


               31          32          33          34          35          36
             1.00000     1.00000     1.00000     1.00000     1.00000     1.00000
 


               37          38
             1.00000     1.46722
 


 LAMBDA FOR LMQA STEP: 0.00

  |TANGENTIAL STEP| =   0.128602  |PARALLEL STEP| =   0.001208


 STEP IN NORMAL COORDINATES

              1          2          3          4          5          6
           0.006709   0.001095  -0.001257  -0.014221  -0.018458  -0.002699

              7          8          9         10         11         12
          -0.022973   0.005988   0.007495  -0.016543  -0.012771  -0.001047

             13         14         15         16         17         18
           0.011268   0.020500   0.004674   0.044079  -0.038929   0.043930

             19         20         21         22         23         24
          -0.001751   0.002036  -0.000650   0.022989   0.011881  -0.005804

             25         26         27         28         29         30
          -0.001115  -0.033326   0.017190  -0.017137   0.020375  -0.011884

             31         32         33         34         35         36
          -0.008782  -0.025692   0.009952  -0.027475   0.006585  -0.009406

             37         38         39
           0.026996  -0.002912  -0.059147

 DISPLACEMENT STEP IN ANGSTROM

  NO.  ATOM        X             Y             Z

    1  C        0.003194      0.000598     -0.000397
    2  C       -0.007203     -0.006059     -0.000171
    3  C       -0.010809      0.004460      0.003602
    4  H       -0.007057     -0.004913      0.000285
    5  C        0.009090      0.009215     -0.000547
    6  C        0.020443     -0.015924      0.011597
    7  H       -0.005484      0.002008     -0.002433
    8  H        0.003951      0.004124     -0.000814
    9  H       -0.011555     -0.009128     -0.005633
   10  H       -0.021859      0.013610     -0.013816
   11  H       -0.007200     -0.005567     -0.009322
   12  H       -0.012700      0.013710     -0.014629
   13  H        0.015693      0.008082     -0.006212
   14  H       -0.022528     -0.006108      0.008484
   15  H        0.017945      0.010793     -0.004522


 ACTIVE CARTESIAN DISPLACEMENT STEP

              1          2          3          4          5          6
           0.006709   0.001095  -0.001257  -0.014221  -0.018458  -0.002699

              7          8          9         10         11         12
          -0.022973   0.005988   0.007495  -0.016543  -0.012771  -0.001047

             13         14         15         16         17         18
           0.011268   0.020500   0.004674   0.044079  -0.038929   0.043930

             19         20         21         22         23         24
          -0.001751   0.002036  -0.000650   0.022989   0.011881  -0.005804

             25         26         27         28         29         30
          -0.001115  -0.033326   0.017190  -0.017137   0.020375  -0.011884

             31         32         33         34         35         36
          -0.008782  -0.025692   0.009952  -0.027475   0.006585  -0.009406

             37         38         39
           0.026996  -0.002912  -0.059147
 
 PREDICTED ENERGY CHANGE: -0.004238774
 
 INTERPOLATION DISTANCE: 6.8453921667
 
 *** SCFTOL TIGHTEN TO 0.100E-06 ***
 
 *** CDFTOL TIGHTEN TO 0.750E-04 ***


 COORDINATES OF OPTIMIZATION STEP 2 IN ANGSTROM

  NO.  ATOM        X              Y              Z        Z-ATOM   MASS   TYPE

    1  C         1.259963       0.368340       0.391389       6    12.011  QM
    2  C         1.825255      -0.748542      -0.114992       6    12.011  QM
    3  C         0.198299       1.117242      -0.320718       6    12.011  QM
    4  H         2.655968      -1.251526       0.389362       1     1.008  QM
    5  C        -1.426206       0.424882       0.158716       6    12.011  QM
    6  C        -1.623771      -1.074049      -0.034143       6    12.011  QM
    7  H         1.589858      -1.089148      -1.127464       1     1.008  QM
    8  H         1.521834       0.716344       1.400360       1     1.008  QM
    9  H        -2.623653      -1.443446       0.374919       1     1.008  QM
   10  H        -0.576761      -1.510765       0.403703       1     1.008  QM
   11  H        -1.622036      -1.392248      -1.089244       1     1.008  QM
   12  H        -2.051008       1.017514      -0.492509       1     1.008  QM
   13  H         0.376411       1.022226      -1.425332       1     1.008  QM
   14  H        -1.831987       0.715569       1.153293       1     1.008  QM
   15  H         0.317977       2.205607      -0.095989       1     1.008  QM


 
 NEW SCF-ENERGY CALCULATED IN 11 CYCLES
 

 TOTAL ENERGY    =       -196.204338066

 ENERGY CHANGE =         -0.006382331
 ENERGY RATIO  =          1.505701863
 TRUST RADIUS  =          0.200000000
 
 BFGS DELTA*GAMMA: 0.448E-02
 
 BFGS DELTA*DE2*DELTA: 0.868E-02
 
 *** ENTERING OPTIMIZATION CYCLE: 3 ***
 

 PROJECTED CARTESIAN GRADIENTS IN A.U.

  NO.  ATOM        X             Y             Z

    1  C        0.003649      0.008531     -0.001107
    2  C       -0.004980      0.000968      0.001551
    3  C        0.034720      0.015037     -0.012275
    4  H        0.004236      0.005470     -0.002149
    5  C       -0.017394     -0.033481      0.016040
    6  C       -0.033438      0.009078     -0.007770
    7  H        0.004111      0.001988      0.003103
    8  H       -0.000846      0.002909     -0.000875
    9  H       -0.024170     -0.005913     -0.002324
   10  H        0.053282     -0.001435      0.009706
   11  H        0.000945     -0.005312      0.005253
   12  H        0.012955     -0.007426      0.015296
   13  H        0.014304      0.004085     -0.009661
   14  H       -0.018990     -0.002594     -0.002789
   15  H        0.014387      0.007769     -0.003265


 ACTIVE CARTESIAN GRADIENTS

              1          2          3          4          5          6
           0.004056   0.009979  -0.001819  -0.004243   0.005543   0.002338

              7          8          9         10         11         12
           0.041830   0.016463  -0.015787   0.007466   0.008361  -0.003558

             13         14         15         16         17         18
          -0.006838  -0.029983   0.014473  -0.035780   0.010667  -0.008891

             19         20         21         22         23         24
          -0.005068  -0.000175  -0.001802  -0.005721  -0.002695  -0.003569

             25         26         27         28         29         30
          -0.040074   0.003038  -0.009027   0.037864  -0.002320   0.003534

             31         32         33         34         35         36
          -0.007865  -0.002034   0.002619   0.007554  -0.010751   0.022315

             37         38         39
           0.010461  -0.004694  -0.021416


 FULL LOCAL GRADIENT

              1          2          3          4          5          6
          -0.087325  -0.003893  -0.001254   0.000975  -0.003810  -0.001693

              7          8          9         10         11         12
          -0.002917  -0.001165   0.004530  -0.005253  -0.007508  -0.001182

             13         14         15         16         17         18
          -0.009411   0.022679  -0.008103   0.001466  -0.009089   0.005980

             19         20         21         22         23         24
          -0.006454   0.000290  -0.002461   0.006824   0.006499  -0.004801

             25         26         27         28         29         30
           0.003760  -0.008816  -0.000808  -0.009291   0.008030  -0.008345

             31         32         33         34         35         36
          -0.012261  -0.001074   0.003122  -0.000691  -0.006931   0.010024

             37         38         39
           0.004946   0.003695  -0.019673


 TANGENTIAL LOCAL GRADIENTS IN A.U.

              1          2          3          4          5          6
          -0.003893  -0.001254   0.000975  -0.003810  -0.001693  -0.002917

              7          8          9         10         11         12
          -0.001165   0.004530  -0.005253  -0.007508  -0.001182  -0.009411

             13         14         15         16         17         18
           0.022679  -0.008103   0.001466  -0.009089   0.005980  -0.006454

             19         20         21         22         23         24
           0.000290  -0.002461   0.006824   0.006499  -0.004801   0.003760

             25         26         27         28         29         30
          -0.008816  -0.000808  -0.009291   0.008030  -0.008345  -0.012261

             31         32         33         34         35         36
          -0.001074   0.003122  -0.000691  -0.006931   0.010024   0.004946

             37         38
           0.003695  -0.019673

 COSANG =         0.847410782
 
 RMSQ FORCE :   0.0075181  MAXIMUM :   0.0003000  CONVERGED : NO
 MAX FORCE  :   0.0226791  MAXIMUM :   0.0004500  CONVERGED : NO
 RMSQ FORCE6:   3.8671671  MAXIMUM6:   0.0003000  CONVERGED : NO
 MAX FORCE6 :   3.8554455  MAXIMUM6:   0.0004500  CONVERGED : NO
 RMSQ DR    :   0.0205937  MAXIMUM :   0.0012000  CONVERGED : NO
 MAX DR     :   0.0591473  MAXIMUM :   0.0018000  CONVERGED : NO
 


 HESSIAN EIGENVALUES


                1           2           3           4           5           6
             0.25006     0.99991     1.00000     1.00000     1.00000     1.00000
 


                7           8           9          10          11          12
             1.00000     1.00000     1.00000     1.00000     1.00000     1.00000
 


               13          14          15          16          17          18
             1.00000     1.00000     1.00000     1.00000     1.00000     1.00000
 


               19          20          21          22          23          24
             1.00000     1.00000     1.00000     1.00000     1.00000     1.00000
 


               25          26          27          28          29          30
             1.00000     1.00000     1.00000     1.00000     1.00000     1.00000
 


               31          32          33          34          35          36
             1.00000     1.00000     1.00000     1.00000     1.00000     1.00000
 


               37          38
             1.05839     1.39586
 


 LAMBDA FOR LMQA STEP: 0.00

  |TANGENTIAL STEP| =   0.138620  |PARALLEL STEP| =   0.001404


 STEP IN NORMAL COORDINATES

              1          2          3          4          5          6
           0.009400  -0.000104  -0.003202  -0.009605  -0.016470  -0.002228

              7          8          9         10         11         12
          -0.023637   0.002855   0.009691  -0.019526  -0.018517  -0.000778

             13         14         15         16         17         18
           0.002083   0.038319  -0.001625   0.039238  -0.038139   0.038969

             19         20         21         22         23         24
          -0.008449   0.001588  -0.003748   0.027030   0.015380  -0.010195

             25         26         27         28         29         30
           0.014675  -0.035761   0.013666  -0.029496   0.022388  -0.019082

             31         32         33         34         35         36
          -0.017558  -0.020327   0.014661  -0.026671   0.001010  -0.000943

             37         38         39
           0.022533   0.005113  -0.067953

 DISPLACEMENT STEP IN ANGSTROM

  NO.  ATOM        X             Y             Z

    1  C        0.004475      0.000110     -0.001209
    2  C       -0.005265     -0.005307      0.000431
    3  C       -0.011638      0.002816      0.004678
    4  H       -0.008831     -0.007372      0.000114
    5  C        0.004393      0.017463     -0.002744
    6  C        0.020624     -0.019576      0.010855
    7  H       -0.007960      0.001906     -0.004076
    8  H        0.007373      0.005466     -0.001683
    9  H       -0.002955     -0.011154     -0.006792
   10  H       -0.028024      0.013473     -0.014984
   11  H       -0.007895     -0.006606     -0.003171
   12  H       -0.010085      0.008143     -0.010462
   13  H        0.017637      0.010471     -0.001423
   14  H       -0.024632     -0.009839      0.007013
   15  H        0.021916      0.011025     -0.005998


 ACTIVE CARTESIAN DISPLACEMENT STEP

              1          2          3          4          5          6
           0.009400  -0.000104  -0.003202  -0.009605  -0.016470  -0.002228

              7          8          9         10         11         12
          -0.023637   0.002855   0.009691  -0.019526  -0.018517  -0.000778

             13         14         15         16         17         18
           0.002083   0.038319  -0.001625   0.039238  -0.038139   0.038969

             19         20         21         22         23         24
          -0.008449   0.001588  -0.003748   0.027030   0.015380  -0.010195

             25         26         27         28         29         30
           0.014675  -0.035761   0.013666  -0.029496   0.022388  -0.019082

             31         32         33         34         35         36
          -0.017558  -0.020327   0.014661  -0.026671   0.001010  -0.000943

             37         38         39
           0.022533   0.005113  -0.067953
 
 PREDICTED ENERGY CHANGE: -0.002577066
 
 INTERPOLATION DISTANCE: 6.8453921667


 COORDINATES OF OPTIMIZATION STEP 3 IN ANGSTROM

  NO.  ATOM        X              Y              Z        Z-ATOM   MASS   TYPE

    1  C         1.264438       0.368450       0.390180       6    12.011  QM
    2  C         1.819990      -0.753849      -0.114561       6    12.011  QM
    3  C         0.186661       1.120058      -0.316040       6    12.011  QM
    4  H         2.647137      -1.258898       0.389476       1     1.008  QM
    5  C        -1.421813       0.442345       0.155973       6    12.011  QM
    6  C        -1.603147      -1.093625      -0.023288       6    12.011  QM
    7  H         1.581898      -1.087242      -1.131540       1     1.008  QM
    8  H         1.529207       0.721811       1.398676       1     1.008  QM
    9  H        -2.626608      -1.454600       0.368127       1     1.008  QM
   10  H        -0.604785      -1.497292       0.388718       1     1.008  QM
   11  H        -1.629930      -1.398854      -1.092416       1     1.008  QM
   12  H        -2.061092       1.025657      -0.502971       1     1.008  QM
   13  H         0.394048       1.032697      -1.426755       1     1.008  QM
   14  H        -1.856619       0.705730       1.160306       1     1.008  QM
   15  H         0.339892       2.216631      -0.101987       1     1.008  QM


 
 NEW SCF-ENERGY CALCULATED IN 11 CYCLES
 

 TOTAL ENERGY    =       -196.207122986

 ENERGY CHANGE =         -0.002784921
 ENERGY RATIO  =          1.080655574
 TRUST RADIUS  =          0.200000000
 
 BFGS DELTA*GAMMA: 0.515E-02
 
 BFGS DELTA*DE2*DELTA: 0.538E-02
 
 *** ENTERING OPTIMIZATION CYCLE: 4 ***
 

 PROJECTED CARTESIAN GRADIENTS IN A.U.

  NO.  ATOM        X             Y             Z

    1  C        0.004423      0.005989     -0.001908
    2  C       -0.008656     -0.002253      0.002028
    3  C        0.025162      0.013711     -0.008891
    4  H        0.001204      0.004872     -0.002866
    5  C       -0.014304     -0.018498      0.011238
    6  C       -0.012715     -0.005691      0.001206
    7  H        0.002695      0.002676      0.000487
    8  H       -0.001914      0.002524      0.000495
    9  H       -0.031826     -0.005647     -0.005147
   10  H        0.033147      0.008245     -0.000888
   11  H       -0.002690     -0.003934     -0.002370
   12  H        0.009584     -0.001251      0.011011
   13  H        0.017682      0.005975     -0.013679
   14  H       -0.023801     -0.002919      0.002735
   15  H        0.016939      0.012733     -0.002460


 ACTIVE CARTESIAN GRADIENTS

              1          2          3          4          5          6
           0.004916   0.006928  -0.002736  -0.008502  -0.001334   0.001865

              7          8          9         10         11         12
           0.031078   0.012516  -0.011774   0.002728   0.004973  -0.004424

             13         14         15         16         17         18
          -0.007318  -0.014207   0.009508  -0.013582  -0.007569   0.005885

             19         20         21         22         23         24
          -0.001079   0.000228  -0.001495  -0.002121   0.000768  -0.001960

             25         26         27         28         29         30
          -0.039246  -0.003364  -0.004177   0.024948   0.005811  -0.000289

             31         32         33         34         35         36
          -0.008586  -0.005904   0.000464   0.004452  -0.008206   0.018373

             37         38         39
           0.016336  -0.008458  -0.028692


 FULL LOCAL GRADIENT

              1          2          3          4          5          6
          -0.071193  -0.001109   0.000116   0.005498   0.003181  -0.001251

              7          8          9         10         11         12
          -0.000189  -0.001022   0.003186  -0.000845  -0.004123   0.000870

             13         14         15         16         17         18
          -0.005062   0.008266  -0.004760  -0.010205   0.008933  -0.008068

             19         20         21         22         23         24
          -0.005906  -0.000172  -0.001074   0.002541   0.001420  -0.003086

             25         26         27         28         29         30
           0.015005  -0.000336  -0.002947  -0.004549  -0.002057  -0.002892

             31         32         33         34         35         36
          -0.005537   0.003898   0.003496   0.000758  -0.004477   0.005004

             37         38         39
          -0.005225   0.007658  -0.002679


 TANGENTIAL LOCAL GRADIENTS IN A.U.

              1          2          3          4          5          6
          -0.001109   0.000116   0.005498   0.003181  -0.001251  -0.000189

              7          8          9         10         11         12
          -0.001022   0.003186  -0.000845  -0.004123   0.000870  -0.005062

             13         14         15         16         17         18
           0.008266  -0.004760  -0.010205   0.008933  -0.008068  -0.005906

             19         20         21         22         23         24
          -0.000172  -0.001074   0.002541   0.001420  -0.003086   0.015005

             25         26         27         28         29         30
          -0.000336  -0.002947  -0.004549  -0.002057  -0.002892  -0.005537

             31         32         33         34         35         36
           0.003898   0.003496   0.000758  -0.004477   0.005004  -0.005225

             37         38
           0.007658  -0.002679

 COSANG =         0.407078784
 
 RMSQ FORCE :   0.0050176  MAXIMUM :   0.0003000  CONVERGED : NO
 MAX FORCE  :   0.0150053  MAXIMUM :   0.0004500  CONVERGED : NO
 RMSQ FORCE6:   3.1591170  MAXIMUM6:   0.0003000  CONVERGED : NO
 MAX FORCE6 :   3.1528502  MAXIMUM6:   0.0004500  CONVERGED : NO
 RMSQ DR    :   0.0221980  MAXIMUM :   0.0012000  CONVERGED : NO
 MAX DR     :   0.0679533  MAXIMUM :   0.0018000  CONVERGED : NO
 


 HESSIAN EIGENVALUES


                1           2           3           4           5           6
             0.24096     0.99948     0.99999     1.00000     1.00000     1.00000
 


                7           8           9          10          11          12
             1.00000     1.00000     1.00000     1.00000     1.00000     1.00000
 


               13          14          15          16          17          18
             1.00000     1.00000     1.00000     1.00000     1.00000     1.00000
 


               19          20          21          22          23          24
             1.00000     1.00000     1.00000     1.00000     1.00000     1.00000
 


               25          26          27          28          29          30
             1.00000     1.00000     1.00000     1.00000     1.00000     1.00000
 


               31          32          33          34          35          36
             1.00000     1.00000     1.00000     1.00000     1.00000     1.00807
 


               37          38
             1.11850     1.28326
 


 LAMBDA FOR LMQA STEP: 0.00

  |TANGENTIAL STEP| =   0.030294  |PARALLEL STEP| =   0.000067


 STEP IN NORMAL COORDINATES

              1          2          3          4          5          6
           0.001942   0.000036  -0.000217   0.004343   0.001689  -0.001226

              7          8          9         10         11         12
          -0.003268  -0.000928   0.004034  -0.002417  -0.005245   0.001170

             13         14         15         16         17         18
          -0.003064   0.009703  -0.004075  -0.006664   0.006062  -0.004765

             19         20         21         22         23         24
          -0.006918  -0.000053  -0.001540   0.004696   0.002541  -0.004344

             25         26         27         28         29         30
           0.014740  -0.003035  -0.001244  -0.007054  -0.000765  -0.003834

             31         32         33         34         35         36
          -0.005527   0.001863   0.004606  -0.002185  -0.003265   0.003811

             37         38         39
          -0.003322   0.007736  -0.007578

 DISPLACEMENT STEP IN ANGSTROM

  NO.  ATOM        X             Y             Z

    1  C        0.000925      0.000048     -0.000054
    2  C        0.001833      0.000413     -0.000308
    3  C       -0.001727     -0.001050      0.001744
    4  H       -0.001471     -0.002703      0.000430
    5  C       -0.001512      0.004653     -0.002159
    6  C       -0.001525     -0.000321     -0.000780
    7  H       -0.002308     -0.000029     -0.000586
    8  H        0.003465      0.001581     -0.001259
    9  H        0.008339     -0.002821     -0.000198
   10  H       -0.003866     -0.001587      0.000273
   11  H       -0.000270     -0.002009      0.004293
   12  H        0.000174     -0.003573      0.001199
   13  H        0.001443      0.001835      0.003981
   14  H       -0.001908     -0.003183     -0.000951
   15  H        0.003326     -0.000439     -0.001811


 ACTIVE CARTESIAN DISPLACEMENT STEP

              1          2          3          4          5          6
           0.001942   0.000036  -0.000217   0.004343   0.001689  -0.001226

              7          8          9         10         11         12
          -0.003268  -0.000928   0.004034  -0.002417  -0.005245   0.001170

             13         14         15         16         17         18
          -0.003064   0.009703  -0.004075  -0.006664   0.006062  -0.004765

             19         20         21         22         23         24
          -0.006918  -0.000053  -0.001540   0.004696   0.002541  -0.004344

             25         26         27         28         29         30
           0.014740  -0.003035  -0.001244  -0.007054  -0.000765  -0.003834

             31         32         33         34         35         36
          -0.005527   0.001863   0.004606  -0.002185  -0.003265   0.003811

             37         38         39
          -0.003322   0.007736  -0.007578
 
 PREDICTED ENERGY CHANGE: -0.000435207
 
 INTERPOLATION DISTANCE: 6.8453921667


 COORDINATES OF OPTIMIZATION STEP 4 IN ANGSTROM

  NO.  ATOM        X              Y              Z        Z-ATOM   MASS   TYPE

    1  C         1.265363       0.368498       0.390126       6    12.011  QM
    2  C         1.821823      -0.753436      -0.114869       6    12.011  QM
    3  C         0.184934       1.119009      -0.314296       6    12.011  QM
    4  H         2.645666      -1.261601       0.389906       1     1.008  QM
    5  C        -1.423325       0.446999       0.153814       6    12.011  QM
    6  C        -1.604672      -1.093945      -0.024067       6    12.011  QM
    7  H         1.579590      -1.087271      -1.132126       1     1.008  QM
    8  H         1.532672       0.723392       1.397417       1     1.008  QM
    9  H        -2.618270      -1.457421       0.367929       1     1.008  QM
   10  H        -0.608651      -1.498879       0.388991       1     1.008  QM
   11  H        -1.630200      -1.400863      -1.088123       1     1.008  QM
   12  H        -2.060918       1.022084      -0.501772       1     1.008  QM
   13  H         0.395491       1.034531      -1.422775       1     1.008  QM
   14  H        -1.858527       0.702547       1.159355       1     1.008  QM
   15  H         0.343218       2.216192      -0.103798       1     1.008  QM


 
 NEW SCF-ENERGY CALCULATED IN 10 CYCLES
 

 TOTAL ENERGY    =       -196.207889697

 ENERGY CHANGE =         -0.000766710
 ENERGY RATIO  =          1.761714154
 TRUST RADIUS  =          0.200000000
 
 BFGS DELTA*GAMMA: 0.220E-03
 
 BFGS DELTA*DE2*DELTA: 0.881E-03
 
 *** ENTERING OPTIMIZATION CYCLE: 5 ***
 

 PROJECTED CARTESIAN GRADIENTS IN A.U.

  NO.  ATOM        X             Y             Z

    1  C        0.005260      0.006149     -0.002161
    2  C       -0.006780     -0.002231      0.002296
    3  C        0.025078      0.012378     -0.008326
    4  H        0.001030      0.004968     -0.003137
    5  C       -0.016900     -0.013405      0.009400
    6  C       -0.014926     -0.008696      0.000708
    7  H        0.002463      0.002707     -0.000505
    8  H       -0.001516      0.002547      0.000449
    9  H       -0.027994     -0.005425     -0.005914
   10  H        0.032844      0.007680     -0.000845
   11  H       -0.002450     -0.003525      0.000548
   12  H        0.012390     -0.004323      0.014500
   13  H        0.017807      0.006501     -0.012288
   14  H       -0.023388     -0.003918      0.003058
   15  H        0.017356      0.012824     -0.002484


 ACTIVE CARTESIAN GRADIENTS

              1          2          3          4          5          6
           0.005846   0.007084  -0.003091  -0.006165  -0.000915   0.002096

              7          8          9         10         11         12
           0.031597   0.011003  -0.011111   0.002763   0.004800  -0.004398

             13         14         15         16         17         18
          -0.009478  -0.008326   0.006588  -0.017294  -0.008150   0.003995

             19         20         21         22         23         24
          -0.002072  -0.000138  -0.002334  -0.003048   0.001009  -0.002336

             25         26         27         28         29         30
          -0.036578  -0.002439  -0.006326   0.023181   0.005786  -0.001639

             31         32         33         34         35         36
          -0.010193  -0.003755   0.000506   0.006421  -0.009669   0.020622

             37         38         39
           0.015672  -0.007519  -0.029202


 FULL LOCAL GRADIENT

              1          2          3          4          5          6
          -0.072653  -0.000519   0.000231   0.002972   0.002769  -0.001458

              7          8          9         10         11         12
          -0.000164   0.000587   0.002500  -0.000862  -0.003895   0.000848

             13         14         15         16         17         18
          -0.002928   0.002265  -0.001859  -0.006633   0.009501  -0.006210

             19         20         21         22         23         24
          -0.005125   0.000196  -0.000331   0.003441   0.001250  -0.002893

             25         26         27         28         29         30
           0.011652  -0.001242  -0.000828  -0.002653  -0.002036  -0.001491

             31         32         33         34         35         36
          -0.003887   0.001720   0.003416  -0.001162  -0.003090   0.003123

             37         38         39
          -0.004282   0.006620  -0.002730


 TANGENTIAL LOCAL GRADIENTS IN A.U.

              1          2          3          4          5          6
          -0.000519   0.000231   0.002972   0.002769  -0.001458  -0.000164

              7          8          9         10         11         12
           0.000587   0.002500  -0.000862  -0.003895   0.000848  -0.002928

             13         14         15         16         17         18
           0.002265  -0.001859  -0.006633   0.009501  -0.006210  -0.005125

             19         20         21         22         23         24
           0.000196  -0.000331   0.003441   0.001250  -0.002893   0.011652

             25         26         27         28         29         30
          -0.001242  -0.000828  -0.002653  -0.002036  -0.001491  -0.003887

             31         32         33         34         35         36
           0.001720   0.003416  -0.001162  -0.003090   0.003123  -0.004282

             37         38
           0.006620  -0.002730

 COSANG =         0.956565857
 
 RMSQ FORCE :   0.0038106  MAXIMUM :   0.0003000  CONVERGED : NO
 MAX FORCE  :   0.0116520  MAXIMUM :   0.0004500  CONVERGED : NO
 RMSQ FORCE6:   2.2343851  MAXIMUM6:   0.0003000  CONVERGED : NO
 MAX FORCE6 :   2.2309677  MAXIMUM6:   0.0004500  CONVERGED : NO
 RMSQ DR    :   0.0048510  MAXIMUM :   0.0012000  CONVERGED : NO
 MAX DR     :   0.0147396  MAXIMUM :   0.0018000  CONVERGED : NO
 


 HESSIAN EIGENVALUES


                1           2           3           4           5           6
             0.14916     0.36478     0.99995     1.00000     1.00000     1.00000
 


                7           8           9          10          11          12
             1.00000     1.00000     1.00000     1.00000     1.00000     1.00000
 


               13          14          15          16          17          18
             1.00000     1.00000     1.00000     1.00000     1.00000     1.00000
 


               19          20          21          22          23          24
             1.00000     1.00000     1.00000     1.00000     1.00000     1.00000
 


               25          26          27          28          29          30
             1.00000     1.00000     1.00000     1.00000     1.00000     1.00000
 


               31          32          33          34          35          36
             1.00000     1.00000     1.00000     1.00000     1.00020     1.00619
 


               37          38
             1.05545     1.50545
 


 LAMBDA FOR LMQA STEP: 0.00

  |TANGENTIAL STEP| =   0.119440  |PARALLEL STEP| =   0.001042


 STEP IN NORMAL COORDINATES

              1          2          3          4          5          6
           0.006253  -0.000233  -0.000099   0.011709   0.006763  -0.007092

              7          8          9         10         11         12
          -0.014245   0.001511   0.016689  -0.011060  -0.024248   0.004950

             13         14         15         16         17         18
          -0.009383   0.025195  -0.010078  -0.019766   0.031366  -0.016553

             19         20         21         22         23         24
          -0.029427   0.001277  -0.004121   0.024961   0.011603  -0.019235

             25         26         27         28         29         30
           0.057032  -0.017253   0.001065  -0.025592  -0.003157  -0.013008

             31         32         33         34         35         36
          -0.021491   0.001561   0.020480  -0.015379  -0.012075   0.012739

             37         38         39
          -0.012395   0.032769  -0.035351

 DISPLACEMENT STEP IN ANGSTROM

  NO.  ATOM        X             Y             Z

    1  C        0.002977     -0.000000      0.000086
    2  C        0.004860      0.002018     -0.002024
    3  C       -0.006661     -0.002095      0.007229
    4  H       -0.006453     -0.012875      0.002415
    5  C       -0.003856      0.012342     -0.007150
    6  C       -0.003409      0.004041     -0.002694
    7  H       -0.010347     -0.000166     -0.000684
    8  H        0.015674      0.007467     -0.005790
    9  H        0.031111     -0.013970      0.000567
   10  H       -0.016168     -0.006458      0.001491
   11  H       -0.001755     -0.010447      0.014773
   12  H       -0.003095     -0.012298      0.000703
   13  H        0.007019      0.007781      0.015793
   14  H       -0.010399     -0.013291     -0.005086
   15  H        0.015431     -0.002030     -0.008466


 ACTIVE CARTESIAN DISPLACEMENT STEP

              1          2          3          4          5          6
           0.006253  -0.000233  -0.000099   0.011709   0.006763  -0.007092

              7          8          9         10         11         12
          -0.014245   0.001511   0.016689  -0.011060  -0.024248   0.004950

             13         14         15         16         17         18
          -0.009383   0.025195  -0.010078  -0.019766   0.031366  -0.016553

             19         20         21         22         23         24
          -0.029427   0.001277  -0.004121   0.024961   0.011603  -0.019235

             25         26         27         28         29         30
           0.057032  -0.017253   0.001065  -0.025592  -0.003157  -0.013008

             31         32         33         34         35         36
          -0.021491   0.001561   0.020480  -0.015379  -0.012075   0.012739

             37         38         39
          -0.012395   0.032769  -0.035351
 
 PREDICTED ENERGY CHANGE: -0.001214502
 
 INTERPOLATION DISTANCE: 6.8453921667


 COORDINATES OF OPTIMIZATION STEP 5 IN ANGSTROM

  NO.  ATOM        X              Y              Z        Z-ATOM   MASS   TYPE

    1  C         1.268340       0.368498       0.390213       6    12.011  QM
    2  C         1.826683      -0.751418      -0.116892       6    12.011  QM
    3  C         0.178273       1.116913      -0.307067       6    12.011  QM
    4  H         2.639213      -1.274476       0.392321       1     1.008  QM
    5  C        -1.427181       0.459341       0.146664       6    12.011  QM
    6  C        -1.608081      -1.089904      -0.026761       6    12.011  QM
    7  H         1.569243      -1.087437      -1.132809       1     1.008  QM
    8  H         1.548346       0.730859       1.391628       1     1.008  QM
    9  H        -2.587159      -1.471391       0.368496       1     1.008  QM
   10  H        -0.624818      -1.505337       0.390482       1     1.008  QM
   11  H        -1.631955      -1.411310      -1.073350       1     1.008  QM
   12  H        -2.064013       1.009786      -0.501068       1     1.008  QM
   13  H         0.402510       1.042312      -1.406982       1     1.008  QM
   14  H        -1.868926       0.689256       1.154269       1     1.008  QM
   15  H         0.358650       2.214163      -0.112264       1     1.008  QM


 
 NEW SCF-ENERGY CALCULATED IN 11 CYCLES
 

 TOTAL ENERGY    =       -196.209345005

 ENERGY CHANGE =         -0.001455308
 ENERGY RATIO  =          1.198275263
 TRUST RADIUS  =          0.200000000
 
 BFGS DELTA*GAMMA: 0.213E-02
 
 BFGS DELTA*DE2*DELTA: 0.258E-02
 
 *** ENTERING OPTIMIZATION CYCLE: 6 ***
 

 PROJECTED CARTESIAN GRADIENTS IN A.U.

  NO.  ATOM        X             Y             Z

    1  C        0.007632      0.005588     -0.002927
    2  C       -0.002023     -0.001208      0.002785
    3  C        0.023637      0.009629     -0.007019
    4  H        0.001583      0.003869     -0.002924
    5  C       -0.022692     -0.001878      0.004284
    6  C       -0.021521     -0.014106     -0.000345
    7  H        0.002118      0.002734     -0.002491
    8  H       -0.000209      0.002616      0.000424
    9  H       -0.015094     -0.005327     -0.009023
   10  H        0.030502      0.005588     -0.000772
   11  H       -0.001949     -0.002937      0.009507
   12  H        0.019736     -0.012766      0.023574
   13  H        0.018538      0.008267     -0.007314
   14  H       -0.022604     -0.007247      0.003735
   15  H        0.019046      0.012016     -0.003593


 ACTIVE CARTESIAN GRADIENTS

              1          2          3          4          5          6
           0.008482   0.006323  -0.004124  -0.000264   0.000921   0.002103

              7          8          9         10         11         12
           0.031303   0.008411  -0.009818   0.003956   0.003567  -0.003958

             13         14         15         16         17         18
          -0.014510   0.004834  -0.001240  -0.027872  -0.007223  -0.000974

             19         20         21         22         23         24
          -0.004872  -0.000839  -0.004279  -0.005307   0.001879  -0.003481

             25         26         27         28         29         30
          -0.026582  -0.000413  -0.012973   0.017422   0.005510  -0.005929

             31         32         33         34         35         36
          -0.014811   0.002139   0.001348   0.011286  -0.013429   0.026670

             37         38         39
           0.013742  -0.003116  -0.031168


 FULL LOCAL GRADIENT

              1          2          3          4          5          6
          -0.075259   0.001988   0.000842  -0.003233   0.000818  -0.001392

              7          8          9         10         11         12
          -0.000079   0.002875   0.001367  -0.002014  -0.002438   0.000501

             13         14         15         16         17         18
           0.002439  -0.011022   0.005777   0.004070   0.008336  -0.001243

             19         20         21         22         23         24
          -0.002669   0.000889   0.001393   0.005470   0.000485  -0.002085

             25         26         27         28         29         30
           0.000220  -0.002995   0.005930   0.002830  -0.001889   0.003068

             31         32         33         34         35         36
           0.001377  -0.004148   0.002267  -0.005955   0.000897  -0.002664

             37         38         39
          -0.001869   0.001829  -0.001371


 TANGENTIAL LOCAL GRADIENTS IN A.U.

              1          2          3          4          5          6
           0.001988   0.000842  -0.003233   0.000818  -0.001392  -0.000079

              7          8          9         10         11         12
           0.002875   0.001367  -0.002014  -0.002438   0.000501   0.002439

             13         14         15         16         17         18
          -0.011022   0.005777   0.004070   0.008336  -0.001243  -0.002669

             19         20         21         22         23         24
           0.000889   0.001393   0.005470   0.000485  -0.002085   0.000220

             25         26         27         28         29         30
          -0.002995   0.005930   0.002830  -0.001889   0.003068   0.001377

             31         32         33         34         35         36
          -0.004148   0.002267  -0.005955   0.000897  -0.002664  -0.001869

             37         38
           0.001829  -0.001371

 COSANG =         0.146182007
 
 RMSQ FORCE :   0.0035257  MAXIMUM :   0.0003000  CONVERGED : NO
 MAX FORCE  :   0.0110218  MAXIMUM :   0.0004500  CONVERGED : NO
 RMSQ FORCE6:   0.0099376  MAXIMUM6:   0.0003000  CONVERGED : NO
 MAX FORCE6 :   0.0226771  MAXIMUM6:   0.0004500  CONVERGED : NO
 RMSQ DR    :   0.0191265  MAXIMUM :   0.0012000  CONVERGED : NO
 MAX DR     :   0.0570322  MAXIMUM :   0.0018000  CONVERGED : NO
 


 HESSIAN EIGENVALUES


                1           2           3           4           5           6
             0.11006     0.34809     0.99994     1.00000     1.00000     1.00000
 


                7           8           9          10          11          12
             1.00000     1.00000     1.00000     1.00000     1.00000     1.00000
 


               13          14          15          16          17          18
             1.00000     1.00000     1.00000     1.00000     1.00000     1.00000
 


               19          20          21          22          23          24
             1.00000     1.00000     1.00000     1.00000     1.00000     1.00000
 


               25          26          27          28          29          30
             1.00000     1.00000     1.00000     1.00000     1.00000     1.00000
 


               31          32          33          34          35          36
             1.00000     1.00000     1.00000     1.00018     1.00483     1.00618
 


               37          38
             1.07719     1.71026
 


 LAMBDA FOR LMQA STEP: 0.00

  |TANGENTIAL STEP| =   0.042785  |PARALLEL STEP| =   0.000134


 STEP IN NORMAL COORDINATES

              1          2          3          4          5          6
           0.000433   0.000813   0.000797   0.000505   0.002154  -0.003623

              7          8          9         10         11         12
          -0.004197   0.002696   0.006844  -0.005819  -0.009972   0.001629

             13         14         15         16         17         18
          -0.001657   0.000072   0.001436  -0.001534   0.015362  -0.005220

             19         20         21         22         23         24
          -0.011480   0.001255  -0.000068   0.012950   0.004502  -0.007897

             25         26         27         28         29         30
           0.016115  -0.008568   0.005967  -0.005610  -0.001752  -0.001463

             31         32         33         34         35         36
          -0.006080  -0.003637   0.007822  -0.009824  -0.003424   0.002029

             37         38         39
          -0.004637   0.011073  -0.013269

 DISPLACEMENT STEP IN ANGSTROM

  NO.  ATOM        X             Y             Z

    1  C        0.000206      0.000370      0.000369
    2  C        0.000167      0.000625     -0.001266
    3  C       -0.001431      0.000181      0.002871
    4  H       -0.003138     -0.005287      0.000897
    5  C       -0.000203      0.000298     -0.001224
    6  C        0.000899      0.004817     -0.001148
    7  H       -0.004558     -0.000205      0.000832
    8  H        0.006696      0.003374     -0.002651
    9  H        0.008194     -0.006373      0.002159
   10  H       -0.005061     -0.002529      0.001336
   11  H       -0.000782     -0.005130      0.002804
   12  H       -0.003932     -0.002810     -0.002824
   13  H        0.002530      0.002546      0.005047
   14  H       -0.004717     -0.004529     -0.003125
   15  H        0.006018     -0.000772     -0.003099


 ACTIVE CARTESIAN DISPLACEMENT STEP

              1          2          3          4          5          6
           0.000433   0.000813   0.000797   0.000505   0.002154  -0.003623

              7          8          9         10         11         12
          -0.004197   0.002696   0.006844  -0.005819  -0.009972   0.001629

             13         14         15         16         17         18
          -0.001657   0.000072   0.001436  -0.001534   0.015362  -0.005220

             19         20         21         22         23         24
          -0.011480   0.001255  -0.000068   0.012950   0.004502  -0.007897

             25         26         27         28         29         30
           0.016115  -0.008568   0.005967  -0.005610  -0.001752  -0.001463

             31         32         33         34         35         36
          -0.006080  -0.003637   0.007822  -0.009824  -0.003424   0.002029

             37         38         39
          -0.004637   0.011073  -0.013269
 
 PREDICTED ENERGY CHANGE: -0.000226725
 
 INTERPOLATION DISTANCE: 6.8453921667


 COORDINATES OF OPTIMIZATION STEP 6 IN ANGSTROM

  NO.  ATOM        X              Y              Z        Z-ATOM   MASS   TYPE

    1  C         1.268546       0.368867       0.390581       6    12.011  QM
    2  C         1.826849      -0.750793      -0.118158       6    12.011  QM
    3  C         0.176842       1.117095      -0.304195       6    12.011  QM
    4  H         2.636075      -1.279763       0.393218       1     1.008  QM
    5  C        -1.427384       0.459639       0.145440       6    12.011  QM
    6  C        -1.607182      -1.085087      -0.027909       6    12.011  QM
    7  H         1.564685      -1.087642      -1.131978       1     1.008  QM
    8  H         1.555042       0.734232       1.388977       1     1.008  QM
    9  H        -2.578965      -1.477764       0.370655       1     1.008  QM
   10  H        -0.629880      -1.507866       0.391819       1     1.008  QM
   11  H        -1.632737      -1.416439      -1.070546       1     1.008  QM
   12  H        -2.067945       1.006976      -0.503893       1     1.008  QM
   13  H         0.405040       1.044858      -1.401936       1     1.008  QM
   14  H        -1.873644       0.684727       1.151144       1     1.008  QM
   15  H         0.364668       2.213391      -0.115363       1     1.008  QM


 
 NEW SCF-ENERGY CALCULATED IN 10 CYCLES
 

 TOTAL ENERGY    =       -196.209731912

 ENERGY CHANGE =         -0.000386907
 ENERGY RATIO  =          1.706506526
 TRUST RADIUS  =          0.200000000
 
 BFGS DELTA*GAMMA: 0.150E-03
 
 BFGS DELTA*DE2*DELTA: 0.472E-03
 
 *** ENTERING OPTIMIZATION CYCLE: 7 ***
 

 PROJECTED CARTESIAN GRADIENTS IN A.U.

  NO.  ATOM        X             Y             Z

    1  C        0.006881      0.005932     -0.002875
    2  C       -0.001853     -0.001170      0.002206
    3  C        0.022990      0.009146     -0.006911
    4  H        0.002045      0.003139     -0.001995
    5  C       -0.021678     -0.003824      0.004890
    6  C       -0.021457     -0.010928     -0.000758
    7  H        0.002215      0.002769     -0.001994
    8  H       -0.000062      0.002862      0.000279
    9  H       -0.013778     -0.006387     -0.009145
   10  H        0.029303      0.004850     -0.000541
   11  H       -0.002028     -0.003654      0.010398
   12  H        0.018697     -0.012612      0.022634
   13  H        0.018871      0.008590     -0.006232
   14  H       -0.022701     -0.007922      0.003030
   15  H        0.019624      0.011279     -0.004534


 ACTIVE CARTESIAN GRADIENTS

              1          2          3          4          5          6
           0.007647   0.006763  -0.004035  -0.000199   0.001262   0.001283

              7          8          9         10         11         12
           0.030047   0.008352  -0.010100   0.004427   0.003116  -0.003391

             13         14         15         16         17         18
          -0.013838   0.002201  -0.000191  -0.027632  -0.004370  -0.001336

             19         20         21         22         23         24
          -0.004999  -0.000415  -0.004181  -0.004934   0.002140  -0.003810

             25         26         27         28         29         30
          -0.025008  -0.001323  -0.012964   0.016749   0.004996  -0.006184

             31         32         33         34         35         36
          -0.015005   0.001917   0.002403   0.010102  -0.013038   0.026406

             37         38         39
           0.013226  -0.001547  -0.031592


 FULL LOCAL GRADIENT

              1          2          3          4          5          6
          -0.074152   0.001073   0.000816  -0.003223   0.000418  -0.000548

              7          8          9         10         11         12
           0.000112   0.002476   0.001870  -0.002487  -0.001918   0.000030

             13         14         15         16         17         18
           0.002193  -0.008208   0.004613   0.004280   0.005300  -0.000793

             19         20         21         22         23         24
          -0.002318   0.000452   0.001334   0.004957   0.000146  -0.001608

             25         26         27         28         29         30
          -0.001046  -0.001914   0.006018   0.003085  -0.001446   0.003409

             31         32         33         34         35         36
           0.001950  -0.003843   0.001052  -0.004783   0.000825  -0.002940

             37         38         39
          -0.001552   0.000169  -0.000214


 TANGENTIAL LOCAL GRADIENTS IN A.U.

              1          2          3          4          5          6
           0.001073   0.000816  -0.003223   0.000418  -0.000548   0.000112

              7          8          9         10         11         12
           0.002476   0.001870  -0.002487  -0.001918   0.000030   0.002193

             13         14         15         16         17         18
          -0.008208   0.004613   0.004280   0.005300  -0.000793  -0.002318

             19         20         21         22         23         24
           0.000452   0.001334   0.004957   0.000146  -0.001608  -0.001046

             25         26         27         28         29         30
          -0.001914   0.006018   0.003085  -0.001446   0.003409   0.001950

             31         32         33         34         35         36
          -0.003843   0.001052  -0.004783   0.000825  -0.002940  -0.001552

             37         38
           0.000169  -0.000214

 COSANG =         0.974855999
 
 RMSQ FORCE :   0.0029281  MAXIMUM :   0.0003000  CONVERGED : NO
 MAX FORCE  :   0.0082080  MAXIMUM :   0.0004500  CONVERGED : NO
 RMSQ FORCE6:   0.0045044  MAXIMUM6:   0.0003000  CONVERGED : NO
 MAX FORCE6 :   0.0141441  MAXIMUM6:   0.0004500  CONVERGED : NO
 RMSQ DR    :   0.0068510  MAXIMUM :   0.0012000  CONVERGED : NO
 MAX DR     :   0.0161147  MAXIMUM :   0.0018000  CONVERGED : NO
 


 HESSIAN EIGENVALUES


                1           2           3           4           5           6
             0.06910     0.32529     0.76639     0.99996     1.00000     1.00000
 


                7           8           9          10          11          12
             1.00000     1.00000     1.00000     1.00000     1.00000     1.00000
 


               13          14          15          16          17          18
             1.00000     1.00000     1.00000     1.00000     1.00000     1.00000
 


               19          20          21          22          23          24
             1.00000     1.00000     1.00000     1.00000     1.00000     1.00000
 


               25          26          27          28          29          30
             1.00000     1.00000     1.00000     1.00000     1.00000     1.00000
 


               31          32          33          34          35          36
             1.00000     1.00000     1.00014     1.00022     1.00512     1.00852
 


               37          38
             1.04806     1.23632
 


 LAMBDA FOR LMQA STEP: 0.00

  |TANGENTIAL STEP| =   0.088667  |PARALLEL STEP| =   0.000574


 STEP IN NORMAL COORDINATES

              1          2          3          4          5          6
           0.000640   0.001138   0.002777  -0.002974   0.004142  -0.006532

              7          8          9         10         11         12
          -0.005015   0.008472   0.016492  -0.015552  -0.021360   0.002039

             13         14         15         16         17         18
          -0.002567  -0.004895   0.006498   0.001638   0.031910  -0.010978

             19         20         21         22         23         24
          -0.025325   0.002362   0.001478   0.031063   0.008703  -0.016940

             25         26         27         28         29         30
           0.026703  -0.017546   0.019352  -0.005645  -0.004249   0.002068

             31         32         33         34         35         36
          -0.009464  -0.011518   0.014325  -0.022762  -0.006856   0.000919

             37         38         39
          -0.010382   0.019042  -0.024667

 DISPLACEMENT STEP IN ANGSTROM

  NO.  ATOM        X             Y             Z

    1  C        0.000305      0.000518      0.001246
    2  C       -0.001474      0.001505     -0.002505
    3  C       -0.001160      0.002021      0.006273
    4  H       -0.008179     -0.011081      0.000668
    5  C       -0.000063     -0.002082     -0.001846
    6  C        0.003724      0.010766     -0.002611
    7  H       -0.010827     -0.000840      0.002526
    8  H        0.015375      0.007520     -0.006149
    9  H        0.013160     -0.013265      0.007472
   10  H       -0.007991     -0.005298      0.004083
   11  H       -0.001387     -0.011396      0.001947
   12  H       -0.010459     -0.004385     -0.008640
   13  H        0.003997      0.004247      0.009018
   14  H       -0.009909     -0.008121     -0.007748
   15  H        0.011620     -0.001319     -0.005097


 ACTIVE CARTESIAN DISPLACEMENT STEP

              1          2          3          4          5          6
           0.000640   0.001138   0.002777  -0.002974   0.004142  -0.006532

              7          8          9         10         11         12
          -0.005015   0.008472   0.016492  -0.015552  -0.021360   0.002039

             13         14         15         16         17         18
          -0.002567  -0.004895   0.006498   0.001638   0.031910  -0.010978

             19         20         21         22         23         24
          -0.025325   0.002362   0.001478   0.031063   0.008703  -0.016940

             25         26         27         28         29         30
           0.026703  -0.017546   0.019352  -0.005645  -0.004249   0.002068

             31         32         33         34         35         36
          -0.009464  -0.011518   0.014325  -0.022762  -0.006856   0.000919

             37         38         39
          -0.010382   0.019042  -0.024667
 
 PREDICTED ENERGY CHANGE: -0.000410761
 
 INTERPOLATION DISTANCE: 6.8453921667
 
 *** SCFTOL TIGHTEN TO 0.750E-07 ***
 
 *** CDFTOL TIGHTEN TO 0.500E-04 ***


 COORDINATES OF OPTIMIZATION STEP 7 IN ANGSTROM

  NO.  ATOM        X              Y              Z        Z-ATOM   MASS   TYPE

    1  C         1.268851       0.369385       0.391828       6    12.011  QM
    2  C         1.825376      -0.749288      -0.120664       6    12.011  QM
    3  C         0.175682       1.119116      -0.297922       6    12.011  QM
    4  H         2.627896      -1.290843       0.393886       1     1.008  QM
    5  C        -1.427446       0.457557       0.143593       6    12.011  QM
    6  C        -1.603458      -1.074321      -0.030521       6    12.011  QM
    7  H         1.553858      -1.088482      -1.129451       1     1.008  QM
    8  H         1.570417       0.741752       1.382827       1     1.008  QM
    9  H        -2.565805      -1.491029       0.378126       1     1.008  QM
   10  H        -0.637871      -1.513164       0.395901       1     1.008  QM
   11  H        -1.634124      -1.427835      -1.068599       1     1.008  QM
   12  H        -2.078404       1.002590      -0.512532       1     1.008  QM
   13  H         0.409037       1.049105      -1.392917       1     1.008  QM
   14  H        -1.883553       0.676606       1.143396       1     1.008  QM
   15  H         0.376287       2.212071      -0.120460       1     1.008  QM


 
 NEW SCF-ENERGY CALCULATED IN 10 CYCLES
 

 TOTAL ENERGY    =       -196.210213539

 ENERGY CHANGE =         -0.000481627
 ENERGY RATIO  =          1.172522553
 TRUST RADIUS  =          0.200000000
 
 BFGS DELTA*GAMMA: 0.759E-03
 
 BFGS DELTA*DE2*DELTA: 0.900E-03
 
 *** ENTERING OPTIMIZATION CYCLE: 8 ***
 

 PROJECTED CARTESIAN GRADIENTS IN A.U.

  NO.  ATOM        X             Y             Z

    1  C        0.004749      0.005557     -0.003110
    2  C       -0.002643     -0.000458      0.001496
    3  C        0.021709      0.009344     -0.006862
    4  H        0.002627      0.001620     -0.000147
    5  C       -0.017869     -0.011671      0.008017
    6  C       -0.019290     -0.000986     -0.001587
    7  H        0.002515      0.002610     -0.000578
    8  H       -0.000061      0.003468     -0.000304
    9  H       -0.014364     -0.009593     -0.008066
   10  H        0.027120      0.003149      0.000330
   11  H       -0.002373     -0.006006      0.009389
   12  H        0.013833     -0.010200      0.017645
   13  H        0.019339      0.008735     -0.005103
   14  H       -0.022964     -0.009000      0.000738
   15  H        0.020392      0.009050     -0.006844


 ACTIVE CARTESIAN GRADIENTS

              1          2          3          4          5          6
           0.005278   0.006407  -0.004196  -0.001588   0.002028   0.000110

              7          8          9         10         11         12
           0.027211   0.009447  -0.010679   0.004860   0.002316  -0.002162

             13         14         15         16         17         18
          -0.011083  -0.007705   0.005004  -0.023824   0.003613  -0.000784

             19         20         21         22         23         24
          -0.004500   0.000886  -0.003560  -0.003344   0.002780  -0.004264

             25         26         27         28         29         30
          -0.024167  -0.004263  -0.010538   0.016815   0.003699  -0.004893

             31         32         33         34         35         36
          -0.014044  -0.000458   0.004597   0.005680  -0.011014   0.024119

             37         38         39
           0.012451   0.001400  -0.031776


 FULL LOCAL GRADIENT

              1          2          3          4          5          6
          -0.070529  -0.000437   0.001496  -0.001339  -0.000568   0.000610

              7          8          9         10         11         12
          -0.000013   0.000357   0.002892  -0.002902  -0.000992  -0.000986

             13         14         15         16         17         18
           0.000376   0.002132  -0.000795   0.001511  -0.003061  -0.001109

             19         20         21         22         23         24
          -0.002134  -0.000875   0.000864   0.003053  -0.000713  -0.000679

             25         26         27         28         29         30
          -0.000752   0.001365   0.003754   0.002072  -0.000279   0.002235

             31         32         33         34         35         36
           0.001739  -0.001256  -0.001450  -0.000398  -0.000456  -0.002059

             37         38         39
          -0.001391  -0.002887   0.001986


 TANGENTIAL LOCAL GRADIENTS IN A.U.

              1          2          3          4          5          6
          -0.000437   0.001496  -0.001339  -0.000568   0.000610  -0.000013

              7          8          9         10         11         12
           0.000357   0.002892  -0.002902  -0.000992  -0.000986   0.000376

             13         14         15         16         17         18
           0.002132  -0.000795   0.001511  -0.003061  -0.001109  -0.002134

             19         20         21         22         23         24
          -0.000875   0.000864   0.003053  -0.000713  -0.000679  -0.000752

             25         26         27         28         29         30
           0.001365   0.003754   0.002072  -0.000279   0.002235   0.001739

             31         32         33         34         35         36
          -0.001256  -0.001450  -0.000398  -0.000456  -0.002059  -0.001391

             37         38
          -0.002887   0.001986

 COSANG =         0.334162632
 
 RMSQ FORCE :   0.0016995  MAXIMUM :   0.0003000  CONVERGED : NO
 MAX FORCE  :   0.0037542  MAXIMUM :   0.0004500  CONVERGED : NO
 RMSQ FORCE6:   0.0032914  MAXIMUM6:   0.0003000  CONVERGED : NO
 MAX FORCE6 :   0.0111334  MAXIMUM6:   0.0004500  CONVERGED : NO
 RMSQ DR    :   0.0141983  MAXIMUM :   0.0012000  CONVERGED : NO
 MAX DR     :   0.0319096  MAXIMUM :   0.0018000  CONVERGED : NO
 


 HESSIAN EIGENVALUES


                1           2           3           4           5           6
             0.06314     0.31863     0.61850     0.99995     1.00000     1.00000
 


                7           8           9          10          11          12
             1.00000     1.00000     1.00000     1.00000     1.00000     1.00000
 


               13          14          15          16          17          18
             1.00000     1.00000     1.00000     1.00000     1.00000     1.00000
 


               19          20          21          22          23          24
             1.00000     1.00000     1.00000     1.00000     1.00000     1.00000
 


               25          26          27          28          29          30
             1.00000     1.00000     1.00000     1.00000     1.00000     1.00000
 


               31          32          33          34          35          36
             1.00000     1.00014     1.00021     1.00324     1.00496     1.00733
 


               37          38
             1.07188     1.39781
 


 LAMBDA FOR LMQA STEP: 0.00

  |TANGENTIAL STEP| =   0.015409  |PARALLEL STEP| =   0.000017


 STEP IN NORMAL COORDINATES

              1          2          3          4          5          6
           0.000522   0.000638   0.001814  -0.002453   0.000017  -0.000043

              7          8          9         10         11         12
           0.002398   0.002361   0.003828  -0.004386  -0.002811  -0.001093

             13         14         15         16         17         18
          -0.000150  -0.000581   0.000904   0.001635   0.000619  -0.002407

             19         20         21         22         23         24
          -0.004664  -0.000607   0.001246   0.006325  -0.000072  -0.002389

             25         26         27         28         29         30
          -0.000271  -0.000220   0.006288   0.003308  -0.000868   0.003200

             31         32         33         34         35         36
           0.001094  -0.002911  -0.000207  -0.002744  -0.001238  -0.002043

             37         38         39
          -0.002516  -0.001630   0.000421

 DISPLACEMENT STEP IN ANGSTROM

  NO.  ATOM        X             Y             Z

    1  C        0.000249      0.000293      0.000815
    2  C       -0.001204      0.000040     -0.000349
    3  C        0.001176      0.001097      0.000991
    4  H       -0.002221     -0.001212     -0.001045
    5  C       -0.000166     -0.000614     -0.000554
    6  C        0.001079     -0.000158     -0.000476
    7  H       -0.002470     -0.000405      0.000760
    8  H        0.003098      0.001116     -0.001053
    9  H       -0.000168     -0.000555      0.002875
   10  H        0.001069     -0.000473      0.001394
   11  H        0.000239     -0.001229     -0.001972
   12  H       -0.002017      0.000095     -0.002228
   13  H       -0.000933     -0.000387      0.000241
   14  H       -0.000766      0.000353     -0.001561
   15  H        0.000259      0.000427      0.001112


 ACTIVE CARTESIAN DISPLACEMENT STEP

              1          2          3          4          5          6
           0.000522   0.000638   0.001814  -0.002453   0.000017  -0.000043

              7          8          9         10         11         12
           0.002398   0.002361   0.003828  -0.004386  -0.002811  -0.001093

             13         14         15         16         17         18
          -0.000150  -0.000581   0.000904   0.001635   0.000619  -0.002407

             19         20         21         22         23         24
          -0.004664  -0.000607   0.001246   0.006325  -0.000072  -0.002389

             25         26         27         28         29         30
          -0.000271  -0.000220   0.006288   0.003308  -0.000868   0.003200

             31         32         33         34         35         36
           0.001094  -0.002911  -0.000207  -0.002744  -0.001238  -0.002043

             37         38         39
          -0.002516  -0.001630   0.000421
 
 PREDICTED ENERGY CHANGE: -0.000064463
 
 INTERPOLATION DISTANCE: 6.8453921667
 
 *** SCFTOL TIGHTEN TO 0.250E-07 ***
 
 *** CDFTOL TIGHTEN TO 0.100E-04 ***


 COORDINATES OF OPTIMIZATION STEP 8 IN ANGSTROM

  NO.  ATOM        X              Y              Z        Z-ATOM   MASS   TYPE

    1  C         1.269100       0.369678       0.392642       6    12.011  QM
    2  C         1.824171      -0.749248      -0.121012       6    12.011  QM
    3  C         0.176859       1.120213      -0.296931       6    12.011  QM
    4  H         2.625674      -1.292055       0.392841       1     1.008  QM
    5  C        -1.427612       0.456943       0.143039       6    12.011  QM
    6  C        -1.602380      -1.074479      -0.030997       6    12.011  QM
    7  H         1.551388      -1.088887      -1.128691       1     1.008  QM
    8  H         1.573515       0.742868       1.381775       1     1.008  QM
    9  H        -2.565973      -1.491584       0.381001       1     1.008  QM
   10  H        -0.636802      -1.513637       0.397295       1     1.008  QM
   11  H        -1.633885      -1.429064      -1.070571       1     1.008  QM
   12  H        -2.080420       1.002685      -0.514760       1     1.008  QM
   13  H         0.408104       1.048718      -1.392676       1     1.008  QM
   14  H        -1.884319       0.676960       1.141835       1     1.008  QM
   15  H         0.376546       2.212499      -0.119347       1     1.008  QM


 
 NEW SCF-ENERGY CALCULATED IN 12 CYCLES
 

 TOTAL ENERGY    =       -196.210329705

 ENERGY CHANGE =         -0.000116166
 ENERGY RATIO  =          1.802070884
 TRUST RADIUS  =          0.200000000
 
 BFGS DELTA*GAMMA: 0.282E-04
 
 BFGS DELTA*DE2*DELTA: 0.131E-03
 
 *** ENTERING OPTIMIZATION CYCLE: 9 ***
 

 PROJECTED CARTESIAN GRADIENTS IN A.U.

  NO.  ATOM        X             Y             Z

    1  C        0.004312      0.005678     -0.002714
    2  C       -0.002809     -0.000638      0.001217
    3  C        0.022000      0.009748     -0.006808
    4  H        0.002267      0.001732     -0.000200
    5  C       -0.017319     -0.012812      0.008637
    6  C       -0.018645     -0.000013     -0.001689
    7  H        0.002595      0.002549     -0.000206
    8  H       -0.000193      0.003473     -0.000756
    9  H       -0.015493     -0.009986     -0.007301
   10  H        0.027252      0.002951      0.000718
   11  H       -0.002425     -0.006354      0.008205
   12  H        0.012585     -0.009359      0.016459
   13  H        0.019122      0.008439     -0.005547
   14  H       -0.022923     -0.008879      0.000343
   15  H        0.020231      0.008660     -0.007031


 ACTIVE CARTESIAN GRADIENTS

              1          2          3          4          5          6
           0.004792   0.006569  -0.003700  -0.001858   0.001839  -0.000005

              7          8          9         10         11         12
           0.027434   0.009877  -0.010410   0.004452   0.002447  -0.002132

             13         14         15         16         17         18
          -0.010567  -0.008980   0.006193  -0.022662   0.004316  -0.000542

             19         20         21         22         23         24
          -0.004137   0.001159  -0.003127  -0.003125   0.002775  -0.004379

             25         26         27         28         29         30
          -0.024952  -0.004655  -0.009460   0.017446   0.003507  -0.003958

             31         32         33         34         35         36
          -0.013346  -0.001233   0.004585   0.004788  -0.010531   0.023423

             37         38         39
           0.012465   0.001315  -0.031431


 FULL LOCAL GRADIENT

              1          2          3          4          5          6
          -0.069994  -0.000905   0.001068  -0.000954  -0.000417   0.000705

              7          8          9         10         11         12
          -0.000347  -0.000024   0.002525  -0.002439  -0.001088  -0.001023

             13         14         15         16         17         18
          -0.000169   0.003394  -0.001959   0.000323  -0.003775  -0.001313

             19         20         21         22         23         24
          -0.002397  -0.001142   0.000443   0.002775  -0.000726  -0.000497

             25         26         27         28         29         30
           0.000114   0.001754   0.002610   0.001431  -0.000067   0.001261

             31         32         33         34         35         36
           0.001020  -0.000451  -0.001437   0.000516  -0.000897  -0.001459

             37         38         39
          -0.001456  -0.002775   0.001852


 TANGENTIAL LOCAL GRADIENTS IN A.U.

              1          2          3          4          5          6
          -0.000905   0.001068  -0.000954  -0.000417   0.000705  -0.000347

              7          8          9         10         11         12
          -0.000024   0.002525  -0.002439  -0.001088  -0.001023  -0.000169

             13         14         15         16         17         18
           0.003394  -0.001959   0.000323  -0.003775  -0.001313  -0.002397

             19         20         21         22         23         24
          -0.001142   0.000443   0.002775  -0.000726  -0.000497   0.000114

             25         26         27         28         29         30
           0.001754   0.002610   0.001431  -0.000067   0.001261   0.001020

             31         32         33         34         35         36
          -0.000451  -0.001437   0.000516  -0.000897  -0.001459  -0.001456

             37         38
          -0.002775   0.001852

 COSANG =         0.938777865
 
 RMSQ FORCE :   0.0016117  MAXIMUM :   0.0003000  CONVERGED : NO
[truncated: 3,698,550 more chars]
