# Supplementary material for: Constrained Structure Minimizations on Hyperspheres for Minimum Energy Path Following
Source: J Chem Inf Model. 2025 Apr 1;65(7):3488–501. doi: 10.1021/acs.jcim.4c02351 (PMC12004539; doi:10.1021/acs.jcim.4c02351)
Supplement: Supplementary file 1 — ci4c02351_si_001.zip [file ci4c02351_si_001.zip › data_availability/rxn11/outputs/SADDLE/10/rxn11-sad.mol]

   15
 TRAJECTORY GEOMETRY    -196.209934
  C     -1.733263    0.054282   -0.423479
  C     -1.979331    1.071776    0.427855
  C     -1.305641   -1.331223   -0.019781
  H     -2.287958    2.059310    0.066150
  H     -1.881685    0.944397    1.514228
  H     -1.844996    0.233270   -1.503857
  H     -1.222485   -1.426544    1.076485
  H     -2.026064   -2.089261   -0.380171
  H     -0.326827   -1.587742   -0.467633
  H      1.168148    0.948111   -0.225069
  C      2.227803    0.682119   -0.328679
  C      2.758196   -0.372185    0.319690
  H      3.817356   -0.639386    0.217388
  H      2.838341    1.314378   -0.985538
  H      2.150317   -1.005000    0.978716
   15
 TRAJECTORY GEOMETRY    -196.246345
  C      1.213563    0.328626    0.405599
  C      1.859436   -0.730133   -0.125417
  C      0.075213    1.041243   -0.281213
  H      2.671083   -1.244712    0.398251
  C     -1.361663    0.494834    0.102917
  C     -1.561199   -1.027309   -0.050827
  H      1.602826   -1.103464   -1.126043
  H      1.490037    0.678803    1.411926
  H     -2.507799   -1.369598    0.411660
  H     -0.707881   -1.558905    0.417640
  H     -1.595347   -1.338322   -1.108274
  H     -2.082078    1.030085   -0.530922
  H      0.233591    0.961126   -1.376362
  H     -1.643971    0.769475    1.136871
  H      0.153959    2.125618   -0.053620
   15
 TRAJECTORY GEOMETRY    -196.211866
  C      1.285559    0.384386    0.395101
  C      1.769343   -0.766398   -0.119608
  C      0.179176    1.142359   -0.268972
  H      2.576296   -1.331133    0.355614
  C     -1.420928    0.453149    0.117036
  C     -1.568298   -1.091052   -0.027734
  H      1.423327   -1.116374   -1.101045
  H      1.664221    0.778850    1.350214
  H     -2.526768   -1.493863    0.409850
  H     -0.593288   -1.507682    0.406234
  H     -1.606236   -1.452812   -1.067725
  H     -2.050146    0.965650   -0.589100
  H      0.398882    1.100823   -1.369019
  H     -1.920753    0.697709    1.087467
  H      0.352023    2.229622   -0.045139
   15
 TRAJECTORY GEOMETRY    -196.163050
  C      1.353033    0.421530    0.375641
  C      1.770298   -0.775396   -0.115790
  C      0.388136    1.259586   -0.328317
  H      2.526182   -1.382501    0.389666
  C     -1.616566    0.369608    0.185051
  C     -1.620683   -1.138544   -0.010839
  H      1.451605   -1.095196   -1.115992
  H      1.698363    0.773667    1.359052
  H     -2.542419   -1.621425    0.423439
  H     -0.600014   -1.503209    0.398600
  H     -1.639894   -1.462048   -1.063186
  H     -2.052834    0.957448   -0.593964
  H      0.509066    1.148787   -1.430230
  H     -2.113538    0.642197    1.141432
  H      0.527304    2.340266   -0.096409
   15
 TRAJECTORY GEOMETRY    -196.209932
  C      1.630778    0.676831    0.262574
  C      1.685168   -0.797650   -0.034755
  C      1.449123    1.649488   -0.654788
  H      2.646971   -1.233325    0.294842
  C     -2.298079   -0.099793    0.495275
  C     -2.471614   -1.317876   -0.051914
  H      1.565910   -0.998390   -1.113310
  H      1.746585    0.964507    1.318779
  H     -3.362188   -1.923285    0.157943
  H      0.889541   -1.339366    0.511113
  H     -1.728004   -1.752027   -0.732240
  H     -1.406711    0.504554    0.284129
  H      1.328136    1.414512   -1.720675
  H     -3.044130    0.332762    1.173711
  H      1.418978    2.707353   -0.369628
   15
 TRAJECTORY GEOMETRY    -196.209753
  C      1.593382    0.651591    0.277017
  C      1.649793   -0.819547   -0.032457
  C      1.349922    1.623827   -0.626268
  H      2.591814   -1.273795    0.326092
  C     -2.228918   -0.051291    0.453284
  C     -2.385990   -1.288608   -0.054723
  H      1.562950   -1.005865   -1.116431
  H      1.741287    0.934849    1.329504
  H     -3.226588   -1.928906    0.241518
  H      0.824448   -1.353829    0.477252
  H     -1.679715   -1.705105   -0.785335
  H     -1.385903    0.588171    0.161013
  H      1.192509    1.386987   -1.687160
  H     -2.935641    0.358953    1.185665
  H      1.296383    2.679635   -0.337422
   15
 TRAJECTORY GEOMETRY    -196.209262
  C      1.558429    0.628291    0.288974
  C      1.617605   -0.840499   -0.030782
  C      1.258626    1.599350   -0.599015
  H      2.542973   -1.306502    0.352103
  C     -2.167696   -0.006606    0.413854
  C     -2.305499   -1.260933   -0.056586
  H      1.558389   -1.015955   -1.118050
  H      1.734880    0.909180    1.337961
  H     -3.087635   -1.932806    0.319715
  H      0.769727   -1.368658    0.449274
  H     -1.642284   -1.660538   -0.835445
  H     -1.381301    0.663220    0.043936
  H      1.066597    1.360882   -1.654735
  H     -2.828632    0.385483    1.196935
  H      1.186986    2.653128   -0.303131
   15
 TRAJECTORY GEOMETRY    -196.163050
  C      1.353033    0.421530    0.375641
  C      1.770298   -0.775396   -0.115790
  C      0.388136    1.259586   -0.328317
  H      2.526182   -1.382501    0.389666
  C     -1.616566    0.369608    0.185051
  C     -1.620683   -1.138544   -0.010839
  H      1.451605   -1.095196   -1.115992
  H      1.698363    0.773667    1.359052
  H     -2.542419   -1.621425    0.423439
  H     -0.600014   -1.503209    0.398600
  H     -1.639894   -1.462048   -1.063186
  H     -2.052834    0.957448   -0.593964
  H      0.509066    1.148787   -1.430230
  H     -2.113538    0.642197    1.141432
  H      0.527304    2.340266   -0.096409
   15
 TRAJECTORY GEOMETRY    -196.208507
  C      1.525777    0.606526    0.299294
  C      1.589189   -0.860063   -0.028939
  C      1.174859    1.575485   -0.572243
  H      2.501296   -1.334825    0.372577
  C     -2.115297    0.035052    0.376134
  C     -2.229541   -1.234513   -0.058221
  H      1.552814   -1.027589   -1.118106
  H      1.729319    0.886140    1.343557
  H     -2.942813   -1.934688    0.395397
  H      0.723107   -1.383137    0.425204
  H     -1.615493   -1.618610   -0.883872
  H     -1.394364    0.731404   -0.068739
  H      0.949789    1.336445   -1.621779
  H     -2.722408    0.412867    1.208111
  H      1.087711    2.626460   -0.269128
   15
 TRAJECTORY GEOMETRY    -196.207563
  C      1.496763    0.585744    0.308758
  C      1.564411   -0.878722   -0.027181
  C      1.097264    1.551803   -0.545237
  H      2.465212   -1.360594    0.389030
  C     -2.071610    0.074596    0.339092
  C     -2.157096   -1.208725   -0.059750
  H      1.546839   -1.039091   -1.117295
  H      1.725818    0.865302    1.347586
  H     -2.788859   -1.933714    0.469686
  H      0.683105   -1.397387    0.404473
  H     -1.600178   -1.579660   -0.930718
  H     -1.429058    0.794542   -0.180460
  H      0.841017    1.311555   -1.587982
  H     -2.614567    0.441104    1.218954
  H      0.995423    2.600068   -0.234980
   15
 TRAJECTORY GEOMETRY    -196.206562
  C      1.467912    0.563676    0.318466
  C      1.543418   -0.897142   -0.024235
  C      1.023609    1.526658   -0.515718
  H      2.437314   -1.383915    0.399547
  C     -2.037337    0.114007    0.300719
  C     -2.085202   -1.181806   -0.061542
  H      1.542482   -1.052121   -1.114154
  H      1.724590    0.844886    1.348038
  H     -2.608604   -1.929547    0.548776
  H      0.649350   -1.413865    0.385902
  H     -1.602282   -1.541448   -0.980310
  H     -1.493519    0.854707   -0.297293
  H      0.736819    1.288200   -1.551090
  H     -2.499817    0.474429    1.227534
  H      0.911076    2.572155   -0.201084
   15
 TRAJECTORY GEOMETRY    -196.163050
  C      1.353033    0.421530    0.375641
  C      1.770298   -0.775396   -0.115790
  C      0.388136    1.259586   -0.328317
  H      2.526182   -1.382501    0.389666
  C     -1.616566    0.369608    0.185051
  C     -1.620683   -1.138544   -0.010839
  H      1.451605   -1.095196   -1.115992
  H      1.698363    0.773667    1.359052
  H     -2.542419   -1.621425    0.423439
  H     -0.600014   -1.503209    0.398600
  H     -1.639894   -1.462048   -1.063186
  H     -2.052834    0.957448   -0.593964
  H      0.509066    1.148787   -1.430230
  H     -2.113538    0.642197    1.141432
  H      0.527304    2.340266   -0.096409
   15
 TRAJECTORY GEOMETRY    -196.205456
  C      1.438742    0.540943    0.330697
  C      1.522617   -0.915997   -0.021178
  C      0.947075    1.497106   -0.482779
  H      2.409502   -1.411096    0.408635
  C     -2.002735    0.155355    0.259004
  C     -2.006859   -1.151605   -0.063626
  H      1.539232   -1.064702   -1.112309
  H      1.726544    0.823500    1.349524
  H     -2.395796   -1.911494    0.626219
  H      0.613413   -1.427788    0.365085
  H     -1.620502   -1.507871   -1.027465
  H     -1.595107    0.911884   -0.421889
  H      0.632013    1.258336   -1.508212
  H     -2.363312    0.516222    1.229852
  H      0.819773    2.537465   -0.163810
   15
 TRAJECTORY GEOMETRY    -196.203450
  C      1.408049    0.520184    0.347100
  C      1.495048   -0.936426   -0.020415
  C      0.850038    1.457114   -0.446824
  H      2.370456   -1.444864    0.424012
  C     -1.940661    0.201641    0.214972
  C     -1.906570   -1.116277   -0.064850
  H      1.533339   -1.075396   -1.116817
  H      1.733460    0.802617    1.360058
  H     -2.180667   -1.866809    0.682066
  H      0.551951   -1.426963    0.332104
  H     -1.639794   -1.483492   -1.064317
  H     -1.721410    0.958390   -0.542112
  H      0.516823    1.208675   -1.459903
  H     -2.192945    0.574301    1.214974
  H      0.699549    2.487643   -0.116042
   15
 TRAJECTORY GEOMETRY    -196.197215
  C      1.395486    0.508870    0.351532
  C      1.470939   -0.940426   -0.021186
  C      0.769018    1.420990   -0.421544
  H      2.344923   -1.450381    0.427098
  C     -1.860618    0.226019    0.202054
  C     -1.820808   -1.096929   -0.063915
  H      1.513697   -1.073754   -1.117406
  H      1.731971    0.795392    1.359508
  H     -2.179887   -1.822615    0.668035
  H      0.460852   -1.394590    0.303828
  H     -1.609402   -1.477007   -1.070812
  H     -1.775346    0.976952   -0.586135
  H      0.460097    1.163148   -1.441721
  H     -2.103430    0.604550    1.201346
  H      0.597645    2.449057   -0.092271
   15
 TRAJECTORY GEOMETRY    -196.163050
  C      1.353033    0.421530    0.375641
  C      1.770298   -0.775396   -0.115790
  C      0.388136    1.259586   -0.328317
  H      2.526182   -1.382501    0.389666
  C     -1.616566    0.369608    0.185051
  C     -1.620683   -1.138544   -0.010839
  H      1.451605   -1.095196   -1.115992
  H      1.698363    0.773667    1.359052
  H     -2.542419   -1.621425    0.423439
  H     -0.600014   -1.503209    0.398600
  H     -1.639894   -1.462048   -1.063186
  H     -2.052834    0.957448   -0.593964
  H      0.509066    1.148787   -1.430230
  H     -2.113538    0.642197    1.141432
  H      0.527304    2.340266   -0.096409
   15
 TRAJECTORY GEOMETRY    -196.185040
  C      1.387404    0.501762    0.351457
  C      1.458245   -0.938642   -0.021382
  C      0.709247    1.393958   -0.404375
  H      2.347441   -1.439715    0.418391
  C     -1.799586    0.240522    0.199362
  C     -1.755508   -1.089528   -0.058777
  H      1.495396   -1.072786   -1.117770
  H      1.727752    0.791916    1.355451
  H     -2.232716   -1.783401    0.634943
  H      0.369206   -1.374461    0.292620
  H     -1.584064   -1.470687   -1.071545
  H     -1.814057    0.982685   -0.600829
  H      0.444089    1.142771   -1.437751
  H     -2.071920    0.615402    1.192367
  H      0.544753    2.424132   -0.084785
   15
 TRAJECTORY GEOMETRY    -196.168916
  C      1.378451    0.494412    0.352313
  C      1.458758   -0.933620   -0.024136
  C      0.663079    1.374122   -0.392316
  H      2.357542   -1.429205    0.412168
  C     -1.758297    0.253551    0.196572
  C     -1.704882   -1.087792   -0.051537
  H      1.482487   -1.074584   -1.120155
  H      1.724804    0.788597    1.354428
  H     -2.268919   -1.752378    0.607966
  H      0.274381   -1.368562    0.288796
  H     -1.576098   -1.464112   -1.073439
  H     -1.850217    0.983476   -0.609018
  H      0.440812    1.135974   -1.437820
  H     -2.060047    0.621466    1.184324
  H      0.520872    2.408855   -0.079836
   15
 TRAJECTORY GEOMETRY    -196.152824
  C      1.366295    0.483144    0.353859
  C      1.464304   -0.925461   -0.029127
  C      0.622099    1.357912   -0.381017
  H      2.354697   -1.430543    0.413110
  C     -1.729315    0.269327    0.190132
  C     -1.651413   -1.085776   -0.045154
  H      1.467972   -1.079577   -1.122390
  H      1.718266    0.781263    1.352424
  H     -2.264679   -1.731185    0.597056
  H      0.164281   -1.367766    0.284468
  H     -1.570608   -1.455776   -1.074881
  H     -1.877350    0.986348   -0.618537
  H      0.431599    1.132610   -1.435920
  H     -2.046103    0.629889    1.176614
  H      0.500864    2.396847   -0.074365
   15
 TRAJECTORY GEOMETRY    -196.163050
  C      1.353033    0.421530    0.375641
  C      1.770298   -0.775396   -0.115790
  C      0.388136    1.259586   -0.328317
  H      2.526182   -1.382501    0.389666
  C     -1.616566    0.369608    0.185051
  C     -1.620683   -1.138544   -0.010839
  H      1.451605   -1.095196   -1.115992
  H      1.698363    0.773667    1.359052
  H     -2.542419   -1.621425    0.423439
  H     -0.600014   -1.503209    0.398600
  H     -1.639894   -1.462048   -1.063186
  H     -2.052834    0.957448   -0.593964
  H      0.509066    1.148787   -1.430230
  H     -2.113538    0.642197    1.141432
  H      0.527304    2.340266   -0.096409
   15
 TRAJECTORY GEOMETRY    -196.208855
  C      1.263269    0.389176    0.382706
  C      1.600940   -0.843814   -0.078238
  C      0.207423    1.192059   -0.278200
  H      2.336447   -1.466878    0.437785
  C     -1.437205    0.461045    0.111145
  C     -1.424050   -1.069342   -0.041244
  H      1.370717   -1.129129   -1.111571
  H      1.659400    0.740574    1.349536
  H     -2.172306   -1.610974    0.587577
  H     -0.323776   -1.385794    0.235509
  H     -1.591711   -1.410625   -1.080495
  H     -2.010065    0.989383   -0.654548
  H      0.309699    1.097857   -1.382191
  H     -1.873673    0.715610    1.108565
  H      0.321167    2.277828   -0.042070
   15
 TRAJECTORY GEOMETRY    -196.196245
  C      1.276033    0.397713    0.377477
  C      1.583818   -0.851192   -0.074263
  C      0.255453    1.218562   -0.290127
  H      2.322805   -1.471743    0.439735
  C     -1.475623    0.438536    0.122703
  C     -1.433838   -1.078651   -0.035744
  H      1.375352   -1.123237   -1.115622
  H      1.668425    0.742053    1.348790
  H     -2.178663   -1.635545    0.588660
  H     -0.303484   -1.374990    0.236221
  H     -1.587286   -1.416805   -1.078271
  H     -1.995703    0.991600   -0.659578
  H      0.331389    1.108942   -1.392654
  H     -1.909017    0.703643    1.115825
  H      0.355258    2.302355   -0.046031
   15
 TRAJECTORY GEOMETRY    -196.152824
  C      1.366295    0.483144    0.353859
  C      1.464304   -0.925461   -0.029127
  C      0.622099    1.357912   -0.381017
  H      2.354697   -1.430543    0.413110
  C     -1.729315    0.269327    0.190132
  C     -1.651413   -1.085776   -0.045154
  H      1.467972   -1.079577   -1.122390
  H      1.718266    0.781263    1.352424
  H     -2.264679   -1.731185    0.597056
  H      0.164281   -1.367766    0.284468
  H     -1.570608   -1.455776   -1.074881
  H     -1.877350    0.986348   -0.618537
  H      0.431599    1.132610   -1.435920
  H     -2.046103    0.629889    1.176614
  H      0.500864    2.396847   -0.074365
   15
 TRAJECTORY GEOMETRY    -196.184592
  C      1.286585    0.404941    0.373788
  C      1.568153   -0.858570   -0.069902
  C      0.304765    1.242387   -0.302368
  H      2.312885   -1.475236    0.441346
  C     -1.516932    0.416366    0.133470
  C     -1.441701   -1.084080   -0.033504
  H      1.381149   -1.118378   -1.118536
  H      1.674388    0.743804    1.348959
  H     -2.177208   -1.652941    0.591363
  H     -0.281677   -1.366545    0.236570
  H     -1.585801   -1.421330   -1.077417
  H     -1.984489    0.993355   -0.662030
  H      0.345170    1.115751   -1.402354
  H     -1.936664    0.693730    1.125876
  H      0.382262    2.322275   -0.049537
   15
 TRAJECTORY GEOMETRY    -196.174460
  C      1.295530    0.411963    0.370539
  C      1.553152   -0.865852   -0.065734
  C      0.352633    1.264587   -0.314474
  H      2.303440   -1.478501    0.443470
  C     -1.556927    0.395109    0.142895
  C     -1.449438   -1.088140   -0.031958
  H      1.386738   -1.114649   -1.120924
  H      1.677953    0.744910    1.349662
  H     -2.172109   -1.669051    0.595865
  H     -0.258703   -1.358286    0.235601
  H     -1.584232   -1.424539   -1.077489
  H     -1.972935    0.995326   -0.662619
  H      0.355360    1.121367   -1.410397
  H     -1.958916    0.685228    1.135722
  H      0.404250    2.339539   -0.051983
   15
 TRAJECTORY GEOMETRY    -196.165999
  C      1.301957    0.418742    0.367835
  C      1.536886   -0.873501   -0.061526
  C      0.397777    1.284413   -0.326014
  H      2.295188   -1.480467    0.444906
  C     -1.594002    0.374192    0.151121
  C     -1.456599   -1.089730   -0.031306
  H      1.392315   -1.111007   -1.122722
  H      1.680679    0.746332    1.350126
  H     -2.164238   -1.682608    0.600709
  H     -0.232861   -1.350255    0.233734
  H     -1.581552   -1.426882   -1.077106
  H     -1.958707    0.997110   -0.661130
  H      0.362469    1.125148   -1.416828
  H     -1.974940    0.677797    1.144287
  H      0.420681    2.354117   -0.053345
   15
 TRAJECTORY GEOMETRY    -196.152824
  C      1.366295    0.483144    0.353859
  C      1.464304   -0.925461   -0.029127
  C      0.622099    1.357912   -0.381017
  H      2.354697   -1.430543    0.413110
  C     -1.729315    0.269327    0.190132
  C     -1.651413   -1.085776   -0.045154
  H      1.467972   -1.079577   -1.122390
  H      1.718266    0.781263    1.352424
  H     -2.264679   -1.731185    0.597056
  H      0.164281   -1.367766    0.284468
  H     -1.570608   -1.455776   -1.074881
  H     -1.877350    0.986348   -0.618537
  H      0.431599    1.132610   -1.435920
  H     -2.046103    0.629889    1.176614
  H      0.500864    2.396847   -0.074365
   15
 TRAJECTORY GEOMETRY    -196.159205
  C      1.306959    0.425928    0.365201
  C      1.517444   -0.882051   -0.057074
  C      0.438355    1.301791   -0.336091
  H      2.284757   -1.482565    0.446383
  C     -1.625732    0.355050    0.157311
  C     -1.463031   -1.089862   -0.031347
  H      1.397120   -1.107681   -1.124337
  H      1.682340    0.747596    1.350565
  H     -2.151507   -1.694860    0.607267
  H     -0.199615   -1.341766    0.230728
  H     -1.577533   -1.428766   -1.076929
  H     -1.943764    0.998562   -0.658940
  H      0.366422    1.128565   -1.421042
  H     -1.985644    0.671519    1.151428
  H      0.432581    2.366057   -0.053652
   15
 TRAJECTORY GEOMETRY    -196.154184
  C      1.310074    0.435251    0.361886
  C      1.484599   -0.894367   -0.051127
  C      0.477952    1.319703   -0.345373
  H      2.259821   -1.490266    0.451260
  C     -1.652476    0.335618    0.161480
  C     -1.467049   -1.086516   -0.033395
  H      1.398964   -1.104860   -1.126077
  H      1.680816    0.747372    1.351737
  H     -2.116737   -1.710663    0.622072
  H     -0.143359   -1.327518    0.221623
  H     -1.568148   -1.431421   -1.077731
  H     -1.925561    0.998744   -0.657354
  H      0.363234    1.132652   -1.422710
  H     -1.988165    0.665986    1.157405
  H      0.438574    2.377167   -0.051724
   15
 TRAJECTORY GEOMETRY    -196.197334
  C      1.363125    0.510882    0.354626
  C      1.441998   -0.934090   -0.032154
  C      0.720535    1.422149   -0.405213
  H      2.305973   -1.451818    0.421753
  C     -1.855805    0.226818    0.195107
  C     -1.784415   -1.093156   -0.072307
  H      1.490128   -1.061970   -1.128439
  H      1.713810    0.790903    1.358752
  H     -2.096709   -1.823283    0.677853
  H      0.453823   -1.391629    0.283917
  H     -1.582988   -1.468853   -1.082715
  H     -1.799553    0.980689   -0.595303
  H      0.396740    1.159518   -1.421256
  H     -2.062868    0.598803    1.204877
  H      0.525007    2.442584   -0.065307
