# Supplementary material for: Constrained Structure Minimizations on Hyperspheres for Minimum Energy Path Following
Source: J Chem Inf Model. 2025 Apr 1;65(7):3488–501. doi: 10.1021/acs.jcim.4c02351 (PMC12004539; doi:10.1021/acs.jcim.4c02351)
Supplement: Supplementary file 1 — ci4c02351_si_001.zip [file ci4c02351_si_001.zip › data_availability/rxn11/outputs/IRC/rxn11-irc.out]

 Executing /home/jasa/demon/6.2.4/object.mpi/deMon.6.2.4.mpi.

node05
node05
node05
node05
node05
node05
node05
node05
node05
node05
node05
node05
node05
node05
node05
node05
node05
node05
node05
node05
node05
node05
node05
node05
(node05:0,1,2,3,4,5,6,7,8,9,10,11,12,13,14,15,16,17,18,19,20,21,22,23)

real	117m50.335s
user	2600m4.854s
sys	224m40.751s
87M	.
 ******************************************************************************
 ******************************************************************************
 ***                                                                        ***
 ***                              PROGRAM deMon2k                           ***
 ***                                                                        ***
 ***                        (VERSION 6.2.2, Jun. 2022)                      ***
 ***                                                                        ***
 ***     COPYRIGHT (C) BY THE INTERNATIONAL DEMON DEVELOPERS COMMUNITY      ***
 ***                                                                        ***
 ***  AUTHORS: A.M. Koster, G. Geudtner, A. Alvarez-Ibarra, M.C. Amirani,   ***
 ***           P. Calaminici, A.A.M. Carranza, M.E. Casida, J. Carmona-     ***
 ***           Espindola, J. Cuny, F.A. Delesma, R. Delgado-Venegas, V.D.   ***
 ***           Dominguez, R. Flores-Moreno, G.U. Gamboa, A. Goursot, T.     ***
 ***           Heine, K. Hermann, A. Ipatov, F. Janetzko, A. de la Lande,   ***
 ***           F. Louisnard, J. Martin del Campo, N. Pedroza Montero, L.G.  ***
 ***           M. Pettersson, D. Mejia-Rodriguez, J. Reveles, J. Vasquez-   ***
 ***           Perez, A. Vela, B. Zuniga-Gutierrez and D.R. Salahub         ***
 ***                                                                        ***
 ******************************************************************************
 ******************************************************************************
                                                                                

 FIRST TIMING           DATE: FRI FEB 16 19:21:59 2024  TOTAL TIME:       0.073
                                                                                

 INITIALIZATION                   STEP TIME:     0.033  TOTAL TIME:       0.107

 ******************************************************************************

 IRC FORWARD RXN10

 ******************************************************************************

 
 *** THE RESTART FILE WILL BE READ ***
 
 
 *** MOLECULAR SIMULATION DATA ***
 
 MOLECULAR CHARGE: 0
 NUMBER OF ATOMS: 15
 MOLECULAR SIMULATION TYPE: QM ONLY
 
 *** MOLECULAR QM DATA ***
 
 MULTIPLICITY: 1
 NUMBER OF QM ATOMS: 15
 NUMBER OF ELECTRONS: 40
 
 *** SCF OPTIONS ***
 
 SCF THEORY: RESTRICTED KOHN-SHAM (RKS)
 DIAGONALIZER: RS
 START GUESS: RESTART DENSITY
 SCF TOLERANCE: 0.100E-08
 POTENTIAL DENSITY: FITTED DENSITY
 NUMBER OF SCF ITERATIONS: 1000
 DIIS ACCELERATION: ON
 XC-POTENTIAL: PBE96 - PBE
 GRID TECHNIQUE: FIXED
 GRID PRUNING: ON
 GRID METHOD: DIRECT
 GRID TYPE: (99,590)p
 ATOMIC WEIGHT FUNCTION: BECKE SCREENED
 RADIAL QUADRATURE TYPE: EULER-MACLAURIN
 SCF METHODE: DIRECT & DOUBLE ASYMPTOTIC EXPANSION
 FREEZE AUXILIARY FUNCTIONS: OFF
 ANALYTICAL FIT SOLVER: DIAGONAL SVD
 SVD THRESHOLD: 0.100E-05
 SCF SCREENING: 0.250E-11
 SYMMETRY USE: NONE
 ROTATION OF THE ANGULAR GRIDS: OFF
 SCF PRINTING UNTIL CYCLE 0
 SPHERICAL ORBITALS WILL BE USED
 
 *** INTRINSIC REACTION COORDINATE OPTIONS ***
 
 STEP DIRECTION: FORWARD
 MAXIMUM IRC STEP: 0.100
 INITIAL ENERGY DECREASE: 0.00
 IRC PATH IN MASS WEIGHTED COORDINATES
 
 *** IRC PATH OPTIMIZATION OPTIONS ***
 
 NUMBER OF OPTIMIZATION STEPS: 50
 MAXIMUM OPTIMIZATION STEP: 0.300
 OPTMIZATION TOLERANCE: 0.100E-04
 HESSIAN UPDATE: BFGS
 STEP TYPE: LEVENBERG-MARQUARDT
 THE START HESSIAN IS READ FROM THE RESTART FILE
 NO WEIGHT DERIVATIVES WILL BE USED
 
 *** ACTIVATED INTERFACE PORTS ***
 
 FILE deMon.mol WILL BE WRITTEN
 
 
 *** GEOMETRY ***


 INPUT ORIENTATION IN ANGSTROM

  NO.  ATOM        X            Y            Z      Z-ATOM   MASS   TYPE OPTXYZ

    1  C        -1.307071     0.236245    -0.344075     6    12.011  QM       
    2  C        -0.547645     1.233989     0.273554     6    12.011  QM       
    3  C        -1.209762    -1.105679     0.156181     6    12.011  QM       
    4  H        -0.411533     1.186909     1.361737     1     1.008  QM       
    5  H        -0.527622     2.248204    -0.144737     1     1.008  QM       
    6  H        -1.734942    -1.898917    -0.394645     1     1.008  QM       
    7  H        -1.604112     0.381580    -1.392995     1     1.008  QM       
    8  H        -1.283967    -1.231040     1.248712     1     1.008  QM       
    9  H         0.052095    -1.261545     0.033261     1     1.008  QM       
   10  C         1.519088    -0.839852    -0.002882     6    12.011  QM       
   11  C         1.427893     0.566326    -0.112135     6    12.011  QM       
   12  H         1.807005     1.186794     0.707833     1     1.008  QM       
   13  H         1.519723     1.024510    -1.103327     1     1.008  QM       
   14  H         1.715202    -1.436019    -0.903538     1     1.008  QM       
   15  H         1.868282    -1.285217     0.937525     1     1.008  QM       


 
 
 *** ERI STATISTIC ***
 
 Est. Integrated ERIs: 5459450
 Est. Asymptotic ERIS: 0
                                                                                

 INPUT                            STEP TIME:     0.073  TOTAL TIME:       0.180
 
 *** THE INPUT ORIENTATION IS USED ***
 
 POINT GROUP: C1
 
 GROUP ORDER: 1


 STANDARD ORIENTATION IN ANGSTROM

  NO.  ATOM        X              Y              Z        Z-ATOM   MASS   TYPE

    1  C        -1.307071       0.236245      -0.344075       6    12.011  QM
    2  C        -0.547645       1.233989       0.273554       6    12.011  QM
    3  C        -1.209762      -1.105679       0.156181       6    12.011  QM
    4  H        -0.411533       1.186909       1.361737       1     1.008  QM
    5  H        -0.527622       2.248204      -0.144737       1     1.008  QM
    6  H        -1.734942      -1.898917      -0.394645       1     1.008  QM
    7  H        -1.604112       0.381580      -1.392995       1     1.008  QM
    8  H        -1.283967      -1.231040       1.248712       1     1.008  QM
    9  H         0.052095      -1.261545       0.033261       1     1.008  QM
   10  C         1.519088      -0.839852      -0.002882       6    12.011  QM
   11  C         1.427893       0.566326      -0.112135       6    12.011  QM
   12  H         1.807005       1.186794       0.707833       1     1.008  QM
   13  H         1.519723       1.024510      -1.103327       1     1.008  QM
   14  H         1.715202      -1.436019      -0.903538       1     1.008  QM
   15  H         1.868282      -1.285217       0.937525       1     1.008  QM
                                                                                

 SYMMETRY ANALYSIS                STEP TIME:     0.000  TOTAL TIME:       0.184
 
 
 GENERAL BASIS SET: (DZVP-GGA)
 
 NUMBER OF SHELLS: 60
 NUMBER OF ORBITALS: 125
 NUMBER OF PRIMITIVE GAUSSIAN EXPONENTS: 135
 
 
 GENERAL AUXIS SET: (GEN-A2*)
 
 NUMBER OF AUXILIARY FUNCTION SETS: 75
 NUMBER OF AUXILIARY FUNCTION SHELLS: 175
 NUMBER OF AUXILIARY FUNCTION: 685
 
 
 
 *** WARNING IN INVCDERI ***
 
 *** 23 COULOMB EIGENVALUES ARE QUENCHED ***
                                                                                

 MPI AUXILIARY FUNCTION FIT       STEP TIME:     0.128  TOTAL TIME:       0.324  
                                                                                

 CORE INTEGRALS                   STEP TIME:     0.144  TOTAL TIME:       0.332
                                                                                

 FIXED GRID GENERATION            STEP TIME:     0.000  TOTAL TIME:       0.386

 CYCLE:    1    EUPPER =     -338.886235439024    CDMIX =        0.300000000000
 CYCLE:    1    ELOWER =     -605.942381394535    SHIFT =        0.000000000000
 CYCLE:    1    EXC    =      -30.599312200775    ERCDC =       18.342425184932
 CYCLE:    1    ETOTAL =     -369.485547639799    ERROR =      267.056145955511

 CYCLE:    2    EUPPER =     -338.886216568962    CDMIX =        0.300000000000
 CYCLE:    2    ELOWER =     -338.886216569188    SHIFT =        0.000000000000
 CYCLE:    2    EXC    =      -30.599317861936    ERCDC =        0.000010752455
 CYCLE:    2    ETOTAL =     -369.485534430898    ERROR =        0.000000000226

 CYCLE:    3    EUPPER =     -338.886223131870    CDMIX =        0.300000000000
 CYCLE:    3    ELOWER =     -338.886223131909    SHIFT =        0.000000000000
 CYCLE:    3    EXC    =      -30.599319855913    ERCDC =        0.000002944374
 CYCLE:    3    ETOTAL =     -369.485542987783    ERROR =        0.000000000039

 CYCLE:    4    EUPPER =     -338.886224871750    CDMIX =        0.300000000000
 CYCLE:    4    ELOWER =     -338.886224871763    SHIFT =        0.000000000000
 CYCLE:    4    EXC    =      -30.599321786025    EDIIS =        0.000001623537
 CYCLE:    4    ETOTAL =     -369.485546657774    ERROR =        0.000000000014

 CYCLE:    5    EUPPER =     -338.886225165329    CDMIX =        0.300000000000
 CYCLE:    5    ELOWER =     -338.886225165335    SHIFT =        0.000000000000
 CYCLE:    5    EXC    =      -30.599322631629    EDIIS =        0.000002324274
 CYCLE:    5    ETOTAL =     -369.485547796958    ERROR =        0.000000000006

 CYCLE:    6    EUPPER =     -338.886226523729    CDMIX =        0.200000000000
 CYCLE:    6    ELOWER =     -338.886226523740    SHIFT =        0.000000000000
 CYCLE:    6    EXC    =      -30.599321881075    EDIIS =        0.000003117035
 CYCLE:    6    ETOTAL =     -369.485548404805    ERROR =        0.000000000010

 CYCLE:    7    EUPPER =     -338.886225568871    CDMIX =        0.200000000000
 CYCLE:    7    ELOWER =     -338.886225568872    SHIFT =        0.000000000000
 CYCLE:    7    EXC    =      -30.599322055695    EDIIS =        0.000000736436
 CYCLE:    7    ETOTAL =     -369.485547624566    ERROR =        0.000000000001

 CYCLE:    8    EUPPER =     -338.886225729912    CDMIX =        0.100000000000
 CYCLE:    8    ELOWER =     -338.886225729912    SHIFT =        0.000000000000
 CYCLE:    8    EXC    =      -30.599321910507    ERCDC =        0.000000568576
 CYCLE:    8    ETOTAL =     -369.485547640418    ERROR =        0.000000000000
 
 *** SCF CONVERGED ***
 

 ELECTRONIC CORE ENERGY      =       -605.942453987
 ELECTRONIC COULOMB ENERGY   =        267.056228257
 ELECTRONIC HARTREE ENERGY   =       -338.886225730

 EXCHANGE ENERGY             =        -29.320103854
 CORRELATION ENERGY          =         -1.279218056
 EXCHANGE-CORRELATION ENERGY =        -30.599321911

 ELECTRONIC SCF ENERGY       =       -369.485547640
 NUCLEAR-REPULSION ENERGY    =        173.313295370
 TOTAL SCF ENERGY            =       -196.172252271
                                                                                

 SCF ITERATION                    STEP TIME:     1.130  TOTAL TIME:       1.591
 
 
 
 *************************************
 *** INTRINSIC REACTION COORDINATE ***
 *************************************


 MOLECULE ORIENTATION OF IRC START STRUCTURE IN ANGSTROM

  NO.  ATOM        X              Y              Z        Z-ATOM   MASS   TYPE

    1  C        -1.307071       0.236245      -0.344075       6    12.011  QM
    2  C        -0.547645       1.233989       0.273554       6    12.011  QM
    3  C        -1.209762      -1.105679       0.156181       6    12.011  QM
    4  H        -0.411533       1.186909       1.361737       1     1.008  QM
    5  H        -0.527622       2.248204      -0.144737       1     1.008  QM
    6  H        -1.734942      -1.898917      -0.394645       1     1.008  QM
    7  H        -1.604112       0.381580      -1.392995       1     1.008  QM
    8  H        -1.283967      -1.231040       1.248712       1     1.008  QM
    9  H         0.052095      -1.261545       0.033261       1     1.008  QM
   10  C         1.519088      -0.839852      -0.002882       6    12.011  QM
   11  C         1.427893       0.566326      -0.112135       6    12.011  QM
   12  H         1.807005       1.186794       0.707833       1     1.008  QM
   13  H         1.519723       1.024510      -1.103327       1     1.008  QM
   14  H         1.715202      -1.436019      -0.903538       1     1.008  QM
   15  H         1.868282      -1.285217       0.937525       1     1.008  QM


 
 THE START HESSIAN WAS READ FROM THE RESTART FILE

  ANGLE =       1.97  COS_ANGLE =      -0.39


 IRC COORDINATES OF STEP 1 IN ANGSTROM

  NO.  ATOM        X              Y              Z        Z-ATOM   MASS   TYPE

    1  C        -1.306535       0.233607      -0.344039       6    12.011  QM
    2  C        -0.542469       1.233026       0.273278       6    12.011  QM
    3  C        -1.211368      -1.103762       0.155673       6    12.011  QM
    4  H        -0.414477       1.188661       1.362731       1     1.008  QM
    5  H        -0.527818       2.247794      -0.144117       1     1.008  QM
    6  H        -1.729801      -1.900795      -0.395794       1     1.008  QM
    7  H        -1.603087       0.379457      -1.393107       1     1.008  QM
    8  H        -1.273106      -1.232516       1.248307       1     1.008  QM
    9  H         0.083926      -1.252070       0.033838       1     1.008  QM
   10  C         1.513316      -0.842256      -0.002597       6    12.011  QM
   11  C         1.423635       0.569466      -0.111439       6    12.011  QM
   12  H         1.812684       1.186845       0.706269       1     1.008  QM
   13  H         1.522809       1.025215      -1.103164       1     1.008  QM
   14  H         1.725562      -1.432731      -0.903723       1     1.008  QM
   15  H         1.874065      -1.283292       0.935816       1     1.008  QM


 RMSQ FORCE :   0.0010679  MAXIMUM :   0.0000100  CONVERGED :NO 
 MAX FORCE  :   0.0038461  MAXIMUM :   0.0000150  CONVERGED :NO 

 NUMBER OF CONSTRAINED OPTIMIZATION CYCLES: 3
 
 TOTAL ENERGY = -196.172393078880
 
 
 CURRENT SPLINE LENGTH: 0.053 AMU^1/2*ANGSTROM
 IRC COORDINATE: 0.053 AMU^1/2*ANGSTROM

  ANGLE =       0.09  COS_ANGLE =       1.00


 IRC COORDINATES OF STEP 2 IN ANGSTROM

  NO.  ATOM        X              Y              Z        Z-ATOM   MASS   TYPE

    1  C        -1.305995       0.230976      -0.344038       6    12.011  QM
    2  C        -0.537637       1.232197       0.273071       6    12.011  QM
    3  C        -1.213555      -1.101890       0.155212       6    12.011  QM
    4  H        -0.417254       1.190297       1.363651       1     1.008  QM
    5  H        -0.528081       2.247464      -0.143481       1     1.008  QM
    6  H        -1.725562      -1.902432      -0.396881       1     1.008  QM
    7  H        -1.602284       0.377528      -1.393172       1     1.008  QM
    8  H        -1.262555      -1.233934       1.247798       1     1.008  QM
    9  H         0.118415      -1.243767       0.034296       1     1.008  QM
   10  C         1.508057      -0.844637      -0.002336       6    12.011  QM
   11  C         1.419717       0.572549      -0.110806       6    12.011  QM
   12  H         1.818124       1.186949       0.704697       1     1.008  QM
   13  H         1.525705       1.025884      -1.103035       1     1.008  QM
   14  H         1.735745      -1.429460      -0.903787       1     1.008  QM
   15  H         1.879826      -1.281346       0.934150       1     1.008  QM


 RMSQ FORCE :   0.0022966  MAXIMUM :   0.0000100  CONVERGED :NO 
 MAX FORCE  :   0.0079390  MAXIMUM :   0.0000150  CONVERGED :NO 

 NUMBER OF CONSTRAINED OPTIMIZATION CYCLES: 5
 
 TOTAL ENERGY = -196.172868316900
 
 
 CURRENT SPLINE LENGTH: 0.053 AMU^1/2*ANGSTROM
 IRC COORDINATE: 0.106 AMU^1/2*ANGSTROM

  ANGLE =       0.06  COS_ANGLE =       1.00


 IRC COORDINATES OF STEP 3 IN ANGSTROM

  NO.  ATOM        X              Y              Z        Z-ATOM   MASS   TYPE

    1  C        -1.305443       0.228350      -0.344066       6    12.011  QM
    2  C        -0.533037       1.231462       0.272916       6    12.011  QM
    3  C        -1.216219      -1.100059       0.154796       6    12.011  QM
    4  H        -0.419957       1.191863       1.364523       1     1.008  QM
    5  H        -0.528428       2.247186      -0.142838       1     1.008  QM
    6  H        -1.722027      -1.903895      -0.397901       1     1.008  QM
    7  H        -1.601663       0.375721      -1.393197       1     1.008  QM
    8  H        -1.252193      -1.235313       1.247185       1     1.008  QM
    9  H         0.154510      -1.236583       0.034652       1     1.008  QM
   10  C         1.503233      -0.846986      -0.002097       6    12.011  QM
   11  C         1.416045       0.575603      -0.110207       6    12.011  QM
   12  H         1.823445       1.187077       0.703108       1     1.008  QM
   13  H         1.528487       1.026525      -1.102928       1     1.008  QM
   14  H         1.745854      -1.426157      -0.903753       1     1.008  QM
   15  H         1.885615      -1.279365       0.932495       1     1.008  QM


 RMSQ FORCE :   0.0036166  MAXIMUM :   0.0000100  CONVERGED :NO 
 MAX FORCE  :   0.0118402  MAXIMUM :   0.0000150  CONVERGED :NO 

 NUMBER OF CONSTRAINED OPTIMIZATION CYCLES: 3
 
 TOTAL ENERGY = -196.173740245205
 
 
 CURRENT SPLINE LENGTH: 0.053 AMU^1/2*ANGSTROM
 IRC COORDINATE: 0.159 AMU^1/2*ANGSTROM

  ANGLE =       0.05  COS_ANGLE =       1.00


 IRC COORDINATES OF STEP 4 IN ANGSTROM

  NO.  ATOM        X              Y              Z        Z-ATOM   MASS   TYPE

    1  C        -1.304869       0.225704      -0.344123       6    12.011  QM
    2  C        -0.528506       1.230770       0.272790       6    12.011  QM
    3  C        -1.219313      -1.098253       0.154415       6    12.011  QM
    4  H        -0.422637       1.193405       1.365362       1     1.008  QM
    5  H        -0.528814       2.246932      -0.142182       1     1.008  QM
    6  H        -1.719036      -1.905246      -0.398866       1     1.008  QM
    7  H        -1.601179       0.373981      -1.393192       1     1.008  QM
    8  H        -1.241820      -1.236688       1.246462       1     1.008  QM
    9  H         0.191189      -1.230526       0.034958       1     1.008  QM
   10  C         1.498781      -0.849306      -0.001878       6    12.011  QM
   11  C         1.412471       0.578686      -0.109617       6    12.011  QM
   12  H         1.828757       1.187228       0.701472       1     1.008  QM
   13  H         1.531206       1.027161      -1.102826       1     1.008  QM
   14  H         1.756078      -1.422732      -0.903630       1     1.008  QM
   15  H         1.891545      -1.277289       0.930823       1     1.008  QM


 RMSQ FORCE :   0.0049277  MAXIMUM :   0.0000100  CONVERGED :NO 
 MAX FORCE  :   0.0153019  MAXIMUM :   0.0000150  CONVERGED :NO 

 NUMBER OF CONSTRAINED OPTIMIZATION CYCLES: 3
 
 TOTAL ENERGY = -196.175029254623
 
 
 CURRENT SPLINE LENGTH: 0.053 AMU^1/2*ANGSTROM
 IRC COORDINATE: 0.212 AMU^1/2*ANGSTROM

  ANGLE =       0.05  COS_ANGLE =       1.00


 IRC COORDINATES OF STEP 5 IN ANGSTROM

  NO.  ATOM        X              Y              Z        Z-ATOM   MASS   TYPE

    1  C        -1.304253       0.223008      -0.344214       6    12.011  QM
    2  C        -0.523884       1.230075       0.272675       6    12.011  QM
    3  C        -1.222832      -1.096453       0.154066       6    12.011  QM
    4  H        -0.425356       1.194958       1.366176       1     1.008  QM
    5  H        -0.529217       2.246664      -0.141512       1     1.008  QM
    6  H        -1.716489      -1.906526      -0.399788       1     1.008  QM
    7  H        -1.600817       0.372257      -1.393156       1     1.008  QM
    8  H        -1.231232      -1.238086       1.245592       1     1.008  QM
    9  H         0.227554      -1.225706       0.035264       1     1.008  QM
   10  C         1.494673      -0.851598      -0.001675       6    12.011  QM
   11  C         1.408854       0.581864      -0.109008       6    12.011  QM
   12  H         1.834169       1.187402       0.699748       1     1.008  QM
   13  H         1.533896       1.027812      -1.102718       1     1.008  QM
   14  H         1.766601      -1.419081      -0.903413       1     1.008  QM
   15  H         1.897728      -1.275049       0.929106       1     1.008  QM


 RMSQ FORCE :   0.0061231  MAXIMUM :   0.0000100  CONVERGED :NO 
 MAX FORCE  :   0.0192442  MAXIMUM :   0.0000150  CONVERGED :NO 

 NUMBER OF CONSTRAINED OPTIMIZATION CYCLES: 5
 
 TOTAL ENERGY = -196.176699360781
 
 
 CURRENT SPLINE LENGTH: 0.053 AMU^1/2*ANGSTROM
 IRC COORDINATE: 0.265 AMU^1/2*ANGSTROM

  ANGLE =       0.06  COS_ANGLE =       1.00


 IRC COORDINATES OF STEP 6 IN ANGSTROM

  NO.  ATOM        X              Y              Z        Z-ATOM   MASS   TYPE

    1  C        -1.303572       0.220226      -0.344344       6    12.011  QM
    2  C        -0.518988       1.229323       0.272551       6    12.011  QM
    3  C        -1.226815      -1.094641       0.153742       6    12.011  QM
    4  H        -0.428175       1.196564       1.366979       1     1.008  QM
    5  H        -0.529609       2.246347      -0.140818       1     1.008  QM
    6  H        -1.714339      -1.907768      -0.400665       1     1.008  QM
    7  H        -1.600568       0.370493      -1.393090       1     1.008  QM
    8  H        -1.220194      -1.239545       1.244552       1     1.008  QM
    9  H         0.262530      -1.222410       0.035608       1     1.008  QM
   10  C         1.490921      -0.853858      -0.001488       6    12.011  QM
   11  C         1.405033       0.585217      -0.108349       6    12.011  QM
   12  H         1.839810       1.187601       0.697887       1     1.008  QM
   13  H         1.536598       1.028498      -1.102585       1     1.008  QM
   14  H         1.777665      -1.415076      -0.903096       1     1.008  QM
   15  H         1.904325      -1.272557       0.927312       1     1.008  QM


 RMSQ FORCE :   0.0071124  MAXIMUM :   0.0000100  CONVERGED :NO 
 MAX FORCE  :   0.0229778  MAXIMUM :   0.0000150  CONVERGED :NO 

 NUMBER OF CONSTRAINED OPTIMIZATION CYCLES: 7
 
 TOTAL ENERGY = -196.178660464628
 
 
 CURRENT SPLINE LENGTH: 0.053 AMU^1/2*ANGSTROM
 IRC COORDINATE: 0.318 AMU^1/2*ANGSTROM

  ANGLE =       0.09  COS_ANGLE =       1.00


 IRC COORDINATES OF STEP 7 IN ANGSTROM

  NO.  ATOM        X              Y              Z        Z-ATOM   MASS   TYPE

    1  C        -1.302798       0.217338      -0.344524       6    12.011  QM
    2  C        -0.513649       1.228461       0.272397       6    12.011  QM
    3  C        -1.231310      -1.092812       0.153449       6    12.011  QM
    4  H        -0.431142       1.198252       1.367765       1     1.008  QM
    5  H        -0.529960       2.245936      -0.140098       1     1.008  QM
    6  H        -1.712594      -1.908996      -0.401484       1     1.008  QM
    7  H        -1.600439       0.368646      -1.392989       1     1.008  QM
    8  H        -1.208529      -1.241092       1.243296       1     1.008  QM
    9  H         0.294924      -1.221042       0.036010       1     1.008  QM
   10  C         1.487585      -0.856058      -0.001318       6    12.011  QM
   11  C         1.400859       0.588810      -0.107609       6    12.011  QM
   12  H         1.845769       1.187824       0.695841       1     1.008  QM
   13  H         1.539316       1.029230      -1.102411       1     1.008  QM
   14  H         1.789442      -1.410594      -0.902664       1     1.008  QM
   15  H         1.911452      -1.269721       0.925426       1     1.008  QM


 RMSQ FORCE :   0.0078553  MAXIMUM :   0.0000100  CONVERGED :NO 
 MAX FORCE  :   0.0263819  MAXIMUM :   0.0000150  CONVERGED :NO 

 NUMBER OF CONSTRAINED OPTIMIZATION CYCLES: 10
 
 TOTAL ENERGY = -196.180791247672
 
 
 CURRENT SPLINE LENGTH: 0.053 AMU^1/2*ANGSTROM
 IRC COORDINATE: 0.370 AMU^1/2*ANGSTROM

  ANGLE =       0.12  COS_ANGLE =       0.99


 IRC COORDINATES OF STEP 8 IN ANGSTROM

  NO.  ATOM        X              Y              Z        Z-ATOM   MASS   TYPE

    1  C        -1.301918       0.214373      -0.344760       6    12.011  QM
    2  C        -0.507766       1.227439       0.272194       6    12.011  QM
    3  C        -1.236353      -1.090985       0.153200       6    12.011  QM
    4  H        -0.434248       1.200027       1.368508       1     1.008  QM
    5  H        -0.530218       2.245384      -0.139364       1     1.008  QM
    6  H        -1.711359      -1.910201      -0.402225       1     1.008  QM
    7  H        -1.600456       0.366712      -1.392849       1     1.008  QM
    8  H        -1.196257      -1.242749       1.241782       1     1.008  QM
    9  H         0.323553      -1.221992       0.036449       1     1.008  QM
   10  C         1.484782      -0.858150      -0.001167       6    12.011  QM
   11  C         1.396234       0.592656      -0.106770       6    12.011  QM
   12  H         1.852008       1.188071       0.693584       1     1.008  QM
   13  H         1.542015       1.030009      -1.102171       1     1.008  QM
   14  H         1.802050      -1.405526      -0.902103       1     1.008  QM
   15  H         1.919177      -1.266461       0.923460       1     1.008  QM


 RMSQ FORCE :   0.0083711  MAXIMUM :   0.0000100  CONVERGED :NO 
 MAX FORCE  :   0.0293510  MAXIMUM :   0.0000150  CONVERGED :NO 

 NUMBER OF CONSTRAINED OPTIMIZATION CYCLES: 10
 
 TOTAL ENERGY = -196.182977617689
 
 
 CURRENT SPLINE LENGTH: 0.053 AMU^1/2*ANGSTROM
 IRC COORDINATE: 0.423 AMU^1/2*ANGSTROM

  ANGLE =       0.13  COS_ANGLE =       0.99


 IRC COORDINATES OF STEP 9 IN ANGSTROM

  NO.  ATOM        X              Y              Z        Z-ATOM   MASS   TYPE

    1  C        -1.300913       0.211407      -0.345063       6    12.011  QM
    2  C        -0.501267       1.226204       0.271911       6    12.011  QM
    3  C        -1.241835      -1.089221       0.153009       6    12.011  QM
    4  H        -0.437413       1.201836       1.369168       1     1.008  QM
    5  H        -0.530280       2.244631      -0.138638       1     1.008  QM
    6  H        -1.710723      -1.911374      -0.402819       1     1.008  QM
    7  H        -1.600609       0.364711      -1.392683       1     1.008  QM
    8  H        -1.183571      -1.244479       1.240015       1     1.008  QM
    9  H         0.347492      -1.225415       0.036870       1     1.008  QM
   10  C         1.482561      -0.860039      -0.001039       6    12.011  QM
   11  C         1.391063       0.596727      -0.105801       6    12.011  QM
   12  H         1.858429       1.188316       0.691118       1     1.008  QM
   13  H         1.544515       1.030826      -1.101831       1     1.008  QM
   14  H         1.815101      -1.399922      -0.901437       1     1.008  QM
   15  H         1.927312      -1.262784       0.921462       1     1.008  QM


 RMSQ FORCE :   0.0087230  MAXIMUM :   0.0000100  CONVERGED :NO 
 MAX FORCE  :   0.0318247  MAXIMUM :   0.0000150  CONVERGED :NO 

 NUMBER OF CONSTRAINED OPTIMIZATION CYCLES: 7
 
 TOTAL ENERGY = -196.185148974734
 
 
 CURRENT SPLINE LENGTH: 0.053 AMU^1/2*ANGSTROM
 IRC COORDINATE: 0.476 AMU^1/2*ANGSTROM

  ANGLE =       0.12  COS_ANGLE =       0.99


 IRC COORDINATES OF STEP 10 IN ANGSTROM

  NO.  ATOM        X              Y              Z        Z-ATOM   MASS   TYPE

    1  C        -1.299807       0.208536      -0.345428       6    12.011  QM
    2  C        -0.494252       1.224749       0.271540       6    12.011  QM
    3  C        -1.247636      -1.087575       0.152896       6    12.011  QM
    4  H        -0.440523       1.203609       1.369705       1     1.008  QM
    5  H        -0.530074       2.243653      -0.137952       1     1.008  QM
    6  H        -1.710801      -1.912462      -0.403240       1     1.008  QM
    7  H        -1.600919       0.362726      -1.392488       1     1.008  QM
    8  H        -1.170908      -1.246253       1.238014       1     1.008  QM
    9  H         0.366890      -1.231024       0.037188       1     1.008  QM
   10  C         1.480949      -0.861673      -0.000934       6    12.011  QM
   11  C         1.385412       0.600913      -0.104717       6    12.011  QM
   12  H         1.864779       1.188564       0.688512       1     1.008  QM
   13  H         1.546679       1.031655      -1.101383       1     1.008  QM
   14  H         1.828350      -1.393862      -0.900692       1     1.008  QM
   15  H         1.935667      -1.258742       0.919511       1     1.008  QM


 RMSQ FORCE :   0.0089761  MAXIMUM :   0.0000100  CONVERGED :NO 
 MAX FORCE  :   0.0338318  MAXIMUM :   0.0000150  CONVERGED :NO 

 NUMBER OF CONSTRAINED OPTIMIZATION CYCLES: 5
 
 TOTAL ENERGY = -196.187285936347
 
 
 CURRENT SPLINE LENGTH: 0.053 AMU^1/2*ANGSTROM
 IRC COORDINATE: 0.529 AMU^1/2*ANGSTROM

  ANGLE =       0.10  COS_ANGLE =       0.99


 IRC COORDINATES OF STEP 11 IN ANGSTROM

  NO.  ATOM        X              Y              Z        Z-ATOM   MASS   TYPE

    1  C        -1.298615       0.205835      -0.345845       6    12.011  QM
    2  C        -0.486826       1.223079       0.271075       6    12.011  QM
    3  C        -1.253604      -1.086088       0.152862       6    12.011  QM
    4  H        -0.443448       1.205273       1.370053       1     1.008  QM
    5  H        -0.529525       2.242441      -0.137333       1     1.008  QM
    6  H        -1.711669      -1.913434      -0.403457       1     1.008  QM
    7  H        -1.601374       0.360825      -1.392275       1     1.008  QM
    8  H        -1.158614      -1.248039       1.235840       1     1.008  QM
    9  H         0.382533      -1.238292       0.037320       1     1.008  QM
   10  C         1.479883      -0.863024      -0.000846       6    12.011  QM
   11  C         1.379353       0.605122      -0.103530       6    12.011  QM
   12  H         1.870788       1.188793       0.685792       1     1.008  QM
   13  H         1.548366       1.032472      -1.100813       1     1.008  QM
   14  H         1.841448      -1.387457      -0.899895       1     1.008  QM
   15  H         1.943979      -1.254408       0.917646       1     1.008  QM


 RMSQ FORCE :   0.0091699  MAXIMUM :   0.0000100  CONVERGED :NO 
 MAX FORCE  :   0.0354369  MAXIMUM :   0.0000150  CONVERGED :NO 

 NUMBER OF CONSTRAINED OPTIMIZATION CYCLES: 7
 
 TOTAL ENERGY = -196.189396452596
 
 
 CURRENT SPLINE LENGTH: 0.053 AMU^1/2*ANGSTROM
 IRC COORDINATE: 0.582 AMU^1/2*ANGSTROM

  ANGLE =       0.08  COS_ANGLE =       1.00


 IRC COORDINATES OF STEP 12 IN ANGSTROM

  NO.  ATOM        X              Y              Z        Z-ATOM   MASS   TYPE

    1  C        -1.297356       0.203331      -0.346306       6    12.011  QM
    2  C        -0.479098       1.221216       0.270521       6    12.011  QM
    3  C        -1.259639      -1.084767       0.152910       6    12.011  QM
    4  H        -0.446113       1.206781       1.370214       1     1.008  QM
    5  H        -0.528621       2.241005      -0.136798       1     1.008  QM
    6  H        -1.713319      -1.914255      -0.403474       1     1.008  QM
    7  H        -1.601973       0.359067      -1.392040       1     1.008  QM
    8  H        -1.146947      -1.249805       1.233528       1     1.008  QM
    9  H         0.395472      -1.246680       0.037237       1     1.008  QM
   10  C         1.479267      -0.864104      -0.000774       6    12.011  QM
   11  C         1.372972       0.609283      -0.102258       6    12.011  QM
   12  H         1.876320       1.189024       0.683031       1     1.008  QM
   13  H         1.549507       1.033270      -1.100130       1     1.008  QM
   14  H         1.854247      -1.380789      -0.899081       1     1.008  QM
   15  H         1.952110      -1.249859       0.915908       1     1.008  QM


 RMSQ FORCE :   0.0093242  MAXIMUM :   0.0000100  CONVERGED :NO 
 MAX FORCE  :   0.0367252  MAXIMUM :   0.0000150  CONVERGED :NO 

 NUMBER OF CONSTRAINED OPTIMIZATION CYCLES: 10
 
 TOTAL ENERGY = -196.191492711349
 
 
 CURRENT SPLINE LENGTH: 0.053 AMU^1/2*ANGSTROM
 IRC COORDINATE: 0.635 AMU^1/2*ANGSTROM

  ANGLE =       0.06  COS_ANGLE =       1.00


 IRC COORDINATES OF STEP 13 IN ANGSTROM

  NO.  ATOM        X              Y              Z        Z-ATOM   MASS   TYPE

    1  C        -1.296045       0.201026      -0.346802       6    12.011  QM
    2  C        -0.471135       1.219176       0.269881       6    12.011  QM
    3  C        -1.265669      -1.083604       0.153029       6    12.011  QM
    4  H        -0.448464       1.208098       1.370184       1     1.008  QM
    5  H        -0.527326       2.239362      -0.136349       1     1.008  QM
    6  H        -1.715725      -1.914913      -0.403295       1     1.008  QM
    7  H        -1.602699       0.357491      -1.391782       1     1.008  QM
    8  H        -1.136024      -1.251550       1.231125       1     1.008  QM
    9  H         0.406597      -1.255732       0.036922       1     1.008  QM
   10  C         1.479009      -0.864934      -0.000712       6    12.011  QM
   11  C         1.366325       0.613361      -0.100916       6    12.011  QM
   12  H         1.881284       1.189269       0.680265       1     1.008  QM
   13  H         1.550060       1.034044      -1.099347       1     1.008  QM
   14  H         1.866642      -1.373936      -0.898264       1     1.008  QM
   15  H         1.959960      -1.245155       0.914314       1     1.008  QM


 RMSQ FORCE :   0.0094485  MAXIMUM :   0.0000100  CONVERGED :NO 
 MAX FORCE  :   0.0377624  MAXIMUM :   0.0000150  CONVERGED :NO 

 NUMBER OF CONSTRAINED OPTIMIZATION CYCLES: 10
 
 TOTAL ENERGY = -196.193582399613
 
 
 CURRENT SPLINE LENGTH: 0.053 AMU^1/2*ANGSTROM
 IRC COORDINATE: 0.688 AMU^1/2*ANGSTROM

  ANGLE =       0.05  COS_ANGLE =       1.00


 IRC COORDINATES OF STEP 14 IN ANGSTROM

  NO.  ATOM        X              Y              Z        Z-ATOM   MASS   TYPE

    1  C        -1.294690       0.198902      -0.347323       6    12.011  QM
    2  C        -0.462987       1.216978       0.269162       6    12.011  QM
    3  C        -1.271652      -1.082581       0.153209       6    12.011  QM
    4  H        -0.450475       1.209205       1.369971       1     1.008  QM
    5  H        -0.525634       2.237528      -0.135985       1     1.008  QM
    6  H        -1.718837      -1.915398      -0.402934       1     1.008  QM
    7  H        -1.603538       0.356115      -1.391497       1     1.008  QM
    8  H        -1.125880      -1.253270       1.228666       1     1.008  QM
    9  H         0.416547      -1.265132       0.036391       1     1.008  QM
   10  C         1.479031      -0.865542      -0.000657       6    12.011  QM
   11  C         1.359457       0.617340      -0.099517       6    12.011  QM
   12  H         1.885640       1.189545       0.677513       1     1.008  QM
   13  H         1.550027       1.034793      -1.098481       1     1.008  QM
   14  H         1.878612      -1.366937      -0.897451       1     1.008  QM
   15  H         1.967476      -1.240341       0.912865       1     1.008  QM


 RMSQ FORCE :   0.0095460  MAXIMUM :   0.0000100  CONVERGED :NO 
 MAX FORCE  :   0.0385887  MAXIMUM :   0.0000150  CONVERGED :NO 

 NUMBER OF CONSTRAINED OPTIMIZATION CYCLES: 8
 
 TOTAL ENERGY = -196.195668918918
 
 
 CURRENT SPLINE LENGTH: 0.053 AMU^1/2*ANGSTROM
 IRC COORDINATE: 0.741 AMU^1/2*ANGSTROM

  ANGLE =       0.05  COS_ANGLE =       1.00


 IRC COORDINATES OF STEP 15 IN ANGSTROM

  NO.  ATOM        X              Y              Z        Z-ATOM   MASS   TYPE

    1  C        -1.293299       0.196941      -0.347865       6    12.011  QM
    2  C        -0.454691       1.214637       0.268373       6    12.011  QM
    3  C        -1.277567      -1.081678       0.153441       6    12.011  QM
    4  H        -0.452132       1.210093       1.369580       1     1.008  QM
    5  H        -0.523550       2.235520      -0.135701       1     1.008  QM
    6  H        -1.722621      -1.915703      -0.402405       1     1.008  QM
    7  H        -1.604479       0.354949      -1.391181       1     1.008  QM
    8  H        -1.116514      -1.254968       1.226174       1     1.008  QM
    9  H         0.425726      -1.274673       0.035650       1     1.008  QM
   10  C         1.479280      -0.865950      -0.000606       6    12.011  QM
   11  C         1.352407       0.621211      -0.098070       6    12.011  QM
   12  H         1.889372       1.189865       0.674793       1     1.008  QM
   13  H         1.549408       1.035522      -1.097540       1     1.008  QM
   14  H         1.890165      -1.359814      -0.896642       1     1.008  QM
   15  H         1.974662      -1.235441       0.911561       1     1.008  QM


 RMSQ FORCE :   0.0096178  MAXIMUM :   0.0000100  CONVERGED :NO 
 MAX FORCE  :   0.0392257  MAXIMUM :   0.0000150  CONVERGED :NO 

 NUMBER OF CONSTRAINED OPTIMIZATION CYCLES: 9
 
 TOTAL ENERGY = -196.197752793056
 
 
 CURRENT SPLINE LENGTH: 0.053 AMU^1/2*ANGSTROM
 IRC COORDINATE: 0.794 AMU^1/2*ANGSTROM

  ANGLE =       0.04  COS_ANGLE =       1.00


 IRC COORDINATES OF STEP 16 IN ANGSTROM

  NO.  ATOM        X              Y              Z        Z-ATOM   MASS   TYPE

    1  C        -1.291872       0.195119      -0.348421       6    12.011  QM
    2  C        -0.446280       1.212165       0.267522       6    12.011  QM
    3  C        -1.283401      -1.080874       0.153714       6    12.011  QM
    4  H        -0.453433       1.210762       1.369025       1     1.008  QM
    5  H        -0.521093       2.233357      -0.135490       1     1.008  QM
    6  H        -1.727024      -1.915825      -0.401727       1     1.008  QM
    7  H        -1.605519       0.353993      -1.390827       1     1.008  QM
    8  H        -1.107896      -1.256644       1.223662       1     1.008  QM
    9  H         0.434373      -1.284236       0.034730       1     1.008  QM
   10  C         1.479711      -0.866178      -0.000555       6    12.011  QM
   11  C         1.345206       0.624973      -0.096586       6    12.011  QM
   12  H         1.892496       1.190249       0.672108       1     1.008  QM
   13  H         1.548234       1.036232      -1.096543       1     1.008  QM
   14  H         1.901332      -1.352585      -0.895831       1     1.008  QM
   15  H         1.981520      -1.230475       0.910397       1     1.008  QM


 RMSQ FORCE :   0.0096631  MAXIMUM :   0.0000100  CONVERGED :NO 
 MAX FORCE  :   0.0396846  MAXIMUM :   0.0000150  CONVERGED :NO 

 NUMBER OF CONSTRAINED OPTIMIZATION CYCLES: 6
 
 TOTAL ENERGY = -196.199833128304
 
 
 CURRENT SPLINE LENGTH: 0.053 AMU^1/2*ANGSTROM
 IRC COORDINATE: 0.847 AMU^1/2*ANGSTROM

  ANGLE =       0.04  COS_ANGLE =       1.00


 IRC COORDINATES OF STEP 17 IN ANGSTROM

  NO.  ATOM        X              Y              Z        Z-ATOM   MASS   TYPE

    1  C        -1.290414       0.193417      -0.348987       6    12.011  QM
    2  C        -0.437781       1.209576       0.266616       6    12.011  QM
    3  C        -1.289156      -1.080152       0.154022       6    12.011  QM
    4  H        -0.454390       1.211216       1.368327       1     1.008  QM
    5  H        -0.518281       2.231054      -0.135343       1     1.008  QM
    6  H        -1.732001      -1.915766      -0.400910       1     1.008  QM
    7  H        -1.606642       0.353241      -1.390433       1     1.008  QM
    8  H        -1.099975      -1.258311       1.221149       1     1.008  QM
    9  H         0.442669      -1.293735       0.033654       1     1.008  QM
   10  C         1.480295      -0.866245      -0.000502       6    12.011  QM
   11  C         1.337885       0.628627      -0.095074       6    12.011  QM
   12  H         1.895038       1.190705       0.669465       1     1.008  QM
   13  H         1.546542       1.036925      -1.095505       1     1.008  QM
   14  H         1.912157      -1.345257      -0.895026       1     1.008  QM
   15  H         1.988053      -1.225459       0.909357       1     1.008  QM


 RMSQ FORCE :   0.0096801  MAXIMUM :   0.0000100  CONVERGED :NO 
 MAX FORCE  :   0.0399660  MAXIMUM :   0.0000150  CONVERGED :NO 

 NUMBER OF CONSTRAINED OPTIMIZATION CYCLES: 6
 
 TOTAL ENERGY = -196.201907687250
 
 
 CURRENT SPLINE LENGTH: 0.053 AMU^1/2*ANGSTROM
 IRC COORDINATE: 0.900 AMU^1/2*ANGSTROM

  ANGLE =       0.03  COS_ANGLE =       1.00


 IRC COORDINATES OF STEP 18 IN ANGSTROM

  NO.  ATOM        X              Y              Z        Z-ATOM   MASS   TYPE

    1  C        -1.288922       0.191820      -0.349561       6    12.011  QM
    2  C        -0.429210       1.206873       0.265661       6    12.011  QM
    3  C        -1.294824      -1.079498       0.154358       6    12.011  QM
    4  H        -0.454997       1.211451       1.367490       1     1.008  QM
    5  H        -0.515119       2.228617      -0.135256       1     1.008  QM
    6  H        -1.737539      -1.915516      -0.399962       1     1.008  QM
    7  H        -1.607846       0.352693      -1.389991       1     1.008  QM
    8  H        -1.092726      -1.259968       1.218642       1     1.008  QM
    9  H         0.450680      -1.303115       0.032430       1     1.008  QM
   10  C         1.481011      -0.866158      -0.000447       6    12.011  QM
   11  C         1.330461       0.632172      -0.093541       6    12.011  QM
   12  H         1.896991       1.191255       0.666868       1     1.008  QM
   13  H         1.544355       1.037600      -1.094439       1     1.008  QM
   14  H         1.922665      -1.337826      -0.894214       1     1.008  QM
   15  H         1.994250      -1.220411       0.908448       1     1.008  QM


 RMSQ FORCE :   0.0096670  MAXIMUM :   0.0000100  CONVERGED :NO 
 MAX FORCE  :   0.0400690  MAXIMUM :   0.0000150  CONVERGED :NO 

 NUMBER OF CONSTRAINED OPTIMIZATION CYCLES: 8
 
 TOTAL ENERGY = -196.203973398663
 
 
 CURRENT SPLINE LENGTH: 0.053 AMU^1/2*ANGSTROM
 IRC COORDINATE: 0.953 AMU^1/2*ANGSTROM

  ANGLE =       0.03  COS_ANGLE =       1.00


 IRC COORDINATES OF STEP 19 IN ANGSTROM

  NO.  ATOM        X              Y              Z        Z-ATOM   MASS   TYPE

    1  C        -1.287396       0.190311      -0.350140       6    12.011  QM
    2  C        -0.420591       1.204068       0.264664       6    12.011  QM
    3  C        -1.300417      -1.078897       0.154716       6    12.011  QM
    4  H        -0.455268       1.211474       1.366534       1     1.008  QM
    5  H        -0.511639       2.226065      -0.135217       1     1.008  QM
    6  H        -1.743599      -1.915083      -0.398895       1     1.008  QM
    7  H        -1.609123       0.352341      -1.389501       1     1.008  QM
    8  H        -1.086086      -1.261630       1.216146       1     1.008  QM
    9  H         0.458489      -1.312353       0.031074       1     1.008  QM
   10  C         1.481838      -0.865930      -0.000386       6    12.011  QM
   11  C         1.322964       0.635610      -0.091997       6    12.011  QM
   12  H         1.898412       1.191907       0.664309       1     1.008  QM
   13  H         1.541708       1.038259      -1.093355       1     1.008  QM
   14  H         1.932900      -1.330295      -0.893385       1     1.008  QM
   15  H         2.000158      -1.215324       0.907667       1     1.008  QM


 RMSQ FORCE :   0.0096213  MAXIMUM :   0.0000100  CONVERGED :NO 
 MAX FORCE  :   0.0399900  MAXIMUM :   0.0000150  CONVERGED :NO 

 NUMBER OF CONSTRAINED OPTIMIZATION CYCLES: 8
 
 TOTAL ENERGY = -196.206026177244
 
 
 CURRENT SPLINE LENGTH: 0.053 AMU^1/2*ANGSTROM
 IRC COORDINATE: 1.005 AMU^1/2*ANGSTROM

  ANGLE =       0.03  COS_ANGLE =       1.00


 IRC COORDINATES OF STEP 20 IN ANGSTROM

  NO.  ATOM        X              Y              Z        Z-ATOM   MASS   TYPE

    1  C        -1.285833       0.188873      -0.350723       6    12.011  QM
    2  C        -0.411944       1.201168       0.263637       6    12.011  QM
    3  C        -1.305948      -1.078337       0.155093       6    12.011  QM
    4  H        -0.455221       1.211291       1.365470       1     1.008  QM
    5  H        -0.507869       2.223407      -0.135216       1     1.008  QM
    6  H        -1.750150      -1.914464      -0.397719       1     1.008  QM
    7  H        -1.610465       0.352173      -1.388958       1     1.008  QM
    8  H        -1.080004      -1.263294       1.213663       1     1.008  QM
    9  H         0.466157      -1.321436       0.029595       1     1.008  QM
   10  C         1.482761      -0.865573      -0.000318       6    12.011  QM
   11  C         1.315418       0.638946      -0.090449       6    12.011  QM
   12  H         1.899331       1.192670       0.661783       1     1.008  QM
   13  H         1.538642       1.038900      -1.092265       1     1.008  QM
   14  H         1.942910      -1.322659      -0.892537       1     1.008  QM
   15  H         2.005795      -1.210201       0.907004       1     1.008  QM


 RMSQ FORCE :   0.0095410  MAXIMUM :   0.0000100  CONVERGED :NO 
 MAX FORCE  :   0.0397218  MAXIMUM :   0.0000150  CONVERGED :NO 

 NUMBER OF CONSTRAINED OPTIMIZATION CYCLES: 5
 
 TOTAL ENERGY = -196.208060981722
 
 
 CURRENT SPLINE LENGTH: 0.053 AMU^1/2*ANGSTROM
 IRC COORDINATE: 1.058 AMU^1/2*ANGSTROM

  ANGLE =       0.03  COS_ANGLE =       1.00


 IRC COORDINATES OF STEP 21 IN ANGSTROM

  NO.  ATOM        X              Y              Z        Z-ATOM   MASS   TYPE

    1  C        -1.284235       0.187499      -0.351309       6    12.011  QM
    2  C        -0.403285       1.198177       0.262582       6    12.011  QM
    3  C        -1.311426      -1.077812       0.155485       6    12.011  QM
    4  H        -0.454870       1.210906       1.364316       1     1.008  QM
    5  H        -0.503821       2.220649      -0.135242       1     1.008  QM
    6  H        -1.757184      -1.913668      -0.396431       1     1.008  QM
    7  H        -1.611868       0.352184      -1.388363       1     1.008  QM
    8  H        -1.074437      -1.264989       1.211196       1     1.008  QM
    9  H         0.473702      -1.330359       0.027992       1     1.008  QM
   10  C         1.483774      -0.865090      -0.000242       6    12.011  QM
   11  C         1.307838       0.642180      -0.088904       6    12.011  QM
   12  H         1.899791       1.193550       0.659289       1     1.008  QM
   13  H         1.535196       1.039521      -1.091185       1     1.008  QM
   14  H         1.952722      -1.314914      -0.891658       1     1.008  QM
   15  H         2.011174      -1.205039       0.906458       1     1.008  QM


 RMSQ FORCE :   0.0094233  MAXIMUM :   0.0000100  CONVERGED :NO 
 MAX FORCE  :   0.0392567  MAXIMUM :   0.0000150  CONVERGED :NO 

 NUMBER OF CONSTRAINED OPTIMIZATION CYCLES: 5
 
 TOTAL ENERGY = -196.210072236064
 
 
 CURRENT SPLINE LENGTH: 0.053 AMU^1/2*ANGSTROM
 IRC COORDINATE: 1.111 AMU^1/2*ANGSTROM

  ANGLE =       0.03  COS_ANGLE =       1.00


 IRC COORDINATES OF STEP 22 IN ANGSTROM

  NO.  ATOM        X              Y              Z        Z-ATOM   MASS   TYPE

    1  C        -1.282594       0.186178      -0.351900       6    12.011  QM
    2  C        -0.394630       1.195098       0.261508       6    12.011  QM
    3  C        -1.316867      -1.077312       0.155891       6    12.011  QM
    4  H        -0.454221       1.210313       1.363081       1     1.008  QM
    5  H        -0.499521       2.217800      -0.135287       1     1.008  QM
    6  H        -1.764704      -1.912681      -0.395037       1     1.008  QM
    7  H        -1.613329       0.352369      -1.387710       1     1.008  QM
    8  H        -1.069359      -1.266711       1.208738       1     1.008  QM
    9  H         0.481164      -1.339115       0.026268       1     1.008  QM
   10  C         1.484871      -0.864484      -0.000156       6    12.011  QM
   11  C         1.300249       0.645313      -0.087369       6    12.011  QM
   12  H         1.899812       1.194556       0.656811       1     1.008  QM
   13  H         1.531384       1.040115      -1.090124       1     1.008  QM
   14  H         1.962377      -1.307045      -0.890741       1     1.008  QM
   15  H         2.016310      -1.199833       0.906032       1     1.008  QM


 RMSQ FORCE :   0.0092667  MAXIMUM :   0.0000100  CONVERGED :NO 
 MAX FORCE  :   0.0385906  MAXIMUM :   0.0000150  CONVERGED :NO 

 NUMBER OF CONSTRAINED OPTIMIZATION CYCLES: 5
 
 TOTAL ENERGY = -196.212053533681
 
 
 CURRENT SPLINE LENGTH: 0.053 AMU^1/2*ANGSTROM
 IRC COORDINATE: 1.164 AMU^1/2*ANGSTROM

  ANGLE =       0.02  COS_ANGLE =       1.00


 IRC COORDINATES OF STEP 23 IN ANGSTROM

  NO.  ATOM        X              Y              Z        Z-ATOM   MASS   TYPE

    1  C        -1.280912       0.184902      -0.352493       6    12.011  QM
    2  C        -0.385994       1.191937       0.260421       6    12.011  QM
    3  C        -1.322286      -1.076831       0.156309       6    12.011  QM
    4  H        -0.453296       1.209519       1.361780       1     1.008  QM
    5  H        -0.494984       2.214864      -0.135344       1     1.008  QM
    6  H        -1.772705      -1.911504      -0.393539       1     1.008  QM
    7  H        -1.614844       0.352724      -1.386997       1     1.008  QM
    8  H        -1.064720      -1.268478       1.206291       1     1.008  QM
    9  H         0.488573      -1.347707       0.024413       1     1.008  QM
   10  C         1.486050      -0.863759      -0.000058       6    12.011  QM
   11  C         1.292668       0.648345      -0.085851       6    12.011  QM
   12  H         1.899439       1.195694       0.654346       1     1.008  QM
   13  H         1.527246       1.040679      -1.089094       1     1.008  QM
   14  H         1.971915      -1.299044      -0.889775       1     1.008  QM
   15  H         2.021216      -1.194576       0.905727       1     1.008  QM


 RMSQ FORCE :   0.0090684  MAXIMUM :   0.0000100  CONVERGED :NO 
 MAX FORCE  :   0.0377107  MAXIMUM :   0.0000150  CONVERGED :NO 

 NUMBER OF CONSTRAINED OPTIMIZATION CYCLES: 5
 
 TOTAL ENERGY = -196.213997919978
 
 
 CURRENT SPLINE LENGTH: 0.053 AMU^1/2*ANGSTROM
 IRC COORDINATE: 1.217 AMU^1/2*ANGSTROM

  ANGLE =       0.02  COS_ANGLE =       1.00


 IRC COORDINATES OF STEP 24 IN ANGSTROM

  NO.  ATOM        X              Y              Z        Z-ATOM   MASS   TYPE

    1  C        -1.279184       0.183661      -0.353089       6    12.011  QM
    2  C        -0.377395       1.188693       0.259325       6    12.011  QM
    3  C        -1.327700      -1.076364       0.156737       6    12.011  QM
    4  H        -0.452104       1.208520       1.360427       1     1.008  QM
    5  H        -0.490227       2.211845      -0.135400       1     1.008  QM
    6  H        -1.781204      -1.910125      -0.391934       1     1.008  QM
    7  H        -1.616410       0.353249      -1.386222       1     1.008  QM
    8  H        -1.060498      -1.270304       1.203851       1     1.008  QM
    9  H         0.495957      -1.356130       0.022418       1     1.008  QM
   10  C         1.487312      -0.862913       0.000054       6    12.011  QM
   11  C         1.285114       0.651273      -0.084356       6    12.011  QM
   12  H         1.898722       1.196969       0.651883       1     1.008  QM
   13  H         1.522803       1.041206      -1.088110       1     1.008  QM
   14  H         1.981353      -1.290902      -0.888746       1     1.008  QM
   15  H         2.025903      -1.189261       0.905547       1     1.008  QM


 RMSQ FORCE :   0.0088266  MAXIMUM :   0.0000100  CONVERGED :NO 
 MAX FORCE  :   0.0366141  MAXIMUM :   0.0000150  CONVERGED :NO 

 NUMBER OF CONSTRAINED OPTIMIZATION CYCLES: 6
 
 TOTAL ENERGY = -196.215898042720
 
 
 CURRENT SPLINE LENGTH: 0.053 AMU^1/2*ANGSTROM
 IRC COORDINATE: 1.270 AMU^1/2*ANGSTROM

  ANGLE =       0.02  COS_ANGLE =       1.00


 IRC COORDINATES OF STEP 25 IN ANGSTROM

  NO.  ATOM        X              Y              Z        Z-ATOM   MASS   TYPE

    1  C        -1.277406       0.182445      -0.353690       6    12.011  QM
    2  C        -0.368850       1.185367       0.258234       6    12.011  QM
    3  C        -1.333136      -1.075903       0.157174       6    12.011  QM
    4  H        -0.450660       1.207308       1.359037       1     1.008  QM
    5  H        -0.485278       2.208752      -0.135445       1     1.008  QM
    6  H        -1.790220      -1.908529      -0.390228       1     1.008  QM
    7  H        -1.618032       0.353938      -1.385379       1     1.008  QM
    8  H        -1.056670      -1.272197       1.201407       1     1.008  QM
    9  H         0.503351      -1.364389       0.020280       1     1.008  QM
   10  C         1.488658      -0.861946       0.000184       6    12.011  QM
   11  C         1.277614       0.654101      -0.082895       6    12.011  QM
   12  H         1.897690       1.198389       0.649396       1     1.008  QM
   13  H         1.518080       1.041687      -1.087188       1     1.008  QM
   14  H         1.990745      -1.282610      -0.887645       1     1.008  QM
   15  H         2.030390      -1.183874       0.905495       1     1.008  QM


 RMSQ FORCE :   0.0085401  MAXIMUM :   0.0000100  CONVERGED :NO 
 MAX FORCE  :   0.0352897  MAXIMUM :   0.0000150  CONVERGED :NO 

 NUMBER OF CONSTRAINED OPTIMIZATION CYCLES: 6
 
 TOTAL ENERGY = -196.217745647381
 
 
 CURRENT SPLINE LENGTH: 0.053 AMU^1/2*ANGSTROM
 IRC COORDINATE: 1.323 AMU^1/2*ANGSTROM

  ANGLE =       0.03  COS_ANGLE =       1.00


 IRC COORDINATES OF STEP 26 IN ANGSTROM

  NO.  ATOM        X              Y              Z        Z-ATOM   MASS   TYPE

    1  C        -1.275573       0.181247      -0.354297       6    12.011  QM
    2  C        -0.360380       1.181964       0.257154       6    12.011  QM
    3  C        -1.338618      -1.075445       0.157622       6    12.011  QM
    4  H        -0.448979       1.205877       1.357625       1     1.008  QM
    5  H        -0.480157       2.205587      -0.135465       1     1.008  QM
    6  H        -1.799778      -1.906711      -0.388407       1     1.008  QM
    7  H        -1.619703       0.354795      -1.384468       1     1.008  QM
    8  H        -1.053211      -1.274167       1.198957       1     1.008  QM
    9  H         0.510776      -1.372502       0.017980       1     1.008  QM
   10  C         1.490091      -0.860858       0.000332       6    12.011  QM
   11  C         1.270196       0.656824      -0.081482       6    12.011  QM
   12  H         1.896350       1.199966       0.646882       1     1.008  QM
   13  H         1.513094       1.042118      -1.086342       1     1.008  QM
   14  H         2.000177      -1.274132      -0.886459       1     1.008  QM
   15  H         2.034684      -1.178405       0.905580       1     1.008  QM


 RMSQ FORCE :   0.0082084  MAXIMUM :   0.0000100  CONVERGED :NO 
 MAX FORCE  :   0.0337372  MAXIMUM :   0.0000150  CONVERGED :NO 

 NUMBER OF CONSTRAINED OPTIMIZATION CYCLES: 6
 
 TOTAL ENERGY = -196.219533339194
 
 
 CURRENT SPLINE LENGTH: 0.053 AMU^1/2*ANGSTROM
 IRC COORDINATE: 1.376 AMU^1/2*ANGSTROM

  ANGLE =       0.03  COS_ANGLE =       1.00


 IRC COORDINATES OF STEP 27 IN ANGSTROM

  NO.  ATOM        X              Y              Z        Z-ATOM   MASS   TYPE

    1  C        -1.273681       0.180059      -0.354915       6    12.011  QM
    2  C        -0.352012       1.178482       0.256097       6    12.011  QM
    3  C        -1.344180      -1.074984       0.158081       6    12.011  QM
    4  H        -0.447066       1.204201       1.356206       1     1.008  QM
    5  H        -0.474904       2.202356      -0.135434       1     1.008  QM
    6  H        -1.809925      -1.904652      -0.386465       1     1.008  QM
    7  H        -1.621427       0.355823      -1.383482       1     1.008  QM
    8  H        -1.050108      -1.276228       1.196492       1     1.008  QM
    9  H         0.518264      -1.380467       0.015495       1     1.008  QM
   10  C         1.491626      -0.859644       0.000502       6    12.011  QM
   11  C         1.262897       0.659438      -0.080129       6    12.011  QM
   12  H         1.894750       1.201718       0.644319       1     1.008  QM
   13  H         1.507868       1.042487      -1.085596       1     1.008  QM
   14  H         2.009704      -1.265443      -0.885156       1     1.008  QM
   15  H         2.038787      -1.172837       0.905818       1     1.008  QM


 RMSQ FORCE :   0.0078322  MAXIMUM :   0.0000100  CONVERGED :NO 
 MAX FORCE  :   0.0319569  MAXIMUM :   0.0000150  CONVERGED :NO 

 NUMBER OF CONSTRAINED OPTIMIZATION CYCLES: 4
 
 TOTAL ENERGY = -196.221252581831
 
 
 CURRENT SPLINE LENGTH: 0.053 AMU^1/2*ANGSTROM
 IRC COORDINATE: 1.429 AMU^1/2*ANGSTROM

  ANGLE =       0.03  COS_ANGLE =       1.00


 IRC COORDINATES OF STEP 28 IN ANGSTROM

  NO.  ATOM        X              Y              Z        Z-ATOM   MASS   TYPE

    1  C        -1.271723       0.178873      -0.355543       6    12.011  QM
    2  C        -0.343774       1.174919       0.255078       6    12.011  QM
    3  C        -1.349853      -1.074515       0.158552       6    12.011  QM
    4  H        -0.444930       1.202263       1.354801       1     1.008  QM
    5  H        -0.469538       2.199060      -0.135338       1     1.008  QM
    6  H        -1.820722      -1.902325      -0.384397       1     1.008  QM
    7  H        -1.623206       0.357028      -1.382418       1     1.008  QM
    8  H        -1.047369      -1.278399       1.194005       1     1.008  QM
    9  H         0.525847      -1.388270       0.012797       1     1.008  QM
   10  C         1.493281      -0.858294       0.000697       6    12.011  QM
   11  C         1.255753       0.661938      -0.078851       6    12.011  QM
   12  H         1.892938       1.203658       0.641679       1     1.008  QM
   13  H         1.502405       1.042781      -1.084980       1     1.008  QM
   14  H         2.019359      -1.256538      -0.883712       1     1.008  QM
   15  H         2.042701      -1.167156       0.906227       1     1.008  QM


 RMSQ FORCE :   0.0074124  MAXIMUM :   0.0000100  CONVERGED :NO 
 MAX FORCE  :   0.0299497  MAXIMUM :   0.0000150  CONVERGED :NO 

 NUMBER OF CONSTRAINED OPTIMIZATION CYCLES: 6
 
 TOTAL ENERGY = -196.222895079839
 
 
 CURRENT SPLINE LENGTH: 0.053 AMU^1/2*ANGSTROM
 IRC COORDINATE: 1.482 AMU^1/2*ANGSTROM

  ANGLE =       0.03  COS_ANGLE =       1.00


 IRC COORDINATES OF STEP 29 IN ANGSTROM

  NO.  ATOM        X              Y              Z        Z-ATOM   MASS   TYPE

    1  C        -1.269694       0.177673      -0.356188       6    12.011  QM
    2  C        -0.335701       1.171279       0.254115       6    12.011  QM
    3  C        -1.355686      -1.074034       0.159034       6    12.011  QM
    4  H        -0.442592       1.200048       1.353440       1     1.008  QM
    5  H        -0.464117       2.195707      -0.135147       1     1.008  QM
    6  H        -1.832210      -1.899708      -0.382209       1     1.008  QM
    7  H        -1.625041       0.358408      -1.381271       1     1.008  QM
    8  H        -1.044975      -1.280692       1.191483       1     1.008  QM
    9  H         0.533581      -1.395915       0.009860       1     1.008  QM
   10  C         1.495067      -0.856808       0.000923       6    12.011  QM
   11  C         1.248812       0.664325      -0.077671       6    12.011  QM
   12  H         1.890990       1.205800       0.638932       1     1.008  QM
   13  H         1.496728       1.042993      -1.084522       1     1.008  QM
   14  H         2.029217      -1.247401      -0.882085       1     1.008  QM
   15  H         2.046449      -1.161345       0.906829       1     1.008  QM


 RMSQ FORCE :   0.0069531  MAXIMUM :   0.0000100  CONVERGED :NO 
 MAX FORCE  :   0.0277307  MAXIMUM :   0.0000150  CONVERGED :NO 

 NUMBER OF CONSTRAINED OPTIMIZATION CYCLES: 3
 
 TOTAL ENERGY = -196.224452931824
 
 
 CURRENT SPLINE LENGTH: 0.053 AMU^1/2*ANGSTROM
 IRC COORDINATE: 1.535 AMU^1/2*ANGSTROM

  ANGLE =       0.04  COS_ANGLE =       1.00


 IRC COORDINATES OF STEP 30 IN ANGSTROM

  NO.  ATOM        X              Y              Z        Z-ATOM   MASS   TYPE

    1  C        -1.267606       0.176457      -0.356843       6    12.011  QM
    2  C        -0.327826       1.167557       0.253210       6    12.011  QM
    3  C        -1.361691      -1.073532       0.159530       6    12.011  QM
    4  H        -0.440078       1.197527       1.352137       1     1.008  QM
    5  H        -0.458641       2.192298      -0.134836       1     1.008  QM
    6  H        -1.844462      -1.896765      -0.379870       1     1.008  QM
    7  H        -1.626921       0.359989      -1.380031       1     1.008  QM
    8  H        -1.042985      -1.283146       1.188920       1     1.008  QM
    9  H         0.541453      -1.403372       0.006638       1     1.008  QM
   10  C         1.497018      -0.855168       0.001179       6    12.011  QM
   11  C         1.242112       0.666580      -0.076598       6    12.011  QM
   12  H         1.888919       1.208148       0.636051       1     1.008  QM
   13  H         1.490886       1.043100      -1.084251       1     1.008  QM
   14  H         2.039332      -1.238019      -0.880265       1     1.008  QM
   15  H         2.049958      -1.155404       0.907650       1     1.008  QM


 RMSQ FORCE :   0.0064596  MAXIMUM :   0.0000100  CONVERGED :NO 
 MAX FORCE  :   0.0253181  MAXIMUM :   0.0000150  CONVERGED :NO 

 NUMBER OF CONSTRAINED OPTIMIZATION CYCLES: 4
 
 TOTAL ENERGY = -196.225919035264
 
 
 CURRENT SPLINE LENGTH: 0.053 AMU^1/2*ANGSTROM
 IRC COORDINATE: 1.588 AMU^1/2*ANGSTROM

  ANGLE =       0.05  COS_ANGLE =       1.00


 IRC COORDINATES OF STEP 31 IN ANGSTROM

  NO.  ATOM        X              Y              Z        Z-ATOM   MASS   TYPE

    1  C        -1.265450       0.175215      -0.357518       6    12.011  QM
    2  C        -0.320217       1.163755       0.252402       6    12.011  QM
    3  C        -1.367940      -1.073011       0.160038       6    12.011  QM
    4  H        -0.437380       1.194647       1.350932       1     1.008  QM
    5  H        -0.453195       2.188840      -0.134359       1     1.008  QM
    6  H        -1.857586      -1.893451      -0.377390       1     1.008  QM
    7  H        -1.628861       0.361772      -1.378697       1     1.008  QM
    8  H        -1.041418      -1.285771       1.186316       1     1.008  QM
    9  H         0.549513      -1.410603       0.003077       1     1.008  QM
   10  C         1.499165      -0.853365       0.001479       6    12.011  QM
   11  C         1.235747       0.668698      -0.075677       6    12.011  QM
   12  H         1.886808       1.210745       0.632980       1     1.008  QM
   13  H         1.484855       1.043085      -1.084222       1     1.008  QM
   14  H         2.049822      -1.228393      -0.878182       1     1.008  QM
   15  H         2.053236      -1.149310       0.908748       1     1.008  QM


 RMSQ FORCE :   0.0059443  MAXIMUM :   0.0000100  CONVERGED :NO 
 MAX FORCE  :   0.0227643  MAXIMUM :   0.0000150  CONVERGED :NO 

 NUMBER OF CONSTRAINED OPTIMIZATION CYCLES: 6
 
 TOTAL ENERGY = -196.227287680550
 
 
 CURRENT SPLINE LENGTH: 0.053 AMU^1/2*ANGSTROM
 IRC COORDINATE: 1.640 AMU^1/2*ANGSTROM

  ANGLE =       0.06  COS_ANGLE =       1.00


 IRC COORDINATES OF STEP 32 IN ANGSTROM

  NO.  ATOM        X              Y              Z        Z-ATOM   MASS   TYPE

    1  C        -1.263238       0.173936      -0.358210       6    12.011  QM
    2  C        -0.312929       1.159878       0.251711       6    12.011  QM
    3  C        -1.374470      -1.072465       0.160559       6    12.011  QM
    4  H        -0.434542       1.191380       1.349866       1     1.008  QM
    5  H        -0.447855       2.185349      -0.133669       1     1.008  QM
    6  H        -1.871624      -1.889737      -0.374767       1     1.008  QM
    7  H        -1.630849       0.363760      -1.377268       1     1.008  QM
    8  H        -1.040319      -1.288591       1.183663       1     1.008  QM
    9  H         0.557780      -1.417573      -0.000874       1     1.008  QM
   10  C         1.501544      -0.851393       0.001824       6    12.011  QM
   11  C         1.229791       0.670671      -0.074936       6    12.011  QM
   12  H         1.884740       1.213603       0.629676       1     1.008  QM
   13  H         1.478699       1.042928      -1.084483       1     1.008  QM
   14  H         2.060759      -1.218542      -0.875777       1     1.008  QM
   15  H         2.056243      -1.143075       0.910166       1     1.008  QM


 RMSQ FORCE :   0.0054191  MAXIMUM :   0.0000100  CONVERGED :NO 
 MAX FORCE  :   0.0201126  MAXIMUM :   0.0000150  CONVERGED :NO 

 NUMBER OF CONSTRAINED OPTIMIZATION CYCLES: 6
 
 TOTAL ENERGY = -196.228555411921
 
 
 CURRENT SPLINE LENGTH: 0.053 AMU^1/2*ANGSTROM
 IRC COORDINATE: 1.693 AMU^1/2*ANGSTROM

  ANGLE =       0.07  COS_ANGLE =       1.00


 IRC COORDINATES OF STEP 33 IN ANGSTROM

  NO.  ATOM        X              Y              Z        Z-ATOM   MASS   TYPE

    1  C        -1.260985       0.172615      -0.358919       6    12.011  QM
    2  C        -0.306039       1.155937       0.251170       6    12.011  QM
    3  C        -1.381325      -1.071896       0.161089       6    12.011  QM
    4  H        -0.431584       1.187679       1.348979       1     1.008  QM
    5  H        -0.442735       2.181850      -0.132704       1     1.008  QM
    6  H        -1.886626      -1.885597      -0.372011       1     1.008  QM
    7  H        -1.632885       0.365955      -1.375748       1     1.008  QM
    8  H        -1.039744      -1.291623       1.180972       1     1.008  QM
    9  H         0.566260      -1.424213      -0.005279       1     1.008  QM
   10  C         1.504191      -0.849249       0.002226       6    12.011  QM
   11  C         1.224344       0.672493      -0.074420       6    12.011  QM
   12  H         1.882833       1.216748       0.626079       1     1.008  QM
   13  H         1.472456       1.042605      -1.085095       1     1.008  QM
   14  H         2.072247      -1.208516      -0.872985       1     1.008  QM
   15  H         2.058927      -1.136712       0.911968       1     1.008  QM


 RMSQ FORCE :   0.0049014  MAXIMUM :   0.0000100  CONVERGED :NO 
 MAX FORCE  :   0.0174421  MAXIMUM :   0.0000150  CONVERGED :NO 

 NUMBER OF CONSTRAINED OPTIMIZATION CYCLES: 5
 
 TOTAL ENERGY = -196.229721475114
 
 
 CURRENT SPLINE LENGTH: 0.053 AMU^1/2*ANGSTROM
 IRC COORDINATE: 1.746 AMU^1/2*ANGSTROM

  ANGLE =       0.08  COS_ANGLE =       1.00


 IRC COORDINATES OF STEP 34 IN ANGSTROM

  NO.  ATOM        X              Y              Z        Z-ATOM   MASS   TYPE

    1  C        -1.258733       0.171244      -0.359632       6    12.011  QM
    2  C        -0.299625       1.151947       0.250809       6    12.011  QM
    3  C        -1.388526      -1.071297       0.161620       6    12.011  QM
    4  H        -0.428528       1.183497       1.348313       1     1.008  QM
    5  H        -0.437935       2.178356      -0.131395       1     1.008  QM
    6  H        -1.902579      -1.880996      -0.369157       1     1.008  QM
    7  H        -1.634951       0.368362      -1.374131       1     1.008  QM
    8  H        -1.039790      -1.294878       1.178234       1     1.008  QM
    9  H         0.574939      -1.430409      -0.010202       1     1.008  QM
   10  C         1.507152      -0.846935       0.002694       6    12.011  QM
   11  C         1.219509       0.674157      -0.074177       6    12.011  QM
   12  H         1.881144       1.220199       0.622118       1     1.008  QM
   13  H         1.466200       1.042092      -1.086130       1     1.008  QM
   14  H         2.084358      -1.198403      -0.869705       1     1.008  QM
   15  H         2.061165      -1.130267       0.914236       1     1.008  QM


 RMSQ FORCE :   0.0044122  MAXIMUM :   0.0000100  CONVERGED :NO 
 MAX FORCE  :   0.0166494  MAXIMUM :   0.0000150  CONVERGED :NO 

 NUMBER OF CONSTRAINED OPTIMIZATION CYCLES: 7
 
 TOTAL ENERGY = -196.230788612271
 
 
 CURRENT SPLINE LENGTH: 0.053 AMU^1/2*ANGSTROM
 IRC COORDINATE: 1.799 AMU^1/2*ANGSTROM

  ANGLE =       0.08  COS_ANGLE =       1.00


 IRC COORDINATES OF STEP 35 IN ANGSTROM

  NO.  ATOM        X              Y              Z        Z-ATOM   MASS   TYPE

    1  C        -1.256517       0.169824      -0.360348       6    12.011  QM
    2  C        -0.293758       1.147926       0.250649       6    12.011  QM
    3  C        -1.396076      -1.070672       0.162154       6    12.011  QM
    4  H        -0.425435       1.178815       1.347910       1     1.008  QM
    5  H        -0.433557       2.174897      -0.129692       1     1.008  QM
    6  H        -1.919399      -1.875960      -0.366224       1     1.008  QM
    7  H        -1.636981       0.370932      -1.372464       1     1.008  QM
    8  H        -1.040554      -1.298336       1.175508       1     1.008  QM
    9  H         0.583764      -1.436062      -0.015666       1     1.008  QM
   10  C         1.510448      -0.844463       0.003221       6    12.011  QM
   11  C         1.215373       0.675669      -0.074232       6    12.011  QM
   12  H         1.879806       1.223944       0.617780       1     1.008  QM
   13  H         1.460003       1.041394      -1.087603       1     1.008  QM
   14  H         2.097114      -1.188315      -0.865914       1     1.008  QM
   15  H         2.062897      -1.123818       0.916998       1     1.008  QM


 RMSQ FORCE :   0.0039705  MAXIMUM :   0.0000100  CONVERGED :NO 
 MAX FORCE  :   0.0159530  MAXIMUM :   0.0000150  CONVERGED :NO 

 NUMBER OF CONSTRAINED OPTIMIZATION CYCLES: 6
 
 TOTAL ENERGY = -196.231763342796
 
 
 CURRENT SPLINE LENGTH: 0.053 AMU^1/2*ANGSTROM
 IRC COORDINATE: 1.852 AMU^1/2*ANGSTROM

  ANGLE =       0.09  COS_ANGLE =       1.00


 IRC COORDINATES OF STEP 36 IN ANGSTROM

  NO.  ATOM        X              Y              Z        Z-ATOM   MASS   TYPE

    1  C        -1.254399       0.168363      -0.361051       6    12.011  QM
    2  C        -0.288491       1.143918       0.250715       6    12.011  QM
    3  C        -1.403955      -1.070035       0.162679       6    12.011  QM
    4  H        -0.422331       1.173633       1.347795       1     1.008  QM
    5  H        -0.429749       2.171530      -0.127527       1     1.008  QM
    6  H        -1.936925      -1.870540      -0.363280       1     1.008  QM
    7  H        -1.638945       0.373633      -1.370774       1     1.008  QM
    8  H        -1.042059      -1.301980       1.172820       1     1.008  QM
    9  H         0.592672      -1.441073      -0.021725       1     1.008  QM
   10  C         1.514105      -0.841869       0.003815       6    12.011  QM
   11  C         1.212011       0.677042      -0.074625       6    12.011  QM
   12  H         1.878883       1.227975       0.613026       1     1.008  QM
   13  H         1.453977       1.040500      -1.089563       1     1.008  QM
   14  H         2.110525      -1.178434      -0.861530       1     1.008  QM
   15  H         2.063999      -1.117451       0.920328       1     1.008  QM


 RMSQ FORCE :   0.0035896  MAXIMUM :   0.0000100  CONVERGED :NO 
 MAX FORCE  :   0.0152555  MAXIMUM :   0.0000150  CONVERGED :NO 

 NUMBER OF CONSTRAINED OPTIMIZATION CYCLES: 5
 
 TOTAL ENERGY = -196.232655327680
 
 
 CURRENT SPLINE LENGTH: 0.053 AMU^1/2*ANGSTROM
 IRC COORDINATE: 1.905 AMU^1/2*ANGSTROM

  ANGLE =       0.09  COS_ANGLE =       1.00


 IRC COORDINATES OF STEP 37 IN ANGSTROM

  NO.  ATOM        X              Y              Z        Z-ATOM   MASS   TYPE

    1  C        -1.252434       0.166880      -0.361714       6    12.011  QM
    2  C        -0.283852       1.139928       0.251015       6    12.011  QM
    3  C        -1.412096      -1.069386       0.163176       6    12.011  QM
    4  H        -0.419166       1.167940       1.347988       1     1.008  QM
    5  H        -0.426604       2.168260      -0.124864       1     1.008  QM
    6  H        -1.954880      -1.864795      -0.360425       1     1.008  QM
    7  H        -1.640831       0.376421      -1.369078       1     1.008  QM
    8  H        -1.044462      -1.305740       1.170205       1     1.008  QM
    9  H         0.601555      -1.445320      -0.028350       1     1.008  QM
   10  C         1.518093      -0.839177       0.004486       6    12.011  QM
   11  C         1.209462       0.678289      -0.075384       6    12.011  QM
   12  H         1.878497       1.232287       0.607819       1     1.008  QM
   13  H         1.448136       1.039398      -1.092035       1     1.008  QM
   14  H         2.124614      -1.168873      -0.856507       1     1.008  QM
   15  H         2.064392      -1.111242       0.924257       1     1.008  QM


 RMSQ FORCE :   0.0032801  MAXIMUM :   0.0000100  CONVERGED :NO 
 MAX FORCE  :   0.0145779  MAXIMUM :   0.0000150  CONVERGED :NO 

 NUMBER OF CONSTRAINED OPTIMIZATION CYCLES: 13
 
 TOTAL ENERGY = -196.233476591588
 
 
 CURRENT SPLINE LENGTH: 0.053 AMU^1/2*ANGSTROM
 IRC COORDINATE: 1.958 AMU^1/2*ANGSTROM

  ANGLE =       0.09  COS_ANGLE =       1.00


 IRC COORDINATES OF STEP 38 IN ANGSTROM

  NO.  ATOM        X              Y              Z        Z-ATOM   MASS   TYPE

    1  C        -1.250656       0.165392      -0.362330       6    12.011  QM
    2  C        -0.279785       1.135980       0.251547       6    12.011  QM
    3  C        -1.420394      -1.068740       0.163633       6    12.011  QM
    4  H        -0.416009       1.161744       1.348478       1     1.008  QM
    5  H        -0.424119       2.165102      -0.121725       1     1.008  QM
    6  H        -1.973046      -1.858826      -0.357724       1     1.008  QM
    7  H        -1.642662       0.379312      -1.367400       1     1.008  QM
    8  H        -1.047532      -1.309608       1.167665       1     1.008  QM
    9  H         0.610367      -1.448827      -0.035547       1     1.008  QM
   10  C         1.522335      -0.836426       0.005246       6    12.011  QM
   11  C         1.207667       0.679450      -0.076504       6    12.011  QM
   12  H         1.878633       1.236830       0.602178       1     1.008  QM
   13  H         1.442555       1.038087      -1.095050       1     1.008  QM
   14  H         2.139215      -1.159771      -0.850824       1     1.008  QM
   15  H         2.063944      -1.105243       0.928831       1     1.008  QM


 RMSQ FORCE :   0.0030356  MAXIMUM :   0.0000100  CONVERGED :NO 
 MAX FORCE  :   0.0139330  MAXIMUM :   0.0000150  CONVERGED :NO 

 NUMBER OF CONSTRAINED OPTIMIZATION CYCLES: 22
 
 TOTAL ENERGY = -196.234239578894
 
 
 CURRENT SPLINE LENGTH: 0.053 AMU^1/2*ANGSTROM
 IRC COORDINATE: 2.011 AMU^1/2*ANGSTROM

  ANGLE =       0.08  COS_ANGLE =       1.00


 IRC COORDINATES OF STEP 39 IN ANGSTROM

  NO.  ATOM        X              Y              Z        Z-ATOM   MASS   TYPE

    1  C        -1.249112       0.163919      -0.362871       6    12.011  QM
    2  C        -0.276243       1.132100       0.252273       6    12.011  QM
    3  C        -1.428814      -1.068105       0.164043       6    12.011  QM
    4  H        -0.412850       1.155198       1.349256       1     1.008  QM
    5  H        -0.422266       2.162084      -0.118040       1     1.008  QM
    6  H        -1.991047      -1.852734      -0.355207       1     1.008  QM
    7  H        -1.644218       0.382092      -1.365784       1     1.008  QM
    8  H        -1.051446      -1.313486       1.165345       1     1.008  QM
    9  H         0.618976      -1.451543      -0.043254       1     1.008  QM
   10  C         1.526855      -0.833650       0.006057       6    12.011  QM
   11  C         1.206555       0.680539      -0.077960       6    12.011  QM
   12  H         1.879172       1.241549       0.596117       1     1.008  QM
   13  H         1.437270       1.036622      -1.098410       1     1.008  QM
   14  H         2.154281      -1.151272      -0.844439       1     1.008  QM
   15  H         2.062608      -1.099583       0.933900       1     1.008  QM


 RMSQ FORCE :   0.0028389  MAXIMUM :   0.0000100  CONVERGED :NO 
 MAX FORCE  :   0.0132831  MAXIMUM :   0.0000150  CONVERGED :NO 

 NUMBER OF CONSTRAINED OPTIMIZATION CYCLES: 18
 
 TOTAL ENERGY = -196.234955456616
 
 
 CURRENT SPLINE LENGTH: 0.053 AMU^1/2*ANGSTROM
 IRC COORDINATE: 2.064 AMU^1/2*ANGSTROM

  ANGLE =       0.07  COS_ANGLE =       1.00


 IRC COORDINATES OF STEP 40 IN ANGSTROM

  NO.  ATOM        X              Y              Z        Z-ATOM   MASS   TYPE

    1  C        -1.247808       0.162469      -0.363322       6    12.011  QM
    2  C        -0.273133       1.128284       0.253173       6    12.011  QM
    3  C        -1.437257      -1.067477       0.164398       6    12.011  QM
    4  H        -0.409633       1.148312       1.350262       1     1.008  QM
    5  H        -0.420990       2.159206      -0.113894       1     1.008  QM
    6  H        -2.008719      -1.846633      -0.352962       1     1.008  QM
    7  H        -1.645573       0.384811      -1.364266       1     1.008  QM
    8  H        -1.056073      -1.317349       1.163183       1     1.008  QM
    9  H         0.627408      -1.453580      -0.051447       1     1.008  QM
   10  C         1.531545      -0.830874       0.006933       6    12.011  QM
   11  C         1.206022       0.681585      -0.079721       6    12.011  QM
   12  H         1.880150       1.246431       0.589694       1     1.008  QM
   13  H         1.432246       1.035013      -1.102174       1     1.008  QM
   14  H         2.169762      -1.143337      -0.837420       1     1.008  QM
   15  H         2.060406      -1.094238       0.939488       1     1.008  QM


 RMSQ FORCE :   0.0026835  MAXIMUM :   0.0000100  CONVERGED :NO 
 MAX FORCE  :   0.0126748  MAXIMUM :   0.0000150  CONVERGED :NO 

 NUMBER OF CONSTRAINED OPTIMIZATION CYCLES: 15
 
 TOTAL ENERGY = -196.235633553277
 
 
 CURRENT SPLINE LENGTH: 0.053 AMU^1/2*ANGSTROM
 IRC COORDINATE: 2.117 AMU^1/2*ANGSTROM

  ANGLE =       0.06  COS_ANGLE =       1.00


 IRC COORDINATES OF STEP 41 IN ANGSTROM

  NO.  ATOM        X              Y              Z        Z-ATOM   MASS   TYPE

    1  C        -1.246736       0.161062      -0.363687       6    12.011  QM
    2  C        -0.270358       1.124527       0.254231       6    12.011  QM
    3  C        -1.445674      -1.066874       0.164708       6    12.011  QM
    4  H        -0.406330       1.141125       1.351463       1     1.008  QM
    5  H        -0.420210       2.156470      -0.109360       1     1.008  QM
    6  H        -2.025904      -1.840605      -0.351054       1     1.008  QM
    7  H        -1.646710       0.387467      -1.362861       1     1.008  QM
    8  H        -1.061286      -1.321135       1.161164       1     1.008  QM
    9  H         0.635679      -1.455005      -0.060085       1     1.008  QM
   10  C         1.536348      -0.828122       0.007871       6    12.011  QM
   11  C         1.205950       0.682614      -0.081761       6    12.011  QM
   12  H         1.881465       1.251424       0.582972       1     1.008  QM
   13  H         1.427480       1.033254      -1.106296       1     1.008  QM
   14  H         2.185574      -1.135917      -0.829820       1     1.008  QM
   15  H         2.057339      -1.089169       0.945566       1     1.008  QM


 RMSQ FORCE :   0.0025580  MAXIMUM :   0.0000100  CONVERGED :NO 
 MAX FORCE  :   0.0121113  MAXIMUM :   0.0000150  CONVERGED :NO 

 NUMBER OF CONSTRAINED OPTIMIZATION CYCLES: 20
 
 TOTAL ENERGY = -196.236280977964
 
 
 CURRENT SPLINE LENGTH: 0.053 AMU^1/2*ANGSTROM
 IRC COORDINATE: 2.170 AMU^1/2*ANGSTROM

  ANGLE =       0.05  COS_ANGLE =       1.00


 IRC COORDINATES OF STEP 42 IN ANGSTROM

  NO.  ATOM        X              Y              Z        Z-ATOM   MASS   TYPE

    1  C        -1.245874       0.159700      -0.363958       6    12.011  QM
    2  C        -0.267842       1.120818       0.255407       6    12.011  QM
    3  C        -1.454017      -1.066287       0.164959       6    12.011  QM
    4  H        -0.402893       1.133680       1.352818       1     1.008  QM
    5  H        -0.419806       2.153787      -0.104438       1     1.008  QM
    6  H        -2.042485      -1.834632      -0.349426       1     1.008  QM
    7  H        -1.647606       0.390026      -1.361522       1     1.008  QM
    8  H        -1.067002      -1.324860       1.159328       1     1.008  QM
    9  H         0.643771      -1.455945      -0.069156       1     1.008  QM
   10  C         1.541205      -0.825388       0.008863       6    12.011  QM
   11  C         1.206240       0.683630      -0.084044       6    12.011  QM
   12  H         1.883036       1.256486       0.575921       1     1.008  QM
   13  H         1.422903       1.031357      -1.110688       1     1.008  QM
   14  H         2.201645      -1.128928      -0.821565       1     1.008  QM
   15  H         2.053390      -1.084347       0.952011       1     1.008  QM


 RMSQ FORCE :   0.0024495  MAXIMUM :   0.0000100  CONVERGED :NO 
 MAX FORCE  :   0.0115578  MAXIMUM :   0.0000150  CONVERGED :NO 

 NUMBER OF CONSTRAINED OPTIMIZATION CYCLES: 16
 
 TOTAL ENERGY = -196.236902921383
 
 
 CURRENT SPLINE LENGTH: 0.053 AMU^1/2*ANGSTROM
 IRC COORDINATE: 2.223 AMU^1/2*ANGSTROM

  ANGLE =       0.05  COS_ANGLE =       1.00


 IRC COORDINATES OF STEP 43 IN ANGSTROM

  NO.  ATOM        X              Y              Z        Z-ATOM   MASS   TYPE

    1  C        -1.245206       0.158388      -0.364124       6    12.011  QM
    2  C        -0.265522       1.117164       0.256681       6    12.011  QM
    3  C        -1.462259      -1.065715       0.165145       6    12.011  QM
    4  H        -0.399314       1.126030       1.354319       1     1.008  QM
    5  H        -0.419745       2.151246      -0.099164       1     1.008  QM
    6  H        -2.058473      -1.828826      -0.348112       1     1.008  QM
    7  H        -1.648315       0.392471      -1.360280       1     1.008  QM
    8  H        -1.073171      -1.328465       1.157634       1     1.008  QM
    9  H         0.651776      -1.456504      -0.078605       1     1.008  QM
   10  C         1.546090      -0.822687       0.009910       6    12.011  QM
   11  C         1.206804       0.684636      -0.086535       6    12.011  QM
   12  H         1.884872       1.261635       0.568580       1     1.008  QM
   13  H         1.418421       1.029329      -1.115344       1     1.008  QM
   14  H         2.217975      -1.122351      -0.812725       1     1.008  QM
   15  H         2.048633      -1.079780       0.958790       1     1.008  QM


 RMSQ FORCE :   0.0023558  MAXIMUM :   0.0000100  CONVERGED :NO 
 MAX FORCE  :   0.0110505  MAXIMUM :   0.0000150  CONVERGED :NO 

 NUMBER OF CONSTRAINED OPTIMIZATION CYCLES: 16
 
 TOTAL ENERGY = -196.237503131162
 
 
 CURRENT SPLINE LENGTH: 0.053 AMU^1/2*ANGSTROM
 IRC COORDINATE: 2.275 AMU^1/2*ANGSTROM

  ANGLE =       0.04  COS_ANGLE =       1.00


 IRC COORDINATES OF STEP 44 IN ANGSTROM

  NO.  ATOM        X              Y              Z        Z-ATOM   MASS   TYPE

    1  C        -1.244701       0.157130      -0.364206       6    12.011  QM
    2  C        -0.263336       1.113548       0.258047       6    12.011  QM
    3  C        -1.470381      -1.065163       0.165279       6    12.011  QM
    4  H        -0.395571       1.118189       1.355922       1     1.008  QM
    5  H        -0.419893       2.148759      -0.093604       1     1.008  QM
    6  H        -2.073826      -1.823170      -0.347085       1     1.008  QM
    7  H        -1.648821       0.394849      -1.359120       1     1.008  QM
    8  H        -1.079674      -1.331982       1.156075       1     1.008  QM
    9  H         0.659698      -1.456753      -0.088415       1     1.008  QM
   10  C         1.550960      -0.820008       0.011009       6    12.011  QM
   11  C         1.207558       0.685638      -0.089215       6    12.011  QM
   12  H         1.886886       1.266832       0.560973       1     1.008  QM
   13  H         1.414029       1.027135      -1.120223       1     1.008  QM
   14  H         2.234480      -1.116058      -0.803330       1     1.008  QM
   15  H         2.043069      -1.075413       0.965855       1     1.008  QM


 RMSQ FORCE :   0.0022702  MAXIMUM :   0.0000100  CONVERGED :NO 
 MAX FORCE  :   0.0105655  MAXIMUM :   0.0000150  CONVERGED :NO 

 NUMBER OF CONSTRAINED OPTIMIZATION CYCLES: 24
 
 TOTAL ENERGY = -196.238084283455
 
 
 CURRENT SPLINE LENGTH: 0.053 AMU^1/2*ANGSTROM
 IRC COORDINATE: 2.328 AMU^1/2*ANGSTROM

  ANGLE =       0.04  COS_ANGLE =       1.00


 IRC COORDINATES OF STEP 45 IN ANGSTROM

  NO.  ATOM        X              Y              Z        Z-ATOM   MASS   TYPE

    1  C        -1.244334       0.155926      -0.364197       6    12.011  QM
    2  C        -0.261232       1.109957       0.259486       6    12.011  QM
    3  C        -1.478364      -1.064618       0.165365       6    12.011  QM
    4  H        -0.391660       1.110190       1.357622       1     1.008  QM
    5  H        -0.420190       2.146356      -0.087790       1     1.008  QM
    6  H        -2.088563      -1.817677      -0.346363       1     1.008  QM
    7  H        -1.649133       0.397154      -1.358047       1     1.008  QM
    8  H        -1.086437      -1.335404       1.154636       1     1.008  QM
    9  H         0.667602      -1.456763      -0.098592       1     1.008  QM
   10  C         1.555782      -0.817349       0.012156       6    12.011  QM
   11  C         1.208431       0.686628      -0.092067       6    12.011  QM
   12  H         1.888996       1.272037       0.553149       1     1.008  QM
   13  H         1.409696       1.024816      -1.125292       1     1.008  QM
   14  H         2.251169      -1.110005      -0.793380       1     1.008  QM
   15  H         2.036727      -1.071174       0.973174       1     1.008  QM


 RMSQ FORCE :   0.0021923  MAXIMUM :   0.0000100  CONVERGED :NO 
 MAX FORCE  :   0.0101187  MAXIMUM :   0.0000150  CONVERGED :NO 

 NUMBER OF CONSTRAINED OPTIMIZATION CYCLES: 12
 
 TOTAL ENERGY = -196.238648355571
 
 
 CURRENT SPLINE LENGTH: 0.053 AMU^1/2*ANGSTROM
 IRC COORDINATE: 2.381 AMU^1/2*ANGSTROM

  ANGLE =       0.03  COS_ANGLE =       1.00


 IRC COORDINATES OF STEP 46 IN ANGSTROM

  NO.  ATOM        X              Y              Z        Z-ATOM   MASS   TYPE

    1  C        -1.244076       0.154779      -0.364118       6    12.011  QM
    2  C        -0.259202       1.106416       0.260992       6    12.011  QM
    3  C        -1.486224      -1.064107       0.165410       6    12.011  QM
    4  H        -0.387572       1.102066       1.359384       1     1.008  QM
    5  H        -0.420624       2.143973      -0.081735       1     1.008  QM
    6  H        -2.102695      -1.812290      -0.345875       1     1.008  QM
    7  H        -1.649226       0.399394      -1.357002       1     1.008  QM
    8  H        -1.093414      -1.338725       1.153307       1     1.008  QM
    9  H         0.675506      -1.456633      -0.109087       1     1.008  QM
   10  C         1.560558      -0.814721       0.013339       6    12.011  QM
   11  C         1.209408       0.687613      -0.095064       6    12.011  QM
   12  H         1.891152       1.277237       0.545083       1     1.008  QM
   13  H         1.405383       1.022335      -1.130509       1     1.008  QM
   14  H         2.267937      -1.104072      -0.782858       1     1.008  QM
   15  H         2.029636      -1.067066       0.980636       1     1.008  QM


 RMSQ FORCE :   0.0021156  MAXIMUM :   0.0000100  CONVERGED :NO 
 MAX FORCE  :   0.0096608  MAXIMUM :   0.0000150  CONVERGED :NO 

 NUMBER OF CONSTRAINED OPTIMIZATION CYCLES: 7
 
 TOTAL ENERGY = -196.239196858939
 
 
 CURRENT SPLINE LENGTH: 0.053 AMU^1/2*ANGSTROM
 IRC COORDINATE: 2.434 AMU^1/2*ANGSTROM

  ANGLE =       0.03  COS_ANGLE =       1.00


 IRC COORDINATES OF STEP 47 IN ANGSTROM

  NO.  ATOM        X              Y              Z        Z-ATOM   MASS   TYPE

    1  C        -1.243898       0.153674      -0.363959       6    12.011  QM
    2  C        -0.257215       1.102896       0.262552       6    12.011  QM
    3  C        -1.493938      -1.063593       0.165410       6    12.011  QM
    4  H        -0.383297       1.093831       1.361212       1     1.008  QM
    5  H        -0.421137       2.141653      -0.075482       1     1.008  QM
    6  H        -2.116273      -1.807050      -0.345632       1     1.008  QM
    7  H        -1.649123       0.401576      -1.356025       1     1.008  QM
    8  H        -1.100591      -1.341973       1.152075       1     1.008  QM
    9  H         0.683476      -1.456383      -0.119878       1     1.008  QM
   10  C         1.565256      -0.812103       0.014559       6    12.011  QM
   11  C         1.210420       0.688575      -0.098196       6    12.011  QM
   12  H         1.893370       1.282418       0.536822       1     1.008  QM
   13  H         1.401080       1.019726      -1.135861       1     1.008  QM
   14  H         2.284824      -1.098248      -0.771819       1     1.008  QM
   15  H         2.021849      -1.063049       0.988233       1     1.008  QM


 RMSQ FORCE :   0.0020438  MAXIMUM :   0.0000100  CONVERGED :NO 
 MAX FORCE  :   0.0092354  MAXIMUM :   0.0000150  CONVERGED :NO 

 NUMBER OF CONSTRAINED OPTIMIZATION CYCLES: 6
 
 TOTAL ENERGY = -196.239730898946
 
 
 CURRENT SPLINE LENGTH: 0.053 AMU^1/2*ANGSTROM
 IRC COORDINATE: 2.487 AMU^1/2*ANGSTROM

  ANGLE =       0.03  COS_ANGLE =       1.00


 IRC COORDINATES OF STEP 48 IN ANGSTROM

  NO.  ATOM        X              Y              Z        Z-ATOM   MASS   TYPE

    1  C        -1.243788       0.152614      -0.363730       6    12.011  QM
    2  C        -0.255252       1.099398       0.264157       6    12.011  QM
    3  C        -1.501519      -1.063084       0.165370       6    12.011  QM
    4  H        -0.378879       1.085512       1.363090       1     1.008  QM
    5  H        -0.421719       2.139354      -0.069049       1     1.008  QM
    6  H        -2.129360      -1.801941      -0.345629       1     1.008  QM
    7  H        -1.648875       0.403712      -1.355082       1     1.008  QM
    8  H        -1.107912      -1.345119       1.150917       1     1.008  QM
    9  H         0.691530      -1.456081      -0.130931       1     1.008  QM
   10  C         1.569880      -0.809495       0.015814       6    12.011  QM
   11  C         1.211462       0.689520      -0.101438       6    12.011  QM
   12  H         1.895592       1.287590       0.528367       1     1.008  QM
   13  H         1.396753       1.016961      -1.141336       1     1.008  QM
   14  H         2.301738      -1.092491      -0.760295       1     1.008  QM
   15  H         2.013456      -1.059119       0.995882       1     1.008  QM


 RMSQ FORCE :   0.0019748  MAXIMUM :   0.0000100  CONVERGED :NO 
 MAX FORCE  :   0.0088356  MAXIMUM :   0.0000150  CONVERGED :NO 

 NUMBER OF CONSTRAINED OPTIMIZATION CYCLES: 13
 
 TOTAL ENERGY = -196.240251362514
 
 
 CURRENT SPLINE LENGTH: 0.053 AMU^1/2*ANGSTROM
 IRC COORDINATE: 2.540 AMU^1/2*ANGSTROM

  ANGLE =       0.03  COS_ANGLE =       1.00


 IRC COORDINATES OF STEP 49 IN ANGSTROM

  NO.  ATOM        X              Y              Z        Z-ATOM   MASS   TYPE

    1  C        -1.243731       0.151605      -0.363433       6    12.011  QM
    2  C        -0.253310       1.095913       0.265799       6    12.011  QM
    3  C        -1.508951      -1.062574       0.165294       6    12.011  QM
    4  H        -0.374281       1.077065       1.364980       1     1.008  QM
    5  H        -0.422367       2.137089      -0.062381       1     1.008  QM
    6  H        -2.141878      -1.796907      -0.345806       1     1.008  QM
    7  H        -1.648433       0.405756      -1.354167       1     1.008  QM
    8  H        -1.115396      -1.348164       1.149869       1     1.008  QM
    9  H         0.699723      -1.455737      -0.142234       1     1.008  QM
   10  C         1.574404      -0.806896       0.017093       6    12.011  QM
   11  C         1.212509       0.690435      -0.104798       6    12.011  QM
   12  H         1.897786       1.292744       0.519769       1     1.008  QM
   13  H         1.392438       1.014092      -1.146897       1     1.008  QM
   14  H         2.318702      -1.086753      -0.748207       1     1.008  QM
   15  H         2.004419      -1.055229       1.003569       1     1.008  QM


 RMSQ FORCE :   0.0019073  MAXIMUM :   0.0000100  CONVERGED :NO 
 MAX FORCE  :   0.0084283  MAXIMUM :   0.0000150  CONVERGED :NO 

 NUMBER OF CONSTRAINED OPTIMIZATION CYCLES: 15
 
 TOTAL ENERGY = -196.240758921603
 
 
 CURRENT SPLINE LENGTH: 0.053 AMU^1/2*ANGSTROM
 IRC COORDINATE: 2.593 AMU^1/2*ANGSTROM

  ANGLE =       0.03  COS_ANGLE =       1.00


 IRC COORDINATES OF STEP 50 IN ANGSTROM

  NO.  ATOM        X              Y              Z        Z-ATOM   MASS   TYPE

    1  C        -1.243703       0.150624      -0.363075       6    12.011  QM
    2  C        -0.251374       1.092458       0.267491       6    12.011  QM
    3  C        -1.516250      -1.062054       0.165187       6    12.011  QM
    4  H        -0.369540       1.068586       1.366919       1     1.008  QM
    5  H        -0.423024       2.134886      -0.055623       1     1.008  QM
    6  H        -2.154024      -1.792076      -0.346209       1     1.008  QM
    7  H        -1.647884       0.407819      -1.353322       1     1.008  QM
    8  H        -1.122911      -1.351140       1.148856       1     1.008  QM
    9  H         0.708087      -1.455353      -0.153761       1     1.008  QM
   10  C         1.578843      -0.804312       0.018405       6    12.011  QM
   11  C         1.213528       0.691324      -0.108258       6    12.011  QM
   12  H         1.899995       1.297853       0.511052       1     1.008  QM
   13  H         1.388073       1.011109      -1.152573       1     1.008  QM
   14  H         2.335710      -1.081036      -0.735720       1     1.008  QM
   15  H         1.994807      -1.051416       1.011302       1     1.008  QM


 RMSQ FORCE :   0.0018469  MAXIMUM :   0.0000100  CONVERGED :NO 
 MAX FORCE  :   0.0080865  MAXIMUM :   0.0000150  CONVERGED :NO 

 NUMBER OF CONSTRAINED OPTIMIZATION CYCLES: 8
 
 TOTAL ENERGY = -196.241254126545
 
 
 CURRENT SPLINE LENGTH: 0.053 AMU^1/2*ANGSTROM
 IRC COORDINATE: 2.646 AMU^1/2*ANGSTROM

  ANGLE =       0.03  COS_ANGLE =       1.00


 IRC COORDINATES OF STEP 51 IN ANGSTROM

  NO.  ATOM        X              Y              Z        Z-ATOM   MASS   TYPE

    1  C        -1.243677       0.149689      -0.362678       6    12.011  QM
    2  C        -0.249427       1.089009       0.269210       6    12.011  QM
    3  C        -1.523393      -1.061516       0.165061       6    12.011  QM
    4  H        -0.364659       1.060112       1.368862       1     1.008  QM
    5  H        -0.423672       2.132582      -0.048751       1     1.008  QM
    6  H        -2.165638      -1.787243      -0.346732       1     1.008  QM
    7  H        -1.647141       0.409875      -1.352412       1     1.008  QM
    8  H        -1.130426      -1.354071       1.147888       1     1.008  QM
    9  H         0.716602      -1.455044      -0.165655       1     1.008  QM
   10  C         1.583179      -0.801726       0.019736       6    12.011  QM
   11  C         1.214475       0.692163      -0.111786       6    12.011  QM
   12  H         1.902098       1.302855       0.502114       1     1.008  QM
   13  H         1.383622       1.007953      -1.158264       1     1.008  QM
   14  H         2.352681      -1.075160      -0.722647       1     1.008  QM
   15  H         1.984550      -1.047611       1.018951       1     1.008  QM


 RMSQ FORCE :   0.0017812  MAXIMUM :   0.0000100  CONVERGED :NO 
 MAX FORCE  :   0.0077101  MAXIMUM :   0.0000150  CONVERGED :NO 

 NUMBER OF CONSTRAINED OPTIMIZATION CYCLES: 15
 
 TOTAL ENERGY = -196.241737295134
 
 
 CURRENT SPLINE LENGTH: 0.053 AMU^1/2*ANGSTROM
 IRC COORDINATE: 2.699 AMU^1/2*ANGSTROM

  ANGLE =       0.03  COS_ANGLE =       1.00


 IRC COORDINATES OF STEP 52 IN ANGSTROM

  NO.  ATOM        X              Y              Z        Z-ATOM   MASS   TYPE

    1  C        -1.243633       0.148780      -0.362227       6    12.011  QM
    2  C        -0.247490       1.085570       0.270975       6    12.011  QM
    3  C        -1.530392      -1.060980       0.164887       6    12.011  QM
    4  H        -0.359662       1.051495       1.370839       1     1.008  QM
    5  H        -0.424289       2.130395      -0.041729       1     1.008  QM
    6  H        -2.177095      -1.782501      -0.347349       1     1.008  QM
    7  H        -1.646356       0.411875      -1.351571       1     1.008  QM
    8  H        -1.137987      -1.356888       1.146958       1     1.008  QM
    9  H         0.725346      -1.454736      -0.177596       1     1.008  QM
   10  C         1.587387      -0.799131       0.021096       6    12.011  QM
   11  C         1.215399       0.692985      -0.115406       6    12.011  QM
   12  H         1.904251       1.307882       0.493049       1     1.008  QM
   13  H         1.379080       1.004656      -1.164094       1     1.008  QM
   14  H         2.369586      -1.069330      -0.709185       1     1.008  QM
   15  H         1.973811      -1.043890       1.026576       1     1.008  QM


 RMSQ FORCE :   0.0017245  MAXIMUM :   0.0000100  CONVERGED :NO 
 MAX FORCE  :   0.0073979  MAXIMUM :   0.0000150  CONVERGED :NO 

 NUMBER OF CONSTRAINED OPTIMIZATION CYCLES: 12
 
 TOTAL ENERGY = -196.242208660587
 
 
 CURRENT SPLINE LENGTH: 0.053 AMU^1/2*ANGSTROM
 IRC COORDINATE: 2.752 AMU^1/2*ANGSTROM

  ANGLE =       0.02  COS_ANGLE =       1.00


 IRC COORDINATES OF STEP 53 IN ANGSTROM

  NO.  ATOM        X              Y              Z        Z-ATOM   MASS   TYPE

    1  C        -1.243610       0.147910      -0.361718       6    12.011  QM
    2  C        -0.245566       1.082154       0.272748       6    12.011  QM
    3  C        -1.537280      -1.060432       0.164698       6    12.011  QM
    4  H        -0.354551       1.042842       1.372800       1     1.008  QM
    5  H        -0.424966       2.128196      -0.034598       1     1.008  QM
    6  H        -2.188159      -1.777770      -0.348164       1     1.008  QM
    7  H        -1.645402       0.413831      -1.350749       1     1.008  QM
    8  H        -1.145702      -1.359643       1.146111       1     1.008  QM
    9  H         0.734331      -1.454486      -0.189662       1     1.008  QM
   10  C         1.591546      -0.796548       0.022463       6    12.011  QM
   11  C         1.216286       0.693764      -0.119085       6    12.011  QM
   12  H         1.906316       1.312830       0.483900       1     1.008  QM
   13  H         1.374534       1.001266      -1.169926       1     1.008  QM
   14  H         2.386423      -1.063416      -0.695300       1     1.008  QM
   15  H         1.962640      -1.040181       1.034063       1     1.008  QM


 RMSQ FORCE :   0.0016687  MAXIMUM :   0.0000100  CONVERGED :NO 
 MAX FORCE  :   0.0070952  MAXIMUM :   0.0000150  CONVERGED :NO 

 NUMBER OF CONSTRAINED OPTIMIZATION CYCLES: 11
 
 TOTAL ENERGY = -196.242668167977
 
 
 CURRENT SPLINE LENGTH: 0.053 AMU^1/2*ANGSTROM
 IRC COORDINATE: 2.805 AMU^1/2*ANGSTROM

  ANGLE =       0.02  COS_ANGLE =       1.00


 IRC COORDINATES OF STEP 54 IN ANGSTROM

  NO.  ATOM        X              Y              Z        Z-ATOM   MASS   TYPE

    1  C        -1.243601       0.147058      -0.361189       6    12.011  QM
    2  C        -0.243649       1.078784       0.274565       6    12.011  QM
    3  C        -1.544069      -1.059888       0.164485       6    12.011  QM
    4  H        -0.349331       1.034142       1.374780       1     1.008  QM
    5  H        -0.425646       2.126016      -0.027317       1     1.008  QM
    6  H        -2.198884      -1.773121      -0.349049       1     1.008  QM
    7  H        -1.644305       0.415746      -1.349940       1     1.008  QM
    8  H        -1.153432      -1.362338       1.145304       1     1.008  QM
    9  H         0.743526      -1.454286      -0.201833       1     1.008  QM
   10  C         1.595641      -0.793992       0.023846       6    12.011  QM
   11  C         1.217149       0.694536      -0.122833       6    12.011  QM
   12  H         1.908354       1.317715       0.474616       1     1.008  QM
   13  H         1.369945       0.997781      -1.175797       1     1.008  QM
   14  H         2.403104      -1.057489      -0.680975       1     1.008  QM
   15  H         1.951045      -1.036519       1.041407       1     1.008  QM


 RMSQ FORCE :   0.0016115  MAXIMUM :   0.0000100  CONVERGED :NO 
 MAX FORCE  :   0.0067807  MAXIMUM :   0.0000150  CONVERGED :NO 

 NUMBER OF CONSTRAINED OPTIMIZATION CYCLES: 4
 
 TOTAL ENERGY = -196.243115634086
 
 
 CURRENT SPLINE LENGTH: 0.053 AMU^1/2*ANGSTROM
 IRC COORDINATE: 2.858 AMU^1/2*ANGSTROM

  ANGLE =       0.02  COS_ANGLE =       1.00


 IRC COORDINATES OF STEP 55 IN ANGSTROM

  NO.  ATOM        X              Y              Z        Z-ATOM   MASS   TYPE

    1  C        -1.243567       0.146239      -0.360608       6    12.011  QM
    2  C        -0.241715       1.075388       0.276387       6    12.011  QM
    3  C        -1.550740      -1.059311       0.164250       6    12.011  QM
    4  H        -0.343991       1.025394       1.376733       1     1.008  QM
    5  H        -0.426304       2.123800      -0.019964       1     1.008  QM
    6  H        -2.209350      -1.768494      -0.350082       1     1.008  QM
    7  H        -1.643111       0.417654      -1.349132       1     1.008  QM
    8  H        -1.161237      -1.364968       1.144549       1     1.008  QM
    9  H         0.753011      -1.454152      -0.214074       1     1.008  QM
   10  C         1.599641      -0.791411       0.025245       6    12.011  QM
   11  C         1.217938       0.695256      -0.126631       6    12.011  QM
   12  H         1.910275       1.322528       0.465279       1     1.008  QM
   13  H         1.365318       0.994203      -1.181676       1     1.008  QM
   14  H         2.419648      -1.051430      -0.666300       1     1.008  QM
   15  H         1.939090      -1.032838       1.048593       1     1.008  QM


 RMSQ FORCE :   0.0015578  MAXIMUM :   0.0000100  CONVERGED :NO 
 MAX FORCE  :   0.0065032  MAXIMUM :   0.0000150  CONVERGED :NO 

 NUMBER OF CONSTRAINED OPTIMIZATION CYCLES: 12
 
 TOTAL ENERGY = -196.243550765363
 
 
 CURRENT SPLINE LENGTH: 0.053 AMU^1/2*ANGSTROM
 IRC COORDINATE: 2.910 AMU^1/2*ANGSTROM

  ANGLE =       0.02  COS_ANGLE =       1.00


 IRC COORDINATES OF STEP 56 IN ANGSTROM

  NO.  ATOM        X              Y              Z        Z-ATOM   MASS   TYPE

    1  C        -1.243528       0.145434      -0.360008       6    12.011  QM
    2  C        -0.239785       1.072012       0.278233       6    12.011  QM
    3  C        -1.557344      -1.058728       0.164007       6    12.011  QM
    4  H        -0.338558       1.016611       1.378687       1     1.008  QM
    5  H        -0.426973       2.121590      -0.012532       1     1.008  QM
    6  H        -2.219578      -1.763896      -0.351216       1     1.008  QM
    7  H        -1.641800       0.419543      -1.348358       1     1.008  QM
    8  H        -1.169105      -1.367533       1.143825       1     1.008  QM
    9  H         0.762748      -1.454049      -0.226299       1     1.008  QM
   10  C         1.603599      -0.788842       0.026652       6    12.011  QM
   11  C         1.218698       0.695959      -0.130471       6    12.011  QM
   12  H         1.912159       1.327314       0.455853       1     1.008  QM
   13  H         1.360657       0.990533      -1.187570       1     1.008  QM
   14  H         2.435978      -1.045282      -0.651300       1     1.008  QM
   15  H         1.926852      -1.029210       1.055553       1     1.008  QM


 RMSQ FORCE :   0.0015047  MAXIMUM :   0.0000100  CONVERGED :NO 
 MAX FORCE  :   0.0062325  MAXIMUM :   0.0000150  CONVERGED :NO 

 NUMBER OF CONSTRAINED OPTIMIZATION CYCLES: 4
 
 TOTAL ENERGY = -196.243973219432
 
 
 CURRENT SPLINE LENGTH: 0.053 AMU^1/2*ANGSTROM
 IRC COORDINATE: 2.963 AMU^1/2*ANGSTROM

  ANGLE =       0.02  COS_ANGLE =       1.00


 IRC COORDINATES OF STEP 57 IN ANGSTROM

  NO.  ATOM        X              Y              Z        Z-ATOM   MASS   TYPE

    1  C        -1.243478       0.144644      -0.359374       6    12.011  QM
    2  C        -0.237859       1.068644       0.280101       6    12.011  QM
    3  C        -1.563863      -1.058117       0.163743       6    12.011  QM
    4  H        -0.333037       1.007790       1.380627       1     1.008  QM
    5  H        -0.427620       2.119373      -0.004995       1     1.008  QM
    6  H        -2.229526      -1.759343      -0.352448       1     1.008  QM
    7  H        -1.640337       0.421377      -1.347597       1     1.008  QM
    8  H        -1.177054      -1.370031       1.143168       1     1.008  QM
    9  H         0.772756      -1.454050      -0.238536       1     1.008  QM
   10  C         1.607497      -0.786271       0.028064       6    12.011  QM
   11  C         1.219408       0.696629      -0.134364       6    12.011  QM
   12  H         1.913945       1.332024       0.446385       1     1.008  QM
   13  H         1.355982       0.986832      -1.193460       1     1.008  QM
   14  H         2.452154      -1.039084      -0.635959       1     1.008  QM
   15  H         1.914326      -1.025572       1.062322       1     1.008  QM


 RMSQ FORCE :   0.0014516  MAXIMUM :   0.0000100  CONVERGED :NO 
 MAX FORCE  :   0.0059693  MAXIMUM :   0.0000150  CONVERGED :NO 

 NUMBER OF CONSTRAINED OPTIMIZATION CYCLES: 12
 
 TOTAL ENERGY = -196.244382651054
 
 
 CURRENT SPLINE LENGTH: 0.053 AMU^1/2*ANGSTROM
 IRC COORDINATE: 3.016 AMU^1/2*ANGSTROM

  ANGLE =       0.03  COS_ANGLE =       1.00


 IRC COORDINATES OF STEP 58 IN ANGSTROM

  NO.  ATOM        X              Y              Z        Z-ATOM   MASS   TYPE

    1  C        -1.243402       0.143866      -0.358706       6    12.011  QM
    2  C        -0.235930       1.065264       0.281977       6    12.011  QM
    3  C        -1.570302      -1.057474       0.163469       6    12.011  QM
    4  H        -0.327444       0.998933       1.382541       1     1.008  QM
    5  H        -0.428271       2.117149       0.002601       1     1.008  QM
    6  H        -2.239300      -1.754814      -0.353803       1     1.008  QM
    7  H        -1.638772       0.423185      -1.346883       1     1.008  QM
    8  H        -1.185094      -1.372455       1.142553       1     1.008  QM
    9  H         0.783070      -1.454117      -0.250750       1     1.008  QM
   10  C         1.611339      -0.783693       0.029480       6    12.011  QM
   11  C         1.220059       0.697266      -0.138289       6    12.011  QM
   12  H         1.915662       1.336701       0.436888       1     1.008  QM
   13  H         1.351287       0.983082      -1.199350       1     1.008  QM
   14  H         2.468151      -1.032797      -0.620329       1     1.008  QM
   15  H         1.901570      -1.021952       1.068852       1     1.008  QM


 RMSQ FORCE :   0.0014018  MAXIMUM :   0.0000100  CONVERGED :NO 
 MAX FORCE  :   0.0057498  MAXIMUM :   0.0000150  CONVERGED :NO 

 NUMBER OF CONSTRAINED OPTIMIZATION CYCLES: 21
 
 TOTAL ENERGY = -196.244778742229
 
 
 CURRENT SPLINE LENGTH: 0.053 AMU^1/2*ANGSTROM
 IRC COORDINATE: 3.069 AMU^1/2*ANGSTROM

  ANGLE =       0.02  COS_ANGLE =       1.00


 IRC COORDINATES OF STEP 59 IN ANGSTROM

  NO.  ATOM        X              Y              Z        Z-ATOM   MASS   TYPE

    1  C        -1.243315       0.143101      -0.358034       6    12.011  QM
    2  C        -0.234004       1.061898       0.283875       6    12.011  QM
    3  C        -1.576708      -1.056826       0.163185       6    12.011  QM
    4  H        -0.321774       0.990027       1.384434       1     1.008  QM
    5  H        -0.428911       2.114868       0.010299       1     1.008  QM
    6  H        -2.248830      -1.750246      -0.355183       1     1.008  QM
    7  H        -1.637071       0.424943      -1.346147       1     1.008  QM
    8  H        -1.193211      -1.374800       1.141987       1     1.008  QM
    9  H         0.793648      -1.454253      -0.262866       1     1.008  QM
   10  C         1.615170      -0.781118       0.030897       6    12.011  QM
   11  C         1.220682       0.697891      -0.142250       6    12.011  QM
   12  H         1.917254       1.341291       0.427328       1     1.008  QM
   13  H         1.346568       0.979282      -1.205199       1     1.008  QM
   14  H         2.483804      -1.026425      -0.604406       1     1.008  QM
   15  H         1.888646      -1.018353       1.075118       1     1.008  QM


 RMSQ FORCE :   0.0013468  MAXIMUM :   0.0000100  CONVERGED :NO 
 MAX FORCE  :   0.0054832  MAXIMUM :   0.0000150  CONVERGED :NO 

 NUMBER OF CONSTRAINED OPTIMIZATION CYCLES: 29
 
 TOTAL ENERGY = -196.245161222661
 
 
 CURRENT SPLINE LENGTH: 0.053 AMU^1/2*ANGSTROM
 IRC COORDINATE: 3.122 AMU^1/2*ANGSTROM

  ANGLE =       0.02  COS_ANGLE =       1.00


 IRC COORDINATES OF STEP 60 IN ANGSTROM

  NO.  ATOM        X              Y              Z        Z-ATOM   MASS   TYPE

    1  C        -1.243234       0.142354      -0.357340       6    12.011  QM
    2  C        -0.232078       1.058514       0.285780       6    12.011  QM
    3  C        -1.583085      -1.056156       0.162898       6    12.011  QM
    4  H        -0.315999       0.981052       1.386294       1     1.008  QM
    5  H        -0.429511       2.112538       0.018066       1     1.008  QM
    6  H        -2.258184      -1.745746      -0.356683       1     1.008  QM
    7  H        -1.635216       0.426651      -1.345480       1     1.008  QM
    8  H        -1.201434      -1.377038       1.141490       1     1.008  QM
    9  H         0.804502      -1.454455      -0.274839       1     1.008  QM
   10  C         1.618979      -0.778533       0.032318       6    12.011  QM
   11  C         1.221285       0.698497      -0.146243       6    12.011  QM
   12  H         1.918731       1.345836       0.417817       1     1.008  QM
   13  H         1.341869       0.975497      -1.211020       1     1.008  QM
   14  H         2.499226      -1.019980      -0.588295       1     1.008  QM
   15  H         1.875624      -1.014715       1.081100       1     1.008  QM


 RMSQ FORCE :   0.0012932  MAXIMUM :   0.0000100  CONVERGED :NO 
 MAX FORCE  :   0.0052344  MAXIMUM :   0.0000150  CONVERGED :NO 

 NUMBER OF CONSTRAINED OPTIMIZATION CYCLES: 15
 
 TOTAL ENERGY = -196.245529756878
 
 
 CURRENT SPLINE LENGTH: 0.053 AMU^1/2*ANGSTROM
 IRC COORDINATE: 3.175 AMU^1/2*ANGSTROM

  ANGLE =       0.03  COS_ANGLE =       1.00


 IRC COORDINATES OF STEP 61 IN ANGSTROM

  NO.  ATOM        X              Y              Z        Z-ATOM   MASS   TYPE

    1  C        -1.243123       0.141637      -0.356659       6    12.011  QM
    2  C        -0.230153       1.055131       0.287690       6    12.011  QM
    3  C        -1.589440      -1.055498       0.162639       6    12.011  QM
    4  H        -0.310154       0.971888       1.388119       1     1.008  QM
    5  H        -0.430093       2.110215       0.025862       1     1.008  QM
    6  H        -2.267515      -1.741013      -0.358300       1     1.008  QM
    7  H        -1.633212       0.428330      -1.344872       1     1.008  QM
    8  H        -1.209722      -1.379229       1.141064       1     1.008  QM
    9  H         0.815660      -1.454797      -0.286647       1     1.008  QM
   10  C         1.622797      -0.775978       0.033745       6    12.011  QM
   11  C         1.221841       0.699101      -0.150270       6    12.011  QM
   12  H         1.920003       1.350282       0.408431       1     1.008  QM
   13  H         1.337137       0.971695      -1.216822       1     1.008  QM
   14  H         2.514311      -1.013288      -0.572070       1     1.008  QM
   15  H         1.862543      -1.011008       1.086837       1     1.008  QM


 RMSQ FORCE :   0.0012374  MAXIMUM :   0.0000100  CONVERGED :NO 
 MAX FORCE  :   0.0049573  MAXIMUM :   0.0000150  CONVERGED :NO 

 NUMBER OF CONSTRAINED OPTIMIZATION CYCLES: 12
 
 TOTAL ENERGY = -196.245884004654
 
 
 CURRENT SPLINE LENGTH: 0.053 AMU^1/2*ANGSTROM
 IRC COORDINATE: 3.228 AMU^1/2*ANGSTROM

  ANGLE =       0.04  COS_ANGLE =       1.00


 IRC COORDINATES OF STEP 62 IN ANGSTROM

  NO.  ATOM        X              Y              Z        Z-ATOM   MASS   TYPE

    1  C        -1.242977       0.140832      -0.355930       6    12.011  QM
    2  C        -0.228226       1.051729       0.289613       6    12.011  QM
    3  C        -1.595792      -1.054734       0.162318       6    12.011  QM
    4  H        -0.304311       0.962910       1.389922       1     1.008  QM
    5  H        -0.430726       2.107861       0.033762       1     1.008  QM
    6  H        -2.276775      -1.736563      -0.359871       1     1.008  QM
    7  H        -1.631217       0.429953      -1.344256       1     1.008  QM
    8  H        -1.218266      -1.381356       1.140631       1     1.008  QM
    9  H         0.827135      -1.455054      -0.298240       1     1.008  QM
   10  C         1.626584      -0.773364       0.035160       6    12.011  QM
   11  C         1.222372       0.699677      -0.154281       6    12.011  QM
   12  H         1.921419       1.354826       0.398796       1     1.008  QM
   13  H         1.332437       0.967860      -1.222573       1     1.008  QM
   14  H         2.529235      -1.006774      -0.555686       1     1.008  QM
   15  H         1.849585      -1.007488       1.092213       1     1.008  QM


 RMSQ FORCE :   0.0011916  MAXIMUM :   0.0000100  CONVERGED :NO 
 MAX FORCE  :   0.0047944  MAXIMUM :   0.0000150  CONVERGED :NO 

 NUMBER OF CONSTRAINED OPTIMIZATION CYCLES: 25
 
 TOTAL ENERGY = -196.246223770139
 
 
 CURRENT SPLINE LENGTH: 0.053 AMU^1/2*ANGSTROM
 IRC COORDINATE: 3.281 AMU^1/2*ANGSTROM

  ANGLE =       0.02  COS_ANGLE =       1.00


 IRC COORDINATES OF STEP 63 IN ANGSTROM

  NO.  ATOM        X              Y              Z        Z-ATOM   MASS   TYPE

    1  C        -1.242820       0.140056      -0.355202       6    12.011  QM
    2  C        -0.226310       1.048294       0.291545       6    12.011  QM
    3  C        -1.602158      -1.053945       0.162012       6    12.011  QM
    4  H        -0.298434       0.953840       1.391699       1     1.008  QM
    5  H        -0.431354       2.105459       0.041719       1     1.008  QM
    6  H        -2.285811      -1.732033      -0.361556       1     1.008  QM
    7  H        -1.628963       0.431475      -1.343734       1     1.008  QM
    8  H        -1.227013      -1.383342       1.140297       1     1.008  QM
    9  H         0.838858      -1.455440      -0.309610       1     1.008  QM
   10  C         1.630419      -0.770743       0.036564       6    12.011  QM
   11  C         1.222859       0.700228      -0.158309       6    12.011  QM
   12  H         1.922661       1.359301       0.389241       1     1.008  QM
   13  H         1.327736       0.964034      -1.228288       1     1.008  QM
   14  H         2.543810      -1.000140      -0.539210       1     1.008  QM
   15  H         1.836717      -1.003910       1.097285       1     1.008  QM


 RMSQ FORCE :   0.0011390  MAXIMUM :   0.0000100  CONVERGED :NO 
 MAX FORCE  :   0.0045927  MAXIMUM :   0.0000150  CONVERGED :NO 

 NUMBER OF CONSTRAINED OPTIMIZATION CYCLES: 32
 
 TOTAL ENERGY = -196.246548625128
 
 
 CURRENT SPLINE LENGTH: 0.053 AMU^1/2*ANGSTROM
 IRC COORDINATE: 3.334 AMU^1/2*ANGSTROM

  ANGLE =       0.02  COS_ANGLE =       1.00


 IRC COORDINATES OF STEP 64 IN ANGSTROM

  NO.  ATOM        X              Y              Z        Z-ATOM   MASS   TYPE

    1  C        -1.242649       0.139266      -0.354515       6    12.011  QM
    2  C        -0.224411       1.044863       0.293506       6    12.011  QM
    3  C        -1.608577      -1.053139       0.161727       6    12.011  QM
    4  H        -0.292541       0.944656       1.393434       1     1.008  QM
    5  H        -0.431978       2.103037       0.049715       1     1.008  QM
    6  H        -2.294911      -1.727452      -0.363283       1     1.008  QM
    7  H        -1.626602       0.432969      -1.343305       1     1.008  QM
    8  H        -1.235884      -1.385203       1.140055       1     1.008  QM
    9  H         0.850877      -1.455889      -0.320653       1     1.008  QM
   10  C         1.634318      -0.768143       0.037960       6    12.011  QM
   11  C         1.223344       0.700790      -0.162338       6    12.011  QM
   12  H         1.923802       1.363777       0.379732       1     1.008  QM
   13  H         1.322985       0.960208      -1.233969       1     1.008  QM
   14  H         2.558056      -0.993398      -0.522792       1     1.008  QM
   15  H         1.824045      -1.000327       1.102056       1     1.008  QM


 RMSQ FORCE :   0.0010885  MAXIMUM :   0.0000100  CONVERGED :NO 
 MAX FORCE  :   0.0043924  MAXIMUM :   0.0000150  CONVERGED :NO 

 NUMBER OF CONSTRAINED OPTIMIZATION CYCLES: 32
 
 TOTAL ENERGY = -196.246858261743
 
 
 CURRENT SPLINE LENGTH: 0.053 AMU^1/2*ANGSTROM
 IRC COORDINATE: 3.387 AMU^1/2*ANGSTROM

  ANGLE =       0.03  COS_ANGLE =       1.00


 IRC COORDINATES OF STEP 65 IN ANGSTROM

  NO.  ATOM        X              Y              Z        Z-ATOM   MASS   TYPE

    1  C        -1.242437       0.138450      -0.353794       6    12.011  QM
    2  C        -0.222507       1.041368       0.295438       6    12.011  QM
    3  C        -1.615025      -1.052254       0.161427       6    12.011  QM
    4  H        -0.286599       0.935460       1.395132       1     1.008  QM
    5  H        -0.432550       2.100430       0.057774       1     1.008  QM
    6  H        -2.303894      -1.722751      -0.365058       1     1.008  QM
    7  H        -1.624012       0.434303      -1.342855       1     1.008  QM
    8  H        -1.245064      -1.386993       1.139896       1     1.008  QM
    9  H         0.863149      -1.456383      -0.331388       1     1.008  QM
   10  C         1.638242      -0.765490       0.039341       6    12.011  QM
   11  C         1.223774       0.701320      -0.166359       6    12.011  QM
   12  H         1.924752       1.368156       0.370240       1     1.008  QM
   13  H         1.318293       0.956431      -1.239499       1     1.008  QM
   14  H         2.571927      -0.986530      -0.506362       1     1.008  QM
   15  H         1.811635      -0.996720       1.106492       1     1.008  QM


 RMSQ FORCE :   0.0010376  MAXIMUM :   0.0000100  CONVERGED :NO 
 MAX FORCE  :   0.0041853  MAXIMUM :   0.0000150  CONVERGED :NO 

 NUMBER OF CONSTRAINED OPTIMIZATION CYCLES: 16
 
 TOTAL ENERGY = -196.247152366113
 
 
 CURRENT SPLINE LENGTH: 0.053 AMU^1/2*ANGSTROM
 IRC COORDINATE: 3.440 AMU^1/2*ANGSTROM

  ANGLE =       0.02  COS_ANGLE =       1.00


 IRC COORDINATES OF STEP 66 IN ANGSTROM

  NO.  ATOM        X              Y              Z        Z-ATOM   MASS   TYPE

    1  C        -1.242218       0.137617      -0.353098       6    12.011  QM
    2  C        -0.220620       1.037844       0.297382       6    12.011  QM
    3  C        -1.621550      -1.051337       0.161145       6    12.011  QM
    4  H        -0.280658       0.926167       1.396770       1     1.008  QM
    5  H        -0.433155       2.097837       0.065876       1     1.008  QM
    6  H        -2.312903      -1.718040      -0.366924       1     1.008  QM
    7  H        -1.621260       0.435541      -1.342565       1     1.008  QM
    8  H        -1.254530      -1.388618       1.139846       1     1.008  QM
    9  H         0.875657      -1.456930      -0.341733       1     1.008  QM
   10  C         1.642251      -0.762833       0.040709       6    12.011  QM
   11  C         1.224199       0.701853      -0.170364       6    12.011  QM
   12  H         1.925633       1.372581       0.360837       1     1.008  QM
   13  H         1.313609       0.952684      -1.245008       1     1.008  QM
   14  H         2.585481      -0.979610      -0.490100       1     1.008  QM
   15  H         1.799597      -0.993103       1.110606       1     1.008  QM


 RMSQ FORCE :   0.0009877  MAXIMUM :   0.0000100  CONVERGED :NO 
 MAX FORCE  :   0.0040038  MAXIMUM :   0.0000150  CONVERGED :NO 

 NUMBER OF CONSTRAINED OPTIMIZATION CYCLES: 11
 
 TOTAL ENERGY = -196.247430657474
 
 
 CURRENT SPLINE LENGTH: 0.053 AMU^1/2*ANGSTROM
 IRC COORDINATE: 3.493 AMU^1/2*ANGSTROM

  ANGLE =       0.03  COS_ANGLE =       1.00


 IRC COORDINATES OF STEP 67 IN ANGSTROM

  NO.  ATOM        X              Y              Z        Z-ATOM   MASS   TYPE

    1  C        -1.241978       0.136751      -0.352421       6    12.011  QM
    2  C        -0.218726       1.034241       0.299318       6    12.011  QM
    3  C        -1.628179      -1.050358       0.160884       6    12.011  QM
    4  H        -0.274727       0.916788       1.398355       1     1.008  QM
    5  H        -0.433735       2.095137       0.073975       1     1.008  QM
    6  H        -2.321943      -1.713279      -0.368831       1     1.008  QM
    7  H        -1.618336       0.436681      -1.342370       1     1.008  QM
    8  H        -1.264249      -1.390090       1.139892       1     1.008  QM
    9  H         0.888345      -1.457490      -0.351631       1     1.008  QM
   10  C         1.646332      -0.760130       0.042059       6    12.011  QM
   11  C         1.224620       0.702385      -0.174344       6    12.011  QM
   12  H         1.926366       1.376988       0.351575       1     1.008  QM
   13  H         1.308988       0.949031      -1.250411       1     1.008  QM
   14  H         2.598664      -0.972613      -0.474083       1     1.008  QM
   15  H         1.788006      -0.989458       1.114408       1     1.008  QM


 RMSQ FORCE :   0.0009370  MAXIMUM :   0.0000100  CONVERGED :NO 
 MAX FORCE  :   0.0038263  MAXIMUM :   0.0000150  CONVERGED :NO 

 NUMBER OF CONSTRAINED OPTIMIZATION CYCLES: 24
 
 TOTAL ENERGY = -196.247692920680
 
 
 CURRENT SPLINE LENGTH: 0.053 AMU^1/2*ANGSTROM
 IRC COORDINATE: 3.545 AMU^1/2*ANGSTROM

  ANGLE =       0.03  COS_ANGLE =       1.00


 IRC COORDINATES OF STEP 68 IN ANGSTROM

  NO.  ATOM        X              Y              Z        Z-ATOM   MASS   TYPE

    1  C        -1.241704       0.135849      -0.351774       6    12.011  QM
    2  C        -0.216870       1.030605       0.301261       6    12.011  QM
    3  C        -1.634913      -1.049309       0.160634       6    12.011  QM
    4  H        -0.268832       0.907387       1.399892       1     1.008  QM
    5  H        -0.434306       2.092341       0.082086       1     1.008  QM
    6  H        -2.330999      -1.708397      -0.370773       1     1.008  QM
    7  H        -1.615148       0.437665      -1.342295       1     1.008  QM
    8  H        -1.274365      -1.391398       1.140077       1     1.008  QM
    9  H         0.901270      -1.458153      -0.361073       1     1.008  QM
   10  C         1.650546      -0.757418       0.043380       6    12.011  QM
   11  C         1.225001       0.702899      -0.178275       6    12.011  QM
   12  H         1.926948       1.381369       0.342369       1     1.008  QM
   13  H         1.304341       0.945400      -1.255708       1     1.008  QM
   14  H         2.611493      -0.965477      -0.458374       1     1.008  QM
   15  H         1.777044      -0.985791       1.117880       1     1.008  QM


 RMSQ FORCE :   0.0008867  MAXIMUM :   0.0000100  CONVERGED :NO 
 MAX FORCE  :   0.0036401  MAXIMUM :   0.0000150  CONVERGED :NO 

 NUMBER OF CONSTRAINED OPTIMIZATION CYCLES: 6
 
 TOTAL ENERGY = -196.247939089507
 
 
 CURRENT SPLINE LENGTH: 0.053 AMU^1/2*ANGSTROM
 IRC COORDINATE: 3.598 AMU^1/2*ANGSTROM

  ANGLE =       0.03  COS_ANGLE =       1.00


 IRC COORDINATES OF STEP 69 IN ANGSTROM

  NO.  ATOM        X              Y              Z        Z-ATOM   MASS   TYPE

    1  C        -1.241409       0.134897      -0.351163       6    12.011  QM
    2  C        -0.215035       1.026914       0.303198       6    12.011  QM
    3  C        -1.641776      -1.048184       0.160407       6    12.011  QM
    4  H        -0.263005       0.897936       1.401389       1     1.008  QM
    5  H        -0.434888       2.089475       0.090200       1     1.008  QM
    6  H        -2.340154      -1.703469      -0.372762       1     1.008  QM
    7  H        -1.611741       0.438499      -1.342368       1     1.008  QM
    8  H        -1.284848      -1.392519       1.140393       1     1.008  QM
    9  H         0.914373      -1.458836      -0.369984       1     1.008  QM
   10  C         1.654885      -0.754681       0.044665       6    12.011  QM
   11  C         1.225370       0.703405      -0.182152       6    12.011  QM
   12  H         1.927434       1.385776       0.333301       1     1.008  QM
   13  H         1.299741       0.941851      -1.260878       1     1.008  QM
   14  H         2.623985      -0.958258      -0.443075       1     1.008  QM
   15  H         1.766765      -0.982110       1.121022       1     1.008  QM


 RMSQ FORCE :   0.0008391  MAXIMUM :   0.0000100  CONVERGED :NO 
 MAX FORCE  :   0.0034831  MAXIMUM :   0.0000150  CONVERGED :NO 

 NUMBER OF CONSTRAINED OPTIMIZATION CYCLES: 17
 
 TOTAL ENERGY = -196.248169298997
 
 
 CURRENT SPLINE LENGTH: 0.053 AMU^1/2*ANGSTROM
 IRC COORDINATE: 3.651 AMU^1/2*ANGSTROM

  ANGLE =       0.03  COS_ANGLE =       1.00


 IRC COORDINATES OF STEP 70 IN ANGSTROM

  NO.  ATOM        X              Y              Z        Z-ATOM   MASS   TYPE

    1  C        -1.241126       0.133893      -0.350590       6    12.011  QM
    2  C        -0.213230       1.023170       0.305131       6    12.011  QM
    3  C        -1.648807      -1.046989       0.160201       6    12.011  QM
    4  H        -0.257269       0.888434       1.402833       1     1.008  QM
    5  H        -0.435488       2.086513       0.098342       1     1.008  QM
    6  H        -2.349270      -1.698557      -0.374793       1     1.008  QM
    7  H        -1.608111       0.439088      -1.342599       1     1.008  QM
    8  H        -1.295772      -1.393393       1.140875       1     1.008  QM
    9  H         0.927549      -1.459518      -0.378308       1     1.008  QM
   10  C         1.659385      -0.751916       0.045911       6    12.011  QM
   11  C         1.225770       0.703924      -0.185964       6    12.011  QM
   12  H         1.927821       1.390186       0.324364       1     1.008  QM
   13  H         1.295234       0.938423      -1.265916       1     1.008  QM
   14  H         2.636095      -0.951097      -0.428268       1     1.008  QM
   15  H         1.757291      -0.978406       1.123866       1     1.008  QM


 RMSQ FORCE :   0.0007907  MAXIMUM :   0.0000100  CONVERGED :NO 
 MAX FORCE  :   0.0033105  MAXIMUM :   0.0000150  CONVERGED :NO 

 NUMBER OF CONSTRAINED OPTIMIZATION CYCLES: 8
 
 TOTAL ENERGY = -196.248383883457
 
 
 CURRENT SPLINE LENGTH: 0.053 AMU^1/2*ANGSTROM
 IRC COORDINATE: 3.704 AMU^1/2*ANGSTROM

  ANGLE =       0.04  COS_ANGLE =       1.00


 IRC COORDINATES OF STEP 71 IN ANGSTROM

  NO.  ATOM        X              Y              Z        Z-ATOM   MASS   TYPE

    1  C        -1.240767       0.132807      -0.350111       6    12.011  QM
    2  C        -0.211464       1.019349       0.307070       6    12.011  QM
    3  C        -1.655997      -1.045687       0.160040       6    12.011  QM
    4  H        -0.251664       0.878895       1.404219       1     1.008  QM
    5  H        -0.436092       2.083423       0.106423       1     1.008  QM
    6  H        -2.358597      -1.693431      -0.376739       1     1.008  QM
    7  H        -1.604136       0.439536      -1.343018       1     1.008  QM
    8  H        -1.307051      -1.394005       1.141485       1     1.008  QM
    9  H         0.940782      -1.460269      -0.386020       1     1.008  QM
   10  C         1.664036      -0.749125       0.047105       6    12.011  QM
   11  C         1.226133       0.704438      -0.189672       6    12.011  QM
   12  H         1.928005       1.394574       0.315605       1     1.008  QM
   13  H         1.290680       0.935063      -1.270787       1     1.008  QM
   14  H         2.647811      -0.943718      -0.414164       1     1.008  QM
   15  H         1.748783      -0.974656       1.126406       1     1.008  QM


 RMSQ FORCE :   0.0007427  MAXIMUM :   0.0000100  CONVERGED :NO 
 MAX FORCE  :   0.0031354  MAXIMUM :   0.0000150  CONVERGED :NO 

 NUMBER OF CONSTRAINED OPTIMIZATION CYCLES: 9
 
 TOTAL ENERGY = -196.248583380441
 
 
 CURRENT SPLINE LENGTH: 0.053 AMU^1/2*ANGSTROM
 IRC COORDINATE: 3.757 AMU^1/2*ANGSTROM

  ANGLE =       0.05  COS_ANGLE =       1.00


 IRC COORDINATES OF STEP 72 IN ANGSTROM

  NO.  ATOM        X              Y              Z        Z-ATOM   MASS   TYPE

    1  C        -1.240429       0.131649      -0.349697       6    12.011  QM
    2  C        -0.209750       1.015454       0.308977       6    12.011  QM
    3  C        -1.663378      -1.044289       0.159916       6    12.011  QM
    4  H        -0.246199       0.869230       1.405538       1     1.008  QM
    5  H        -0.436747       2.080256       0.114550       1     1.008  QM
    6  H        -2.368011      -1.688326      -0.378710       1     1.008  QM
    7  H        -1.599900       0.439673      -1.343683       1     1.008  QM
    8  H        -1.318909      -1.394274       1.142349       1     1.008  QM
    9  H         0.954015      -1.461005      -0.392976       1     1.008  QM
   10  C         1.668883      -0.746300       0.048241       6    12.011  QM
   11  C         1.226535       0.704965      -0.193268       6    12.011  QM
   12  H         1.928108       1.398984       0.307120       1     1.008  QM
   13  H         1.286331       0.931899      -1.275460       1     1.008  QM
   14  H         2.659156      -0.936407      -0.400898       1     1.008  QM
   15  H         1.741463      -0.970853       1.128663       1     1.008  QM


 RMSQ FORCE :   0.0006999  MAXIMUM :   0.0000100  CONVERGED :NO 
 MAX FORCE  :   0.0029935  MAXIMUM :   0.0000150  CONVERGED :NO 

 NUMBER OF CONSTRAINED OPTIMIZATION CYCLES: 19
 
 TOTAL ENERGY = -196.248768441019
 
 
 CURRENT SPLINE LENGTH: 0.053 AMU^1/2*ANGSTROM
 IRC COORDINATE: 3.810 AMU^1/2*ANGSTROM

  ANGLE =       0.05  COS_ANGLE =       1.00


 IRC COORDINATES OF STEP 73 IN ANGSTROM

  NO.  ATOM        X              Y              Z        Z-ATOM   MASS   TYPE

    1  C        -1.240027       0.130415      -0.349328       6    12.011  QM
    2  C        -0.208095       1.011492       0.310851       6    12.011  QM
    3  C        -1.670931      -1.042773       0.159826       6    12.011  QM
    4  H        -0.240954       0.859714       1.406796       1     1.008  QM
    5  H        -0.437403       2.076942       0.122454       1     1.008  QM
    6  H        -2.377526      -1.683044      -0.380688       1     1.008  QM
    7  H        -1.595378       0.439543      -1.344495       1     1.008  QM
    8  H        -1.331280      -1.394315       1.143372       1     1.008  QM
    9  H         0.967228      -1.461787      -0.399299       1     1.008  QM
   10  C         1.673923      -0.743438       0.049296       6    12.011  QM
   11  C         1.226906       0.705458      -0.196709       6    12.011  QM
   12  H         1.928053       1.403387       0.298832       1     1.008  QM
   13  H         1.282017       0.928812      -1.279924       1     1.008  QM
   14  H         2.670111      -0.928948      -0.388468       1     1.008  QM
   15  H         1.735291      -0.967067       1.130618       1     1.008  QM


 RMSQ FORCE :   0.0006563  MAXIMUM :   0.0000100  CONVERGED :NO 
 MAX FORCE  :   0.0028476  MAXIMUM :   0.0000150  CONVERGED :NO 

 NUMBER OF CONSTRAINED OPTIMIZATION CYCLES: 4
 
 TOTAL ENERGY = -196.248939828400
 
 
 CURRENT SPLINE LENGTH: 0.053 AMU^1/2*ANGSTROM
 IRC COORDINATE: 3.863 AMU^1/2*ANGSTROM

  ANGLE =       0.06  COS_ANGLE =       1.00


 IRC COORDINATES OF STEP 74 IN ANGSTROM

  NO.  ATOM        X              Y              Z        Z-ATOM   MASS   TYPE

    1  C        -1.239641       0.129061      -0.349087       6    12.011  QM
    2  C        -0.206512       1.007504       0.312709       6    12.011  QM
    3  C        -1.678771      -1.041168       0.159808       6    12.011  QM
    4  H        -0.235978       0.850248       1.407991       1     1.008  QM
    5  H        -0.438093       2.073581       0.130216       1     1.008  QM
    6  H        -2.387177      -1.677838      -0.382668       1     1.008  QM
    7  H        -1.590454       0.439017      -1.345677       1     1.008  QM
    8  H        -1.344264      -1.393909       1.144682       1     1.008  QM
    9  H         0.980216      -1.462506      -0.404638       1     1.008  QM
   10  C         1.679230      -0.740574       0.050248       6    12.011  QM
   11  C         1.227347       0.705992      -0.199955       6    12.011  QM
   12  H         1.927894       1.407780       0.291001       1     1.008  QM
   13  H         1.277873       0.925964      -1.284110       1     1.008  QM
   14  H         2.680661      -0.921590      -0.377435       1     1.008  QM
   15  H         1.730779      -0.963220       1.132318       1     1.008  QM


 RMSQ FORCE :   0.0006185  MAXIMUM :   0.0000100  CONVERGED :NO 
 MAX FORCE  :   0.0027069  MAXIMUM :   0.0000150  CONVERGED :NO 

 NUMBER OF CONSTRAINED OPTIMIZATION CYCLES: 14
 
 TOTAL ENERGY = -196.249098388063
 
 
 CURRENT SPLINE LENGTH: 0.053 AMU^1/2*ANGSTROM
 IRC COORDINATE: 3.916 AMU^1/2*ANGSTROM

  ANGLE =       0.06  COS_ANGLE =       1.00


 IRC COORDINATES OF STEP 75 IN ANGSTROM

  NO.  ATOM        X              Y              Z        Z-ATOM   MASS   TYPE

    1  C        -1.239175       0.127621      -0.348998       6    12.011  QM
    2  C        -0.205011       1.003399       0.314554       6    12.011  QM
    3  C        -1.686732      -1.039385       0.159861       6    12.011  QM
    4  H        -0.231316       0.840741       1.409166       1     1.008  QM
    5  H        -0.438789       2.070021       0.137893       1     1.008  QM
    6  H        -2.396811      -1.672517      -0.384492       1     1.008  QM
    7  H        -1.585113       0.438170      -1.347143       1     1.008  QM
    8  H        -1.357629      -1.392946       1.146272       1     1.008  QM
    9  H         0.992981      -1.463253      -0.409260       1     1.008  QM
   10  C         1.684712      -0.737677       0.051104       6    12.011  QM
   11  C         1.227721       0.706493      -0.203014       6    12.011  QM
   12  H         1.927528       1.412091       0.283486       1     1.008  QM
   13  H         1.273754       0.923274      -1.288018       1     1.008  QM
   14  H         2.690737      -0.914154      -0.367479       1     1.008  QM
   15  H         1.727616      -0.959294       1.133768       1     1.008  QM


 RMSQ FORCE :   0.0005775  MAXIMUM :   0.0000100  CONVERGED :NO 
 MAX FORCE  :   0.0025516  MAXIMUM :   0.0000150  CONVERGED :NO 

 NUMBER OF CONSTRAINED OPTIMIZATION CYCLES: 16
 
 TOTAL ENERGY = -196.249245142038
 
 
 CURRENT SPLINE LENGTH: 0.053 AMU^1/2*ANGSTROM
 IRC COORDINATE: 3.969 AMU^1/2*ANGSTROM

  ANGLE =       0.07  COS_ANGLE =       1.00


 IRC COORDINATES OF STEP 76 IN ANGSTROM

  NO.  ATOM        X              Y              Z        Z-ATOM   MASS   TYPE

    1  C        -1.238658       0.126037      -0.348968       6    12.011  QM
    2  C        -0.203584       0.999304       0.316365       6    12.011  QM
    3  C        -1.694931      -1.037515       0.159963       6    12.011  QM
    4  H        -0.226956       0.831552       1.410274       1     1.008  QM
    5  H        -0.439550       2.066419       0.145223       1     1.008  QM
    6  H        -2.406539      -1.667274      -0.386392       1     1.008  QM
    7  H        -1.579391       0.436860      -1.348884       1     1.008  QM
    8  H        -1.371584      -1.391704       1.148064       1     1.008  QM
    9  H         1.005402      -1.463931      -0.413048       1     1.008  QM
   10  C         1.690374      -0.734773       0.051836       6    12.011  QM
   11  C         1.228154       0.707020      -0.205853       6    12.011  QM
   12  H         1.927100       1.416412       0.276402       1     1.008  QM
   13  H         1.269808       0.920836      -1.291641       1     1.008  QM
   14  H         2.700447      -0.906856      -0.358874       1     1.008  QM
   15  H         1.725957      -0.955374       1.134990       1     1.008  QM


 RMSQ FORCE :   0.0005426  MAXIMUM :   0.0000100  CONVERGED :NO 
 MAX FORCE  :   0.0024213  MAXIMUM :   0.0000150  CONVERGED :NO 

 NUMBER OF CONSTRAINED OPTIMIZATION CYCLES: 14
 
 TOTAL ENERGY = -196.249381027128
 
 
 CURRENT SPLINE LENGTH: 0.053 AMU^1/2*ANGSTROM
 IRC COORDINATE: 4.022 AMU^1/2*ANGSTROM

  ANGLE =       0.08  COS_ANGLE =       1.00


 IRC COORDINATES OF STEP 77 IN ANGSTROM

  NO.  ATOM        X              Y              Z        Z-ATOM   MASS   TYPE

    1  C        -1.238150       0.124363      -0.349111       6    12.011  QM
    2  C        -0.202278       0.995155       0.318097       6    12.011  QM
    3  C        -1.703272      -1.035516       0.160161       6    12.011  QM
    4  H        -0.223005       0.822370       1.411294       1     1.008  QM
    5  H        -0.440357       2.062700       0.152355       1     1.008  QM
    6  H        -2.416377      -1.661885      -0.388030       1     1.008  QM
    7  H        -1.573425       0.435213      -1.350882       1     1.008  QM
    8  H        -1.385926      -1.389900       1.150133       1     1.008  QM
    9  H         1.017447      -1.464606      -0.416003       1     1.008  QM
   10  C         1.696271      -0.731886       0.052447       6    12.011  QM
   11  C         1.228612       0.707545      -0.208416       6    12.011  QM
   12  H         1.926490       1.420630       0.269838       1     1.008  QM
   13  H         1.266094       0.918616      -1.294890       1     1.008  QM
   14  H         2.709666      -0.899529      -0.351728       1     1.008  QM
   15  H         1.725991      -0.951460       1.135979       1     1.008  QM


 RMSQ FORCE :   0.0005068  MAXIMUM :   0.0000100  CONVERGED :NO 
 MAX FORCE  :   0.0022647  MAXIMUM :   0.0000150  CONVERGED :NO 

 NUMBER OF CONSTRAINED OPTIMIZATION CYCLES: 41
 
 TOTAL ENERGY = -196.249507025990
 
 
 CURRENT SPLINE LENGTH: 0.053 AMU^1/2*ANGSTROM
 IRC COORDINATE: 4.075 AMU^1/2*ANGSTROM

  ANGLE =       0.07  COS_ANGLE =       1.00


 IRC COORDINATES OF STEP 78 IN ANGSTROM

  NO.  ATOM        X              Y              Z        Z-ATOM   MASS   TYPE

    1  C        -1.237500       0.122525      -0.349384       6    12.011  QM
    2  C        -0.201027       0.990957       0.319817       6    12.011  QM
    3  C        -1.711732      -1.033380       0.160437       6    12.011  QM
    4  H        -0.219319       0.813242       1.412289       1     1.008  QM
    5  H        -0.441245       2.058923       0.159350       1     1.008  QM
    6  H        -2.426182      -1.656601      -0.389664       1     1.008  QM
    7  H        -1.566934       0.433049      -1.353264       1     1.008  QM
    8  H        -1.400774      -1.387590       1.152492       1     1.008  QM
    9  H         1.028886      -1.465154      -0.418115       1     1.008  QM
   10  C         1.702198      -0.728970       0.052930       6    12.011  QM
   11  C         1.229063       0.708109      -0.210770       6    12.011  QM
   12  H         1.925801       1.424801       0.263782       1     1.008  QM
   13  H         1.262559       0.916721      -1.297871       1     1.008  QM
   14  H         2.718386      -0.892447      -0.345981       1     1.008  QM
   15  H         1.727403      -0.947428       1.136815       1     1.008  QM


 RMSQ FORCE :   0.0004774  MAXIMUM :   0.0000100  CONVERGED :NO 
 MAX FORCE  :   0.0021526  MAXIMUM :   0.0000150  CONVERGED :NO 

 NUMBER OF CONSTRAINED OPTIMIZATION CYCLES: 32
 
 TOTAL ENERGY = -196.249624152702
 
 
 CURRENT SPLINE LENGTH: 0.053 AMU^1/2*ANGSTROM
 IRC COORDINATE: 4.128 AMU^1/2*ANGSTROM

  ANGLE =       0.06  COS_ANGLE =       1.00


 IRC COORDINATES OF STEP 79 IN ANGSTROM

  NO.  ATOM        X              Y              Z        Z-ATOM   MASS   TYPE

    1  C        -1.236817       0.120550      -0.349763       6    12.011  QM
    2  C        -0.199880       0.986757       0.321463       6    12.011  QM
    3  C        -1.720312      -1.031152       0.160782       6    12.011  QM
    4  H        -0.215997       0.804354       1.413208       1     1.008  QM
    5  H        -0.442204       2.055070       0.166015       1     1.008  QM
    6  H        -2.435953      -1.651352      -0.391209       1     1.008  QM
    7  H        -1.560102       0.430419      -1.355896       1     1.008  QM
    8  H        -1.416027      -1.384826       1.155094       1     1.008  QM
    9  H         1.039777      -1.465616      -0.419490       1     1.008  QM
   10  C         1.708241      -0.726064       0.053279       6    12.011  QM
   11  C         1.229569       0.708704      -0.212860       6    12.011  QM
   12  H         1.925020       1.428875       0.258306       1     1.008  QM
   13  H         1.259318       0.915150      -1.300495       1     1.008  QM
   14  H         2.726649      -0.885538      -0.341607       1     1.008  QM
   15  H         1.730246      -0.943371       1.137467       1     1.008  QM


 RMSQ FORCE :   0.0004496  MAXIMUM :   0.0000100  CONVERGED :NO 
 MAX FORCE  :   0.0020406  MAXIMUM :   0.0000150  CONVERGED :NO 

 NUMBER OF CONSTRAINED OPTIMIZATION CYCLES: 10
 
 TOTAL ENERGY = -196.249733257515
 
 
 CURRENT SPLINE LENGTH: 0.053 AMU^1/2*ANGSTROM
 IRC COORDINATE: 4.180 AMU^1/2*ANGSTROM

  ANGLE =       0.06  COS_ANGLE =       1.00


 IRC COORDINATES OF STEP 80 IN ANGSTROM

  NO.  ATOM        X              Y              Z        Z-ATOM   MASS   TYPE

    1  C        -1.236019       0.118438      -0.350289       6    12.011  QM
    2  C        -0.198823       0.982546       0.323085       6    12.011  QM
    3  C        -1.728944      -1.028796       0.161213       6    12.011  QM
    4  H        -0.213028       0.795595       1.414099       1     1.008  QM
    5  H        -0.443255       2.051164       0.172511       1     1.008  QM
    6  H        -2.445555      -1.646217      -0.392643       1     1.008  QM
    7  H        -1.552763       0.427241      -1.358882       1     1.008  QM
    8  H        -1.431693      -1.381451       1.158011       1     1.008  QM
    9  H         1.050020      -1.465999      -0.420148       1     1.008  QM
   10  C         1.714306      -0.723172       0.053483       6    12.011  QM
   11  C         1.230066       0.709325      -0.214701       6    12.011  QM
   12  H         1.924179       1.432870       0.253298       1     1.008  QM
   13  H         1.256226       0.913849      -1.302802       1     1.008  QM
   14  H         2.734394      -0.878849      -0.338627       1     1.008  QM
   15  H         1.734422      -0.939290       1.137950       1     1.008  QM


 RMSQ FORCE :   0.0004240  MAXIMUM :   0.0000100  CONVERGED :NO 
 MAX FORCE  :   0.0019325  MAXIMUM :   0.0000150  CONVERGED :NO 

 NUMBER OF CONSTRAINED OPTIMIZATION CYCLES: 22
 
 TOTAL ENERGY = -196.249835235104
 
 
 CURRENT SPLINE LENGTH: 0.053 AMU^1/2*ANGSTROM
 IRC COORDINATE: 4.233 AMU^1/2*ANGSTROM

  ANGLE =       0.06  COS_ANGLE =       1.00


 IRC COORDINATES OF STEP 81 IN ANGSTROM

  NO.  ATOM        X              Y              Z        Z-ATOM   MASS   TYPE

    1  C        -1.235138       0.116188      -0.350902       6    12.011  QM
    2  C        -0.197859       0.978378       0.324630       6    12.011  QM
    3  C        -1.737637      -1.026365       0.161726       6    12.011  QM
    4  H        -0.210388       0.787110       1.414936       1     1.008  QM
    5  H        -0.444360       2.047212       0.178607       1     1.008  QM
    6  H        -2.455095      -1.641099      -0.393989       1     1.008  QM
    7  H        -1.545030       0.423539      -1.362110       1     1.008  QM
    8  H        -1.447787      -1.377639       1.161186       1     1.008  QM
    9  H         1.059703      -1.466280      -0.420276       1     1.008  QM
   10  C         1.720399      -0.720308       0.053525       6    12.011  QM
   11  C         1.230605       0.709973      -0.216268       6    12.011  QM
   12  H         1.923222       1.436725       0.248897       1     1.008  QM
   13  H         1.253399       0.912847      -1.304766       1     1.008  QM
   14  H         2.741662      -0.872269      -0.336871       1     1.008  QM
   15  H         1.739740      -0.935273       1.138218       1     1.008  QM


 RMSQ FORCE :   0.0004007  MAXIMUM :   0.0000100  CONVERGED :NO 
 MAX FORCE  :   0.0018233  MAXIMUM :   0.0000150  CONVERGED :NO 

 NUMBER OF CONSTRAINED OPTIMIZATION CYCLES: 6
 
 TOTAL ENERGY = -196.249930895883
 
 
 CURRENT SPLINE LENGTH: 0.053 AMU^1/2*ANGSTROM
 IRC COORDINATE: 4.286 AMU^1/2*ANGSTROM

  ANGLE =       0.06  COS_ANGLE =       1.00


 IRC COORDINATES OF STEP 82 IN ANGSTROM

  NO.  ATOM        X              Y              Z        Z-ATOM   MASS   TYPE

    1  C        -1.234194       0.113807      -0.351604       6    12.011  QM
    2  C        -0.196966       0.974178       0.326100       6    12.011  QM
    3  C        -1.746360      -1.023810       0.162299       6    12.011  QM
    4  H        -0.208073       0.778874       1.415712       1     1.008  QM
    5  H        -0.445511       2.043189       0.184378       1     1.008  QM
    6  H        -2.464537      -1.636043      -0.395213       1     1.008  QM
    7  H        -1.537118       0.419454      -1.365466       1     1.008  QM
    8  H        -1.463967      -1.373449       1.164463       1     1.008  QM
    9  H         1.068780      -1.466462      -0.419817       1     1.008  QM
   10  C         1.726510      -0.717439       0.053447       6    12.011  QM
   11  C         1.231149       0.710636      -0.217599       6    12.011  QM
   12  H         1.922189       1.440452       0.245075       1     1.008  QM
   13  H         1.250871       0.912189      -1.306405       1     1.008  QM
   14  H         2.748510      -0.865977      -0.336337       1     1.008  QM
   15  H         1.746167      -0.931205       1.138365       1     1.008  QM


 RMSQ FORCE :   0.0003761  MAXIMUM :   0.0000100  CONVERGED :NO 
 MAX FORCE  :   0.0017231  MAXIMUM :   0.0000150  CONVERGED :NO 

 NUMBER OF CONSTRAINED OPTIMIZATION CYCLES: 41
 
 TOTAL ENERGY = -196.250020962189
 
 
 CURRENT SPLINE LENGTH: 0.053 AMU^1/2*ANGSTROM
 IRC COORDINATE: 4.339 AMU^1/2*ANGSTROM

  ANGLE =       0.15  COS_ANGLE =       0.99


 IRC COORDINATES OF STEP 83 IN ANGSTROM

  NO.  ATOM        X              Y              Z        Z-ATOM   MASS   TYPE

    1  C        -1.233160       0.111303      -0.352555       6    12.011  QM
    2  C        -0.196176       0.970026       0.327588       6    12.011  QM
    3  C        -1.755074      -1.021189       0.163017       6    12.011  QM
    4  H        -0.206078       0.770519       1.416480       1     1.008  QM
    5  H        -0.446838       2.039229       0.190117       1     1.008  QM
    6  H        -2.473999      -1.631151      -0.396200       1     1.008  QM
    7  H        -1.528806       0.415050      -1.369235       1     1.008  QM
    8  H        -1.480010      -1.368632       1.167963       1     1.008  QM
    9  H         1.077281      -1.466534      -0.418873       1     1.008  QM
   10  C         1.732586      -0.714674       0.053255       6    12.011  QM
   11  C         1.231733       0.711384      -0.218737       6    12.011  QM
   12  H         1.921118       1.444146       0.241842       1     1.008  QM
   13  H         1.248422       0.911806      -1.307828       1     1.008  QM
   14  H         2.755022      -0.859801      -0.336865       1     1.008  QM
   15  H         1.753375      -0.927152       1.138394       1     1.008  QM


 RMSQ FORCE :   0.0003609  MAXIMUM :   0.0000100  CONVERGED :NO 
 MAX FORCE  :   0.0016281  MAXIMUM :   0.0000150  CONVERGED :NO 

 NUMBER OF CONSTRAINED OPTIMIZATION CYCLES: 13
 
 TOTAL ENERGY = -196.250106002255
 
 
 CURRENT SPLINE LENGTH: 0.053 AMU^1/2*ANGSTROM
 IRC COORDINATE: 4.392 AMU^1/2*ANGSTROM

  ANGLE =       0.09  COS_ANGLE =       1.00


 IRC COORDINATES OF STEP 84 IN ANGSTROM

  NO.  ATOM        X              Y              Z        Z-ATOM   MASS   TYPE

    1  C        -1.232148       0.108691      -0.353325       6    12.011  QM
    2  C        -0.195420       0.965916       0.328917       6    12.011  QM
    3  C        -1.763808      -1.018498       0.163685       6    12.011  QM
    4  H        -0.204281       0.762884       1.417162       1     1.008  QM
    5  H        -0.448100       2.035181       0.195272       1     1.008  QM
    6  H        -2.483132      -1.626318      -0.397261       1     1.008  QM
    7  H        -1.520447       0.410012      -1.372851       1     1.008  QM
    8  H        -1.496738      -1.363625       1.171598       1     1.008  QM
    9  H         1.085692      -1.466540      -0.418098       1     1.008  QM
   10  C         1.738697      -0.711868       0.052912       6    12.011  QM
   11  C         1.232347       0.712097      -0.219649       6    12.011  QM
   12  H         1.920051       1.447669       0.238911       1     1.008  QM
   13  H         1.246390       0.911699      -1.308928       1     1.008  QM
   14  H         2.761348      -0.853836      -0.337730       1     1.008  QM
   15  H         1.760996      -0.923348       1.138204       1     1.008  QM


 RMSQ FORCE :   0.0003377  MAXIMUM :   0.0000100  CONVERGED :NO 
 MAX FORCE  :   0.0015438  MAXIMUM :   0.0000150  CONVERGED :NO 

 NUMBER OF CONSTRAINED OPTIMIZATION CYCLES: 39
 
 TOTAL ENERGY = -196.250186584672
 
 
 CURRENT SPLINE LENGTH: 0.053 AMU^1/2*ANGSTROM
 IRC COORDINATE: 4.445 AMU^1/2*ANGSTROM

  ANGLE =       0.05  COS_ANGLE =       1.00


 IRC COORDINATES OF STEP 85 IN ANGSTROM

  NO.  ATOM        X              Y              Z        Z-ATOM   MASS   TYPE

    1  C        -1.231055       0.105966      -0.354186       6    12.011  QM
    2  C        -0.194720       0.961834       0.330185       6    12.011  QM
    3  C        -1.772534      -1.015750       0.164450       6    12.011  QM
    4  H        -0.202712       0.755416       1.417803       1     1.008  QM
    5  H        -0.449452       2.031138       0.200144       1     1.008  QM
    6  H        -2.492278      -1.621441      -0.398224       1     1.008  QM
    7  H        -1.511902       0.404710      -1.376578       1     1.008  QM
    8  H        -1.513428      -1.358291       1.175312       1     1.008  QM
    9  H         1.093804      -1.466459      -0.417156       1     1.008  QM
   10  C         1.744770      -0.709105       0.052460       6    12.011  QM
   11  C         1.232975       0.712840      -0.220384       6    12.011  QM
   12  H         1.918878       1.451092       0.236535       1     1.008  QM
   13  H         1.244572       0.911825      -1.309809       1     1.008  QM
   14  H         2.767413      -0.847821      -0.339286       1     1.008  QM
   15  H         1.769074      -0.919673       1.137892       1     1.008  QM


 RMSQ FORCE :   0.0003177  MAXIMUM :   0.0000100  CONVERGED :NO 
 MAX FORCE  :   0.0014546  MAXIMUM :   0.0000150  CONVERGED :NO 

 NUMBER OF CONSTRAINED OPTIMIZATION CYCLES: 7
 
 TOTAL ENERGY = -196.250262895723
 
 
 CURRENT SPLINE LENGTH: 0.053 AMU^1/2*ANGSTROM
 IRC COORDINATE: 4.498 AMU^1/2*ANGSTROM

  ANGLE =       0.04  COS_ANGLE =       1.00


 IRC COORDINATES OF STEP 86 IN ANGSTROM

  NO.  ATOM        X              Y              Z        Z-ATOM   MASS   TYPE

    1  C        -1.229835       0.103092      -0.355159       6    12.011  QM
    2  C        -0.194087       0.957772       0.331436       6    12.011  QM
    3  C        -1.781213      -1.012910       0.165289       6    12.011  QM
    4  H        -0.201373       0.748038       1.418438       1     1.008  QM
    5  H        -0.450908       2.027063       0.204844       1     1.008  QM
    6  H        -2.501244      -1.616760      -0.399005       1     1.008  QM
    7  H        -1.502953       0.398909      -1.380535       1     1.008  QM
    8  H        -1.530219      -1.352441       1.179200       1     1.008  QM
    9  H         1.101314      -1.466253      -0.415900       1     1.008  QM
   10  C         1.750710      -0.706369       0.051882       6    12.011  QM
   11  C         1.233630       0.713646      -0.220929       6    12.011  QM
   12  H         1.917740       1.454411       0.234606       1     1.008  QM
   13  H         1.242910       0.912273      -1.310462       1     1.008  QM
   14  H         2.773093      -0.842087      -0.341657       1     1.008  QM
   15  H         1.777764      -0.915982       1.137403       1     1.008  QM


 RMSQ FORCE :   0.0003027  MAXIMUM :   0.0000100  CONVERGED :NO 
 MAX FORCE  :   0.0013792  MAXIMUM :   0.0000150  CONVERGED :NO 

 NUMBER OF CONSTRAINED OPTIMIZATION CYCLES: 24
 
 TOTAL ENERGY = -196.250335185698
 
 
 CURRENT SPLINE LENGTH: 0.053 AMU^1/2*ANGSTROM
 IRC COORDINATE: 4.551 AMU^1/2*ANGSTROM

  ANGLE =       0.05  COS_ANGLE =       1.00


 IRC COORDINATES OF STEP 87 IN ANGSTROM

  NO.  ATOM        X              Y              Z        Z-ATOM   MASS   TYPE

    1  C        -1.228433       0.100069      -0.356178       6    12.011  QM
    2  C        -0.193482       0.953758       0.332726       6    12.011  QM
    3  C        -1.789841      -1.010020       0.166151       6    12.011  QM
    4  H        -0.200160       0.740774       1.419100       1     1.008  QM
    5  H        -0.452495       2.022986       0.209481       1     1.008  QM
    6  H        -2.509877      -1.612206      -0.399879       1     1.008  QM
    7  H        -1.493439       0.392602      -1.384661       1     1.008  QM
    8  H        -1.547271      -1.346136       1.183243       1     1.008  QM
    9  H         1.108239      -1.465920      -0.414391       1     1.008  QM
   10  C         1.756484      -0.703660       0.051205       6    12.011  QM
   11  C         1.234277       0.714528      -0.221371       6    12.011  QM
   12  H         1.916581       1.457686       0.232931       1     1.008  QM
   13  H         1.241256       0.912922      -1.310970       1     1.008  QM
   14  H         2.778310      -0.836597      -0.344657       1     1.008  QM
   15  H         1.786745      -0.912289       1.136835       1     1.008  QM


 RMSQ FORCE :   0.0002851  MAXIMUM :   0.0000100  CONVERGED :NO 
 MAX FORCE  :   0.0012910  MAXIMUM :   0.0000150  CONVERGED :NO 

 NUMBER OF CONSTRAINED OPTIMIZATION CYCLES: 8
 
 TOTAL ENERGY = -196.250403601197
 
 
 CURRENT SPLINE LENGTH: 0.053 AMU^1/2*ANGSTROM
 IRC COORDINATE: 4.604 AMU^1/2*ANGSTROM

  ANGLE =       0.16  COS_ANGLE =       0.99


 IRC COORDINATES OF STEP 88 IN ANGSTROM

  NO.  ATOM        X              Y              Z        Z-ATOM   MASS   TYPE

    1  C        -1.227091       0.096962      -0.357186       6    12.011  QM
    2  C        -0.192924       0.949719       0.333825       6    12.011  QM
    3  C        -1.798444      -1.007023       0.167099       6    12.011  QM
    4  H        -0.199150       0.733835       1.419650       1     1.008  QM
    5  H        -0.454077       2.018895       0.213652       1     1.008  QM
    6  H        -2.518762      -1.607576      -0.400453       1     1.008  QM
    7  H        -1.484263       0.386093      -1.388690       1     1.008  QM
    8  H        -1.564238      -1.339649       1.187295       1     1.008  QM
    9  H         1.115467      -1.465526      -0.413399       1     1.008  QM
   10  C         1.762298      -0.700958       0.050407       6    12.011  QM
   11  C         1.234950       0.715375      -0.221596       6    12.011  QM
   12  H         1.915368       1.460828       0.231900       1     1.008  QM
   13  H         1.240084       0.913910      -1.311211       1     1.008  QM
   14  H         2.783769      -0.830928      -0.347623       1     1.008  QM
   15  H         1.795631      -0.908972       1.136032       1     1.008  QM


 RMSQ FORCE :   0.0002768  MAXIMUM :   0.0000100  CONVERGED :NO 
 MAX FORCE  :   0.0012818  MAXIMUM :   0.0000150  CONVERGED :NO 

 NUMBER OF CONSTRAINED OPTIMIZATION CYCLES: 14
 
 TOTAL ENERGY = -196.250468331047
 
 
 CURRENT SPLINE LENGTH: 0.053 AMU^1/2*ANGSTROM
 IRC COORDINATE: 4.657 AMU^1/2*ANGSTROM

  ANGLE =       0.20  COS_ANGLE =       0.98


 IRC COORDINATES OF STEP 89 IN ANGSTROM

  NO.  ATOM        X              Y              Z        Z-ATOM   MASS   TYPE

    1  C        -1.225729       0.093746      -0.358256       6    12.011  QM
    2  C        -0.192398       0.945798       0.334918       6    12.011  QM
    3  C        -1.807095      -1.004051       0.168117       6    12.011  QM
    4  H        -0.198275       0.727067       1.420173       1     1.008  QM
    5  H        -0.455729       2.014796       0.217640       1     1.008  QM
    6  H        -2.527431      -1.603034      -0.400884       1     1.008  QM
    7  H        -1.474857       0.379170      -1.392756       1     1.008  QM
    8  H        -1.581194      -1.332827       1.191408       1     1.008  QM
    9  H         1.122419      -1.465037      -0.412561       1     1.008  QM
   10  C         1.768098      -0.698349       0.049509       6    12.011  QM
   11  C         1.235720       0.716335      -0.221720       6    12.011  QM
   12  H         1.914165       1.463843       0.231163       1     1.008  QM
   13  H         1.239037       0.915115      -1.311282       1     1.008  QM
   14  H         2.788954      -0.825388      -0.350759       1     1.008  QM
   15  H         1.804381      -0.905832       1.135132       1     1.008  QM


 RMSQ FORCE :   0.0002538  MAXIMUM :   0.0000100  CONVERGED :NO 
 MAX FORCE  :   0.0011363  MAXIMUM :   0.0000150  CONVERGED :NO 

 NUMBER OF CONSTRAINED OPTIMIZATION CYCLES: 47
 
 TOTAL ENERGY = -196.250529515843
 
 
 CURRENT SPLINE LENGTH: 0.053 AMU^1/2*ANGSTROM
 IRC COORDINATE: 4.710 AMU^1/2*ANGSTROM

  ANGLE =       0.07  COS_ANGLE =       1.00


 IRC COORDINATES OF STEP 90 IN ANGSTROM

  NO.  ATOM        X              Y              Z        Z-ATOM   MASS   TYPE

    1  C        -1.224273       0.090384      -0.359315       6    12.011  QM
    2  C        -0.191912       0.941864       0.335908       6    12.011  QM
    3  C        -1.815669      -1.000954       0.169207       6    12.011  QM
    4  H        -0.197573       0.720561       1.420653       1     1.008  QM
    5  H        -0.457464       2.010696       0.221296       1     1.008  QM
    6  H        -2.536004      -1.598589      -0.401258       1     1.008  QM
    7  H        -1.465297       0.371825      -1.396884       1     1.008  QM
    8  H        -1.598274      -1.325644       1.195659       1     1.008  QM
    9  H         1.129323      -1.464399      -0.412083       1     1.008  QM
   10  C         1.773768      -0.695725       0.048469       6    12.011  QM
   11  C         1.236492       0.717290      -0.221662       6    12.011  QM
   12  H         1.912949       1.466789       0.230943       1     1.008  QM
   13  H         1.238295       0.916647      -1.311138       1     1.008  QM
   14  H         2.794159      -0.819843      -0.353999       1     1.008  QM
   15  H         1.812983      -0.902992       1.134019       1     1.008  QM


 RMSQ FORCE :   0.0002409  MAXIMUM :   0.0000100  CONVERGED :NO 
 MAX FORCE  :   0.0010846  MAXIMUM :   0.0000150  CONVERGED :NO 

 NUMBER OF CONSTRAINED OPTIMIZATION CYCLES: 7
 
 TOTAL ENERGY = -196.250587234460
 
 
 CURRENT SPLINE LENGTH: 0.053 AMU^1/2*ANGSTROM
 IRC COORDINATE: 4.763 AMU^1/2*ANGSTROM

  ANGLE =       0.05  COS_ANGLE =       1.00


 IRC COORDINATES OF STEP 91 IN ANGSTROM

  NO.  ATOM        X              Y              Z        Z-ATOM   MASS   TYPE

    1  C        -1.222733       0.086866      -0.360401       6    12.011  QM
    2  C        -0.191458       0.938008       0.336818       6    12.011  QM
    3  C        -1.824229      -0.997841       0.170383       6    12.011  QM
    4  H        -0.197032       0.714362       1.421096       1     1.008  QM
    5  H        -0.459301       2.006616       0.224636       1     1.008  QM
    6  H        -2.544508      -1.594232      -0.401449       1     1.008  QM
    7  H        -1.455550       0.364018      -1.401019       1     1.008  QM
    8  H        -1.615446      -1.318061       1.199986       1     1.008  QM
    9  H         1.136251      -1.463634      -0.412263       1     1.008  QM
   10  C         1.779326      -0.693168       0.047297       6    12.011  QM
   11  C         1.237337       0.718349      -0.221446       6    12.011  QM
   12  H         1.911747       1.469612       0.231268       1     1.008  QM
   13  H         1.237839       0.918566      -1.310773       1     1.008  QM
   14  H         2.799314      -0.814227      -0.357105       1     1.008  QM
   15  H         1.821162      -0.900607       1.132702       1     1.008  QM


 RMSQ FORCE :   0.0002266  MAXIMUM :   0.0000100  CONVERGED :NO 
 MAX FORCE  :   0.0010056  MAXIMUM :   0.0000150  CONVERGED :NO 

 NUMBER OF CONSTRAINED OPTIMIZATION CYCLES: 12
 
 TOTAL ENERGY = -196.250641670216
 
 
 CURRENT SPLINE LENGTH: 0.053 AMU^1/2*ANGSTROM
 IRC COORDINATE: 4.816 AMU^1/2*ANGSTROM

  ANGLE =       0.04  COS_ANGLE =       1.00


 IRC COORDINATES OF STEP 92 IN ANGSTROM

  NO.  ATOM        X              Y              Z        Z-ATOM   MASS   TYPE

    1  C        -1.221167       0.083312      -0.361454       6    12.011  QM
    2  C        -0.191004       0.934104       0.337716       6    12.011  QM
    3  C        -1.832724      -0.994626       0.171542       6    12.011  QM
    4  H        -0.196501       0.708184       1.421523       1     1.008  QM
    5  H        -0.461119       2.002466       0.227903       1     1.008  QM
    6  H        -2.552951      -1.589778      -0.401631       1     1.008  QM
    7  H        -1.445801       0.356088      -1.405059       1     1.008  QM
    8  H        -1.632525      -1.310322       1.204239       1     1.008  QM
    9  H         1.143136      -1.462876      -0.412361       1     1.008  QM
   10  C         1.784858      -0.690581       0.046099       6    12.011  QM
   11  C         1.238123       0.719344      -0.221201       6    12.011  QM
   12  H         1.910456       1.472386       0.231629       1     1.008  QM
   13  H         1.237367       0.920459      -1.310376       1     1.008  QM
   14  H         2.804390      -0.808559      -0.360346       1     1.008  QM
   15  H         1.829437      -0.898167       1.131360       1     1.008  QM


 RMSQ FORCE :   0.0002126  MAXIMUM :   0.0000100  CONVERGED :NO 
 MAX FORCE  :   0.0009454  MAXIMUM :   0.0000150  CONVERGED :NO 

 NUMBER OF CONSTRAINED OPTIMIZATION CYCLES: 18
 
 TOTAL ENERGY = -196.250693007029
 
 
 CURRENT SPLINE LENGTH: 0.053 AMU^1/2*ANGSTROM
 IRC COORDINATE: 4.868 AMU^1/2*ANGSTROM

  ANGLE =       0.08  COS_ANGLE =       1.00


 IRC COORDINATES OF STEP 93 IN ANGSTROM

  NO.  ATOM        X              Y              Z        Z-ATOM   MASS   TYPE

    1  C        -1.219518       0.079638      -0.362479       6    12.011  QM
    2  C        -0.190562       0.930245       0.338601       6    12.011  QM
    3  C        -1.841177      -0.991373       0.172709       6    12.011  QM
    4  H        -0.195994       0.702159       1.421970       1     1.008  QM
    5  H        -0.463034       1.998339       0.231037       1     1.008  QM
    6  H        -2.561257      -1.585446      -0.401826       1     1.008  QM
    7  H        -1.435806       0.347773      -1.409102       1     1.008  QM
    8  H        -1.649753      -1.302285       1.208516       1     1.008  QM
    9  H         1.149910      -1.462008      -0.412695       1     1.008  QM
   10  C         1.790280      -0.688023       0.044833       6    12.011  QM
   11  C         1.238926       0.720400      -0.220898       6    12.011  QM
   12  H         1.909229       1.475110       0.232197       1     1.008  QM
   13  H         1.237005       0.922532      -1.309889       1     1.008  QM
   14  H         2.809406      -0.802966      -0.363588       1     1.008  QM
   15  H         1.837532      -0.895899       1.129913       1     1.008  QM


 RMSQ FORCE :   0.0002021  MAXIMUM :   0.0000100  CONVERGED :NO 
 MAX FORCE  :   0.0009046  MAXIMUM :   0.0000150  CONVERGED :NO 

 NUMBER OF CONSTRAINED OPTIMIZATION CYCLES: 16
 
 TOTAL ENERGY = -196.250741325416
 
 
 CURRENT SPLINE LENGTH: 0.053 AMU^1/2*ANGSTROM
 IRC COORDINATE: 4.921 AMU^1/2*ANGSTROM

  ANGLE =       0.05  COS_ANGLE =       1.00


 IRC COORDINATES OF STEP 94 IN ANGSTROM

  NO.  ATOM        X              Y              Z        Z-ATOM   MASS   TYPE

    1  C        -1.217844       0.075896      -0.363494       6    12.011  QM
    2  C        -0.190132       0.926405       0.339475       6    12.011  QM
    3  C        -1.849599      -0.988076       0.173872       6    12.011  QM
    4  H        -0.195552       0.696260       1.422410       1     1.008  QM
    5  H        -0.464951       1.994191       0.234052       1     1.008  QM
    6  H        -2.569431      -1.581117      -0.402006       1     1.008  QM
    7  H        -1.425772       0.339224      -1.413054       1     1.008  QM
    8  H        -1.666932      -1.294028       1.212713       1     1.008  QM
    9  H         1.156689      -1.461154      -0.413154       1     1.008  QM
   10  C         1.795682      -0.685479       0.043526       6    12.011  QM
   11  C         1.239724       0.721459      -0.220538       6    12.011  QM
   12  H         1.907971       1.477785       0.232870       1     1.008  QM
   13  H         1.236639       0.924643      -1.309344       1     1.008  QM
   14  H         2.814346      -0.797333      -0.366867       1     1.008  QM
   15  H         1.845567      -0.893718       1.128404       1     1.008  QM


 RMSQ FORCE :   0.0001883  MAXIMUM :   0.0000100  CONVERGED :NO 
 MAX FORCE  :   0.0008352  MAXIMUM :   0.0000150  CONVERGED :NO 

 NUMBER OF CONSTRAINED OPTIMIZATION CYCLES: 4
 
 TOTAL ENERGY = -196.250786668933
 
 
 CURRENT SPLINE LENGTH: 0.053 AMU^1/2*ANGSTROM
 IRC COORDINATE: 4.974 AMU^1/2*ANGSTROM

  ANGLE =       0.06  COS_ANGLE =       1.00


 IRC COORDINATES OF STEP 95 IN ANGSTROM

  NO.  ATOM        X              Y              Z        Z-ATOM   MASS   TYPE

    1  C        -1.216143       0.072054      -0.364487       6    12.011  QM
    2  C        -0.189706       0.922577       0.340289       6    12.011  QM
    3  C        -1.857986      -0.984729       0.175085       6    12.011  QM
    4  H        -0.195140       0.690508       1.422812       1     1.008  QM
    5  H        -0.466918       1.990009       0.236853       1     1.008  QM
    6  H        -2.577646      -1.576751      -0.402032       1     1.008  QM
    7  H        -1.415774       0.330443      -1.416917       1     1.008  QM
    8  H        -1.684024      -1.285568       1.216913       1     1.008  QM
    9  H         1.163536      -1.460171      -0.414070       1     1.008  QM
   10  C         1.801037      -0.682946       0.042129       6    12.011  QM
   11  C         1.240557       0.722535      -0.220107       6    12.011  QM
   12  H         1.906695       1.480372       0.233846       1     1.008  QM
   13  H         1.236473       0.926970      -1.308686       1     1.008  QM
   14  H         2.819388      -0.791621      -0.369861       1     1.008  QM
   15  H         1.853105      -0.891768       1.126784       1     1.008  QM


 RMSQ FORCE :   0.0001745  MAXIMUM :   0.0000100  CONVERGED :NO 
 MAX FORCE  :   0.0007638  MAXIMUM :   0.0000150  CONVERGED :NO 

 NUMBER OF CONSTRAINED OPTIMIZATION CYCLES: 12
 
 TOTAL ENERGY = -196.250829033780
 
 
 CURRENT SPLINE LENGTH: 0.053 AMU^1/2*ANGSTROM
 IRC COORDINATE: 5.027 AMU^1/2*ANGSTROM

  ANGLE =       0.11  COS_ANGLE =       0.99


 IRC COORDINATES OF STEP 96 IN ANGSTROM

  NO.  ATOM        X              Y              Z        Z-ATOM   MASS   TYPE

    1  C        -1.214343       0.068058      -0.365460       6    12.011  QM
    2  C        -0.189309       0.918825       0.341051       6    12.011  QM
    3  C        -1.866293      -0.981324       0.176346       6    12.011  QM
    4  H        -0.194853       0.685062       1.423217       1     1.008  QM
    5  H        -0.468973       1.985890       0.239398       1     1.008  QM
    6  H        -2.585618      -1.572606      -0.402001       1     1.008  QM
    7  H        -1.405504       0.321127      -1.420803       1     1.008  QM
    8  H        -1.701250      -1.276696       1.221185       1     1.008  QM
    9  H         1.170292      -1.459070      -0.415451       1     1.008  QM
   10  C         1.806240      -0.680463       0.040598       6    12.011  QM
   11  C         1.241416       0.723668      -0.219538       6    12.011  QM
   12  H         1.905480       1.482866       0.235224       1     1.008  QM
   13  H         1.236527       0.929606      -1.307849       1     1.008  QM
   14  H         2.824356      -0.785955      -0.372902       1     1.008  QM
   15  H         1.860397      -0.890210       1.124965       1     1.008  QM


 RMSQ FORCE :   0.0001641  MAXIMUM :   0.0000100  CONVERGED :NO 
 MAX FORCE  :   0.0007261  MAXIMUM :   0.0000150  CONVERGED :NO 

 NUMBER OF CONSTRAINED OPTIMIZATION CYCLES: 15
 
 TOTAL ENERGY = -196.250868409898
 
 
 CURRENT SPLINE LENGTH: 0.053 AMU^1/2*ANGSTROM
 IRC COORDINATE: 5.080 AMU^1/2*ANGSTROM

  ANGLE =       0.04  COS_ANGLE =       1.00


 IRC COORDINATES OF STEP 97 IN ANGSTROM

  NO.  ATOM        X              Y              Z        Z-ATOM   MASS   TYPE

    1  C        -1.212508       0.063966      -0.366419       6    12.011  QM
    2  C        -0.188931       0.915092       0.341752       6    12.011  QM
    3  C        -1.874539      -0.977879       0.177659       6    12.011  QM
    4  H        -0.194649       0.679762       1.423582       1     1.008  QM
    5  H        -0.471073       1.981743       0.241727       1     1.008  QM
    6  H        -2.593502      -1.568461      -0.401830       1     1.008  QM
    7  H        -1.395194       0.311528      -1.424595       1     1.008  QM
    8  H        -1.718391      -1.267547       1.225445       1     1.008  QM
    9  H         1.177111      -1.457888      -0.417296       1     1.008  QM
   10  C         1.811384      -0.678004       0.038978       6    12.011  QM
   11  C         1.242297       0.724828      -0.218885       6    12.011  QM
   12  H         1.904223       1.485268       0.236899       1     1.008  QM
   13  H         1.236727       0.932442      -1.306882       1     1.008  QM
   14  H         2.829328      -0.780179      -0.375768       1     1.008  QM
   15  H         1.867302      -0.888934       1.123015       1     1.008  QM


 RMSQ FORCE :   0.0001516  MAXIMUM :   0.0000100  CONVERGED :NO 
 MAX FORCE  :   0.0006676  MAXIMUM :   0.0000150  CONVERGED :NO 

 NUMBER OF CONSTRAINED OPTIMIZATION CYCLES: 16
 
 TOTAL ENERGY = -196.250904802998
 
 
 CURRENT SPLINE LENGTH: 0.053 AMU^1/2*ANGSTROM
 IRC COORDINATE: 5.133 AMU^1/2*ANGSTROM

  ANGLE =       0.09  COS_ANGLE =       1.00


 IRC COORDINATES OF STEP 98 IN ANGSTROM

  NO.  ATOM        X              Y              Z        Z-ATOM   MASS   TYPE

    1  C        -1.210555       0.059708      -0.367371       6    12.011  QM
    2  C        -0.188566       0.911439       0.342361       6    12.011  QM
    3  C        -1.882709      -0.974409       0.179041       6    12.011  QM
    4  H        -0.194566       0.674812       1.423916       1     1.008  QM
    5  H        -0.473236       1.977612       0.243643       1     1.008  QM
    6  H        -2.601220      -1.564413      -0.401570       1     1.008  QM
    7  H        -1.384698       0.301433      -1.428348       1     1.008  QM
    8  H        -1.735557      -1.258068       1.229751       1     1.008  QM
    9  H         1.183781      -1.456531      -0.419671       1     1.008  QM
   10  C         1.816356      -0.675590       0.037221       6    12.011  QM
   11  C         1.243224       0.726059      -0.218070       6    12.011  QM
   12  H         1.902975       1.487496       0.239141       1     1.008  QM
   13  H         1.237226       0.935656      -1.305690       1     1.008  QM
   14  H         2.834194      -0.774400      -0.378550       1     1.008  QM
   15  H         1.873732      -0.888020       1.120882       1     1.008  QM


 RMSQ FORCE :   0.0001386  MAXIMUM :   0.0000100  CONVERGED :NO 
 MAX FORCE  :   0.0005974  MAXIMUM :   0.0000150  CONVERGED :NO 

 NUMBER OF CONSTRAINED OPTIMIZATION CYCLES: 29
 
 TOTAL ENERGY = -196.250938229104
 
 
 CURRENT SPLINE LENGTH: 0.053 AMU^1/2*ANGSTROM
 IRC COORDINATE: 5.186 AMU^1/2*ANGSTROM

  ANGLE =       0.08  COS_ANGLE =       1.00


 IRC COORDINATES OF STEP 99 IN ANGSTROM

  NO.  ATOM        X              Y              Z        Z-ATOM   MASS   TYPE

    1  C        -1.208496       0.055338      -0.368323       6    12.011  QM
    2  C        -0.188221       0.907801       0.342981       6    12.011  QM
    3  C        -1.890769      -0.970861       0.180413       6    12.011  QM
    4  H        -0.194534       0.669951       1.424272       1     1.008  QM
    5  H        -0.475496       1.973482       0.245527       1     1.008  QM
    6  H        -2.608769      -1.560492      -0.401236       1     1.008  QM
    7  H        -1.373973       0.290987      -1.432091       1     1.008  QM
    8  H        -1.752727      -1.248225       1.234030       1     1.008  QM
    9  H         1.190418      -1.455102      -0.422339       1     1.008  QM
   10  C         1.821200      -0.673194       0.035407       6    12.011  QM
   11  C         1.244119       0.727308      -0.217199       6    12.011  QM
   12  H         1.901761       1.489713       0.241470       1     1.008  QM
   13  H         1.237742       0.938983      -1.304427       1     1.008  QM
   14  H         2.839029      -0.768652      -0.381225       1     1.008  QM
   15  H         1.879873      -0.887315       1.118659       1     1.008  QM


 RMSQ FORCE :   0.0001283  MAXIMUM :   0.0000100  CONVERGED :NO 
 MAX FORCE  :   0.0005592  MAXIMUM :   0.0000150  CONVERGED :NO 

 NUMBER OF CONSTRAINED OPTIMIZATION CYCLES: 5
 
 TOTAL ENERGY = -196.250968756418
 
 
 CURRENT SPLINE LENGTH: 0.053 AMU^1/2*ANGSTROM
 IRC COORDINATE: 5.239 AMU^1/2*ANGSTROM

  ANGLE =       0.14  COS_ANGLE =       0.99


 IRC COORDINATES OF STEP 100 IN ANGSTROM

  NO.  ATOM        X              Y              Z        Z-ATOM   MASS   TYPE

    1  C        -1.206564       0.050936      -0.369233       6    12.011  QM
    2  C        -0.187902       0.904186       0.343478       6    12.011  QM
    3  C        -1.898802      -0.967319       0.181866       6    12.011  QM
    4  H        -0.194560       0.665251       1.424538       1     1.008  QM
    5  H        -0.477720       1.969347       0.247109       1     1.008  QM
    6  H        -2.616326      -1.556556      -0.400737       1     1.008  QM
    7  H        -1.363530       0.280414      -1.435684       1     1.008  QM
    8  H        -1.769607      -1.238265       1.238277       1     1.008  QM
    9  H         1.197746      -1.453573      -0.426195       1     1.008  QM
   10  C         1.826101      -0.670844       0.033517       6    12.011  QM
   11  C         1.245096       0.728574      -0.216273       6    12.011  QM
   12  H         1.900489       1.491809       0.244190       1     1.008  QM
   13  H         1.238568       0.942527      -1.303057       1     1.008  QM
   14  H         2.844377      -0.762477      -0.382808       1     1.008  QM
   15  H         1.884804      -0.887200       1.116291       1     1.008  QM


 RMSQ FORCE :   0.0001160  MAXIMUM :   0.0000100  CONVERGED :NO 
 MAX FORCE  :   0.0004812  MAXIMUM :   0.0000150  CONVERGED :NO 

 NUMBER OF CONSTRAINED OPTIMIZATION CYCLES: 5
 
 TOTAL ENERGY = -196.250996453026
 
 
 CURRENT SPLINE LENGTH: 0.053 AMU^1/2*ANGSTROM
 IRC COORDINATE: 5.292 AMU^1/2*ANGSTROM

  ANGLE =       0.16  COS_ANGLE =       0.99


 IRC COORDINATES OF STEP 101 IN ANGSTROM

  NO.  ATOM        X              Y              Z        Z-ATOM   MASS   TYPE

    1  C        -1.204589       0.046474      -0.370051       6    12.011  QM
    2  C        -0.187562       0.900573       0.344010       6    12.011  QM
    3  C        -1.906811      -0.963707       0.183193       6    12.011  QM
    4  H        -0.194533       0.660638       1.424855       1     1.008  QM
    5  H        -0.479967       1.965210       0.248714       1     1.008  QM
    6  H        -2.623841      -1.552604      -0.400331       1     1.008  QM
    7  H        -1.353163       0.269704      -1.439031       1     1.008  QM
    8  H        -1.786577      -1.228209       1.242276       1     1.008  QM
    9  H         1.204804      -1.452145      -0.429482       1     1.008  QM
   10  C         1.831019      -0.668455       0.031654       6    12.011  QM
   11  C         1.246001       0.729770      -0.215355       6    12.011  QM
   12  H         1.899229       1.493898       0.246677       1     1.008  QM
   13  H         1.239177       0.945869      -1.301736       1     1.008  QM
   14  H         2.849458      -0.756422      -0.385088       1     1.008  QM
   15  H         1.890589      -0.886827       1.113996       1     1.008  QM


 RMSQ FORCE :   0.0001030  MAXIMUM :   0.0000100  CONVERGED :NO 
 MAX FORCE  :   0.0004311  MAXIMUM :   0.0000150  CONVERGED :NO 

 NUMBER OF CONSTRAINED OPTIMIZATION CYCLES: 23
 
 TOTAL ENERGY = -196.251021454802
 
 
 CURRENT SPLINE LENGTH: 0.053 AMU^1/2*ANGSTROM
 IRC COORDINATE: 5.345 AMU^1/2*ANGSTROM

  ANGLE =       0.27  COS_ANGLE =       0.96


 IRC COORDINATES OF STEP 102 IN ANGSTROM

  NO.  ATOM        X              Y              Z        Z-ATOM   MASS   TYPE

    1  C        -1.202556       0.041839      -0.370920       6    12.011  QM
    2  C        -0.187301       0.897086       0.344352       6    12.011  QM
    3  C        -1.914641      -0.960087       0.184698       6    12.011  QM
    4  H        -0.194815       0.656520       1.425045       1     1.008  QM
    5  H        -0.482301       1.961161       0.249684       1     1.008  QM
    6  H        -2.631135      -1.548926      -0.399624       1     1.008  QM
    7  H        -1.342654       0.258421      -1.442446       1     1.008  QM
    8  H        -1.803323      -1.217679       1.246438       1     1.008  QM
    9  H         1.212078      -1.450376      -0.434125       1     1.008  QM
   10  C         1.835725      -0.666186       0.029572       6    12.011  QM
   11  C         1.247008       0.731069      -0.214169       6    12.011  QM
   12  H         1.897970       1.495756       0.250191       1     1.008  QM
   13  H         1.240403       0.949910      -1.300007       1     1.008  QM
   14  H         2.854747      -0.750195      -0.386691       1     1.008  QM
   15  H         1.895071      -0.887364       1.111324       1     1.008  QM


 RMSQ FORCE :   0.0000953  MAXIMUM :   0.0000100  CONVERGED :NO 
 MAX FORCE  :   0.0004036  MAXIMUM :   0.0000150  CONVERGED :NO 

 NUMBER OF CONSTRAINED OPTIMIZATION CYCLES: 33
 
 TOTAL ENERGY = -196.251043777404
 
 
 CURRENT SPLINE LENGTH: 0.053 AMU^1/2*ANGSTROM
 IRC COORDINATE: 5.398 AMU^1/2*ANGSTROM

  ANGLE =       0.17  COS_ANGLE =       0.98


 IRC COORDINATES OF STEP 103 IN ANGSTROM

  NO.  ATOM        X              Y              Z        Z-ATOM   MASS   TYPE

    1  C        -1.200543       0.037283      -0.371599       6    12.011  QM
    2  C        -0.186917       0.893445       0.344968       6    12.011  QM
    3  C        -1.922604      -0.956441       0.185875       6    12.011  QM
    4  H        -0.194612       0.651905       1.425446       1     1.008  QM
    5  H        -0.484557       1.956941       0.251353       1     1.008  QM
    6  H        -2.638516      -1.544922      -0.399475       1     1.008  QM
    7  H        -1.332159       0.247461      -1.445490       1     1.008  QM
    8  H        -1.820288      -1.207440       1.250090       1     1.008  QM
    9  H         1.218995      -1.448903      -0.437171       1     1.008  QM
   10  C         1.840619      -0.663771       0.027718       6    12.011  QM
   11  C         1.247889       0.732264      -0.213336       6    12.011  QM
   12  H         1.896702       1.497860       0.252461       1     1.008  QM
   13  H         1.240829       0.953154      -1.298763       1     1.008  QM
   14  H         2.859705      -0.744215      -0.389021       1     1.008  QM
   15  H         1.900948      -0.886787       1.109027       1     1.008  QM


 RMSQ FORCE :   0.0000824  MAXIMUM :   0.0000100  CONVERGED :NO 
 MAX FORCE  :   0.0003291  MAXIMUM :   0.0000150  CONVERGED :NO 

 NUMBER OF CONSTRAINED OPTIMIZATION CYCLES: 17
 
 TOTAL ENERGY = -196.251063528348
 
 
 CURRENT SPLINE LENGTH: 0.053 AMU^1/2*ANGSTROM
 IRC COORDINATE: 5.451 AMU^1/2*ANGSTROM

  ANGLE =       0.11  COS_ANGLE =       0.99


 IRC COORDINATES OF STEP 104 IN ANGSTROM

  NO.  ATOM        X              Y              Z        Z-ATOM   MASS   TYPE

    1  C        -1.198427       0.032584      -0.372327       6    12.011  QM
    2  C        -0.186586       0.889830       0.345465       6    12.011  QM
    3  C        -1.930375      -0.952715       0.187176       6    12.011  QM
    4  H        -0.194606       0.647509       1.425776       1     1.008  QM
    5  H        -0.486880       1.952738       0.252661       1     1.008  QM
    6  H        -2.645704      -1.541051      -0.399026       1     1.008  QM
    7  H        -1.321524       0.236040      -1.448557       1     1.008  QM
    8  H        -1.837049      -1.196728       1.253845       1     1.008  QM
    9  H         1.226061      -1.447258      -0.441115       1     1.008  QM
   10  C         1.845349      -0.661394       0.025725       6    12.011  QM
   11  C         1.248758       0.733483      -0.212333       6    12.011  QM
   12  H         1.895384       1.499814       0.255298       1     1.008  QM
   13  H         1.241523       0.956748      -1.297290       1     1.008  QM
   14  H         2.864742      -0.738054      -0.391001       1     1.008  QM
   15  H         1.906038      -0.886774       1.106526       1     1.008  QM


 RMSQ FORCE :   0.0000709  MAXIMUM :   0.0000100  CONVERGED :NO 
 MAX FORCE  :   0.0002864  MAXIMUM :   0.0000150  CONVERGED :NO 

 NUMBER OF CONSTRAINED OPTIMIZATION CYCLES: 4
 
 TOTAL ENERGY = -196.251080684374
 
 
 CURRENT SPLINE LENGTH: 0.053 AMU^1/2*ANGSTROM
 IRC COORDINATE: 5.503 AMU^1/2*ANGSTROM

  ANGLE =       0.13  COS_ANGLE =       0.99


 IRC COORDINATES OF STEP 105 IN ANGSTROM

  NO.  ATOM        X              Y              Z        Z-ATOM   MASS   TYPE

    1  C        -1.196139       0.027620      -0.373076       6    12.011  QM
    2  C        -0.186342       0.886491       0.345744       6    12.011  QM
    3  C        -1.937891      -0.949001       0.188697       6    12.011  QM
    4  H        -0.194995       0.643920       1.426006       1     1.008  QM
    5  H        -0.489368       1.948720       0.253171       1     1.008  QM
    6  H        -2.652381      -1.537720      -0.398154       1     1.008  QM
    7  H        -1.310567       0.223715      -1.451664       1     1.008  QM
    8  H        -1.853655      -1.185361       1.257839       1     1.008  QM
    9  H         1.233131      -1.445258      -0.446792       1     1.008  QM
   10  C         1.849693      -0.659217       0.023406       6    12.011  QM
   11  C         1.249767       0.734862      -0.210996       6    12.011  QM
   12  H         1.894190       1.501426       0.259307       1     1.008  QM
   13  H         1.242954       0.961225      -1.295330       1     1.008  QM
   14  H         2.869863      -0.731835      -0.392158       1     1.008  QM
   15  H         1.909474      -0.887997       1.103547       1     1.008  QM


 RMSQ FORCE :   0.0000597  MAXIMUM :   0.0000100  CONVERGED :NO 
 MAX FORCE  :   0.0002420  MAXIMUM :   0.0000150  CONVERGED :NO 

 NUMBER OF CONSTRAINED OPTIMIZATION CYCLES: 7
 
 TOTAL ENERGY = -196.251095206129
 
 
 CURRENT SPLINE LENGTH: 0.053 AMU^1/2*ANGSTROM
 IRC COORDINATE: 5.556 AMU^1/2*ANGSTROM

  ANGLE =       0.24  COS_ANGLE =       0.97


 IRC COORDINATES OF STEP 106 IN ANGSTROM

  NO.  ATOM        X              Y              Z        Z-ATOM   MASS   TYPE

    1  C        -1.193738       0.022561      -0.373786       6    12.011  QM
    2  C        -0.186058       0.883089       0.346095       6    12.011  QM
    3  C        -1.945325      -0.945254       0.190128       6    12.011  QM
    4  H        -0.195284       0.640273       1.426293       1     1.008  QM
    5  H        -0.491880       1.944607       0.253747       1     1.008  QM
    6  H        -2.658950      -1.534328      -0.397391       1     1.008  QM
    7  H        -1.299407       0.211169      -1.454615       1     1.008  QM
    8  H        -1.870246      -1.173796       1.261617       1     1.008  QM
    9  H         1.239889      -1.443176      -0.452109       1     1.008  QM
   10  C         1.853961      -0.656980       0.021105       6    12.011  QM
   11  C         1.250713       0.736252      -0.209684       6    12.011  QM
   12  H         1.892983       1.503073       0.263109       1     1.008  QM
   13  H         1.244155       0.965585      -1.293405       1     1.008  QM
   14  H         2.874711      -0.725726      -0.393647       1     1.008  QM
   15  H         1.913182      -0.889002       1.100565       1     1.008  QM


 RMSQ FORCE :   0.0000478  MAXIMUM :   0.0000100  CONVERGED :NO 
 MAX FORCE  :   0.0001956  MAXIMUM :   0.0000150  CONVERGED :NO 

 NUMBER OF CONSTRAINED OPTIMIZATION CYCLES: 8
 
 TOTAL ENERGY = -196.251107030198
 
 
 CURRENT SPLINE LENGTH: 0.053 AMU^1/2*ANGSTROM
 IRC COORDINATE: 5.609 AMU^1/2*ANGSTROM

  ANGLE =       0.41  COS_ANGLE =       0.92


 IRC COORDINATES OF STEP 107 IN ANGSTROM

  NO.  ATOM        X              Y              Z        Z-ATOM   MASS   TYPE

    1  C        -1.191546       0.017606      -0.374309       6    12.011  QM
    2  C        -0.185732       0.879614       0.346548       6    12.011  QM
    3  C        -1.952920      -0.941520       0.191307       6    12.011  QM
    4  H        -0.195305       0.636408       1.426670       1     1.008  QM
    5  H        -0.494272       1.940455       0.254628       1     1.008  QM
    6  H        -2.665720      -1.530762      -0.397088       1     1.008  QM
    7  H        -1.288694       0.198950      -1.457195       1     1.008  QM
    8  H        -1.886983      -1.162611       1.264995       1     1.008  QM
    9  H         1.246974      -1.441361      -0.456630       1     1.008  QM
   10  C         1.858599      -0.654668       0.018969       6    12.011  QM
   11  C         1.251644       0.737501      -0.208570       6    12.011  QM
   12  H         1.891760       1.504822       0.266331       1     1.008  QM
   13  H         1.245058       0.969472      -1.291737       1     1.008  QM
   14  H         2.879766      -0.719560      -0.395460       1     1.008  QM
   15  H         1.917921      -0.889422       1.097839       1     1.008  QM


 RMSQ FORCE :   0.0000382  MAXIMUM :   0.0000100  CONVERGED :NO 
 MAX FORCE  :   0.0001525  MAXIMUM :   0.0000150  CONVERGED :NO 

 NUMBER OF CONSTRAINED OPTIMIZATION CYCLES: 3
 
 TOTAL ENERGY = -196.251116135676
 
 
 CURRENT SPLINE LENGTH: 0.053 AMU^1/2*ANGSTROM
 IRC COORDINATE: 5.662 AMU^1/2*ANGSTROM

  ANGLE =       0.29  COS_ANGLE =       0.96


 IRC COORDINATES OF STEP 108 IN ANGSTROM

  NO.  ATOM        X              Y              Z        Z-ATOM   MASS   TYPE

    1  C        -1.189788       0.012900      -0.374799       6    12.011  QM
    2  C        -0.185354       0.875772       0.347040       6    12.011  QM
    3  C        -1.960617      -0.937745       0.192312       6    12.011  QM
    4  H        -0.195073       0.631811       1.426989       1     1.008  QM
    5  H        -0.496452       1.936033       0.256055       1     1.008  QM
    6  H        -2.673190      -1.526598      -0.396716       1     1.008  QM
    7  H        -1.279241       0.187829      -1.459422       1     1.008  QM
    8  H        -1.902930      -1.152052       1.267821       1     1.008  QM
    9  H         1.254968      -1.439866      -0.460434       1     1.008  QM
   10  C         1.863843      -0.652178       0.017099       6    12.011  QM
   11  C         1.252506       0.738523      -0.207682       6    12.011  QM
   12  H         1.890277       1.506801       0.268816       1     1.008  QM
   13  H         1.245581       0.972636      -1.290396       1     1.008  QM
   14  H         2.885344      -0.712876      -0.397142       1     1.008  QM
   15  H         1.923565      -0.889133       1.095447       1     1.008  QM


 RMSQ FORCE :   0.0000254  MAXIMUM :   0.0000100  CONVERGED :NO 
 MAX FORCE  :   0.0000994  MAXIMUM :   0.0000150  CONVERGED :NO 

 NUMBER OF CONSTRAINED OPTIMIZATION CYCLES: 12
 
 TOTAL ENERGY = -196.251122455121
 
 
 CURRENT SPLINE LENGTH: 0.053 AMU^1/2*ANGSTROM
 IRC COORDINATE: 5.715 AMU^1/2*ANGSTROM

  ANGLE =       0.74  COS_ANGLE =       0.74


 IRC COORDINATES OF STEP 109 IN ANGSTROM

  NO.  ATOM        X              Y              Z        Z-ATOM   MASS   TYPE

    1  C        -1.187595       0.007887      -0.375196       6    12.011  QM
    2  C        -0.184911       0.872051       0.347654       6    12.011  QM
    3  C        -1.968098      -0.934014       0.193245       6    12.011  QM
    4  H        -0.194730       0.627447       1.427472       1     1.008  QM
    5  H        -0.498762       1.931627       0.257386       1     1.008  QM
    6  H        -2.679917      -1.522851      -0.396731       1     1.008  QM
    7  H        -1.268777       0.175790      -1.461603       1     1.008  QM
    8  H        -1.919387      -1.140952       1.270616       1     1.008  QM
    9  H         1.262179      -1.438087      -0.464455       1     1.008  QM
   10  C         1.868673      -0.649733       0.015034       6    12.011  QM
   11  C         1.253380       0.739701      -0.206739       6    12.011  QM
   12  H         1.888998       1.508699       0.271494       1     1.008  QM
   13  H         1.246044       0.976129      -1.288953       1     1.008  QM
   14  H         2.890406      -0.706591      -0.399137       1     1.008  QM
   15  H         1.928822      -0.889082       1.092836       1     1.008  QM


 RMSQ FORCE :   0.0000145  MAXIMUM :   0.0000100  CONVERGED :NO 
 MAX FORCE  :   0.0000607  MAXIMUM :   0.0000150  CONVERGED :NO 

 NUMBER OF CONSTRAINED OPTIMIZATION CYCLES: 2
 
 TOTAL ENERGY = -196.251126038533
 
 
 CURRENT SPLINE LENGTH: 0.053 AMU^1/2*ANGSTROM
 IRC COORDINATE: 5.768 AMU^1/2*ANGSTROM

  ANGLE =       1.76  COS_ANGLE =      -0.19


 IRC COORDINATES OF STEP 110 IN ANGSTROM

  NO.  ATOM        X              Y              Z        Z-ATOM   MASS   TYPE

    1  C        -1.185350       0.002736      -0.375665       6    12.011  QM
    2  C        -0.184549       0.868433       0.348032       6    12.011  QM
    3  C        -1.975360      -0.930278       0.194314       6    12.011  QM
    4  H        -0.194804       0.623551       1.427774       1     1.008  QM
    5  H        -0.501304       1.927260       0.258218       1     1.008  QM
    6  H        -2.686516      -1.519366      -0.396169       1     1.008  QM
    7  H        -1.258107       0.163107      -1.463807       1     1.008  QM
    8  H        -1.935158      -1.129646       1.273510       1     1.008  QM
    9  H         1.269755      -1.436214      -0.469572       1     1.008  QM
   10  C         1.873393      -0.647391       0.012757       6    12.011  QM
   11  C         1.254321       0.740932      -0.205503       6    12.011  QM
   12  H         1.887705       1.510331       0.275038       1     1.008  QM
   13  H         1.247167       0.980274      -1.287099       1     1.008  QM
   14  H         2.895701      -0.699955      -0.400656       1     1.008  QM
   15  H         1.933309      -0.889769       1.089866       1     1.008  QM


 RMSQ FORCE :   0.0000099  MAXIMUM :   0.0000100  CONVERGED :YES
 MAX FORCE  :   0.0000323  MAXIMUM :   0.0000150  CONVERGED :NO 

 NUMBER OF CONSTRAINED OPTIMIZATION CYCLES: 4
 
 TOTAL ENERGY = -196.251126938232
 
 
 CURRENT SPLINE LENGTH: 0.053 AMU^1/2*ANGSTROM
 IRC COORDINATE: 5.821 AMU^1/2*ANGSTROM
 
 
 *** COORDINATES RELOADED ***
 
 
 *** COORDINATES RELOADED ***
 
 
 *** COORDINATES RELOADED ***
 
 
 *** COORDINATES RELOADED ***
 
 
 *** COORDINATES RELOADED ***
 
 
 *** COORDINATES RELOADED ***

  ANGLE =       1.95  COS_ANGLE =      -0.37


 IRC COORDINATES OF STEP 111 IN ANGSTROM

  NO.  ATOM        X              Y              Z        Z-ATOM   MASS   TYPE

    1  C        -1.185331       0.002657      -0.375700       6    12.011  QM
    2  C        -0.184564       0.868412       0.348063       6    12.011  QM
    3  C        -1.975402      -0.930262       0.194330       6    12.011  QM
    4  H        -0.194756       0.623527       1.427804       1     1.008  QM
    5  H        -0.501147       1.927280       0.258135       1     1.008  QM
    6  H        -2.686573      -1.519335      -0.396155       1     1.008  QM
    7  H        -1.258225       0.163147      -1.463834       1     1.008  QM
    8  H        -1.935543      -1.129323       1.273573       1     1.008  QM
    9  H         1.269765      -1.436040      -0.469761       1     1.008  QM
   10  C         1.873467      -0.647349       0.012738       6    12.011  QM
   11  C         1.254350       0.740925      -0.205489       6    12.011  QM
   12  H         1.887577       1.510392       0.275123       1     1.008  QM
   13  H         1.247082       0.980235      -1.287084       1     1.008  QM
   14  H         2.895755      -0.699981      -0.400678       1     1.008  QM
   15  H         1.933259      -0.889868       1.089831       1     1.008  QM


 RMSQ FORCE :   0.0000060  MAXIMUM :   0.0000100  CONVERGED :YES
 MAX FORCE  :   0.0000141  MAXIMUM :   0.0000150  CONVERGED :YES

 NUMBER OF CONSTRAINED OPTIMIZATION CYCLES: 2
 
 TOTAL ENERGY = -196.251126948199
 
 
 CURRENT SPLINE LENGTH: 0.001 AMU^1/2*ANGSTROM
 IRC COORDINATE: 5.822 AMU^1/2*ANGSTROM
 
 
 *** IRC PATH GENERATION FINISHED ***
 
 
 *** CONVERGED BY GRADIENT AND ENERGY CRITERIA ***
 
 
 *** IRC PATH IN AMU^1/2*ANGSTROM ***
 
 IRC STEP  IRC COORDINATE   IRC ENERGY   No.REDO
     0        0.000000     -196.172252
     1        0.052918     -196.172393
     2        0.105835     -196.172868
     3        0.158753     -196.173740
     4        0.211671     -196.175029
     5        0.264589     -196.176699
     6        0.317506     -196.178660
     7        0.370424     -196.180791
     8        0.423342     -196.182978
     9        0.476259     -196.185149
    10        0.529177     -196.187286
    11        0.582095     -196.189396
    12        0.635013     -196.191493
    13        0.687930     -196.193582
    14        0.740848     -196.195669
    15        0.793766     -196.197753
    16        0.846684     -196.199833
    17        0.899601     -196.201908
    18        0.952519     -196.203973
    19        1.005437     -196.206026
    20        1.058354     -196.208061
    21        1.111272     -196.210072
    22        1.164190     -196.212054
    23        1.217108     -196.213998
    24        1.270025     -196.215898
    25        1.322943     -196.217746
    26        1.375861     -196.219533
    27        1.428778     -196.221253
    28        1.481696     -196.222895
    29        1.534614     -196.224453
    30        1.587532     -196.225919
    31        1.640449     -196.227288
    32        1.693367     -196.228555
    33        1.746285     -196.229721
    34        1.799203     -196.230789
    35        1.852120     -196.231763
    36        1.905038     -196.232655
    37        1.957956     -196.233477
    38        2.010873     -196.234240
    39        2.063791     -196.234955
    40        2.116709     -196.235634
    41        2.169627     -196.236281
    42        2.222544     -196.236903
    43        2.275462     -196.237503
    44        2.328380     -196.238084
    45        2.381297     -196.238648
    46        2.434215     -196.239197
    47        2.487133     -196.239731
    48        2.540051     -196.240251
    49        2.592968     -196.240759
    50        2.645886     -196.241254
    51        2.698804     -196.241737
    52        2.751721     -196.242209
    53        2.804639     -196.242668
    54        2.857557     -196.243116
    55        2.910475     -196.243551
    56        2.963392     -196.243973
    57        3.016310     -196.244383
    58        3.069228     -196.244779
    59        3.122146     -196.245161
    60        3.175063     -196.245530
    61        3.227981     -196.245884
    62        3.280899     -196.246224
    63        3.333816     -196.246549
    64        3.386734     -196.246858
    65        3.439652     -196.247152
    66        3.492570     -196.247431
    67        3.545487     -196.247693
    68        3.598405     -196.247939
    69        3.651323     -196.248169
    70        3.704240     -196.248384
    71        3.757158     -196.248583
    72        3.810076     -196.248768
    73        3.862994     -196.248940
    74        3.915911     -196.249098
    75        3.968829     -196.249245
    76        4.021747     -196.249381
    77        4.074665     -196.249507
    78        4.127582     -196.249624
    79        4.180500     -196.249733
    80        4.233418     -196.249835
    81        4.286335     -196.249931
    82        4.339253     -196.250021
    83        4.392171     -196.250106
    84        4.445089     -196.250187
    85        4.498006     -196.250263
    86        4.550924     -196.250335
    87        4.603842     -196.250404
    88        4.656759     -196.250468
    89        4.709677     -196.250530
    90        4.762595     -196.250587
    91        4.815513     -196.250642
    92        4.868430     -196.250693
    93        4.921348     -196.250741
    94        4.974266     -196.250787
    95        5.027183     -196.250829
    96        5.080101     -196.250868
    97        5.133019     -196.250905
    98        5.185937     -196.250938
    99        5.238854     -196.250969
   100        5.291772     -196.250996
   101        5.344690     -196.251021
   102        5.397608     -196.251044
   103        5.450525     -196.251064
   104        5.503443     -196.251081
   105        5.556361     -196.251095
   106        5.609278     -196.251107
   107        5.662196     -196.251116
   108        5.715114     -196.251122
   109        5.768032     -196.251126
   110        5.820949     -196.251127
   111        5.821776     -196.251127
                                                                                

 IRC PATH                         STEP TIME:  7060.416  TOTAL TIME:    7062.007
 
 TIMING STATISTICS (SECONDS)
 

 TIMER ENTRY                    NUMBER OF CALLS   CUMUL. CPU TIME   CONTRIBUT.

 INITIALIZATION                              1             0.033         0.0 %
 INPUT                                       1             0.073         0.0 %
 DIAGONALIZATION                          7393             0.341         0.0 %
 SYMMETRY ANALYSIS                        2405             0.140         0.0 %
 CORE INTEGRALS                           2405           316.892         4.5 %
 ORTHOGONALIZATION MATRIX                 2405            15.095         0.2 %
 MPI DIAGONALIZATION                     46894           339.595         4.8 %
                         ON NODE             1           339.239
                         ON NODE             2           339.224
                         ON NODE             3           339.353
                         ON NODE             4           339.205
                         ON NODE             5           339.193
                         ON NODE             6           339.063
                         ON NODE             7           339.149
                         ON NODE             8           339.457
                         ON NODE             9           339.292
                         ON NODE            10           339.413
                         ON NODE            11           339.359
                         ON NODE            12           339.362
                         ON NODE            13           339.096
                         ON NODE            14           339.265
                         ON NODE            15           339.316
                         ON NODE            16           339.180
                         ON NODE            17           339.125
                         ON NODE            18           339.289
                         ON NODE            19           339.120
                         ON NODE            20           339.443
                         ON NODE            21           339.206
                         ON NODE            22           339.178
                         ON NODE            23           339.190
           AVERAGE PER PROCESSOR                         339.263
 MPI AUXILIARY FUNCTION FIT              81283           687.914         9.7 %
                         ON NODE             1           684.412
                         ON NODE             2           683.254
                         ON NODE             3           695.830
                         ON NODE             4           685.663
                         ON NODE             5           696.364
                         ON NODE             6           696.394
                         ON NODE             7           696.447
                         ON NODE             8           686.483
                         ON NODE             9           696.516
                         ON NODE            10           696.655
                         ON NODE            11           696.408
                         ON NODE            12           692.401
                         ON NODE            13           696.578
                         ON NODE            14           698.686
                         ON NODE            15           695.374
                         ON NODE            16           705.394
                         ON NODE            17           695.275
                         ON NODE            18           695.693
                         ON NODE            19           695.721
                         ON NODE            20           697.086
                         ON NODE            21           695.694
                         ON NODE            22           695.816
                         ON NODE            23           695.483
           AVERAGE PER PROCESSOR                         694.231
 MPI CORE HAMILTONIAN                     2405            17.831         0.3 %
                         ON NODE             1            15.638
                         ON NODE             2            15.444
                         ON NODE             3            15.448
                         ON NODE             4            15.391
                         ON NODE             5            15.388
                         ON NODE             6            15.386
                         ON NODE             7            15.426
                         ON NODE             8            15.428
                         ON NODE             9            15.377
                         ON NODE            10            15.368
                         ON NODE            11            15.432
                         ON NODE            12            15.400
                         ON NODE            13            15.402
                         ON NODE            14            15.369
                         ON NODE            15            15.422
                         ON NODE            16            15.362
                         ON NODE            17            15.381
                         ON NODE            18            15.377
                         ON NODE            19            15.360
                         ON NODE            20            15.342
                         ON NODE            21            15.366
                         ON NODE            22            15.394
                         ON NODE            23            15.350
           AVERAGE PER PROCESSOR                          15.503
 SCF ITERATION                            2405          5263.392        74.5 %
 MPI NEAR J CALCULATION                  39439           401.953         5.7 %
                         ON NODE             1           402.544
                         ON NODE             2           403.026
                         ON NODE             3           401.911
                         ON NODE             4           403.342
                         ON NODE             5           398.008
                         ON NODE             6           403.268
                         ON NODE             7           403.032
                         ON NODE             8           403.222
                         ON NODE             9           400.772
                         ON NODE            10           403.096
                         ON NODE            11           403.985
                         ON NODE            12           407.833
                         ON NODE            13           406.889
                         ON NODE            14           407.458
                         ON NODE            15           406.381
                         ON NODE            16           405.870
                         ON NODE            17           405.752
                         ON NODE            18           404.900
                         ON NODE            19           403.605
                         ON NODE            20           403.102
                         ON NODE            21           403.212
                         ON NODE            22           398.879
                         ON NODE            23           403.231
           AVERAGE PER PROCESSOR                         403.553
 MPI FAR J CALCULATION                   39439            40.101         0.6 %
                         ON NODE             1            39.559
                         ON NODE             2            38.913
                         ON NODE             3            40.175
                         ON NODE             4            38.924
                         ON NODE             5            44.084
                         ON NODE             6            38.929
                         ON NODE             7            39.213
                         ON NODE             8            39.046
                         ON NODE             9            41.238
                         ON NODE            10            38.911
                         ON NODE            11            42.338
                         ON NODE            12            24.923
                         ON NODE            13            30.575
                         ON NODE            14            26.335
                         ON NODE            15            35.388
                         ON NODE            16            31.581
                         ON NODE            17            33.796
                         ON NODE            18            35.152
                         ON NODE            19            37.929
                         ON NODE            20            39.310
                         ON NODE            21            38.382
                         ON NODE            22            43.448
                         ON NODE            23            33.300
           AVERAGE PER PROCESSOR                          37.148
 GRID INITIALIZATION                       118             0.494         0.0 %
 FIXED GRID GENERATION                     118             0.013         0.0 %
 MPI XC POTENTIAL                        39439          3637.836        51.5 %
                         ON NODE             1          3623.841
                         ON NODE             2          3628.309
                         ON NODE             3          3622.275
                         ON NODE             4          3623.318
                         ON NODE             5          3622.284
                         ON NODE             6          3625.842
                         ON NODE             7          3621.936
                         ON NODE             8          3619.944
                         ON NODE             9          3622.004
                         ON NODE            10          3627.458
                         ON NODE            11          3621.272
                         ON NODE            12          3617.049
                         ON NODE            13          3621.037
                         ON NODE            14          3619.959
                         ON NODE            15          3620.971
                         ON NODE            16          3616.656
                         ON NODE            17          3620.700
                         ON NODE            18          3620.595
                         ON NODE            19          3620.402
                         ON NODE            20          3619.754
                         ON NODE            21          3620.469
                         ON NODE            22          3620.316
                         ON NODE            23          3620.310
           AVERAGE PER PROCESSOR                        3622.272
 MPI NEAR ERI CALCULATION                39439           404.376         5.7 %
                         ON NODE             1           398.314
                         ON NODE             2           398.412
                         ON NODE             3           398.218
                         ON NODE             4           398.419
                         ON NODE             5           397.336
                         ON NODE             6           398.460
                         ON NODE             7           398.526
                         ON NODE             8           398.385
                         ON NODE             9           398.408
                         ON NODE            10           398.313
                         ON NODE            11           398.275
                         ON NODE            12           398.321
                         ON NODE            13           398.410
                         ON NODE            14           398.355
                         ON NODE            15           398.430
                         ON NODE            16           398.500
                         ON NODE            17           398.460
                         ON NODE            18           398.300
                         ON NODE            19           398.219
                         ON NODE            20           398.304
                         ON NODE            21           398.473
                         ON NODE            22           394.127
                         ON NODE            23           398.481
           AVERAGE PER PROCESSOR                         398.409
 MPI FAR ERI CALCULATION                 39439            33.570         0.5 %
                         ON NODE             1            20.816
                         ON NODE             2            21.015
                         ON NODE             3            20.983
                         ON NODE             4            20.120
                         ON NODE             5            21.120
                         ON NODE             6            18.486
                         ON NODE             7            20.292
                         ON NODE             8            20.432
                         ON NODE             9            19.454
                         ON NODE            10            20.879
                         ON NODE            11            18.931
                         ON NODE            12            16.608
                         ON NODE            13            19.923
                         ON NODE            14            19.589
                         ON NODE            15            21.176
                         ON NODE            16            20.131
                         ON NODE            17            19.751
                         ON NODE            18            21.627
                         ON NODE            19            20.802
                         ON NODE            20            21.181
                         ON NODE            21            20.527
                         ON NODE            22            25.332
                         ON NODE            23            21.826
           AVERAGE PER PROCESSOR                          21.024
 MPI MATRIX MULTIPLICATION              181157           122.041         1.7 %
                         ON NODE             1           129.963
                         ON NODE             2           130.068
                         ON NODE             3           130.153
                         ON NODE             4           129.961
                         ON NODE             5           130.117
                         ON NODE             6           130.169
                         ON NODE             7           130.139
                         ON NODE             8           129.952
                         ON NODE             9           129.960
                         ON NODE            10           129.993
                         ON NODE            11           129.989
                         ON NODE            12           130.184
                         ON NODE            13           130.199
                         ON NODE            14           130.132
                         ON NODE            15           129.938
                         ON NODE            16           130.203
                         ON NODE            17           130.228
                         ON NODE            18           130.262
                         ON NODE            19           130.195
                         ON NODE            20           129.995
                         ON NODE            21           130.134
                         ON NODE            22           130.080
                         ON NODE            23           130.012
           AVERAGE PER PROCESSOR                         129.753
 IRC PATH                                    1          7060.416       100.0 %
 OPTIMIZATION CYCLE                          1          7060.416       100.0 %
 ENERGY GRADIENTS                         2294           798.950        11.3 %
 MPI XC ENERGY GRADIENTS                  2294           670.349         9.5 %
                         ON NODE             1           670.332
                         ON NODE             2           670.349
                         ON NODE             3           670.323
                         ON NODE             4           670.362
                         ON NODE             5           670.188
                         ON NODE             6           670.316
                         ON NODE             7           670.396
                         ON NODE             8           670.329
                         ON NODE             9           670.317
                         ON NODE            10           670.350
                         ON NODE            11           670.364
                         ON NODE            12           670.445
                         ON NODE            13           670.496
                         ON NODE            14           670.449
                         ON NODE            15           670.517
                         ON NODE            16           670.468
                         ON NODE            17           670.320
                         ON NODE            18           670.345
                         ON NODE            19           670.347
                         ON NODE            20           670.298
                         ON NODE            21           670.363
                         ON NODE            22           670.314
                         ON NODE            23           670.384
           AVERAGE PER PROCESSOR                         670.363
 MPI NEAR ERI GRADIENTS                   2294            55.687         0.8 %
                         ON NODE             1            55.703
                         ON NODE             2            55.706
                         ON NODE             3            55.705
                         ON NODE             4            55.676
                         ON NODE             5            55.587
                         ON NODE             6            55.692
                         ON NODE             7            55.627
                         ON NODE             8            55.585
                         ON NODE             9            55.613
                         ON NODE            10            55.760
                         ON NODE            11            55.874
                         ON NODE            12            55.763
                         ON NODE            13            55.693
                         ON NODE            14            55.921
                         ON NODE            15            55.866
                         ON NODE            16            55.864
                         ON NODE            17            55.873
                         ON NODE            18            55.785
                         ON NODE            19            55.757
                         ON NODE            20            55.644
                         ON NODE            21            55.653
                         ON NODE            22            55.689
                         ON NODE            23            55.683
           AVERAGE PER PROCESSOR                          55.725
 MPI FAR ERI GRADIENTS                    2294             2.105         0.0 %
                         ON NODE             1             2.014
                         ON NODE             2             1.441
                         ON NODE             3             2.055
                         ON NODE             4             2.097
                         ON NODE             5             2.216
                         ON NODE             6             2.085
                         ON NODE             7             1.862
                         ON NODE             8             2.246
                         ON NODE             9             2.045
                         ON NODE            10             1.904
                         ON NODE            11             1.845
                         ON NODE            12             2.324
                         ON NODE            13             2.371
                         ON NODE            14             2.187
                         ON NODE            15             2.227
                         ON NODE            16             2.227
                         ON NODE            17             2.225
                         ON NODE            18             2.239
                         ON NODE            19             2.264
                         ON NODE            20             2.242
                         ON NODE            21             2.250
                         ON NODE            22             2.249
                         ON NODE            23             2.237
           AVERAGE PER PROCESSOR                           2.123
 MPI CORE HAMILTONIAN GRADIENTS           2294            22.192         0.3 %
                         ON NODE             1            32.809
                         ON NODE             2            33.356
                         ON NODE             3            32.739
                         ON NODE             4            32.729
                         ON NODE             5            32.705
                         ON NODE             6            32.739
                         ON NODE             7            32.946
                         ON NODE             8            32.706
                         ON NODE             9            32.881
                         ON NODE            10            32.922
                         ON NODE            11            32.203
                         ON NODE            12            32.643
                         ON NODE            13            32.625
                         ON NODE            14            32.636
                         ON NODE            15            32.591
                         ON NODE            16            32.599
                         ON NODE            17            32.608
                         ON NODE            18            32.653
                         ON NODE            19            32.553
                         ON NODE            20            32.604
                         ON NODE            21            32.617
                         ON NODE            22            32.490
                         ON NODE            23            32.416
           AVERAGE PER PROCESSOR                          32.248
 MATRIX MULTIPLICATION                   11937             0.107         0.0 %
 START GUESS                               117           132.195         1.9 %
 NULLSPACE                                 117             0.949         0.0 %

 FINAL TIMING           DATE: FRI FEB 16 21:19:49 2024  TOTAL TIME:    7062.010
