# Supplementary material for: Constrained Structure Minimizations on Hyperspheres for Minimum Energy Path Following
Source: J Chem Inf Model. 2025 Apr 1;65(7):3488–501. doi: 10.1021/acs.jcim.4c02351 (PMC12004539; doi:10.1021/acs.jcim.4c02351)
Supplement: Supplementary file 1 — ci4c02351_si_001.zip [file ci4c02351_si_001.zip › data_availability/rxn11/outputs/IRC/rxn11-irc.mol]

   15
 TRAJECTORY GEOMETRY    -196.172393
  C     -1.306535    0.233607   -0.344039
  C     -0.542469    1.233026    0.273278
  C     -1.211368   -1.103762    0.155673
  H     -0.414477    1.188661    1.362731
  H     -0.527818    2.247794   -0.144117
  H     -1.729801   -1.900795   -0.395794
  H     -1.603087    0.379457   -1.393107
  H     -1.273106   -1.232516    1.248307
  H      0.083926   -1.252070    0.033838
  C      1.513316   -0.842256   -0.002597
  C      1.423635    0.569466   -0.111439
  H      1.812684    1.186845    0.706269
  H      1.522809    1.025215   -1.103164
  H      1.725562   -1.432731   -0.903723
  H      1.874065   -1.283292    0.935816
   15
 TRAJECTORY GEOMETRY    -196.172868
  C     -1.305995    0.230976   -0.344038
  C     -0.537637    1.232197    0.273071
  C     -1.213555   -1.101890    0.155212
  H     -0.417254    1.190297    1.363651
  H     -0.528081    2.247464   -0.143481
  H     -1.725562   -1.902432   -0.396881
  H     -1.602284    0.377528   -1.393172
  H     -1.262555   -1.233934    1.247798
  H      0.118415   -1.243767    0.034296
  C      1.508057   -0.844637   -0.002336
  C      1.419717    0.572549   -0.110806
  H      1.818124    1.186949    0.704697
  H      1.525705    1.025884   -1.103035
  H      1.735745   -1.429460   -0.903787
  H      1.879826   -1.281346    0.934150
   15
 TRAJECTORY GEOMETRY    -196.173740
  C     -1.305443    0.228350   -0.344066
  C     -0.533037    1.231462    0.272916
  C     -1.216219   -1.100059    0.154796
  H     -0.419957    1.191863    1.364523
  H     -0.528428    2.247186   -0.142838
  H     -1.722027   -1.903895   -0.397901
  H     -1.601663    0.375721   -1.393197
  H     -1.252193   -1.235313    1.247185
  H      0.154510   -1.236583    0.034652
  C      1.503233   -0.846986   -0.002097
  C      1.416045    0.575603   -0.110207
  H      1.823445    1.187077    0.703108
  H      1.528487    1.026525   -1.102928
  H      1.745854   -1.426157   -0.903753
  H      1.885615   -1.279365    0.932495
   15
 TRAJECTORY GEOMETRY    -196.175029
  C     -1.304869    0.225704   -0.344123
  C     -0.528506    1.230770    0.272790
  C     -1.219313   -1.098253    0.154415
  H     -0.422637    1.193405    1.365362
  H     -0.528814    2.246932   -0.142182
  H     -1.719036   -1.905246   -0.398866
  H     -1.601179    0.373981   -1.393192
  H     -1.241820   -1.236688    1.246462
  H      0.191189   -1.230526    0.034958
  C      1.498781   -0.849306   -0.001878
  C      1.412471    0.578686   -0.109617
  H      1.828757    1.187228    0.701472
  H      1.531206    1.027161   -1.102826
  H      1.756078   -1.422732   -0.903630
  H      1.891545   -1.277289    0.930823
   15
 TRAJECTORY GEOMETRY    -196.176699
  C     -1.304253    0.223008   -0.344214
  C     -0.523884    1.230075    0.272675
  C     -1.222832   -1.096453    0.154066
  H     -0.425356    1.194958    1.366176
  H     -0.529217    2.246664   -0.141512
  H     -1.716489   -1.906526   -0.399788
  H     -1.600817    0.372257   -1.393156
  H     -1.231232   -1.238086    1.245592
  H      0.227554   -1.225706    0.035264
  C      1.494673   -0.851598   -0.001675
  C      1.408854    0.581864   -0.109008
  H      1.834169    1.187402    0.699748
  H      1.533896    1.027812   -1.102718
  H      1.766601   -1.419081   -0.903413
  H      1.897728   -1.275049    0.929106
   15
 TRAJECTORY GEOMETRY    -196.178660
  C     -1.303572    0.220226   -0.344344
  C     -0.518988    1.229323    0.272551
  C     -1.226815   -1.094641    0.153742
  H     -0.428175    1.196564    1.366979
  H     -0.529609    2.246347   -0.140818
  H     -1.714339   -1.907768   -0.400665
  H     -1.600568    0.370493   -1.393090
  H     -1.220194   -1.239545    1.244552
  H      0.262530   -1.222410    0.035608
  C      1.490921   -0.853858   -0.001488
  C      1.405033    0.585217   -0.108349
  H      1.839810    1.187601    0.697887
  H      1.536598    1.028498   -1.102585
  H      1.777665   -1.415076   -0.903096
  H      1.904325   -1.272557    0.927312
   15
 TRAJECTORY GEOMETRY    -196.180791
  C     -1.302798    0.217338   -0.344524
  C     -0.513649    1.228461    0.272397
  C     -1.231310   -1.092812    0.153449
  H     -0.431142    1.198252    1.367765
  H     -0.529960    2.245936   -0.140098
  H     -1.712594   -1.908996   -0.401484
  H     -1.600439    0.368646   -1.392989
  H     -1.208529   -1.241092    1.243296
  H      0.294924   -1.221042    0.036010
  C      1.487585   -0.856058   -0.001318
  C      1.400859    0.588810   -0.107609
  H      1.845769    1.187824    0.695841
  H      1.539316    1.029230   -1.102411
  H      1.789442   -1.410594   -0.902664
  H      1.911452   -1.269721    0.925426
   15
 TRAJECTORY GEOMETRY    -196.182978
  C     -1.301918    0.214373   -0.344760
  C     -0.507766    1.227439    0.272194
  C     -1.236353   -1.090985    0.153200
  H     -0.434248    1.200027    1.368508
  H     -0.530218    2.245384   -0.139364
  H     -1.711359   -1.910201   -0.402225
  H     -1.600456    0.366712   -1.392849
  H     -1.196257   -1.242749    1.241782
  H      0.323553   -1.221992    0.036449
  C      1.484782   -0.858150   -0.001167
  C      1.396234    0.592656   -0.106770
  H      1.852008    1.188071    0.693584
  H      1.542015    1.030009   -1.102171
  H      1.802050   -1.405526   -0.902103
  H      1.919177   -1.266461    0.923460
   15
 TRAJECTORY GEOMETRY    -196.185149
  C     -1.300913    0.211407   -0.345063
  C     -0.501267    1.226204    0.271911
  C     -1.241835   -1.089221    0.153009
  H     -0.437413    1.201836    1.369168
  H     -0.530280    2.244631   -0.138638
  H     -1.710723   -1.911374   -0.402819
  H     -1.600609    0.364711   -1.392683
  H     -1.183571   -1.244479    1.240015
  H      0.347492   -1.225415    0.036870
  C      1.482561   -0.860039   -0.001039
  C      1.391063    0.596727   -0.105801
  H      1.858429    1.188316    0.691118
  H      1.544515    1.030826   -1.101831
  H      1.815101   -1.399922   -0.901437
  H      1.927312   -1.262784    0.921462
   15
 TRAJECTORY GEOMETRY    -196.187286
  C     -1.299807    0.208536   -0.345428
  C     -0.494252    1.224749    0.271540
  C     -1.247636   -1.087575    0.152896
  H     -0.440523    1.203609    1.369705
  H     -0.530074    2.243653   -0.137952
  H     -1.710801   -1.912462   -0.403240
  H     -1.600919    0.362726   -1.392488
  H     -1.170908   -1.246253    1.238014
  H      0.366890   -1.231024    0.037188
  C      1.480949   -0.861673   -0.000934
  C      1.385412    0.600913   -0.104717
  H      1.864779    1.188564    0.688512
  H      1.546679    1.031655   -1.101383
  H      1.828350   -1.393862   -0.900692
  H      1.935667   -1.258742    0.919511
   15
 TRAJECTORY GEOMETRY    -196.189396
  C     -1.298615    0.205835   -0.345845
  C     -0.486826    1.223079    0.271075
  C     -1.253604   -1.086088    0.152862
  H     -0.443448    1.205273    1.370053
  H     -0.529525    2.242441   -0.137333
  H     -1.711669   -1.913434   -0.403457
  H     -1.601374    0.360825   -1.392275
  H     -1.158614   -1.248039    1.235840
  H      0.382533   -1.238292    0.037320
  C      1.479883   -0.863024   -0.000846
  C      1.379353    0.605122   -0.103530
  H      1.870788    1.188793    0.685792
  H      1.548366    1.032472   -1.100813
  H      1.841448   -1.387457   -0.899895
  H      1.943979   -1.254408    0.917646
   15
 TRAJECTORY GEOMETRY    -196.191493
  C     -1.297356    0.203331   -0.346306
  C     -0.479098    1.221216    0.270521
  C     -1.259639   -1.084767    0.152910
  H     -0.446113    1.206781    1.370214
  H     -0.528621    2.241005   -0.136798
  H     -1.713319   -1.914255   -0.403474
  H     -1.601973    0.359067   -1.392040
  H     -1.146947   -1.249805    1.233528
  H      0.395472   -1.246680    0.037237
  C      1.479267   -0.864104   -0.000774
  C      1.372972    0.609283   -0.102258
  H      1.876320    1.189024    0.683031
  H      1.549507    1.033270   -1.100130
  H      1.854247   -1.380789   -0.899081
  H      1.952110   -1.249859    0.915908
   15
 TRAJECTORY GEOMETRY    -196.193582
  C     -1.296045    0.201026   -0.346802
  C     -0.471135    1.219176    0.269881
  C     -1.265669   -1.083604    0.153029
  H     -0.448464    1.208098    1.370184
  H     -0.527326    2.239362   -0.136349
  H     -1.715725   -1.914913   -0.403295
  H     -1.602699    0.357491   -1.391782
  H     -1.136024   -1.251550    1.231125
  H      0.406597   -1.255732    0.036922
  C      1.479009   -0.864934   -0.000712
  C      1.366325    0.613361   -0.100916
  H      1.881284    1.189269    0.680265
  H      1.550060    1.034044   -1.099347
  H      1.866642   -1.373936   -0.898264
  H      1.959960   -1.245155    0.914314
   15
 TRAJECTORY GEOMETRY    -196.195669
  C     -1.294690    0.198902   -0.347323
  C     -0.462987    1.216978    0.269162
  C     -1.271652   -1.082581    0.153209
  H     -0.450475    1.209205    1.369971
  H     -0.525634    2.237528   -0.135985
  H     -1.718837   -1.915398   -0.402934
  H     -1.603538    0.356115   -1.391497
  H     -1.125880   -1.253270    1.228666
  H      0.416547   -1.265132    0.036391
  C      1.479031   -0.865542   -0.000657
  C      1.359457    0.617340   -0.099517
  H      1.885640    1.189545    0.677513
  H      1.550027    1.034793   -1.098481
  H      1.878612   -1.366937   -0.897451
  H      1.967476   -1.240341    0.912865
   15
 TRAJECTORY GEOMETRY    -196.197753
  C     -1.293299    0.196941   -0.347865
  C     -0.454691    1.214637    0.268373
  C     -1.277567   -1.081678    0.153441
  H     -0.452132    1.210093    1.369580
  H     -0.523550    2.235520   -0.135701
  H     -1.722621   -1.915703   -0.402405
  H     -1.604479    0.354949   -1.391181
  H     -1.116514   -1.254968    1.226174
  H      0.425726   -1.274673    0.035650
  C      1.479280   -0.865950   -0.000606
  C      1.352407    0.621211   -0.098070
  H      1.889372    1.189865    0.674793
  H      1.549408    1.035522   -1.097540
  H      1.890165   -1.359814   -0.896642
  H      1.974662   -1.235441    0.911561
   15
 TRAJECTORY GEOMETRY    -196.199833
  C     -1.291872    0.195119   -0.348421
  C     -0.446280    1.212165    0.267522
  C     -1.283401   -1.080874    0.153714
  H     -0.453433    1.210762    1.369025
  H     -0.521093    2.233357   -0.135490
  H     -1.727024   -1.915825   -0.401727
  H     -1.605519    0.353993   -1.390827
  H     -1.107896   -1.256644    1.223662
  H      0.434373   -1.284236    0.034730
  C      1.479711   -0.866178   -0.000555
  C      1.345206    0.624973   -0.096586
  H      1.892496    1.190249    0.672108
  H      1.548234    1.036232   -1.096543
  H      1.901332   -1.352585   -0.895831
  H      1.981520   -1.230475    0.910397
   15
 TRAJECTORY GEOMETRY    -196.201908
  C     -1.290414    0.193417   -0.348987
  C     -0.437781    1.209576    0.266616
  C     -1.289156   -1.080152    0.154022
  H     -0.454390    1.211216    1.368327
  H     -0.518281    2.231054   -0.135343
  H     -1.732001   -1.915766   -0.400910
  H     -1.606642    0.353241   -1.390433
  H     -1.099975   -1.258311    1.221149
  H      0.442669   -1.293735    0.033654
  C      1.480295   -0.866245   -0.000502
  C      1.337885    0.628627   -0.095074
  H      1.895038    1.190705    0.669465
  H      1.546542    1.036925   -1.095505
  H      1.912157   -1.345257   -0.895026
  H      1.988053   -1.225459    0.909357
   15
 TRAJECTORY GEOMETRY    -196.203973
  C     -1.288922    0.191820   -0.349561
  C     -0.429210    1.206873    0.265661
  C     -1.294824   -1.079498    0.154358
  H     -0.454997    1.211451    1.367490
  H     -0.515119    2.228617   -0.135256
  H     -1.737539   -1.915516   -0.399962
  H     -1.607846    0.352693   -1.389991
  H     -1.092726   -1.259968    1.218642
  H      0.450680   -1.303115    0.032430
  C      1.481011   -0.866158   -0.000447
  C      1.330461    0.632172   -0.093541
  H      1.896991    1.191255    0.666868
  H      1.544355    1.037600   -1.094439
  H      1.922665   -1.337826   -0.894214
  H      1.994250   -1.220411    0.908448
   15
 TRAJECTORY GEOMETRY    -196.206026
  C     -1.287396    0.190311   -0.350140
  C     -0.420591    1.204068    0.264664
  C     -1.300417   -1.078897    0.154716
  H     -0.455268    1.211474    1.366534
  H     -0.511639    2.226065   -0.135217
  H     -1.743599   -1.915083   -0.398895
  H     -1.609123    0.352341   -1.389501
  H     -1.086086   -1.261630    1.216146
  H      0.458489   -1.312353    0.031074
  C      1.481838   -0.865930   -0.000386
  C      1.322964    0.635610   -0.091997
  H      1.898412    1.191907    0.664309
  H      1.541708    1.038259   -1.093355
  H      1.932900   -1.330295   -0.893385
  H      2.000158   -1.215324    0.907667
   15
 TRAJECTORY GEOMETRY    -196.208061
  C     -1.285833    0.188873   -0.350723
  C     -0.411944    1.201168    0.263637
  C     -1.305948   -1.078337    0.155093
  H     -0.455221    1.211291    1.365470
  H     -0.507869    2.223407   -0.135216
  H     -1.750150   -1.914464   -0.397719
  H     -1.610465    0.352173   -1.388958
  H     -1.080004   -1.263294    1.213663
  H      0.466157   -1.321436    0.029595
  C      1.482761   -0.865573   -0.000318
  C      1.315418    0.638946   -0.090449
  H      1.899331    1.192670    0.661783
  H      1.538642    1.038900   -1.092265
  H      1.942910   -1.322659   -0.892537
  H      2.005795   -1.210201    0.907004
   15
 TRAJECTORY GEOMETRY    -196.210072
  C     -1.284235    0.187499   -0.351309
  C     -0.403285    1.198177    0.262582
  C     -1.311426   -1.077812    0.155485
  H     -0.454870    1.210906    1.364316
  H     -0.503821    2.220649   -0.135242
  H     -1.757184   -1.913668   -0.396431
  H     -1.611868    0.352184   -1.388363
  H     -1.074437   -1.264989    1.211196
  H      0.473702   -1.330359    0.027992
  C      1.483774   -0.865090   -0.000242
  C      1.307838    0.642180   -0.088904
  H      1.899791    1.193550    0.659289
  H      1.535196    1.039521   -1.091185
  H      1.952722   -1.314914   -0.891658
  H      2.011174   -1.205039    0.906458
   15
 TRAJECTORY GEOMETRY    -196.212054
  C     -1.282594    0.186178   -0.351900
  C     -0.394630    1.195098    0.261508
  C     -1.316867   -1.077312    0.155891
  H     -0.454221    1.210313    1.363081
  H     -0.499521    2.217800   -0.135287
  H     -1.764704   -1.912681   -0.395037
  H     -1.613329    0.352369   -1.387710
  H     -1.069359   -1.266711    1.208738
  H      0.481164   -1.339115    0.026268
  C      1.484871   -0.864484   -0.000156
  C      1.300249    0.645313   -0.087369
  H      1.899812    1.194556    0.656811
  H      1.531384    1.040115   -1.090124
  H      1.962377   -1.307045   -0.890741
  H      2.016310   -1.199833    0.906032
   15
 TRAJECTORY GEOMETRY    -196.213998
  C     -1.280912    0.184902   -0.352493
  C     -0.385994    1.191937    0.260421
  C     -1.322286   -1.076831    0.156309
  H     -0.453296    1.209519    1.361780
  H     -0.494984    2.214864   -0.135344
  H     -1.772705   -1.911504   -0.393539
  H     -1.614844    0.352724   -1.386997
  H     -1.064720   -1.268478    1.206291
  H      0.488573   -1.347707    0.024413
  C      1.486050   -0.863759   -0.000058
  C      1.292668    0.648345   -0.085851
  H      1.899439    1.195694    0.654346
  H      1.527246    1.040679   -1.089094
  H      1.971915   -1.299044   -0.889775
  H      2.021216   -1.194576    0.905727
   15
 TRAJECTORY GEOMETRY    -196.215898
  C     -1.279184    0.183661   -0.353089
  C     -0.377395    1.188693    0.259325
  C     -1.327700   -1.076364    0.156737
  H     -0.452104    1.208520    1.360427
  H     -0.490227    2.211845   -0.135400
  H     -1.781204   -1.910125   -0.391934
  H     -1.616410    0.353249   -1.386222
  H     -1.060498   -1.270304    1.203851
  H      0.495957   -1.356130    0.022418
  C      1.487312   -0.862913    0.000054
  C      1.285114    0.651273   -0.084356
  H      1.898722    1.196969    0.651883
  H      1.522803    1.041206   -1.088110
  H      1.981353   -1.290902   -0.888746
  H      2.025903   -1.189261    0.905547
   15
 TRAJECTORY GEOMETRY    -196.217746
  C     -1.277406    0.182445   -0.353690
  C     -0.368850    1.185367    0.258234
  C     -1.333136   -1.075903    0.157174
  H     -0.450660    1.207308    1.359037
  H     -0.485278    2.208752   -0.135445
  H     -1.790220   -1.908529   -0.390228
  H     -1.618032    0.353938   -1.385379
  H     -1.056670   -1.272197    1.201407
  H      0.503351   -1.364389    0.020280
  C      1.488658   -0.861946    0.000184
  C      1.277614    0.654101   -0.082895
  H      1.897690    1.198389    0.649396
  H      1.518080    1.041687   -1.087188
  H      1.990745   -1.282610   -0.887645
  H      2.030390   -1.183874    0.905495
   15
 TRAJECTORY GEOMETRY    -196.219533
  C     -1.275573    0.181247   -0.354297
  C     -0.360380    1.181964    0.257154
  C     -1.338618   -1.075445    0.157622
  H     -0.448979    1.205877    1.357625
  H     -0.480157    2.205587   -0.135465
  H     -1.799778   -1.906711   -0.388407
  H     -1.619703    0.354795   -1.384468
  H     -1.053211   -1.274167    1.198957
  H      0.510776   -1.372502    0.017980
  C      1.490091   -0.860858    0.000332
  C      1.270196    0.656824   -0.081482
  H      1.896350    1.199966    0.646882
  H      1.513094    1.042118   -1.086342
  H      2.000177   -1.274132   -0.886459
  H      2.034684   -1.178405    0.905580
   15
 TRAJECTORY GEOMETRY    -196.221253
  C     -1.273681    0.180059   -0.354915
  C     -0.352012    1.178482    0.256097
  C     -1.344180   -1.074984    0.158081
  H     -0.447066    1.204201    1.356206
  H     -0.474904    2.202356   -0.135434
  H     -1.809925   -1.904652   -0.386465
  H     -1.621427    0.355823   -1.383482
  H     -1.050108   -1.276228    1.196492
  H      0.518264   -1.380467    0.015495
  C      1.491626   -0.859644    0.000502
  C      1.262897    0.659438   -0.080129
  H      1.894750    1.201718    0.644319
  H      1.507868    1.042487   -1.085596
  H      2.009704   -1.265443   -0.885156
  H      2.038787   -1.172837    0.905818
   15
 TRAJECTORY GEOMETRY    -196.222895
  C     -1.271723    0.178873   -0.355543
  C     -0.343774    1.174919    0.255078
  C     -1.349853   -1.074515    0.158552
  H     -0.444930    1.202263    1.354801
  H     -0.469538    2.199060   -0.135338
  H     -1.820722   -1.902325   -0.384397
  H     -1.623206    0.357028   -1.382418
  H     -1.047369   -1.278399    1.194005
  H      0.525847   -1.388270    0.012797
  C      1.493281   -0.858294    0.000697
  C      1.255753    0.661938   -0.078851
  H      1.892938    1.203658    0.641679
  H      1.502405    1.042781   -1.084980
  H      2.019359   -1.256538   -0.883712
  H      2.042701   -1.167156    0.906227
   15
 TRAJECTORY GEOMETRY    -196.224453
  C     -1.269694    0.177673   -0.356188
  C     -0.335701    1.171279    0.254115
  C     -1.355686   -1.074034    0.159034
  H     -0.442592    1.200048    1.353440
  H     -0.464117    2.195707   -0.135147
  H     -1.832210   -1.899708   -0.382209
  H     -1.625041    0.358408   -1.381271
  H     -1.044975   -1.280692    1.191483
  H      0.533581   -1.395915    0.009860
  C      1.495067   -0.856808    0.000923
  C      1.248812    0.664325   -0.077671
  H      1.890990    1.205800    0.638932
  H      1.496728    1.042993   -1.084522
  H      2.029217   -1.247401   -0.882085
  H      2.046449   -1.161345    0.906829
   15
 TRAJECTORY GEOMETRY    -196.225919
  C     -1.267606    0.176457   -0.356843
  C     -0.327826    1.167557    0.253210
  C     -1.361691   -1.073532    0.159530
  H     -0.440078    1.197527    1.352137
  H     -0.458641    2.192298   -0.134836
  H     -1.844462   -1.896765   -0.379870
  H     -1.626921    0.359989   -1.380031
  H     -1.042985   -1.283146    1.188920
  H      0.541453   -1.403372    0.006638
  C      1.497018   -0.855168    0.001179
  C      1.242112    0.666580   -0.076598
  H      1.888919    1.208148    0.636051
  H      1.490886    1.043100   -1.084251
  H      2.039332   -1.238019   -0.880265
  H      2.049958   -1.155404    0.907650
   15
 TRAJECTORY GEOMETRY    -196.227288
  C     -1.265450    0.175215   -0.357518
  C     -0.320217    1.163755    0.252402
  C     -1.367940   -1.073011    0.160038
  H     -0.437380    1.194647    1.350932
  H     -0.453195    2.188840   -0.134359
  H     -1.857586   -1.893451   -0.377390
  H     -1.628861    0.361772   -1.378697
  H     -1.041418   -1.285771    1.186316
  H      0.549513   -1.410603    0.003077
  C      1.499165   -0.853365    0.001479
  C      1.235747    0.668698   -0.075677
  H      1.886808    1.210745    0.632980
  H      1.484855    1.043085   -1.084222
  H      2.049822   -1.228393   -0.878182
  H      2.053236   -1.149310    0.908748
   15
 TRAJECTORY GEOMETRY    -196.228555
  C     -1.263238    0.173936   -0.358210
  C     -0.312929    1.159878    0.251711
  C     -1.374470   -1.072465    0.160559
  H     -0.434542    1.191380    1.349866
  H     -0.447855    2.185349   -0.133669
  H     -1.871624   -1.889737   -0.374767
  H     -1.630849    0.363760   -1.377268
  H     -1.040319   -1.288591    1.183663
  H      0.557780   -1.417573   -0.000874
  C      1.501544   -0.851393    0.001824
  C      1.229791    0.670671   -0.074936
  H      1.884740    1.213603    0.629676
  H      1.478699    1.042928   -1.084483
  H      2.060759   -1.218542   -0.875777
  H      2.056243   -1.143075    0.910166
   15
 TRAJECTORY GEOMETRY    -196.229721
  C     -1.260985    0.172615   -0.358919
  C     -0.306039    1.155937    0.251170
  C     -1.381325   -1.071896    0.161089
  H     -0.431584    1.187679    1.348979
  H     -0.442735    2.181850   -0.132704
  H     -1.886626   -1.885597   -0.372011
  H     -1.632885    0.365955   -1.375748
  H     -1.039744   -1.291623    1.180972
  H      0.566260   -1.424213   -0.005279
  C      1.504191   -0.849249    0.002226
  C      1.224344    0.672493   -0.074420
  H      1.882833    1.216748    0.626079
  H      1.472456    1.042605   -1.085095
  H      2.072247   -1.208516   -0.872985
  H      2.058927   -1.136712    0.911968
   15
 TRAJECTORY GEOMETRY    -196.230789
  C     -1.258733    0.171244   -0.359632
  C     -0.299625    1.151947    0.250809
  C     -1.388526   -1.071297    0.161620
  H     -0.428528    1.183497    1.348313
  H     -0.437935    2.178356   -0.131395
  H     -1.902579   -1.880996   -0.369157
  H     -1.634951    0.368362   -1.374131
  H     -1.039790   -1.294878    1.178234
  H      0.574939   -1.430409   -0.010202
  C      1.507152   -0.846935    0.002694
  C      1.219509    0.674157   -0.074177
  H      1.881144    1.220199    0.622118
  H      1.466200    1.042092   -1.086130
  H      2.084358   -1.198403   -0.869705
  H      2.061165   -1.130267    0.914236
   15
 TRAJECTORY GEOMETRY    -196.231763
  C     -1.256517    0.169824   -0.360348
  C     -0.293758    1.147926    0.250649
  C     -1.396076   -1.070672    0.162154
  H     -0.425435    1.178815    1.347910
  H     -0.433557    2.174897   -0.129692
  H     -1.919399   -1.875960   -0.366224
  H     -1.636981    0.370932   -1.372464
  H     -1.040554   -1.298336    1.175508
  H      0.583764   -1.436062   -0.015666
  C      1.510448   -0.844463    0.003221
  C      1.215373    0.675669   -0.074232
  H      1.879806    1.223944    0.617780
  H      1.460003    1.041394   -1.087603
  H      2.097114   -1.188315   -0.865914
  H      2.062897   -1.123818    0.916998
   15
 TRAJECTORY GEOMETRY    -196.232655
  C     -1.254399    0.168363   -0.361051
  C     -0.288491    1.143918    0.250715
  C     -1.403955   -1.070035    0.162679
  H     -0.422331    1.173633    1.347795
  H     -0.429749    2.171530   -0.127527
  H     -1.936925   -1.870540   -0.363280
  H     -1.638945    0.373633   -1.370774
  H     -1.042059   -1.301980    1.172820
  H      0.592672   -1.441073   -0.021725
  C      1.514105   -0.841869    0.003815
  C      1.212011    0.677042   -0.074625
  H      1.878883    1.227975    0.613026
  H      1.453977    1.040500   -1.089563
  H      2.110525   -1.178434   -0.861530
  H      2.063999   -1.117451    0.920328
   15
 TRAJECTORY GEOMETRY    -196.233477
  C     -1.252434    0.166880   -0.361714
  C     -0.283852    1.139928    0.251015
  C     -1.412096   -1.069386    0.163176
  H     -0.419166    1.167940    1.347988
  H     -0.426604    2.168260   -0.124864
  H     -1.954880   -1.864795   -0.360425
  H     -1.640831    0.376421   -1.369078
  H     -1.044462   -1.305740    1.170205
  H      0.601555   -1.445320   -0.028350
  C      1.518093   -0.839177    0.004486
  C      1.209462    0.678289   -0.075384
  H      1.878497    1.232287    0.607819
  H      1.448136    1.039398   -1.092035
  H      2.124614   -1.168873   -0.856507
  H      2.064392   -1.111242    0.924257
   15
 TRAJECTORY GEOMETRY    -196.234240
  C     -1.250656    0.165392   -0.362330
  C     -0.279785    1.135980    0.251547
  C     -1.420394   -1.068740    0.163633
  H     -0.416009    1.161744    1.348478
  H     -0.424119    2.165102   -0.121725
  H     -1.973046   -1.858826   -0.357724
  H     -1.642662    0.379312   -1.367400
  H     -1.047532   -1.309608    1.167665
  H      0.610367   -1.448827   -0.035547
  C      1.522335   -0.836426    0.005246
  C      1.207667    0.679450   -0.076504
  H      1.878633    1.236830    0.602178
  H      1.442555    1.038087   -1.095050
  H      2.139215   -1.159771   -0.850824
  H      2.063944   -1.105243    0.928831
   15
 TRAJECTORY GEOMETRY    -196.234955
  C     -1.249112    0.163919   -0.362871
  C     -0.276243    1.132100    0.252273
  C     -1.428814   -1.068105    0.164043
  H     -0.412850    1.155198    1.349256
  H     -0.422266    2.162084   -0.118040
  H     -1.991047   -1.852734   -0.355207
  H     -1.644218    0.382092   -1.365784
  H     -1.051446   -1.313486    1.165345
  H      0.618976   -1.451543   -0.043254
  C      1.526855   -0.833650    0.006057
  C      1.206555    0.680539   -0.077960
  H      1.879172    1.241549    0.596117
  H      1.437270    1.036622   -1.098410
  H      2.154281   -1.151272   -0.844439
  H      2.062608   -1.099583    0.933900
   15
 TRAJECTORY GEOMETRY    -196.235634
  C     -1.247808    0.162469   -0.363322
  C     -0.273133    1.128284    0.253173
  C     -1.437257   -1.067477    0.164398
  H     -0.409633    1.148312    1.350262
  H     -0.420990    2.159206   -0.113894
  H     -2.008719   -1.846633   -0.352962
  H     -1.645573    0.384811   -1.364266
  H     -1.056073   -1.317349    1.163183
  H      0.627408   -1.453580   -0.051447
  C      1.531545   -0.830874    0.006933
  C      1.206022    0.681585   -0.079721
  H      1.880150    1.246431    0.589694
  H      1.432246    1.035013   -1.102174
  H      2.169762   -1.143337   -0.837420
  H      2.060406   -1.094238    0.939488
   15
 TRAJECTORY GEOMETRY    -196.236281
  C     -1.246736    0.161062   -0.363687
  C     -0.270358    1.124527    0.254231
  C     -1.445674   -1.066874    0.164708
  H     -0.406330    1.141125    1.351463
  H     -0.420210    2.156470   -0.109360
  H     -2.025904   -1.840605   -0.351054
  H     -1.646710    0.387467   -1.362861
  H     -1.061286   -1.321135    1.161164
  H      0.635679   -1.455005   -0.060085
  C      1.536348   -0.828122    0.007871
  C      1.205950    0.682614   -0.081761
  H      1.881465    1.251424    0.582972
  H      1.427480    1.033254   -1.106296
  H      2.185574   -1.135917   -0.829820
  H      2.057339   -1.089169    0.945566
   15
 TRAJECTORY GEOMETRY    -196.236903
  C     -1.245874    0.159700   -0.363958
  C     -0.267842    1.120818    0.255407
  C     -1.454017   -1.066287    0.164959
  H     -0.402893    1.133680    1.352818
  H     -0.419806    2.153787   -0.104438
  H     -2.042485   -1.834632   -0.349426
  H     -1.647606    0.390026   -1.361522
  H     -1.067002   -1.324860    1.159328
  H      0.643771   -1.455945   -0.069156
  C      1.541205   -0.825388    0.008863
  C      1.206240    0.683630   -0.084044
  H      1.883036    1.256486    0.575921
  H      1.422903    1.031357   -1.110688
  H      2.201645   -1.128928   -0.821565
  H      2.053390   -1.084347    0.952011
   15
 TRAJECTORY GEOMETRY    -196.237503
  C     -1.245206    0.158388   -0.364124
  C     -0.265522    1.117164    0.256681
  C     -1.462259   -1.065715    0.165145
  H     -0.399314    1.126030    1.354319
  H     -0.419745    2.151246   -0.099164
  H     -2.058473   -1.828826   -0.348112
  H     -1.648315    0.392471   -1.360280
  H     -1.073171   -1.328465    1.157634
  H      0.651776   -1.456504   -0.078605
  C      1.546090   -0.822687    0.009910
  C      1.206804    0.684636   -0.086535
  H      1.884872    1.261635    0.568580
  H      1.418421    1.029329   -1.115344
  H      2.217975   -1.122351   -0.812725
  H      2.048633   -1.079780    0.958790
   15
 TRAJECTORY GEOMETRY    -196.238084
  C     -1.244701    0.157130   -0.364206
  C     -0.263336    1.113548    0.258047
  C     -1.470381   -1.065163    0.165279
  H     -0.395571    1.118189    1.355922
  H     -0.419893    2.148759   -0.093604
  H     -2.073826   -1.823170   -0.347085
  H     -1.648821    0.394849   -1.359120
  H     -1.079674   -1.331982    1.156075
  H      0.659698   -1.456753   -0.088415
  C      1.550960   -0.820008    0.011009
  C      1.207558    0.685638   -0.089215
  H      1.886886    1.266832    0.560973
  H      1.414029    1.027135   -1.120223
  H      2.234480   -1.116058   -0.803330
  H      2.043069   -1.075413    0.965855
   15
 TRAJECTORY GEOMETRY    -196.238648
  C     -1.244334    0.155926   -0.364197
  C     -0.261232    1.109957    0.259486
  C     -1.478364   -1.064618    0.165365
  H     -0.391660    1.110190    1.357622
  H     -0.420190    2.146356   -0.087790
  H     -2.088563   -1.817677   -0.346363
  H     -1.649133    0.397154   -1.358047
  H     -1.086437   -1.335404    1.154636
  H      0.667602   -1.456763   -0.098592
  C      1.555782   -0.817349    0.012156
  C      1.208431    0.686628   -0.092067
  H      1.888996    1.272037    0.553149
  H      1.409696    1.024816   -1.125292
  H      2.251169   -1.110005   -0.793380
  H      2.036727   -1.071174    0.973174
   15
 TRAJECTORY GEOMETRY    -196.239197
  C     -1.244076    0.154779   -0.364118
  C     -0.259202    1.106416    0.260992
  C     -1.486224   -1.064107    0.165410
  H     -0.387572    1.102066    1.359384
  H     -0.420624    2.143973   -0.081735
  H     -2.102695   -1.812290   -0.345875
  H     -1.649226    0.399394   -1.357002
  H     -1.093414   -1.338725    1.153307
  H      0.675506   -1.456633   -0.109087
  C      1.560558   -0.814721    0.013339
  C      1.209408    0.687613   -0.095064
  H      1.891152    1.277237    0.545083
  H      1.405383    1.022335   -1.130509
  H      2.267937   -1.104072   -0.782858
  H      2.029636   -1.067066    0.980636
   15
 TRAJECTORY GEOMETRY    -196.239731
  C     -1.243898    0.153674   -0.363959
  C     -0.257215    1.102896    0.262552
  C     -1.493938   -1.063593    0.165410
  H     -0.383297    1.093831    1.361212
  H     -0.421137    2.141653   -0.075482
  H     -2.116273   -1.807050   -0.345632
  H     -1.649123    0.401576   -1.356025
  H     -1.100591   -1.341973    1.152075
  H      0.683476   -1.456383   -0.119878
  C      1.565256   -0.812103    0.014559
  C      1.210420    0.688575   -0.098196
  H      1.893370    1.282418    0.536822
  H      1.401080    1.019726   -1.135861
  H      2.284824   -1.098248   -0.771819
  H      2.021849   -1.063049    0.988233
   15
 TRAJECTORY GEOMETRY    -196.240251
  C     -1.243788    0.152614   -0.363730
  C     -0.255252    1.099398    0.264157
  C     -1.501519   -1.063084    0.165370
  H     -0.378879    1.085512    1.363090
  H     -0.421719    2.139354   -0.069049
  H     -2.129360   -1.801941   -0.345629
  H     -1.648875    0.403712   -1.355082
  H     -1.107912   -1.345119    1.150917
  H      0.691530   -1.456081   -0.130931
  C      1.569880   -0.809495    0.015814
  C      1.211462    0.689520   -0.101438
  H      1.895592    1.287590    0.528367
  H      1.396753    1.016961   -1.141336
  H      2.301738   -1.092491   -0.760295
  H      2.013456   -1.059119    0.995882
   15
 TRAJECTORY GEOMETRY    -196.240759
  C     -1.243731    0.151605   -0.363433
  C     -0.253310    1.095913    0.265799
  C     -1.508951   -1.062574    0.165294
  H     -0.374281    1.077065    1.364980
  H     -0.422367    2.137089   -0.062381
  H     -2.141878   -1.796907   -0.345806
  H     -1.648433    0.405756   -1.354167
  H     -1.115396   -1.348164    1.149869
  H      0.699723   -1.455737   -0.142234
  C      1.574404   -0.806896    0.017093
  C      1.212509    0.690435   -0.104798
  H      1.897786    1.292744    0.519769
  H      1.392438    1.014092   -1.146897
  H      2.318702   -1.086753   -0.748207
  H      2.004419   -1.055229    1.003569
   15
 TRAJECTORY GEOMETRY    -196.241254
  C     -1.243703    0.150624   -0.363075
  C     -0.251374    1.092458    0.267491
  C     -1.516250   -1.062054    0.165187
  H     -0.369540    1.068586    1.366919
  H     -0.423024    2.134886   -0.055623
  H     -2.154024   -1.792076   -0.346209
  H     -1.647884    0.407819   -1.353322
  H     -1.122911   -1.351140    1.148856
  H      0.708087   -1.455353   -0.153761
  C      1.578843   -0.804312    0.018405
  C      1.213528    0.691324   -0.108258
  H      1.899995    1.297853    0.511052
  H      1.388073    1.011109   -1.152573
  H      2.335710   -1.081036   -0.735720
  H      1.994807   -1.051416    1.011302
   15
 TRAJECTORY GEOMETRY    -196.241737
  C     -1.243677    0.149689   -0.362678
  C     -0.249427    1.089009    0.269210
  C     -1.523393   -1.061516    0.165061
  H     -0.364659    1.060112    1.368862
  H     -0.423672    2.132582   -0.048751
  H     -2.165638   -1.787243   -0.346732
  H     -1.647141    0.409875   -1.352412
  H     -1.130426   -1.354071    1.147888
  H      0.716602   -1.455044   -0.165655
  C      1.583179   -0.801726    0.019736
  C      1.214475    0.692163   -0.111786
  H      1.902098    1.302855    0.502114
  H      1.383622    1.007953   -1.158264
  H      2.352681   -1.075160   -0.722647
  H      1.984550   -1.047611    1.018951
   15
 TRAJECTORY GEOMETRY    -196.242209
  C     -1.243633    0.148780   -0.362227
  C     -0.247490    1.085570    0.270975
  C     -1.530392   -1.060980    0.164887
  H     -0.359662    1.051495    1.370839
  H     -0.424289    2.130395   -0.041729
  H     -2.177095   -1.782501   -0.347349
  H     -1.646356    0.411875   -1.351571
  H     -1.137987   -1.356888    1.146958
  H      0.725346   -1.454736   -0.177596
  C      1.587387   -0.799131    0.021096
  C      1.215399    0.692985   -0.115406
  H      1.904251    1.307882    0.493049
  H      1.379080    1.004656   -1.164094
  H      2.369586   -1.069330   -0.709185
  H      1.973811   -1.043890    1.026576
   15
 TRAJECTORY GEOMETRY    -196.242668
  C     -1.243610    0.147910   -0.361718
  C     -0.245566    1.082154    0.272748
  C     -1.537280   -1.060432    0.164698
  H     -0.354551    1.042842    1.372800
  H     -0.424966    2.128196   -0.034598
  H     -2.188159   -1.777770   -0.348164
  H     -1.645402    0.413831   -1.350749
  H     -1.145702   -1.359643    1.146111
  H      0.734331   -1.454486   -0.189662
  C      1.591546   -0.796548    0.022463
  C      1.216286    0.693764   -0.119085
  H      1.906316    1.312830    0.483900
  H      1.374534    1.001266   -1.169926
  H      2.386423   -1.063416   -0.695300
  H      1.962640   -1.040181    1.034063
   15
 TRAJECTORY GEOMETRY    -196.243116
  C     -1.243601    0.147058   -0.361189
  C     -0.243649    1.078784    0.274565
  C     -1.544069   -1.059888    0.164485
  H     -0.349331    1.034142    1.374780
  H     -0.425646    2.126016   -0.027317
  H     -2.198884   -1.773121   -0.349049
  H     -1.644305    0.415746   -1.349940
  H     -1.153432   -1.362338    1.145304
  H      0.743526   -1.454286   -0.201833
  C      1.595641   -0.793992    0.023846
  C      1.217149    0.694536   -0.122833
  H      1.908354    1.317715    0.474616
  H      1.369945    0.997781   -1.175797
  H      2.403104   -1.057489   -0.680975
  H      1.951045   -1.036519    1.041407
   15
 TRAJECTORY GEOMETRY    -196.243551
  C     -1.243567    0.146239   -0.360608
  C     -0.241715    1.075388    0.276387
  C     -1.550740   -1.059311    0.164250
  H     -0.343991    1.025394    1.376733
  H     -0.426304    2.123800   -0.019964
  H     -2.209350   -1.768494   -0.350082
  H     -1.643111    0.417654   -1.349132
  H     -1.161237   -1.364968    1.144549
  H      0.753011   -1.454152   -0.214074
  C      1.599641   -0.791411    0.025245
  C      1.217938    0.695256   -0.126631
  H      1.910275    1.322528    0.465279
  H      1.365318    0.994203   -1.181676
  H      2.419648   -1.051430   -0.666300
  H      1.939090   -1.032838    1.048593
   15
 TRAJECTORY GEOMETRY    -196.243973
  C     -1.243528    0.145434   -0.360008
  C     -0.239785    1.072012    0.278233
  C     -1.557344   -1.058728    0.164007
  H     -0.338558    1.016611    1.378687
  H     -0.426973    2.121590   -0.012532
  H     -2.219578   -1.763896   -0.351216
  H     -1.641800    0.419543   -1.348358
  H     -1.169105   -1.367533    1.143825
  H      0.762748   -1.454049   -0.226299
  C      1.603599   -0.788842    0.026652
  C      1.218698    0.695959   -0.130471
  H      1.912159    1.327314    0.455853
  H      1.360657    0.990533   -1.187570
  H      2.435978   -1.045282   -0.651300
  H      1.926852   -1.029210    1.055553
   15
 TRAJECTORY GEOMETRY    -196.244383
  C     -1.243478    0.144644   -0.359374
  C     -0.237859    1.068644    0.280101
  C     -1.563863   -1.058117    0.163743
  H     -0.333037    1.007790    1.380627
  H     -0.427620    2.119373   -0.004995
  H     -2.229526   -1.759343   -0.352448
  H     -1.640337    0.421377   -1.347597
  H     -1.177054   -1.370031    1.143168
  H      0.772756   -1.454050   -0.238536
  C      1.607497   -0.786271    0.028064
  C      1.219408    0.696629   -0.134364
  H      1.913945    1.332024    0.446385
  H      1.355982    0.986832   -1.193460
  H      2.452154   -1.039084   -0.635959
  H      1.914326   -1.025572    1.062322
   15
 TRAJECTORY GEOMETRY    -196.244779
  C     -1.243402    0.143866   -0.358706
  C     -0.235930    1.065264    0.281977
  C     -1.570302   -1.057474    0.163469
  H     -0.327444    0.998933    1.382541
  H     -0.428271    2.117149    0.002601
  H     -2.239300   -1.754814   -0.353803
  H     -1.638772    0.423185   -1.346883
  H     -1.185094   -1.372455    1.142553
  H      0.783070   -1.454117   -0.250750
  C      1.611339   -0.783693    0.029480
  C      1.220059    0.697266   -0.138289
  H      1.915662    1.336701    0.436888
  H      1.351287    0.983082   -1.199350
  H      2.468151   -1.032797   -0.620329
  H      1.901570   -1.021952    1.068852
   15
 TRAJECTORY GEOMETRY    -196.245161
  C     -1.243315    0.143101   -0.358034
  C     -0.234004    1.061898    0.283875
  C     -1.576708   -1.056826    0.163185
  H     -0.321774    0.990027    1.384434
  H     -0.428911    2.114868    0.010299
  H     -2.248830   -1.750246   -0.355183
  H     -1.637071    0.424943   -1.346147
  H     -1.193211   -1.374800    1.141987
  H      0.793648   -1.454253   -0.262866
  C      1.615170   -0.781118    0.030897
  C      1.220682    0.697891   -0.142250
  H      1.917254    1.341291    0.427328
  H      1.346568    0.979282   -1.205199
  H      2.483804   -1.026425   -0.604406
  H      1.888646   -1.018353    1.075118
   15
 TRAJECTORY GEOMETRY    -196.245530
  C     -1.243234    0.142354   -0.357340
  C     -0.232078    1.058514    0.285780
  C     -1.583085   -1.056156    0.162898
  H     -0.315999    0.981052    1.386294
  H     -0.429511    2.112538    0.018066
  H     -2.258184   -1.745746   -0.356683
  H     -1.635216    0.426651   -1.345480
  H     -1.201434   -1.377038    1.141490
  H      0.804502   -1.454455   -0.274839
  C      1.618979   -0.778533    0.032318
  C      1.221285    0.698497   -0.146243
  H      1.918731    1.345836    0.417817
  H      1.341869    0.975497   -1.211020
  H      2.499226   -1.019980   -0.588295
  H      1.875624   -1.014715    1.081100
   15
 TRAJECTORY GEOMETRY    -196.245884
  C     -1.243123    0.141637   -0.356659
  C     -0.230153    1.055131    0.287690
  C     -1.589440   -1.055498    0.162639
  H     -0.310154    0.971888    1.388119
  H     -0.430093    2.110215    0.025862
  H     -2.267515   -1.741013   -0.358300
  H     -1.633212    0.428330   -1.344872
  H     -1.209722   -1.379229    1.141064
  H      0.815660   -1.454797   -0.286647
  C      1.622797   -0.775978    0.033745
  C      1.221841    0.699101   -0.150270
  H      1.920003    1.350282    0.408431
  H      1.337137    0.971695   -1.216822
  H      2.514311   -1.013288   -0.572070
  H      1.862543   -1.011008    1.086837
   15
 TRAJECTORY GEOMETRY    -196.246224
  C     -1.242977    0.140832   -0.355930
  C     -0.228226    1.051729    0.289613
  C     -1.595792   -1.054734    0.162318
  H     -0.304311    0.962910    1.389922
  H     -0.430726    2.107861    0.033762
  H     -2.276775   -1.736563   -0.359871
  H     -1.631217    0.429953   -1.344256
  H     -1.218266   -1.381356    1.140631
  H      0.827135   -1.455054   -0.298240
  C      1.626584   -0.773364    0.035160
  C      1.222372    0.699677   -0.154281
  H      1.921419    1.354826    0.398796
  H      1.332437    0.967860   -1.222573
  H      2.529235   -1.006774   -0.555686
  H      1.849585   -1.007488    1.092213
   15
 TRAJECTORY GEOMETRY    -196.246549
  C     -1.242820    0.140056   -0.355202
  C     -0.226310    1.048294    0.291545
  C     -1.602158   -1.053945    0.162012
  H     -0.298434    0.953840    1.391699
  H     -0.431354    2.105459    0.041719
  H     -2.285811   -1.732033   -0.361556
  H     -1.628963    0.431475   -1.343734
  H     -1.227013   -1.383342    1.140297
  H      0.838858   -1.455440   -0.309610
  C      1.630419   -0.770743    0.036564
  C      1.222859    0.700228   -0.158309
  H      1.922661    1.359301    0.389241
  H      1.327736    0.964034   -1.228288
  H      2.543810   -1.000140   -0.539210
  H      1.836717   -1.003910    1.097285
   15
 TRAJECTORY GEOMETRY    -196.246858
  C     -1.242649    0.139266   -0.354515
  C     -0.224411    1.044863    0.293506
  C     -1.608577   -1.053139    0.161727
  H     -0.292541    0.944656    1.393434
  H     -0.431978    2.103037    0.049715
  H     -2.294911   -1.727452   -0.363283
  H     -1.626602    0.432969   -1.343305
  H     -1.235884   -1.385203    1.140055
  H      0.850877   -1.455889   -0.320653
  C      1.634318   -0.768143    0.037960
  C      1.223344    0.700790   -0.162338
  H      1.923802    1.363777    0.379732
  H      1.322985    0.960208   -1.233969
  H      2.558056   -0.993398   -0.522792
  H      1.824045   -1.000327    1.102056
   15
 TRAJECTORY GEOMETRY    -196.247152
  C     -1.242437    0.138450   -0.353794
  C     -0.222507    1.041368    0.295438
  C     -1.615025   -1.052254    0.161427
  H     -0.286599    0.935460    1.395132
  H     -0.432550    2.100430    0.057774
  H     -2.303894   -1.722751   -0.365058
  H     -1.624012    0.434303   -1.342855
  H     -1.245064   -1.386993    1.139896
  H      0.863149   -1.456383   -0.331388
  C      1.638242   -0.765490    0.039341
  C      1.223774    0.701320   -0.166359
  H      1.924752    1.368156    0.370240
  H      1.318293    0.956431   -1.239499
  H      2.571927   -0.986530   -0.506362
  H      1.811635   -0.996720    1.106492
   15
 TRAJECTORY GEOMETRY    -196.247431
  C     -1.242218    0.137617   -0.353098
  C     -0.220620    1.037844    0.297382
  C     -1.621550   -1.051337    0.161145
  H     -0.280658    0.926167    1.396770
  H     -0.433155    2.097837    0.065876
  H     -2.312903   -1.718040   -0.366924
  H     -1.621260    0.435541   -1.342565
  H     -1.254530   -1.388618    1.139846
  H      0.875657   -1.456930   -0.341733
  C      1.642251   -0.762833    0.040709
  C      1.224199    0.701853   -0.170364
  H      1.925633    1.372581    0.360837
  H      1.313609    0.952684   -1.245008
  H      2.585481   -0.979610   -0.490100
  H      1.799597   -0.993103    1.110606
   15
 TRAJECTORY GEOMETRY    -196.247693
  C     -1.241978    0.136751   -0.352421
  C     -0.218726    1.034241    0.299318
  C     -1.628179   -1.050358    0.160884
  H     -0.274727    0.916788    1.398355
  H     -0.433735    2.095137    0.073975
  H     -2.321943   -1.713279   -0.368831
  H     -1.618336    0.436681   -1.342370
  H     -1.264249   -1.390090    1.139892
  H      0.888345   -1.457490   -0.351631
  C      1.646332   -0.760130    0.042059
  C      1.224620    0.702385   -0.174344
  H      1.926366    1.376988    0.351575
  H      1.308988    0.949031   -1.250411
  H      2.598664   -0.972613   -0.474083
  H      1.788006   -0.989458    1.114408
   15
 TRAJECTORY GEOMETRY    -196.247939
  C     -1.241704    0.135849   -0.351774
  C     -0.216870    1.030605    0.301261
  C     -1.634913   -1.049309    0.160634
  H     -0.268832    0.907387    1.399892
  H     -0.434306    2.092341    0.082086
  H     -2.330999   -1.708397   -0.370773
  H     -1.615148    0.437665   -1.342295
  H     -1.274365   -1.391398    1.140077
  H      0.901270   -1.458153   -0.361073
  C      1.650546   -0.757418    0.043380
  C      1.225001    0.702899   -0.178275
  H      1.926948    1.381369    0.342369
  H      1.304341    0.945400   -1.255708
  H      2.611493   -0.965477   -0.458374
  H      1.777044   -0.985791    1.117880
   15
 TRAJECTORY GEOMETRY    -196.248169
  C     -1.241409    0.134897   -0.351163
  C     -0.215035    1.026914    0.303198
  C     -1.641776   -1.048184    0.160407
  H     -0.263005    0.897936    1.401389
  H     -0.434888    2.089475    0.090200
  H     -2.340154   -1.703469   -0.372762
  H     -1.611741    0.438499   -1.342368
  H     -1.284848   -1.392519    1.140393
  H      0.914373   -1.458836   -0.369984
  C      1.654885   -0.754681    0.044665
  C      1.225370    0.703405   -0.182152
  H      1.927434    1.385776    0.333301
  H      1.299741    0.941851   -1.260878
  H      2.623985   -0.958258   -0.443075
  H      1.766765   -0.982110    1.121022
   15
 TRAJECTORY GEOMETRY    -196.248384
  C     -1.241126    0.133893   -0.350590
  C     -0.213230    1.023170    0.305131
  C     -1.648807   -1.046989    0.160201
  H     -0.257269    0.888434    1.402833
  H     -0.435488    2.086513    0.098342
  H     -2.349270   -1.698557   -0.374793
  H     -1.608111    0.439088   -1.342599
  H     -1.295772   -1.393393    1.140875
  H      0.927549   -1.459518   -0.378308
  C      1.659385   -0.751916    0.045911
  C      1.225770    0.703924   -0.185964
  H      1.927821    1.390186    0.324364
  H      1.295234    0.938423   -1.265916
  H      2.636095   -0.951097   -0.428268
  H      1.757291   -0.978406    1.123866
   15
 TRAJECTORY GEOMETRY    -196.248583
  C     -1.240767    0.132807   -0.350111
  C     -0.211464    1.019349    0.307070
  C     -1.655997   -1.045687    0.160040
  H     -0.251664    0.878895    1.404219
  H     -0.436092    2.083423    0.106423
  H     -2.358597   -1.693431   -0.376739
  H     -1.604136    0.439536   -1.343018
  H     -1.307051   -1.394005    1.141485
  H      0.940782   -1.460269   -0.386020
  C      1.664036   -0.749125    0.047105
  C      1.226133    0.704438   -0.189672
  H      1.928005    1.394574    0.315605
  H      1.290680    0.935063   -1.270787
  H      2.647811   -0.943718   -0.414164
  H      1.748783   -0.974656    1.126406
   15
 TRAJECTORY GEOMETRY    -196.248768
  C     -1.240429    0.131649   -0.349697
  C     -0.209750    1.015454    0.308977
  C     -1.663378   -1.044289    0.159916
  H     -0.246199    0.869230    1.405538
  H     -0.436747    2.080256    0.114550
  H     -2.368011   -1.688326   -0.378710
  H     -1.599900    0.439673   -1.343683
  H     -1.318909   -1.394274    1.142349
  H      0.954015   -1.461005   -0.392976
  C      1.668883   -0.746300    0.048241
  C      1.226535    0.704965   -0.193268
  H      1.928108    1.398984    0.307120
  H      1.286331    0.931899   -1.275460
  H      2.659156   -0.936407   -0.400898
  H      1.741463   -0.970853    1.128663
   15
 TRAJECTORY GEOMETRY    -196.248940
  C     -1.240027    0.130415   -0.349328
  C     -0.208095    1.011492    0.310851
  C     -1.670931   -1.042773    0.159826
  H     -0.240954    0.859714    1.406796
  H     -0.437403    2.076942    0.122454
  H     -2.377526   -1.683044   -0.380688
  H     -1.595378    0.439543   -1.344495
  H     -1.331280   -1.394315    1.143372
  H      0.967228   -1.461787   -0.399299
  C      1.673923   -0.743438    0.049296
  C      1.226906    0.705458   -0.196709
  H      1.928053    1.403387    0.298832
  H      1.282017    0.928812   -1.279924
  H      2.670111   -0.928948   -0.388468
  H      1.735291   -0.967067    1.130618
   15
 TRAJECTORY GEOMETRY    -196.249098
  C     -1.239641    0.129061   -0.349087
  C     -0.206512    1.007504    0.312709
  C     -1.678771   -1.041168    0.159808
  H     -0.235978    0.850248    1.407991
  H     -0.438093    2.073581    0.130216
  H     -2.387177   -1.677838   -0.382668
  H     -1.590454    0.439017   -1.345677
  H     -1.344264   -1.393909    1.144682
  H      0.980216   -1.462506   -0.404638
  C      1.679230   -0.740574    0.050248
  C      1.227347    0.705992   -0.199955
  H      1.927894    1.407780    0.291001
  H      1.277873    0.925964   -1.284110
  H      2.680661   -0.921590   -0.377435
  H      1.730779   -0.963220    1.132318
   15
 TRAJECTORY GEOMETRY    -196.249245
  C     -1.239175    0.127621   -0.348998
  C     -0.205011    1.003399    0.314554
  C     -1.686732   -1.039385    0.159861
  H     -0.231316    0.840741    1.409166
  H     -0.438789    2.070021    0.137893
  H     -2.396811   -1.672517   -0.384492
  H     -1.585113    0.438170   -1.347143
  H     -1.357629   -1.392946    1.146272
  H      0.992981   -1.463253   -0.409260
  C      1.684712   -0.737677    0.051104
  C      1.227721    0.706493   -0.203014
  H      1.927528    1.412091    0.283486
  H      1.273754    0.923274   -1.288018
  H      2.690737   -0.914154   -0.367479
  H      1.727616   -0.959294    1.133768
   15
 TRAJECTORY GEOMETRY    -196.249381
  C     -1.238658    0.126037   -0.348968
  C     -0.203584    0.999304    0.316365
  C     -1.694931   -1.037515    0.159963
  H     -0.226956    0.831552    1.410274
  H     -0.439550    2.066419    0.145223
  H     -2.406539   -1.667274   -0.386392
  H     -1.579391    0.436860   -1.348884
  H     -1.371584   -1.391704    1.148064
  H      1.005402   -1.463931   -0.413048
  C      1.690374   -0.734773    0.051836
  C      1.228154    0.707020   -0.205853
  H      1.927100    1.416412    0.276402
  H      1.269808    0.920836   -1.291641
  H      2.700447   -0.906856   -0.358874
  H      1.725957   -0.955374    1.134990
   15
 TRAJECTORY GEOMETRY    -196.249507
  C     -1.238150    0.124363   -0.349111
  C     -0.202278    0.995155    0.318097
  C     -1.703272   -1.035516    0.160161
  H     -0.223005    0.822370    1.411294
  H     -0.440357    2.062700    0.152355
  H     -2.416377   -1.661885   -0.388030
  H     -1.573425    0.435213   -1.350882
  H     -1.385926   -1.389900    1.150133
  H      1.017447   -1.464606   -0.416003
  C      1.696271   -0.731886    0.052447
  C      1.228612    0.707545   -0.208416
  H      1.926490    1.420630    0.269838
  H      1.266094    0.918616   -1.294890
  H      2.709666   -0.899529   -0.351728
  H      1.725991   -0.951460    1.135979
   15
 TRAJECTORY GEOMETRY    -196.249624
  C     -1.237500    0.122525   -0.349384
  C     -0.201027    0.990957    0.319817
  C     -1.711732   -1.033380    0.160437
  H     -0.219319    0.813242    1.412289
  H     -0.441245    2.058923    0.159350
  H     -2.426182   -1.656601   -0.389664
  H     -1.566934    0.433049   -1.353264
  H     -1.400774   -1.387590    1.152492
  H      1.028886   -1.465154   -0.418115
  C      1.702198   -0.728970    0.052930
  C      1.229063    0.708109   -0.210770
  H      1.925801    1.424801    0.263782
  H      1.262559    0.916721   -1.297871
  H      2.718386   -0.892447   -0.345981
  H      1.727403   -0.947428    1.136815
   15
 TRAJECTORY GEOMETRY    -196.249733
  C     -1.236817    0.120550   -0.349763
  C     -0.199880    0.986757    0.321463
  C     -1.720312   -1.031152    0.160782
  H     -0.215997    0.804354    1.413208
  H     -0.442204    2.055070    0.166015
  H     -2.435953   -1.651352   -0.391209
  H     -1.560102    0.430419   -1.355896
  H     -1.416027   -1.384826    1.155094
  H      1.039777   -1.465616   -0.419490
  C      1.708241   -0.726064    0.053279
  C      1.229569    0.708704   -0.212860
  H      1.925020    1.428875    0.258306
  H      1.259318    0.915150   -1.300495
  H      2.726649   -0.885538   -0.341607
  H      1.730246   -0.943371    1.137467
   15
 TRAJECTORY GEOMETRY    -196.249835
  C     -1.236019    0.118438   -0.350289
  C     -0.198823    0.982546    0.323085
  C     -1.728944   -1.028796    0.161213
  H     -0.213028    0.795595    1.414099
  H     -0.443255    2.051164    0.172511
  H     -2.445555   -1.646217   -0.392643
  H     -1.552763    0.427241   -1.358882
  H     -1.431693   -1.381451    1.158011
  H      1.050020   -1.465999   -0.420148
  C      1.714306   -0.723172    0.053483
  C      1.230066    0.709325   -0.214701
  H      1.924179    1.432870    0.253298
  H      1.256226    0.913849   -1.302802
  H      2.734394   -0.878849   -0.338627
  H      1.734422   -0.939290    1.137950
   15
 TRAJECTORY GEOMETRY    -196.249931
  C     -1.235138    0.116188   -0.350902
  C     -0.197859    0.978378    0.324630
  C     -1.737637   -1.026365    0.161726
  H     -0.210388    0.787110    1.414936
  H     -0.444360    2.047212    0.178607
  H     -2.455095   -1.641099   -0.393989
  H     -1.545030    0.423539   -1.362110
  H     -1.447787   -1.377639    1.161186
  H      1.059703   -1.466280   -0.420276
  C      1.720399   -0.720308    0.053525
  C      1.230605    0.709973   -0.216268
  H      1.923222    1.436725    0.248897
  H      1.253399    0.912847   -1.304766
  H      2.741662   -0.872269   -0.336871
  H      1.739740   -0.935273    1.138218
   15
 TRAJECTORY GEOMETRY    -196.250021
  C     -1.234194    0.113807   -0.351604
  C     -0.196966    0.974178    0.326100
  C     -1.746360   -1.023810    0.162299
  H     -0.208073    0.778874    1.415712
  H     -0.445511    2.043189    0.184378
  H     -2.464537   -1.636043   -0.395213
  H     -1.537118    0.419454   -1.365466
  H     -1.463967   -1.373449    1.164463
  H      1.068780   -1.466462   -0.419817
  C      1.726510   -0.717439    0.053447
  C      1.231149    0.710636   -0.217599
  H      1.922189    1.440452    0.245075
  H      1.250871    0.912189   -1.306405
  H      2.748510   -0.865977   -0.336337
  H      1.746167   -0.931205    1.138365
   15
 TRAJECTORY GEOMETRY    -196.250106
  C     -1.233160    0.111303   -0.352555
  C     -0.196176    0.970026    0.327588
  C     -1.755074   -1.021189    0.163017
  H     -0.206078    0.770519    1.416480
  H     -0.446838    2.039229    0.190117
  H     -2.473999   -1.631151   -0.396200
  H     -1.528806    0.415050   -1.369235
  H     -1.480010   -1.368632    1.167963
  H      1.077281   -1.466534   -0.418873
  C      1.732586   -0.714674    0.053255
  C      1.231733    0.711384   -0.218737
  H      1.921118    1.444146    0.241842
  H      1.248422    0.911806   -1.307828
  H      2.755022   -0.859801   -0.336865
  H      1.753375   -0.927152    1.138394
   15
 TRAJECTORY GEOMETRY    -196.250187
  C     -1.232148    0.108691   -0.353325
  C     -0.195420    0.965916    0.328917
  C     -1.763808   -1.018498    0.163685
  H     -0.204281    0.762884    1.417162
  H     -0.448100    2.035181    0.195272
  H     -2.483132   -1.626318   -0.397261
  H     -1.520447    0.410012   -1.372851
  H     -1.496738   -1.363625    1.171598
  H      1.085692   -1.466540   -0.418098
  C      1.738697   -0.711868    0.052912
  C      1.232347    0.712097   -0.219649
  H      1.920051    1.447669    0.238911
  H      1.246390    0.911699   -1.308928
  H      2.761348   -0.853836   -0.337730
  H      1.760996   -0.923348    1.138204
   15
 TRAJECTORY GEOMETRY    -196.250263
  C     -1.231055    0.105966   -0.354186
  C     -0.194720    0.961834    0.330185
  C     -1.772534   -1.015750    0.164450
  H     -0.202712    0.755416    1.417803
  H     -0.449452    2.031138    0.200144
  H     -2.492278   -1.621441   -0.398224
  H     -1.511902    0.404710   -1.376578
  H     -1.513428   -1.358291    1.175312
  H      1.093804   -1.466459   -0.417156
  C      1.744770   -0.709105    0.052460
  C      1.232975    0.712840   -0.220384
  H      1.918878    1.451092    0.236535
  H      1.244572    0.911825   -1.309809
  H      2.767413   -0.847821   -0.339286
  H      1.769074   -0.919673    1.137892
   15
 TRAJECTORY GEOMETRY    -196.250335
  C     -1.229835    0.103092   -0.355159
  C     -0.194087    0.957772    0.331436
  C     -1.781213   -1.012910    0.165289
  H     -0.201373    0.748038    1.418438
  H     -0.450908    2.027063    0.204844
  H     -2.501244   -1.616760   -0.399005
  H     -1.502953    0.398909   -1.380535
  H     -1.530219   -1.352441    1.179200
  H      1.101314   -1.466253   -0.415900
  C      1.750710   -0.706369    0.051882
  C      1.233630    0.713646   -0.220929
  H      1.917740    1.454411    0.234606
  H      1.242910    0.912273   -1.310462
  H      2.773093   -0.842087   -0.341657
  H      1.777764   -0.915982    1.137403
   15
 TRAJECTORY GEOMETRY    -196.250404
  C     -1.228433    0.100069   -0.356178
  C     -0.193482    0.953758    0.332726
  C     -1.789841   -1.010020    0.166151
  H     -0.200160    0.740774    1.419100
  H     -0.452495    2.022986    0.209481
  H     -2.509877   -1.612206   -0.399879
  H     -1.493439    0.392602   -1.384661
  H     -1.547271   -1.346136    1.183243
  H      1.108239   -1.465920   -0.414391
  C      1.756484   -0.703660    0.051205
  C      1.234277    0.714528   -0.221371
  H      1.916581    1.457686    0.232931
  H      1.241256    0.912922   -1.310970
  H      2.778310   -0.836597   -0.344657
  H      1.786745   -0.912289    1.136835
   15
 TRAJECTORY GEOMETRY    -196.250468
  C     -1.227091    0.096962   -0.357186
  C     -0.192924    0.949719    0.333825
  C     -1.798444   -1.007023    0.167099
  H     -0.199150    0.733835    1.419650
  H     -0.454077    2.018895    0.213652
  H     -2.518762   -1.607576   -0.400453
  H     -1.484263    0.386093   -1.388690
  H     -1.564238   -1.339649    1.187295
  H      1.115467   -1.465526   -0.413399
  C      1.762298   -0.700958    0.050407
  C      1.234950    0.715375   -0.221596
  H      1.915368    1.460828    0.231900
  H      1.240084    0.913910   -1.311211
  H      2.783769   -0.830928   -0.347623
  H      1.795631   -0.908972    1.136032
   15
 TRAJECTORY GEOMETRY    -196.250530
  C     -1.225729    0.093746   -0.358256
  C     -0.192398    0.945798    0.334918
  C     -1.807095   -1.004051    0.168117
  H     -0.198275    0.727067    1.420173
  H     -0.455729    2.014796    0.217640
  H     -2.527431   -1.603034   -0.400884
  H     -1.474857    0.379170   -1.392756
  H     -1.581194   -1.332827    1.191408
  H      1.122419   -1.465037   -0.412561
  C      1.768098   -0.698349    0.049509
  C      1.235720    0.716335   -0.221720
  H      1.914165    1.463843    0.231163
  H      1.239037    0.915115   -1.311282
  H      2.788954   -0.825388   -0.350759
  H      1.804381   -0.905832    1.135132
   15
 TRAJECTORY GEOMETRY    -196.250587
  C     -1.224273    0.090384   -0.359315
  C     -0.191912    0.941864    0.335908
  C     -1.815669   -1.000954    0.169207
  H     -0.197573    0.720561    1.420653
  H     -0.457464    2.010696    0.221296
  H     -2.536004   -1.598589   -0.401258
  H     -1.465297    0.371825   -1.396884
  H     -1.598274   -1.325644    1.195659
  H      1.129323   -1.464399   -0.412083
  C      1.773768   -0.695725    0.048469
  C      1.236492    0.717290   -0.221662
  H      1.912949    1.466789    0.230943
  H      1.238295    0.916647   -1.311138
  H      2.794159   -0.819843   -0.353999
  H      1.812983   -0.902992    1.134019
   15
 TRAJECTORY GEOMETRY    -196.250642
  C     -1.222733    0.086866   -0.360401
  C     -0.191458    0.938008    0.336818
  C     -1.824229   -0.997841    0.170383
  H     -0.197032    0.714362    1.421096
  H     -0.459301    2.006616    0.224636
  H     -2.544508   -1.594232   -0.401449
  H     -1.455550    0.364018   -1.401019
  H     -1.615446   -1.318061    1.199986
  H      1.136251   -1.463634   -0.412263
  C      1.779326   -0.693168    0.047297
  C      1.237337    0.718349   -0.221446
  H      1.911747    1.469612    0.231268
  H      1.237839    0.918566   -1.310773
  H      2.799314   -0.814227   -0.357105
  H      1.821162   -0.900607    1.132702
   15
 TRAJECTORY GEOMETRY    -196.250693
  C     -1.221167    0.083312   -0.361454
  C     -0.191004    0.934104    0.337716
  C     -1.832724   -0.994626    0.171542
  H     -0.196501    0.708184    1.421523
  H     -0.461119    2.002466    0.227903
  H     -2.552951   -1.589778   -0.401631
  H     -1.445801    0.356088   -1.405059
  H     -1.632525   -1.310322    1.204239
  H      1.143136   -1.462876   -0.412361
  C      1.784858   -0.690581    0.046099
  C      1.238123    0.719344   -0.221201
  H      1.910456    1.472386    0.231629
  H      1.237367    0.920459   -1.310376
  H      2.804390   -0.808559   -0.360346
  H      1.829437   -0.898167    1.131360
   15
 TRAJECTORY GEOMETRY    -196.250741
  C     -1.219518    0.079638   -0.362479
  C     -0.190562    0.930245    0.338601
  C     -1.841177   -0.991373    0.172709
  H     -0.195994    0.702159    1.421970
  H     -0.463034    1.998339    0.231037
  H     -2.561257   -1.585446   -0.401826
  H     -1.435806    0.347773   -1.409102
  H     -1.649753   -1.302285    1.208516
  H      1.149910   -1.462008   -0.412695
  C      1.790280   -0.688023    0.044833
  C      1.238926    0.720400   -0.220898
  H      1.909229    1.475110    0.232197
  H      1.237005    0.922532   -1.309889
  H      2.809406   -0.802966   -0.363588
  H      1.837532   -0.895899    1.129913
   15
 TRAJECTORY GEOMETRY    -196.250787
  C     -1.217844    0.075896   -0.363494
  C     -0.190132    0.926405    0.339475
  C     -1.849599   -0.988076    0.173872
  H     -0.195552    0.696260    1.422410
  H     -0.464951    1.994191    0.234052
  H     -2.569431   -1.581117   -0.402006
  H     -1.425772    0.339224   -1.413054
  H     -1.666932   -1.294028    1.212713
  H      1.156689   -1.461154   -0.413154
  C      1.795682   -0.685479    0.043526
  C      1.239724    0.721459   -0.220538
  H      1.907971    1.477785    0.232870
  H      1.236639    0.924643   -1.309344
  H      2.814346   -0.797333   -0.366867
  H      1.845567   -0.893718    1.128404
   15
 TRAJECTORY GEOMETRY    -196.250829
  C     -1.216143    0.072054   -0.364487
  C     -0.189706    0.922577    0.340289
  C     -1.857986   -0.984729    0.175085
  H     -0.195140    0.690508    1.422812
  H     -0.466918    1.990009    0.236853
  H     -2.577646   -1.576751   -0.402032
  H     -1.415774    0.330443   -1.416917
  H     -1.684024   -1.285568    1.216913
  H      1.163536   -1.460171   -0.414070
  C      1.801037   -0.682946    0.042129
  C      1.240557    0.722535   -0.220107
  H      1.906695    1.480372    0.233846
  H      1.236473    0.926970   -1.308686
  H      2.819388   -0.791621   -0.369861
  H      1.853105   -0.891768    1.126784
   15
 TRAJECTORY GEOMETRY    -196.250868
  C     -1.214343    0.068058   -0.365460
  C     -0.189309    0.918825    0.341051
  C     -1.866293   -0.981324    0.176346
  H     -0.194853    0.685062    1.423217
  H     -0.468973    1.985890    0.239398
  H     -2.585618   -1.572606   -0.402001
  H     -1.405504    0.321127   -1.420803
  H     -1.701250   -1.276696    1.221185
  H      1.170292   -1.459070   -0.415451
  C      1.806240   -0.680463    0.040598
  C      1.241416    0.723668   -0.219538
  H      1.905480    1.482866    0.235224
  H      1.236527    0.929606   -1.307849
  H      2.824356   -0.785955   -0.372902
  H      1.860397   -0.890210    1.124965
   15
 TRAJECTORY GEOMETRY    -196.250905
  C     -1.212508    0.063966   -0.366419
  C     -0.188931    0.915092    0.341752
  C     -1.874539   -0.977879    0.177659
  H     -0.194649    0.679762    1.423582
  H     -0.471073    1.981743    0.241727
  H     -2.593502   -1.568461   -0.401830
  H     -1.395194    0.311528   -1.424595
  H     -1.718391   -1.267547    1.225445
  H      1.177111   -1.457888   -0.417296
  C      1.811384   -0.678004    0.038978
  C      1.242297    0.724828   -0.218885
  H      1.904223    1.485268    0.236899
  H      1.236727    0.932442   -1.306882
  H      2.829328   -0.780179   -0.375768
  H      1.867302   -0.888934    1.123015
   15
 TRAJECTORY GEOMETRY    -196.250938
  C     -1.210555    0.059708   -0.367371
  C     -0.188566    0.911439    0.342361
  C     -1.882709   -0.974409    0.179041
  H     -0.194566    0.674812    1.423916
  H     -0.473236    1.977612    0.243643
  H     -2.601220   -1.564413   -0.401570
  H     -1.384698    0.301433   -1.428348
  H     -1.735557   -1.258068    1.229751
  H      1.183781   -1.456531   -0.419671
  C      1.816356   -0.675590    0.037221
  C      1.243224    0.726059   -0.218070
  H      1.902975    1.487496    0.239141
  H      1.237226    0.935656   -1.305690
  H      2.834194   -0.774400   -0.378550
  H      1.873732   -0.888020    1.120882
   15
 TRAJECTORY GEOMETRY    -196.250969
  C     -1.208496    0.055338   -0.368323
  C     -0.188221    0.907801    0.342981
  C     -1.890769   -0.970861    0.180413
  H     -0.194534    0.669951    1.424272
  H     -0.475496    1.973482    0.245527
  H     -2.608769   -1.560492   -0.401236
  H     -1.373973    0.290987   -1.432091
  H     -1.752727   -1.248225    1.234030
  H      1.190418   -1.455102   -0.422339
  C      1.821200   -0.673194    0.035407
  C      1.244119    0.727308   -0.217199
  H      1.901761    1.489713    0.241470
  H      1.237742    0.938983   -1.304427
  H      2.839029   -0.768652   -0.381225
  H      1.879873   -0.887315    1.118659
   15
 TRAJECTORY GEOMETRY    -196.250996
  C     -1.206564    0.050936   -0.369233
  C     -0.187902    0.904186    0.343478
  C     -1.898802   -0.967319    0.181866
  H     -0.194560    0.665251    1.424538
  H     -0.477720    1.969347    0.247109
  H     -2.616326   -1.556556   -0.400737
  H     -1.363530    0.280414   -1.435684
  H     -1.769607   -1.238265    1.238277
  H      1.197746   -1.453573   -0.426195
  C      1.826101   -0.670844    0.033517
  C      1.245096    0.728574   -0.216273
  H      1.900489    1.491809    0.244190
  H      1.238568    0.942527   -1.303057
  H      2.844377   -0.762477   -0.382808
  H      1.884804   -0.887200    1.116291
   15
 TRAJECTORY GEOMETRY    -196.251021
  C     -1.204589    0.046474   -0.370051
  C     -0.187562    0.900573    0.344010
  C     -1.906811   -0.963707    0.183193
  H     -0.194533    0.660638    1.424855
  H     -0.479967    1.965210    0.248714
  H     -2.623841   -1.552604   -0.400331
  H     -1.353163    0.269704   -1.439031
  H     -1.786577   -1.228209    1.242276
  H      1.204804   -1.452145   -0.429482
  C      1.831019   -0.668455    0.031654
  C      1.246001    0.729770   -0.215355
  H      1.899229    1.493898    0.246677
  H      1.239177    0.945869   -1.301736
  H      2.849458   -0.756422   -0.385088
  H      1.890589   -0.886827    1.113996
   15
 TRAJECTORY GEOMETRY    -196.251044
  C     -1.202556    0.041839   -0.370920
  C     -0.187301    0.897086    0.344352
  C     -1.914641   -0.960087    0.184698
  H     -0.194815    0.656520    1.425045
  H     -0.482301    1.961161    0.249684
  H     -2.631135   -1.548926   -0.399624
  H     -1.342654    0.258421   -1.442446
  H     -1.803323   -1.217679    1.246438
  H      1.212078   -1.450376   -0.434125
  C      1.835725   -0.666186    0.029572
  C      1.247008    0.731069   -0.214169
  H      1.897970    1.495756    0.250191
  H      1.240403    0.949910   -1.300007
  H      2.854747   -0.750195   -0.386691
  H      1.895071   -0.887364    1.111324
   15
 TRAJECTORY GEOMETRY    -196.251064
  C     -1.200543    0.037283   -0.371599
  C     -0.186917    0.893445    0.344968
  C     -1.922604   -0.956441    0.185875
  H     -0.194612    0.651905    1.425446
  H     -0.484557    1.956941    0.251353
  H     -2.638516   -1.544922   -0.399475
  H     -1.332159    0.247461   -1.445490
  H     -1.820288   -1.207440    1.250090
  H      1.218995   -1.448903   -0.437171
  C      1.840619   -0.663771    0.027718
  C      1.247889    0.732264   -0.213336
  H      1.896702    1.497860    0.252461
  H      1.240829    0.953154   -1.298763
  H      2.859705   -0.744215   -0.389021
  H      1.900948   -0.886787    1.109027
   15
 TRAJECTORY GEOMETRY    -196.251081
  C     -1.198427    0.032584   -0.372327
  C     -0.186586    0.889830    0.345465
  C     -1.930375   -0.952715    0.187176
  H     -0.194606    0.647509    1.425776
  H     -0.486880    1.952738    0.252661
  H     -2.645704   -1.541051   -0.399026
  H     -1.321524    0.236040   -1.448557
  H     -1.837049   -1.196728    1.253845
  H      1.226061   -1.447258   -0.441115
  C      1.845349   -0.661394    0.025725
  C      1.248758    0.733483   -0.212333
  H      1.895384    1.499814    0.255298
  H      1.241523    0.956748   -1.297290
  H      2.864742   -0.738054   -0.391001
  H      1.906038   -0.886774    1.106526
   15
 TRAJECTORY GEOMETRY    -196.251095
  C     -1.196139    0.027620   -0.373076
  C     -0.186342    0.886491    0.345744
  C     -1.937891   -0.949001    0.188697
  H     -0.194995    0.643920    1.426006
  H     -0.489368    1.948720    0.253171
  H     -2.652381   -1.537720   -0.398154
  H     -1.310567    0.223715   -1.451664
  H     -1.853655   -1.185361    1.257839
  H      1.233131   -1.445258   -0.446792
  C      1.849693   -0.659217    0.023406
  C      1.249767    0.734862   -0.210996
  H      1.894190    1.501426    0.259307
  H      1.242954    0.961225   -1.295330
  H      2.869863   -0.731835   -0.392158
  H      1.909474   -0.887997    1.103547
   15
 TRAJECTORY GEOMETRY    -196.251107
  C     -1.193738    0.022561   -0.373786
  C     -0.186058    0.883089    0.346095
  C     -1.945325   -0.945254    0.190128
  H     -0.195284    0.640273    1.426293
  H     -0.491880    1.944607    0.253747
  H     -2.658950   -1.534328   -0.397391
  H     -1.299407    0.211169   -1.454615
  H     -1.870246   -1.173796    1.261617
  H      1.239889   -1.443176   -0.452109
  C      1.853961   -0.656980    0.021105
  C      1.250713    0.736252   -0.209684
  H      1.892983    1.503073    0.263109
  H      1.244155    0.965585   -1.293405
  H      2.874711   -0.725726   -0.393647
  H      1.913182   -0.889002    1.100565
   15
 TRAJECTORY GEOMETRY    -196.251116
  C     -1.191546    0.017606   -0.374309
  C     -0.185732    0.879614    0.346548
  C     -1.952920   -0.941520    0.191307
  H     -0.195305    0.636408    1.426670
  H     -0.494272    1.940455    0.254628
  H     -2.665720   -1.530762   -0.397088
  H     -1.288694    0.198950   -1.457195
  H     -1.886983   -1.162611    1.264995
  H      1.246974   -1.441361   -0.456630
  C      1.858599   -0.654668    0.018969
  C      1.251644    0.737501   -0.208570
  H      1.891760    1.504822    0.266331
  H      1.245058    0.969472   -1.291737
  H      2.879766   -0.719560   -0.395460
  H      1.917921   -0.889422    1.097839
   15
 TRAJECTORY GEOMETRY    -196.251122
  C     -1.189788    0.012900   -0.374799
  C     -0.185354    0.875772    0.347040
  C     -1.960617   -0.937745    0.192312
  H     -0.195073    0.631811    1.426989
  H     -0.496452    1.936033    0.256055
  H     -2.673190   -1.526598   -0.396716
  H     -1.279241    0.187829   -1.459422
  H     -1.902930   -1.152052    1.267821
  H      1.254968   -1.439866   -0.460434
  C      1.863843   -0.652178    0.017099
  C      1.252506    0.738523   -0.207682
  H      1.890277    1.506801    0.268816
  H      1.245581    0.972636   -1.290396
  H      2.885344   -0.712876   -0.397142
  H      1.923565   -0.889133    1.095447
   15
 TRAJECTORY GEOMETRY    -196.251126
  C     -1.187595    0.007887   -0.375196
  C     -0.184911    0.872051    0.347654
  C     -1.968098   -0.934014    0.193245
  H     -0.194730    0.627447    1.427472
  H     -0.498762    1.931627    0.257386
  H     -2.679917   -1.522851   -0.396731
  H     -1.268777    0.175790   -1.461603
  H     -1.919387   -1.140952    1.270616
  H      1.262179   -1.438087   -0.464455
  C      1.868673   -0.649733    0.015034
  C      1.253380    0.739701   -0.206739
  H      1.888998    1.508699    0.271494
  H      1.246044    0.976129   -1.288953
  H      2.890406   -0.706591   -0.399137
  H      1.928822   -0.889082    1.092836
   15
 TRAJECTORY GEOMETRY    -196.251127
  C     -1.185350    0.002736   -0.375665
  C     -0.184549    0.868433    0.348032
  C     -1.975360   -0.930278    0.194314
  H     -0.194804    0.623551    1.427774
  H     -0.501304    1.927260    0.258218
  H     -2.686516   -1.519366   -0.396169
  H     -1.258107    0.163107   -1.463807
  H     -1.935158   -1.129646    1.273510
  H      1.269755   -1.436214   -0.469572
  C      1.873393   -0.647391    0.012757
  C      1.254321    0.740932   -0.205503
  H      1.887705    1.510331    0.275038
  H      1.247167    0.980274   -1.287099
  H      2.895701   -0.699955   -0.400656
  H      1.933309   -0.889769    1.089866
   15
 TRAJECTORY GEOMETRY    -196.251127
  C     -1.185331    0.002657   -0.375700
  C     -0.184564    0.868412    0.348063
  C     -1.975402   -0.930262    0.194330
  H     -0.194756    0.623527    1.427804
  H     -0.501147    1.927280    0.258135
  H     -2.686573   -1.519335   -0.396155
  H     -1.258225    0.163147   -1.463834
  H     -1.935543   -1.129323    1.273573
  H      1.269765   -1.436040   -0.469761
  C      1.873467   -0.647349    0.012738
  C      1.254350    0.740925   -0.205489
  H      1.887577    1.510392    0.275123
  H      1.247082    0.980235   -1.287084
  H      2.895755   -0.699981   -0.400678
  H      1.933259   -0.889868    1.089831
