# Supplementary material for: Constrained Structure Minimizations on Hyperspheres for Minimum Energy Path Following
Source: J Chem Inf Model. 2025 Apr 1;65(7):3488–501. doi: 10.1021/acs.jcim.4c02351 (PMC12004539; doi:10.1021/acs.jcim.4c02351)
Supplement: Supplementary file 1 — ci4c02351_si_001.zip [file ci4c02351_si_001.zip › data_availability/rxn11/outputs/IRC/irc-full.out]

 Executing /home/jasa/demon/6.2.4/object.mpi/deMon.6.2.4.mpi.

node05
node05
node05
node05
node05
node05
node05
node05
node05
node05
node05
node05
node05
node05
node05
node05
node05
node05
node05
node05
node05
node05
node05
node05
(node05:0,1,2,3,4,5,6,7,8,9,10,11,12,13,14,15,16,17,18,19,20,21,22,23)

real	256m5.307s
user	5626m7.745s
sys	512m45.150s
191M	.
 ******************************************************************************
 ******************************************************************************
 ***                                                                        ***
 ***                              PROGRAM deMon2k                           ***
 ***                                                                        ***
 ***                        (VERSION 6.2.2, Jun. 2022)                      ***
 ***                                                                        ***
 ***     COPYRIGHT (C) BY THE INTERNATIONAL DEMON DEVELOPERS COMMUNITY      ***
 ***                                                                        ***
 ***  AUTHORS: A.M. Koster, G. Geudtner, A. Alvarez-Ibarra, M.C. Amirani,   ***
 ***           P. Calaminici, A.A.M. Carranza, M.E. Casida, J. Carmona-     ***
 ***           Espindola, J. Cuny, F.A. Delesma, R. Delgado-Venegas, V.D.   ***
 ***           Dominguez, R. Flores-Moreno, G.U. Gamboa, A. Goursot, T.     ***
 ***           Heine, K. Hermann, A. Ipatov, F. Janetzko, A. de la Lande,   ***
 ***           F. Louisnard, J. Martin del Campo, N. Pedroza Montero, L.G.  ***
 ***           M. Pettersson, D. Mejia-Rodriguez, J. Reveles, J. Vasquez-   ***
 ***           Perez, A. Vela, B. Zuniga-Gutierrez and D.R. Salahub         ***
 ***                                                                        ***
 ******************************************************************************
 ******************************************************************************
                                                                                

 FIRST TIMING           DATE: THU FEB 22 18:08:27 2024  TOTAL TIME:       0.087
                                                                                

 INITIALIZATION                   STEP TIME:     0.034  TOTAL TIME:       0.122

 ******************************************************************************

 IRC REVERSE EXTEND RXN10

 ******************************************************************************

 
 *** THE RESTART FILE WILL BE READ ***
 
 
 *** MOLECULAR SIMULATION DATA ***
 
 MOLECULAR CHARGE: 0
 NUMBER OF ATOMS: 15
 MOLECULAR SIMULATION TYPE: QM ONLY
 
 *** MOLECULAR QM DATA ***
 
 MULTIPLICITY: 1
 NUMBER OF QM ATOMS: 15
 NUMBER OF ELECTRONS: 40
 
 *** SCF OPTIONS ***
 
 SCF THEORY: RESTRICTED KOHN-SHAM (RKS)
 DIAGONALIZER: RS
 START GUESS: RESTART DENSITY
 SCF TOLERANCE: 0.100E-08
 POTENTIAL DENSITY: FITTED DENSITY
 NUMBER OF SCF ITERATIONS: 1000
 DIIS ACCELERATION: ON
 XC-POTENTIAL: PBE96 - PBE
 GRID TECHNIQUE: FIXED
 GRID PRUNING: ON
 GRID METHOD: DIRECT
 GRID TYPE: (99,590)p
 ATOMIC WEIGHT FUNCTION: BECKE SCREENED
 RADIAL QUADRATURE TYPE: EULER-MACLAURIN
 SCF METHODE: DIRECT & DOUBLE ASYMPTOTIC EXPANSION
 FREEZE AUXILIARY FUNCTIONS: OFF
 ANALYTICAL FIT SOLVER: DIAGONAL SVD
 SVD THRESHOLD: 0.100E-05
 SCF SCREENING: 0.250E-11
 SYMMETRY USE: NONE
 ROTATION OF THE ANGULAR GRIDS: OFF
 SCF PRINTING UNTIL CYCLE 0
 SPHERICAL ORBITALS WILL BE USED
 
 *** INTRINSIC REACTION COORDINATE OPTIONS ***
 
 STEP DIRECTION: REVERSE (IRC EXTENSION)
 MAXIMUM IRC STEP: 0.100
 INITIAL ENERGY DECREASE: 0.00
 IRC PATH IN MASS WEIGHTED COORDINATES
 
 *** IRC PATH OPTIMIZATION OPTIONS ***
 
 NUMBER OF OPTIMIZATION STEPS: 50
 MAXIMUM OPTIMIZATION STEP: 0.300
 OPTMIZATION TOLERANCE: 0.100E-04
 HESSIAN UPDATE: BFGS
 STEP TYPE: LEVENBERG-MARQUARDT
 THE START HESSIAN IS READ FROM THE RESTART FILE
 NO WEIGHT DERIVATIVES WILL BE USED
 
 *** ACTIVATED INTERFACE PORTS ***
 
 FILE deMon.mol WILL BE WRITTEN
 
 
 *** GEOMETRY ***


 INPUT ORIENTATION IN ANGSTROM

  NO.  ATOM        X            Y            Z      Z-ATOM   MASS   TYPE OPTXYZ

    1  C        -1.307071     0.236245    -0.344075     6    12.011  QM       
    2  C        -0.547645     1.233989     0.273554     6    12.011  QM       
    3  C        -1.209762    -1.105679     0.156181     6    12.011  QM       
    4  H        -0.411533     1.186909     1.361737     1     1.008  QM       
    5  H        -0.527622     2.248204    -0.144737     1     1.008  QM       
    6  H        -1.734942    -1.898917    -0.394645     1     1.008  QM       
    7  H        -1.604112     0.381580    -1.392995     1     1.008  QM       
    8  H        -1.283967    -1.231040     1.248712     1     1.008  QM       
    9  H         0.052095    -1.261545     0.033261     1     1.008  QM       
   10  C         1.519088    -0.839852    -0.002882     6    12.011  QM       
   11  C         1.427893     0.566326    -0.112135     6    12.011  QM       
   12  H         1.807005     1.186794     0.707833     1     1.008  QM       
   13  H         1.519723     1.024510    -1.103327     1     1.008  QM       
   14  H         1.715202    -1.436019    -0.903538     1     1.008  QM       
   15  H         1.868282    -1.285217     0.937525     1     1.008  QM       


 
 
 *** ERI STATISTIC ***
 
 Est. Integrated ERIs: 5459450
 Est. Asymptotic ERIS: 0
                                                                                

 INPUT                            STEP TIME:     0.072  TOTAL TIME:       0.194
 
 *** THE INPUT ORIENTATION IS USED ***
 
 POINT GROUP: C1
 
 GROUP ORDER: 1


 STANDARD ORIENTATION IN ANGSTROM

  NO.  ATOM        X              Y              Z        Z-ATOM   MASS   TYPE

    1  C        -1.307071       0.236245      -0.344075       6    12.011  QM
    2  C        -0.547645       1.233989       0.273554       6    12.011  QM
    3  C        -1.209762      -1.105679       0.156181       6    12.011  QM
    4  H        -0.411533       1.186909       1.361737       1     1.008  QM
    5  H        -0.527622       2.248204      -0.144737       1     1.008  QM
    6  H        -1.734942      -1.898917      -0.394645       1     1.008  QM
    7  H        -1.604112       0.381580      -1.392995       1     1.008  QM
    8  H        -1.283967      -1.231040       1.248712       1     1.008  QM
    9  H         0.052095      -1.261545       0.033261       1     1.008  QM
   10  C         1.519088      -0.839852      -0.002882       6    12.011  QM
   11  C         1.427893       0.566326      -0.112135       6    12.011  QM
   12  H         1.807005       1.186794       0.707833       1     1.008  QM
   13  H         1.519723       1.024510      -1.103327       1     1.008  QM
   14  H         1.715202      -1.436019      -0.903538       1     1.008  QM
   15  H         1.868282      -1.285217       0.937525       1     1.008  QM
                                                                                

 SYMMETRY ANALYSIS                STEP TIME:     0.001  TOTAL TIME:       0.223
 
 
 GENERAL BASIS SET: (DZVP-GGA)
 
 NUMBER OF SHELLS: 60
 NUMBER OF ORBITALS: 125
 NUMBER OF PRIMITIVE GAUSSIAN EXPONENTS: 135
 
 
 GENERAL AUXIS SET: (GEN-A2*)
 
 NUMBER OF AUXILIARY FUNCTION SETS: 75
 NUMBER OF AUXILIARY FUNCTION SHELLS: 175
 NUMBER OF AUXILIARY FUNCTION: 685
 
 
 
 *** WARNING IN INVCDERI ***
 
 *** 23 COULOMB EIGENVALUES ARE QUENCHED ***
                                                                                

 MPI AUXILIARY FUNCTION FIT       STEP TIME:     0.129  TOTAL TIME:       0.364  
                                                                                

 CORE INTEGRALS                   STEP TIME:     0.146  TOTAL TIME:       0.372
                                                                                

 FIXED GRID GENERATION            STEP TIME:     0.000  TOTAL TIME:       0.426

 CYCLE:    1    EUPPER =     -338.886235439024    CDMIX =        0.300000000000
 CYCLE:    1    ELOWER =     -605.942381394535    SHIFT =        0.000000000000
 CYCLE:    1    EXC    =      -30.599312200775    ERCDC =       18.342425184932
 CYCLE:    1    ETOTAL =     -369.485547639799    ERROR =      267.056145955511

 CYCLE:    2    EUPPER =     -338.886216568962    CDMIX =        0.300000000000
 CYCLE:    2    ELOWER =     -338.886216569188    SHIFT =        0.000000000000
 CYCLE:    2    EXC    =      -30.599317861937    ERCDC =        0.000010752455
 CYCLE:    2    ETOTAL =     -369.485534430898    ERROR =        0.000000000226

 CYCLE:    3    EUPPER =     -338.886223131870    CDMIX =        0.300000000000
 CYCLE:    3    ELOWER =     -338.886223131909    SHIFT =        0.000000000000
 CYCLE:    3    EXC    =      -30.599319855913    ERCDC =        0.000002944374
 CYCLE:    3    ETOTAL =     -369.485542987782    ERROR =        0.000000000040

 CYCLE:    4    EUPPER =     -338.886224871750    CDMIX =        0.300000000000
 CYCLE:    4    ELOWER =     -338.886224871764    SHIFT =        0.000000000000
 CYCLE:    4    EXC    =      -30.599321786025    EDIIS =        0.000001623537
 CYCLE:    4    ETOTAL =     -369.485546657775    ERROR =        0.000000000013

 CYCLE:    5    EUPPER =     -338.886225165329    CDMIX =        0.300000000000
 CYCLE:    5    ELOWER =     -338.886225165335    SHIFT =        0.000000000000
 CYCLE:    5    EXC    =      -30.599322631628    EDIIS =        0.000002324275
 CYCLE:    5    ETOTAL =     -369.485547796958    ERROR =        0.000000000006

 CYCLE:    6    EUPPER =     -338.886226523729    CDMIX =        0.200000000000
 CYCLE:    6    ELOWER =     -338.886226523739    SHIFT =        0.000000000000
 CYCLE:    6    EXC    =      -30.599321881075    EDIIS =        0.000003117035
 CYCLE:    6    ETOTAL =     -369.485548404804    ERROR =        0.000000000010

 CYCLE:    7    EUPPER =     -338.886225568871    CDMIX =        0.200000000000
 CYCLE:    7    ELOWER =     -338.886225568871    SHIFT =        0.000000000000
 CYCLE:    7    EXC    =      -30.599322055696    EDIIS =        0.000000736436
 CYCLE:    7    ETOTAL =     -369.485547624567    ERROR =        0.000000000001

 CYCLE:    8    EUPPER =     -338.886225729912    CDMIX =        0.100000000000
 CYCLE:    8    ELOWER =     -338.886225729912    SHIFT =        0.000000000000
 CYCLE:    8    EXC    =      -30.599321910506    ERCDC =        0.000000568576
 CYCLE:    8    ETOTAL =     -369.485547640419    ERROR =        0.000000000000
 
 *** SCF CONVERGED ***
 

 ELECTRONIC CORE ENERGY      =       -605.942453987
 ELECTRONIC COULOMB ENERGY   =        267.056228257
 ELECTRONIC HARTREE ENERGY   =       -338.886225730

 EXCHANGE ENERGY             =        -29.320103854
 CORRELATION ENERGY          =         -1.279218056
 EXCHANGE-CORRELATION ENERGY =        -30.599321911

 ELECTRONIC SCF ENERGY       =       -369.485547640
 NUCLEAR-REPULSION ENERGY    =        173.313295370
 TOTAL SCF ENERGY            =       -196.172252271
                                                                                

 SCF ITERATION                    STEP TIME:     1.124  TOTAL TIME:       1.625
 
 
 
 *************************************
 *** INTRINSIC REACTION COORDINATE ***
 *************************************


 MOLECULE ORIENTATION OF IRC START STRUCTURE IN ANGSTROM

  NO.  ATOM        X              Y              Z        Z-ATOM   MASS   TYPE

    1  C        -1.307071       0.236245      -0.344075       6    12.011  QM
    2  C        -0.547645       1.233989       0.273554       6    12.011  QM
    3  C        -1.209762      -1.105679       0.156181       6    12.011  QM
    4  H        -0.411533       1.186909       1.361737       1     1.008  QM
    5  H        -0.527622       2.248204      -0.144737       1     1.008  QM
    6  H        -1.734942      -1.898917      -0.394645       1     1.008  QM
    7  H        -1.604112       0.381580      -1.392995       1     1.008  QM
    8  H        -1.283967      -1.231040       1.248712       1     1.008  QM
    9  H         0.052095      -1.261545       0.033261       1     1.008  QM
   10  C         1.519088      -0.839852      -0.002882       6    12.011  QM
   11  C         1.427893       0.566326      -0.112135       6    12.011  QM
   12  H         1.807005       1.186794       0.707833       1     1.008  QM
   13  H         1.519723       1.024510      -1.103327       1     1.008  QM
   14  H         1.715202      -1.436019      -0.903538       1     1.008  QM
   15  H         1.868282      -1.285217       0.937525       1     1.008  QM


 
 THE START HESSIAN WAS READ FROM THE RESTART FILE

  ANGLE =       1.17  COS_ANGLE =       0.39


 IRC COORDINATES OF STEP 1 IN ANGSTROM

  NO.  ATOM        X              Y              Z        Z-ATOM   MASS   TYPE

    1  C        -1.307599       0.238721      -0.344160       6    12.011  QM
    2  C        -0.553654       1.235319       0.274023       6    12.011  QM
    3  C        -1.209170      -1.107566       0.156741       6    12.011  QM
    4  H        -0.408732       1.185185       1.360733       1     1.008  QM
    5  H        -0.528085       2.248863      -0.145298       1     1.008  QM
    6  H        -1.741353      -1.896737      -0.393411       1     1.008  QM
    7  H        -1.605474       0.383816      -1.392795       1     1.008  QM
    8  H        -1.294804      -1.229545       1.249034       1     1.008  QM
    9  H         0.025093      -1.271829       0.032579       1     1.008  QM
   10  C         1.525452      -0.837641      -0.003223       6    12.011  QM
   11  C         1.433084       0.563147      -0.112962       6    12.011  QM
   12  H         1.801425       1.186808       0.709354       1     1.008  QM
   13  H         1.516763       1.023790      -1.103592       1     1.008  QM
   14  H         1.705417      -1.439283      -0.903269       1     1.008  QM
   15  H         1.863006      -1.287134       0.939156       1     1.008  QM


 RMSQ FORCE :   0.0008662  MAXIMUM :   0.0000100  CONVERGED :NO 
 MAX FORCE  :   0.0031892  MAXIMUM :   0.0000150  CONVERGED :NO 

 NUMBER OF CONSTRAINED OPTIMIZATION CYCLES: 9
 
 TOTAL ENERGY = -196.172367744763
 
 
 CURRENT SPLINE LENGTH: 0.053 AMU^1/2*ANGSTROM
 IRC COORDINATE: 0.053 AMU^1/2*ANGSTROM

  ANGLE =       0.10  COS_ANGLE =       0.99


 IRC COORDINATES OF STEP 2 IN ANGSTROM

  NO.  ATOM        X              Y              Z        Z-ATOM   MASS   TYPE

    1  C        -1.308122       0.241072      -0.344287       6    12.011  QM
    2  C        -0.560101       1.236871       0.274633       6    12.011  QM
    3  C        -1.209252      -1.109420       0.157313       6    12.011  QM
    4  H        -0.405992       1.183458       1.359731       1     1.008  QM
    5  H        -0.528941       2.249738      -0.145752       1     1.008  QM
    6  H        -1.748565      -1.894404      -0.392177       1     1.008  QM
    7  H        -1.607054       0.386140      -1.392584       1     1.008  QM
    8  H        -1.305553      -1.228041       1.249285       1     1.008  QM
    9  H         0.001666      -1.282623       0.031905       1     1.008  QM
   10  C         1.532167      -0.835596      -0.003575       6    12.011  QM
   11  C         1.438768       0.560004      -0.113888       6    12.011  QM
   12  H         1.795943       1.186903       0.710777       1     1.008  QM
   13  H         1.513844       1.023020      -1.103964       1     1.008  QM
   14  H         1.696068      -1.442536      -0.902879       1     1.008  QM
   15  H         1.858075      -1.289000       0.940791       1     1.008  QM


 RMSQ FORCE :   0.0015700  MAXIMUM :   0.0000100  CONVERGED :NO 
 MAX FORCE  :   0.0057922  MAXIMUM :   0.0000150  CONVERGED :NO 

 NUMBER OF CONSTRAINED OPTIMIZATION CYCLES: 12
 
 TOTAL ENERGY = -196.172671108587
 
 
 CURRENT SPLINE LENGTH: 0.053 AMU^1/2*ANGSTROM
 IRC COORDINATE: 0.106 AMU^1/2*ANGSTROM

  ANGLE =       0.09  COS_ANGLE =       1.00


 IRC COORDINATES OF STEP 3 IN ANGSTROM

  NO.  ATOM        X              Y              Z        Z-ATOM   MASS   TYPE

    1  C        -1.308614       0.243252      -0.344447       6    12.011  QM
    2  C        -0.566929       1.238628       0.275370       6    12.011  QM
    3  C        -1.209943      -1.111201       0.157890       6    12.011  QM
    4  H        -0.403379       1.181790       1.358719       1     1.008  QM
    5  H        -0.530272       2.250766      -0.146097       1     1.008  QM
    6  H        -1.756420      -1.891879      -0.390902       1     1.008  QM
    7  H        -1.608834       0.388482      -1.392311       1     1.008  QM
    8  H        -1.316034      -1.226543       1.249461       1     1.008  QM
    9  H        -0.018451      -1.293741       0.031228       1     1.008  QM
   10  C         1.539100      -0.833752      -0.003949       6    12.011  QM
   11  C         1.444907       0.556934      -0.114890       6    12.011  QM
   12  H         1.790668       1.187011       0.712079       1     1.008  QM
   13  H         1.511076       1.022194      -1.104399       1     1.008  QM
   14  H         1.687308      -1.445685      -0.902363       1     1.008  QM
   15  H         1.853543      -1.290776       0.942343       1     1.008  QM


 RMSQ FORCE :   0.0021350  MAXIMUM :   0.0000100  CONVERGED :NO 
 MAX FORCE  :   0.0078282  MAXIMUM :   0.0000150  CONVERGED :NO 

 NUMBER OF CONSTRAINED OPTIMIZATION CYCLES: 20
 
 TOTAL ENERGY = -196.173111652407
 
 
 CURRENT SPLINE LENGTH: 0.053 AMU^1/2*ANGSTROM
 IRC COORDINATE: 0.159 AMU^1/2*ANGSTROM

  ANGLE =       0.08  COS_ANGLE =       1.00


 IRC COORDINATES OF STEP 4 IN ANGSTROM

  NO.  ATOM        X              Y              Z        Z-ATOM   MASS   TYPE

    1  C        -1.309081       0.245253      -0.344635       6    12.011  QM
    2  C        -0.574042       1.240559       0.276222       6    12.011  QM
    3  C        -1.211144      -1.112904       0.158461       6    12.011  QM
    4  H        -0.400956       1.180211       1.357715       1     1.008  QM
    5  H        -0.532101       2.251944      -0.146342       1     1.008  QM
    6  H        -1.764768      -1.889203      -0.389628       1     1.008  QM
    7  H        -1.610790       0.390796      -1.391992       1     1.008  QM
    8  H        -1.326159      -1.225053       1.249586       1     1.008  QM
    9  H        -0.035865      -1.305004       0.030576       1     1.008  QM
   10  C         1.546156      -0.832125      -0.004335       6    12.011  QM
   11  C         1.451410       0.553972      -0.115955       6    12.011  QM
   12  H         1.785686       1.187126       0.713253       1     1.008  QM
   13  H         1.508502       1.021324      -1.104897       1     1.008  QM
   14  H         1.679240      -1.448702      -0.901759       1     1.008  QM
   15  H         1.849486      -1.292432       0.943819       1     1.008  QM


 RMSQ FORCE :   0.0025902  MAXIMUM :   0.0000100  CONVERGED :NO 
 MAX FORCE  :   0.0094430  MAXIMUM :   0.0000150  CONVERGED :NO 

 NUMBER OF CONSTRAINED OPTIMIZATION CYCLES: 17
 
 TOTAL ENERGY = -196.173654631130
 
 
 CURRENT SPLINE LENGTH: 0.053 AMU^1/2*ANGSTROM
 IRC COORDINATE: 0.212 AMU^1/2*ANGSTROM

  ANGLE =       0.07  COS_ANGLE =       1.00


 IRC COORDINATES OF STEP 5 IN ANGSTROM

  NO.  ATOM        X              Y              Z        Z-ATOM   MASS   TYPE

    1  C        -1.309531       0.247073      -0.344855       6    12.011  QM
    2  C        -0.581372       1.242656       0.277184       6    12.011  QM
    3  C        -1.212764      -1.114537       0.159015       6    12.011  QM
    4  H        -0.398765       1.178773       1.356735       1     1.008  QM
    5  H        -0.534416       2.253284      -0.146461       1     1.008  QM
    6  H        -1.773477      -1.886431      -0.388338       1     1.008  QM
    7  H        -1.612878       0.393048      -1.391651       1     1.008  QM
    8  H        -1.335859      -1.223580       1.249675       1     1.008  QM
    9  H        -0.051165      -1.316224       0.029991       1     1.008  QM
   10  C         1.553270      -0.830732      -0.004730       6    12.011  QM
   11  C         1.458213       0.551140      -0.117073       6    12.011  QM
   12  H         1.781064       1.187240       0.714278       1     1.008  QM
   13  H         1.506163       1.020416      -1.105450       1     1.008  QM
   14  H         1.671895      -1.451589      -0.901084       1     1.008  QM
   15  H         1.845900      -1.293989       0.945210       1     1.008  QM


 RMSQ FORCE :   0.0029583  MAXIMUM :   0.0000100  CONVERGED :NO 
 MAX FORCE  :   0.0108807  MAXIMUM :   0.0000150  CONVERGED :NO 

 NUMBER OF CONSTRAINED OPTIMIZATION CYCLES: 15
 
 TOTAL ENERGY = -196.174276141594
 
 
 CURRENT SPLINE LENGTH: 0.053 AMU^1/2*ANGSTROM
 IRC COORDINATE: 0.265 AMU^1/2*ANGSTROM

  ANGLE =       0.06  COS_ANGLE =       1.00


 IRC COORDINATES OF STEP 6 IN ANGSTROM

  NO.  ATOM        X              Y              Z        Z-ATOM   MASS   TYPE

    1  C        -1.309965       0.248727      -0.345104       6    12.011  QM
    2  C        -0.588869       1.244895       0.278240       6    12.011  QM
    3  C        -1.214729      -1.116102       0.159551       6    12.011  QM
    4  H        -0.396837       1.177484       1.355779       1     1.008  QM
    5  H        -0.537235       2.254728      -0.146464       1     1.008  QM
    6  H        -1.782413      -1.883544      -0.387028       1     1.008  QM
    7  H        -1.615052       0.395202      -1.391270       1     1.008  QM
    8  H        -1.345130      -1.222111       1.249737       1     1.008  QM
    9  H        -0.064809      -1.327345       0.029447       1     1.008  QM
   10  C         1.560394      -0.829562      -0.005128       6    12.011  QM
   11  C         1.465262       0.548442      -0.118233       6    12.011  QM
   12  H         1.776833       1.187320       0.715145       1     1.008  QM
   13  H         1.504091       1.019449      -1.106046       1     1.008  QM
   14  H         1.665282      -1.454327      -0.900345       1     1.008  QM
   15  H         1.842791      -1.295414       0.946497       1     1.008  QM


 RMSQ FORCE :   0.0032522  MAXIMUM :   0.0000100  CONVERGED :NO 
 MAX FORCE  :   0.0120471  MAXIMUM :   0.0000150  CONVERGED :NO 

 NUMBER OF CONSTRAINED OPTIMIZATION CYCLES: 11
 
 TOTAL ENERGY = -196.174958778798
 
 
 CURRENT SPLINE LENGTH: 0.053 AMU^1/2*ANGSTROM
 IRC COORDINATE: 0.318 AMU^1/2*ANGSTROM

  ANGLE =       0.05  COS_ANGLE =       1.00


 IRC COORDINATES OF STEP 7 IN ANGSTROM

  NO.  ATOM        X              Y              Z        Z-ATOM   MASS   TYPE

    1  C        -1.310386       0.250223      -0.345372       6    12.011  QM
    2  C        -0.596490       1.247242       0.279381       6    12.011  QM
    3  C        -1.216984      -1.117592       0.160066       6    12.011  QM
    4  H        -0.395202       1.176370       1.354861       1     1.008  QM
    5  H        -0.540573       2.256314      -0.146379       1     1.008  QM
    6  H        -1.791573      -1.880594      -0.385726       1     1.008  QM
    7  H        -1.617331       0.397260      -1.390886       1     1.008  QM
    8  H        -1.353981      -1.220643       1.249794       1     1.008  QM
    9  H        -0.077201      -1.338319       0.028948       1     1.008  QM
   10  C         1.567507      -0.828601      -0.005532       6    12.011  QM
   11  C         1.472508       0.545874      -0.119427       6    12.011  QM
   12  H         1.773036       1.187374       0.715878       1     1.008  QM
   13  H         1.502306       1.018434      -1.106693       1     1.008  QM
   14  H         1.659442      -1.456929      -0.899583       1     1.008  QM
   15  H         1.840184      -1.296726       0.947717       1     1.008  QM


 RMSQ FORCE :   0.0034878  MAXIMUM :   0.0000100  CONVERGED :NO 
 MAX FORCE  :   0.0129801  MAXIMUM :   0.0000150  CONVERGED :NO 

 NUMBER OF CONSTRAINED OPTIMIZATION CYCLES: 14
 
 TOTAL ENERGY = -196.175689219227
 
 
 CURRENT SPLINE LENGTH: 0.053 AMU^1/2*ANGSTROM
 IRC COORDINATE: 0.370 AMU^1/2*ANGSTROM

  ANGLE =       0.04  COS_ANGLE =       1.00


 IRC COORDINATES OF STEP 8 IN ANGSTROM

  NO.  ATOM        X              Y              Z        Z-ATOM   MASS   TYPE

    1  C        -1.310813       0.251581      -0.345657       6    12.011  QM
    2  C        -0.604197       1.249692       0.280598       6    12.011  QM
    3  C        -1.219493      -1.119028       0.160554       6    12.011  QM
    4  H        -0.393861       1.175468       1.353993       1     1.008  QM
    5  H        -0.544355       2.258041      -0.146197       1     1.008  QM
    6  H        -1.800867      -1.877619      -0.384437       1     1.008  QM
    7  H        -1.619660       0.399212      -1.390516       1     1.008  QM
    8  H        -1.362411      -1.219201       1.249847       1     1.008  QM
    9  H        -0.088661      -1.349035       0.028490       1     1.008  QM
   10  C         1.574604      -0.827837      -0.005930       6    12.011  QM
   11  C         1.479914       0.543431      -0.120654       6    12.011  QM
   12  H         1.769684       1.187411       0.716455       1     1.008  QM
   13  H         1.500820       1.017377      -1.107387       1     1.008  QM
   14  H         1.654353      -1.459409      -0.898803       1     1.008  QM
   15  H         1.838077      -1.297926       0.948879       1     1.008  QM


 RMSQ FORCE :   0.0036736  MAXIMUM :   0.0000100  CONVERGED :NO 
 MAX FORCE  :   0.0137175  MAXIMUM :   0.0000150  CONVERGED :NO 

 NUMBER OF CONSTRAINED OPTIMIZATION CYCLES: 12
 
 TOTAL ENERGY = -196.176456745624
 
 
 CURRENT SPLINE LENGTH: 0.053 AMU^1/2*ANGSTROM
 IRC COORDINATE: 0.423 AMU^1/2*ANGSTROM

  ANGLE =       0.04  COS_ANGLE =       1.00


 IRC COORDINATES OF STEP 9 IN ANGSTROM

  NO.  ATOM        X              Y              Z        Z-ATOM   MASS   TYPE

    1  C        -1.311225       0.252811      -0.345952       6    12.011  QM
    2  C        -0.611987       1.252211       0.281873       6    12.011  QM
    3  C        -1.222197      -1.120383       0.161021       6    12.011  QM
    4  H        -0.392844       1.174761       1.353163       1     1.008  QM
    5  H        -0.548656       2.259851      -0.145910       1     1.008  QM
    6  H        -1.810240      -1.874584      -0.383091       1     1.008  QM
    7  H        -1.622025       0.401042      -1.390124       1     1.008  QM
    8  H        -1.370486      -1.217747       1.249896       1     1.008  QM
    9  H        -0.099340      -1.359642       0.028013       1     1.008  QM
   10  C         1.581645      -0.827239      -0.006334       6    12.011  QM
   11  C         1.487459       0.541093      -0.121899       6    12.011  QM
   12  H         1.766772       1.187382       0.716903       1     1.008  QM
   13  H         1.499665       1.016253      -1.108103       1     1.008  QM
   14  H         1.649963      -1.461769      -0.898001       1     1.008  QM
   15  H         1.836431      -1.299025       0.949938       1     1.008  QM


 RMSQ FORCE :   0.0038147  MAXIMUM :   0.0000100  CONVERGED :NO 
 MAX FORCE  :   0.0142751  MAXIMUM :   0.0000150  CONVERGED :NO 

 NUMBER OF CONSTRAINED OPTIMIZATION CYCLES: 8
 
 TOTAL ENERGY = -196.177252476274
 
 
 CURRENT SPLINE LENGTH: 0.053 AMU^1/2*ANGSTROM
 IRC COORDINATE: 0.476 AMU^1/2*ANGSTROM

  ANGLE =       0.03  COS_ANGLE =       1.00


 IRC COORDINATES OF STEP 10 IN ANGSTROM

  NO.  ATOM        X              Y              Z        Z-ATOM   MASS   TYPE

    1  C        -1.311643       0.253929      -0.346256       6    12.011  QM
    2  C        -0.619836       1.254798       0.283202       6    12.011  QM
    3  C        -1.225069      -1.121676       0.161464       6    12.011  QM
    4  H        -0.392153       1.174259       1.352384       1     1.008  QM
    5  H        -0.553427       2.261766      -0.145534       1     1.008  QM
    6  H        -1.819670      -1.871521      -0.381740       1     1.008  QM
    7  H        -1.624412       0.402751      -1.389735       1     1.008  QM
    8  H        -1.378186      -1.216289       1.249957       1     1.008  QM
    9  H        -0.109464      -1.370013       0.027538       1     1.008  QM
   10  C         1.588645      -0.826809      -0.006739       6    12.011  QM
   11  C         1.495114       0.538860      -0.123159       6    12.011  QM
   12  H         1.764303       1.187298       0.717227       1     1.008  QM
   13  H         1.498832       1.015070      -1.108849       1     1.008  QM
   14  H         1.646256      -1.464025      -0.897202       1     1.008  QM
   15  H         1.835242      -1.300031       0.950928       1     1.008  QM


 RMSQ FORCE :   0.0039191  MAXIMUM :   0.0000100  CONVERGED :NO 
 MAX FORCE  :   0.0146844  MAXIMUM :   0.0000150  CONVERGED :NO 

 NUMBER OF CONSTRAINED OPTIMIZATION CYCLES: 5
 
 TOTAL ENERGY = -196.178068907921
 
 
 CURRENT SPLINE LENGTH: 0.053 AMU^1/2*ANGSTROM
 IRC COORDINATE: 0.529 AMU^1/2*ANGSTROM

  ANGLE =       0.03  COS_ANGLE =       1.00


 IRC COORDINATES OF STEP 11 IN ANGSTROM

  NO.  ATOM        X              Y              Z        Z-ATOM   MASS   TYPE

    1  C        -1.312076       0.254960      -0.346565       6    12.011  QM
    2  C        -0.627720       1.257432       0.284576       6    12.011  QM
    3  C        -1.228075      -1.122917       0.161890       6    12.011  QM
    4  H        -0.391769       1.173967       1.351665       1     1.008  QM
    5  H        -0.558613       2.263785      -0.145097       1     1.008  QM
    6  H        -1.829139      -1.868446      -0.380371       1     1.008  QM
    7  H        -1.626797       0.404353      -1.389378       1     1.008  QM
    8  H        -1.385583      -1.214831       1.250026       1     1.008  QM
    9  H        -0.119145      -1.380217       0.027021       1     1.008  QM
   10  C         1.595604      -0.826511      -0.007142       6    12.011  QM
   11  C         1.502851       0.536715      -0.124433       6    12.011  QM
   12  H         1.762240       1.187163       0.717450       1     1.008  QM
   13  H         1.498312       1.013835      -1.109627       1     1.008  QM
   14  H         1.643135      -1.466207      -0.896417       1     1.008  QM
   15  H         1.834461      -1.300966       0.951871       1     1.008  QM


 RMSQ FORCE :   0.0039928  MAXIMUM :   0.0000100  CONVERGED :NO 
 MAX FORCE  :   0.0149644  MAXIMUM :   0.0000150  CONVERGED :NO 

 NUMBER OF CONSTRAINED OPTIMIZATION CYCLES: 5
 
 TOTAL ENERGY = -196.178899575284
 
 
 CURRENT SPLINE LENGTH: 0.053 AMU^1/2*ANGSTROM
 IRC COORDINATE: 0.582 AMU^1/2*ANGSTROM

  ANGLE =       0.03  COS_ANGLE =       1.00


 IRC COORDINATES OF STEP 12 IN ANGSTROM

  NO.  ATOM        X              Y              Z        Z-ATOM   MASS   TYPE

    1  C        -1.312504       0.255890      -0.346874       6    12.011  QM
    2  C        -0.635623       1.260100       0.285985       6    12.011  QM
    3  C        -1.231244      -1.124097       0.162290       6    12.011  QM
    4  H        -0.391709       1.173883       1.350992       1     1.008  QM
    5  H        -0.564282       2.265837      -0.144564       1     1.008  QM
    6  H        -1.838688      -1.865280      -0.378957       1     1.008  QM
    7  H        -1.629198       0.405845      -1.388976       1     1.008  QM
    8  H        -1.392653      -1.213366       1.250100       1     1.008  QM
    9  H        -0.128416      -1.390269       0.026464       1     1.008  QM
   10  C         1.602524      -0.826347      -0.007541       6    12.011  QM
   11  C         1.510656       0.534666      -0.125715       6    12.011  QM
   12  H         1.760628       1.186957       0.717530       1     1.008  QM
   13  H         1.498138       1.012531      -1.110420       1     1.008  QM
   14  H         1.640687      -1.468269      -0.895624       1     1.008  QM
   15  H         1.834139      -1.301776       0.952718       1     1.008  QM


 RMSQ FORCE :   0.0040353  MAXIMUM :   0.0000100  CONVERGED :NO 
 MAX FORCE  :   0.0151280  MAXIMUM :   0.0000150  CONVERGED :NO 

 NUMBER OF CONSTRAINED OPTIMIZATION CYCLES: 8
 
 TOTAL ENERGY = -196.179738890876
 
 
 CURRENT SPLINE LENGTH: 0.053 AMU^1/2*ANGSTROM
 IRC COORDINATE: 0.635 AMU^1/2*ANGSTROM

  ANGLE =       0.03  COS_ANGLE =       1.00


 IRC COORDINATES OF STEP 13 IN ANGSTROM

  NO.  ATOM        X              Y              Z        Z-ATOM   MASS   TYPE

    1  C        -1.312971       0.256741      -0.347182       6    12.011  QM
    2  C        -0.643557       1.262809       0.287433       6    12.011  QM
    3  C        -1.234512      -1.125220       0.162666       6    12.011  QM
    4  H        -0.392001       1.174051       1.350402       1     1.008  QM
    5  H        -0.570344       2.268032      -0.143961       1     1.008  QM
    6  H        -1.848220      -1.862170      -0.377522       1     1.008  QM
    7  H        -1.631564       0.407222      -1.388638       1     1.008  QM
    8  H        -1.399372      -1.211911       1.250201       1     1.008  QM
    9  H        -0.137400      -1.400000       0.025875       1     1.008  QM
   10  C         1.609408      -0.826320      -0.007940       6    12.011  QM
   11  C         1.518522       0.532695      -0.127004       6    12.011  QM
   12  H         1.759465       1.186728       0.717519       1     1.008  QM
   13  H         1.498320       1.011177      -1.111266       1     1.008  QM
   14  H         1.638828      -1.470325      -0.894867       1     1.008  QM
   15  H         1.834225      -1.302592       0.953541       1     1.008  QM


 RMSQ FORCE :   0.0040556  MAXIMUM :   0.0000100  CONVERGED :NO 
 MAX FORCE  :   0.0151916  MAXIMUM :   0.0000150  CONVERGED :NO 

 NUMBER OF CONSTRAINED OPTIMIZATION CYCLES: 7
 
 TOTAL ENERGY = -196.180583341817
 
 
 CURRENT SPLINE LENGTH: 0.053 AMU^1/2*ANGSTROM
 IRC COORDINATE: 0.688 AMU^1/2*ANGSTROM

  ANGLE =       0.03  COS_ANGLE =       1.00


 IRC COORDINATES OF STEP 14 IN ANGSTROM

  NO.  ATOM        X              Y              Z        Z-ATOM   MASS   TYPE

    1  C        -1.313461       0.257524      -0.347485       6    12.011  QM
    2  C        -0.651500       1.265540       0.288906       6    12.011  QM
    3  C        -1.237884      -1.126287       0.163022       6    12.011  QM
    4  H        -0.392630       1.174432       1.349883       1     1.008  QM
    5  H        -0.576818       2.270275      -0.143295       1     1.008  QM
    6  H        -1.857765      -1.859017      -0.376049       1     1.008  QM
    7  H        -1.633908       0.408487      -1.388303       1     1.008  QM
    8  H        -1.405808      -1.210448       1.250313       1     1.008  QM
    9  H        -0.146122      -1.409559       0.025204       1     1.008  QM
   10  C         1.616256      -0.826402      -0.008336       6    12.011  QM
   11  C         1.526429       0.530794      -0.128297       6    12.011  QM
   12  H         1.758717       1.186437       0.717403       1     1.008  QM
   13  H         1.498842       1.009766      -1.112124       1     1.008  QM
   14  H         1.637536      -1.472305      -0.894124       1     1.008  QM
   15  H         1.834709      -1.303333       0.954293       1     1.008  QM


 RMSQ FORCE :   0.0040544  MAXIMUM :   0.0000100  CONVERGED :NO 
 MAX FORCE  :   0.0151739  MAXIMUM :   0.0000150  CONVERGED :NO 

 NUMBER OF CONSTRAINED OPTIMIZATION CYCLES: 14
 
 TOTAL ENERGY = -196.181426348910
 
 
 CURRENT SPLINE LENGTH: 0.053 AMU^1/2*ANGSTROM
 IRC COORDINATE: 0.741 AMU^1/2*ANGSTROM

  ANGLE =       0.02  COS_ANGLE =       1.00


 IRC COORDINATES OF STEP 15 IN ANGSTROM

  NO.  ATOM        X              Y              Z        Z-ATOM   MASS   TYPE

    1  C        -1.313984       0.258245      -0.347782       6    12.011  QM
    2  C        -0.659445       1.268286       0.290399       6    12.011  QM
    3  C        -1.241345      -1.127302       0.163360       6    12.011  QM
    4  H        -0.393601       1.175029       1.349439       1     1.008  QM
    5  H        -0.583670       2.272577      -0.142570       1     1.008  QM
    6  H        -1.867313      -1.855843      -0.374539       1     1.008  QM
    7  H        -1.636211       0.409651      -1.387988       1     1.008  QM
    8  H        -1.411958      -1.208981       1.250442       1     1.008  QM
    9  H        -0.154626      -1.418921       0.024445       1     1.008  QM
   10  C         1.623075      -0.826588      -0.008730       6    12.011  QM
   11  C         1.534366       0.528956      -0.129591       6    12.011  QM
   12  H         1.758378       1.186086       0.717197       1     1.008  QM
   13  H         1.499703       1.008302      -1.113003       1     1.008  QM
   14  H         1.636784      -1.474234      -0.893404       1     1.008  QM
   15  H         1.835578      -1.304022       0.954994       1     1.008  QM


 RMSQ FORCE :   0.0040354  MAXIMUM :   0.0000100  CONVERGED :NO 
 MAX FORCE  :   0.0150864  MAXIMUM :   0.0000150  CONVERGED :NO 

 NUMBER OF CONSTRAINED OPTIMIZATION CYCLES: 6
 
 TOTAL ENERGY = -196.182265733902
 
 
 CURRENT SPLINE LENGTH: 0.053 AMU^1/2*ANGSTROM
 IRC COORDINATE: 0.794 AMU^1/2*ANGSTROM

  ANGLE =       0.02  COS_ANGLE =       1.00


 IRC COORDINATES OF STEP 16 IN ANGSTROM

  NO.  ATOM        X              Y              Z        Z-ATOM   MASS   TYPE

    1  C        -1.314540       0.258915      -0.348065       6    12.011  QM
    2  C        -0.667390       1.271029       0.291904       6    12.011  QM
    3  C        -1.244886      -1.128258       0.163677       6    12.011  QM
    4  H        -0.394918       1.175848       1.349066       1     1.008  QM
    5  H        -0.590863       2.274934      -0.141798       1     1.008  QM
    6  H        -1.876869      -1.852662      -0.372982       1     1.008  QM
    7  H        -1.638467       0.410711      -1.387705       1     1.008  QM
    8  H        -1.417830      -1.207528       1.250602       1     1.008  QM
    9  H        -0.162979      -1.428072       0.023590       1     1.008  QM
   10  C         1.629869      -0.826856      -0.009121       6    12.011  QM
   11  C         1.542322       0.527167      -0.130882       6    12.011  QM
   12  H         1.758431       1.185678       0.716904       1     1.008  QM
   13  H         1.500910       1.006791      -1.113899       1     1.008  QM
   14  H         1.636538      -1.476133      -0.892709       1     1.008  QM
   15  H         1.836811      -1.304670       0.955636       1     1.008  QM


 RMSQ FORCE :   0.0040006  MAXIMUM :   0.0000100  CONVERGED :NO 
 MAX FORCE  :   0.0149604  MAXIMUM :   0.0000150  CONVERGED :NO 

 NUMBER OF CONSTRAINED OPTIMIZATION CYCLES: 9
 
 TOTAL ENERGY = -196.183098440007
 
 
 CURRENT SPLINE LENGTH: 0.053 AMU^1/2*ANGSTROM
 IRC COORDINATE: 0.847 AMU^1/2*ANGSTROM

  ANGLE =       0.02  COS_ANGLE =       1.00


 IRC COORDINATES OF STEP 17 IN ANGSTROM

  NO.  ATOM        X              Y              Z        Z-ATOM   MASS   TYPE

    1  C        -1.315139       0.259534      -0.348351       6    12.011  QM
    2  C        -0.675324       1.273796       0.293427       6    12.011  QM
    3  C        -1.248507      -1.129178       0.163980       6    12.011  QM
    4  H        -0.396555       1.176853       1.348780       1     1.008  QM
    5  H        -0.598406       2.277312      -0.140980       1     1.008  QM
    6  H        -1.886396      -1.849422      -0.371386       1     1.008  QM
    7  H        -1.640673       0.411676      -1.387422       1     1.008  QM
    8  H        -1.423371      -1.206058       1.250768       1     1.008  QM
    9  H        -0.171126      -1.437008       0.022622       1     1.008  QM
   10  C         1.636643      -0.827233      -0.009507       6    12.011  QM
   11  C         1.550289       0.525445      -0.132172       6    12.011  QM
   12  H         1.758865       1.185210       0.716533       1     1.008  QM
   13  H         1.502432       1.005232      -1.114816       1     1.008  QM
   14  H         1.636765      -1.477979      -0.892042       1     1.008  QM
   15  H         1.838379      -1.305282       0.956243       1     1.008  QM


 RMSQ FORCE :   0.0039496  MAXIMUM :   0.0000100  CONVERGED :NO 
 MAX FORCE  :   0.0147908  MAXIMUM :   0.0000150  CONVERGED :NO 

 NUMBER OF CONSTRAINED OPTIMIZATION CYCLES: 19
 
 TOTAL ENERGY = -196.183921829552
 
 
 CURRENT SPLINE LENGTH: 0.053 AMU^1/2*ANGSTROM
 IRC COORDINATE: 0.900 AMU^1/2*ANGSTROM

  ANGLE =       0.02  COS_ANGLE =       1.00


 IRC COORDINATES OF STEP 18 IN ANGSTROM

  NO.  ATOM        X              Y              Z        Z-ATOM   MASS   TYPE

    1  C        -1.315818       0.260120      -0.348630       6    12.011  QM
    2  C        -0.683240       1.276572       0.294956       6    12.011  QM
    3  C        -1.252206      -1.130069       0.164271       6    12.011  QM
    4  H        -0.398544       1.178044       1.348587       1     1.008  QM
    5  H        -0.606163       2.279713      -0.140098       1     1.008  QM
    6  H        -1.895822      -1.846216      -0.369728       1     1.008  QM
    7  H        -1.642760       0.412547      -1.387182       1     1.008  QM
    8  H        -1.428664      -1.204615       1.250960       1     1.008  QM
    9  H        -0.179096      -1.445673       0.021562       1     1.008  QM
   10  C         1.643407      -0.827697      -0.009892       6    12.011  QM
   11  C         1.558277       0.523779      -0.133457       6    12.011  QM
   12  H         1.759681       1.184694       0.716072       1     1.008  QM
   13  H         1.504273       1.003642      -1.115752       1     1.008  QM
   14  H         1.637438      -1.479781      -0.891399       1     1.008  QM
   15  H         1.840245      -1.305861       0.956794       1     1.008  QM


 RMSQ FORCE :   0.0038850  MAXIMUM :   0.0000100  CONVERGED :NO 
 MAX FORCE  :   0.0145634  MAXIMUM :   0.0000150  CONVERGED :NO 

 NUMBER OF CONSTRAINED OPTIMIZATION CYCLES: 11
 
 TOTAL ENERGY = -196.184733711650
 
 
 CURRENT SPLINE LENGTH: 0.053 AMU^1/2*ANGSTROM
 IRC COORDINATE: 0.953 AMU^1/2*ANGSTROM

  ANGLE =       0.02  COS_ANGLE =       1.00


 IRC COORDINATES OF STEP 19 IN ANGSTROM

  NO.  ATOM        X              Y              Z        Z-ATOM   MASS   TYPE

    1  C        -1.316508       0.260666      -0.348878       6    12.011  QM
    2  C        -0.691156       1.279298       0.296487       6    12.011  QM
    3  C        -1.255937      -1.130867       0.164542       6    12.011  QM
    4  H        -0.400852       1.179448       1.348500       1     1.008  QM
    5  H        -0.614277       2.282201      -0.139249       1     1.008  QM
    6  H        -1.905376      -1.842998      -0.368084       1     1.008  QM
    7  H        -1.644854       0.413336      -1.387007       1     1.008  QM
    8  H        -1.433679      -1.203166       1.251196       1     1.008  QM
    9  H        -0.187072      -1.454160       0.020361       1     1.008  QM
   10  C         1.650150      -0.828206      -0.010274       6    12.011  QM
   11  C         1.566248       0.522125      -0.134738       6    12.011  QM
   12  H         1.760845       1.184164       0.715600       1     1.008  QM
   13  H         1.506465       1.002010      -1.116727       1     1.008  QM
   14  H         1.638568      -1.481606      -0.890815       1     1.008  QM
   15  H         1.842499      -1.306443       0.957348       1     1.008  QM


 RMSQ FORCE :   0.0038181  MAXIMUM :   0.0000100  CONVERGED :NO 
 MAX FORCE  :   0.0143068  MAXIMUM :   0.0000150  CONVERGED :NO 

 NUMBER OF CONSTRAINED OPTIMIZATION CYCLES: 12
 
 TOTAL ENERGY = -196.185532309850
 
 
 CURRENT SPLINE LENGTH: 0.053 AMU^1/2*ANGSTROM
 IRC COORDINATE: 1.005 AMU^1/2*ANGSTROM

  ANGLE =       0.02  COS_ANGLE =       1.00


 IRC COORDINATES OF STEP 20 IN ANGSTROM

  NO.  ATOM        X              Y              Z        Z-ATOM   MASS   TYPE

    1  C        -1.317248       0.261185      -0.349111       6    12.011  QM
    2  C        -0.699058       1.282011       0.298012       6    12.011  QM
    3  C        -1.259719      -1.131614       0.164795       6    12.011  QM
    4  H        -0.403500       1.181041       1.348483       1     1.008  QM
    5  H        -0.622648       2.284678      -0.138358       1     1.008  QM
    6  H        -1.914904      -1.839749      -0.366350       1     1.008  QM
    7  H        -1.646877       0.414047      -1.386835       1     1.008  QM
    8  H        -1.438413      -1.201731       1.251446       1     1.008  QM
    9  H        -0.194963      -1.462434       0.019020       1     1.008  QM
   10  C         1.656886      -0.828780      -0.010653       6    12.011  QM
   11  C         1.574208       0.520503      -0.136008       6    12.011  QM
   12  H         1.762343       1.183564       0.715056       1     1.008  QM
   13  H         1.508983       1.000326      -1.117704       1     1.008  QM
   14  H         1.640115      -1.483409      -0.890240       1     1.008  QM
   15  H         1.845053      -1.307000       0.957832       1     1.008  QM


 RMSQ FORCE :   0.0037424  MAXIMUM :   0.0000100  CONVERGED :NO 
 MAX FORCE  :   0.0140133  MAXIMUM :   0.0000150  CONVERGED :NO 

 NUMBER OF CONSTRAINED OPTIMIZATION CYCLES: 14
 
 TOTAL ENERGY = -196.186316005991
 
 
 CURRENT SPLINE LENGTH: 0.053 AMU^1/2*ANGSTROM
 IRC COORDINATE: 1.058 AMU^1/2*ANGSTROM

  ANGLE =       0.02  COS_ANGLE =       1.00


 IRC COORDINATES OF STEP 21 IN ANGSTROM

  NO.  ATOM        X              Y              Z        Z-ATOM   MASS   TYPE

    1  C        -1.318046       0.261678      -0.349333       6    12.011  QM
    2  C        -0.706941       1.284715       0.299537       6    12.011  QM
    3  C        -1.263553      -1.132317       0.165036       6    12.011  QM
    4  H        -0.406478       1.182800       1.348560       1     1.008  QM
    5  H        -0.631244       2.287155      -0.137439       1     1.008  QM
    6  H        -1.924394      -1.836468      -0.364541       1     1.008  QM
    7  H        -1.648815       0.414676      -1.386691       1     1.008  QM
    8  H        -1.442863      -1.200309       1.251734       1     1.008  QM
    9  H        -0.202728      -1.470481       0.017515       1     1.008  QM
   10  C         1.663616      -0.829423      -0.011027       6    12.011  QM
   11  C         1.582157       0.518920      -0.137268       6    12.011  QM
   12  H         1.764165       1.182917       0.714446       1     1.008  QM
   13  H         1.511803       0.998616      -1.118707       1     1.008  QM
   14  H         1.642047      -1.485191      -0.889697       1     1.008  QM
   15  H         1.847890      -1.307547       0.958271       1     1.008  QM


 RMSQ FORCE :   0.0036589  MAXIMUM :   0.0000100  CONVERGED :NO 
 MAX FORCE  :   0.0136891  MAXIMUM :   0.0000150  CONVERGED :NO 

 NUMBER OF CONSTRAINED OPTIMIZATION CYCLES: 3
 
 TOTAL ENERGY = -196.187083530973
 
 
 CURRENT SPLINE LENGTH: 0.053 AMU^1/2*ANGSTROM
 IRC COORDINATE: 1.111 AMU^1/2*ANGSTROM

  ANGLE =       0.02  COS_ANGLE =       1.00


 IRC COORDINATES OF STEP 22 IN ANGSTROM

  NO.  ATOM        X              Y              Z        Z-ATOM   MASS   TYPE

    1  C        -1.318925       0.262153      -0.349526       6    12.011  QM
    2  C        -0.714787       1.287392       0.301041       6    12.011  QM
    3  C        -1.267415      -1.132966       0.165256       6    12.011  QM
    4  H        -0.409782       1.184771       1.348728       1     1.008  QM
    5  H        -0.640091       2.289660      -0.136523       1     1.008  QM
    6  H        -1.933934      -1.833151      -0.362657       1     1.008  QM
    7  H        -1.650726       0.415261      -1.386569       1     1.008  QM
    8  H        -1.447037      -1.198882       1.252033       1     1.008  QM
    9  H        -0.210448      -1.478393       0.015844       1     1.008  QM
   10  C         1.670364      -0.830122      -0.011401       6    12.011  QM
   11  C         1.590070       0.517352      -0.138508       6    12.011  QM
   12  H         1.766292       1.182235       0.713803       1     1.008  QM
   13  H         1.514921       0.996881      -1.119716       1     1.008  QM
   14  H         1.644419      -1.486953      -0.889188       1     1.008  QM
   15  H         1.851028      -1.308089       0.958702       1     1.008  QM


 RMSQ FORCE :   0.0035723  MAXIMUM :   0.0000100  CONVERGED :NO 
 MAX FORCE  :   0.0133467  MAXIMUM :   0.0000150  CONVERGED :NO 

 NUMBER OF CONSTRAINED OPTIMIZATION CYCLES: 12
 
 TOTAL ENERGY = -196.187833857578
 
 
 CURRENT SPLINE LENGTH: 0.053 AMU^1/2*ANGSTROM
 IRC COORDINATE: 1.164 AMU^1/2*ANGSTROM

  ANGLE =       0.02  COS_ANGLE =       1.00


 IRC COORDINATES OF STEP 23 IN ANGSTROM

  NO.  ATOM        X              Y              Z        Z-ATOM   MASS   TYPE

    1  C        -1.319867       0.262611      -0.349721       6    12.011  QM
    2  C        -0.722628       1.290047       0.302556       6    12.011  QM
    3  C        -1.271314      -1.133566       0.165476       6    12.011  QM
    4  H        -0.413423       1.186856       1.349002       1     1.008  QM
    5  H        -0.649012       2.292161      -0.135607       1     1.008  QM
    6  H        -1.943384      -1.829875      -0.360731       1     1.008  QM
    7  H        -1.652491       0.415756      -1.386543       1     1.008  QM
    8  H        -1.450913      -1.197476       1.252394       1     1.008  QM
    9  H        -0.218080      -1.485991       0.014029       1     1.008  QM
   10  C         1.677105      -0.830879      -0.011774       6    12.011  QM
   11  C         1.597983       0.515817      -0.139746       6    12.011  QM
   12  H         1.768693       1.181527       0.713132       1     1.008  QM
   13  H         1.518311       0.995127      -1.120753       1     1.008  QM
   14  H         1.647069      -1.488724      -0.888715       1     1.008  QM
   15  H         1.854367      -1.308647       0.959110       1     1.008  QM


 RMSQ FORCE :   0.0034813  MAXIMUM :   0.0000100  CONVERGED :NO 
 MAX FORCE  :   0.0129844  MAXIMUM :   0.0000150  CONVERGED :NO 

 NUMBER OF CONSTRAINED OPTIMIZATION CYCLES: 8
 
 TOTAL ENERGY = -196.188566199949
 
 
 CURRENT SPLINE LENGTH: 0.053 AMU^1/2*ANGSTROM
 IRC COORDINATE: 1.217 AMU^1/2*ANGSTROM

  ANGLE =       0.02  COS_ANGLE =       1.00


 IRC COORDINATES OF STEP 24 IN ANGSTROM

  NO.  ATOM        X              Y              Z        Z-ATOM   MASS   TYPE

    1  C        -1.320862       0.263050      -0.349896       6    12.011  QM
    2  C        -0.730449       1.292667       0.304055       6    12.011  QM
    3  C        -1.275238      -1.134102       0.165682       6    12.011  QM
    4  H        -0.417380       1.189094       1.349364       1     1.008  QM
    5  H        -0.658126       2.294586      -0.134684       1     1.008  QM
    6  H        -1.952828      -1.826498      -0.358702       1     1.008  QM
    7  H        -1.654189       0.416182      -1.386491       1     1.008  QM
    8  H        -1.454535      -1.196080       1.252752       1     1.008  QM
    9  H        -0.225666      -1.493415       0.012026       1     1.008  QM
   10  C         1.683847      -0.831682      -0.012142       6    12.011  QM
   11  C         1.605868       0.514298      -0.140969       6    12.011  QM
   12  H         1.771372       1.180763       0.712388       1     1.008  QM
   13  H         1.521978       0.993344      -1.121796       1     1.008  QM
   14  H         1.650072      -1.490468      -0.888262       1     1.008  QM
   15  H         1.857953      -1.309185       0.959451       1     1.008  QM


 RMSQ FORCE :   0.0033861  MAXIMUM :   0.0000100  CONVERGED :NO 
 MAX FORCE  :   0.0126062  MAXIMUM :   0.0000150  CONVERGED :NO 

 NUMBER OF CONSTRAINED OPTIMIZATION CYCLES: 7
 
 TOTAL ENERGY = -196.189279965516
 
 
 CURRENT SPLINE LENGTH: 0.053 AMU^1/2*ANGSTROM
 IRC COORDINATE: 1.270 AMU^1/2*ANGSTROM

  ANGLE =       0.02  COS_ANGLE =       1.00


 IRC COORDINATES OF STEP 25 IN ANGSTROM

  NO.  ATOM        X              Y              Z        Z-ATOM   MASS   TYPE

    1  C        -1.321935       0.263482      -0.350060       6    12.011  QM
    2  C        -0.738246       1.295264       0.305544       6    12.011  QM
    3  C        -1.279181      -1.134598       0.165880       6    12.011  QM
    4  H        -0.421635       1.191461       1.349821       1     1.008  QM
    5  H        -0.667339       2.297028      -0.133743       1     1.008  QM
    6  H        -1.962258      -1.823136      -0.356584       1     1.008  QM
    7  H        -1.655788       0.416557      -1.386510       1     1.008  QM
    8  H        -1.457869      -1.194683       1.253151       1     1.008  QM
    9  H        -0.233197      -1.500621       0.009848       1     1.008  QM
   10  C         1.690598      -0.832536      -0.012506       6    12.011  QM
   11  C         1.613728       0.512794      -0.142180       6    12.011  QM
   12  H         1.774267       1.179993       0.711628       1     1.008  QM
   13  H         1.525892       0.991556      -1.122849       1     1.008  QM
   14  H         1.653403      -1.492205      -0.887845       1     1.008  QM
   15  H         1.861766      -1.309734       0.959776       1     1.008  QM


 RMSQ FORCE :   0.0032896  MAXIMUM :   0.0000100  CONVERGED :NO 
 MAX FORCE  :   0.0122209  MAXIMUM :   0.0000150  CONVERGED :NO 

 NUMBER OF CONSTRAINED OPTIMIZATION CYCLES: 5
 
 TOTAL ENERGY = -196.189974699186
 
 
 CURRENT SPLINE LENGTH: 0.053 AMU^1/2*ANGSTROM
 IRC COORDINATE: 1.323 AMU^1/2*ANGSTROM

  ANGLE =       0.02  COS_ANGLE =       1.00


 IRC COORDINATES OF STEP 26 IN ANGSTROM

  NO.  ATOM        X              Y              Z        Z-ATOM   MASS   TYPE

    1  C        -1.323078       0.263902      -0.350199       6    12.011  QM
    2  C        -0.746022       1.297804       0.307017       6    12.011  QM
    3  C        -1.283137      -1.135005       0.166064       6    12.011  QM
    4  H        -0.426262       1.193963       1.350390       1     1.008  QM
    5  H        -0.676724       2.299426      -0.132835       1     1.008  QM
    6  H        -1.971690      -1.819731      -0.354362       1     1.008  QM
    7  H        -1.657308       0.416871      -1.386566       1     1.008  QM
    8  H        -1.460879      -1.193289       1.253587       1     1.008  QM
    9  H        -0.240702      -1.507604       0.007459       1     1.008  QM
   10  C         1.697360      -0.833425      -0.012871       6    12.011  QM
   11  C         1.621545       0.511294      -0.143374       6    12.011  QM
   12  H         1.777452       1.179151       0.710840       1     1.008  QM
   13  H         1.530143       0.989726      -1.123921       1     1.008  QM
   14  H         1.657114      -1.493949      -0.887466       1     1.008  QM
   15  H         1.865823      -1.310285       0.960078       1     1.008  QM


 RMSQ FORCE :   0.0031941  MAXIMUM :   0.0000100  CONVERGED :NO 
 MAX FORCE  :   0.0118355  MAXIMUM :   0.0000150  CONVERGED :NO 

 NUMBER OF CONSTRAINED OPTIMIZATION CYCLES: 6
 
 TOTAL ENERGY = -196.190650161936
 
 
 CURRENT SPLINE LENGTH: 0.053 AMU^1/2*ANGSTROM
 IRC COORDINATE: 1.376 AMU^1/2*ANGSTROM

  ANGLE =       0.02  COS_ANGLE =       1.00


 IRC COORDINATES OF STEP 27 IN ANGSTROM

  NO.  ATOM        X              Y              Z        Z-ATOM   MASS   TYPE

    1  C        -1.324298       0.264325      -0.350330       6    12.011  QM
    2  C        -0.753777       1.300328       0.308476       6    12.011  QM
    3  C        -1.287109      -1.135385       0.166244       6    12.011  QM
    4  H        -0.431166       1.196550       1.351037       1     1.008  QM
    5  H        -0.686099       2.301812      -0.131943       1     1.008  QM
    6  H        -1.981089      -1.816341      -0.352064       1     1.008  QM
    7  H        -1.658746       0.417135      -1.386681       1     1.008  QM
    8  H        -1.463602      -1.191940       1.254061       1     1.008  QM
    9  H        -0.248157      -1.514359       0.004897       1     1.008  QM
   10  C         1.704141      -0.834358      -0.013232       6    12.011  QM
   11  C         1.629339       0.509812      -0.144551       6    12.011  QM
   12  H         1.780835       1.178295       0.710034       1     1.008  QM
   13  H         1.534562       0.987882      -1.125010       1     1.008  QM
   14  H         1.661014      -1.495707      -0.887106       1     1.008  QM
   15  H         1.870034      -1.310867       0.960359       1     1.008  QM


 RMSQ FORCE :   0.0030974  MAXIMUM :   0.0000100  CONVERGED :NO 
 MAX FORCE  :   0.0114468  MAXIMUM :   0.0000150  CONVERGED :NO 

 NUMBER OF CONSTRAINED OPTIMIZATION CYCLES: 6
 
 TOTAL ENERGY = -196.191306281314
 
 
 CURRENT SPLINE LENGTH: 0.053 AMU^1/2*ANGSTROM
 IRC COORDINATE: 1.429 AMU^1/2*ANGSTROM

  ANGLE =       0.02  COS_ANGLE =       1.00


 IRC COORDINATES OF STEP 28 IN ANGSTROM

  NO.  ATOM        X              Y              Z        Z-ATOM   MASS   TYPE

    1  C        -1.325585       0.264750      -0.350440       6    12.011  QM
    2  C        -0.761511       1.302820       0.309912       6    12.011  QM
    3  C        -1.291085      -1.135721       0.166416       6    12.011  QM
    4  H        -0.436341       1.199223       1.351761       1     1.008  QM
    5  H        -0.695522       2.304178      -0.131089       1     1.008  QM
    6  H        -1.990492      -1.812926      -0.349683       1     1.008  QM
    7  H        -1.660136       0.417348      -1.386837       1     1.008  QM
    8  H        -1.466059      -1.190626       1.254578       1     1.008  QM
    9  H        -0.255598      -1.520931       0.002144       1     1.008  QM
   10  C         1.710935      -0.835321      -0.013591       6    12.011  QM
   11  C         1.637105       0.508337      -0.145708       6    12.011  QM
   12  H         1.784417       1.177413       0.709218       1     1.008  QM
   13  H         1.539184       0.986029      -1.126103       1     1.008  QM
   14  H         1.665128      -1.497459      -0.886783       1     1.008  QM
   15  H         1.874420      -1.311472       0.960619       1     1.008  QM


 RMSQ FORCE :   0.0030014  MAXIMUM :   0.0000100  CONVERGED :NO 
 MAX FORCE  :   0.0110584  MAXIMUM :   0.0000150  CONVERGED :NO 

 NUMBER OF CONSTRAINED OPTIMIZATION CYCLES: 10
 
 TOTAL ENERGY = -196.191943028206
 
 
 CURRENT SPLINE LENGTH: 0.053 AMU^1/2*ANGSTROM
 IRC COORDINATE: 1.482 AMU^1/2*ANGSTROM

  ANGLE =       0.02  COS_ANGLE =       1.00


 IRC COORDINATES OF STEP 29 IN ANGSTROM

  NO.  ATOM        X              Y              Z        Z-ATOM   MASS   TYPE

    1  C        -1.326953       0.265177      -0.350544       6    12.011  QM
    2  C        -0.769222       1.305273       0.311332       6    12.011  QM
    3  C        -1.295063      -1.136001       0.166581       6    12.011  QM
    4  H        -0.441821       1.201989       1.352576       1     1.008  QM
    5  H        -0.704964       2.306514      -0.130191       1     1.008  QM
    6  H        -1.999897      -1.809510      -0.347137       1     1.008  QM
    7  H        -1.661405       0.417532      -1.387036       1     1.008  QM
    8  H        -1.468202      -1.189298       1.255112       1     1.008  QM
    9  H        -0.263010      -1.527315      -0.000829       1     1.008  QM
   10  C         1.717746      -0.836318      -0.013949       6    12.011  QM
   11  C         1.644830       0.506859      -0.146850       6    12.011  QM
   12  H         1.788163       1.176514       0.708380       1     1.008  QM
   13  H         1.544015       0.984162      -1.127193       1     1.008  QM
   14  H         1.669552      -1.499209      -0.886470       1     1.008  QM
   15  H         1.878985      -1.312084       0.960851       1     1.008  QM


 RMSQ FORCE :   0.0029059  MAXIMUM :   0.0000100  CONVERGED :NO 
 MAX FORCE  :   0.0106731  MAXIMUM :   0.0000150  CONVERGED :NO 

 NUMBER OF CONSTRAINED OPTIMIZATION CYCLES: 6
 
 TOTAL ENERGY = -196.192560504502
 
 
 CURRENT SPLINE LENGTH: 0.053 AMU^1/2*ANGSTROM
 IRC COORDINATE: 1.535 AMU^1/2*ANGSTROM

  ANGLE =       0.02  COS_ANGLE =       1.00


 IRC COORDINATES OF STEP 30 IN ANGSTROM

  NO.  ATOM        X              Y              Z        Z-ATOM   MASS   TYPE

    1  C        -1.328399       0.265613      -0.350638       6    12.011  QM
    2  C        -0.776918       1.307693       0.312731       6    12.011  QM
    3  C        -1.299043      -1.136233       0.166742       6    12.011  QM
    4  H        -0.447585       1.204810       1.353473       1     1.008  QM
    5  H        -0.714375       2.308805      -0.129299       1     1.008  QM
    6  H        -2.009246      -1.806089      -0.344436       1     1.008  QM
    7  H        -1.662577       0.417669      -1.387284       1     1.008  QM
    8  H        -1.470024      -1.187993       1.255675       1     1.008  QM
    9  H        -0.270376      -1.533491      -0.004012       1     1.008  QM
   10  C         1.724579      -0.837344      -0.014305       6    12.011  QM
   11  C         1.652520       0.505383      -0.147972       6    12.011  QM
   12  H         1.792058       1.175567       0.707509       1     1.008  QM
   13  H         1.549021       0.982278      -1.128282       1     1.008  QM
   14  H         1.674197      -1.500972      -0.886183       1     1.008  QM
   15  H         1.883683      -1.312721       0.961058       1     1.008  QM


 RMSQ FORCE :   0.0028101  MAXIMUM :   0.0000100  CONVERGED :NO 
 MAX FORCE  :   0.0102889  MAXIMUM :   0.0000150  CONVERGED :NO 

 NUMBER OF CONSTRAINED OPTIMIZATION CYCLES: 3
 
 TOTAL ENERGY = -196.193158911952
 
 
 CURRENT SPLINE LENGTH: 0.053 AMU^1/2*ANGSTROM
 IRC COORDINATE: 1.588 AMU^1/2*ANGSTROM

  ANGLE =       0.02  COS_ANGLE =       1.00


 IRC COORDINATES OF STEP 31 IN ANGSTROM

  NO.  ATOM        X              Y              Z        Z-ATOM   MASS   TYPE

    1  C        -1.329935       0.266047      -0.350732       6    12.011  QM
    2  C        -0.784578       1.310077       0.314121       6    12.011  QM
    3  C        -1.303013      -1.136412       0.166903       6    12.011  QM
    4  H        -0.453657       1.207717       1.354477       1     1.008  QM
    5  H        -0.723828       2.311073      -0.128432       1     1.008  QM
    6  H        -2.018657      -1.802655      -0.341607       1     1.008  QM
    7  H        -1.663642       0.417760      -1.387609       1     1.008  QM
    8  H        -1.471522      -1.186648       1.256269       1     1.008  QM
    9  H        -0.277739      -1.539465      -0.007423       1     1.008  QM
   10  C         1.731426      -0.838421      -0.014663       6    12.011  QM
   11  C         1.660163       0.503918      -0.149075       6    12.011  QM
   12  H         1.796088       1.174634       0.706675       1     1.008  QM
   13  H         1.554246       0.980400      -1.129374       1     1.008  QM
   14  H         1.679160      -1.502730      -0.885926       1     1.008  QM
   15  H         1.888572      -1.313379       0.961241       1     1.008  QM


 RMSQ FORCE :   0.0027180  MAXIMUM :   0.0000100  CONVERGED :NO 
 MAX FORCE  :   0.0099390  MAXIMUM :   0.0000150  CONVERGED :NO 

 NUMBER OF CONSTRAINED OPTIMIZATION CYCLES: 13
 
 TOTAL ENERGY = -196.193738512060
 
 
 CURRENT SPLINE LENGTH: 0.053 AMU^1/2*ANGSTROM
 IRC COORDINATE: 1.640 AMU^1/2*ANGSTROM

  ANGLE =       0.01  COS_ANGLE =       1.00


 IRC COORDINATES OF STEP 32 IN ANGSTROM

  NO.  ATOM        X              Y              Z        Z-ATOM   MASS   TYPE

    1  C        -1.331541       0.266497      -0.350807       6    12.011  QM
    2  C        -0.792229       1.312412       0.315486       6    12.011  QM
    3  C        -1.306977      -1.136530       0.167056       6    12.011  QM
    4  H        -0.460009       1.210644       1.355549       1     1.008  QM
    5  H        -0.733203       2.313271      -0.127612       1     1.008  QM
    6  H        -2.028010      -1.799200      -0.338635       1     1.008  QM
    7  H        -1.664644       0.417818      -1.387971       1     1.008  QM
    8  H        -1.472691      -1.185346       1.256916       1     1.008  QM
    9  H        -0.285091      -1.545242      -0.011061       1     1.008  QM
   10  C         1.738296      -0.839511      -0.015019       6    12.011  QM
   11  C         1.667772       0.502441      -0.150159       6    12.011  QM
   12  H         1.800241       1.173648       0.705821       1     1.008  QM
   13  H         1.559626       0.978505      -1.130471       1     1.008  QM
   14  H         1.684304      -1.504488      -0.885699       1     1.008  QM
   15  H         1.893551      -1.314057       0.961422       1     1.008  QM


 RMSQ FORCE :   0.0026268  MAXIMUM :   0.0000100  CONVERGED :NO 
 MAX FORCE  :   0.0095931  MAXIMUM :   0.0000150  CONVERGED :NO 

 NUMBER OF CONSTRAINED OPTIMIZATION CYCLES: 10
 
 TOTAL ENERGY = -196.194299639140
 
 
 CURRENT SPLINE LENGTH: 0.053 AMU^1/2*ANGSTROM
 IRC COORDINATE: 1.693 AMU^1/2*ANGSTROM

  ANGLE =       0.02  COS_ANGLE =       1.00


 IRC COORDINATES OF STEP 33 IN ANGSTROM

  NO.  ATOM        X              Y              Z        Z-ATOM   MASS   TYPE

    1  C        -1.333216       0.266944      -0.350878       6    12.011  QM
    2  C        -0.799866       1.314714       0.316831       6    12.011  QM
    3  C        -1.310923      -1.136593       0.167203       6    12.011  QM
    4  H        -0.466573       1.213593       1.356690       1     1.008  QM
    5  H        -0.742547       2.315443      -0.126781       1     1.008  QM
    6  H        -2.037391      -1.795700      -0.335524       1     1.008  QM
    7  H        -1.665585       0.417858      -1.388367       1     1.008  QM
    8  H        -1.473591      -1.184048       1.257595       1     1.008  QM
    9  H        -0.292417      -1.550866      -0.014900       1     1.008  QM
   10  C         1.745183      -0.840628      -0.015368       6    12.011  QM
   11  C         1.675340       0.500961      -0.151222       6    12.011  QM
   12  H         1.804511       1.172623       0.704954       1     1.008  QM
   13  H         1.565145       0.976592      -1.131574       1     1.008  QM
   14  H         1.689619      -1.506250      -0.885505       1     1.008  QM
   15  H         1.898670      -1.314743       0.961564       1     1.008  QM


 RMSQ FORCE :   0.0025375  MAXIMUM :   0.0000100  CONVERGED :NO 
 MAX FORCE  :   0.0092519  MAXIMUM :   0.0000150  CONVERGED :NO 

 NUMBER OF CONSTRAINED OPTIMIZATION CYCLES: 3
 
 TOTAL ENERGY = -196.194842643544
 
 
 CURRENT SPLINE LENGTH: 0.053 AMU^1/2*ANGSTROM
 IRC COORDINATE: 1.746 AMU^1/2*ANGSTROM

  ANGLE =       0.02  COS_ANGLE =       1.00


 IRC COORDINATES OF STEP 34 IN ANGSTROM

  NO.  ATOM        X              Y              Z        Z-ATOM   MASS   TYPE

    1  C        -1.334982       0.267410      -0.350953       6    12.011  QM
    2  C        -0.807471       1.316999       0.318160       6    12.011  QM
    3  C        -1.314867      -1.136636       0.167353       6    12.011  QM
    4  H        -0.473379       1.216560       1.357891       1     1.008  QM
    5  H        -0.751824       2.317572      -0.125979       1     1.008  QM
    6  H        -2.046726      -1.792205      -0.332254       1     1.008  QM
    7  H        -1.666438       0.417860      -1.388822       1     1.008  QM
    8  H        -1.474126      -1.182739       1.258285       1     1.008  QM
    9  H        -0.299732      -1.556302      -0.018945       1     1.008  QM
   10  C         1.752097      -0.841790      -0.015719       6    12.011  QM
   11  C         1.682869       0.499496      -0.152263       6    12.011  QM
   12  H         1.808881       1.171592       0.704102       1     1.008  QM
   13  H         1.570776       0.974692      -1.132660       1     1.008  QM
   14  H         1.695121      -1.508001      -0.885329       1     1.008  QM
   15  H         1.903886      -1.315468       0.961707       1     1.008  QM


 RMSQ FORCE :   0.0024489  MAXIMUM :   0.0000100  CONVERGED :NO 
 MAX FORCE  :   0.0089354  MAXIMUM :   0.0000150  CONVERGED :NO 

 NUMBER OF CONSTRAINED OPTIMIZATION CYCLES: 8
 
 TOTAL ENERGY = -196.195367940208
 
 
 CURRENT SPLINE LENGTH: 0.053 AMU^1/2*ANGSTROM
 IRC COORDINATE: 1.799 AMU^1/2*ANGSTROM

  ANGLE =       0.01  COS_ANGLE =       1.00


 IRC COORDINATES OF STEP 35 IN ANGSTROM

  NO.  ATOM        X              Y              Z        Z-ATOM   MASS   TYPE

    1  C        -1.336817       0.267888      -0.351021       6    12.011  QM
    2  C        -0.815065       1.319230       0.319469       6    12.011  QM
    3  C        -1.318785      -1.136609       0.167500       6    12.011  QM
    4  H        -0.480462       1.219551       1.359172       1     1.008  QM
    5  H        -0.761032       2.319661      -0.125190       1     1.008  QM
    6  H        -2.056065      -1.788711      -0.328806       1     1.008  QM
    7  H        -1.667205       0.417833      -1.389337       1     1.008  QM
    8  H        -1.474332      -1.181430       1.259011       1     1.008  QM
    9  H        -0.307065      -1.561556      -0.023234       1     1.008  QM
   10  C         1.759026      -0.842966      -0.016069       6    12.011  QM
   11  C         1.690351       0.498013      -0.153285       6    12.011  QM
   12  H         1.813343       1.170541       0.703251       1     1.008  QM
   13  H         1.576549       0.972780      -1.133744       1     1.008  QM
   14  H         1.700845      -1.509764      -0.885175       1     1.008  QM
   15  H         1.909204      -1.316216       0.961840       1     1.008  QM


 RMSQ FORCE :   0.0023640  MAXIMUM :   0.0000100  CONVERGED :NO 
 MAX FORCE  :   0.0086219  MAXIMUM :   0.0000150  CONVERGED :NO 

 NUMBER OF CONSTRAINED OPTIMIZATION CYCLES: 13
 
 TOTAL ENERGY = -196.195875947190
 
 
 CURRENT SPLINE LENGTH: 0.053 AMU^1/2*ANGSTROM
 IRC COORDINATE: 1.852 AMU^1/2*ANGSTROM

  ANGLE =       0.02  COS_ANGLE =       1.00


 IRC COORDINATES OF STEP 36 IN ANGSTROM

  NO.  ATOM        X              Y              Z        Z-ATOM   MASS   TYPE

    1  C        -1.338702       0.268374      -0.351072       6    12.011  QM
    2  C        -0.822646       1.321390       0.320744       6    12.011  QM
    3  C        -1.322672      -1.136501       0.167639       6    12.011  QM
    4  H        -0.487764       1.222525       1.360497       1     1.008  QM
    5  H        -0.770265       2.321730      -0.124392       1     1.008  QM
    6  H        -2.065437      -1.785158      -0.325205       1     1.008  QM
    7  H        -1.668017       0.417792      -1.389864       1     1.008  QM
    8  H        -1.474250      -1.180149       1.259752       1     1.008  QM
    9  H        -0.314456      -1.566683      -0.027733       1     1.008  QM
   10  C         1.765961      -0.844145      -0.016412       6    12.011  QM
   11  C         1.697791       0.496511      -0.154286       6    12.011  QM
   12  H         1.817913       1.169472       0.702408       1     1.008  QM
   13  H         1.582492       0.970842      -1.134830       1     1.008  QM
   14  H         1.706726      -1.511546      -0.885035       1     1.008  QM
   15  H         1.914695      -1.317001       0.961942       1     1.008  QM


 RMSQ FORCE :   0.0022846  MAXIMUM :   0.0000100  CONVERGED :NO 
 MAX FORCE  :   0.0083007  MAXIMUM :   0.0000150  CONVERGED :NO 

 NUMBER OF CONSTRAINED OPTIMIZATION CYCLES: 8
 
 TOTAL ENERGY = -196.196367105246
 
 
 CURRENT SPLINE LENGTH: 0.053 AMU^1/2*ANGSTROM
 IRC COORDINATE: 1.905 AMU^1/2*ANGSTROM

  ANGLE =       0.02  COS_ANGLE =       1.00


 IRC COORDINATES OF STEP 37 IN ANGSTROM

  NO.  ATOM        X              Y              Z        Z-ATOM   MASS   TYPE

    1  C        -1.340674       0.268867      -0.351147       6    12.011  QM
    2  C        -0.830199       1.323570       0.322026       6    12.011  QM
    3  C        -1.326556      -1.136400       0.167786       6    12.011  QM
    4  H        -0.495285       1.225530       1.361907       1     1.008  QM
    5  H        -0.779271       2.323737      -0.123643       1     1.008  QM
    6  H        -2.074814      -1.781615      -0.321395       1     1.008  QM
    7  H        -1.668607       0.417726      -1.390476       1     1.008  QM
    8  H        -1.473793      -1.178839       1.260527       1     1.008  QM
    9  H        -0.321777      -1.571654      -0.032489       1     1.008  QM
   10  C         1.772927      -0.845375      -0.016758       6    12.011  QM
   11  C         1.705187       0.495032      -0.155269       6    12.011  QM
   12  H         1.822509       1.168375       0.701555       1     1.008  QM
   13  H         1.588445       0.968922      -1.135909       1     1.008  QM
   14  H         1.712766      -1.513304      -0.884924       1     1.008  QM
   15  H         1.920139      -1.317787       0.962055       1     1.008  QM


 RMSQ FORCE :   0.0022027  MAXIMUM :   0.0000100  CONVERGED :NO 
 MAX FORCE  :   0.0080168  MAXIMUM :   0.0000150  CONVERGED :NO 

 NUMBER OF CONSTRAINED OPTIMIZATION CYCLES: 5
 
 TOTAL ENERGY = -196.196841926044
 
 
 CURRENT SPLINE LENGTH: 0.053 AMU^1/2*ANGSTROM
 IRC COORDINATE: 1.958 AMU^1/2*ANGSTROM

  ANGLE =       0.01  COS_ANGLE =       1.00


 IRC COORDINATES OF STEP 38 IN ANGSTROM

  NO.  ATOM        X              Y              Z        Z-ATOM   MASS   TYPE

    1  C        -1.342735       0.269378      -0.351209       6    12.011  QM
    2  C        -0.837741       1.325697       0.323275       6    12.011  QM
    3  C        -1.330397      -1.136226       0.167932       6    12.011  QM
    4  H        -0.503063       1.228525       1.363373       1     1.008  QM
    5  H        -0.788176       2.325693      -0.122911       1     1.008  QM
    6  H        -2.084154      -1.778060      -0.317398       1     1.008  QM
    7  H        -1.669147       0.417630      -1.391129       1     1.008  QM
    8  H        -1.473017      -1.177541       1.261319       1     1.008  QM
    9  H        -0.329089      -1.576417      -0.037456       1     1.008  QM
   10  C         1.779912      -0.846622      -0.017108       6    12.011  QM
   11  C         1.712538       0.493533      -0.156222       6    12.011  QM
   12  H         1.827144       1.167226       0.700727       1     1.008  QM
   13  H         1.594556       0.967004      -1.136969       1     1.008  QM
   14  H         1.719017      -1.515079      -0.884842       1     1.008  QM
   15  H         1.925674      -1.318614       0.962145       1     1.008  QM


 RMSQ FORCE :   0.0021245  MAXIMUM :   0.0000100  CONVERGED :NO 
 MAX FORCE  :   0.0077349  MAXIMUM :   0.0000150  CONVERGED :NO 

 NUMBER OF CONSTRAINED OPTIMIZATION CYCLES: 9
 
 TOTAL ENERGY = -196.197300885384
 
 
 CURRENT SPLINE LENGTH: 0.053 AMU^1/2*ANGSTROM
 IRC COORDINATE: 2.011 AMU^1/2*ANGSTROM

  ANGLE =       0.01  COS_ANGLE =       1.00


 IRC COORDINATES OF STEP 39 IN ANGSTROM

  NO.  ATOM        X              Y              Z        Z-ATOM   MASS   TYPE

    1  C        -1.344823       0.269902      -0.351278       6    12.011  QM
    2  C        -0.845275       1.327785       0.324505       6    12.011  QM
    3  C        -1.334214      -1.136007       0.168076       6    12.011  QM
    4  H        -0.510982       1.231479       1.364872       1     1.008  QM
    5  H        -0.797067       2.327649      -0.122161       1     1.008  QM
    6  H        -2.093520      -1.774475      -0.313205       1     1.008  QM
    7  H        -1.669670       0.417532      -1.391823       1     1.008  QM
    8  H        -1.471925      -1.176218       1.262134       1     1.008  QM
    9  H        -0.336490      -1.581109      -0.042616       1     1.008  QM
   10  C         1.786905      -0.847881      -0.017454       6    12.011  QM
   11  C         1.719842       0.492019      -0.157158       6    12.011  QM
   12  H         1.831785       1.166078       0.699929       1     1.008  QM
   13  H         1.600743       0.965079      -1.138017       1     1.008  QM
   14  H         1.725371      -1.516849      -0.884789       1     1.008  QM
   15  H         1.931333      -1.319460       0.962207       1     1.008  QM


 RMSQ FORCE :   0.0020497  MAXIMUM :   0.0000100  CONVERGED :NO 
 MAX FORCE  :   0.0074546  MAXIMUM :   0.0000150  CONVERGED :NO 

 NUMBER OF CONSTRAINED OPTIMIZATION CYCLES: 3
 
 TOTAL ENERGY = -196.197744484422
 
 
 CURRENT SPLINE LENGTH: 0.053 AMU^1/2*ANGSTROM
 IRC COORDINATE: 2.064 AMU^1/2*ANGSTROM

  ANGLE =       0.01  COS_ANGLE =       1.00


 IRC COORDINATES OF STEP 40 IN ANGSTROM

  NO.  ATOM        X              Y              Z        Z-ATOM   MASS   TYPE

    1  C        -1.346955       0.270436      -0.351346       6    12.011  QM
    2  C        -0.852795       1.329852       0.325718       6    12.011  QM
    3  C        -1.338012      -1.135762       0.168218       6    12.011  QM
    4  H        -0.519064       1.234424       1.366412       1     1.008  QM
    5  H        -0.805879       2.329560      -0.121416       1     1.008  QM
    6  H        -2.102883      -1.770841      -0.308834       1     1.008  QM
    7  H        -1.670130       0.417421      -1.392529       1     1.008  QM
    8  H        -1.470552      -1.174930       1.262943       1     1.008  QM
    9  H        -0.343914      -1.585705      -0.047976       1     1.008  QM
   10  C         1.793898      -0.849154      -0.017794       6    12.011  QM
   11  C         1.727116       0.490504      -0.158078       6    12.011  QM
   12  H         1.836463       1.164907       0.699116       1     1.008  QM
   13  H         1.606986       0.963146      -1.139060       1     1.008  QM
   14  H         1.731820      -1.518618      -0.884736       1     1.008  QM
   15  H         1.937050      -1.320324       0.962262       1     1.008  QM


 RMSQ FORCE :   0.0019761  MAXIMUM :   0.0000100  CONVERGED :NO 
 MAX FORCE  :   0.0071829  MAXIMUM :   0.0000150  CONVERGED :NO 

 NUMBER OF CONSTRAINED OPTIMIZATION CYCLES: 3
 
 TOTAL ENERGY = -196.198173178287
 
 
 CURRENT SPLINE LENGTH: 0.053 AMU^1/2*ANGSTROM
 IRC COORDINATE: 2.117 AMU^1/2*ANGSTROM

  ANGLE =       0.01  COS_ANGLE =       1.00


 IRC COORDINATES OF STEP 41 IN ANGSTROM

  NO.  ATOM        X              Y              Z        Z-ATOM   MASS   TYPE

    1  C        -1.349172       0.270978      -0.351427       6    12.011  QM
    2  C        -0.860288       1.331883       0.326905       6    12.011  QM
    3  C        -1.341768      -1.135455       0.168368       6    12.011  QM
    4  H        -0.527356       1.237336       1.367982       1     1.008  QM
    5  H        -0.814606       2.331445      -0.120690       1     1.008  QM
    6  H        -2.112284      -1.767164      -0.304251       1     1.008  QM
    7  H        -1.670572       0.417285      -1.393289       1     1.008  QM
    8  H        -1.468793      -1.173606       1.263768       1     1.008  QM
    9  H        -0.351350      -1.590162      -0.053583       1     1.008  QM
   10  C         1.800929      -0.850464      -0.018142       6    12.011  QM
   11  C         1.734318       0.488990      -0.158959       6    12.011  QM
   12  H         1.841222       1.163693       0.698351       1     1.008  QM
   13  H         1.613307       0.961230      -1.140074       1     1.008  QM
   14  H         1.738430      -1.520386      -0.884724       1     1.008  QM
   15  H         1.942827      -1.321244       0.962302       1     1.008  QM


 RMSQ FORCE :   0.0019060  MAXIMUM :   0.0000100  CONVERGED :NO 
 MAX FORCE  :   0.0069353  MAXIMUM :   0.0000150  CONVERGED :NO 

 NUMBER OF CONSTRAINED OPTIMIZATION CYCLES: 13
 
 TOTAL ENERGY = -196.198587456033
 
 
 CURRENT SPLINE LENGTH: 0.053 AMU^1/2*ANGSTROM
 IRC COORDINATE: 2.170 AMU^1/2*ANGSTROM

  ANGLE =       0.01  COS_ANGLE =       1.00


 IRC COORDINATES OF STEP 42 IN ANGSTROM

  NO.  ATOM        X              Y              Z        Z-ATOM   MASS   TYPE

    1  C        -1.351430       0.271535      -0.351519       6    12.011  QM
    2  C        -0.867778       1.333880       0.328083       6    12.011  QM
    3  C        -1.345486      -1.135104       0.168517       6    12.011  QM
    4  H        -0.535835       1.240216       1.369612       1     1.008  QM
    5  H        -0.823216       2.333307      -0.119956       1     1.008  QM
    6  H        -2.121669      -1.763486      -0.299427       1     1.008  QM
    7  H        -1.670940       0.417146      -1.394100       1     1.008  QM
    8  H        -1.466690      -1.172240       1.264603       1     1.008  QM
    9  H        -0.358832      -1.594503      -0.059403       1     1.008  QM
   10  C         1.807965      -0.851788      -0.018489       6    12.011  QM
   11  C         1.741473       0.487459      -0.159824       6    12.011  QM
   12  H         1.845956       1.162475       0.697594       1     1.008  QM
   13  H         1.619666       0.959297      -1.141073       1     1.008  QM
   14  H         1.745188      -1.522162      -0.884726       1     1.008  QM
   15  H         1.948633      -1.322184       0.962340       1     1.008  QM


 RMSQ FORCE :   0.0018381  MAXIMUM :   0.0000100  CONVERGED :NO 
 MAX FORCE  :   0.0066891  MAXIMUM :   0.0000150  CONVERGED :NO 

 NUMBER OF CONSTRAINED OPTIMIZATION CYCLES: 6
 
 TOTAL ENERGY = -196.198987778932
 
 
 CURRENT SPLINE LENGTH: 0.053 AMU^1/2*ANGSTROM
 IRC COORDINATE: 2.223 AMU^1/2*ANGSTROM

  ANGLE =       0.02  COS_ANGLE =       1.00


 IRC COORDINATES OF STEP 43 IN ANGSTROM

  NO.  ATOM        X              Y              Z        Z-ATOM   MASS   TYPE

    1  C        -1.353742       0.272105      -0.351623       6    12.011  QM
    2  C        -0.875262       1.335857       0.329244       6    12.011  QM
    3  C        -1.349169      -1.134710       0.168673       6    12.011  QM
    4  H        -0.544460       1.243041       1.371253       1     1.008  QM
    5  H        -0.831712       2.335106      -0.119219       1     1.008  QM
    6  H        -2.131024      -1.759750      -0.294398       1     1.008  QM
    7  H        -1.671256       0.416997      -1.394918       1     1.008  QM
    8  H        -1.464274      -1.170875       1.265418       1     1.008  QM
    9  H        -0.366322      -1.598737      -0.065416       1     1.008  QM
   10  C         1.815017      -0.853140      -0.018835       6    12.011  QM
   11  C         1.748582       0.485922      -0.160667       6    12.011  QM
   12  H         1.850657       1.161212       0.696848       1     1.008  QM
   13  H         1.626066       0.957361      -1.142061       1     1.008  QM
   14  H         1.752048      -1.523923      -0.884746       1     1.008  QM
   15  H         1.954465      -1.323147       0.962351       1     1.008  QM


 RMSQ FORCE :   0.0017704  MAXIMUM :   0.0000100  CONVERGED :NO 
 MAX FORCE  :   0.0064566  MAXIMUM :   0.0000150  CONVERGED :NO 

 NUMBER OF CONSTRAINED OPTIMIZATION CYCLES: 7
 
 TOTAL ENERGY = -196.199374584205
 
 
 CURRENT SPLINE LENGTH: 0.053 AMU^1/2*ANGSTROM
 IRC COORDINATE: 2.275 AMU^1/2*ANGSTROM

  ANGLE =       0.01  COS_ANGLE =       1.00


 IRC COORDINATES OF STEP 44 IN ANGSTROM

  NO.  ATOM        X              Y              Z        Z-ATOM   MASS   TYPE

    1  C        -1.356088       0.272687      -0.351732       6    12.011  QM
    2  C        -0.882734       1.337801       0.330388       6    12.011  QM
    3  C        -1.352815      -1.134277       0.168825       6    12.011  QM
    4  H        -0.553209       1.245840       1.372936       1     1.008  QM
    5  H        -0.840156       2.336909      -0.118490       1     1.008  QM
    6  H        -2.140398      -1.755979      -0.289162       1     1.008  QM
    7  H        -1.671561       0.416840      -1.395787       1     1.008  QM
    8  H        -1.461536      -1.169494       1.266256       1     1.008  QM
    9  H        -0.373906      -1.602884      -0.071630       1     1.008  QM
   10  C         1.822079      -0.854504      -0.019181       6    12.011  QM
   11  C         1.755636       0.484373      -0.161489       6    12.011  QM
   12  H         1.855358       1.159946       0.696139       1     1.008  QM
   13  H         1.632517       0.955424      -1.143030       1     1.008  QM
   14  H         1.759030      -1.525698      -0.884792       1     1.008  QM
   15  H         1.960347      -1.324144       0.962364       1     1.008  QM


 RMSQ FORCE :   0.0017065  MAXIMUM :   0.0000100  CONVERGED :NO 
 MAX FORCE  :   0.0062263  MAXIMUM :   0.0000150  CONVERGED :NO 

 NUMBER OF CONSTRAINED OPTIMIZATION CYCLES: 9
 
 TOTAL ENERGY = -196.199748288344
 
 
 CURRENT SPLINE LENGTH: 0.053 AMU^1/2*ANGSTROM
 IRC COORDINATE: 2.328 AMU^1/2*ANGSTROM

  ANGLE =       0.01  COS_ANGLE =       1.00


 IRC COORDINATES OF STEP 45 IN ANGSTROM

  NO.  ATOM        X              Y              Z        Z-ATOM   MASS   TYPE

    1  C        -1.358475       0.273286      -0.351844       6    12.011  QM
    2  C        -0.890196       1.339724       0.331512       6    12.011  QM
    3  C        -1.356422      -1.133806       0.168982       6    12.011  QM
    4  H        -0.562120       1.248613       1.374633       1     1.008  QM
    5  H        -0.848519       2.338677      -0.117785       1     1.008  QM
    6  H        -2.149770      -1.752189      -0.283699       1     1.008  QM
    7  H        -1.671810       0.416675      -1.396676       1     1.008  QM
    8  H        -1.458471      -1.168105       1.267070       1     1.008  QM
    9  H        -0.381534      -1.606933      -0.078045       1     1.008  QM
   10  C         1.829152      -0.855885      -0.019532       6    12.011  QM
   11  C         1.762635       0.482810      -0.162283       6    12.011  QM
   12  H         1.860007       1.158636       0.695449       1     1.008  QM
   13  H         1.639024       0.953505      -1.143983       1     1.008  QM
   14  H         1.766159      -1.527467      -0.884865       1     1.008  QM
   15  H         1.966237      -1.325169       0.962358       1     1.008  QM


 RMSQ FORCE :   0.0016448  MAXIMUM :   0.0000100  CONVERGED :NO 
 MAX FORCE  :   0.0060080  MAXIMUM :   0.0000150  CONVERGED :NO 

 NUMBER OF CONSTRAINED OPTIMIZATION CYCLES: 8
 
 TOTAL ENERGY = -196.200109298344
 
 
 CURRENT SPLINE LENGTH: 0.053 AMU^1/2*ANGSTROM
 IRC COORDINATE: 2.381 AMU^1/2*ANGSTROM

  ANGLE =       0.01  COS_ANGLE =       1.00


 IRC COORDINATES OF STEP 46 IN ANGSTROM

  NO.  ATOM        X              Y              Z        Z-ATOM   MASS   TYPE

    1  C        -1.360868       0.273891      -0.351983       6    12.011  QM
    2  C        -0.897649       1.341614       0.332624       6    12.011  QM
    3  C        -1.359986      -1.133298       0.169139       6    12.011  QM
    4  H        -0.571119       1.251328       1.376351       1     1.008  QM
    5  H        -0.856932       2.340483      -0.116991       1     1.008  QM
    6  H        -2.159221      -1.748307      -0.277981       1     1.008  QM
    7  H        -1.672050       0.416525      -1.397609       1     1.008  QM
    8  H        -1.455108      -1.166662       1.267877       1     1.008  QM
    9  H        -0.389271      -1.611001      -0.084639       1     1.008  QM
   10  C         1.836213      -0.857274      -0.019876       6    12.011  QM
   11  C         1.769583       0.481236      -0.163060       6    12.011  QM
   12  H         1.864701       1.157324       0.694768       1     1.008  QM
   13  H         1.645522       0.951573      -1.144911       1     1.008  QM
   14  H         1.773333      -1.529240      -0.884949       1     1.008  QM
   15  H         1.972259      -1.326218       0.962340       1     1.008  QM


 RMSQ FORCE :   0.0015867  MAXIMUM :   0.0000100  CONVERGED :NO 
 MAX FORCE  :   0.0057976  MAXIMUM :   0.0000150  CONVERGED :NO 

 NUMBER OF CONSTRAINED OPTIMIZATION CYCLES: 9
 
 TOTAL ENERGY = -196.200458020522
 
 
 CURRENT SPLINE LENGTH: 0.053 AMU^1/2*ANGSTROM
 IRC COORDINATE: 2.434 AMU^1/2*ANGSTROM

  ANGLE =       0.01  COS_ANGLE =       1.00


 IRC COORDINATES OF STEP 47 IN ANGSTROM

  NO.  ATOM        X              Y              Z        Z-ATOM   MASS   TYPE

    1  C        -1.363304       0.274508      -0.352106       6    12.011  QM
    2  C        -0.905090       1.343481       0.333706       6    12.011  QM
    3  C        -1.363520      -1.132753       0.169291       6    12.011  QM
    4  H        -0.580234       1.254026       1.378068       1     1.008  QM
    5  H        -0.865266       2.342253      -0.116233       1     1.008  QM
    6  H        -2.168621      -1.744390      -0.272124       1     1.008  QM
    7  H        -1.672314       0.416379      -1.398517       1     1.008  QM
    8  H        -1.451501      -1.165292       1.268637       1     1.008  QM
    9  H        -0.397073      -1.614978      -0.091379       1     1.008  QM
   10  C         1.843287      -0.858675      -0.020220       6    12.011  QM
   11  C         1.776495       0.479657      -0.163814       6    12.011  QM
   12  H         1.869391       1.155993       0.694105       1     1.008  QM
   13  H         1.652059       0.949621      -1.145837       1     1.008  QM
   14  H         1.780602      -1.531022      -0.885041       1     1.008  QM
   15  H         1.978266      -1.327306       0.962314       1     1.008  QM


 RMSQ FORCE :   0.0015305  MAXIMUM :   0.0000100  CONVERGED :NO 
 MAX FORCE  :   0.0055907  MAXIMUM :   0.0000150  CONVERGED :NO 

 NUMBER OF CONSTRAINED OPTIMIZATION CYCLES: 4
 
 TOTAL ENERGY = -196.200794824276
 
 
 CURRENT SPLINE LENGTH: 0.053 AMU^1/2*ANGSTROM
 IRC COORDINATE: 2.487 AMU^1/2*ANGSTROM

  ANGLE =       0.01  COS_ANGLE =       1.00


 IRC COORDINATES OF STEP 48 IN ANGSTROM

  NO.  ATOM        X              Y              Z        Z-ATOM   MASS   TYPE

    1  C        -1.365789       0.275137      -0.352255       6    12.011  QM
    2  C        -0.912533       1.345352       0.334783       6    12.011  QM
    3  C        -1.367005      -1.132187       0.169450       6    12.011  QM
    4  H        -0.589433       1.256683       1.379797       1     1.008  QM
    5  H        -0.873507       2.344000      -0.115467       1     1.008  QM
    6  H        -2.177959      -1.740440      -0.266045       1     1.008  QM
    7  H        -1.672512       0.416219      -1.399467       1     1.008  QM
    8  H        -1.447588      -1.163875       1.269375       1     1.008  QM
    9  H        -0.404888      -1.618836      -0.098277       1     1.008  QM
   10  C         1.850372      -0.860111      -0.020566       6    12.011  QM
   11  C         1.783352       0.478068      -0.164546       6    12.011  QM
   12  H         1.874032       1.154605       0.693471       1     1.008  QM
   13  H         1.658610       0.947708      -1.146719       1     1.008  QM
   14  H         1.787939      -1.532784      -0.885165       1     1.008  QM
   15  H         1.984307      -1.328404       0.962271       1     1.008  QM


 RMSQ FORCE :   0.0014747  MAXIMUM :   0.0000100  CONVERGED :NO 
 MAX FORCE  :   0.0053999  MAXIMUM :   0.0000150  CONVERGED :NO 

 NUMBER OF CONSTRAINED OPTIMIZATION CYCLES: 13
 
 TOTAL ENERGY = -196.201120091725
 
 
 CURRENT SPLINE LENGTH: 0.053 AMU^1/2*ANGSTROM
 IRC COORDINATE: 2.540 AMU^1/2*ANGSTROM

  ANGLE =       0.01  COS_ANGLE =       1.00


 IRC COORDINATES OF STEP 49 IN ANGSTROM

  NO.  ATOM        X              Y              Z        Z-ATOM   MASS   TYPE

    1  C        -1.368290       0.275782      -0.352407       6    12.011  QM
    2  C        -0.919969       1.347193       0.335838       6    12.011  QM
    3  C        -1.370449      -1.131582       0.169608       6    12.011  QM
    4  H        -0.598730       1.259300       1.381535       1     1.008  QM
    5  H        -0.881755       2.345743      -0.114692       1     1.008  QM
    6  H        -2.187298      -1.736436      -0.259766       1     1.008  QM
    7  H        -1.672739       0.416071      -1.400417       1     1.008  QM
    8  H        -1.443394      -1.162462       1.270082       1     1.008  QM
    9  H        -0.412788      -1.622663      -0.105321       1     1.008  QM
   10  C         1.857464      -0.861561      -0.020912       6    12.011  QM
   11  C         1.790154       0.476467      -0.165254       6    12.011  QM
   12  H         1.878657       1.153210       0.692862       1     1.008  QM
   13  H         1.665173       0.945781      -1.147592       1     1.008  QM
   14  H         1.795371      -1.534553      -0.885303       1     1.008  QM
   15  H         1.990389      -1.329540       0.962215       1     1.008  QM


 RMSQ FORCE :   0.0014214  MAXIMUM :   0.0000100  CONVERGED :NO 
 MAX FORCE  :   0.0052109  MAXIMUM :   0.0000150  CONVERGED :NO 

 NUMBER OF CONSTRAINED OPTIMIZATION CYCLES: 7
 
 TOTAL ENERGY = -196.201434206391
 
 
 CURRENT SPLINE LENGTH: 0.053 AMU^1/2*ANGSTROM
 IRC COORDINATE: 2.593 AMU^1/2*ANGSTROM

  ANGLE =       0.01  COS_ANGLE =       1.00


 IRC COORDINATES OF STEP 50 IN ANGSTROM

  NO.  ATOM        X              Y              Z        Z-ATOM   MASS   TYPE

    1  C        -1.370831       0.276437      -0.352574       6    12.011  QM
    2  C        -0.927408       1.349013       0.336876       6    12.011  QM
    3  C        -1.373829      -1.130922       0.169771       6    12.011  QM
    4  H        -0.608133       1.261862       1.383269       1     1.008  QM
    5  H        -0.889985       2.347481      -0.113915       1     1.008  QM
    6  H        -2.196569      -1.732391      -0.253280       1     1.008  QM
    7  H        -1.673000       0.415937      -1.401381       1     1.008  QM
    8  H        -1.438924      -1.161009       1.270748       1     1.008  QM
    9  H        -0.420738      -1.626371      -0.112482       1     1.008  QM
   10  C         1.864566      -0.863034      -0.021265       6    12.011  QM
   11  C         1.796900       0.474844      -0.165933       6    12.011  QM
   12  H         1.883253       1.151773       0.692281       1     1.008  QM
   13  H         1.671733       0.943852      -1.148430       1     1.008  QM
   14  H         1.802892      -1.536322      -0.885479       1     1.008  QM
   15  H         1.996521      -1.330723       0.962140       1     1.008  QM


 RMSQ FORCE :   0.0013707  MAXIMUM :   0.0000100  CONVERGED :NO 
 MAX FORCE  :   0.0050314  MAXIMUM :   0.0000150  CONVERGED :NO 

 NUMBER OF CONSTRAINED OPTIMIZATION CYCLES: 5
 
 TOTAL ENERGY = -196.201737529031
 
 
 CURRENT SPLINE LENGTH: 0.053 AMU^1/2*ANGSTROM
 IRC COORDINATE: 2.646 AMU^1/2*ANGSTROM

  ANGLE =       0.01  COS_ANGLE =       1.00


 IRC COORDINATES OF STEP 51 IN ANGSTROM

  NO.  ATOM        X              Y              Z        Z-ATOM   MASS   TYPE

    1  C        -1.373376       0.277108      -0.352735       6    12.011  QM
    2  C        -0.934836       1.350831       0.337896       6    12.011  QM
    3  C        -1.377202      -1.130272       0.169929       6    12.011  QM
    4  H        -0.617531       1.264437       1.384994       1     1.008  QM
    5  H        -0.898190       2.349224      -0.113118       1     1.008  QM
    6  H        -2.205834      -1.728318      -0.246636       1     1.008  QM
    7  H        -1.673216       0.415802      -1.402349       1     1.008  QM
    8  H        -1.434272      -1.159611       1.271368       1     1.008  QM
    9  H        -0.428801      -1.630095      -0.119760       1     1.008  QM
   10  C         1.871666      -0.864508      -0.021613       6    12.011  QM
   11  C         1.803614       0.473219      -0.166602       6    12.011  QM
   12  H         1.887836       1.150325       0.691707       1     1.008  QM
   13  H         1.678299       0.941935      -1.149255       1     1.008  QM
   14  H         1.810460      -1.538094      -0.885640       1     1.008  QM
   15  H         2.002661      -1.331907       0.962062       1     1.008  QM


 RMSQ FORCE :   0.0013211  MAXIMUM :   0.0000100  CONVERGED :NO 
 MAX FORCE  :   0.0048531  MAXIMUM :   0.0000150  CONVERGED :NO 

 NUMBER OF CONSTRAINED OPTIMIZATION CYCLES: 4
 
 TOTAL ENERGY = -196.202030400702
 
 
 CURRENT SPLINE LENGTH: 0.053 AMU^1/2*ANGSTROM
 IRC COORDINATE: 2.699 AMU^1/2*ANGSTROM

  ANGLE =       0.02  COS_ANGLE =       1.00


 IRC COORDINATES OF STEP 52 IN ANGSTROM

  NO.  ATOM        X              Y              Z        Z-ATOM   MASS   TYPE

    1  C        -1.375952       0.277789      -0.352919       6    12.011  QM
    2  C        -0.942258       1.352641       0.338902       6    12.011  QM
    3  C        -1.380525      -1.129583       0.170093       6    12.011  QM
    4  H        -0.627036       1.266954       1.386699       1     1.008  QM
    5  H        -0.906417       2.350966      -0.112273       1     1.008  QM
    6  H        -2.215024      -1.724211      -0.239791       1     1.008  QM
    7  H        -1.673474       0.415689      -1.403307       1     1.008  QM
    8  H        -1.429382      -1.158193       1.271920       1     1.008  QM
    9  H        -0.436891      -1.633766      -0.127136       1     1.008  QM
   10  C         1.878777      -0.866011      -0.021965       6    12.011  QM
   11  C         1.810276       0.471585      -0.167247       6    12.011  QM
   12  H         1.892396       1.148867       0.691178       1     1.008  QM
   13  H         1.684861       0.939993      -1.150051       1     1.008  QM
   14  H         1.818092      -1.539872      -0.885820       1     1.008  QM
   15  H         2.008838      -1.333142       0.961964       1     1.008  QM


 RMSQ FORCE :   0.0012726  MAXIMUM :   0.0000100  CONVERGED :NO 
 MAX FORCE  :   0.0046935  MAXIMUM :   0.0000150  CONVERGED :NO 

 NUMBER OF CONSTRAINED OPTIMIZATION CYCLES: 8
 
 TOTAL ENERGY = -196.202313171384
 
 
 CURRENT SPLINE LENGTH: 0.053 AMU^1/2*ANGSTROM
 IRC COORDINATE: 2.752 AMU^1/2*ANGSTROM

  ANGLE =       0.02  COS_ANGLE =       1.00


 IRC COORDINATES OF STEP 53 IN ANGSTROM

  NO.  ATOM        X              Y              Z        Z-ATOM   MASS   TYPE

    1  C        -1.378524       0.278476      -0.353086       6    12.011  QM
    2  C        -0.949696       1.354437       0.339887       6    12.011  QM
    3  C        -1.383785      -1.128866       0.170251       6    12.011  QM
    4  H        -0.636556       1.269505       1.388435       1     1.008  QM
    5  H        -0.914658       2.352710      -0.111535       1     1.008  QM
    6  H        -2.224225      -1.719985      -0.232779       1     1.008  QM
    7  H        -1.673743       0.415574      -1.404274       1     1.008  QM
    8  H        -1.424229      -1.156793       1.272443       1     1.008  QM
    9  H        -0.445139      -1.637357      -0.134640       1     1.008  QM
   10  C         1.885873      -0.867527      -0.022322       6    12.011  QM
   11  C         1.816887       0.469929      -0.167863       6    12.011  QM
   12  H         1.896894       1.147333       0.690652       1     1.008  QM
   13  H         1.691448       0.938086      -1.150835       1     1.008  QM
   14  H         1.825849      -1.541621      -0.886060       1     1.008  QM
   15  H         2.015029      -1.334400       0.961858       1     1.008  QM


 RMSQ FORCE :   0.0012282  MAXIMUM :   0.0000100  CONVERGED :NO 
 MAX FORCE  :   0.0045192  MAXIMUM :   0.0000150  CONVERGED :NO 

 NUMBER OF CONSTRAINED OPTIMIZATION CYCLES: 11
 
 TOTAL ENERGY = -196.202586141590
 
 
 CURRENT SPLINE LENGTH: 0.053 AMU^1/2*ANGSTROM
 IRC COORDINATE: 2.805 AMU^1/2*ANGSTROM

  ANGLE =       0.01  COS_ANGLE =       1.00


 IRC COORDINATES OF STEP 54 IN ANGSTROM

  NO.  ATOM        X              Y              Z        Z-ATOM   MASS   TYPE

    1  C        -1.381133       0.279179      -0.353268       6    12.011  QM
    2  C        -0.957116       1.356235       0.340862       6    12.011  QM
    3  C        -1.387030      -1.128137       0.170409       6    12.011  QM
    4  H        -0.646086       1.271995       1.390110       1     1.008  QM
    5  H        -0.922901       2.354461      -0.110719       1     1.008  QM
    6  H        -2.233322      -1.715773      -0.225617       1     1.008  QM
    7  H        -1.674053       0.415488      -1.405229       1     1.008  QM
    8  H        -1.418931      -1.155418       1.272876       1     1.008  QM
    9  H        -0.453413      -1.640934      -0.142212       1     1.008  QM
   10  C         1.892997      -0.869057      -0.022675       6    12.011  QM
   11  C         1.823461       0.468268      -0.168471       6    12.011  QM
   12  H         1.901373       1.145816       0.690166       1     1.008  QM
   13  H         1.697992       0.936151      -1.151589       1     1.008  QM
   14  H         1.833620      -1.543413      -0.886268       1     1.008  QM
   15  H         2.021241      -1.335686       0.961758       1     1.008  QM


 RMSQ FORCE :   0.0011832  MAXIMUM :   0.0000100  CONVERGED :NO 
 MAX FORCE  :   0.0043668  MAXIMUM :   0.0000150  CONVERGED :NO 

 NUMBER OF CONSTRAINED OPTIMIZATION CYCLES: 14
 
 TOTAL ENERGY = -196.202849634775
 
 
 CURRENT SPLINE LENGTH: 0.053 AMU^1/2*ANGSTROM
 IRC COORDINATE: 2.858 AMU^1/2*ANGSTROM

  ANGLE =       0.01  COS_ANGLE =       1.00


 IRC COORDINATES OF STEP 55 IN ANGSTROM

  NO.  ATOM        X              Y              Z        Z-ATOM   MASS   TYPE

    1  C        -1.383769       0.279894      -0.353439       6    12.011  QM
    2  C        -0.964541       1.358024       0.341816       6    12.011  QM
    3  C        -1.390241      -1.127383       0.170564       6    12.011  QM
    4  H        -0.655650       1.274478       1.391789       1     1.008  QM
    5  H        -0.931144       2.356178      -0.109939       1     1.008  QM
    6  H        -2.242308      -1.711519      -0.218396       1     1.008  QM
    7  H        -1.674389       0.415417      -1.406148       1     1.008  QM
    8  H        -1.413522      -1.154071       1.273267       1     1.008  QM
    9  H        -0.461720      -1.644416      -0.149788       1     1.008  QM
   10  C         1.900129      -0.870611      -0.023033       6    12.011  QM
   11  C         1.830005       0.466601      -0.169060       6    12.011  QM
   12  H         1.905840       1.144254       0.689691       1     1.008  QM
   13  H         1.704559       0.934220      -1.152335       1     1.008  QM
   14  H         1.841470      -1.545184      -0.886490       1     1.008  QM
   15  H         2.027468      -1.336987       0.961635       1     1.008  QM


 RMSQ FORCE :   0.0011391  MAXIMUM :   0.0000100  CONVERGED :NO 
 MAX FORCE  :   0.0042116  MAXIMUM :   0.0000150  CONVERGED :NO 

 NUMBER OF CONSTRAINED OPTIMIZATION CYCLES: 8
 
 TOTAL ENERGY = -196.203103921649
 
 
 CURRENT SPLINE LENGTH: 0.053 AMU^1/2*ANGSTROM
 IRC COORDINATE: 2.910 AMU^1/2*ANGSTROM

  ANGLE =       0.02  COS_ANGLE =       1.00


 IRC COORDINATES OF STEP 56 IN ANGSTROM

  NO.  ATOM        X              Y              Z        Z-ATOM   MASS   TYPE

    1  C        -1.386420       0.280628      -0.353624       6    12.011  QM
    2  C        -0.971965       1.359798       0.342759       6    12.011  QM
    3  C        -1.393406      -1.126608       0.170720       6    12.011  QM
    4  H        -0.665262       1.276913       1.393430       1     1.008  QM
    5  H        -0.939363       2.357932      -0.109109       1     1.008  QM
    6  H        -2.251269      -1.707284      -0.210967       1     1.008  QM
    7  H        -1.674745       0.415368      -1.407103       1     1.008  QM
    8  H        -1.407917      -1.152722       1.273574       1     1.008  QM
    9  H        -0.470134      -1.647839      -0.157428       1     1.008  QM
   10  C         1.907263      -0.872167      -0.023389       6    12.011  QM
   11  C         1.836508       0.464911      -0.169633       6    12.011  QM
   12  H         1.910257       1.142690       0.689234       1     1.008  QM
   13  H         1.711109       0.932290      -1.153064       1     1.008  QM
   14  H         1.849376      -1.546969      -0.886751       1     1.008  QM
   15  H         2.033733      -1.338324       0.961508       1     1.008  QM


 RMSQ FORCE :   0.0010984  MAXIMUM :   0.0000100  CONVERGED :NO 
 MAX FORCE  :   0.0040633  MAXIMUM :   0.0000150  CONVERGED :NO 

 NUMBER OF CONSTRAINED OPTIMIZATION CYCLES: 8
 
 TOTAL ENERGY = -196.203349276408
 
 
 CURRENT SPLINE LENGTH: 0.053 AMU^1/2*ANGSTROM
 IRC COORDINATE: 2.963 AMU^1/2*ANGSTROM

  ANGLE =       0.03  COS_ANGLE =       1.00


 IRC COORDINATES OF STEP 57 IN ANGSTROM

  NO.  ATOM        X              Y              Z        Z-ATOM   MASS   TYPE

    1  C        -1.389125       0.281371      -0.353818       6    12.011  QM
    2  C        -0.979364       1.361553       0.343688       6    12.011  QM
    3  C        -1.396558      -1.125799       0.170866       6    12.011  QM
    4  H        -0.674793       1.279285       1.395072       1     1.008  QM
    5  H        -0.947707       2.359656      -0.108261       1     1.008  QM
    6  H        -2.260061      -1.702960      -0.203477       1     1.008  QM
    7  H        -1.675277       0.415354      -1.407977       1     1.008  QM
    8  H        -1.402297      -1.151375       1.273800       1     1.008  QM
    9  H        -0.478540      -1.651205      -0.165073       1     1.008  QM
   10  C         1.914429      -0.873743      -0.023733       6    12.011  QM
   11  C         1.842975       0.463215      -0.170195       6    12.011  QM
   12  H         1.914738       1.141094       0.688763       1     1.008  QM
   13  H         1.717615       0.930310      -1.153783       1     1.008  QM
   14  H         1.857371      -1.548735      -0.886960       1     1.008  QM
   15  H         2.040139      -1.339666       0.961390       1     1.008  QM


 RMSQ FORCE :   0.0010570  MAXIMUM :   0.0000100  CONVERGED :NO 
 MAX FORCE  :   0.0039230  MAXIMUM :   0.0000150  CONVERGED :NO 

 NUMBER OF CONSTRAINED OPTIMIZATION CYCLES: 11
 
 TOTAL ENERGY = -196.203585995975
 
 
 CURRENT SPLINE LENGTH: 0.053 AMU^1/2*ANGSTROM
 IRC COORDINATE: 3.016 AMU^1/2*ANGSTROM

  ANGLE =       0.02  COS_ANGLE =       1.00


 IRC COORDINATES OF STEP 58 IN ANGSTROM

  NO.  ATOM        X              Y              Z        Z-ATOM   MASS   TYPE

    1  C        -1.391830       0.282132      -0.353993       6    12.011  QM
    2  C        -0.986789       1.363330       0.344582       6    12.011  QM
    3  C        -1.399628      -1.124988       0.171019       6    12.011  QM
    4  H        -0.684353       1.281725       1.396646       1     1.008  QM
    5  H        -0.956100       2.361445      -0.107447       1     1.008  QM
    6  H        -2.268805      -1.698630      -0.195849       1     1.008  QM
    7  H        -1.675852       0.415346      -1.408879       1     1.008  QM
    8  H        -1.396408      -1.150080       1.273973       1     1.008  QM
    9  H        -0.487071      -1.654498      -0.172729       1     1.008  QM
   10  C         1.921583      -0.875348      -0.024096       6    12.011  QM
   11  C         1.849403       0.461495      -0.170718       6    12.011  QM
   12  H         1.919103       1.139463       0.688361       1     1.008  QM
   13  H         1.724205       0.928419      -1.154444       1     1.008  QM
   14  H         1.865393      -1.550531      -0.887300       1     1.008  QM
   15  H         2.046449      -1.341075       0.961205       1     1.008  QM


 RMSQ FORCE :   0.0010195  MAXIMUM :   0.0000100  CONVERGED :NO 
 MAX FORCE  :   0.0037833  MAXIMUM :   0.0000150  CONVERGED :NO 

 NUMBER OF CONSTRAINED OPTIMIZATION CYCLES: 13
 
 TOTAL ENERGY = -196.203814350188
 
 
 CURRENT SPLINE LENGTH: 0.053 AMU^1/2*ANGSTROM
 IRC COORDINATE: 3.069 AMU^1/2*ANGSTROM

  ANGLE =       0.02  COS_ANGLE =       1.00


 IRC COORDINATES OF STEP 59 IN ANGSTROM

  NO.  ATOM        X              Y              Z        Z-ATOM   MASS   TYPE

    1  C        -1.394573       0.282907      -0.354165       6    12.011  QM
    2  C        -0.994220       1.365106       0.345471       6    12.011  QM
    3  C        -1.402677      -1.124156       0.171166       6    12.011  QM
    4  H        -0.693930       1.284132       1.398228       1     1.008  QM
    5  H        -0.964503       2.363232      -0.106643       1     1.008  QM
    6  H        -2.277383      -1.694332      -0.188237       1     1.008  QM
    7  H        -1.676481       0.415381      -1.409741       1     1.008  QM
    8  H        -1.390581      -1.148821       1.274050       1     1.008  QM
    9  H        -0.495573      -1.657649      -0.180285       1     1.008  QM
   10  C         1.928764      -0.876969      -0.024461       6    12.011  QM
   11  C         1.855810       0.459761      -0.171243       6    12.011  QM
   12  H         1.923467       1.137806       0.687977       1     1.008  QM
   13  H         1.730760       0.926473      -1.155105       1     1.008  QM
   14  H         1.873472      -1.552329      -0.887573       1     1.008  QM
   15  H         2.052847      -1.342516       0.961062       1     1.008  QM


 RMSQ FORCE :   0.0009831  MAXIMUM :   0.0000100  CONVERGED :NO 
 MAX FORCE  :   0.0036466  MAXIMUM :   0.0000150  CONVERGED :NO 

 NUMBER OF CONSTRAINED OPTIMIZATION CYCLES: 9
 
 TOTAL ENERGY = -196.204034593490
 
 
 CURRENT SPLINE LENGTH: 0.053 AMU^1/2*ANGSTROM
 IRC COORDINATE: 3.122 AMU^1/2*ANGSTROM

  ANGLE =       0.01  COS_ANGLE =       1.00


 IRC COORDINATES OF STEP 60 IN ANGSTROM

  NO.  ATOM        X              Y              Z        Z-ATOM   MASS   TYPE

    1  C        -1.397337       0.283701      -0.354337       6    12.011  QM
    2  C        -1.001635       1.366862       0.346339       6    12.011  QM
    3  C        -1.405708      -1.123300       0.171305       6    12.011  QM
    4  H        -0.703457       1.286511       1.399762       1     1.008  QM
    5  H        -0.972974       2.365005      -0.105779       1     1.008  QM
    6  H        -2.285848      -1.689979      -0.180500       1     1.008  QM
    7  H        -1.677224       0.415457      -1.410558       1     1.008  QM
    8  H        -1.384669      -1.147574       1.274063       1     1.008  QM
    9  H        -0.504145      -1.660816      -0.187897       1     1.008  QM
   10  C         1.935969      -0.878591      -0.024816       6    12.011  QM
   11  C         1.862173       0.458008      -0.171749       6    12.011  QM
   12  H         1.927828       1.136130       0.687566       1     1.008  QM
   13  H         1.737262       0.924503      -1.155760       1     1.008  QM
   14  H         1.881626      -1.554143      -0.887853       1     1.008  QM
   15  H         2.059323      -1.343948       0.960877       1     1.008  QM


 RMSQ FORCE :   0.0009466  MAXIMUM :   0.0000100  CONVERGED :NO 
 MAX FORCE  :   0.0035119  MAXIMUM :   0.0000150  CONVERGED :NO 

 NUMBER OF CONSTRAINED OPTIMIZATION CYCLES: 12
 
 TOTAL ENERGY = -196.204247005333
 
 
 CURRENT SPLINE LENGTH: 0.053 AMU^1/2*ANGSTROM
 IRC COORDINATE: 3.175 AMU^1/2*ANGSTROM

  ANGLE =       0.02  COS_ANGLE =       1.00


 IRC COORDINATES OF STEP 61 IN ANGSTROM

  NO.  ATOM        X              Y              Z        Z-ATOM   MASS   TYPE

    1  C        -1.400137       0.284515      -0.354514       6    12.011  QM
    2  C        -1.009071       1.368657       0.347201       6    12.011  QM
    3  C        -1.408678      -1.122447       0.171448       6    12.011  QM
    4  H        -0.712970       1.288892       1.401272       1     1.008  QM
    5  H        -0.981486       2.366822      -0.104942       1     1.008  QM
    6  H        -2.294163      -1.685683      -0.172736       1     1.008  QM
    7  H        -1.678007       0.415550      -1.411388       1     1.008  QM
    8  H        -1.378661      -1.146331       1.274017       1     1.008  QM
    9  H        -0.512677      -1.663839      -0.195432       1     1.008  QM
   10  C         1.943191      -0.880263      -0.025184       6    12.011  QM
   11  C         1.868502       0.456240      -0.172239       6    12.011  QM
   12  H         1.932099       1.134416       0.687207       1     1.008  QM
   13  H         1.743730       0.922554      -1.156379       1     1.008  QM
   14  H         1.889847      -1.555958      -0.888189       1     1.008  QM
   15  H         2.065772      -1.345431       0.960705       1     1.008  QM


 RMSQ FORCE :   0.0009112  MAXIMUM :   0.0000100  CONVERGED :NO 
 MAX FORCE  :   0.0033886  MAXIMUM :   0.0000150  CONVERGED :NO 

 NUMBER OF CONSTRAINED OPTIMIZATION CYCLES: 5
 
 TOTAL ENERGY = -196.204451807206
 
 
 CURRENT SPLINE LENGTH: 0.053 AMU^1/2*ANGSTROM
 IRC COORDINATE: 3.228 AMU^1/2*ANGSTROM

  ANGLE =       0.01  COS_ANGLE =       1.00


 IRC COORDINATES OF STEP 62 IN ANGSTROM

  NO.  ATOM        X              Y              Z        Z-ATOM   MASS   TYPE

    1  C        -1.402954       0.285340      -0.354671       6    12.011  QM
    2  C        -1.016512       1.370427       0.348041       6    12.011  QM
    3  C        -1.411611      -1.121546       0.171582       6    12.011  QM
    4  H        -0.722452       1.291282       1.402743       1     1.008  QM
    5  H        -0.990123       2.368608      -0.104127       1     1.008  QM
    6  H        -2.302313      -1.681338      -0.164929       1     1.008  QM
    7  H        -1.678914       0.415674      -1.412152       1     1.008  QM
    8  H        -1.372648      -1.145139       1.273859       1     1.008  QM
    9  H        -0.521260      -1.666792      -0.202925       1     1.008  QM
   10  C         1.950423      -0.881937      -0.025551       6    12.011  QM
   11  C         1.874796       0.454444      -0.172713       6    12.011  QM
   12  H         1.936390       1.132660       0.686856       1     1.008  QM
   13  H         1.750212       0.920576      -1.156988       1     1.008  QM
   14  H         1.898167      -1.557777      -0.888524       1     1.008  QM
   15  H         2.072316      -1.346950       0.960502       1     1.008  QM


 RMSQ FORCE :   0.0008776  MAXIMUM :   0.0000100  CONVERGED :NO 
 MAX FORCE  :   0.0032613  MAXIMUM :   0.0000150  CONVERGED :NO 

 NUMBER OF CONSTRAINED OPTIMIZATION CYCLES: 11
 
 TOTAL ENERGY = -196.204649219660
 
 
 CURRENT SPLINE LENGTH: 0.053 AMU^1/2*ANGSTROM
 IRC COORDINATE: 3.281 AMU^1/2*ANGSTROM

  ANGLE =       0.02  COS_ANGLE =       1.00


 IRC COORDINATES OF STEP 63 IN ANGSTROM

  NO.  ATOM        X              Y              Z        Z-ATOM   MASS   TYPE

    1  C        -1.405813       0.286177      -0.354826       6    12.011  QM
    2  C        -1.023955       1.372199       0.348858       6    12.011  QM
    3  C        -1.414507      -1.120624       0.171715       6    12.011  QM
    4  H        -0.731949       1.293673       1.404201       1     1.008  QM
    5  H        -0.998774       2.370407      -0.103277       1     1.008  QM
    6  H        -2.310290      -1.676991      -0.157066       1     1.008  QM
    7  H        -1.679916       0.415839      -1.412873       1     1.008  QM
    8  H        -1.366606      -1.143955       1.273635       1     1.008  QM
    9  H        -0.529818      -1.669624      -0.210360       1     1.008  QM
   10  C         1.957679      -0.883637      -0.025926       6    12.011  QM
   11  C         1.881051       0.452629      -0.173168       6    12.011  QM
   12  H         1.940651       1.130879       0.686525       1     1.008  QM
   13  H         1.756717       0.918599      -1.157566       1     1.008  QM
   14  H         1.906569      -1.559575      -0.888858       1     1.008  QM
   15  H         2.078907      -1.348484       0.960280       1     1.008  QM


 RMSQ FORCE :   0.0008444  MAXIMUM :   0.0000100  CONVERGED :NO 
 MAX FORCE  :   0.0031375  MAXIMUM :   0.0000150  CONVERGED :NO 

 NUMBER OF CONSTRAINED OPTIMIZATION CYCLES: 7
 
 TOTAL ENERGY = -196.204839432387
 
 
 CURRENT SPLINE LENGTH: 0.053 AMU^1/2*ANGSTROM
 IRC COORDINATE: 3.334 AMU^1/2*ANGSTROM

  ANGLE =       0.02  COS_ANGLE =       1.00


 IRC COORDINATES OF STEP 64 IN ANGSTROM

  NO.  ATOM        X              Y              Z        Z-ATOM   MASS   TYPE

    1  C        -1.408703       0.287053      -0.354978       6    12.011  QM
    2  C        -1.031425       1.374011       0.349666       6    12.011  QM
    3  C        -1.417323      -1.119697       0.171842       6    12.011  QM
    4  H        -0.741375       1.296059       1.405612       1     1.008  QM
    5  H        -1.007522       2.372281      -0.102441       1     1.008  QM
    6  H        -2.318103      -1.672718      -0.149202       1     1.008  QM
    7  H        -1.681038       0.416020      -1.413595       1     1.008  QM
    8  H        -1.360475      -1.142789       1.273352       1     1.008  QM
    9  H        -0.538324      -1.672341      -0.217725       1     1.008  QM
   10  C         1.964971      -0.885376      -0.026307       6    12.011  QM
   11  C         1.887242       0.450774      -0.173603       6    12.011  QM
   12  H         1.944781       1.129050       0.686226       1     1.008  QM
   13  H         1.763107       0.916597      -1.158122       1     1.008  QM
   14  H         1.915083      -1.561425      -0.889225       1     1.008  QM
   15  H         2.085499      -1.350084       0.960062       1     1.008  QM


 RMSQ FORCE :   0.0008128  MAXIMUM :   0.0000100  CONVERGED :NO 
 MAX FORCE  :   0.0030172  MAXIMUM :   0.0000150  CONVERGED :NO 

 NUMBER OF CONSTRAINED OPTIMIZATION CYCLES: 11
 
 TOTAL ENERGY = -196.205022599953
 
 
 CURRENT SPLINE LENGTH: 0.053 AMU^1/2*ANGSTROM
 IRC COORDINATE: 3.387 AMU^1/2*ANGSTROM

  ANGLE =       0.02  COS_ANGLE =       1.00


 IRC COORDINATES OF STEP 65 IN ANGSTROM

  NO.  ATOM        X              Y              Z        Z-ATOM   MASS   TYPE

    1  C        -1.411669       0.287955      -0.355135       6    12.011  QM
    2  C        -1.038882       1.375814       0.350464       6    12.011  QM
    3  C        -1.420141      -1.118766       0.171974       6    12.011  QM
    4  H        -0.750741       1.298398       1.406986       1     1.008  QM
    5  H        -1.016286       2.374121      -0.101576       1     1.008  QM
    6  H        -2.325674      -1.668534      -0.141387       1     1.008  QM
    7  H        -1.682259       0.416270      -1.414285       1     1.008  QM
    8  H        -1.354503      -1.141629       1.272984       1     1.008  QM
    9  H        -0.546756      -1.674891      -0.224903       1     1.008  QM
   10  C         1.972302      -0.887134      -0.026682       6    12.011  QM
   11  C         1.893438       0.448918      -0.174035       6    12.011  QM
   12  H         1.948906       1.127193       0.685936       1     1.008  QM
   13  H         1.769491       0.914583      -1.158665       1     1.008  QM
   14  H         1.923599      -1.563279      -0.889595       1     1.008  QM
   15  H         2.092193      -1.351701       0.959829       1     1.008  QM


 RMSQ FORCE :   0.0007811  MAXIMUM :   0.0000100  CONVERGED :NO 
 MAX FORCE  :   0.0029049  MAXIMUM :   0.0000150  CONVERGED :NO 

 NUMBER OF CONSTRAINED OPTIMIZATION CYCLES: 6
 
 TOTAL ENERGY = -196.205198848149
 
 
 CURRENT SPLINE LENGTH: 0.053 AMU^1/2*ANGSTROM
 IRC COORDINATE: 3.440 AMU^1/2*ANGSTROM

  ANGLE =       0.01  COS_ANGLE =       1.00


 IRC COORDINATES OF STEP 66 IN ANGSTROM

  NO.  ATOM        X              Y              Z        Z-ATOM   MASS   TYPE

    1  C        -1.414680       0.288866      -0.355257       6    12.011  QM
    2  C        -1.046343       1.377615       0.351238       6    12.011  QM
    3  C        -1.422931      -1.117809       0.172098       6    12.011  QM
    4  H        -0.760049       1.300786       1.408324       1     1.008  QM
    5  H        -1.025146       2.375973      -0.100777       1     1.008  QM
    6  H        -2.333084      -1.664381      -0.133713       1     1.008  QM
    7  H        -1.683650       0.416546      -1.414919       1     1.008  QM
    8  H        -1.348664      -1.140531       1.272559       1     1.008  QM
    9  H        -0.555127      -1.677304      -0.231943       1     1.008  QM
   10  C         1.979658      -0.888909      -0.027067       6    12.011  QM
   11  C         1.899620       0.447042      -0.174450       6    12.011  QM
   12  H         1.953039       1.125307       0.685668       1     1.008  QM
   13  H         1.775919       0.912555      -1.159207       1     1.008  QM
   14  H         1.932213      -1.565138      -0.889989       1     1.008  QM
   15  H         2.098939      -1.353355       0.959584       1     1.008  QM


 RMSQ FORCE :   0.0007516  MAXIMUM :   0.0000100  CONVERGED :NO 
 MAX FORCE  :   0.0027906  MAXIMUM :   0.0000150  CONVERGED :NO 

 NUMBER OF CONSTRAINED OPTIMIZATION CYCLES: 11
 
 TOTAL ENERGY = -196.205368303230
 
 
 CURRENT SPLINE LENGTH: 0.053 AMU^1/2*ANGSTROM
 IRC COORDINATE: 3.493 AMU^1/2*ANGSTROM

  ANGLE =       0.02  COS_ANGLE =       1.00


 IRC COORDINATES OF STEP 67 IN ANGSTROM

  NO.  ATOM        X              Y              Z        Z-ATOM   MASS   TYPE

    1  C        -1.417743       0.289771      -0.355327       6    12.011  QM
    2  C        -1.053806       1.379431       0.351947       6    12.011  QM
    3  C        -1.425666      -1.116856       0.172217       6    12.011  QM
    4  H        -0.769248       1.303276       1.409574       1     1.008  QM
    5  H        -1.034201       2.377834      -0.100041       1     1.008  QM
    6  H        -2.340365      -1.660225      -0.126038       1     1.008  QM
    7  H        -1.685299       0.416830      -1.415441       1     1.008  QM
    8  H        -1.342846      -1.139519       1.272070       1     1.008  QM
    9  H        -0.563493      -1.679659      -0.238950       1     1.008  QM
   10  C         1.986954      -0.890685      -0.027479       6    12.011  QM
   11  C         1.905857       0.445155      -0.174817       6    12.011  QM
   12  H         1.957237       1.123337       0.685494       1     1.008  QM
   13  H         1.782481       0.910596      -1.159662       1     1.008  QM
   14  H         1.940893      -1.566964      -0.890438       1     1.008  QM
   15  H         2.105652      -1.355083       0.959275       1     1.008  QM


 RMSQ FORCE :   0.0007245  MAXIMUM :   0.0000100  CONVERGED :NO 
 MAX FORCE  :   0.0026765  MAXIMUM :   0.0000150  CONVERGED :NO 

 NUMBER OF CONSTRAINED OPTIMIZATION CYCLES: 7
 
 TOTAL ENERGY = -196.205531077275
 
 
 CURRENT SPLINE LENGTH: 0.053 AMU^1/2*ANGSTROM
 IRC COORDINATE: 3.545 AMU^1/2*ANGSTROM

  ANGLE =       0.12  COS_ANGLE =       0.99


 IRC COORDINATES OF STEP 68 IN ANGSTROM

  NO.  ATOM        X              Y              Z        Z-ATOM   MASS   TYPE

    1  C        -1.420882       0.290751      -0.355452       6    12.011  QM
    2  C        -1.061272       1.381246       0.352705       6    12.011  QM
    3  C        -1.428392      -1.115894       0.172347       6    12.011  QM
    4  H        -0.778356       1.305597       1.410789       1     1.008  QM
    5  H        -1.043150       2.379844      -0.099246       1     1.008  QM
    6  H        -2.347485      -1.656373      -0.118547       1     1.008  QM
    7  H        -1.686966       0.417187      -1.416096       1     1.008  QM
    8  H        -1.337139      -1.138389       1.271569       1     1.008  QM
    9  H        -0.571634      -1.681747      -0.245618       1     1.008  QM
   10  C         1.994400      -0.892526      -0.027865       6    12.011  QM
   11  C         1.911992       0.443240      -0.175204       6    12.011  QM
   12  H         1.961287       1.121453       0.685246       1     1.008  QM
   13  H         1.788780       0.908641      -1.160171       1     1.008  QM
   14  H         1.949636      -1.568866      -0.890964       1     1.008  QM
   15  H         2.112452      -1.356804       0.959065       1     1.008  QM


 RMSQ FORCE :   0.0006996  MAXIMUM :   0.0000100  CONVERGED :NO 
 MAX FORCE  :   0.0025715  MAXIMUM :   0.0000150  CONVERGED :NO 

 NUMBER OF CONSTRAINED OPTIMIZATION CYCLES: 11
 
 TOTAL ENERGY = -196.205687227605
 
 
 CURRENT SPLINE LENGTH: 0.053 AMU^1/2*ANGSTROM
 IRC COORDINATE: 3.598 AMU^1/2*ANGSTROM

  ANGLE =       0.12  COS_ANGLE =       0.99


 IRC COORDINATES OF STEP 69 IN ANGSTROM

  NO.  ATOM        X              Y              Z        Z-ATOM   MASS   TYPE

    1  C        -1.424105       0.291718      -0.355554       6    12.011  QM
    2  C        -1.068733       1.383057       0.353411       6    12.011  QM
    3  C        -1.431074      -1.114843       0.172458       6    12.011  QM
    4  H        -0.787412       1.307922       1.411987       1     1.008  QM
    5  H        -1.052237       2.381603      -0.098387       1     1.008  QM
    6  H        -2.354010      -1.652397      -0.111065       1     1.008  QM
    7  H        -1.688938       0.417591      -1.416519       1     1.008  QM
    8  H        -1.331645      -1.137315       1.270920       1     1.008  QM
    9  H        -0.579699      -1.683676      -0.252137       1     1.008  QM
   10  C         2.001881      -0.894362      -0.028273       6    12.011  QM
   11  C         1.918080       0.441270      -0.175557       6    12.011  QM
   12  H         1.965391       1.119404       0.685051       1     1.008  QM
   13  H         1.795143       0.906513      -1.160588       1     1.008  QM
   14  H         1.958516      -1.570693      -0.891336       1     1.008  QM
   15  H         2.119463      -1.358577       0.958711       1     1.008  QM


 RMSQ FORCE :   0.0006685  MAXIMUM :   0.0000100  CONVERGED :NO 
 MAX FORCE  :   0.0024691  MAXIMUM :   0.0000150  CONVERGED :NO 

 NUMBER OF CONSTRAINED OPTIMIZATION CYCLES: 27
 
 TOTAL ENERGY = -196.205837071158
 
 
 CURRENT SPLINE LENGTH: 0.053 AMU^1/2*ANGSTROM
 IRC COORDINATE: 3.651 AMU^1/2*ANGSTROM

  ANGLE =       0.02  COS_ANGLE =       1.00


 IRC COORDINATES OF STEP 70 IN ANGSTROM

  NO.  ATOM        X              Y              Z        Z-ATOM   MASS   TYPE

    1  C        -1.427398       0.292726      -0.355627       6    12.011  QM
    2  C        -1.076196       1.384879       0.354112       6    12.011  QM
    3  C        -1.433729      -1.113803       0.172570       6    12.011  QM
    4  H        -0.796413       1.310284       1.413144       1     1.008  QM
    5  H        -1.061334       2.383507      -0.097581       1     1.008  QM
    6  H        -2.360457      -1.648673      -0.103878       1     1.008  QM
    7  H        -1.690994       0.418056      -1.416986       1     1.008  QM
    8  H        -1.326404      -1.136267       1.270278       1     1.008  QM
    9  H        -0.587550      -1.685391      -0.258402       1     1.008  QM
   10  C         2.009416      -0.896231      -0.028679       6    12.011  QM
   11  C         1.924154       0.439278      -0.175916       6    12.011  QM
   12  H         1.969408       1.117348       0.684860       1     1.008  QM
   13  H         1.801448       0.904425      -1.161044       1     1.008  QM
   14  H         1.967509      -1.572603      -0.891789       1     1.008  QM
   15  H         2.126534      -1.360365       0.958411       1     1.008  QM


 RMSQ FORCE :   0.0006430  MAXIMUM :   0.0000100  CONVERGED :NO 
 MAX FORCE  :   0.0023813  MAXIMUM :   0.0000150  CONVERGED :NO 

 NUMBER OF CONSTRAINED OPTIMIZATION CYCLES: 5
 
 TOTAL ENERGY = -196.205980588037
 
 
 CURRENT SPLINE LENGTH: 0.053 AMU^1/2*ANGSTROM
 IRC COORDINATE: 3.704 AMU^1/2*ANGSTROM

  ANGLE =       0.02  COS_ANGLE =       1.00


 IRC COORDINATES OF STEP 71 IN ANGSTROM

  NO.  ATOM        X              Y              Z        Z-ATOM   MASS   TYPE

    1  C        -1.430766       0.293764      -0.355675       6    12.011  QM
    2  C        -1.083667       1.386733       0.354804       6    12.011  QM
    3  C        -1.436361      -1.112775       0.172670       6    12.011  QM
    4  H        -0.805316       1.312674       1.414269       1     1.008  QM
    5  H        -1.070468       2.385414      -0.096810       1     1.008  QM
    6  H        -2.366633      -1.645105      -0.096952       1     1.008  QM
    7  H        -1.693222       0.418551      -1.417388       1     1.008  QM
    8  H        -1.321427      -1.135227       1.269606       1     1.008  QM
    9  H        -0.595140      -1.686897      -0.264395       1     1.008  QM
   10  C         2.016987      -0.898133      -0.029085       6    12.011  QM
   11  C         1.930233       0.437266      -0.176276       6    12.011  QM
   12  H         1.973394       1.115280       0.684657       1     1.008  QM
   13  H         1.807728       0.902314      -1.161490       1     1.008  QM
   14  H         1.976591      -1.574509      -0.892255       1     1.008  QM
   15  H         2.133638      -1.362183       0.958100       1     1.008  QM


 RMSQ FORCE :   0.0006171  MAXIMUM :   0.0000100  CONVERGED :NO 
 MAX FORCE  :   0.0022955  MAXIMUM :   0.0000150  CONVERGED :NO 

 NUMBER OF CONSTRAINED OPTIMIZATION CYCLES: 9
 
 TOTAL ENERGY = -196.206118004599
 
 
 CURRENT SPLINE LENGTH: 0.053 AMU^1/2*ANGSTROM
 IRC COORDINATE: 3.757 AMU^1/2*ANGSTROM

  ANGLE =       0.02  COS_ANGLE =       1.00


 IRC COORDINATES OF STEP 72 IN ANGSTROM

  NO.  ATOM        X              Y              Z        Z-ATOM   MASS   TYPE

    1  C        -1.434172       0.294819      -0.355716       6    12.011  QM
    2  C        -1.091130       1.388579       0.355479       6    12.011  QM
    3  C        -1.438955      -1.111719       0.172774       6    12.011  QM
    4  H        -0.814130       1.315056       1.415349       1     1.008  QM
    5  H        -1.079699       2.387341      -0.096050       1     1.008  QM
    6  H        -2.372680      -1.641554      -0.090057       1     1.008  QM
    7  H        -1.695568       0.419063      -1.417784       1     1.008  QM
    8  H        -1.316499      -1.134184       1.268874       1     1.008  QM
    9  H        -0.602703      -1.688295      -0.270304       1     1.008  QM
   10  C         2.024595      -0.900057      -0.029499       6    12.011  QM
   11  C         1.936261       0.435233      -0.176616       6    12.011  QM
   12  H         1.977320       1.113175       0.684485       1     1.008  QM
   13  H         1.813988       0.900212      -1.161919       1     1.008  QM
   14  H         1.985791      -1.576425      -0.892754       1     1.008  QM
   15  H         2.140798      -1.364035       0.957793       1     1.008  QM


 RMSQ FORCE :   0.0005934  MAXIMUM :   0.0000100  CONVERGED :NO 
 MAX FORCE  :   0.0022134  MAXIMUM :   0.0000150  CONVERGED :NO 

 NUMBER OF CONSTRAINED OPTIMIZATION CYCLES: 5
 
 TOTAL ENERGY = -196.206249518429
 
 
 CURRENT SPLINE LENGTH: 0.053 AMU^1/2*ANGSTROM
 IRC COORDINATE: 3.810 AMU^1/2*ANGSTROM

  ANGLE =       0.03  COS_ANGLE =       1.00


 IRC COORDINATES OF STEP 73 IN ANGSTROM

  NO.  ATOM        X              Y              Z        Z-ATOM   MASS   TYPE

    1  C        -1.437684       0.295889      -0.355741       6    12.011  QM
    2  C        -1.098590       1.390422       0.356132       6    12.011  QM
    3  C        -1.441539      -1.110624       0.172884       6    12.011  QM
    4  H        -0.822877       1.317419       1.416374       1     1.008  QM
    5  H        -1.088979       2.389236      -0.095270       1     1.008  QM
    6  H        -2.378362      -1.638253      -0.083526       1     1.008  QM
    7  H        -1.698112       0.419633      -1.418098       1     1.008  QM
    8  H        -1.311974      -1.133158       1.268180       1     1.008  QM
    9  H        -0.609932      -1.689415      -0.275836       1     1.008  QM
   10  C         2.032245      -0.901997      -0.029927       6    12.011  QM
   11  C         1.942313       0.433173      -0.176949       6    12.011  QM
   12  H         1.981261       1.111012       0.684333       1     1.008  QM
   13  H         1.820278       0.898080      -1.162316       1     1.008  QM
   14  H         1.995045      -1.578354      -0.893267       1     1.008  QM
   15  H         2.148037      -1.365923       0.957427       1     1.008  QM


 RMSQ FORCE :   0.0005695  MAXIMUM :   0.0000100  CONVERGED :NO 
 MAX FORCE  :   0.0021337  MAXIMUM :   0.0000150  CONVERGED :NO 

 NUMBER OF CONSTRAINED OPTIMIZATION CYCLES: 18
 
 TOTAL ENERGY = -196.206375319329
 
 
 CURRENT SPLINE LENGTH: 0.053 AMU^1/2*ANGSTROM
 IRC COORDINATE: 3.863 AMU^1/2*ANGSTROM

  ANGLE =       0.02  COS_ANGLE =       1.00


 IRC COORDINATES OF STEP 74 IN ANGSTROM

  NO.  ATOM        X              Y              Z        Z-ATOM   MASS   TYPE

    1  C        -1.441255       0.296998      -0.355750       6    12.011  QM
    2  C        -1.106042       1.392281       0.356777       6    12.011  QM
    3  C        -1.444075      -1.109528       0.172977       6    12.011  QM
    4  H        -0.831509       1.319797       1.417374       1     1.008  QM
    5  H        -1.098283       2.391172      -0.094500       1     1.008  QM
    6  H        -2.383863      -1.635048      -0.077112       1     1.008  QM
    7  H        -1.700828       0.420255      -1.418386       1     1.008  QM
    8  H        -1.307545      -1.132088       1.267430       1     1.008  QM
    9  H        -0.616996      -1.690388      -0.281205       1     1.008  QM
   10  C         2.039958      -0.903967      -0.030352       6    12.011  QM
   11  C         1.948295       0.431076      -0.177276       6    12.011  QM
   12  H         1.985082       1.108838       0.684175       1     1.008  QM
   13  H         1.826484       0.895909      -1.162725       1     1.008  QM
   14  H         2.004480      -1.580301      -0.893775       1     1.008  QM
   15  H         2.155324      -1.367837       0.957084       1     1.008  QM


 RMSQ FORCE :   0.0005467  MAXIMUM :   0.0000100  CONVERGED :NO 
 MAX FORCE  :   0.0020559  MAXIMUM :   0.0000150  CONVERGED :NO 

 NUMBER OF CONSTRAINED OPTIMIZATION CYCLES: 15
 
 TOTAL ENERGY = -196.206495626304
 
 
 CURRENT SPLINE LENGTH: 0.053 AMU^1/2*ANGSTROM
 IRC COORDINATE: 3.916 AMU^1/2*ANGSTROM

  ANGLE =       0.03  COS_ANGLE =       1.00


 IRC COORDINATES OF STEP 75 IN ANGSTROM

  NO.  ATOM        X              Y              Z        Z-ATOM   MASS   TYPE

    1  C        -1.444875       0.298130      -0.355756       6    12.011  QM
    2  C        -1.113495       1.394149       0.357408       6    12.011  QM
    3  C        -1.446568      -1.108407       0.173076       6    12.011  QM
    4  H        -0.840060       1.322167       1.418338       1     1.008  QM
    5  H        -1.107649       2.393084      -0.093740       1     1.008  QM
    6  H        -2.389142      -1.631925      -0.070816       1     1.008  QM
    7  H        -1.703667       0.420897      -1.418637       1     1.008  QM
    8  H        -1.303276      -1.130964       1.266646       1     1.008  QM
    9  H        -0.623889      -1.691198      -0.286424       1     1.008  QM
   10  C         2.047710      -0.905966      -0.030790       6    12.011  QM
   11  C         1.954229       0.428952      -0.177585       6    12.011  QM
   12  H         1.988805       1.106589       0.684046       1     1.008  QM
   13  H         1.832637       0.893714      -1.163099       1     1.008  QM
   14  H         2.014053      -1.582248      -0.894309       1     1.008  QM
   15  H         2.162714      -1.369799       0.956711       1     1.008  QM


 RMSQ FORCE :   0.0005246  MAXIMUM :   0.0000100  CONVERGED :NO 
 MAX FORCE  :   0.0019849  MAXIMUM :   0.0000150  CONVERGED :NO 

 NUMBER OF CONSTRAINED OPTIMIZATION CYCLES: 7
 
 TOTAL ENERGY = -196.206610662772
 
 
 CURRENT SPLINE LENGTH: 0.053 AMU^1/2*ANGSTROM
 IRC COORDINATE: 3.969 AMU^1/2*ANGSTROM

  ANGLE =       0.03  COS_ANGLE =       1.00


 IRC COORDINATES OF STEP 76 IN ANGSTROM

  NO.  ATOM        X              Y              Z        Z-ATOM   MASS   TYPE

    1  C        -1.448546       0.299281      -0.355718       6    12.011  QM
    2  C        -1.120996       1.396060       0.358029       6    12.011  QM
    3  C        -1.448990      -1.107288       0.173173       6    12.011  QM
    4  H        -0.848671       1.324644       1.419297       1     1.008  QM
    5  H        -1.117088       2.395067      -0.093031       1     1.008  QM
    6  H        -2.394114      -1.629049      -0.064889       1     1.008  QM
    7  H        -1.706561       0.421541      -1.418871       1     1.008  QM
    8  H        -1.299320      -1.129903       1.265884       1     1.008  QM
    9  H        -0.630436      -1.691752      -0.291302       1     1.008  QM
   10  C         2.055437      -0.907993      -0.031245       6    12.011  QM
   11  C         1.960205       0.426792      -0.177903       6    12.011  QM
   12  H         1.992498       1.104301       0.683935       1     1.008  QM
   13  H         1.838902       0.891542      -1.163475       1     1.008  QM
   14  H         2.023632      -1.584213      -0.894900       1     1.008  QM
   15  H         2.170030      -1.371814       0.956323       1     1.008  QM


 RMSQ FORCE :   0.0005044  MAXIMUM :   0.0000100  CONVERGED :NO 
 MAX FORCE  :   0.0019193  MAXIMUM :   0.0000150  CONVERGED :NO 

 NUMBER OF CONSTRAINED OPTIMIZATION CYCLES: 17
 
 TOTAL ENERGY = -196.206720673380
 
 
 CURRENT SPLINE LENGTH: 0.053 AMU^1/2*ANGSTROM
 IRC COORDINATE: 4.022 AMU^1/2*ANGSTROM

  ANGLE =       0.02  COS_ANGLE =       1.00


 IRC COORDINATES OF STEP 77 IN ANGSTROM

  NO.  ATOM        X              Y              Z        Z-ATOM   MASS   TYPE

    1  C        -1.452360       0.300462      -0.355705       6    12.011  QM
    2  C        -1.128391       1.397910       0.358619       6    12.011  QM
    3  C        -1.451411      -1.106091       0.173263       6    12.011  QM
    4  H        -0.856833       1.326946       1.420112       1     1.008  QM
    5  H        -1.126609       2.397004      -0.092280       1     1.008  QM
    6  H        -2.398889      -1.626266      -0.059080       1     1.008  QM
    7  H        -1.709987       0.422309      -1.419002       1     1.008  QM
    8  H        -1.295506      -1.128709       1.265096       1     1.008  QM
    9  H        -0.636815      -1.692101      -0.296027       1     1.008  QM
   10  C         2.063327      -0.910046      -0.031690       6    12.011  QM
   11  C         1.966043       0.424610      -0.178176       6    12.011  QM
   12  H         1.996042       1.101979       0.683860       1     1.008  QM
   13  H         1.844968       0.889304      -1.163819       1     1.008  QM
   14  H         2.033491      -1.586183      -0.895483       1     1.008  QM
   15  H         2.177587      -1.373851       0.955934       1     1.008  QM


 RMSQ FORCE :   0.0004848  MAXIMUM :   0.0000100  CONVERGED :NO 
 MAX FORCE  :   0.0018489  MAXIMUM :   0.0000150  CONVERGED :NO 

 NUMBER OF CONSTRAINED OPTIMIZATION CYCLES: 7
 
 TOTAL ENERGY = -196.206825882938
 
 
 CURRENT SPLINE LENGTH: 0.053 AMU^1/2*ANGSTROM
 IRC COORDINATE: 4.075 AMU^1/2*ANGSTROM

  ANGLE =       0.03  COS_ANGLE =       1.00


 IRC COORDINATES OF STEP 78 IN ANGSTROM

  NO.  ATOM        X              Y              Z        Z-ATOM   MASS   TYPE

    1  C        -1.456335       0.301653      -0.355646       6    12.011  QM
    2  C        -1.135711       1.399793       0.359161       6    12.011  QM
    3  C        -1.453908      -1.104961       0.173366       6    12.011  QM
    4  H        -0.864841       1.329286       1.420867       1     1.008  QM
    5  H        -1.135911       2.398933      -0.091609       1     1.008  QM
    6  H        -2.403448      -1.623778      -0.053749       1     1.008  QM
    7  H        -1.713576       0.423063      -1.419094       1     1.008  QM
    8  H        -1.292291      -1.127622       1.264361       1     1.008  QM
    9  H        -0.642859      -1.692249      -0.300354       1     1.008  QM
   10  C         2.071263      -0.912093      -0.032160       6    12.011  QM
   11  C         1.971979       0.422454      -0.178428       6    12.011  QM
   12  H         1.999689       1.099630       0.683828       1     1.008  QM
   13  H         1.851067       0.887139      -1.164108       1     1.008  QM
   14  H         2.043278      -1.588090      -0.896117       1     1.008  QM
   15  H         2.185187      -1.375914       0.955481       1     1.008  QM


 RMSQ FORCE :   0.0004638  MAXIMUM :   0.0000100  CONVERGED :NO 
 MAX FORCE  :   0.0017726  MAXIMUM :   0.0000150  CONVERGED :NO 

 NUMBER OF CONSTRAINED OPTIMIZATION CYCLES: 13
 
 TOTAL ENERGY = -196.206926549487
 
 
 CURRENT SPLINE LENGTH: 0.053 AMU^1/2*ANGSTROM
 IRC COORDINATE: 4.128 AMU^1/2*ANGSTROM

  ANGLE =       0.03  COS_ANGLE =       1.00


 IRC COORDINATES OF STEP 79 IN ANGSTROM

  NO.  ATOM        X              Y              Z        Z-ATOM   MASS   TYPE

    1  C        -1.460251       0.302880      -0.355572       6    12.011  QM
    2  C        -1.143114       1.401682       0.359721       6    12.011  QM
    3  C        -1.456262      -1.103752       0.173449       6    12.011  QM
    4  H        -0.872986       1.331681       1.421660       1     1.008  QM
    5  H        -1.145407       2.400876      -0.090902       1     1.008  QM
    6  H        -2.407774      -1.621304      -0.048448       1     1.008  QM
    7  H        -1.717121       0.423869      -1.419158       1     1.008  QM
    8  H        -1.289009      -1.126436       1.263606       1     1.008  QM
    9  H        -0.648731      -1.692264      -0.304613       1     1.008  QM
   10  C         2.079206      -0.914175      -0.032628       6    12.011  QM
   11  C         1.977772       0.420203      -0.178701       6    12.011  QM
   12  H         2.003085       1.097210       0.683764       1     1.008  QM
   13  H         1.857152       0.884883      -1.164434       1     1.008  QM
   14  H         2.053392      -1.590058      -0.896733       1     1.008  QM
   15  H         2.192800      -1.377998       0.955054       1     1.008  QM


 RMSQ FORCE :   0.0004451  MAXIMUM :   0.0000100  CONVERGED :NO 
 MAX FORCE  :   0.0017134  MAXIMUM :   0.0000150  CONVERGED :NO 

 NUMBER OF CONSTRAINED OPTIMIZATION CYCLES: 7
 
 TOTAL ENERGY = -196.207022891815
 
 
 CURRENT SPLINE LENGTH: 0.053 AMU^1/2*ANGSTROM
 IRC COORDINATE: 4.180 AMU^1/2*ANGSTROM

  ANGLE =       0.03  COS_ANGLE =       1.00


 IRC COORDINATES OF STEP 80 IN ANGSTROM

  NO.  ATOM        X              Y              Z        Z-ATOM   MASS   TYPE

    1  C        -1.464279       0.304148      -0.355485       6    12.011  QM
    2  C        -1.150488       1.403600       0.360265       6    12.011  QM
    3  C        -1.458598      -1.102548       0.173535       6    12.011  QM
    4  H        -0.880991       1.334065       1.422403       1     1.008  QM
    5  H        -1.154830       2.402846      -0.090210       1     1.008  QM
    6  H        -2.411761      -1.619135      -0.043571       1     1.008  QM
    7  H        -1.720840       0.424704      -1.419193       1     1.008  QM
    8  H        -1.286157      -1.125240       1.262875       1     1.008  QM
    9  H        -0.654195      -1.691992      -0.308467       1     1.008  QM
   10  C         2.087235      -0.916284      -0.033108       6    12.011  QM
   11  C         1.983533       0.417925      -0.178964       6    12.011  QM
   12  H         2.006394       1.094756       0.683715       1     1.008  QM
   13  H         1.863084       0.882592      -1.164738       1     1.008  QM
   14  H         2.063524      -1.592044      -0.897360       1     1.008  QM
   15  H         2.200519      -1.380127       0.954603       1     1.008  QM


 RMSQ FORCE :   0.0004261  MAXIMUM :   0.0000100  CONVERGED :NO 
 MAX FORCE  :   0.0016471  MAXIMUM :   0.0000150  CONVERGED :NO 

 NUMBER OF CONSTRAINED OPTIMIZATION CYCLES: 10
 
 TOTAL ENERGY = -196.207115137978
 
 
 CURRENT SPLINE LENGTH: 0.053 AMU^1/2*ANGSTROM
 IRC COORDINATE: 4.233 AMU^1/2*ANGSTROM

  ANGLE =       0.04  COS_ANGLE =       1.00


 IRC COORDINATES OF STEP 81 IN ANGSTROM

  NO.  ATOM        X              Y              Z        Z-ATOM   MASS   TYPE

    1  C        -1.468359       0.305405      -0.355397       6    12.011  QM
    2  C        -1.157829       1.405497       0.360799       6    12.011  QM
    3  C        -1.460876      -1.101254       0.173622       6    12.011  QM
    4  H        -0.888904       1.336426       1.423113       1     1.008  QM
    5  H        -1.164476       2.404797      -0.089562       1     1.008  QM
    6  H        -2.415577      -1.617000      -0.038917       1     1.008  QM
    7  H        -1.724759       0.425554      -1.419201       1     1.008  QM
    8  H        -1.283463      -1.124011       1.262169       1     1.008  QM
    9  H        -0.659463      -1.691534      -0.312155       1     1.008  QM
   10  C         2.095299      -0.918434      -0.033591       6    12.011  QM
   11  C         1.989199       0.415624      -0.179212       6    12.011  QM
   12  H         2.009657       1.092213       0.683730       1     1.008  QM
   13  H         1.869012       0.880292      -1.165027       1     1.008  QM
   14  H         2.073911      -1.594025      -0.898048       1     1.008  QM
   15  H         2.208456      -1.382281       0.954141       1     1.008  QM


 RMSQ FORCE :   0.0004112  MAXIMUM :   0.0000100  CONVERGED :NO 
 MAX FORCE  :   0.0015948  MAXIMUM :   0.0000150  CONVERGED :NO 

 NUMBER OF CONSTRAINED OPTIMIZATION CYCLES: 15
 
 TOTAL ENERGY = -196.207203446245
 
 
 CURRENT SPLINE LENGTH: 0.053 AMU^1/2*ANGSTROM
 IRC COORDINATE: 4.286 AMU^1/2*ANGSTROM

  ANGLE =       0.03  COS_ANGLE =       1.00


 IRC COORDINATES OF STEP 82 IN ANGSTROM

  NO.  ATOM        X              Y              Z        Z-ATOM   MASS   TYPE

    1  C        -1.472481       0.306731      -0.355300       6    12.011  QM
    2  C        -1.165226       1.407461       0.361317       6    12.011  QM
    3  C        -1.463057      -1.100005       0.173717       6    12.011  QM
    4  H        -0.896767       1.338857       1.423798       1     1.008  QM
    5  H        -1.173969       2.406821      -0.088845       1     1.008  QM
    6  H        -2.419075      -1.615160      -0.034477       1     1.008  QM
    7  H        -1.728716       0.426449      -1.419191       1     1.008  QM
    8  H        -1.281014      -1.122638       1.261495       1     1.008  QM
    9  H        -0.664284      -1.690867      -0.315586       1     1.008  QM
   10  C         2.103403      -0.920614      -0.034104       6    12.011  QM
   11  C         1.994820       0.413258      -0.179440       6    12.011  QM
   12  H         2.012635       1.089630       0.683720       1     1.008  QM
   13  H         1.874789       0.877958      -1.165272       1     1.008  QM
   14  H         2.084311      -1.596012      -0.898751       1     1.008  QM
   15  H         2.216264      -1.384520       0.953637       1     1.008  QM


 RMSQ FORCE :   0.0003928  MAXIMUM :   0.0000100  CONVERGED :NO 
 MAX FORCE  :   0.0015334  MAXIMUM :   0.0000150  CONVERGED :NO 

 NUMBER OF CONSTRAINED OPTIMIZATION CYCLES: 19
 
 TOTAL ENERGY = -196.207288050272
 
 
 CURRENT SPLINE LENGTH: 0.053 AMU^1/2*ANGSTROM
 IRC COORDINATE: 4.339 AMU^1/2*ANGSTROM

  ANGLE =       0.05  COS_ANGLE =       1.00


 IRC COORDINATES OF STEP 83 IN ANGSTROM

  NO.  ATOM        X              Y              Z        Z-ATOM   MASS   TYPE

    1  C        -1.476683       0.308070      -0.355184       6    12.011  QM
    2  C        -1.172554       1.409396       0.361811       6    12.011  QM
    3  C        -1.465222      -1.098692       0.173811       6    12.011  QM
    4  H        -0.904434       1.341248       1.424412       1     1.008  QM
    5  H        -1.183569       2.408840      -0.088177       1     1.008  QM
    6  H        -2.422402      -1.613448      -0.030332       1     1.008  QM
    7  H        -1.732931       0.427370      -1.419145       1     1.008  QM
    8  H        -1.278824      -1.121262       1.260850       1     1.008  QM
    9  H        -0.668893      -1.690003      -0.318785       1     1.008  QM
   10  C         2.111585      -0.922800      -0.034624       6    12.011  QM
   11  C         2.000346       0.410858      -0.179649       6    12.011  QM
   12  H         2.015483       1.086961       0.683783       1     1.008  QM
   13  H         1.880502       0.875602      -1.165497       1     1.008  QM
   14  H         2.094965      -1.598016      -0.899477       1     1.008  QM
   15  H         2.224254      -1.386782       0.953121       1     1.008  QM


 RMSQ FORCE :   0.0003781  MAXIMUM :   0.0000100  CONVERGED :NO 
 MAX FORCE  :   0.0014812  MAXIMUM :   0.0000150  CONVERGED :NO 

 NUMBER OF CONSTRAINED OPTIMIZATION CYCLES: 17
 
 TOTAL ENERGY = -196.207369066534
 
 
 CURRENT SPLINE LENGTH: 0.053 AMU^1/2*ANGSTROM
 IRC COORDINATE: 4.392 AMU^1/2*ANGSTROM

  ANGLE =       0.04  COS_ANGLE =       1.00


 IRC COORDINATES OF STEP 84 IN ANGSTROM

  NO.  ATOM        X              Y              Z        Z-ATOM   MASS   TYPE

    1  C        -1.480920       0.309434      -0.355095       6    12.011  QM
    2  C        -1.179933       1.411360       0.362343       6    12.011  QM
    3  C        -1.467299      -1.097350       0.173915       6    12.011  QM
    4  H        -0.912157       1.343571       1.425061       1     1.008  QM
    5  H        -1.193292       2.410871      -0.087403       1     1.008  QM
    6  H        -2.425307      -1.611968      -0.026702       1     1.008  QM
    7  H        -1.737175       0.428356      -1.419089       1     1.008  QM
    8  H        -1.277087      -1.119742       1.260301       1     1.008  QM
    9  H        -0.672918      -1.688851      -0.321496       1     1.008  QM
   10  C         2.119760      -0.925059      -0.035135       6    12.011  QM
   11  C         2.005857       0.408437      -0.179899       6    12.011  QM
   12  H         2.018336       1.084290       0.683771       1     1.008  QM
   13  H         1.886156       0.873203      -1.165768       1     1.008  QM
   14  H         2.105610      -1.600054      -0.900197       1     1.008  QM
   15  H         2.232242      -1.389046       0.952630       1     1.008  QM


 RMSQ FORCE :   0.0003620  MAXIMUM :   0.0000100  CONVERGED :NO 
 MAX FORCE  :   0.0014242  MAXIMUM :   0.0000150  CONVERGED :NO 

 NUMBER OF CONSTRAINED OPTIMIZATION CYCLES: 9
 
 TOTAL ENERGY = -196.207446711338
 
 
 CURRENT SPLINE LENGTH: 0.053 AMU^1/2*ANGSTROM
 IRC COORDINATE: 4.445 AMU^1/2*ANGSTROM

  ANGLE =       0.04  COS_ANGLE =       1.00


 IRC COORDINATES OF STEP 85 IN ANGSTROM

  NO.  ATOM        X              Y              Z        Z-ATOM   MASS   TYPE

    1  C        -1.485223       0.310776      -0.354891       6    12.011  QM
    2  C        -1.187209       1.413324       0.362851       6    12.011  QM
    3  C        -1.469611      -1.096115       0.174002       6    12.011  QM
    4  H        -0.919869       1.346097       1.425721       1     1.008  QM
    5  H        -1.202515       2.412806      -0.086853       1     1.008  QM
    6  H        -2.428275      -1.610735      -0.023505       1     1.008  QM
    7  H        -1.741236       0.429253      -1.418997       1     1.008  QM
    8  H        -1.276043      -1.118510       1.259777       1     1.008  QM
    9  H        -0.676943      -1.687649      -0.324005       1     1.008  QM
   10  C         2.127979      -0.927213      -0.035648       6    12.011  QM
   11  C         2.011514       0.406061      -0.180183       6    12.011  QM
   12  H         2.021320       1.081670       0.683704       1     1.008  QM
   13  H         1.891990       0.870812      -1.166077       1     1.008  QM
   14  H         2.116194      -1.602023      -0.900885       1     1.008  QM
   15  H         2.240204      -1.391229       0.952122       1     1.008  QM


 RMSQ FORCE :   0.0003457  MAXIMUM :   0.0000100  CONVERGED :NO 
 MAX FORCE  :   0.0013690  MAXIMUM :   0.0000150  CONVERGED :NO 

 NUMBER OF CONSTRAINED OPTIMIZATION CYCLES: 7
 
 TOTAL ENERGY = -196.207521047174
 
 
 CURRENT SPLINE LENGTH: 0.053 AMU^1/2*ANGSTROM
 IRC COORDINATE: 4.498 AMU^1/2*ANGSTROM

  ANGLE =       0.04  COS_ANGLE =       1.00


 IRC COORDINATES OF STEP 86 IN ANGSTROM

  NO.  ATOM        X              Y              Z        Z-ATOM   MASS   TYPE

    1  C        -1.489485       0.312188      -0.354738       6    12.011  QM
    2  C        -1.194492       1.415312       0.363359       6    12.011  QM
    3  C        -1.471697      -1.094772       0.174063       6    12.011  QM
    4  H        -0.927453       1.348513       1.426327       1     1.008  QM
    5  H        -1.211980       2.414819      -0.086214       1     1.008  QM
    6  H        -2.431172      -1.609295      -0.019903       1     1.008  QM
    7  H        -1.745525       0.430316      -1.418879       1     1.008  QM
    8  H        -1.274328      -1.117075       1.259166       1     1.008  QM
    9  H        -0.680928      -1.686391      -0.326766       1     1.008  QM
   10  C         2.136366      -0.929464      -0.036146       6    12.011  QM
   11  C         2.016741       0.403568      -0.180425       6    12.011  QM
   12  H         2.023592       1.078938       0.683693       1     1.008  QM
   13  H         1.897360       0.868292      -1.166370       1     1.008  QM
   14  H         2.127382      -1.604094      -0.901563       1     1.008  QM
   15  H         2.248365      -1.393487       0.951658       1     1.008  QM


 RMSQ FORCE :   0.0003308  MAXIMUM :   0.0000100  CONVERGED :NO 
 MAX FORCE  :   0.0013095  MAXIMUM :   0.0000150  CONVERGED :NO 

 NUMBER OF CONSTRAINED OPTIMIZATION CYCLES: 39
 
 TOTAL ENERGY = -196.207592238375
 
 
 CURRENT SPLINE LENGTH: 0.053 AMU^1/2*ANGSTROM
 IRC COORDINATE: 4.551 AMU^1/2*ANGSTROM

  ANGLE =       0.03  COS_ANGLE =       1.00


 IRC COORDINATES OF STEP 87 IN ANGSTROM

  NO.  ATOM        X              Y              Z        Z-ATOM   MASS   TYPE

    1  C        -1.493898       0.313577      -0.354544       6    12.011  QM
    2  C        -1.201682       1.417243       0.363813       6    12.011  QM
    3  C        -1.473850      -1.093400       0.174147       6    12.011  QM
    4  H        -0.934810       1.350916       1.426861       1     1.008  QM
    5  H        -1.221426       2.416784      -0.085590       1     1.008  QM
    6  H        -2.433809      -1.608148      -0.016938       1     1.008  QM
    7  H        -1.750162       0.431345      -1.418668       1     1.008  QM
    8  H        -1.273372      -1.115622       1.258686       1     1.008  QM
    9  H        -0.684555      -1.684890      -0.329072       1     1.008  QM
   10  C         2.144731      -0.931686      -0.036668       6    12.011  QM
   11  C         2.022096       0.401091      -0.180643       6    12.011  QM
   12  H         2.026060       1.076166       0.683730       1     1.008  QM
   13  H         1.902896       0.865860      -1.166601       1     1.008  QM
   14  H         2.138539      -1.606029      -0.902322       1     1.008  QM
   15  H         2.256677      -1.395745       0.951125       1     1.008  QM


 RMSQ FORCE :   0.0003179  MAXIMUM :   0.0000100  CONVERGED :NO 
 MAX FORCE  :   0.0012699  MAXIMUM :   0.0000150  CONVERGED :NO 

 NUMBER OF CONSTRAINED OPTIMIZATION CYCLES: 13
 
 TOTAL ENERGY = -196.207660442206
 
 
 CURRENT SPLINE LENGTH: 0.053 AMU^1/2*ANGSTROM
 IRC COORDINATE: 4.604 AMU^1/2*ANGSTROM

  ANGLE =       0.03  COS_ANGLE =       1.00


 IRC COORDINATES OF STEP 88 IN ANGSTROM

  NO.  ATOM        X              Y              Z        Z-ATOM   MASS   TYPE

    1  C        -1.498288       0.314991      -0.354352       6    12.011  QM
    2  C        -1.208923       1.419255       0.364272       6    12.011  QM
    3  C        -1.475914      -1.092049       0.174243       6    12.011  QM
    4  H        -0.942156       1.353418       1.427382       1     1.008  QM
    5  H        -1.230938       2.418792      -0.085039       1     1.008  QM
    6  H        -2.436278      -1.607125      -0.014112       1     1.008  QM
    7  H        -1.754704       0.432357      -1.418490       1     1.008  QM
    8  H        -1.272486      -1.114133       1.258234       1     1.008  QM
    9  H        -0.687884      -1.683242      -0.331207       1     1.008  QM
   10  C         2.153127      -0.933957      -0.037227       6    12.011  QM
   11  C         2.027366       0.398579      -0.180833       6    12.011  QM
   12  H         2.028318       1.073313       0.683815       1     1.008  QM
   13  H         1.908243       0.863413      -1.166774       1     1.008  QM
   14  H         2.149700      -1.607979      -0.903145       1     1.008  QM
   15  H         2.264924      -1.398107       0.950555       1     1.008  QM


 RMSQ FORCE :   0.0003040  MAXIMUM :   0.0000100  CONVERGED :NO 
 MAX FORCE  :   0.0012184  MAXIMUM :   0.0000150  CONVERGED :NO 

 NUMBER OF CONSTRAINED OPTIMIZATION CYCLES: 12
 
 TOTAL ENERGY = -196.207725789833
 
 
 CURRENT SPLINE LENGTH: 0.053 AMU^1/2*ANGSTROM
 IRC COORDINATE: 4.657 AMU^1/2*ANGSTROM

  ANGLE =       0.03  COS_ANGLE =       1.00


 IRC COORDINATES OF STEP 89 IN ANGSTROM

  NO.  ATOM        X              Y              Z        Z-ATOM   MASS   TYPE

    1  C        -1.502715       0.316420      -0.354152       6    12.011  QM
    2  C        -1.216144       1.421221       0.364745       6    12.011  QM
    3  C        -1.477967      -1.090633       0.174335       6    12.011  QM
    4  H        -0.949614       1.355842       1.427956       1     1.008  QM
    5  H        -1.240340       2.420782      -0.084403       1     1.008  QM
    6  H        -2.438490      -1.606281      -0.011732       1     1.008  QM
    7  H        -1.759273       0.433421      -1.418292       1     1.008  QM
    8  H        -1.272093      -1.112562       1.257866       1     1.008  QM
    9  H        -0.690856      -1.681402      -0.332928       1     1.008  QM
   10  C         2.161558      -0.936225      -0.037769       6    12.011  QM
   11  C         2.032574       0.396034      -0.181064       6    12.011  QM
   12  H         2.030564       1.070443       0.683823       1     1.008  QM
   13  H         1.913604       0.860892      -1.167029       1     1.008  QM
   14  H         2.161038      -1.609954      -0.903916       1     1.008  QM
   15  H         2.273296      -1.400429       0.949989       1     1.008  QM


 RMSQ FORCE :   0.0002923  MAXIMUM :   0.0000100  CONVERGED :NO 
 MAX FORCE  :   0.0011762  MAXIMUM :   0.0000150  CONVERGED :NO 

 NUMBER OF CONSTRAINED OPTIMIZATION CYCLES: 49
 
 TOTAL ENERGY = -196.207788409639
 
 
 CURRENT SPLINE LENGTH: 0.053 AMU^1/2*ANGSTROM
 IRC COORDINATE: 4.710 AMU^1/2*ANGSTROM

  ANGLE =       0.03  COS_ANGLE =       1.00


 IRC COORDINATES OF STEP 90 IN ANGSTROM

  NO.  ATOM        X              Y              Z        Z-ATOM   MASS   TYPE

    1  C        -1.507240       0.317858      -0.353921       6    12.011  QM
    2  C        -1.223285       1.423217       0.365161       6    12.011  QM
    3  C        -1.480027      -1.089244       0.174440       6    12.011  QM
    4  H        -0.956728       1.358330       1.428396       1     1.008  QM
    5  H        -1.249751       2.422746      -0.083911       1     1.008  QM
    6  H        -2.440582      -1.605598      -0.009539       1     1.008  QM
    7  H        -1.764129       0.434445      -1.418032       1     1.008  QM
    8  H        -1.271872      -1.111011       1.257545       1     1.008  QM
    9  H        -0.693610      -1.679413      -0.334548       1     1.008  QM
   10  C         2.170033      -0.938496      -0.038352       6    12.011  QM
   11  C         2.037758       0.393487      -0.181225       6    12.011  QM
   12  H         2.032669       1.067480       0.683964       1     1.008  QM
   13  H         1.918890       0.858421      -1.167169       1     1.008  QM
   14  H         2.172437      -1.611848      -0.904785       1     1.008  QM
   15  H         2.281685      -1.402834       0.949353       1     1.008  QM


 RMSQ FORCE :   0.0002801  MAXIMUM :   0.0000100  CONVERGED :NO 
 MAX FORCE  :   0.0011324  MAXIMUM :   0.0000150  CONVERGED :NO 

 NUMBER OF CONSTRAINED OPTIMIZATION CYCLES: 8
 
 TOTAL ENERGY = -196.207848381568
 
 
 CURRENT SPLINE LENGTH: 0.053 AMU^1/2*ANGSTROM
 IRC COORDINATE: 4.763 AMU^1/2*ANGSTROM

  ANGLE =       0.07  COS_ANGLE =       1.00


 IRC COORDINATES OF STEP 91 IN ANGSTROM

  NO.  ATOM        X              Y              Z        Z-ATOM   MASS   TYPE

    1  C        -1.511656       0.319352      -0.353732       6    12.011  QM
    2  C        -1.230510       1.425247       0.365647       6    12.011  QM
    3  C        -1.481864      -1.087748       0.174523       6    12.011  QM
    4  H        -0.964118       1.360823       1.428967       1     1.008  QM
    5  H        -1.259305       2.424829      -0.083203       1     1.008  QM
    6  H        -2.442382      -1.604954      -0.007450       1     1.008  QM
    7  H        -1.768734       0.435594      -1.417836       1     1.008  QM
    8  H        -1.271552      -1.109303       1.257200       1     1.008  QM
    9  H        -0.696076      -1.677240      -0.336070       1     1.008  QM
   10  C         2.178589      -0.940845      -0.038890       6    12.011  QM
   11  C         2.042598       0.390802      -0.181455       6    12.011  QM
   12  H         2.034218       1.064460       0.683995       1     1.008  QM
   13  H         1.923768       0.855778      -1.167413       1     1.008  QM
   14  H         2.184254      -1.613894      -0.905556       1     1.008  QM
   15  H         2.290278      -1.405192       0.948823       1     1.008  QM


 RMSQ FORCE :   0.0002697  MAXIMUM :   0.0000100  CONVERGED :NO 
 MAX FORCE  :   0.0010946  MAXIMUM :   0.0000150  CONVERGED :NO 

 NUMBER OF CONSTRAINED OPTIMIZATION CYCLES: 9
 
 TOTAL ENERGY = -196.207905876412
 
 
 CURRENT SPLINE LENGTH: 0.053 AMU^1/2*ANGSTROM
 IRC COORDINATE: 4.816 AMU^1/2*ANGSTROM

  ANGLE =       0.05  COS_ANGLE =       1.00


 IRC COORDINATES OF STEP 92 IN ANGSTROM

  NO.  ATOM        X              Y              Z        Z-ATOM   MASS   TYPE

    1  C        -1.516123       0.320870      -0.353536       6    12.011  QM
    2  C        -1.237716       1.427285       0.366106       6    12.011  QM
    3  C        -1.483732      -1.086278       0.174636       6    12.011  QM
    4  H        -0.971365       1.363245       1.429458       1     1.008  QM
    5  H        -1.268656       2.426874      -0.082596       1     1.008  QM
    6  H        -2.444095      -1.604450      -0.005519       1     1.008  QM
    7  H        -1.773350       0.436664      -1.417669       1     1.008  QM
    8  H        -1.271449      -1.107551       1.256948       1     1.008  QM
    9  H        -0.698320      -1.675004      -0.337378       1     1.008  QM
   10  C         2.187183      -0.943178      -0.039476       6    12.011  QM
   11  C         2.047446       0.388118      -0.181636       6    12.011  QM
   12  H         2.035669       1.061339       0.684099       1     1.008  QM
   13  H         1.928634       0.853162      -1.167564       1     1.008  QM
   14  H         2.196031      -1.615839      -0.906415       1     1.008  QM
   15  H         2.298780      -1.407634       0.948193       1     1.008  QM


 RMSQ FORCE :   0.0002571  MAXIMUM :   0.0000100  CONVERGED :NO 
 MAX FORCE  :   0.0010466  MAXIMUM :   0.0000150  CONVERGED :NO 

 NUMBER OF CONSTRAINED OPTIMIZATION CYCLES: 12
 
 TOTAL ENERGY = -196.207960992329
 
 
 CURRENT SPLINE LENGTH: 0.053 AMU^1/2*ANGSTROM
 IRC COORDINATE: 4.868 AMU^1/2*ANGSTROM

  ANGLE =       0.03  COS_ANGLE =       1.00


 IRC COORDINATES OF STEP 93 IN ANGSTROM

  NO.  ATOM        X              Y              Z        Z-ATOM   MASS   TYPE

    1  C        -1.520605       0.322369      -0.353278       6    12.011  QM
    2  C        -1.244907       1.429362       0.366547       6    12.011  QM
    3  C        -1.485599      -1.084822       0.174746       6    12.011  QM
    4  H        -0.978643       1.365865       1.429950       1     1.008  QM
    5  H        -1.278075       2.428895      -0.082113       1     1.008  QM
    6  H        -2.445630      -1.604092      -0.004017       1     1.008  QM
    7  H        -1.778002       0.437737      -1.417416       1     1.008  QM
    8  H        -1.271774      -1.105888       1.256754       1     1.008  QM
    9  H        -0.700285      -1.672598      -0.338450       1     1.008  QM
   10  C         2.195761      -0.945525      -0.040078       6    12.011  QM
   11  C         2.052303       0.385431      -0.181819       6    12.011  QM
   12  H         2.037157       1.058199       0.684210       1     1.008  QM
   13  H         1.933552       0.850565      -1.167724       1     1.008  QM
   14  H         2.207858      -1.617751      -0.907313       1     1.008  QM
   15  H         2.307301      -1.410098       0.947539       1     1.008  QM


 RMSQ FORCE :   0.0002459  MAXIMUM :   0.0000100  CONVERGED :NO 
 MAX FORCE  :   0.0010045  MAXIMUM :   0.0000150  CONVERGED :NO 

 NUMBER OF CONSTRAINED OPTIMIZATION CYCLES: 30
 
 TOTAL ENERGY = -196.208013846842
 
 
 CURRENT SPLINE LENGTH: 0.053 AMU^1/2*ANGSTROM
 IRC COORDINATE: 4.921 AMU^1/2*ANGSTROM

  ANGLE =       0.05  COS_ANGLE =       1.00


 IRC COORDINATES OF STEP 94 IN ANGSTROM

  NO.  ATOM        X              Y              Z        Z-ATOM   MASS   TYPE

    1  C        -1.525081       0.323854      -0.353041       6    12.011  QM
    2  C        -1.252024       1.431349       0.366978       6    12.011  QM
    3  C        -1.487581      -1.083294       0.174899       6    12.011  QM
    4  H        -0.985996       1.368387       1.430487       1     1.008  QM
    5  H        -1.287247       2.430834      -0.081600       1     1.008  QM
    6  H        -2.447129      -1.603813      -0.002840       1     1.008  QM
    7  H        -1.782515       0.438784      -1.417221       1     1.008  QM
    8  H        -1.272697      -1.104111       1.256695       1     1.008  QM
    9  H        -0.702100      -1.670108      -0.339074       1     1.008  QM
   10  C         2.204429      -0.947826      -0.040724       6    12.011  QM
   11  C         2.057083       0.382737      -0.181985       6    12.011  QM
   12  H         2.038598       1.055010       0.684358       1     1.008  QM
   13  H         1.938397       0.847997      -1.167843       1     1.008  QM
   14  H         2.219884      -1.619589      -0.908257       1     1.008  QM
   15  H         2.316041      -1.412571       0.946806       1     1.008  QM


 RMSQ FORCE :   0.0002363  MAXIMUM :   0.0000100  CONVERGED :NO 
 MAX FORCE  :   0.0009717  MAXIMUM :   0.0000150  CONVERGED :NO 

 NUMBER OF CONSTRAINED OPTIMIZATION CYCLES: 25
 
 TOTAL ENERGY = -196.208064512285
 
 
 CURRENT SPLINE LENGTH: 0.053 AMU^1/2*ANGSTROM
 IRC COORDINATE: 4.974 AMU^1/2*ANGSTROM

  ANGLE =       0.06  COS_ANGLE =       1.00


 IRC COORDINATES OF STEP 95 IN ANGSTROM

  NO.  ATOM        X              Y              Z        Z-ATOM   MASS   TYPE

    1  C        -1.529662       0.325378      -0.352724       6    12.011  QM
    2  C        -1.259087       1.433467       0.367351       6    12.011  QM
    3  C        -1.489408      -1.081853       0.174992       6    12.011  QM
    4  H        -0.992893       1.371106       1.430861       1     1.008  QM
    5  H        -1.296639       2.432866      -0.081227       1     1.008  QM
    6  H        -2.448456      -1.603628      -0.001717       1     1.008  QM
    7  H        -1.787581       0.439957      -1.416807       1     1.008  QM
    8  H        -1.273290      -1.102475       1.256562       1     1.008  QM
    9  H        -0.703697      -1.667455      -0.339987       1     1.008  QM
   10  C         2.213125      -0.950180      -0.041341       6    12.011  QM
   11  C         2.061739       0.379998      -0.182113       6    12.011  QM
   12  H         2.039675       1.051724       0.684589       1     1.008  QM
   13  H         1.943005       0.845375      -1.167925       1     1.008  QM
   14  H         2.232020      -1.621442      -0.909190       1     1.008  QM
   15  H         2.324745      -1.415080       0.946115       1     1.008  QM


 RMSQ FORCE :   0.0002256  MAXIMUM :   0.0000100  CONVERGED :NO 
 MAX FORCE  :   0.0009313  MAXIMUM :   0.0000150  CONVERGED :NO 

 NUMBER OF CONSTRAINED OPTIMIZATION CYCLES: 11
 
 TOTAL ENERGY = -196.208113100759
 
 
 CURRENT SPLINE LENGTH: 0.053 AMU^1/2*ANGSTROM
 IRC COORDINATE: 5.027 AMU^1/2*ANGSTROM

  ANGLE =       0.05  COS_ANGLE =       1.00


 IRC COORDINATES OF STEP 96 IN ANGSTROM

  NO.  ATOM        X              Y              Z        Z-ATOM   MASS   TYPE

    1  C        -1.533983       0.326920      -0.352563       6    12.011  QM
    2  C        -1.266304       1.435516       0.367891       6    12.011  QM
    3  C        -1.491225      -1.080299       0.175122       6    12.011  QM
    4  H        -1.000532       1.373523       1.431534       1     1.008  QM
    5  H        -1.305896       2.434914      -0.080501       1     1.008  QM
    6  H        -2.449942      -1.603168      -0.000188       1     1.008  QM
    7  H        -1.791708       0.441077      -1.416741       1     1.008  QM
    8  H        -1.273632      -1.100549       1.256402       1     1.008  QM
    9  H        -0.705616      -1.665034      -0.340934       1     1.008  QM
   10  C         2.221850      -0.952538      -0.041914       6    12.011  QM
   11  C         2.066247       0.377207      -0.182368       6    12.011  QM
   12  H         2.040405       1.048465       0.684577       1     1.008  QM
   13  H         1.947542       0.842608      -1.168183       1     1.008  QM
   14  H         2.244390      -1.623372      -0.910006       1     1.008  QM
   15  H         2.333473      -1.417439       0.945545       1     1.008  QM


 RMSQ FORCE :   0.0002159  MAXIMUM :   0.0000100  CONVERGED :NO 
 MAX FORCE  :   0.0008957  MAXIMUM :   0.0000150  CONVERGED :NO 

 NUMBER OF CONSTRAINED OPTIMIZATION CYCLES: 12
 
 TOTAL ENERGY = -196.208159739969
 
 
 CURRENT SPLINE LENGTH: 0.053 AMU^1/2*ANGSTROM
 IRC COORDINATE: 5.080 AMU^1/2*ANGSTROM

  ANGLE =       0.05  COS_ANGLE =       1.00


 IRC COORDINATES OF STEP 97 IN ANGSTROM

  NO.  ATOM        X              Y              Z        Z-ATOM   MASS   TYPE

    1  C        -1.538399       0.328486      -0.352360       6    12.011  QM
    2  C        -1.273504       1.437583       0.368362       6    12.011  QM
    3  C        -1.492931      -1.078707       0.175282       6    12.011  QM
    4  H        -1.007896       1.375993       1.432075       1     1.008  QM
    5  H        -1.315281       2.436942      -0.079889       1     1.008  QM
    6  H        -2.451000      -1.603048       0.000807       1     1.008  QM
    7  H        -1.796145       0.442197      -1.416580       1     1.008  QM
    8  H        -1.274452      -1.098597       1.256395       1     1.008  QM
    9  H        -0.706886      -1.662271      -0.341406       1     1.008  QM
   10  C         2.230572      -0.954925      -0.042552       6    12.011  QM
   11  C         2.070696       0.374375      -0.182554       6    12.011  QM
   12  H         2.040987       1.045073       0.684701       1     1.008  QM
   13  H         1.952104       0.839891      -1.168328       1     1.008  QM
   14  H         2.256797      -1.625196      -0.910950       1     1.008  QM
   15  H         2.342092      -1.419955       0.944857       1     1.008  QM


 RMSQ FORCE :   0.0002053  MAXIMUM :   0.0000100  CONVERGED :NO 
 MAX FORCE  :   0.0008534  MAXIMUM :   0.0000150  CONVERGED :NO 

 NUMBER OF CONSTRAINED OPTIMIZATION CYCLES: 26
 
 TOTAL ENERGY = -196.208204532617
 
 
 CURRENT SPLINE LENGTH: 0.053 AMU^1/2*ANGSTROM
 IRC COORDINATE: 5.133 AMU^1/2*ANGSTROM

  ANGLE =       0.12  COS_ANGLE =       0.99


 IRC COORDINATES OF STEP 98 IN ANGSTROM

  NO.  ATOM        X              Y              Z        Z-ATOM   MASS   TYPE

    1  C        -1.542716       0.330120      -0.352157       6    12.011  QM
    2  C        -1.280578       1.439645       0.368867       6    12.011  QM
    3  C        -1.494611      -1.077078       0.175364       6    12.011  QM
    4  H        -1.015221       1.378392       1.432670       1     1.008  QM
    5  H        -1.324430       2.439022      -0.079158       1     1.008  QM
    6  H        -2.452249      -1.602668       0.002052       1     1.008  QM
    7  H        -1.800543       0.443411      -1.416421       1     1.008  QM
    8  H        -1.274893      -1.096659       1.256213       1     1.008  QM
    9  H        -0.708435      -1.659604      -0.342190       1     1.008  QM
   10  C         2.239559      -0.957284      -0.043104       6    12.011  QM
   11  C         2.074630       0.371423      -0.182776       6    12.011  QM
   12  H         2.040819       1.041654       0.684677       1     1.008  QM
   13  H         1.955838       0.836884      -1.168581       1     1.008  QM
   14  H         2.269899      -1.627139      -0.911733       1     1.008  QM
   15  H         2.351254      -1.422329       0.944307       1     1.008  QM


 RMSQ FORCE :   0.0001977  MAXIMUM :   0.0000100  CONVERGED :NO 
 MAX FORCE  :   0.0008202  MAXIMUM :   0.0000150  CONVERGED :NO 

 NUMBER OF CONSTRAINED OPTIMIZATION CYCLES: 23
 
 TOTAL ENERGY = -196.208247467379
 
 
 CURRENT SPLINE LENGTH: 0.053 AMU^1/2*ANGSTROM
 IRC COORDINATE: 5.186 AMU^1/2*ANGSTROM

  ANGLE =       0.09  COS_ANGLE =       1.00


 IRC COORDINATES OF STEP 99 IN ANGSTROM

  NO.  ATOM        X              Y              Z        Z-ATOM   MASS   TYPE

    1  C        -1.547104       0.331696      -0.351885       6    12.011  QM
    2  C        -1.287737       1.441788       0.369304       6    12.011  QM
    3  C        -1.496184      -1.075461       0.175524       6    12.011  QM
    4  H        -1.022554       1.381149       1.433179       1     1.008  QM
    5  H        -1.333978       2.441073      -0.078680       1     1.008  QM
    6  H        -2.452929      -1.602722       0.002458       1     1.008  QM
    7  H        -1.805027       0.444523      -1.416165       1     1.008  QM
    8  H        -1.276127      -1.094690       1.256325       1     1.008  QM
    9  H        -0.709140      -1.656502      -0.342353       1     1.008  QM
   10  C         2.248328      -0.959706      -0.043781       6    12.011  QM
   11  C         2.078809       0.368496      -0.182939       6    12.011  QM
   12  H         2.040758       1.038012       0.684917       1     1.008  QM
   13  H         1.960157       0.834140      -1.168661       1     1.008  QM
   14  H         2.282776      -1.628880      -0.912758       1     1.008  QM
   15  H         2.360010      -1.424886       0.943551       1     1.008  QM


 RMSQ FORCE :   0.0001899  MAXIMUM :   0.0000100  CONVERGED :NO 
 MAX FORCE  :   0.0007954  MAXIMUM :   0.0000150  CONVERGED :NO 

 NUMBER OF CONSTRAINED OPTIMIZATION CYCLES: 16
 
 TOTAL ENERGY = -196.208289309683
 
 
 CURRENT SPLINE LENGTH: 0.053 AMU^1/2*ANGSTROM
 IRC COORDINATE: 5.239 AMU^1/2*ANGSTROM

  ANGLE =       0.07  COS_ANGLE =       1.00


 IRC COORDINATES OF STEP 100 IN ANGSTROM

  NO.  ATOM        X              Y              Z        Z-ATOM   MASS   TYPE

    1  C        -1.551614       0.333302      -0.351585       6    12.011  QM
    2  C        -1.294902       1.443872       0.369811       6    12.011  QM
    3  C        -1.497721      -1.073835       0.175584       6    12.011  QM
    4  H        -1.029704       1.383735       1.433710       1     1.008  QM
    5  H        -1.343474       2.443124      -0.078043       1     1.008  QM
    6  H        -2.453515      -1.602887       0.002655       1     1.008  QM
    7  H        -1.809852       0.445733      -1.415827       1     1.008  QM
    8  H        -1.277505      -1.092746       1.256361       1     1.008  QM
    9  H        -0.709676      -1.653284      -0.342489       1     1.008  QM
   10  C         2.257013      -0.962079      -0.044308       6    12.011  QM
   11  C         2.083130       0.365552      -0.183240       6    12.011  QM
   12  H         2.041101       1.034546       0.684814       1     1.008  QM
   13  H         1.964665       0.831176      -1.169006       1     1.008  QM
   14  H         2.295481      -1.630746      -0.913492       1     1.008  QM
   15  H         2.368644      -1.427272       0.943027       1     1.008  QM


 RMSQ FORCE :   0.0001834  MAXIMUM :   0.0000100  CONVERGED :NO 
 MAX FORCE  :   0.0007806  MAXIMUM :   0.0000150  CONVERGED :NO 

 NUMBER OF CONSTRAINED OPTIMIZATION CYCLES: 23
 
 TOTAL ENERGY = -196.208329007542
 
 
 CURRENT SPLINE LENGTH: 0.053 AMU^1/2*ANGSTROM
 IRC COORDINATE: 5.292 AMU^1/2*ANGSTROM

  ANGLE =       0.11  COS_ANGLE =       0.99


 IRC COORDINATES OF STEP 101 IN ANGSTROM

  NO.  ATOM        X              Y              Z        Z-ATOM   MASS   TYPE

    1  C        -1.555556       0.334887      -0.351394       6    12.011  QM
    2  C        -1.302146       1.446006       0.370300       6    12.011  QM
    3  C        -1.499374      -1.072141       0.175853       6    12.011  QM
    4  H        -1.038020       1.386565       1.434487       1     1.008  QM
    5  H        -1.352571       2.445143      -0.077616       1     1.008  QM
    6  H        -2.454568      -1.602508       0.003586       1     1.008  QM
    7  H        -1.812994       0.446741      -1.415876       1     1.008  QM
    8  H        -1.278458      -1.090706       1.256492       1     1.008  QM
    9  H        -0.710965      -1.650607      -0.342722       1     1.008  QM
   10  C         2.265997      -0.964491      -0.045097       6    12.011  QM
   11  C         2.086821       0.362553      -0.183368       6    12.011  QM
   12  H         2.040133       1.030790       0.685028       1     1.008  QM
   13  H         1.968783       0.828432      -1.169090       1     1.008  QM
   14  H         2.309035      -1.632360      -0.914670       1     1.008  QM
   15  H         2.377460      -1.429959       0.942113       1     1.008  QM


 RMSQ FORCE :   0.0001759  MAXIMUM :   0.0000100  CONVERGED :NO 
 MAX FORCE  :   0.0007333  MAXIMUM :   0.0000150  CONVERGED :NO 

 NUMBER OF CONSTRAINED OPTIMIZATION CYCLES: 22
 
 TOTAL ENERGY = -196.208367148467
 
 
 CURRENT SPLINE LENGTH: 0.053 AMU^1/2*ANGSTROM
 IRC COORDINATE: 5.345 AMU^1/2*ANGSTROM

  ANGLE =       0.11  COS_ANGLE =       0.99


 IRC COORDINATES OF STEP 102 IN ANGSTROM

  NO.  ATOM        X              Y              Z        Z-ATOM   MASS   TYPE

    1  C        -1.559786       0.336448      -0.351131       6    12.011  QM
    2  C        -1.309402       1.448146       0.370789       6    12.011  QM
    3  C        -1.501083      -1.070558       0.176059       6    12.011  QM
    4  H        -1.045927       1.389248       1.435184       1     1.008  QM
    5  H        -1.361761       2.447142      -0.077137       1     1.008  QM
    6  H        -2.455339      -1.602553       0.003685       1     1.008  QM
    7  H        -1.816809       0.447846      -1.415763       1     1.008  QM
    8  H        -1.280352      -1.088704       1.256744       1     1.008  QM
    9  H        -0.711592      -1.647635      -0.342393       1     1.008  QM
   10  C         2.274737      -0.966836      -0.045797       6    12.011  QM
   11  C         2.091114       0.359626      -0.183606       6    12.011  QM
   12  H         2.040316       1.027094       0.685152       1     1.008  QM
   13  H         1.973031       0.825654      -1.169241       1     1.008  QM
   14  H         2.321833      -1.634014      -0.915692       1     1.008  QM
   15  H         2.386083      -1.432484       0.941351       1     1.008  QM


 RMSQ FORCE :   0.0001679  MAXIMUM :   0.0000100  CONVERGED :NO 
 MAX FORCE  :   0.0007188  MAXIMUM :   0.0000150  CONVERGED :NO 

 NUMBER OF CONSTRAINED OPTIMIZATION CYCLES: 34
 
 TOTAL ENERGY = -196.208403838480
 
 
 CURRENT SPLINE LENGTH: 0.053 AMU^1/2*ANGSTROM
 IRC COORDINATE: 5.398 AMU^1/2*ANGSTROM

  ANGLE =       0.08  COS_ANGLE =       1.00


 IRC COORDINATES OF STEP 103 IN ANGSTROM

  NO.  ATOM        X              Y              Z        Z-ATOM   MASS   TYPE

    1  C        -1.564185       0.337981      -0.350839       6    12.011  QM
    2  C        -1.316589       1.450153       0.371288       6    12.011  QM
    3  C        -1.502922      -1.068965       0.176255       6    12.011  QM
    4  H        -1.053608       1.391812       1.435848       1     1.008  QM
    5  H        -1.370905       2.449065      -0.076641       1     1.008  QM
    6  H        -2.456208      -1.602665       0.003668       1     1.008  QM
    7  H        -1.820973       0.448923      -1.415593       1     1.008  QM
    8  H        -1.282404      -1.086799       1.256991       1     1.008  QM
    9  H        -0.712312      -1.644534      -0.342111       1     1.008  QM
   10  C         2.283377      -0.969135      -0.046443       6    12.011  QM
   11  C         2.095707       0.356796      -0.183906       6    12.011  QM
   12  H         2.040785       1.023614       0.685113       1     1.008  QM
   13  H         1.978300       0.822995      -1.169558       1     1.008  QM
   14  H         2.334533      -1.635680      -0.916605       1     1.008  QM
   15  H         2.394254      -1.434953       0.940686       1     1.008  QM


 RMSQ FORCE :   0.0001620  MAXIMUM :   0.0000100  CONVERGED :NO 
 MAX FORCE  :   0.0006985  MAXIMUM :   0.0000150  CONVERGED :NO 

 NUMBER OF CONSTRAINED OPTIMIZATION CYCLES: 11
 
 TOTAL ENERGY = -196.208439018303
 
 
 CURRENT SPLINE LENGTH: 0.053 AMU^1/2*ANGSTROM
 IRC COORDINATE: 5.451 AMU^1/2*ANGSTROM

  ANGLE =       0.06  COS_ANGLE =       1.00


 IRC COORDINATES OF STEP 104 IN ANGSTROM

  NO.  ATOM        X              Y              Z        Z-ATOM   MASS   TYPE

    1  C        -1.567993       0.339672      -0.350642       6    12.011  QM
    2  C        -1.323928       1.452379       0.371867       6    12.011  QM
    3  C        -1.504226      -1.067228       0.176483       6    12.011  QM
    4  H        -1.062065       1.394553       1.436727       1     1.008  QM
    5  H        -1.380048       2.451197      -0.076034       1     1.008  QM
    6  H        -2.456593      -1.602597       0.003892       1     1.008  QM
    7  H        -1.823858       0.450096      -1.415668       1     1.008  QM
    8  H        -1.283803      -1.084621       1.257246       1     1.008  QM
    9  H        -0.712594      -1.641426      -0.341799       1     1.008  QM
   10  C         2.292353      -0.971570      -0.047151       6    12.011  QM
   11  C         2.099020       0.353596      -0.184181       6    12.011  QM
   12  H         2.038848       1.019578       0.685130       1     1.008  QM
   13  H         1.981812       0.819898      -1.169815       1     1.008  QM
   14  H         2.348512      -1.637321      -0.917620       1     1.008  QM
   15  H         2.402947      -1.437557       0.939932       1     1.008  QM


 RMSQ FORCE :   0.0001541  MAXIMUM :   0.0000100  CONVERGED :NO 
 MAX FORCE  :   0.0006661  MAXIMUM :   0.0000150  CONVERGED :NO 

 NUMBER OF CONSTRAINED OPTIMIZATION CYCLES: 13
 
 TOTAL ENERGY = -196.208472858041
 
 
 CURRENT SPLINE LENGTH: 0.053 AMU^1/2*ANGSTROM
 IRC COORDINATE: 5.503 AMU^1/2*ANGSTROM

  ANGLE =       0.08  COS_ANGLE =       1.00


 IRC COORDINATES OF STEP 105 IN ANGSTROM

  NO.  ATOM        X              Y              Z        Z-ATOM   MASS   TYPE

    1  C        -1.571667       0.341326      -0.350457       6    12.011  QM
    2  C        -1.331204       1.454551       0.372482       6    12.011  QM
    3  C        -1.505644      -1.065433       0.176744       6    12.011  QM
    4  H        -1.070736       1.397296       1.437727       1     1.008  QM
    5  H        -1.389112       2.453249      -0.075464       1     1.008  QM
    6  H        -2.457047      -1.602387       0.003778       1     1.008  QM
    7  H        -1.826386       0.451216      -1.415821       1     1.008  QM
    8  H        -1.285678      -1.082386       1.257622       1     1.008  QM
    9  H        -0.712874      -1.638323      -0.341192       1     1.008  QM
   10  C         2.301406      -0.973975      -0.047880       6    12.011  QM
   11  C         2.102180       0.350380      -0.184491       6    12.011  QM
   12  H         2.036696       1.015493       0.685091       1     1.008  QM
   13  H         1.985308       0.816808      -1.170119       1     1.008  QM
   14  H         2.362837      -1.638866      -0.918619       1     1.008  QM
   15  H         2.411814      -1.440065       0.939179       1     1.008  QM


 RMSQ FORCE :   0.0001481  MAXIMUM :   0.0000100  CONVERGED :NO 
 MAX FORCE  :   0.0006393  MAXIMUM :   0.0000150  CONVERGED :NO 

 NUMBER OF CONSTRAINED OPTIMIZATION CYCLES: 15
 
 TOTAL ENERGY = -196.208505382968
 
 
 CURRENT SPLINE LENGTH: 0.053 AMU^1/2*ANGSTROM
 IRC COORDINATE: 5.556 AMU^1/2*ANGSTROM

  ANGLE =       0.07  COS_ANGLE =       1.00


 IRC COORDINATES OF STEP 106 IN ANGSTROM

  NO.  ATOM        X              Y              Z        Z-ATOM   MASS   TYPE

    1  C        -1.575457       0.342969      -0.350187       6    12.011  QM
    2  C        -1.338388       1.456766       0.373000       6    12.011  QM
    3  C        -1.507107      -1.063723       0.177027       6    12.011  QM
    4  H        -1.078979       1.400166       1.438535       1     1.008  QM
    5  H        -1.398232       2.455292      -0.075061       1     1.008  QM
    6  H        -2.457527      -1.602262       0.003590       1     1.008  QM
    7  H        -1.829377       0.452323      -1.415788       1     1.008  QM
    8  H        -1.287669      -1.080316       1.258027       1     1.008  QM
    9  H        -0.713112      -1.635183      -0.340568       1     1.008  QM
   10  C         2.310432      -0.976347      -0.048663       6    12.011  QM
   11  C         2.105469       0.347190      -0.184747       6    12.011  QM
   12  H         2.034140       1.011205       0.685220       1     1.008  QM
   13  H         1.989338       0.813899      -1.170327       1     1.008  QM
   14  H         2.377593      -1.640217      -0.919758       1     1.008  QM
   15  H         2.420052      -1.442703       0.938360       1     1.008  QM


 RMSQ FORCE :   0.0001424  MAXIMUM :   0.0000100  CONVERGED :NO 
 MAX FORCE  :   0.0006183  MAXIMUM :   0.0000150  CONVERGED :NO 

 NUMBER OF CONSTRAINED OPTIMIZATION CYCLES: 27
 
 TOTAL ENERGY = -196.208536681533
 
 
 CURRENT SPLINE LENGTH: 0.053 AMU^1/2*ANGSTROM
 IRC COORDINATE: 5.609 AMU^1/2*ANGSTROM

  ANGLE =       0.08  COS_ANGLE =       1.00


 IRC COORDINATES OF STEP 107 IN ANGSTROM

  NO.  ATOM        X              Y              Z        Z-ATOM   MASS   TYPE

    1  C        -1.579210       0.344629      -0.349960       6    12.011  QM
    2  C        -1.345632       1.458946       0.373565       6    12.011  QM
    3  C        -1.508509      -1.061941       0.177298       6    12.011  QM
    4  H        -1.087665       1.402947       1.439493       1     1.008  QM
    5  H        -1.406974       2.457337      -0.074571       1     1.008  QM
    6  H        -2.457821      -1.602248       0.003368       1     1.008  QM
    7  H        -1.831955       0.453474      -1.415890       1     1.008  QM
    8  H        -1.289754      -1.078119       1.258437       1     1.008  QM
    9  H        -0.713173      -1.631962      -0.339799       1     1.008  QM
   10  C         2.319480      -0.978714      -0.049405       6    12.011  QM
   11  C         2.108648       0.343945      -0.185039       6    12.011  QM
   12  H         2.031914       1.007004       0.685186       1     1.008  QM
   13  H         1.992999       0.810843      -1.170603       1     1.008  QM
   14  H         2.392002      -1.641598      -0.920814       1     1.008  QM
   15  H         2.428825      -1.445344       0.937511       1     1.008  QM


 RMSQ FORCE :   0.0001364  MAXIMUM :   0.0000100  CONVERGED :NO 
 MAX FORCE  :   0.0005977  MAXIMUM :   0.0000150  CONVERGED :NO 

 NUMBER OF CONSTRAINED OPTIMIZATION CYCLES: 15
 
 TOTAL ENERGY = -196.208566744782
 
 
 CURRENT SPLINE LENGTH: 0.053 AMU^1/2*ANGSTROM
 IRC COORDINATE: 5.662 AMU^1/2*ANGSTROM

  ANGLE =       0.08  COS_ANGLE =       1.00


 IRC COORDINATES OF STEP 108 IN ANGSTROM

  NO.  ATOM        X              Y              Z        Z-ATOM   MASS   TYPE

    1  C        -1.582826       0.346285      -0.349796       6    12.011  QM
    2  C        -1.352885       1.461095       0.374182       6    12.011  QM
    3  C        -1.510023      -1.060160       0.177620       6    12.011  QM
    4  H        -1.096533       1.405607       1.440531       1     1.008  QM
    5  H        -1.415708       2.459393      -0.073992       1     1.008  QM
    6  H        -2.458249      -1.602161       0.002927       1     1.008  QM
    7  H        -1.834134       0.454584      -1.416128       1     1.008  QM
    8  H        -1.292225      -1.075815       1.258959       1     1.008  QM
    9  H        -0.713245      -1.628807      -0.338719       1     1.008  QM
   10  C         2.328563      -0.981057      -0.050180       6    12.011  QM
   11  C         2.111832       0.340706      -0.185356       6    12.011  QM
   12  H         2.029706       1.002762       0.685149       1     1.008  QM
   13  H         1.996441       0.807774      -1.170881       1     1.008  QM
   14  H         2.406329      -1.642976      -0.921884       1     1.008  QM
   15  H         2.437699      -1.447882       0.936674       1     1.008  QM


 RMSQ FORCE :   0.0001309  MAXIMUM :   0.0000100  CONVERGED :NO 
 MAX FORCE  :   0.0005746  MAXIMUM :   0.0000150  CONVERGED :NO 

 NUMBER OF CONSTRAINED OPTIMIZATION CYCLES: 18
 
 TOTAL ENERGY = -196.208595625221
 
 
 CURRENT SPLINE LENGTH: 0.053 AMU^1/2*ANGSTROM
 IRC COORDINATE: 5.715 AMU^1/2*ANGSTROM

  ANGLE =       0.10  COS_ANGLE =       1.00


 IRC COORDINATES OF STEP 109 IN ANGSTROM

  NO.  ATOM        X              Y              Z        Z-ATOM   MASS   TYPE

    1  C        -1.586373       0.347985      -0.349574       6    12.011  QM
    2  C        -1.360065       1.463289       0.374738       6    12.011  QM
    3  C        -1.511254      -1.058331       0.177965       6    12.011  QM
    4  H        -1.105045       1.408362       1.441440       1     1.008  QM
    5  H        -1.424686       2.461465      -0.073475       1     1.008  QM
    6  H        -2.458331      -1.602119       0.002473       1     1.008  QM
    7  H        -1.836620       0.455782      -1.416216       1     1.008  QM
    8  H        -1.294463      -1.073501       1.259515       1     1.008  QM
    9  H        -0.712970      -1.625488      -0.337625       1     1.008  QM
   10  C         2.337639      -0.983421      -0.050990       6    12.011  QM
   11  C         2.114631       0.337348      -0.185653       6    12.011  QM
   12  H         2.025860       0.998123       0.685165       1     1.008  QM
   13  H         2.000419       0.804806      -1.171148       1     1.008  QM
   14  H         2.421910      -1.644076      -0.923053       1     1.008  QM
   15  H         2.445589      -1.450658       0.935814       1     1.008  QM


 RMSQ FORCE :   0.0001261  MAXIMUM :   0.0000100  CONVERGED :NO 
 MAX FORCE  :   0.0005525  MAXIMUM :   0.0000150  CONVERGED :NO 

 NUMBER OF CONSTRAINED OPTIMIZATION CYCLES: 18
 
 TOTAL ENERGY = -196.208623347348
 
 
 CURRENT SPLINE LENGTH: 0.053 AMU^1/2*ANGSTROM
 IRC COORDINATE: 5.768 AMU^1/2*ANGSTROM

  ANGLE =       0.08  COS_ANGLE =       1.00


 IRC COORDINATES OF STEP 110 IN ANGSTROM

  NO.  ATOM        X              Y              Z        Z-ATOM   MASS   TYPE

    1  C        -1.589766       0.349667      -0.349339       6    12.011  QM
    2  C        -1.367316       1.465513       0.375376       6    12.011  QM
    3  C        -1.512527      -1.056510       0.178310       6    12.011  QM
    4  H        -1.114212       1.411240       1.442578       1     1.008  QM
    5  H        -1.433377       2.463503      -0.073011       1     1.008  QM
    6  H        -2.458348      -1.602104       0.001699       1     1.008  QM
    7  H        -1.838331       0.456880      -1.416430       1     1.008  QM
    8  H        -1.297057      -1.071257       1.260137       1     1.008  QM
    9  H        -0.712547      -1.622124      -0.336328       1     1.008  QM
   10  C         2.346682      -0.985770      -0.051786       6    12.011  QM
   11  C         2.117412       0.333973      -0.186045       6    12.011  QM
   12  H         2.022109       0.993493       0.685015       1     1.008  QM
   13  H         2.004386       0.801734      -1.171541       1     1.008  QM
   14  H         2.437409      -1.645193      -0.924111       1     1.008  QM
   15  H         2.453600      -1.453332       0.934969       1     1.008  QM


 RMSQ FORCE :   0.0001211  MAXIMUM :   0.0000100  CONVERGED :NO 
 MAX FORCE  :   0.0005347  MAXIMUM :   0.0000150  CONVERGED :NO 

 NUMBER OF CONSTRAINED OPTIMIZATION CYCLES: 14
 
 TOTAL ENERGY = -196.208650003710
 
 
 CURRENT SPLINE LENGTH: 0.053 AMU^1/2*ANGSTROM
 IRC COORDINATE: 5.821 AMU^1/2*ANGSTROM

  ANGLE =       0.07  COS_ANGLE =       1.00


 IRC COORDINATES OF STEP 111 IN ANGSTROM

  NO.  ATOM        X              Y              Z        Z-ATOM   MASS   TYPE

    1  C        -1.593041       0.351374      -0.349124       6    12.011  QM
    2  C        -1.374521       1.467723       0.376016       6    12.011  QM
    3  C        -1.513752      -1.054653       0.178667       6    12.011  QM
    4  H        -1.123394       1.414042       1.443717       1     1.008  QM
    5  H        -1.442012       2.465545      -0.072508       1     1.008  QM
    6  H        -2.458314      -1.602014       0.000881       1     1.008  QM
    7  H        -1.839877       0.458057      -1.416661       1     1.008  QM
    8  H        -1.299705      -1.068946       1.260786       1     1.008  QM
    9  H        -0.712061      -1.618765      -0.334926       1     1.008  QM
   10  C         2.355802      -0.988103      -0.052580       6    12.011  QM
   11  C         2.119942       0.330529      -0.186441       6    12.011  QM
   12  H         2.017979       0.988751       0.684846       1     1.008  QM
   13  H         2.007932       0.798577      -1.171923       1     1.008  QM
   14  H         2.453113      -1.646234      -0.925164       1     1.008  QM
   15  H         2.461821      -1.455985       0.934115       1     1.008  QM


 RMSQ FORCE :   0.0001165  MAXIMUM :   0.0000100  CONVERGED :NO 
 MAX FORCE  :   0.0005154  MAXIMUM :   0.0000150  CONVERGED :NO 

 NUMBER OF CONSTRAINED OPTIMIZATION CYCLES: 12
 
 TOTAL ENERGY = -196.208675600046
 
 
 CURRENT SPLINE LENGTH: 0.053 AMU^1/2*ANGSTROM
 IRC COORDINATE: 5.874 AMU^1/2*ANGSTROM

  ANGLE =       0.09  COS_ANGLE =       1.00


 IRC COORDINATES OF STEP 112 IN ANGSTROM

  NO.  ATOM        X              Y              Z        Z-ATOM   MASS   TYPE

    1  C        -1.596122       0.353090      -0.348903       6    12.011  QM
    2  C        -1.381649       1.469872       0.376771       6    12.011  QM
    3  C        -1.515145      -1.052827       0.179003       6    12.011  QM
    4  H        -1.132790       1.416727       1.445041       1     1.008  QM
    5  H        -1.450334       2.467577      -0.071861       1     1.008  QM
    6  H        -2.458496      -1.601813      -0.000280       1     1.008  QM
    7  H        -1.840893       0.459315      -1.416970       1     1.008  QM
    8  H        -1.302890      -1.066742       1.261485       1     1.008  QM
    9  H        -0.711689      -1.615527      -0.333300       1     1.008  QM
   10  C         2.364994      -0.990341      -0.053274       6    12.011  QM
   11  C         2.122364       0.327072      -0.187041       6    12.011  QM
   12  H         2.013229       0.984048       0.684323       1     1.008  QM
   13  H         2.011626       0.795262      -1.172607       1     1.008  QM
   14  H         2.469342      -1.647280      -0.925954       1     1.008  QM
   15  H         2.469779      -1.458383       0.933484       1     1.008  QM


 RMSQ FORCE :   0.0001128  MAXIMUM :   0.0000100  CONVERGED :NO 
 MAX FORCE  :   0.0005005  MAXIMUM :   0.0000150  CONVERGED :NO 

 NUMBER OF CONSTRAINED OPTIMIZATION CYCLES: 19
 
 TOTAL ENERGY = -196.208700222095
 
 
 CURRENT SPLINE LENGTH: 0.053 AMU^1/2*ANGSTROM
 IRC COORDINATE: 5.927 AMU^1/2*ANGSTROM

  ANGLE =       0.09  COS_ANGLE =       1.00


 IRC COORDINATES OF STEP 113 IN ANGSTROM

  NO.  ATOM        X              Y              Z        Z-ATOM   MASS   TYPE

    1  C        -1.599142       0.354755      -0.348699       6    12.011  QM
    2  C        -1.388736       1.471993       0.377452       6    12.011  QM
    3  C        -1.516676      -1.050995       0.179472       6    12.011  QM
    4  H        -1.142395       1.419415       1.446327       1     1.008  QM
    5  H        -1.458404       2.469524      -0.071400       1     1.008  QM
    6  H        -2.458788      -1.601587      -0.001465       1     1.008  QM
    7  H        -1.841613       0.460441      -1.417335       1     1.008  QM
    8  H        -1.306394      -1.064470       1.262351       1     1.008  QM
    9  H        -0.711356      -1.612364      -0.331378       1     1.008  QM
   10  C         2.374182      -0.992547      -0.054116       6    12.011  QM
   11  C         2.124848       0.323654      -0.187536       6    12.011  QM
   12  H         2.008267       0.979105       0.684003       1     1.008  QM
   13  H         2.015790       0.792262      -1.173116       1     1.008  QM
   14  H         2.485812      -1.647974      -0.927024       1     1.008  QM
   15  H         2.477386      -1.461007       0.932615       1     1.008  QM


 RMSQ FORCE :   0.0001078  MAXIMUM :   0.0000100  CONVERGED :NO 
 MAX FORCE  :   0.0004796  MAXIMUM :   0.0000150  CONVERGED :NO 

 NUMBER OF CONSTRAINED OPTIMIZATION CYCLES: 11
 
 TOTAL ENERGY = -196.208723938351
 
 
 CURRENT SPLINE LENGTH: 0.053 AMU^1/2*ANGSTROM
 IRC COORDINATE: 5.980 AMU^1/2*ANGSTROM

  ANGLE =       0.20  COS_ANGLE =       0.98


 IRC COORDINATES OF STEP 114 IN ANGSTROM

  NO.  ATOM        X              Y              Z        Z-ATOM   MASS   TYPE

    1  C        -1.602191       0.356470      -0.348457       6    12.011  QM
    2  C        -1.396042       1.474213       0.378172       6    12.011  QM
    3  C        -1.517707      -1.049106       0.179894       6    12.011  QM
    4  H        -1.152142       1.422214       1.447648       1     1.008  QM
    5  H        -1.466973       2.471580      -0.070849       1     1.008  QM
    6  H        -2.458184      -1.601770      -0.003076       1     1.008  QM
    7  H        -1.842487       0.461593      -1.417642       1     1.008  QM
    8  H        -1.309834      -1.062116       1.263241       1     1.008  QM
    9  H        -0.710065      -1.608648      -0.329181       1     1.008  QM
   10  C         2.383092      -0.994864      -0.054917       6    12.011  QM
   11  C         2.127327       0.320137      -0.188103       6    12.011  QM
   12  H         2.003270       0.974061       0.683519       1     1.008  QM
   13  H         2.020249       0.789170      -1.173672       1     1.008  QM
   14  H         2.502096      -1.648766      -0.927959       1     1.008  QM
   15  H         2.484505      -1.463822       0.931747       1     1.008  QM


 RMSQ FORCE :   0.0001052  MAXIMUM :   0.0000100  CONVERGED :NO 
 MAX FORCE  :   0.0004641  MAXIMUM :   0.0000150  CONVERGED :NO 

 NUMBER OF CONSTRAINED OPTIMIZATION CYCLES: 3
 
 TOTAL ENERGY = -196.208746801565
 
 
 CURRENT SPLINE LENGTH: 0.053 AMU^1/2*ANGSTROM
 IRC COORDINATE: 6.033 AMU^1/2*ANGSTROM

  ANGLE =       0.15  COS_ANGLE =       0.99


 IRC COORDINATES OF STEP 115 IN ANGSTROM

  NO.  ATOM        X              Y              Z        Z-ATOM   MASS   TYPE

    1  C        -1.604809       0.358174      -0.348235       6    12.011  QM
    2  C        -1.403336       1.476410       0.378965       6    12.011  QM
    3  C        -1.518997      -1.047263       0.180364       6    12.011  QM
    4  H        -1.162609       1.425076       1.449193       1     1.008  QM
    5  H        -1.475110       2.473573      -0.070366       1     1.008  QM
    6  H        -2.458081      -1.601601      -0.004807       1     1.008  QM
    7  H        -1.842110       0.462766      -1.418140       1     1.008  QM
    8  H        -1.313712      -1.059861       1.264225       1     1.008  QM
    9  H        -0.709152      -1.605372      -0.326823       1     1.008  QM
   10  C         2.392135      -0.997080      -0.055732       6    12.011  QM
   11  C         2.129567       0.316596      -0.188751       6    12.011  QM
   12  H         1.998098       0.969007       0.682925       1     1.008  QM
   13  H         2.024055       0.785966      -1.174369       1     1.008  QM
   14  H         2.518450      -1.649483      -0.928880       1     1.008  QM
   15  H         2.492063      -1.466394       0.930928       1     1.008  QM


 RMSQ FORCE :   0.0001008  MAXIMUM :   0.0000100  CONVERGED :NO 
 MAX FORCE  :   0.0004500  MAXIMUM :   0.0000150  CONVERGED :NO 

 NUMBER OF CONSTRAINED OPTIMIZATION CYCLES: 13
 
 TOTAL ENERGY = -196.208768887106
 
 
 CURRENT SPLINE LENGTH: 0.053 AMU^1/2*ANGSTROM
 IRC COORDINATE: 6.086 AMU^1/2*ANGSTROM

  ANGLE =       0.14  COS_ANGLE =       0.99


 IRC COORDINATES OF STEP 116 IN ANGSTROM

  NO.  ATOM        X              Y              Z        Z-ATOM   MASS   TYPE

    1  C        -1.607204       0.359913      -0.348054       6    12.011  QM
    2  C        -1.410672       1.478596       0.379830       6    12.011  QM
    3  C        -1.520003      -1.045325       0.180849       6    12.011  QM
    4  H        -1.173374       1.427818       1.450872       1     1.008  QM
    5  H        -1.483305       2.475618      -0.069701       1     1.008  QM
    6  H        -2.457541      -1.601488      -0.006781       1     1.008  QM
    7  H        -1.841320       0.463964      -1.418732       1     1.008  QM
    8  H        -1.317671      -1.057441       1.265276       1     1.008  QM
    9  H        -0.707770      -1.601886      -0.324136       1     1.008  QM
   10  C         2.401067      -0.999313      -0.056521       6    12.011  QM
   11  C         2.131462       0.312948      -0.189493       6    12.011  QM
   12  H         1.992059       0.963763       0.682140       1     1.008  QM
   13  H         2.027897       0.782653      -1.175149       1     1.008  QM
   14  H         2.535253      -1.650135      -0.929682       1     1.008  QM
   15  H         2.499224      -1.468985       0.930160       1     1.008  QM


 RMSQ FORCE :   0.0000987  MAXIMUM :   0.0000100  CONVERGED :NO 
 MAX FORCE  :   0.0004400  MAXIMUM :   0.0000150  CONVERGED :NO 

 NUMBER OF CONSTRAINED OPTIMIZATION CYCLES: 14
 
 TOTAL ENERGY = -196.208790232085
 
 
 CURRENT SPLINE LENGTH: 0.053 AMU^1/2*ANGSTROM
 IRC COORDINATE: 6.138 AMU^1/2*ANGSTROM

  ANGLE =       0.15  COS_ANGLE =       0.99


 IRC COORDINATES OF STEP 117 IN ANGSTROM

  NO.  ATOM        X              Y              Z        Z-ATOM   MASS   TYPE

    1  C        -1.609690       0.361659      -0.347821       6    12.011  QM
    2  C        -1.417891       1.480741       0.380684       6    12.011  QM
    3  C        -1.521302      -1.043476       0.181311       6    12.011  QM
    4  H        -1.183984       1.430462       1.452478       1     1.008  QM
    5  H        -1.491139       2.477616      -0.069086       1     1.008  QM
    6  H        -2.457260      -1.601393      -0.008968       1     1.008  QM
    7  H        -1.840590       0.465275      -1.419221       1     1.008  QM
    8  H        -1.322098      -1.055233       1.266317       1     1.008  QM
    9  H        -0.706600      -1.598467      -0.321393       1     1.008  QM
   10  C         2.410127      -1.001458      -0.057248       6    12.011  QM
   11  C         2.133516       0.309342      -0.190302       6    12.011  QM
   12  H         1.986335       0.958575       0.681203       1     1.008  QM
   13  H         2.031623       0.779315      -1.176029       1     1.008  QM
   14  H         2.551907      -1.650744      -0.930329       1     1.008  QM
   15  H         2.506638      -1.471416       0.929455       1     1.008  QM


 RMSQ FORCE :   0.0000950  MAXIMUM :   0.0000100  CONVERGED :NO 
 MAX FORCE  :   0.0004216  MAXIMUM :   0.0000150  CONVERGED :NO 

 NUMBER OF CONSTRAINED OPTIMIZATION CYCLES: 23
 
 TOTAL ENERGY = -196.208810986783
 
 
 CURRENT SPLINE LENGTH: 0.053 AMU^1/2*ANGSTROM
 IRC COORDINATE: 6.191 AMU^1/2*ANGSTROM

  ANGLE =       0.12  COS_ANGLE =       0.99


 IRC COORDINATES OF STEP 118 IN ANGSTROM

  NO.  ATOM        X              Y              Z        Z-ATOM   MASS   TYPE

    1  C        -1.611914       0.363383      -0.347557       6    12.011  QM
    2  C        -1.425058       1.482911       0.381565       6    12.011  QM
    3  C        -1.522444      -1.041600       0.181816       6    12.011  QM
    4  H        -1.194796       1.433234       1.454193       1     1.008  QM
    5  H        -1.498940       2.479582      -0.068546       1     1.008  QM
    6  H        -2.456838      -1.601179      -0.011250       1     1.008  QM
    7  H        -1.839407       0.466506      -1.419742       1     1.008  QM
    8  H        -1.326499      -1.053064       1.267431       1     1.008  QM
    9  H        -0.705287      -1.595062      -0.318543       1     1.008  QM
   10  C         2.419071      -1.003568      -0.058014       6    12.011  QM
   11  C         2.135234       0.305667      -0.191161       6    12.011  QM
   12  H         1.979086       0.953030       0.680180       1     1.008  QM
   13  H         2.036091       0.776075      -1.176978       1     1.008  QM
   14  H         2.569683      -1.651008      -0.931001       1     1.008  QM
   15  H         2.512954      -1.473995       0.928731       1     1.008  QM


 RMSQ FORCE :   0.0000923  MAXIMUM :   0.0000100  CONVERGED :NO 
 MAX FORCE  :   0.0004140  MAXIMUM :   0.0000150  CONVERGED :NO 

 NUMBER OF CONSTRAINED OPTIMIZATION CYCLES: 19
 
 TOTAL ENERGY = -196.208831160378
 
 
 CURRENT SPLINE LENGTH: 0.053 AMU^1/2*ANGSTROM
 IRC COORDINATE: 6.244 AMU^1/2*ANGSTROM

  ANGLE =       0.10  COS_ANGLE =       1.00


 IRC COORDINATES OF STEP 119 IN ANGSTROM

  NO.  ATOM        X              Y              Z        Z-ATOM   MASS   TYPE

    1  C        -1.613827       0.365113      -0.347383       6    12.011  QM
    2  C        -1.432203       1.484994       0.382527       6    12.011  QM
    3  C        -1.523587      -1.039674       0.182403       6    12.011  QM
    4  H        -1.206108       1.435735       1.456067       1     1.008  QM
    5  H        -1.506404       2.481541      -0.067818       1     1.008  QM
    6  H        -2.456326      -1.600933      -0.013793       1     1.008  QM
    7  H        -1.837328       0.467767      -1.420451       1     1.008  QM
    8  H        -1.331399      -1.050668       1.268699       1     1.008  QM
    9  H        -0.703751      -1.591685      -0.315130       1     1.008  QM
   10  C         2.427946      -1.005639      -0.058769       6    12.011  QM
   11  C         2.136698       0.301978      -0.192138       6    12.011  QM
   12  H         1.971130       0.947385       0.678916       1     1.008  QM
   13  H         2.040626       0.772883      -1.178038       1     1.008  QM
   14  H         2.587830      -1.651141      -0.931556       1     1.008  QM
   15  H         2.518888      -1.476570       0.928018       1     1.008  QM


 RMSQ FORCE :   0.0000898  MAXIMUM :   0.0000100  CONVERGED :NO 
 MAX FORCE  :   0.0003955  MAXIMUM :   0.0000150  CONVERGED :NO 

 NUMBER OF CONSTRAINED OPTIMIZATION CYCLES: 14
 
 TOTAL ENERGY = -196.208850858438
 
 
 CURRENT SPLINE LENGTH: 0.053 AMU^1/2*ANGSTROM
 IRC COORDINATE: 6.297 AMU^1/2*ANGSTROM

  ANGLE =       0.17  COS_ANGLE =       0.99


 IRC COORDINATES OF STEP 120 IN ANGSTROM

  NO.  ATOM        X              Y              Z        Z-ATOM   MASS   TYPE

    1  C        -1.615525       0.366825      -0.347138       6    12.011  QM
    2  C        -1.439419       1.487110       0.383508       6    12.011  QM
    3  C        -1.524833      -1.037815       0.183009       6    12.011  QM
    4  H        -1.218058       1.438420       1.458059       1     1.008  QM
    5  H        -1.513623       2.483452      -0.067231       1     1.008  QM
    6  H        -2.455799      -1.600706      -0.016812       1     1.008  QM
    7  H        -1.834491       0.469012      -1.421173       1     1.008  QM
    8  H        -1.336965      -1.048502       1.270078       1     1.008  QM
    9  H        -0.702105      -1.588355      -0.311379       1     1.008  QM
   10  C         2.436725      -1.007652      -0.059541       6    12.011  QM
   11  C         2.138219       0.298289      -0.193186       6    12.011  QM
   12  H         1.963445       0.941702       0.677533       1     1.008  QM
   13  H         2.045140       0.769701      -1.179138       1     1.008  QM
   14  H         2.605688      -1.651163      -0.932057       1     1.008  QM
   15  H         2.524817      -1.479129       0.927230       1     1.008  QM


 RMSQ FORCE :   0.0000862  MAXIMUM :   0.0000100  CONVERGED :NO 
 MAX FORCE  :   0.0003853  MAXIMUM :   0.0000150  CONVERGED :NO 

 NUMBER OF CONSTRAINED OPTIMIZATION CYCLES: 14
 
 TOTAL ENERGY = -196.208870181415
 
 
 CURRENT SPLINE LENGTH: 0.053 AMU^1/2*ANGSTROM
 IRC COORDINATE: 6.350 AMU^1/2*ANGSTROM

  ANGLE =       0.14  COS_ANGLE =       0.99


 IRC COORDINATES OF STEP 121 IN ANGSTROM

  NO.  ATOM        X              Y              Z        Z-ATOM   MASS   TYPE

    1  C        -1.617181       0.368540      -0.346855       6    12.011  QM
    2  C        -1.446559       1.489177       0.384538       6    12.011  QM
    3  C        -1.526103      -1.035997       0.183632       6    12.011  QM
    4  H        -1.229998       1.440990       1.460086       1     1.008  QM
    5  H        -1.520652       2.485367      -0.066555       1     1.008  QM
    6  H        -2.455189      -1.600622      -0.020128       1     1.008  QM
    7  H        -1.831511       0.470308      -1.421862       1     1.008  QM
    8  H        -1.342896      -1.046382       1.271506       1     1.008  QM
    9  H        -0.700292      -1.584960      -0.307334       1     1.008  QM
   10  C         2.445364      -1.009609      -0.060245       6    12.011  QM
   11  C         2.139769       0.294634      -0.194402       6    12.011  QM
   12  H         1.954888       0.935947       0.675753       1     1.008  QM
   13  H         2.050691       0.766646      -1.180447       1     1.008  QM
   14  H         2.624286      -1.651062      -0.932310       1     1.008  QM
   15  H         2.529552      -1.481743       0.926556       1     1.008  QM


 RMSQ FORCE :   0.0000847  MAXIMUM :   0.0000100  CONVERGED :NO 
 MAX FORCE  :   0.0003765  MAXIMUM :   0.0000150  CONVERGED :NO 

 NUMBER OF CONSTRAINED OPTIMIZATION CYCLES: 10
 
 TOTAL ENERGY = -196.208889190800
 
 
 CURRENT SPLINE LENGTH: 0.053 AMU^1/2*ANGSTROM
 IRC COORDINATE: 6.403 AMU^1/2*ANGSTROM

  ANGLE =       0.20  COS_ANGLE =       0.98


 IRC COORDINATES OF STEP 122 IN ANGSTROM

  NO.  ATOM        X              Y              Z        Z-ATOM   MASS   TYPE

    1  C        -1.618591       0.370234      -0.346615       6    12.011  QM
    2  C        -1.453678       1.491207       0.385620       6    12.011  QM
    3  C        -1.527409      -1.034138       0.184280       6    12.011  QM
    4  H        -1.242256       1.443425       1.462223       1     1.008  QM
    5  H        -1.527571       2.487227      -0.065852       1     1.008  QM
    6  H        -2.454580      -1.600315      -0.023681       1     1.008  QM
    7  H        -1.827980       0.471613      -1.422626       1     1.008  QM
    8  H        -1.349158      -1.044224       1.272994       1     1.008  QM
    9  H        -0.698460      -1.581623      -0.303017       1     1.008  QM
   10  C         2.453998      -1.011531      -0.060939       6    12.011  QM
   11  C         2.141100       0.290951      -0.195670       6    12.011  QM
   12  H         1.946118       0.930079       0.673906       1     1.008  QM
   13  H         2.055833       0.763531      -1.181793       1     1.008  QM
   14  H         2.642810      -1.650794      -0.932498       1     1.008  QM
   15  H         2.534541      -1.484238       0.925890       1     1.008  QM


 RMSQ FORCE :   0.0000814  MAXIMUM :   0.0000100  CONVERGED :NO 
 MAX FORCE  :   0.0003569  MAXIMUM :   0.0000150  CONVERGED :NO 

 NUMBER OF CONSTRAINED OPTIMIZATION CYCLES: 18
 
 TOTAL ENERGY = -196.208907951544
 
 
 CURRENT SPLINE LENGTH: 0.053 AMU^1/2*ANGSTROM
 IRC COORDINATE: 6.456 AMU^1/2*ANGSTROM
 
 
 
 
 ***************************************
 *** MOLECULAR GEOMETRY OPTIMIZATION ***
 ***************************************
 
 *** ACTIVE DEGREES OF FREEDOM: 39 ***
 
 HYPERSPHERE RADIUS: 0.1000006962
 
 *** ENTERING OPTIMIZATION CYCLE: 1 ***
 
 
 RMSQ FORCE :   0.0005705  MAXIMUM :   0.0000100  CONVERGED : NO
 MAX FORCE  :   0.0016730  MAXIMUM :   0.0000150  CONVERGED : NO
 
 LAMBDA ITERATION CONVERGED IN 17 CYCLES

  |TANGENTIAL STEP| =   0.050000  |PARALLEL STEP| =   0.013398
 
 HYPERSPHERE RADIUS: 0.1000006962


 COORDINATES OF OPTIMIZATION STEP 1 IN ANGSTROM

  NO.  ATOM        X              Y              Z        Z-ATOM   MASS   TYPE

    1  C        -1.623063       0.371871      -0.346805       6    12.011  QM
    2  C        -1.459037       1.494608       0.386645       6    12.011  QM
    3  C        -1.530587      -1.034929       0.184911       6    12.011  QM
    4  H        -1.245446       1.444733       1.462917       1     1.008  QM
    5  H        -1.531148       2.490272      -0.066146       1     1.008  QM
    6  H        -2.456301      -1.601234      -0.024101       1     1.008  QM
    7  H        -1.829695       0.472681      -1.423515       1     1.008  QM
    8  H        -1.350654      -1.043223       1.273173       1     1.008  QM
    9  H        -0.699472      -1.579499      -0.301961       1     1.008  QM
   10  C         2.463528      -1.013928      -0.061381       6    12.011  QM
   11  C         2.144839       0.289088      -0.196488       6    12.011  QM
   12  H         1.935645       0.924251       0.671417       1     1.008  QM
   13  H         2.061863       0.762832      -1.182548       1     1.008  QM
   14  H         2.659001      -1.649140      -0.932007       1     1.008  QM
   15  H         2.533894      -1.486927       0.926234       1     1.008  QM


 
 NEW SCF-ENERGY CALCULATED IN 24 CYCLES
 

 TOTAL ENERGY    =       -196.208903425
 
 *** ENTERING OPTIMIZATION CYCLE: 2 ***
 

 COSANG =        -0.045773167
 
 RMSQ FORCE :   0.0003575  MAXIMUM :   0.0000100  CONVERGED : NO
 MAX FORCE  :   0.0009994  MAXIMUM :   0.0000150  CONVERGED : NO
 RMSQ DR    :   0.0082889  MAXIMUM :   0.0000400  CONVERGED : NO
 MAX DR     :   0.0224331  MAXIMUM :   0.0000600  CONVERGED : NO
 
 LAMBDA ITERATION CONVERGED IN 4 CYCLES

  |TANGENTIAL STEP| =   0.040000  |PARALLEL STEP| =   0.008349
 
 HYPERSPHERE RADIUS: 0.1000006962


 COORDINATES OF OPTIMIZATION STEP 2 IN ANGSTROM

  NO.  ATOM        X              Y              Z        Z-ATOM   MASS   TYPE

    1  C        -1.622569       0.371663      -0.345553       6    12.011  QM
    2  C        -1.458959       1.492688       0.385624       6    12.011  QM
    3  C        -1.530532      -1.032387       0.184353       6    12.011  QM
    4  H        -1.249769       1.446919       1.462090       1     1.008  QM
    5  H        -1.533243       2.484748      -0.064269       1     1.008  QM
    6  H        -2.454278      -1.598860      -0.023490       1     1.008  QM
    7  H        -1.831381       0.472758      -1.419211       1     1.008  QM
    8  H        -1.353649      -1.044033       1.274113       1     1.008  QM
    9  H        -0.699246      -1.580129      -0.303831       1     1.008  QM
   10  C         2.462669      -1.012701      -0.061278       6    12.011  QM
   11  C         2.144387       0.287752      -0.196779       6    12.011  QM
   12  H         1.938029       0.927634       0.676767       1     1.008  QM
   13  H         2.066745       0.760491      -1.182156       1     1.008  QM
   14  H         2.664378      -1.652205      -0.933763       1     1.008  QM
   15  H         2.538260      -1.486226       0.923347       1     1.008  QM


 
 NEW SCF-ENERGY CALCULATED IN 30 CYCLES
 

 TOTAL ENERGY    =       -196.208870102
 
 *** ENTERING OPTIMIZATION CYCLE: 3 ***
 

 COSANG =        -0.391605894
 
 RMSQ FORCE :   0.0009961  MAXIMUM :   0.0000100  CONVERGED : NO
 MAX FORCE  :   0.0024565  MAXIMUM :   0.0000150  CONVERGED : NO
 RMSQ DR    :   0.0065432  MAXIMUM :   0.0000400  CONVERGED : NO
 MAX DR     :   0.0160436  MAXIMUM :   0.0000600  CONVERGED : NO
 
 LAMBDA ITERATION CONVERGED IN 9 CYCLES

  |TANGENTIAL STEP| =   0.032000  |PARALLEL STEP| =   0.005258
 
 HYPERSPHERE RADIUS: 0.1000006962


 COORDINATES OF OPTIMIZATION STEP 3 IN ANGSTROM

  NO.  ATOM        X              Y              Z        Z-ATOM   MASS   TYPE

    1  C        -1.621387       0.372273      -0.346143       6    12.011  QM
    2  C        -1.460493       1.493021       0.386253       6    12.011  QM
    3  C        -1.529311      -1.032772       0.184772       6    12.011  QM
    4  H        -1.251300       1.445791       1.463389       1     1.008  QM
    5  H        -1.533133       2.490831      -0.064526       1     1.008  QM
    6  H        -2.456311      -1.602086      -0.024964       1     1.008  QM
    7  H        -1.827448       0.473450      -1.423528       1     1.008  QM
    8  H        -1.354410      -1.042766       1.274025       1     1.008  QM
    9  H        -0.699036      -1.579067      -0.300068       1     1.008  QM
   10  C         2.462981      -1.012595      -0.061427       6    12.011  QM
   11  C         2.143890       0.287036      -0.196774       6    12.011  QM
   12  H         1.938309       0.923280       0.671955       1     1.008  QM
   13  H         2.061522       0.760983      -1.182578       1     1.008  QM
   14  H         2.660910      -1.651040      -0.933045       1     1.008  QM
   15  H         2.538606      -1.487650       0.925213       1     1.008  QM


 
 NEW SCF-ENERGY CALCULATED IN 28 CYCLES
 

 TOTAL ENERGY    =       -196.208918378
 
 *** ENTERING OPTIMIZATION CYCLE: 4 ***
 

 COSANG =        -0.435566171
 
 RMSQ FORCE :   0.0003155  MAXIMUM :   0.0000100  CONVERGED : NO
 MAX FORCE  :   0.0008564  MAXIMUM :   0.0000150  CONVERGED : NO
 RMSQ DR    :   0.0051929  MAXIMUM :   0.0000400  CONVERGED : NO
 MAX DR     :   0.0115893  MAXIMUM :   0.0000600  CONVERGED : NO
 
 LAMBDA ITERATION CONVERGED IN 10 CYCLES

  |TANGENTIAL STEP| =   0.050000  |PARALLEL STEP| =   0.013397
 
 HYPERSPHERE RADIUS: 0.1000006962


 COORDINATES OF OPTIMIZATION STEP 4 IN ANGSTROM

  NO.  ATOM        X              Y              Z        Z-ATOM   MASS   TYPE

    1  C        -1.617835       0.371279      -0.346596       6    12.011  QM
    2  C        -1.460204       1.493465       0.387228       6    12.011  QM
    3  C        -1.527625      -1.032010       0.185143       6    12.011  QM
    4  H        -1.256519       1.446110       1.465525       1     1.008  QM
    5  H        -1.535296       2.487925      -0.066779       1     1.008  QM
    6  H        -2.452021      -1.597731      -0.029868       1     1.008  QM
    7  H        -1.820780       0.471955      -1.423882       1     1.008  QM
    8  H        -1.355721      -1.041472       1.274807       1     1.008  QM
    9  H        -0.694200      -1.577618      -0.297260       1     1.008  QM
   10  C         2.461527      -1.014216      -0.061920       6    12.011  QM
   11  C         2.139596       0.287773      -0.196977       6    12.011  QM
   12  H         1.933652       0.924308       0.671017       1     1.008  QM
   13  H         2.061272       0.760731      -1.183962       1     1.008  QM
   14  H         2.662583      -1.648445      -0.931899       1     1.008  QM
   15  H         2.537366      -1.486030       0.925820       1     1.008  QM


 
 NEW SCF-ENERGY CALCULATED IN 20 CYCLES
 

 TOTAL ENERGY    =       -196.208915410
 
 *** ENTERING OPTIMIZATION CYCLE: 5 ***
 

 COSANG =         0.736338980
 
 RMSQ FORCE :   0.0003285  MAXIMUM :   0.0000100  CONVERGED : NO
 MAX FORCE  :   0.0009891  MAXIMUM :   0.0000150  CONVERGED : NO
 RMSQ DR    :   0.0082888  MAXIMUM :   0.0000400  CONVERGED : NO
 MAX DR     :   0.0257318  MAXIMUM :   0.0000600  CONVERGED : NO
 
 LAMBDA ITERATION CONVERGED IN 9 CYCLES

  |TANGENTIAL STEP| =   0.040000  |PARALLEL STEP| =   0.008348
 
 HYPERSPHERE RADIUS: 0.1000006962


 COORDINATES OF OPTIMIZATION STEP 5 IN ANGSTROM

  NO.  ATOM        X              Y              Z        Z-ATOM   MASS   TYPE

    1  C        -1.620633       0.372044      -0.346366       6    12.011  QM
    2  C        -1.460945       1.493130       0.386686       6    12.011  QM
    3  C        -1.528923      -1.032316       0.184775       6    12.011  QM
    4  H        -1.253918       1.445646       1.464140       1     1.008  QM
    5  H        -1.534760       2.489141      -0.064722       1     1.008  QM
    6  H        -2.454257      -1.600309      -0.026692       1     1.008  QM
    7  H        -1.825741       0.473185      -1.423178       1     1.008  QM
    8  H        -1.355094      -1.042121       1.274235       1     1.008  QM
    9  H        -0.697121      -1.578332      -0.299323       1     1.008  QM
   10  C         2.462715      -1.013378      -0.061443       6    12.011  QM
   11  C         2.143281       0.287264      -0.197011       6    12.011  QM
   12  H         1.939414       0.924681       0.672062       1     1.008  QM
   13  H         2.060827       0.760100      -1.183181       1     1.008  QM
   14  H         2.660194      -1.651179      -0.932406       1     1.008  QM
   15  H         2.540356      -1.486471       0.925381       1     1.008  QM


 
 NEW SCF-ENERGY CALCULATED IN 19 CYCLES
 

 TOTAL ENERGY    =       -196.208926218
 
 *** ENTERING OPTIMIZATION CYCLE: 6 ***
 

 COSANG =         0.794436731
 
 RMSQ FORCE :   0.0000415  MAXIMUM :   0.0000100  CONVERGED : NO
 MAX FORCE  :   0.0001240  MAXIMUM :   0.0000150  CONVERGED : NO
 RMSQ DR    :   0.0065431  MAXIMUM :   0.0000400  CONVERGED : NO
 MAX DR     :   0.0202679  MAXIMUM :   0.0000600  CONVERGED : NO
 
 LAMBDA ITERATION CONVERGED IN 8 CYCLES

  |TANGENTIAL STEP| =   0.050000  |PARALLEL STEP| =   0.013397
 
 HYPERSPHERE RADIUS: 0.1000006962
 
 *** SCFTOL TIGHTEN TO 0.750E-09 ***


 COORDINATES OF OPTIMIZATION STEP 6 IN ANGSTROM

  NO.  ATOM        X              Y              Z        Z-ATOM   MASS   TYPE

    1  C        -1.617081       0.371702      -0.346403       6    12.011  QM
    2  C        -1.459907       1.493302       0.386794       6    12.011  QM
    3  C        -1.527090      -1.032424       0.185325       6    12.011  QM
    4  H        -1.256312       1.446405       1.465012       1     1.008  QM
    5  H        -1.532442       2.489078      -0.065659       1     1.008  QM
    6  H        -2.452093      -1.600111      -0.028797       1     1.008  QM
    7  H        -1.818693       0.472435      -1.424092       1     1.008  QM
    8  H        -1.356198      -1.042089       1.275317       1     1.008  QM
    9  H        -0.694008      -1.578550      -0.296479       1     1.008  QM
   10  C         2.460635      -1.013118      -0.061934       6    12.011  QM
   11  C         2.139052       0.287216      -0.197085       6    12.011  QM
   12  H         1.929239       0.922793       0.671654       1     1.008  QM
   13  H         2.061204       0.761416      -1.183178       1     1.008  QM
   14  H         2.664008      -1.648807      -0.932915       1     1.008  QM
   15  H         2.533835      -1.487446       0.924802       1     1.008  QM


 
 NEW SCF-ENERGY CALCULATED IN 26 CYCLES
 

 TOTAL ENERGY    =       -196.208924873
 
 *** LAST STEP WAS REJECTED ***
 
 LAMBDA ITERATION CONVERGED IN 8 CYCLES

  |TANGENTIAL STEP| =   0.025000  |PARALLEL STEP| =   0.003175
 
 HYPERSPHERE RADIUS: 0.1000006962


 COORDINATES OF OPTIMIZATION STEP 6 IN ANGSTROM

  NO.  ATOM        X              Y              Z        Z-ATOM   MASS   TYPE

    1  C        -1.618921       0.371901      -0.346360       6    12.011  QM
    2  C        -1.460671       1.493298       0.386790       6    12.011  QM
    3  C        -1.528083      -1.032300       0.185063       6    12.011  QM
    4  H        -1.255536       1.446117       1.464670       1     1.008  QM
    5  H        -1.533921       2.489166      -0.065261       1     1.008  QM
    6  H        -2.453213      -1.600101      -0.027935       1     1.008  QM
    7  H        -1.822152       0.472815      -1.423663       1     1.008  QM
    8  H        -1.355826      -1.042075       1.274789       1     1.008  QM
    9  H        -0.695567      -1.578289      -0.297805       1     1.008  QM
   10  C         2.461996      -1.013350      -0.061707       6    12.011  QM
   11  C         2.141227       0.287146      -0.197091       6    12.011  QM
   12  H         1.934162       0.923547       0.671681       1     1.008  QM
   13  H         2.061313       0.760670      -1.183281       1     1.008  QM
   14  H         2.662726      -1.649906      -0.932632       1     1.008  QM
   15  H         2.537290      -1.487017       0.925137       1     1.008  QM


 
 NEW SCF-ENERGY CALCULATED IN 20 CYCLES
 

 TOTAL ENERGY    =       -196.208926316
 
 *** ENTERING OPTIMIZATION CYCLE: 7 ***
 

 COSANG =         0.022825499
 
 RMSQ FORCE :   0.0000159  MAXIMUM :   0.0000100  CONVERGED : NO
 MAX FORCE  :   0.0000435  MAXIMUM :   0.0000150  CONVERGED : NO
 RMSQ DR    :   0.0040354  MAXIMUM :   0.0000400  CONVERGED : NO
 MAX DR     :   0.0123990  MAXIMUM :   0.0000600  CONVERGED : NO
 
 LAMBDA ITERATION CONVERGED IN 6 CYCLES

  |TANGENTIAL STEP| =   0.050000  |PARALLEL STEP| =   0.013397
 
 HYPERSPHERE RADIUS: 0.1000006962
 
 *** SCFTOL TIGHTEN TO 0.250E-09 ***


 COORDINATES OF OPTIMIZATION STEP 7 IN ANGSTROM

  NO.  ATOM        X              Y              Z        Z-ATOM   MASS   TYPE

    1  C        -1.622231       0.372000      -0.346545       6    12.011  QM
    2  C        -1.460753       1.493295       0.386758       6    12.011  QM
    3  C        -1.529944      -1.032907       0.184460       6    12.011  QM
    4  H        -1.251292       1.444729       1.463658       1     1.008  QM
    5  H        -1.534765       2.488786      -0.064502       1     1.008  QM
    6  H        -2.455023      -1.600114      -0.025781       1     1.008  QM
    7  H        -1.828747       0.473249      -1.422755       1     1.008  QM
    8  H        -1.353699      -1.042484       1.273455       1     1.008  QM
    9  H        -0.698454      -1.578585      -0.301053       1     1.008  QM
   10  C         2.463093      -1.013694      -0.061056       6    12.011  QM
   11  C         2.145277       0.288036      -0.196951       6    12.011  QM
   12  H         1.945337       0.926620       0.672050       1     1.008  QM
   13  H         2.059218       0.759785      -1.183276       1     1.008  QM
   14  H         2.655152      -1.652191      -0.931831       1     1.008  QM
   15  H         2.542802      -1.485286       0.926075       1     1.008  QM


 
 NEW SCF-ENERGY CALCULATED IN 27 CYCLES
 

 TOTAL ENERGY    =       -196.208923186
 
 *** LAST STEP WAS REJECTED ***
 
 LAMBDA ITERATION CONVERGED IN 6 CYCLES

  |TANGENTIAL STEP| =   0.025000  |PARALLEL STEP| =   0.003175
 
 HYPERSPHERE RADIUS: 0.1000006962


 COORDINATES OF OPTIMIZATION STEP 7 IN ANGSTROM

  NO.  ATOM        X              Y              Z        Z-ATOM   MASS   TYPE

    1  C        -1.620596       0.372024      -0.346469       6    12.011  QM
    2  C        -1.460962       1.493358       0.386813       6    12.011  QM
    3  C        -1.529026      -1.032530       0.184801       6    12.011  QM
    4  H        -1.253876       1.445426       1.464231       1     1.008  QM
    5  H        -1.534577       2.489013      -0.064805       1     1.008  QM
    6  H        -2.453987      -1.600092      -0.026983       1     1.008  QM
    7  H        -1.825253       0.473090      -1.423228       1     1.008  QM
    8  H        -1.354995      -1.042137       1.274181       1     1.008  QM
    9  H        -0.696860      -1.578296      -0.299192       1     1.008  QM
   10  C         2.462828      -1.013600      -0.061414       6    12.011  QM
   11  C         2.143250       0.287461      -0.197067       6    12.011  QM
   12  H         1.939305       0.924842       0.671804       1     1.008  QM
   13  H         2.060387       0.760135      -1.183291       1     1.008  QM
   14  H         2.659599      -1.651016      -0.932211       1     1.008  QM
   15  H         2.540166      -1.486250       0.925548       1     1.008  QM


 
 NEW SCF-ENERGY CALCULATED IN 24 CYCLES
 

 TOTAL ENERGY    =       -196.208925820
 
 *** ENTERING OPTIMIZATION CYCLE: 8 ***
 

 COSANG =        -0.621299996
 
 RMSQ FORCE :   0.0000790  MAXIMUM :   0.0000100  CONVERGED : NO
 MAX FORCE  :   0.0002022  MAXIMUM :   0.0000150  CONVERGED : NO
 RMSQ DR    :   0.0040354  MAXIMUM :   0.0000400  CONVERGED : NO
 MAX DR     :   0.0121313  MAXIMUM :   0.0000600  CONVERGED : NO
 
 LAMBDA ITERATION CONVERGED IN 5 CYCLES

  |TANGENTIAL STEP| =   0.020000  |PARALLEL STEP| =   0.002020
 
 HYPERSPHERE RADIUS: 0.1000006962


 COORDINATES OF OPTIMIZATION STEP 8 IN ANGSTROM

  NO.  ATOM        X              Y              Z        Z-ATOM   MASS   TYPE

    1  C        -1.620197       0.371871      -0.345784       6    12.011  QM
    2  C        -1.460704       1.491999       0.386362       6    12.011  QM
    3  C        -1.528608      -1.031217       0.184607       6    12.011  QM
    4  H        -1.255406       1.446269       1.464270       1     1.008  QM
    5  H        -1.535791       2.489535      -0.065149       1     1.008  QM
    6  H        -2.455474      -1.600343      -0.027144       1     1.008  QM
    7  H        -1.826607       0.473337      -1.423123       1     1.008  QM
    8  H        -1.356446      -1.042375       1.274219       1     1.008  QM
    9  H        -0.698266      -1.577885      -0.299291       1     1.008  QM
   10  C         2.462091      -1.012681      -0.061494       6    12.011  QM
   11  C         2.142916       0.286759      -0.196941       6    12.011  QM
   12  H         1.941150       0.924406       0.671690       1     1.008  QM
   13  H         2.062685       0.759795      -1.183424       1     1.008  QM
   14  H         2.661937      -1.651509      -0.932431       1     1.008  QM
   15  H         2.542078      -1.486737       0.925404       1     1.008  QM


 
 NEW SCF-ENERGY CALCULATED IN 27 CYCLES
 

 TOTAL ENERGY    =       -196.208913834
 
 *** ENTERING OPTIMIZATION CYCLE: 9 ***
 

 COSANG =        -0.980020580
 
 RMSQ FORCE :   0.0003643  MAXIMUM :   0.0000100  CONVERGED : NO
 MAX FORCE  :   0.0008847  MAXIMUM :   0.0000150  CONVERGED : NO
 RMSQ DR    :   0.0032189  MAXIMUM :   0.0000400  CONVERGED : NO
 MAX DR     :   0.0110644  MAXIMUM :   0.0000600  CONVERGED : NO
 
 LAMBDA ITERATION CONVERGED IN 11 CYCLES

  |TANGENTIAL STEP| =   0.016000  |PARALLEL STEP| =   0.001288
 
 HYPERSPHERE RADIUS: 0.1000006962


 COORDINATES OF OPTIMIZATION STEP 9 IN ANGSTROM

  NO.  ATOM        X              Y              Z        Z-ATOM   MASS   TYPE

    1  C        -1.619654       0.371952      -0.345959       6    12.011  QM
    2  C        -1.460834       1.492953       0.386554       6    12.011  QM
    3  C        -1.528365      -1.032043       0.184821       6    12.011  QM
    4  H        -1.255523       1.446678       1.464457       1     1.008  QM
    5  H        -1.534424       2.489695      -0.065502       1     1.008  QM
    6  H        -2.454351      -1.600778      -0.027673       1     1.008  QM
    7  H        -1.823986       0.473060      -1.423478       1     1.008  QM
    8  H        -1.356046      -1.042630       1.274511       1     1.008  QM
    9  H        -0.696776      -1.578032      -0.298627       1     1.008  QM
   10  C         2.462182      -1.013041      -0.061623       6    12.011  QM
   11  C         2.142202       0.286937      -0.197007       6    12.011  QM
   12  H         1.937306       0.923810       0.671670       1     1.008  QM
   13  H         2.061788       0.760298      -1.183311       1     1.008  QM
   14  H         2.662137      -1.650816      -0.932688       1     1.008  QM
   15  H         2.539355      -1.487099       0.925233       1     1.008  QM


 
 NEW SCF-ENERGY CALCULATED IN 26 CYCLES
 

 TOTAL ENERGY    =       -196.208923366
 
 *** ENTERING OPTIMIZATION CYCLE: 10 ***
 

 COSANG =         0.990335225
 
 RMSQ FORCE :   0.0002062  MAXIMUM :   0.0000100  CONVERGED : NO
 MAX FORCE  :   0.0005427  MAXIMUM :   0.0000150  CONVERGED : NO
 RMSQ DR    :   0.0025703  MAXIMUM :   0.0000400  CONVERGED : NO
 MAX DR     :   0.0082280  MAXIMUM :   0.0000600  CONVERGED : NO
 
 LAMBDA ITERATION CONVERGED IN 7 CYCLES

  |TANGENTIAL STEP| =   0.032000  |PARALLEL STEP| =   0.005258
 
 HYPERSPHERE RADIUS: 0.1000006962


 COORDINATES OF OPTIMIZATION STEP 10 IN ANGSTROM

  NO.  ATOM        X              Y              Z        Z-ATOM   MASS   TYPE

    1  C        -1.619345       0.371329      -0.347303       6    12.011  QM
    2  C        -1.460190       1.491351       0.386890       6    12.011  QM
    3  C        -1.528576      -1.030148       0.185210       6    12.011  QM
    4  H        -1.255170       1.442405       1.464420       1     1.008  QM
    5  H        -1.538825       2.485121      -0.063279       1     1.008  QM
    6  H        -2.452228      -1.594660      -0.026755       1     1.008  QM
    7  H        -1.827093       0.472735      -1.421967       1     1.008  QM
    8  H        -1.356199      -1.038806       1.274514       1     1.008  QM
    9  H        -0.696553      -1.578348      -0.297788       1     1.008  QM
   10  C         2.461667      -1.013877      -0.061692       6    12.011  QM
   11  C         2.141758       0.287585      -0.196963       6    12.011  QM
   12  H         1.940037       0.925573       0.672695       1     1.008  QM
   13  H         2.063689       0.760229      -1.183114       1     1.008  QM
   14  H         2.663006      -1.648808      -0.931397       1     1.008  QM
   15  H         2.541405      -1.485094       0.924947       1     1.008  QM


 
 NEW SCF-ENERGY CALCULATED IN 20 CYCLES
 

 TOTAL ENERGY    =       -196.208902912
 
 *** ENTERING OPTIMIZATION CYCLE: 11 ***
 

 COSANG =        -0.913038272
 
 RMSQ FORCE :   0.0005174  MAXIMUM :   0.0000100  CONVERGED : NO
 MAX FORCE  :   0.0015542  MAXIMUM :   0.0000150  CONVERGED : NO
 RMSQ DR    :   0.0051928  MAXIMUM :   0.0000400  CONVERGED : NO
 MAX DR     :   0.0139248  MAXIMUM :   0.0000600  CONVERGED : NO
 
 LAMBDA ITERATION CONVERGED IN 8 CYCLES

  |TANGENTIAL STEP| =   0.025600  |PARALLEL STEP| =   0.003332
 
 HYPERSPHERE RADIUS: 0.1000006962


 COORDINATES OF OPTIMIZATION STEP 11 IN ANGSTROM

  NO.  ATOM        X              Y              Z        Z-ATOM   MASS   TYPE

    1  C        -1.619724       0.371757      -0.346461       6    12.011  QM
    2  C        -1.460730       1.493125       0.386817       6    12.011  QM
    3  C        -1.528697      -1.032007       0.184950       6    12.011  QM
    4  H        -1.255087       1.445454       1.464424       1     1.008  QM
    5  H        -1.535499       2.487495      -0.065097       1     1.008  QM
    6  H        -2.452700      -1.598263      -0.027729       1     1.008  QM
    7  H        -1.824388       0.472796      -1.422552       1     1.008  QM
    8  H        -1.355631      -1.041803       1.274359       1     1.008  QM
    9  H        -0.696059      -1.578163      -0.298642       1     1.008  QM
   10  C         2.462398      -1.013798      -0.061609       6    12.011  QM
   11  C         2.142150       0.287464      -0.197099       6    12.011  QM
   12  H         1.937358       0.924683       0.672070       1     1.008  QM
   13  H         2.061826       0.760326      -1.183237       1     1.008  QM
   14  H         2.661913      -1.649753      -0.931923       1     1.008  QM
   15  H         2.539340      -1.486027       0.925172       1     1.008  QM


 
 NEW SCF-ENERGY CALCULATED IN 16 CYCLES
 

 TOTAL ENERGY    =       -196.208921284
 
 *** ENTERING OPTIMIZATION CYCLE: 12 ***
 

 COSANG =         0.984979640
 
 RMSQ FORCE :   0.0002922  MAXIMUM :   0.0000100  CONVERGED : NO
 MAX FORCE  :   0.0008568  MAXIMUM :   0.0000150  CONVERGED : NO
 RMSQ DR    :   0.0041339  MAXIMUM :   0.0000400  CONVERGED : NO
 MAX DR     :   0.0148803  MAXIMUM :   0.0000600  CONVERGED : NO
 
 LAMBDA ITERATION CONVERGED IN 13 CYCLES

  |TANGENTIAL STEP| =   0.050000  |PARALLEL STEP| =   0.013397
 
 HYPERSPHERE RADIUS: 0.1000006962


 COORDINATES OF OPTIMIZATION STEP 12 IN ANGSTROM

  NO.  ATOM        X              Y              Z        Z-ATOM   MASS   TYPE

    1  C        -1.620016       0.372240      -0.348091       6    12.011  QM
    2  C        -1.461387       1.490805       0.387189       6    12.011  QM
    3  C        -1.527634      -1.030295       0.184852       6    12.011  QM
    4  H        -1.254867       1.440644       1.464807       1     1.008  QM
    5  H        -1.537531       2.490476      -0.060161       1     1.008  QM
    6  H        -2.454867      -1.600587      -0.025043       1     1.008  QM
    7  H        -1.827025       0.474094      -1.425596       1     1.008  QM
    8  H        -1.355526      -1.037174       1.274736       1     1.008  QM
    9  H        -0.696825      -1.578320      -0.296816       1     1.008  QM
   10  C         2.461293      -1.012861      -0.061071       6    12.011  QM
   11  C         2.143428       0.286849      -0.196884       6    12.011  QM
   12  H         1.949754       0.926540       0.671886       1     1.008  QM
   13  H         2.054525       0.758122      -1.183603       1     1.008  QM
   14  H         2.651878      -1.654155      -0.932457       1     1.008  QM
   15  H         2.548137      -1.485235       0.926276       1     1.008  QM


 
 NEW SCF-ENERGY CALCULATED IN 31 CYCLES
 

 TOTAL ENERGY    =       -196.208908169
 
 *** ENTERING OPTIMIZATION CYCLE: 13 ***
 

 COSANG =        -0.964805901
 
 RMSQ FORCE :   0.0004260  MAXIMUM :   0.0000100  CONVERGED : NO
 MAX FORCE  :   0.0011711  MAXIMUM :   0.0000150  CONVERGED : NO
 RMSQ DR    :   0.0082888  MAXIMUM :   0.0000400  CONVERGED : NO
 MAX DR     :   0.0304738  MAXIMUM :   0.0000600  CONVERGED : NO
 
 LAMBDA ITERATION CONVERGED IN 10 CYCLES

  |TANGENTIAL STEP| =   0.040000  |PARALLEL STEP| =   0.008348
 
 HYPERSPHERE RADIUS: 0.1000006962


 COORDINATES OF OPTIMIZATION STEP 13 IN ANGSTROM

  NO.  ATOM        X              Y              Z        Z-ATOM   MASS   TYPE

    1  C        -1.619851       0.372035      -0.346849       6    12.011  QM
    2  C        -1.461032       1.492444       0.386858       6    12.011  QM
    3  C        -1.528369      -1.031583       0.185026       6    12.011  QM
    4  H        -1.255067       1.444385       1.464580       1     1.008  QM
    5  H        -1.535326       2.489742      -0.063705       1     1.008  QM
    6  H        -2.454450      -1.600343      -0.026693       1     1.008  QM
    7  H        -1.824816       0.473282      -1.424226       1     1.008  QM
    8  H        -1.355899      -1.040472       1.274758       1     1.008  QM
    9  H        -0.696692      -1.578259      -0.297687       1     1.008  QM
   10  C         2.462279      -1.013187      -0.061549       6    12.011  QM
   11  C         2.142569       0.287010      -0.196999       6    12.011  QM
   12  H         1.939111       0.924298       0.671758       1     1.008  QM
   13  H         2.060640       0.760013      -1.183377       1     1.008  QM
   14  H         2.660627      -1.651262      -0.932695       1     1.008  QM
   15  H         2.540594      -1.486755       0.925453       1     1.008  QM


 
 NEW SCF-ENERGY CALCULATED IN 26 CYCLES
 

 TOTAL ENERGY    =       -196.208923709
 
 *** ENTERING OPTIMIZATION CYCLE: 14 ***
 

 COSANG =         0.993733909
 
 RMSQ FORCE :   0.0001896  MAXIMUM :   0.0000100  CONVERGED : NO
 MAX FORCE  :   0.0005290  MAXIMUM :   0.0000150  CONVERGED : NO
 RMSQ DR    :   0.0065431  MAXIMUM :   0.0000400  CONVERGED : NO
 MAX DR     :   0.0269368  MAXIMUM :   0.0000600  CONVERGED : NO
 
 LAMBDA ITERATION CONVERGED IN 13 CYCLES

  |TANGENTIAL STEP| =   0.050000  |PARALLEL STEP| =   0.013397
 
 HYPERSPHERE RADIUS: 0.1000006962


 COORDINATES OF OPTIMIZATION STEP 14 IN ANGSTROM

  NO.  ATOM        X              Y              Z        Z-ATOM   MASS   TYPE

    1  C        -1.618878       0.372015      -0.346102       6    12.011  QM
    2  C        -1.458061       1.493013       0.387022       6    12.011  QM
    3  C        -1.527734      -1.032644       0.184282       6    12.011  QM
    4  H        -1.250356       1.445213       1.464357       1     1.008  QM
    5  H        -1.531585       2.488928      -0.064476       1     1.008  QM
    6  H        -2.453280      -1.599752      -0.027247       1     1.008  QM
    7  H        -1.824451       0.473616      -1.422750       1     1.008  QM
    8  H        -1.353243      -1.043234       1.273570       1     1.008  QM
    9  H        -0.696355      -1.578614      -0.300603       1     1.008  QM
   10  C         2.462031      -1.012685      -0.060561       6    12.011  QM
   11  C         2.138164       0.287018      -0.197871       6    12.011  QM
   12  H         1.926107       0.923450       0.669800       1     1.008  QM
   13  H         2.060355       0.759730      -1.184590       1     1.008  QM
   14  H         2.667497      -1.649321      -0.930180       1     1.008  QM
   15  H         2.534884      -1.485367       0.926908       1     1.008  QM


 
 NEW SCF-ENERGY CALCULATED IN 26 CYCLES
 

 TOTAL ENERGY    =       -196.208924597
 
 *** ENTERING OPTIMIZATION CYCLE: 15 ***
 

 COSANG =        -0.823178231
 
 RMSQ FORCE :   0.0000383  MAXIMUM :   0.0000100  CONVERGED : NO
 MAX FORCE  :   0.0001125  MAXIMUM :   0.0000150  CONVERGED : NO
 RMSQ DR    :   0.0082888  MAXIMUM :   0.0000400  CONVERGED : NO
 MAX DR     :   0.0254594  MAXIMUM :   0.0000600  CONVERGED : NO
 
 LAMBDA ITERATION CONVERGED IN 6 CYCLES

  |TANGENTIAL STEP| =   0.050000  |PARALLEL STEP| =   0.013397
 
 HYPERSPHERE RADIUS: 0.1000006962


 COORDINATES OF OPTIMIZATION STEP 15 IN ANGSTROM

  NO.  ATOM        X              Y              Z        Z-ATOM   MASS   TYPE

    1  C        -1.619902       0.371914      -0.346387       6    12.011  QM
    2  C        -1.461112       1.493256       0.386783       6    12.011  QM
    3  C        -1.528686      -1.032307       0.184944       6    12.011  QM
    4  H        -1.255443       1.446034       1.464537       1     1.008  QM
    5  H        -1.534826       2.489057      -0.065121       1     1.008  QM
    6  H        -2.453871      -1.600066      -0.027526       1     1.008  QM
    7  H        -1.823927       0.472855      -1.423453       1     1.008  QM
    8  H        -1.355795      -1.042076       1.274576       1     1.008  QM
    9  H        -0.696417      -1.578308      -0.298450       1     1.008  QM
   10  C         2.462328      -1.013461      -0.061619       6    12.011  QM
   11  C         2.142895       0.287295      -0.197037       6    12.011  QM
   12  H         1.938645       0.924442       0.671933       1     1.008  QM
   13  H         2.061327       0.760303      -1.183262       1     1.008  QM
   14  H         2.660357      -1.650645      -0.932610       1     1.008  QM
   15  H         2.539524      -1.486710       0.925190       1     1.008  QM


 
 NEW SCF-ENERGY CALCULATED IN 25 CYCLES
 

 TOTAL ENERGY    =       -196.208926396
 
 *** ENTERING OPTIMIZATION CYCLE: 16 ***
 

 COSANG =         0.296716808
 
 RMSQ FORCE :   0.0000168  MAXIMUM :   0.0000100  CONVERGED : NO
 MAX FORCE  :   0.0000325  MAXIMUM :   0.0000150  CONVERGED : NO
 RMSQ DR    :   0.0082888  MAXIMUM :   0.0000400  CONVERGED : NO
 MAX DR     :   0.0262023  MAXIMUM :   0.0000600  CONVERGED : NO
 
 LAMBDA ITERATION CONVERGED IN 9 CYCLES

  |TANGENTIAL STEP| =   0.050000  |PARALLEL STEP| =   0.013397
 
 HYPERSPHERE RADIUS: 0.1000006962


 COORDINATES OF OPTIMIZATION STEP 16 IN ANGSTROM

  NO.  ATOM        X              Y              Z        Z-ATOM   MASS   TYPE

    1  C        -1.619708       0.372040      -0.346566       6    12.011  QM
    2  C        -1.457934       1.492635       0.386706       6    12.011  QM
    3  C        -1.527499      -1.032016       0.184451       6    12.011  QM
    4  H        -1.248924       1.444364       1.463752       1     1.008  QM
    5  H        -1.532542       2.489286      -0.064173       1     1.008  QM
    6  H        -2.454066      -1.599602      -0.024938       1     1.008  QM
    7  H        -1.827368       0.473550      -1.423115       1     1.008  QM
    8  H        -1.351259      -1.041764       1.273487       1     1.008  QM
    9  H        -0.697375      -1.578608      -0.301354       1     1.008  QM
   10  C         2.462558      -1.012659      -0.060876       6    12.011  QM
   11  C         2.138059       0.286713      -0.197048       6    12.011  QM
   12  H         1.927408       0.922714       0.671155       1     1.008  QM
   13  H         2.058923       0.759788      -1.183530       1     1.008  QM
   14  H         2.667606      -1.648962      -0.931443       1     1.008  QM
   15  H         2.537735      -1.486067       0.926183       1     1.008  QM


 
 NEW SCF-ENERGY CALCULATED IN 24 CYCLES
 

 TOTAL ENERGY    =       -196.208924078
 
 *** LAST STEP WAS REJECTED ***
 
 LAMBDA ITERATION CONVERGED IN 8 CYCLES

  |TANGENTIAL STEP| =   0.025000  |PARALLEL STEP| =   0.003175
 
 HYPERSPHERE RADIUS: 0.1000006962


 COORDINATES OF OPTIMIZATION STEP 16 IN ANGSTROM

  NO.  ATOM        X              Y              Z        Z-ATOM   MASS   TYPE

    1  C        -1.619842       0.372035      -0.346465       6    12.011  QM
    2  C        -1.459767       1.492966       0.386781       6    12.011  QM
    3  C        -1.528193      -1.032083       0.184737       6    12.011  QM
    4  H        -1.252611       1.445156       1.464212       1     1.008  QM
    5  H        -1.533801       2.489256      -0.064587       1     1.008  QM
    6  H        -2.453998      -1.599859      -0.026412       1     1.008  QM
    7  H        -1.825433       0.473277      -1.423345       1     1.008  QM
    8  H        -1.353925      -1.041825       1.274104       1     1.008  QM
    9  H        -0.696866      -1.578330      -0.299608       1     1.008  QM
   10  C         2.462741      -1.013117      -0.061276       6    12.011  QM
   11  C         2.140563       0.286907      -0.197108       6    12.011  QM
   12  H         1.932686       0.923379       0.671398       1     1.008  QM
   13  H         2.060458       0.760014      -1.183461       1     1.008  QM
   14  H         2.664693      -1.649840      -0.932005       1     1.008  QM
   15  H         2.538607      -1.486474       0.925692       1     1.008  QM


 
 NEW SCF-ENERGY CALCULATED IN 14 CYCLES
 

 TOTAL ENERGY    =       -196.208926061
 
 *** LAST STEP WAS REJECTED ***
 
 LAMBDA ITERATION CONVERGED IN 8 CYCLES

  |TANGENTIAL STEP| =   0.012500  |PARALLEL STEP| =   0.000784
 
 HYPERSPHERE RADIUS: 0.1000006962


 COORDINATES OF OPTIMIZATION STEP 16 IN ANGSTROM

  NO.  ATOM        X              Y              Z        Z-ATOM   MASS   TYPE

    1  C        -1.619882       0.371995      -0.346421       6    12.011  QM
    2  C        -1.460503       1.493090       0.386782       6    12.011  QM
    3  C        -1.528462      -1.032160       0.184855       6    12.011  QM
    4  H        -1.254088       1.445504       1.464368       1     1.008  QM
    5  H        -1.534300       2.489202      -0.064816       1     1.008  QM
    6  H        -2.453938      -1.600003      -0.027008       1     1.008  QM
    7  H        -1.824619       0.473110      -1.423431       1     1.008  QM
    8  H        -1.354982      -1.041906       1.274353       1     1.008  QM
    9  H        -0.696637      -1.578259      -0.298907       1     1.008  QM
   10  C         2.462609      -1.013306      -0.061458       6    12.011  QM
   11  C         2.141752       0.287088      -0.197085       6    12.011  QM
   12  H         1.935601       0.923862       0.671607       1     1.008  QM
   13  H         2.060958       0.760186      -1.183369       1     1.008  QM
   14  H         2.662676      -1.650305      -0.932300       1     1.008  QM
   15  H         2.539015      -1.486615       0.925462       1     1.008  QM


 
 NEW SCF-ENERGY CALCULATED IN 23 CYCLES
 

 TOTAL ENERGY    =       -196.208926428
 
 *** ENTERING OPTIMIZATION CYCLE: 17 ***
 

 COSANG =        -0.472590126
 
 RMSQ FORCE :   0.0000273  MAXIMUM :   0.0000100  CONVERGED : NO
 MAX FORCE  :   0.0000778  MAXIMUM :   0.0000150  CONVERGED : NO
 RMSQ DR    :   0.0020055  MAXIMUM :   0.0000400  CONVERGED : NO
 MAX DR     :   0.0053878  MAXIMUM :   0.0000600  CONVERGED : NO
 
 LAMBDA ITERATION CONVERGED IN 5 CYCLES

  |TANGENTIAL STEP| =   0.025000  |PARALLEL STEP| =   0.003175
 
 HYPERSPHERE RADIUS: 0.1000006962


 COORDINATES OF OPTIMIZATION STEP 17 IN ANGSTROM

  NO.  ATOM        X              Y              Z        Z-ATOM   MASS   TYPE

    1  C        -1.620150       0.372084      -0.347107       6    12.011  QM
    2  C        -1.460787       1.494805       0.387237       6    12.011  QM
    3  C        -1.528906      -1.033966       0.185087       6    12.011  QM
    4  H        -1.252492       1.445013       1.464340       1     1.008  QM
    5  H        -1.532533       2.488630      -0.064752       1     1.008  QM
    6  H        -2.452095      -1.600035      -0.027097       1     1.008  QM
    7  H        -1.822386       0.472648      -1.423559       1     1.008  QM
    8  H        -1.353442      -1.042085       1.274391       1     1.008  QM
    9  H        -0.694777      -1.578889      -0.298720       1     1.008  QM
   10  C         2.462944      -1.014336      -0.061420       6    12.011  QM
   11  C         2.142419       0.288113      -0.197182       6    12.011  QM
   12  H         1.934441       0.924664       0.671861       1     1.008  QM
   13  H         2.058257       0.760898      -1.183112       1     1.008  QM
   14  H         2.658362      -1.649823      -0.932215       1     1.008  QM
   15  H         2.536281      -1.486170       0.925511       1     1.008  QM


 
 NEW SCF-ENERGY CALCULATED IN 24 CYCLES
 

 TOTAL ENERGY    =       -196.208903159
 
 *** ENTERING OPTIMIZATION CYCLE: 18 ***
 

 COSANG =        -0.944734243
 
 RMSQ FORCE :   0.0004892  MAXIMUM :   0.0000100  CONVERGED : NO
 MAX FORCE  :   0.0012208  MAXIMUM :   0.0000150  CONVERGED : NO
 RMSQ DR    :   0.0040354  MAXIMUM :   0.0000400  CONVERGED : NO
 MAX DR     :   0.0138415  MAXIMUM :   0.0000600  CONVERGED : NO
 
 LAMBDA ITERATION CONVERGED IN 12 CYCLES

  |TANGENTIAL STEP| =   0.020000  |PARALLEL STEP| =   0.002020
 
 HYPERSPHERE RADIUS: 0.1000006962


 COORDINATES OF OPTIMIZATION STEP 18 IN ANGSTROM

  NO.  ATOM        X              Y              Z        Z-ATOM   MASS   TYPE

    1  C        -1.619523       0.371861      -0.346476       6    12.011  QM
    2  C        -1.461246       1.493745       0.386926       6    12.011  QM
    3  C        -1.528957      -1.032810       0.185016       6    12.011  QM
    4  H        -1.255585       1.445983       1.464656       1     1.008  QM
    5  H        -1.534643       2.488144      -0.065015       1     1.008  QM
    6  H        -2.452543      -1.599384      -0.028462       1     1.008  QM
    7  H        -1.822361       0.472740      -1.423019       1     1.008  QM
    8  H        -1.356467      -1.042297       1.274694       1     1.008  QM
    9  H        -0.695322      -1.578502      -0.297810       1     1.008  QM
   10  C         2.462318      -1.013909      -0.061630       6    12.011  QM
   11  C         2.142922       0.287731      -0.197236       6    12.011  QM
   12  H         1.938474       0.925036       0.671858       1     1.008  QM
   13  H         2.060730       0.760716      -1.183277       1     1.008  QM
   14  H         2.658874      -1.650351      -0.932043       1     1.008  QM
   15  H         2.538531      -1.486255       0.925236       1     1.008  QM


 
 NEW SCF-ENERGY CALCULATED IN 24 CYCLES
 

 TOTAL ENERGY    =       -196.208920435
 
 *** ENTERING OPTIMIZATION CYCLE: 19 ***
 

 COSANG =         0.972597201
 
 RMSQ FORCE :   0.0003083  MAXIMUM :   0.0000100  CONVERGED : NO
 MAX FORCE  :   0.0008529  MAXIMUM :   0.0000150  CONVERGED : NO
 RMSQ DR    :   0.0032189  MAXIMUM :   0.0000400  CONVERGED : NO
 MAX DR     :   0.0096733  MAXIMUM :   0.0000600  CONVERGED : NO
 
 LAMBDA ITERATION CONVERGED IN 6 CYCLES

  |TANGENTIAL STEP| =   0.040000  |PARALLEL STEP| =   0.008348
 
 HYPERSPHERE RADIUS: 0.1000006962


 COORDINATES OF OPTIMIZATION STEP 19 IN ANGSTROM

  NO.  ATOM        X              Y              Z        Z-ATOM   MASS   TYPE

    1  C        -1.620347       0.372472      -0.347547       6    12.011  QM
    2  C        -1.461015       1.494020       0.387650       6    12.011  QM
    3  C        -1.527922      -1.034009       0.185431       6    12.011  QM
    4  H        -1.253000       1.443800       1.464700       1     1.008  QM
    5  H        -1.527927       2.495948      -0.065985       1     1.008  QM
    6  H        -2.459163      -1.607238      -0.026776       1     1.008  QM
    7  H        -1.820926       0.472737      -1.429343       1     1.008  QM
    8  H        -1.353440      -1.041611       1.275249       1     1.008  QM
    9  H        -0.697077      -1.578435      -0.296487       1     1.008  QM
   10  C         2.461823      -1.012604      -0.061321       6    12.011  QM
   11  C         2.143526       0.287530      -0.196833       6    12.011  QM
   12  H         1.935239       0.923367       0.670701       1     1.008  QM
   13  H         2.056742       0.759646      -1.183938       1     1.008  QM
   14  H         2.657029      -1.653862      -0.936860       1     1.008  QM
   15  H         2.535648      -1.487946       0.926253       1     1.008  QM


 
 NEW SCF-ENERGY CALCULATED IN 18 CYCLES
 

 TOTAL ENERGY    =       -196.208821678
 
 *** ENTERING OPTIMIZATION CYCLE: 20 ***
 

 COSANG =        -0.926099894
 
 RMSQ FORCE :   0.0012483  MAXIMUM :   0.0000100  CONVERGED : NO
 MAX FORCE  :   0.0036709  MAXIMUM :   0.0000150  CONVERGED : NO
 RMSQ DR    :   0.0065431  MAXIMUM :   0.0000400  CONVERGED : NO
 MAX DR     :   0.0154340  MAXIMUM :   0.0000600  CONVERGED : NO
 
 LAMBDA ITERATION CONVERGED IN 11 CYCLES

  |TANGENTIAL STEP| =   0.032000  |PARALLEL STEP| =   0.005258
 
 HYPERSPHERE RADIUS: 0.1000006962


 COORDINATES OF OPTIMIZATION STEP 20 IN ANGSTROM

  NO.  ATOM        X              Y              Z        Z-ATOM   MASS   TYPE

    1  C        -1.620464       0.372276      -0.346763       6    12.011  QM
    2  C        -1.460212       1.493462       0.387061       6    12.011  QM
    3  C        -1.527775      -1.032716       0.184884       6    12.011  QM
    4  H        -1.251572       1.444881       1.464097       1     1.008  QM
    5  H        -1.532704       2.492131      -0.065274       1     1.008  QM
    6  H        -2.455941      -1.602947      -0.026617       1     1.008  QM
    7  H        -1.825585       0.473185      -1.425420       1     1.008  QM
    8  H        -1.353095      -1.041820       1.274364       1     1.008  QM
    9  H        -0.696805      -1.577926      -0.298867       1     1.008  QM
   10  C         2.462639      -1.012991      -0.061211       6    12.011  QM
   11  C         2.141544       0.286942      -0.196948       6    12.011  QM
   12  H         1.932720       0.923028       0.671091       1     1.008  QM
   13  H         2.059552       0.759784      -1.183631       1     1.008  QM
   14  H         2.663106      -1.651416      -0.933965       1     1.008  QM
   15  H         2.537403      -1.487280       0.926013       1     1.008  QM


 
 NEW SCF-ENERGY CALCULATED IN 17 CYCLES
 

 TOTAL ENERGY    =       -196.208905802
 
 *** ENTERING OPTIMIZATION CYCLE: 21 ***
 

 COSANG =         0.996075983
 
 RMSQ FORCE :   0.0005911  MAXIMUM :   0.0000100  CONVERGED : NO
 MAX FORCE  :   0.0017466  MAXIMUM :   0.0000150  CONVERGED : NO
 RMSQ DR    :   0.0051928  MAXIMUM :   0.0000400  CONVERGED : NO
 MAX DR     :   0.0115548  MAXIMUM :   0.0000600  CONVERGED : NO
 
 LAMBDA ITERATION CONVERGED IN 10 CYCLES

  |TANGENTIAL STEP| =   0.050000  |PARALLEL STEP| =   0.013397
 
 HYPERSPHERE RADIUS: 0.1000006962


 COORDINATES OF OPTIMIZATION STEP 21 IN ANGSTROM

  NO.  ATOM        X              Y              Z        Z-ATOM   MASS   TYPE

    1  C        -1.618963       0.371705      -0.346190       6    12.011  QM
    2  C        -1.461777       1.493317       0.386750       6    12.011  QM
    3  C        -1.529746      -1.032845       0.185061       6    12.011  QM
    4  H        -1.258997       1.446686       1.465170       1     1.008  QM
    5  H        -1.532816       2.488438      -0.065756       1     1.008  QM
    6  H        -2.453973      -1.599965      -0.029236       1     1.008  QM
    7  H        -1.819104       0.472469      -1.423763       1     1.008  QM
    8  H        -1.359034      -1.043107       1.275006       1     1.008  QM
    9  H        -0.696452      -1.578970      -0.296925       1     1.008  QM
   10  C         2.461701      -1.013434      -0.061913       6    12.011  QM
   11  C         2.144349       0.287982      -0.197049       6    12.011  QM
   12  H         1.946054       0.926354       0.672413       1     1.008  QM
   13  H         2.058218       0.760348      -1.183162       1     1.008  QM
   14  H         2.652910      -1.652024      -0.932680       1     1.008  QM
   15  H         2.542279      -1.485659       0.925066       1     1.008  QM


 
 NEW SCF-ENERGY CALCULATED IN 24 CYCLES
 

 TOTAL ENERGY    =       -196.208923992
 
 *** ENTERING OPTIMIZATION CYCLE: 22 ***
 

 COSANG =        -0.963684437
 
 RMSQ FORCE :   0.0001335  MAXIMUM :   0.0000100  CONVERGED : NO
 MAX FORCE  :   0.0003997  MAXIMUM :   0.0000150  CONVERGED : NO
 RMSQ DR    :   0.0082888  MAXIMUM :   0.0000400  CONVERGED : NO
 MAX DR     :   0.0210797  MAXIMUM :   0.0000600  CONVERGED : NO
 
 LAMBDA ITERATION CONVERGED IN 8 CYCLES

  |TANGENTIAL STEP| =   0.050000  |PARALLEL STEP| =   0.013397
 
 HYPERSPHERE RADIUS: 0.1000006962


 COORDINATES OF OPTIMIZATION STEP 22 IN ANGSTROM

  NO.  ATOM        X              Y              Z        Z-ATOM   MASS   TYPE

    1  C        -1.620100       0.371962      -0.346562       6    12.011  QM
    2  C        -1.460105       1.492967       0.386738       6    12.011  QM
    3  C        -1.527944      -1.031916       0.184862       6    12.011  QM
    4  H        -1.252557       1.445090       1.464046       1     1.008  QM
    5  H        -1.535212       2.489077      -0.064551       1     1.008  QM
    6  H        -2.453415      -1.599793      -0.026457       1     1.008  QM
    7  H        -1.826509       0.473174      -1.423146       1     1.008  QM
    8  H        -1.353787      -1.041331       1.274228       1     1.008  QM
    9  H        -0.696280      -1.577973      -0.299292       1     1.008  QM
   10  C         2.462433      -1.013395      -0.061430       6    12.011  QM
   11  C         2.141185       0.287029      -0.196974       6    12.011  QM
   12  H         1.933418       0.923493       0.671763       1     1.008  QM
   13  H         2.062146       0.760401      -1.183309       1     1.008  QM
   14  H         2.664631      -1.649740      -0.932333       1     1.008  QM
   15  H         2.537784      -1.486902       0.925465       1     1.008  QM


 
 NEW SCF-ENERGY CALCULATED IN 30 CYCLES
 

 TOTAL ENERGY    =       -196.208926063
 
 *** ENTERING OPTIMIZATION CYCLE: 23 ***
 

 COSANG =        -0.577719376
 
 RMSQ FORCE :   0.0000347  MAXIMUM :   0.0000100  CONVERGED : NO
 MAX FORCE  :   0.0001066  MAXIMUM :   0.0000150  CONVERGED : NO
 RMSQ DR    :   0.0082888  MAXIMUM :   0.0000400  CONVERGED : NO
 MAX DR     :   0.0235358  MAXIMUM :   0.0000600  CONVERGED : NO
 
 LAMBDA ITERATION CONVERGED IN 9 CYCLES

  |TANGENTIAL STEP| =   0.050000  |PARALLEL STEP| =   0.013397
 
 HYPERSPHERE RADIUS: 0.1000006962


 COORDINATES OF OPTIMIZATION STEP 23 IN ANGSTROM

  NO.  ATOM        X              Y              Z        Z-ATOM   MASS   TYPE

    1  C        -1.619176       0.371688      -0.346277       6    12.011  QM
    2  C        -1.461689       1.493126       0.386827       6    12.011  QM
    3  C        -1.529826      -1.032742       0.185067       6    12.011  QM
    4  H        -1.258348       1.446296       1.465049       1     1.008  QM
    5  H        -1.533618       2.489006      -0.065690       1     1.008  QM
    6  H        -2.454912      -1.600335      -0.029587       1     1.008  QM
    7  H        -1.820403       0.472641      -1.424015       1     1.008  QM
    8  H        -1.359415      -1.042906       1.275083       1     1.008  QM
    9  H        -0.696802      -1.578935      -0.296535       1     1.008  QM
   10  C         2.461660      -1.013362      -0.061807       6    12.011  QM
   11  C         2.144698       0.288025      -0.197075       6    12.011  QM
   12  H         1.946498       0.926654       0.672144       1     1.008  QM
   13  H         2.058955       0.760187      -1.183371       1     1.008  QM
   14  H         2.653391      -1.652396      -0.933071       1     1.008  QM
   15  H         2.542523      -1.485760       0.925206       1     1.008  QM


 
 NEW SCF-ENERGY CALCULATED IN 25 CYCLES
 

 TOTAL ENERGY    =       -196.208924976
 
 *** LAST STEP WAS REJECTED ***
 
 LAMBDA ITERATION CONVERGED IN 8 CYCLES

  |TANGENTIAL STEP| =   0.025000  |PARALLEL STEP| =   0.003175
 
 HYPERSPHERE RADIUS: 0.1000006962


 COORDINATES OF OPTIMIZATION STEP 23 IN ANGSTROM

  NO.  ATOM        X              Y              Z        Z-ATOM   MASS   TYPE

    1  C        -1.619738       0.371931      -0.346288       6    12.011  QM
    2  C        -1.461159       1.493262       0.386772       6    12.011  QM
    3  C        -1.528864      -1.032401       0.184927       6    12.011  QM
    4  H        -1.255752       1.446099       1.464574       1     1.008  QM
    5  H        -1.534397       2.489194      -0.065271       1     1.008  QM
    6  H        -2.454039      -1.600256      -0.028053       1     1.008  QM
    7  H        -1.823211       0.472942      -1.423532       1     1.008  QM
    8  H        -1.356503      -1.042381       1.274603       1     1.008  QM
    9  H        -0.696456      -1.578303      -0.298086       1     1.008  QM
   10  C         2.462391      -1.013431      -0.061628       6    12.011  QM
   11  C         2.142925       0.287356      -0.197066       6    12.011  QM
   12  H         1.939332       0.924695       0.671828       1     1.008  QM
   13  H         2.060523       0.760208      -1.183320       1     1.008  QM
   14  H         2.659606      -1.651054      -0.932616       1     1.008  QM
   15  H         2.540080      -1.486488       0.925309       1     1.008  QM


 
 NEW SCF-ENERGY CALCULATED IN 14 CYCLES
 

 TOTAL ENERGY    =       -196.208926348
 
 *** ENTERING OPTIMIZATION CYCLE: 24 ***
 

 COSANG =         0.376108894
 
 RMSQ FORCE :   0.0000210  MAXIMUM :   0.0000100  CONVERGED : NO
 MAX FORCE  :   0.0000638  MAXIMUM :   0.0000150  CONVERGED : NO
 RMSQ DR    :   0.0040354  MAXIMUM :   0.0000400  CONVERGED : NO
 MAX DR     :   0.0105710  MAXIMUM :   0.0000600  CONVERGED : NO
 
 LAMBDA ITERATION CONVERGED IN 7 CYCLES

  |TANGENTIAL STEP| =   0.025000  |PARALLEL STEP| =   0.003175
 
 HYPERSPHERE RADIUS: 0.1000006962


 COORDINATES OF OPTIMIZATION STEP 24 IN ANGSTROM

  NO.  ATOM        X              Y              Z        Z-ATOM   MASS   TYPE

    1  C        -1.620171       0.372094      -0.347104       6    12.011  QM
    2  C        -1.460710       1.494650       0.387184       6    12.011  QM
    3  C        -1.528663      -1.033731       0.185082       6    12.011  QM
    4  H        -1.252318       1.444925       1.464275       1     1.008  QM
    5  H        -1.532788       2.488631      -0.064643       1     1.008  QM
    6  H        -2.451967      -1.599964      -0.026773       1     1.008  QM
    7  H        -1.822878       0.472680      -1.423513       1     1.008  QM
    8  H        -1.353065      -1.041854       1.274337       1     1.008  QM
    9  H        -0.694776      -1.578726      -0.298896       1     1.008  QM
   10  C         2.462905      -1.014283      -0.061439       6    12.011  QM
   11  C         2.142125       0.287961      -0.197130       6    12.011  QM
   12  H         1.933713       0.924344       0.671921       1     1.008  QM
   13  H         2.058658       0.760899      -1.183080       1     1.008  QM
   14  H         2.659346      -1.649662      -0.932220       1     1.008  QM
   15  H         2.536084      -1.486303       0.925493       1     1.008  QM


 
 NEW SCF-ENERGY CALCULATED IN 25 CYCLES
 

 TOTAL ENERGY    =       -196.208906333
 
 *** ENTERING OPTIMIZATION CYCLE: 25 ***
 

 COSANG =        -0.882506774
 
 RMSQ FORCE :   0.0004611  MAXIMUM :   0.0000100  CONVERGED : NO
 MAX FORCE  :   0.0011669  MAXIMUM :   0.0000150  CONVERGED : NO
 RMSQ DR    :   0.0040354  MAXIMUM :   0.0000400  CONVERGED : NO
 MAX DR     :   0.0122898  MAXIMUM :   0.0000600  CONVERGED : NO
 
 LAMBDA ITERATION CONVERGED IN 12 CYCLES

  |TANGENTIAL STEP| =   0.020000  |PARALLEL STEP| =   0.002020
 
 HYPERSPHERE RADIUS: 0.1000006962


 COORDINATES OF OPTIMIZATION STEP 25 IN ANGSTROM

  NO.  ATOM        X              Y              Z        Z-ATOM   MASS   TYPE

    1  C        -1.619539       0.371874      -0.346899       6    12.011  QM
    2  C        -1.460991       1.493472       0.387198       6    12.011  QM
    3  C        -1.529311      -1.032792       0.185159       6    12.011  QM
    4  H        -1.255406       1.444679       1.464895       1     1.008  QM
    5  H        -1.533401       2.488467      -0.064359       1     1.008  QM
    6  H        -2.453407      -1.599462      -0.028045       1     1.008  QM
    7  H        -1.821882       0.472812      -1.423786       1     1.008  QM
    8  H        -1.356671      -1.041569       1.274846       1     1.008  QM
    9  H        -0.695854      -1.578833      -0.297300       1     1.008  QM
   10  C         2.462422      -1.013741      -0.061496       6    12.011  QM
   11  C         2.142970       0.287842      -0.197419       6    12.011  QM
   12  H         1.937543       0.925079       0.671461       1     1.008  QM
   13  H         2.060867       0.760582      -1.183687       1     1.008  QM
   14  H         2.659554      -1.650407      -0.932088       1     1.008  QM
   15  H         2.537899      -1.485960       0.925574       1     1.008  QM


 
 NEW SCF-ENERGY CALCULATED IN 26 CYCLES
 

 TOTAL ENERGY    =       -196.208921897
 
 *** ENTERING OPTIMIZATION CYCLE: 26 ***
 

 COSANG =         0.995309309
 
 RMSQ FORCE :   0.0002409  MAXIMUM :   0.0000100  CONVERGED : NO
 MAX FORCE  :   0.0006336  MAXIMUM :   0.0000150  CONVERGED : NO
 RMSQ DR    :   0.0032189  MAXIMUM :   0.0000400  CONVERGED : NO
 MAX DR     :   0.0103718  MAXIMUM :   0.0000600  CONVERGED : NO
 
 LAMBDA ITERATION CONVERGED IN 11 CYCLES

  |TANGENTIAL STEP| =   0.040000  |PARALLEL STEP| =   0.008348
 
 HYPERSPHERE RADIUS: 0.1000006962


 COORDINATES OF OPTIMIZATION STEP 26 IN ANGSTROM

  NO.  ATOM        X              Y              Z        Z-ATOM   MASS   TYPE

    1  C        -1.621253       0.372357      -0.345382       6    12.011  QM
    2  C        -1.460888       1.494696       0.385969       6    12.011  QM
    3  C        -1.526982      -1.033301       0.184265       6    12.011  QM
    4  H        -1.251053       1.449086       1.462914       1     1.008  QM
    5  H        -1.535159       2.490905      -0.067433       1     1.008  QM
    6  H        -2.452992      -1.602831      -0.026210       1     1.008  QM
    7  H        -1.827717       0.472988      -1.422502       1     1.008  QM
    8  H        -1.350353      -1.044697       1.273184       1     1.008  QM
    9  H        -0.695914      -1.577106      -0.302304       1     1.008  QM
   10  C         2.462722      -1.013659      -0.061631       6    12.011  QM
   11  C         2.141861       0.286817      -0.196051       6    12.011  QM
   12  H         1.937403       0.923340       0.673005       1     1.008  QM
   13  H         2.056818       0.759948      -1.181906       1     1.008  QM
   14  H         2.658470      -1.651415      -0.933652       1     1.008  QM
   15  H         2.540825      -1.487868       0.924927       1     1.008  QM


 
 NEW SCF-ENERGY CALCULATED IN 19 CYCLES
 

 TOTAL ENERGY    =       -196.208921416
 
 *** ENTERING OPTIMIZATION CYCLE: 27 ***
 

 COSANG =        -0.868562086
 
 RMSQ FORCE :   0.0002034  MAXIMUM :   0.0000100  CONVERGED : NO
 MAX FORCE  :   0.0006122  MAXIMUM :   0.0000150  CONVERGED : NO
 RMSQ DR    :   0.0065431  MAXIMUM :   0.0000400  CONVERGED : NO
 MAX DR     :   0.0142798  MAXIMUM :   0.0000600  CONVERGED : NO
 
 LAMBDA ITERATION CONVERGED IN 9 CYCLES

  |TANGENTIAL STEP| =   0.032000  |PARALLEL STEP| =   0.005258
 
 HYPERSPHERE RADIUS: 0.1000006962


 COORDINATES OF OPTIMIZATION STEP 27 IN ANGSTROM

  NO.  ATOM        X              Y              Z        Z-ATOM   MASS   TYPE

    1  C        -1.620094       0.371919      -0.346434       6    12.011  QM
    2  C        -1.460657       1.492665       0.386564       6    12.011  QM
    3  C        -1.527972      -1.031452       0.184858       6    12.011  QM
    4  H        -1.254246       1.445382       1.464175       1     1.008  QM
    5  H        -1.535914       2.488687      -0.064593       1     1.008  QM
    6  H        -2.453176      -1.599483      -0.026493       1     1.008  QM
    7  H        -1.826233       0.473049      -1.423050       1     1.008  QM
    8  H        -1.354497      -1.041207       1.274300       1     1.008  QM
    9  H        -0.696381      -1.577734      -0.299182       1     1.008  QM
   10  C         2.462319      -1.013378      -0.061621       6    12.011  QM
   11  C         2.141773       0.286873      -0.196794       6    12.011  QM
   12  H         1.937309       0.923776       0.672295       1     1.008  QM
   13  H         2.061489       0.760242      -1.183032       1     1.008  QM
   14  H         2.662754      -1.650163      -0.932452       1     1.008  QM
   15  H         2.540297      -1.486823       0.925165       1     1.008  QM


 
 NEW SCF-ENERGY CALCULATED IN 17 CYCLES
 

 TOTAL ENERGY    =       -196.208925208
 
 *** ENTERING OPTIMIZATION CYCLE: 28 ***
 

 COSANG =        -0.208412265
 
 RMSQ FORCE :   0.0000558  MAXIMUM :   0.0000100  CONVERGED : NO
 MAX FORCE  :   0.0001633  MAXIMUM :   0.0000150  CONVERGED : NO
 RMSQ DR    :   0.0051928  MAXIMUM :   0.0000400  CONVERGED : NO
 MAX DR     :   0.0169987  MAXIMUM :   0.0000600  CONVERGED : NO
 
 LAMBDA ITERATION CONVERGED IN 11 CYCLES

  |TANGENTIAL STEP| =   0.032000  |PARALLEL STEP| =   0.005258
 
 HYPERSPHERE RADIUS: 0.1000006962


 COORDINATES OF OPTIMIZATION STEP 28 IN ANGSTROM

  NO.  ATOM        X              Y              Z        Z-ATOM   MASS   TYPE

    1  C        -1.619226       0.371734      -0.346364       6    12.011  QM
    2  C        -1.461119       1.493126       0.387064       6    12.011  QM
    3  C        -1.529943      -1.032763       0.185031       6    12.011  QM
    4  H        -1.257080       1.445751       1.465149       1     1.008  QM
    5  H        -1.533096       2.488766      -0.065186       1     1.008  QM
    6  H        -2.454905      -1.599844      -0.029307       1     1.008  QM
    7  H        -1.820905       0.472841      -1.423852       1     1.008  QM
    8  H        -1.358958      -1.042738       1.274991       1     1.008  QM
    9  H        -0.696935      -1.579063      -0.296927       1     1.008  QM
   10  C         2.462112      -1.013304      -0.061521       6    12.011  QM
   11  C         2.143833       0.287910      -0.197509       6    12.011  QM
   12  H         1.941273       0.925894       0.671248       1     1.008  QM
   13  H         2.061074       0.760309      -1.183952       1     1.008  QM
   14  H         2.657860      -1.651439      -0.932216       1     1.008  QM
   15  H         2.539643      -1.485660       0.925661       1     1.008  QM


 
 NEW SCF-ENERGY CALCULATED IN 24 CYCLES
 

 TOTAL ENERGY    =       -196.208925810
 
 *** ENTERING OPTIMIZATION CYCLE: 29 ***
 

 COSANG =        -0.383398016
 
 RMSQ FORCE :   0.0000426  MAXIMUM :   0.0000100  CONVERGED : NO
 MAX FORCE  :   0.0001049  MAXIMUM :   0.0000150  CONVERGED : NO
 RMSQ DR    :   0.0051928  MAXIMUM :   0.0000400  CONVERGED : NO
 MAX DR     :   0.0144686  MAXIMUM :   0.0000600  CONVERGED : NO
 
 LAMBDA ITERATION CONVERGED IN 8 CYCLES

  |TANGENTIAL STEP| =   0.032000  |PARALLEL STEP| =   0.005258
 
 HYPERSPHERE RADIUS: 0.1000006962


 COORDINATES OF OPTIMIZATION STEP 29 IN ANGSTROM

  NO.  ATOM        X              Y              Z        Z-ATOM   MASS   TYPE

    1  C        -1.620085       0.372052      -0.346370       6    12.011  QM
    2  C        -1.460642       1.493311       0.386649       6    12.011  QM
    3  C        -1.527959      -1.032191       0.184837       6    12.011  QM
    4  H        -1.253605       1.445861       1.464118       1     1.008  QM
    5  H        -1.534848       2.489306      -0.064985       1     1.008  QM
    6  H        -2.453236      -1.600283      -0.026606       1     1.008  QM
    7  H        -1.825315       0.473046      -1.423228       1     1.008  QM
    8  H        -1.353899      -1.041905       1.274211       1     1.008  QM
    9  H        -0.696113      -1.577927      -0.299342       1     1.008  QM
   10  C         2.462503      -1.013470      -0.061558       6    12.011  QM
   11  C         2.141648       0.287006      -0.196877       6    12.011  QM
   12  H         1.935203       0.923544       0.671991       1     1.008  QM
   13  H         2.060903       0.760316      -1.183070       1     1.008  QM
   14  H         2.662591      -1.650203      -0.932525       1     1.008  QM
   15  H         2.538596      -1.487001       0.925290       1     1.008  QM


 
 NEW SCF-ENERGY CALCULATED IN 15 CYCLES
 

 TOTAL ENERGY    =       -196.208926383
 
 *** ENTERING OPTIMIZATION CYCLE: 30 ***
 

 COSANG =        -0.598147757
 
 RMSQ FORCE :   0.0000141  MAXIMUM :   0.0000100  CONVERGED : NO
 MAX FORCE  :   0.0000457  MAXIMUM :   0.0000150  CONVERGED : NO
 RMSQ DR    :   0.0051928  MAXIMUM :   0.0000400  CONVERGED : NO
 MAX DR     :   0.0141851  MAXIMUM :   0.0000600  CONVERGED : NO
 
 LAMBDA ITERATION CONVERGED IN 7 CYCLES

  |TANGENTIAL STEP| =   0.050000  |PARALLEL STEP| =   0.013397
 
 HYPERSPHERE RADIUS: 0.1000006962


 COORDINATES OF OPTIMIZATION STEP 30 IN ANGSTROM

  NO.  ATOM        X              Y              Z        Z-ATOM   MASS   TYPE

    1  C        -1.618756       0.371433      -0.346473       6    12.011  QM
    2  C        -1.461010       1.492422       0.387083       6    12.011  QM
    3  C        -1.530984      -1.032673       0.185213       6    12.011  QM
    4  H        -1.258734       1.445025       1.465488       1     1.008  QM
    5  H        -1.532228       2.488412      -0.065017       1     1.008  QM
    6  H        -2.456211      -1.599458      -0.030161       1     1.008  QM
    7  H        -1.819360       0.472663      -1.424231       1     1.008  QM
    8  H        -1.361755      -1.042643       1.275414       1     1.008  QM
    9  H        -0.697946      -1.579799      -0.295444       1     1.008  QM
   10  C         2.461393      -1.012975      -0.061616       6    12.011  QM
   11  C         2.145103       0.288485      -0.197576       6    12.011  QM
   12  H         1.946270       0.927432       0.671308       1     1.008  QM
   13  H         2.061256       0.760500      -1.184125       1     1.008  QM
   14  H         2.654494      -1.652132      -0.932403       1     1.008  QM
   15  H         2.541136      -1.485049       0.925622       1     1.008  QM


 
 NEW SCF-ENERGY CALCULATED IN 16 CYCLES
 

 TOTAL ENERGY    =       -196.208924644
 
 *** LAST STEP WAS REJECTED ***
 
 LAMBDA ITERATION CONVERGED IN 6 CYCLES

  |TANGENTIAL STEP| =   0.025000  |PARALLEL STEP| =   0.003175
 
 HYPERSPHERE RADIUS: 0.1000006962


 COORDINATES OF OPTIMIZATION STEP 30 IN ANGSTROM

  NO.  ATOM        X              Y              Z        Z-ATOM   MASS   TYPE

    1  C        -1.619477       0.371803      -0.346392       6    12.011  QM
    2  C        -1.461086       1.492947       0.386898       6    12.011  QM
    3  C        -1.529479      -1.032357       0.185032       6    12.011  QM
    4  H        -1.256556       1.445584       1.464865       1     1.008  QM
    5  H        -1.533873       2.488895      -0.065001       1     1.008  QM
    6  H        -2.454637      -1.599851      -0.028524       1     1.008  QM
    7  H        -1.822280       0.472909      -1.423718       1     1.008  QM
    8  H        -1.357982      -1.042232       1.274854       1     1.008  QM
    9  H        -0.696919      -1.578707      -0.297306       1     1.008  QM
   10  C         2.462238      -1.013299      -0.061601       6    12.011  QM
   11  C         2.143400       0.287601      -0.197276       6    12.011  QM
   12  H         1.940427       0.925251       0.671551       1     1.008  QM
   13  H         2.061273       0.760325      -1.183617       1     1.008  QM
   14  H         2.659207      -1.651134      -0.932426       1     1.008  QM
   15  H         2.540041      -1.486129       0.925413       1     1.008  QM


 
 NEW SCF-ENERGY CALCULATED IN 23 CYCLES
 

 TOTAL ENERGY    =       -196.208926226
 
 *** LAST STEP WAS REJECTED ***
 
 LAMBDA ITERATION CONVERGED IN 6 CYCLES

  |TANGENTIAL STEP| =   0.012500  |PARALLEL STEP| =   0.000784
 
 HYPERSPHERE RADIUS: 0.1000006962


 COORDINATES OF OPTIMIZATION STEP 30 IN ANGSTROM

  NO.  ATOM        X              Y              Z        Z-ATOM   MASS   TYPE

    1  C        -1.619789       0.371936      -0.346362       6    12.011  QM
    2  C        -1.460923       1.493149       0.386777       6    12.011  QM
    3  C        -1.528723      -1.032253       0.184931       6    12.011  QM
    4  H        -1.255159       1.445788       1.464504       1     1.008  QM
    5  H        -1.534468       2.489078      -0.065016       1     1.008  QM
    6  H        -2.453904      -1.600041      -0.027619       1     1.008  QM
    7  H        -1.823793       0.472991      -1.423451       1     1.008  QM
    8  H        -1.355980      -1.042085       1.274545       1     1.008  QM
    9  H        -0.696486      -1.578277      -0.298326       1     1.008  QM
   10  C         2.462435      -1.013404      -0.061579       6    12.011  QM
   11  C         2.142525       0.287269      -0.197091       6    12.011  QM
   12  H         1.937767       0.924337       0.671734       1     1.008  QM
   13  H         2.061145       0.760329      -1.183331       1     1.008  QM
   14  H         2.661056      -1.650644      -0.932449       1     1.008  QM
   15  H         2.539377      -1.486592       0.925326       1     1.008  QM


 
 NEW SCF-ENERGY CALCULATED IN 31 CYCLES
 

 TOTAL ENERGY    =       -196.208926473
 
 *** ENTERING OPTIMIZATION CYCLE: 31 ***
 

 COSANG =         0.414923241
 
 RMSQ FORCE :   0.0000047  MAXIMUM :   0.0000100  CONVERGED :YES
 MAX FORCE  :   0.0000155  MAXIMUM :   0.0000150  CONVERGED : NO
 RMSQ DR    :   0.0020055  MAXIMUM :   0.0000400  CONVERGED : NO
 MAX DR     :   0.0056331  MAXIMUM :   0.0000600  CONVERGED : NO
 
 LAMBDA ITERATION CONVERGED IN 5 CYCLES

  |TANGENTIAL STEP| =   0.025000  |PARALLEL STEP| =   0.003175
 
 HYPERSPHERE RADIUS: 0.1000006962
 
 *** SCFTOL TIGHTEN TO 0.100E-09 ***


 COORDINATES OF OPTIMIZATION STEP 31 IN ANGSTROM

  NO.  ATOM        X              Y              Z        Z-ATOM   MASS   TYPE

    1  C        -1.620196       0.372116      -0.346983       6    12.011  QM
    2  C        -1.460816       1.494918       0.387176       6    12.011  QM
    3  C        -1.528724      -1.034044       0.185043       6    12.011  QM
    4  H        -1.252319       1.445399       1.464259       1     1.008  QM
    5  H        -1.532515       2.488862      -0.065017       1     1.008  QM
    6  H        -2.452088      -1.600359      -0.027020       1     1.008  QM
    7  H        -1.822504       0.472645      -1.423541       1     1.008  QM
    8  H        -1.353053      -1.042366       1.274319       1     1.008  QM
    9  H        -0.694739      -1.578787      -0.299010       1     1.008  QM
   10  C         2.462895      -1.014319      -0.061433       6    12.011  QM
   11  C         2.142360       0.288055      -0.197132       6    12.011  QM
   12  H         1.934077       0.924491       0.671883       1     1.008  QM
   13  H         2.058321       0.760930      -1.183053       1     1.008  QM
   14  H         2.658488      -1.649904      -0.932327       1     1.008  QM
   15  H         2.535939      -1.486366       0.925490       1     1.008  QM


 
 NEW SCF-ENERGY CALCULATED IN 18 CYCLES
 

 TOTAL ENERGY    =       -196.208905062
 
 *** ENTERING OPTIMIZATION CYCLE: 32 ***
 

 COSANG =        -0.831628196
 
 RMSQ FORCE :   0.0004505  MAXIMUM :   0.0000100  CONVERGED : NO
 MAX FORCE  :   0.0010961  MAXIMUM :   0.0000150  CONVERGED : NO
 RMSQ DR    :   0.0040354  MAXIMUM :   0.0000400  CONVERGED : NO
 MAX DR     :   0.0150154  MAXIMUM :   0.0000600  CONVERGED : NO
 
 LAMBDA ITERATION CONVERGED IN 12 CYCLES

  |TANGENTIAL STEP| =   0.020000  |PARALLEL STEP| =   0.002020
 
 HYPERSPHERE RADIUS: 0.1000006962


 COORDINATES OF OPTIMIZATION STEP 32 IN ANGSTROM

  NO.  ATOM        X              Y              Z        Z-ATOM   MASS   TYPE

    1  C        -1.619729       0.371912      -0.346770       6    12.011  QM
    2  C        -1.461067       1.493805       0.387048       6    12.011  QM
    3  C        -1.529512      -1.033140       0.185139       6    12.011  QM
    4  H        -1.255192       1.445309       1.464691       1     1.008  QM
    5  H        -1.533014       2.488794      -0.064977       1     1.008  QM
    6  H        -2.453811      -1.599899      -0.028022       1     1.008  QM
    7  H        -1.821792       0.472729      -1.423811       1     1.008  QM
    8  H        -1.356503      -1.042132       1.274782       1     1.008  QM
    9  H        -0.696158      -1.578970      -0.297577       1     1.008  QM
   10  C         2.462707      -1.013769      -0.061615       6    12.011  QM
   11  C         2.143194       0.287898      -0.197168       6    12.011  QM
   12  H         1.938622       0.925120       0.671867       1     1.008  QM
   13  H         2.059395       0.760602      -1.183277       1     1.008  QM
   14  H         2.658133      -1.650636      -0.932567       1     1.008  QM
   15  H         2.539061      -1.486124       0.925319       1     1.008  QM


 
 NEW SCF-ENERGY CALCULATED IN 23 CYCLES
 

 TOTAL ENERGY    =       -196.208921643
 
 *** ENTERING OPTIMIZATION CYCLE: 33 ***
 

 COSANG =         0.998689795
 
 RMSQ FORCE :   0.0002181  MAXIMUM :   0.0000100  CONVERGED : NO
 MAX FORCE  :   0.0005256  MAXIMUM :   0.0000150  CONVERGED : NO
 RMSQ DR    :   0.0032189  MAXIMUM :   0.0000400  CONVERGED : NO
 MAX DR     :   0.0098510  MAXIMUM :   0.0000600  CONVERGED : NO
 
 LAMBDA ITERATION CONVERGED IN 10 CYCLES

  |TANGENTIAL STEP| =   0.040000  |PARALLEL STEP| =   0.008348
 
 HYPERSPHERE RADIUS: 0.1000006962


 COORDINATES OF OPTIMIZATION STEP 33 IN ANGSTROM

  NO.  ATOM        X              Y              Z        Z-ATOM   MASS   TYPE

    1  C        -1.620287       0.372138      -0.346140       6    12.011  QM
    2  C        -1.460207       1.493424       0.386559       6    12.011  QM
    3  C        -1.526653      -1.032091       0.184543       6    12.011  QM
    4  H        -1.251592       1.446257       1.463741       1     1.008  QM
    5  H        -1.535664       2.489462      -0.064977       1     1.008  QM
    6  H        -2.451942      -1.600727      -0.025915       1     1.008  QM
    7  H        -1.827325       0.473195      -1.422685       1     1.008  QM
    8  H        -1.351282      -1.042152       1.273694       1     1.008  QM
    9  H        -0.695177      -1.577210      -0.300873       1     1.008  QM
   10  C         2.461934      -1.013482      -0.061305       6    12.011  QM
   11  C         2.140560       0.286716      -0.196908       6    12.011  QM
   12  H         1.931820       0.922857       0.671706       1     1.008  QM
   13  H         2.061978       0.760306      -1.183198       1     1.008  QM
   14  H         2.664639      -1.649857      -0.932061       1     1.008  QM
   15  H         2.536217      -1.487340       0.925616       1     1.008  QM


 
 NEW SCF-ENERGY CALCULATED IN 27 CYCLES
 

 TOTAL ENERGY    =       -196.208925698
 
 *** ENTERING OPTIMIZATION CYCLE: 34 ***
 

 COSANG =        -0.840872592
 
 RMSQ FORCE :   0.0000378  MAXIMUM :   0.0000100  CONVERGED : NO
 MAX FORCE  :   0.0001157  MAXIMUM :   0.0000150  CONVERGED : NO
 RMSQ DR    :   0.0065431  MAXIMUM :   0.0000400  CONVERGED : NO
 MAX DR     :   0.0225580  MAXIMUM :   0.0000600  CONVERGED : NO
 
 LAMBDA ITERATION CONVERGED IN 6 CYCLES

  |TANGENTIAL STEP| =   0.050000  |PARALLEL STEP| =   0.013397
 
 HYPERSPHERE RADIUS: 0.1000006962


 COORDINATES OF OPTIMIZATION STEP 34 IN ANGSTROM

  NO.  ATOM        X              Y              Z        Z-ATOM   MASS   TYPE

    1  C        -1.619411       0.371692      -0.346515       6    12.011  QM
    2  C        -1.460943       1.492786       0.386851       6    12.011  QM
    3  C        -1.530252      -1.032452       0.185145       6    12.011  QM
    4  H        -1.256990       1.445325       1.464926       1     1.008  QM
    5  H        -1.533112       2.488681      -0.065136       1     1.008  QM
    6  H        -2.455558      -1.599505      -0.028599       1     1.008  QM
    7  H        -1.821593       0.472793      -1.423942       1     1.008  QM
    8  H        -1.359067      -1.042204       1.275026       1     1.008  QM
    9  H        -0.697782      -1.579268      -0.296871       1     1.008  QM
   10  C         2.462426      -1.013201      -0.061738       6    12.011  QM
   11  C         2.143835       0.287870      -0.197116       6    12.011  QM
   12  H         1.942785       0.925872       0.671987       1     1.008  QM
   13  H         2.059921       0.760369      -1.183383       1     1.008  QM
   14  H         2.657422      -1.651373      -0.932734       1     1.008  QM
   15  H         2.541956      -1.485772       0.925220       1     1.008  QM


 
 NEW SCF-ENERGY CALCULATED IN 15 CYCLES
 

 TOTAL ENERGY    =       -196.208925815
 
 *** ENTERING OPTIMIZATION CYCLE: 35 ***
 

 COSANG =        -0.324104439
 
 RMSQ FORCE :   0.0000151  MAXIMUM :   0.0000100  CONVERGED : NO
 MAX FORCE  :   0.0000372  MAXIMUM :   0.0000150  CONVERGED : NO
 RMSQ DR    :   0.0082888  MAXIMUM :   0.0000400  CONVERGED : NO
 MAX DR     :   0.0267865  MAXIMUM :   0.0000600  CONVERGED : NO
 
 LAMBDA ITERATION CONVERGED IN 6 CYCLES

  |TANGENTIAL STEP| =   0.050000  |PARALLEL STEP| =   0.013397
 
 HYPERSPHERE RADIUS: 0.1000006962


 COORDINATES OF OPTIMIZATION STEP 35 IN ANGSTROM

  NO.  ATOM        X              Y              Z        Z-ATOM   MASS   TYPE

    1  C        -1.620237       0.372147      -0.346328       6    12.011  QM
    2  C        -1.460382       1.493569       0.386644       6    12.011  QM
    3  C        -1.526562      -1.032181       0.184640       6    12.011  QM
    4  H        -1.251651       1.446111       1.463804       1     1.008  QM
    5  H        -1.535840       2.489263      -0.064929       1     1.008  QM
    6  H        -2.451567      -1.600607      -0.025717       1     1.008  QM
    7  H        -1.826951       0.473100      -1.422829       1     1.008  QM
    8  H        -1.350962      -1.041829       1.273814       1     1.008  QM
    9  H        -0.694804      -1.577282      -0.300750       1     1.008  QM
   10  C         2.461875      -1.013704      -0.061370       6    12.011  QM
   11  C         2.140658       0.286858      -0.196882       6    12.011  QM
   12  H         1.931702       0.922963       0.671867       1     1.008  QM
   13  H         2.061850       0.760529      -1.183058       1     1.008  QM
   14  H         2.664155      -1.649858      -0.932092       1     1.008  QM
   15  H         2.535676      -1.487410       0.925485       1     1.008  QM


 
 NEW SCF-ENERGY CALCULATED IN 15 CYCLES
 

 TOTAL ENERGY    =       -196.208925612
 
 *** LAST STEP WAS REJECTED ***
 
 LAMBDA ITERATION CONVERGED IN 6 CYCLES

  |TANGENTIAL STEP| =   0.025000  |PARALLEL STEP| =   0.003175
 
 HYPERSPHERE RADIUS: 0.1000006962


 COORDINATES OF OPTIMIZATION STEP 35 IN ANGSTROM

  NO.  ATOM        X              Y              Z        Z-ATOM   MASS   TYPE

    1  C        -1.619848       0.371970      -0.346391       6    12.011  QM
    2  C        -1.460904       1.493276       0.386782       6    12.011  QM
    3  C        -1.528530      -1.032310       0.184918       6    12.011  QM
    4  H        -1.254799       1.445838       1.464440       1     1.008  QM
    5  H        -1.534557       2.489088      -0.065038       1     1.008  QM
    6  H        -2.453621      -1.600094      -0.027422       1     1.008  QM
    7  H        -1.824000       0.472975      -1.423414       1     1.008  QM
    8  H        -1.355435      -1.042042       1.274486       1     1.008  QM
    9  H        -0.696252      -1.578202      -0.298552       1     1.008  QM
   10  C         2.462459      -1.013488      -0.061579       6    12.011  QM
   11  C         2.142336       0.287249      -0.197054       6    12.011  QM
   12  H         1.937046       0.924201       0.671811       1     1.008  QM
   13  H         2.061017       0.760336      -1.183284       1     1.008  QM
   14  H         2.661290      -1.650559      -0.932450       1     1.008  QM
   15  H         2.538991      -1.486661       0.925332       1     1.008  QM


 
 NEW SCF-ENERGY CALCULATED IN 14 CYCLES
 

 TOTAL ENERGY    =       -196.208926451
 
 *** ENTERING OPTIMIZATION CYCLE: 36 ***
 

 COSANG =         0.432959635
 
 RMSQ FORCE :   0.0000205  MAXIMUM :   0.0000100  CONVERGED : NO
 MAX FORCE  :   0.0000478  MAXIMUM :   0.0000150  CONVERGED : NO
 RMSQ DR    :   0.0040354  MAXIMUM :   0.0000400  CONVERGED : NO
 MAX DR     :   0.0121532  MAXIMUM :   0.0000600  CONVERGED : NO
 
 LAMBDA ITERATION CONVERGED IN 6 CYCLES

  |TANGENTIAL STEP| =   0.050000  |PARALLEL STEP| =   0.013397
 
 HYPERSPHERE RADIUS: 0.1000006962


 COORDINATES OF OPTIMIZATION STEP 36 IN ANGSTROM

  NO.  ATOM        X              Y              Z        Z-ATOM   MASS   TYPE

    1  C        -1.618963       0.371378      -0.344854       6    12.011  QM
    2  C        -1.459432       1.489501       0.385562       6    12.011  QM
    3  C        -1.527640      -1.029071       0.184391       6    12.011  QM
    4  H        -1.256951       1.446847       1.464176       1     1.008  QM
    5  H        -1.537228       2.489669      -0.065496       1     1.008  QM
    6  H        -2.457137      -1.600046      -0.027444       1     1.008  QM
    7  H        -1.828536       0.473523      -1.422723       1     1.008  QM
    8  H        -1.358620      -1.042466       1.274281       1     1.008  QM
    9  H        -0.700046      -1.577455      -0.299085       1     1.008  QM
   10  C         2.459914      -1.011131      -0.061669       6    12.011  QM
   11  C         2.141596       0.286011      -0.196629       6    12.011  QM
   12  H         1.943355       0.924056       0.671811       1     1.008  QM
   13  H         2.066321       0.759709      -1.183554       1     1.008  QM
   14  H         2.665134      -1.651675      -0.932752       1     1.008  QM
   15  H         2.543848      -1.487150       0.925220       1     1.008  QM


 
 NEW SCF-ENERGY CALCULATED IN 22 CYCLES
 

 TOTAL ENERGY    =       -196.208827012
 
 *** ENTERING OPTIMIZATION CYCLE: 37 ***
 

 COSANG =        -0.893994562
 
 RMSQ FORCE :   0.0009355  MAXIMUM :   0.0000100  CONVERGED : NO
 MAX FORCE  :   0.0021095  MAXIMUM :   0.0000150  CONVERGED : NO
 RMSQ DR    :   0.0082888  MAXIMUM :   0.0000400  CONVERGED : NO
 MAX DR     :   0.0302993  MAXIMUM :   0.0000600  CONVERGED : NO
 
 LAMBDA ITERATION CONVERGED IN 14 CYCLES

  |TANGENTIAL STEP| =   0.040000  |PARALLEL STEP| =   0.008348
 
 HYPERSPHERE RADIUS: 0.1000006962


 COORDINATES OF OPTIMIZATION STEP 37 IN ANGSTROM

  NO.  ATOM        X              Y              Z        Z-ATOM   MASS   TYPE

    1  C        -1.620439       0.371850      -0.345620       6    12.011  QM
    2  C        -1.460656       1.491854       0.386232       6    12.011  QM
    3  C        -1.529206      -1.031259       0.184400       6    12.011  QM
    4  H        -1.255607       1.446424       1.464182       1     1.008  QM
    5  H        -1.535491       2.489607      -0.065332       1     1.008  QM
    6  H        -2.456394      -1.600265      -0.027326       1     1.008  QM
    7  H        -1.826897       0.473482      -1.423001       1     1.008  QM
    8  H        -1.357013      -1.042966       1.273916       1     1.008  QM
    9  H        -0.699336      -1.578092      -0.299742       1     1.008  QM
   10  C         2.462384      -1.012512      -0.061431       6    12.011  QM
   11  C         2.143423       0.286816      -0.196780       6    12.011  QM
   12  H         1.945603       0.925422       0.672081       1     1.008  QM
   13  H         2.059876       0.759008      -1.183452       1     1.008  QM
   14  H         2.658873      -1.652489      -0.932581       1     1.008  QM
   15  H         2.546151      -1.485853       0.925676       1     1.008  QM


 
 NEW SCF-ENERGY CALCULATED IN 26 CYCLES
 

 TOTAL ENERGY    =       -196.208909710
 
 *** ENTERING OPTIMIZATION CYCLE: 38 ***
 

 COSANG =         0.969195811
 
 RMSQ FORCE :   0.0004146  MAXIMUM :   0.0000100  CONVERGED : NO
 MAX FORCE  :   0.0009719  MAXIMUM :   0.0000150  CONVERGED : NO
 RMSQ DR    :   0.0065431  MAXIMUM :   0.0000400  CONVERGED : NO
 MAX DR     :   0.0182673  MAXIMUM :   0.0000600  CONVERGED : NO
 
 LAMBDA ITERATION CONVERGED IN 10 CYCLES

  |TANGENTIAL STEP| =   0.050000  |PARALLEL STEP| =   0.013397
 
 HYPERSPHERE RADIUS: 0.1000006962


 COORDINATES OF OPTIMIZATION STEP 38 IN ANGSTROM

  NO.  ATOM        X              Y              Z        Z-ATOM   MASS   TYPE

    1  C        -1.619139       0.371810      -0.346703       6    12.011  QM
    2  C        -1.460370       1.493192       0.386817       6    12.011  QM
    3  C        -1.527240      -1.032007       0.185197       6    12.011  QM
    4  H        -1.253788       1.445460       1.464419       1     1.008  QM
    5  H        -1.535112       2.488607      -0.064797       1     1.008  QM
    6  H        -2.451844      -1.599788      -0.027109       1     1.008  QM
    7  H        -1.824011       0.472582      -1.423480       1     1.008  QM
    8  H        -1.354302      -1.040882       1.274937       1     1.008  QM
    9  H        -0.694318      -1.577888      -0.297900       1     1.008  QM
   10  C         2.461385      -1.013608      -0.061769       6    12.011  QM
   11  C         2.140816       0.287219      -0.196975       6    12.011  QM
   12  H         1.931217       0.923001       0.671945       1     1.008  QM
   13  H         2.063818       0.761392      -1.183115       1     1.008  QM
   14  H         2.664818      -1.648904      -0.932623       1     1.008  QM
   15  H         2.533934      -1.487607       0.924944       1     1.008  QM


 
 NEW SCF-ENERGY CALCULATED IN 24 CYCLES
 

 TOTAL ENERGY    =       -196.208925111
 
 *** ENTERING OPTIMIZATION CYCLE: 39 ***
 

 COSANG =        -0.907912507
 
 RMSQ FORCE :   0.0001033  MAXIMUM :   0.0000100  CONVERGED : NO
 MAX FORCE  :   0.0002741  MAXIMUM :   0.0000150  CONVERGED : NO
 RMSQ DR    :   0.0082888  MAXIMUM :   0.0000400  CONVERGED : NO
 MAX DR     :   0.0326075  MAXIMUM :   0.0000600  CONVERGED : NO
 
 LAMBDA ITERATION CONVERGED IN 8 CYCLES

  |TANGENTIAL STEP| =   0.050000  |PARALLEL STEP| =   0.013397
 
 HYPERSPHERE RADIUS: 0.1000006962


 COORDINATES OF OPTIMIZATION STEP 39 IN ANGSTROM

  NO.  ATOM        X              Y              Z        Z-ATOM   MASS   TYPE

    1  C        -1.620582       0.371971      -0.346116       6    12.011  QM
    2  C        -1.460742       1.493277       0.386707       6    12.011  QM
    3  C        -1.530131      -1.032894       0.184572       6    12.011  QM
    4  H        -1.254483       1.446015       1.464314       1     1.008  QM
    5  H        -1.533175       2.489314      -0.065367       1     1.008  QM
    6  H        -2.455810      -1.600173      -0.027563       1     1.008  QM
    7  H        -1.824380       0.473247      -1.423251       1     1.008  QM
    8  H        -1.356362      -1.043480       1.273909       1     1.008  QM
    9  H        -0.698649      -1.578951      -0.299596       1     1.008  QM
   10  C         2.463204      -1.013208      -0.061304       6    12.011  QM
   11  C         2.143839       0.287626      -0.197062       6    12.011  QM
   12  H         1.943461       0.925983       0.671864       1     1.008  QM
   13  H         2.057574       0.759390      -1.183512       1     1.008  QM
   14  H         2.656621      -1.652149      -0.932261       1     1.008  QM
   15  H         2.544005      -1.485205       0.925933       1     1.008  QM


 
 NEW SCF-ENERGY CALCULATED IN 21 CYCLES
 

 TOTAL ENERGY    =       -196.208925471
 
 *** ENTERING OPTIMIZATION CYCLE: 40 ***
 

 COSANG =        -0.750899007
 
 RMSQ FORCE :   0.0000381  MAXIMUM :   0.0000100  CONVERGED : NO
 MAX FORCE  :   0.0000916  MAXIMUM :   0.0000150  CONVERGED : NO
 RMSQ DR    :   0.0082888  MAXIMUM :   0.0000400  CONVERGED : NO
 MAX DR     :   0.0327814  MAXIMUM :   0.0000600  CONVERGED : NO
 
 LAMBDA ITERATION CONVERGED IN 8 CYCLES

  |TANGENTIAL STEP| =   0.050000  |PARALLEL STEP| =   0.013397
 
 HYPERSPHERE RADIUS: 0.1000006962


 COORDINATES OF OPTIMIZATION STEP 40 IN ANGSTROM

  NO.  ATOM        X              Y              Z        Z-ATOM   MASS   TYPE

    1  C        -1.619025       0.371908      -0.346355       6    12.011  QM
    2  C        -1.460656       1.493260       0.386639       6    12.011  QM
    3  C        -1.526838      -1.032009       0.185102       6    12.011  QM
    4  H        -1.254611       1.446270       1.464359       1     1.008  QM
    5  H        -1.535204       2.489140      -0.065235       1     1.008  QM
    6  H        -2.451774      -1.600485      -0.027210       1     1.008  QM
    7  H        -1.823609       0.472712      -1.423411       1     1.008  QM
    8  H        -1.354059      -1.041563       1.274749       1     1.008  QM
    9  H        -0.694331      -1.577598      -0.298231       1     1.008  QM
   10  C         2.461160      -1.013516      -0.061825       6    12.011  QM
   11  C         2.140815       0.287029      -0.196907       6    12.011  QM
   12  H         1.931847       0.922838       0.672006       1     1.008  QM
   13  H         2.063532       0.761271      -1.182990       1     1.008  QM
   14  H         2.664242      -1.649485      -0.932747       1     1.008  QM
   15  H         2.534333      -1.487905       0.924896       1     1.008  QM


 
 NEW SCF-ENERGY CALCULATED IN 19 CYCLES
 

 TOTAL ENERGY    =       -196.208925776
 
 *** ENTERING OPTIMIZATION CYCLE: 41 ***
 

 COSANG =         0.244919888
 
 RMSQ FORCE :   0.0000346  MAXIMUM :   0.0000100  CONVERGED : NO
 MAX FORCE  :   0.0000956  MAXIMUM :   0.0000150  CONVERGED : NO
 RMSQ DR    :   0.0082888  MAXIMUM :   0.0000400  CONVERGED : NO
 MAX DR     :   0.0310096  MAXIMUM :   0.0000600  CONVERGED : NO
 
 LAMBDA ITERATION CONVERGED IN 7 CYCLES

  |TANGENTIAL STEP| =   0.050000  |PARALLEL STEP| =   0.013397
 
 HYPERSPHERE RADIUS: 0.1000006962


 COORDINATES OF OPTIMIZATION STEP 41 IN ANGSTROM

  NO.  ATOM        X              Y              Z        Z-ATOM   MASS   TYPE

    1  C        -1.620684       0.371853      -0.346539       6    12.011  QM
    2  C        -1.460441       1.492781       0.386855       6    12.011  QM
    3  C        -1.530361      -1.032431       0.184706       6    12.011  QM
    4  H        -1.253995       1.444701       1.464387       1     1.008  QM
    5  H        -1.533535       2.488759      -0.064533       1     1.008  QM
    6  H        -2.455810      -1.599488      -0.027547       1     1.008  QM
    7  H        -1.825316       0.473212      -1.423370       1     1.008  QM
    8  H        -1.357145      -1.042241       1.274232       1     1.008  QM
    9  H        -0.698521      -1.579012      -0.298790       1     1.008  QM
   10  C         2.463253      -1.013197      -0.061266       6    12.011  QM
   11  C         2.143792       0.287692      -0.197116       6    12.011  QM
   12  H         1.943430       0.926168       0.671842       1     1.008  QM
   13  H         2.058423       0.759412      -1.183678       1     1.008  QM
   14  H         2.657527      -1.651643      -0.932168       1     1.008  QM
   15  H         2.544083      -1.484999       0.925965       1     1.008  QM


 
 NEW SCF-ENERGY CALCULATED IN 25 CYCLES
 

 TOTAL ENERGY    =       -196.208925680
 
 *** ENTERING OPTIMIZATION CYCLE: 42 ***
 

 COSANG =        -0.358359635
 
 RMSQ FORCE :   0.0000341  MAXIMUM :   0.0000100  CONVERGED : NO
 MAX FORCE  :   0.0000930  MAXIMUM :   0.0000150  CONVERGED : NO
 RMSQ DR    :   0.0082888  MAXIMUM :   0.0000400  CONVERGED : NO
 MAX DR     :   0.0295026  MAXIMUM :   0.0000600  CONVERGED : NO
 
 LAMBDA ITERATION CONVERGED IN 7 CYCLES

  |TANGENTIAL STEP| =   0.040000  |PARALLEL STEP| =   0.008348
 
 HYPERSPHERE RADIUS: 0.1000006962


 COORDINATES OF OPTIMIZATION STEP 42 IN ANGSTROM

  NO.  ATOM        X              Y              Z        Z-ATOM   MASS   TYPE

    1  C        -1.619326       0.371970      -0.346243       6    12.011  QM
    2  C        -1.460972       1.493471       0.386678       6    12.011  QM
    3  C        -1.527534      -1.032281       0.184983       6    12.011  QM
    4  H        -1.255076       1.446547       1.464419       1     1.008  QM
    5  H        -1.534956       2.489245      -0.065435       1     1.008  QM
    6  H        -2.452564      -1.600399      -0.027351       1     1.008  QM
    7  H        -1.823341       0.472815      -1.423373       1     1.008  QM
    8  H        -1.354435      -1.042153       1.274538       1     1.008  QM
    9  H        -0.695204      -1.577860      -0.298615       1     1.008  QM
   10  C         2.461774      -1.013553      -0.061739       6    12.011  QM
   11  C         2.141544       0.287090      -0.196960       6    12.011  QM
   12  H         1.934341       0.923409       0.671940       1     1.008  QM
   13  H         2.062069       0.760789      -1.183096       1     1.008  QM
   14  H         2.662596      -1.650105      -0.932687       1     1.008  QM
   15  H         2.536576      -1.487389       0.925072       1     1.008  QM


 
 NEW SCF-ENERGY CALCULATED IN 15 CYCLES
 

 TOTAL ENERGY    =       -196.208926260
 
 *** ENTERING OPTIMIZATION CYCLE: 43 ***
 

 COSANG =        -0.135502518
 
 RMSQ FORCE :   0.0000173  MAXIMUM :   0.0000100  CONVERGED : NO
 MAX FORCE  :   0.0000565  MAXIMUM :   0.0000150  CONVERGED : NO
 RMSQ DR    :   0.0065431  MAXIMUM :   0.0000400  CONVERGED : NO
 MAX DR     :   0.0229790  MAXIMUM :   0.0000600  CONVERGED : NO
 
 LAMBDA ITERATION CONVERGED IN 8 CYCLES

  |TANGENTIAL STEP| =   0.050000  |PARALLEL STEP| =   0.013397
 
 HYPERSPHERE RADIUS: 0.1000006962


 COORDINATES OF OPTIMIZATION STEP 43 IN ANGSTROM

  NO.  ATOM        X              Y              Z        Z-ATOM   MASS   TYPE

    1  C        -1.621111       0.371801      -0.346455       6    12.011  QM
    2  C        -1.459800       1.492593       0.386785       6    12.011  QM
    3  C        -1.531175      -1.032644       0.184522       6    12.011  QM
    4  H        -1.252728       1.444520       1.464208       1     1.008  QM
    5  H        -1.532449       2.488772      -0.064606       1     1.008  QM
    6  H        -2.457087      -1.599451      -0.027415       1     1.008  QM
    7  H        -1.826257       0.473364      -1.423259       1     1.008  QM
    8  H        -1.357523      -1.042798       1.273969       1     1.008  QM
    9  H        -0.699870      -1.579481      -0.299429       1     1.008  QM
   10  C         2.463633      -1.012889      -0.061077       6    12.011  QM
   11  C         2.144052       0.287867      -0.197094       6    12.011  QM
   12  H         1.945160       0.926803       0.671858       1     1.008  QM
   13  H         2.057018       0.759087      -1.183774       1     1.008  QM
   14  H         2.656359      -1.652013      -0.932002       1     1.008  QM
   15  H         2.546046      -1.484274       0.926303       1     1.008  QM


 
 NEW SCF-ENERGY CALCULATED IN 24 CYCLES
 

 TOTAL ENERGY    =       -196.208925082
 
 *** LAST STEP WAS REJECTED ***
 
 LAMBDA ITERATION CONVERGED IN 7 CYCLES

  |TANGENTIAL STEP| =   0.025000  |PARALLEL STEP| =   0.003175
 
 HYPERSPHERE RADIUS: 0.1000006962


 COORDINATES OF OPTIMIZATION STEP 43 IN ANGSTROM

  NO.  ATOM        X              Y              Z        Z-ATOM   MASS   TYPE

    1  C        -1.620248       0.371942      -0.346397       6    12.011  QM
    2  C        -1.460660       1.493034       0.386789       6    12.011  QM
    3  C        -1.529358      -1.032331       0.184810       6    12.011  QM
    4  H        -1.254386       1.445416       1.464399       1     1.008  QM
    5  H        -1.534022       2.489051      -0.064846       1     1.008  QM
    6  H        -2.454702      -1.599924      -0.027543       1     1.008  QM
    7  H        -1.824687       0.473146      -1.423380       1     1.008  QM
    8  H        -1.356323      -1.042207       1.274370       1     1.008  QM
    9  H        -0.697331      -1.578500      -0.298650       1     1.008  QM
   10  C         2.462928      -1.013293      -0.061434       6    12.011  QM
   11  C         2.142877       0.287355      -0.197094       6    12.011  QM
   12  H         1.939420       0.924860       0.671751       1     1.008  QM
   13  H         2.059990       0.759894      -1.183469       1     1.008  QM
   14  H         2.660177      -1.650990      -0.932301       1     1.008  QM
   15  H         2.541248      -1.485981       0.925620       1     1.008  QM


 
 NEW SCF-ENERGY CALCULATED IN 23 CYCLES
 

 TOTAL ENERGY    =       -196.208926361
 
 *** ENTERING OPTIMIZATION CYCLE: 44 ***
 

 COSANG =         0.583062138
 
 RMSQ FORCE :   0.0000072  MAXIMUM :   0.0000100  CONVERGED :YES
 MAX FORCE  :   0.0000209  MAXIMUM :   0.0000150  CONVERGED : NO
 RMSQ DR    :   0.0040354  MAXIMUM :   0.0000400  CONVERGED : NO
 MAX DR     :   0.0149833  MAXIMUM :   0.0000600  CONVERGED : NO
 
 LAMBDA ITERATION CONVERGED IN 8 CYCLES

  |TANGENTIAL STEP| =   0.050000  |PARALLEL STEP| =   0.013397
 
 HYPERSPHERE RADIUS: 0.1000006962


 COORDINATES OF OPTIMIZATION STEP 44 IN ANGSTROM

  NO.  ATOM        X              Y              Z        Z-ATOM   MASS   TYPE

    1  C        -1.618494       0.371902      -0.346578       6    12.011  QM
    2  C        -1.461054       1.494167       0.386782       6    12.011  QM
    3  C        -1.525828      -1.032841       0.185325       6    12.011  QM
    4  H        -1.254515       1.446530       1.464355       1     1.008  QM
    5  H        -1.535017       2.489031      -0.065482       1     1.008  QM
    6  H        -2.449715      -1.600914      -0.026904       1     1.008  QM
    7  H        -1.821599       0.472252      -1.423533       1     1.008  QM
    8  H        -1.351954      -1.041645       1.274817       1     1.008  QM
    9  H        -0.692324      -1.577614      -0.298170       1     1.008  QM
   10  C         2.459972      -1.014110      -0.061954       6    12.011  QM
   11  C         2.140840       0.287562      -0.196917       6    12.011  QM
   12  H         1.929545       0.922739       0.672091       1     1.008  QM
   13  H         2.064331       0.762389      -1.182709       1     1.008  QM
   14  H         2.662434      -1.649039      -0.932941       1     1.008  QM
   15  H         2.529427      -1.488632       0.924613       1     1.008  QM


 
 NEW SCF-ENERGY CALCULATED IN 13 CYCLES
 

 TOTAL ENERGY    =       -196.208921475
 
 *** LAST STEP WAS REJECTED ***
 
 LAMBDA ITERATION CONVERGED IN 7 CYCLES

  |TANGENTIAL STEP| =   0.025000  |PARALLEL STEP| =   0.003175
 
 HYPERSPHERE RADIUS: 0.1000006962


 COORDINATES OF OPTIMIZATION STEP 44 IN ANGSTROM

  NO.  ATOM        X              Y              Z        Z-ATOM   MASS   TYPE

    1  C        -1.619496       0.372015      -0.346586       6    12.011  QM
    2  C        -1.461074       1.493917       0.386888       6    12.011  QM
    3  C        -1.527768      -1.032779       0.185090       6    12.011  QM
    4  H        -1.254480       1.445954       1.464424       1     1.008  QM
    5  H        -1.534411       2.489053      -0.065118       1     1.008  QM
    6  H        -2.452115      -1.600332      -0.027189       1     1.008  QM
    7  H        -1.822821       0.472719      -1.423506       1     1.008  QM
    8  H        -1.353966      -1.041903       1.274575       1     1.008  QM
    9  H        -0.694747      -1.578113      -0.298436       1     1.008  QM
   10  C         2.461970      -1.013882      -0.061678       6    12.011  QM
   11  C         2.141863       0.287426      -0.197053       6    12.011  QM
   12  H         1.933902       0.923650       0.671856       1     1.008  QM
   13  H         2.061493       0.761030      -1.183060       1     1.008  QM
   14  H         2.661463      -1.649909      -0.932567       1     1.008  QM
   15  H         2.535591      -1.487259       0.925102       1     1.008  QM


 
 NEW SCF-ENERGY CALCULATED IN 14 CYCLES
 

 TOTAL ENERGY    =       -196.208923713
 
 *** LAST STEP WAS REJECTED ***
 
 LAMBDA ITERATION CONVERGED IN 6 CYCLES

  |TANGENTIAL STEP| =   0.012500  |PARALLEL STEP| =   0.000784
 
 HYPERSPHERE RADIUS: 0.1000006962


 COORDINATES OF OPTIMIZATION STEP 44 IN ANGSTROM

  NO.  ATOM        X              Y              Z        Z-ATOM   MASS   TYPE

    1  C        -1.619898       0.371996      -0.346510       6    12.011  QM
    2  C        -1.460917       1.493552       0.386863       6    12.011  QM
    3  C        -1.528614      -1.032602       0.184951       6    12.011  QM
    4  H        -1.254441       1.445699       1.464425       1     1.008  QM
    5  H        -1.534203       2.489044      -0.064983       1     1.008  QM
    6  H        -2.453402      -1.600086      -0.027354       1     1.008  QM
    7  H        -1.823682       0.472927      -1.423448       1     1.008  QM
    8  H        -1.355100      -1.042069       1.274461       1     1.008  QM
    9  H        -0.696046      -1.578335      -0.298569       1     1.008  QM
   10  C         2.462570      -1.013627      -0.061548       6    12.011  QM
   11  C         2.142378       0.287384      -0.197087       6    12.011  QM
   12  H         1.936564       0.924223       0.671778       1     1.008  QM
   13  H         2.060584       0.760441      -1.183253       1     1.008  QM
   14  H         2.660837      -1.650410      -0.932418       1     1.008  QM
   15  H         2.538509      -1.486607       0.925350       1     1.008  QM


 
 NEW SCF-ENERGY CALCULATED IN 9 CYCLES
 

 TOTAL ENERGY    =       -196.208925562
 
 *** ENTERING OPTIMIZATION CYCLE: 45 ***
 

 COSANG =        -0.450449445
 
 RMSQ FORCE :   0.0000976  MAXIMUM :   0.0000100  CONVERGED : NO
 MAX FORCE  :   0.0002379  MAXIMUM :   0.0000150  CONVERGED : NO
 RMSQ DR    :   0.0020055  MAXIMUM :   0.0000400  CONVERGED : NO
 MAX DR     :   0.0060501  MAXIMUM :   0.0000600  CONVERGED : NO
 
 LAMBDA ITERATION CONVERGED IN 4 CYCLES

  |TANGENTIAL STEP| =   0.010000  |PARALLEL STEP| =   0.000501
 
 HYPERSPHERE RADIUS: 0.1000006962


 COORDINATES OF OPTIMIZATION STEP 45 IN ANGSTROM

  NO.  ATOM        X              Y              Z        Z-ATOM   MASS   TYPE

    1  C        -1.619783       0.372026      -0.346105       6    12.011  QM
    2  C        -1.460869       1.492905       0.386603       6    12.011  QM
    3  C        -1.528405      -1.032057       0.184839       6    12.011  QM
    4  H        -1.255155       1.446219       1.464416       1     1.008  QM
    5  H        -1.534569       2.489814      -0.065164       1     1.008  QM
    6  H        -2.454472      -1.600764      -0.027394       1     1.008  QM
    7  H        -1.824278       0.473147      -1.423585       1     1.008  QM
    8  H        -1.355820      -1.042332       1.274452       1     1.008  QM
    9  H        -0.696887      -1.578087      -0.298588       1     1.008  QM
   10  C         2.462291      -1.013084      -0.061586       6    12.011  QM
   11  C         2.142336       0.286975      -0.197011       6    12.011  QM
   12  H         1.937477       0.923921       0.671661       1     1.008  QM
   13  H         2.061469       0.760194      -1.183367       1     1.008  QM
   14  H         2.661820      -1.651044      -0.932695       1     1.008  QM
   15  H         2.539431      -1.486981       0.925418       1     1.008  QM


 
 NEW SCF-ENERGY CALCULATED IN 22 CYCLES
 

 TOTAL ENERGY    =       -196.208923509
 
 *** ENTERING OPTIMIZATION CYCLE: 46 ***
 

 COSANG =        -0.975516316
 
 RMSQ FORCE :   0.0002109  MAXIMUM :   0.0000100  CONVERGED : NO
 MAX FORCE  :   0.0005503  MAXIMUM :   0.0000150  CONVERGED : NO
 RMSQ DR    :   0.0016033  MAXIMUM :   0.0000400  CONVERGED : NO
 MAX DR     :   0.0051101  MAXIMUM :   0.0000600  CONVERGED : NO
 
 LAMBDA ITERATION CONVERGED IN 8 CYCLES

  |TANGENTIAL STEP| =   0.008000  |PARALLEL STEP| =   0.000321
 
 HYPERSPHERE RADIUS: 0.1000006962


 COORDINATES OF OPTIMIZATION STEP 46 IN ANGSTROM

  NO.  ATOM        X              Y              Z        Z-ATOM   MASS   TYPE

    1  C        -1.619653       0.371766      -0.346176       6    12.011  QM
    2  C        -1.460737       1.492606       0.386617       6    12.011  QM
    3  C        -1.528364      -1.031510       0.184847       6    12.011  QM
    4  H        -1.255528       1.445966       1.464458       1     1.008  QM
    5  H        -1.535649       2.488557      -0.065079       1     1.008  QM
    6  H        -2.453721      -1.599322      -0.027563       1     1.008  QM
    7  H        -1.824982       0.472977      -1.423000       1     1.008  QM
    8  H        -1.356105      -1.041872       1.274486       1     1.008  QM
    9  H        -0.696656      -1.577981      -0.298623       1     1.008  QM
   10  C         2.462087      -1.013226      -0.061620       6    12.011  QM
   11  C         2.142097       0.286986      -0.197007       6    12.011  QM
   12  H         1.938119       0.924115       0.671906       1     1.008  QM
   13  H         2.062447       0.760197      -1.183317       1     1.008  QM
   14  H         2.662618      -1.650226      -0.932325       1     1.008  QM
   15  H         2.540125      -1.486612       0.925147       1     1.008  QM


 
 NEW SCF-ENERGY CALCULATED IN 26 CYCLES
 

 TOTAL ENERGY    =       -196.208924597
 
 *** ENTERING OPTIMIZATION CYCLE: 47 ***
 

 COSANG =         0.555744887
 
 RMSQ FORCE :   0.0000732  MAXIMUM :   0.0000100  CONVERGED : NO
 MAX FORCE  :   0.0002299  MAXIMUM :   0.0000150  CONVERGED : NO
 RMSQ DR    :   0.0012821  MAXIMUM :   0.0000400  CONVERGED : NO
 MAX DR     :   0.0029734  MAXIMUM :   0.0000600  CONVERGED : NO
 
 LAMBDA ITERATION CONVERGED IN 3 CYCLES

  |TANGENTIAL STEP| =   0.008000  |PARALLEL STEP| =   0.000321
 
 HYPERSPHERE RADIUS: 0.1000006962


 COORDINATES OF OPTIMIZATION STEP 47 IN ANGSTROM

  NO.  ATOM        X              Y              Z        Z-ATOM   MASS   TYPE

    1  C        -1.619771       0.371870      -0.346464       6    12.011  QM
    2  C        -1.460838       1.493119       0.386807       6    12.011  QM
    3  C        -1.528482      -1.032059       0.184947       6    12.011  QM
    4  H        -1.254878       1.445590       1.464468       1     1.008  QM
    5  H        -1.535093       2.488686      -0.064965       1     1.008  QM
    6  H        -2.453462      -1.599532      -0.027517       1     1.008  QM
    7  H        -1.824334       0.472902      -1.423291       1     1.008  QM
    8  H        -1.355515      -1.041726       1.274545       1     1.008  QM
    9  H        -0.696166      -1.578150      -0.298456       1     1.008  QM
   10  C         2.462368      -1.013545      -0.061579       6    12.011  QM
   11  C         2.142199       0.287253      -0.197060       6    12.011  QM
   12  H         1.937158       0.924222       0.671821       1     1.008  QM
   13  H         2.061474       0.760423      -1.183241       1     1.008  QM
   14  H         2.661738      -1.650199      -0.932395       1     1.008  QM
   15  H         2.539205      -1.486606       0.925242       1     1.008  QM


 
 NEW SCF-ENERGY CALCULATED IN 14 CYCLES
 

 TOTAL ENERGY    =       -196.208926144
 
 *** ENTERING OPTIMIZATION CYCLE: 48 ***
 

 COSANG =        -0.375608792
 
 RMSQ FORCE :   0.0000634  MAXIMUM :   0.0000100  CONVERGED : NO
 MAX FORCE  :   0.0001804  MAXIMUM :   0.0000150  CONVERGED : NO
 RMSQ DR    :   0.0012821  MAXIMUM :   0.0000400  CONVERGED : NO
 MAX DR     :   0.0043271  MAXIMUM :   0.0000600  CONVERGED : NO
 
 LAMBDA ITERATION CONVERGED IN 11 CYCLES

  |TANGENTIAL STEP| =   0.008000  |PARALLEL STEP| =   0.000321
 
 HYPERSPHERE RADIUS: 0.1000006962


 COORDINATES OF OPTIMIZATION STEP 48 IN ANGSTROM

  NO.  ATOM        X              Y              Z        Z-ATOM   MASS   TYPE

    1  C        -1.620018       0.371976      -0.346231       6    12.011  QM
    2  C        -1.460894       1.493275       0.386742       6    12.011  QM
    3  C        -1.528908      -1.032446       0.184821       6    12.011  QM
    4  H        -1.254886       1.446032       1.464419       1     1.008  QM
    5  H        -1.534111       2.489186      -0.065141       1     1.008  QM
    6  H        -2.454175      -1.600183      -0.027346       1     1.008  QM
    7  H        -1.824026       0.473061      -1.423297       1     1.008  QM
    8  H        -1.355602      -1.042555       1.274308       1     1.008  QM
    9  H        -0.696949      -1.578399      -0.298950       1     1.008  QM
   10  C         2.462610      -1.013352      -0.061501       6    12.011  QM
   11  C         2.142730       0.287281      -0.197112       6    12.011  QM
   12  H         1.938085       0.924434       0.671693       1     1.008  QM
   13  H         2.060908       0.760155      -1.183420       1     1.008  QM
   14  H         2.660749      -1.650832      -0.932317       1     1.008  QM
   15  H         2.539613      -1.486443       0.925461       1     1.008  QM


 
 NEW SCF-ENERGY CALCULATED IN 11 CYCLES
 

 TOTAL ENERGY    =       -196.208926428
 
 *** ENTERING OPTIMIZATION CYCLE: 49 ***
 

 COSANG =        -0.411802728
 
 RMSQ FORCE :   0.0000107  MAXIMUM :   0.0000100  CONVERGED : NO
 MAX FORCE  :   0.0000312  MAXIMUM :   0.0000150  CONVERGED : NO
 RMSQ DR    :   0.0012821  MAXIMUM :   0.0000400  CONVERGED : NO
 MAX DR     :   0.0039292  MAXIMUM :   0.0000600  CONVERGED : NO
 
 LAMBDA ITERATION CONVERGED IN 9 CYCLES

  |TANGENTIAL STEP| =   0.008000  |PARALLEL STEP| =   0.000321
 
 HYPERSPHERE RADIUS: 0.1000006962


 COORDINATES OF OPTIMIZATION STEP 49 IN ANGSTROM

  NO.  ATOM        X              Y              Z        Z-ATOM   MASS   TYPE

    1  C        -1.619762       0.371980      -0.346419       6    12.011  QM
    2  C        -1.460840       1.493186       0.386779       6    12.011  QM
    3  C        -1.528392      -1.032212       0.184938       6    12.011  QM
    4  H        -1.254772       1.445699       1.464447       1     1.008  QM
    5  H        -1.534566       2.489156      -0.064918       1     1.008  QM
    6  H        -2.453567      -1.600146      -0.027390       1     1.008  QM
    7  H        -1.824018       0.473005      -1.423476       1     1.008  QM
    8  H        -1.355424      -1.041878       1.274534       1     1.008  QM
    9  H        -0.696145      -1.578153      -0.298415       1     1.008  QM
   10  C         2.462383      -1.013431      -0.061572       6    12.011  QM
   11  C         2.142126       0.287178      -0.197063       6    12.011  QM
   12  H         1.936500       0.924007       0.671722       1     1.008  QM
   13  H         2.061196       0.760381      -1.183271       1     1.008  QM
   14  H         2.661727      -1.650429      -0.932456       1     1.008  QM
   15  H         2.538744      -1.486792       0.925296       1     1.008  QM


 
 NEW SCF-ENERGY CALCULATED IN 22 CYCLES
 

 TOTAL ENERGY    =       -196.208926473
 
 *** ENTERING OPTIMIZATION CYCLE: 50 ***
 

 COSANG =        -0.248988648
 
 RMSQ FORCE :   0.0000063  MAXIMUM :   0.0000100  CONVERGED :YES
 MAX FORCE  :   0.0000215  MAXIMUM :   0.0000150  CONVERGED : NO
 RMSQ DR    :   0.0012821  MAXIMUM :   0.0000400  CONVERGED : NO
 MAX DR     :   0.0045329  MAXIMUM :   0.0000600  CONVERGED : NO
 
 LAMBDA ITERATION CONVERGED IN 9 CYCLES

  |TANGENTIAL STEP| =   0.008000  |PARALLEL STEP| =   0.000321
 
 HYPERSPHERE RADIUS: 0.1000006962


 COORDINATES OF OPTIMIZATION STEP 50 IN ANGSTROM

  NO.  ATOM        X              Y              Z        Z-ATOM   MASS   TYPE

    1  C        -1.620048       0.371937      -0.346346       6    12.011  QM
    2  C        -1.460909       1.493167       0.386776       6    12.011  QM
    3  C        -1.528899      -1.032313       0.184875       6    12.011  QM
    4  H        -1.254821       1.445745       1.464432       1     1.008  QM
    5  H        -1.534500       2.489068      -0.065017       1     1.008  QM
    6  H        -2.454163      -1.600004      -0.027414       1     1.008  QM
    7  H        -1.824329       0.473011      -1.423363       1     1.008  QM
    8  H        -1.355767      -1.042191       1.274420       1     1.008  QM
    9  H        -0.696831      -1.578352      -0.298675       1     1.008  QM
   10  C         2.462558      -1.013411      -0.061517       6    12.011  QM
   11  C         2.142820       0.287324      -0.197098       6    12.011  QM
   12  H         1.938373       0.924512       0.671710       1     1.008  QM
   13  H         2.061205       0.760267      -1.183372       1     1.008  QM
   14  H         2.660776      -1.650736      -0.932400       1     1.008  QM
   15  H         2.539654      -1.486491       0.925416       1     1.008  QM


 
 NEW SCF-ENERGY CALCULATED IN 15 CYCLES
 

 TOTAL ENERGY    =       -196.208926453
 
 *** LAST STEP WAS REJECTED ***
 
 LAMBDA ITERATION CONVERGED IN 8 CYCLES

  |TANGENTIAL STEP| =   0.004000  |PARALLEL STEP| =   0.000080
 
 HYPERSPHERE RADIUS: 0.1000006962


 COORDINATES OF OPTIMIZATION STEP 50 IN ANGSTROM

  NO.  ATOM        X              Y              Z        Z-ATOM   MASS   TYPE

    1  C        -1.619891       0.371957      -0.346353       6    12.011  QM
    2  C        -1.460886       1.493203       0.386770       6    12.011  QM
    3  C        -1.528648      -1.032280       0.184897       6    12.011  QM
    4  H        -1.254847       1.445802       1.464439       1     1.008  QM
    5  H        -1.534523       2.489105      -0.065022       1     1.008  QM
    6  H        -2.453864      -1.600058      -0.027399       1     1.008  QM
    7  H        -1.824119       0.473002      -1.423388       1     1.008  QM
    8  H        -1.355550      -1.042116       1.274450       1     1.008  QM
    9  H        -0.696522      -1.578261      -0.298614       1     1.008  QM
   10  C         2.462475      -1.013423      -0.061544       6    12.011  QM
   11  C         2.142465       0.287246      -0.197083       6    12.011  QM
   12  H         1.937409       0.924249       0.671713       1     1.008  QM
   13  H         2.061208       0.760323      -1.183322       1     1.008  QM
   14  H         2.661276      -1.650575      -0.932421       1     1.008  QM
   15  H         2.539197      -1.486640       0.925352       1     1.008  QM


 
 NEW SCF-ENERGY CALCULATED IN 9 CYCLES
 

 TOTAL ENERGY    =       -196.208926482
 
 *** OPTIMIZATION NOT COMPLETED ***
 


 LAST INPUT ORIENTATION IN ANGSTROM

  NO.  ATOM        X              Y              Z        Z-ATOM   MASS   TYPE

    1  C        -1.619891       0.371957      -0.346353       6    12.011  QM
    2  C        -1.460886       1.493203       0.386770       6    12.011  QM
    3  C        -1.528648      -1.032280       0.184897       6    12.011  QM
    4  H        -1.254847       1.445802       1.464439       1     1.008  QM
    5  H        -1.534523       2.489105      -0.065022       1     1.008  QM
    6  H        -2.453864      -1.600058      -0.027399       1     1.008  QM
    7  H        -1.824119       0.473002      -1.423388       1     1.008  QM
    8  H        -1.355550      -1.042116       1.274450       1     1.008  QM
    9  H        -0.696522      -1.578261      -0.298614       1     1.008  QM
   10  C         2.462475      -1.013423      -0.061544       6    12.011  QM
   11  C         2.142465       0.287246      -0.197083       6    12.011  QM
   12  H         1.937409       0.924249       0.671713       1     1.008  QM
   13  H         2.061208       0.760323      -1.183322       1     1.008  QM
   14  H         2.661276      -1.650575      -0.932421       1     1.008  QM
   15  H         2.539197      -1.486640       0.925352       1     1.008  QM


 
 HYPERSPHERE RADIUS: 0.1000006962

  ANGLE =       0.08  COS_ANGLE =       1.00
 
 *** COORDINATES RELOADED ***

  ANGLE =       0.14  COS_ANGLE =       0.99


 IRC COORDINATES OF STEP 123 IN ANGSTROM

  NO.  ATOM        X              Y              Z        Z-ATOM   MASS   TYPE

    1  C        -1.619180       0.371095      -0.346496       6    12.011  QM
    2  C        -1.457309       1.492213       0.386191       6    12.011  QM
    3  C        -1.527954      -1.033194       0.184610       6    12.011  QM
    4  H        -1.248633       1.444643       1.463344       1     1.008  QM
    5  H        -1.531091       2.488188      -0.065442       1     1.008  QM
    6  H        -2.454127      -1.600223      -0.025591       1     1.008  QM
    7  H        -1.825939       0.472294      -1.423042       1     1.008  QM
    8  H        -1.352392      -1.043115       1.273768       1     1.008  QM
    9  H        -0.697353      -1.579910      -0.300702       1     1.008  QM
   10  C         2.458189      -1.012487      -0.061272       6    12.011  QM
   11  C         2.141724       0.289083      -0.196358       6    12.011  QM
   12  H         1.941652       0.927107       0.672849       1     1.008  QM
   13  H         2.058500       0.761958      -1.182527       1     1.008  QM
   14  H         2.652056      -1.650665      -0.932511       1     1.008  QM
   15  H         2.536772      -1.485498       0.925583       1     1.008  QM


 RMSQ FORCE :   0.0000813  MAXIMUM :   0.0000100  CONVERGED :NO 
 MAX FORCE  :   0.0003583  MAXIMUM :   0.0000150  CONVERGED :NO 

 NUMBER OF CONSTRAINED OPTIMIZATION CYCLES: 6
 
 TOTAL ENERGY = -196.208917240764
 
 
 CURRENT SPLINE LENGTH: 0.026 AMU^1/2*ANGSTROM
 IRC COORDINATE: 6.535 AMU^1/2*ANGSTROM

  ANGLE =       0.10  COS_ANGLE =       1.00


 IRC COORDINATES OF STEP 124 IN ANGSTROM

  NO.  ATOM        X              Y              Z        Z-ATOM   MASS   TYPE

    1  C        -1.619860       0.371977      -0.346371       6    12.011  QM
    2  C        -1.460921       1.493228       0.386751       6    12.011  QM
    3  C        -1.528521      -1.032263       0.184920       6    12.011  QM
    4  H        -1.254879       1.445822       1.464419       1     1.008  QM
    5  H        -1.534564       2.489155      -0.065015       1     1.008  QM
    6  H        -2.453680      -1.600155      -0.027375       1     1.008  QM
    7  H        -1.824052       0.472994      -1.423419       1     1.008  QM
    8  H        -1.355457      -1.042036       1.274474       1     1.008  QM
    9  H        -0.696331      -1.578177      -0.298530       1     1.008  QM
   10  C         2.462441      -1.013445      -0.061578       6    12.011  QM
   11  C         2.142361       0.287207      -0.197042       6    12.011  QM
   12  H         1.937237       0.924138       0.671786       1     1.008  QM
   13  H         2.061035       0.760349      -1.183231       1     1.008  QM
   14  H         2.661251      -1.650560      -0.932484       1     1.008  QM
   15  H         2.539165      -1.486747       0.925270       1     1.008  QM


 RMSQ FORCE :   0.0000804  MAXIMUM :   0.0000100  CONVERGED :NO 
 MAX FORCE  :   0.0003534  MAXIMUM :   0.0000150  CONVERGED :NO 

 NUMBER OF CONSTRAINED OPTIMIZATION CYCLES: 6
 
 TOTAL ENERGY = -196.208926480513
 
 
 CURRENT SPLINE LENGTH: 0.026 AMU^1/2*ANGSTROM
 IRC COORDINATE: 6.562 AMU^1/2*ANGSTROM

  ANGLE =       0.05  COS_ANGLE =       1.00


 IRC COORDINATES OF STEP 125 IN ANGSTROM

  NO.  ATOM        X              Y              Z        Z-ATOM   MASS   TYPE

    1  C        -1.620394       0.372815      -0.346223       6    12.011  QM
    2  C        -1.464394       1.494202       0.387324       6    12.011  QM
    3  C        -1.529217      -1.031356       0.185258       6    12.011  QM
    4  H        -1.261188       1.446995       1.465542       1     1.008  QM
    5  H        -1.537732       2.490054      -0.064646       1     1.008  QM
    6  H        -2.453382      -1.599984      -0.029379       1     1.008  QM
    7  H        -1.821845       0.473675      -1.423801       1     1.008  QM
    8  H        -1.358923      -1.041039       1.275260       1     1.008  QM
    9  H        -0.695387      -1.576558      -0.296163       1     1.008  QM
   10  C         2.466669      -1.014331      -0.061891       6    12.011  QM
   11  C         2.142878       0.285364      -0.197780       6    12.011  QM
   12  H         1.932209       0.921083       0.670607       1     1.008  QM
   13  H         2.063964       0.758854      -1.184005       1     1.008  QM
   14  H         2.670960      -1.650238      -0.932408       1     1.008  QM
   15  H         2.541081      -1.487988       0.924966       1     1.008  QM


 RMSQ FORCE :   0.0000794  MAXIMUM :   0.0000100  CONVERGED :NO 
 MAX FORCE  :   0.0003465  MAXIMUM :   0.0000150  CONVERGED :NO 

 NUMBER OF CONSTRAINED OPTIMIZATION CYCLES: 8
 
 TOTAL ENERGY = -196.208935693539
 
 
 CURRENT SPLINE LENGTH: 0.026 AMU^1/2*ANGSTROM
 IRC COORDINATE: 6.588 AMU^1/2*ANGSTROM

  ANGLE =       0.08  COS_ANGLE =       1.00


 IRC COORDINATES OF STEP 126 IN ANGSTROM

  NO.  ATOM        X              Y              Z        Z-ATOM   MASS   TYPE

    1  C        -1.620973       0.373689      -0.346075       6    12.011  QM
    2  C        -1.467950       1.495192       0.387921       6    12.011  QM
    3  C        -1.529769      -1.030428       0.185567       6    12.011  QM
    4  H        -1.267523       1.448142       1.466669       1     1.008  QM
    5  H        -1.541080       2.490992      -0.064194       1     1.008  QM
    6  H        -2.452788      -1.599985      -0.031557       1     1.008  QM
    7  H        -1.819734       0.474402      -1.424164       1     1.008  QM
    8  H        -1.362397      -1.040004       1.276036       1     1.008  QM
    9  H        -0.694111      -1.574736      -0.293700       1     1.008  QM
   10  C         2.470825      -1.015253      -0.062170       6    12.011  QM
   11  C         2.143420       0.283487      -0.198545       6    12.011  QM
   12  H         1.927384       0.918056       0.669347       1     1.008  QM
   13  H         2.066800       0.757291      -1.184815       1     1.008  QM
   14  H         2.680412      -1.649993      -0.932263       1     1.008  QM
   15  H         2.543054      -1.489262       0.924688       1     1.008  QM


 RMSQ FORCE :   0.0000785  MAXIMUM :   0.0000100  CONVERGED :NO 
 MAX FORCE  :   0.0003418  MAXIMUM :   0.0000150  CONVERGED :NO 

 NUMBER OF CONSTRAINED OPTIMIZATION CYCLES: 15
 
 TOTAL ENERGY = -196.208944856749
 
 
 CURRENT SPLINE LENGTH: 0.026 AMU^1/2*ANGSTROM
 IRC COORDINATE: 6.615 AMU^1/2*ANGSTROM

  ANGLE =       0.09  COS_ANGLE =       1.00


 IRC COORDINATES OF STEP 127 IN ANGSTROM

  NO.  ATOM        X              Y              Z        Z-ATOM   MASS   TYPE

    1  C        -1.621517       0.374540      -0.345907       6    12.011  QM
    2  C        -1.471573       1.496155       0.388570       6    12.011  QM
    3  C        -1.530524      -1.029542       0.185855       6    12.011  QM
    4  H        -1.274144       1.449274       1.467890       1     1.008  QM
    5  H        -1.544385       2.491893      -0.063736       1     1.008  QM
    6  H        -2.452460      -1.599864      -0.033864       1     1.008  QM
    7  H        -1.817354       0.475140      -1.424550       1     1.008  QM
    8  H        -1.366156      -1.039091       1.276795       1     1.008  QM
    9  H        -0.693092      -1.573052      -0.291230       1     1.008  QM
   10  C         2.474972      -1.016152      -0.062390       6    12.011  QM
   11  C         2.144219       0.281676      -0.199413       6    12.011  QM
   12  H         1.923280       0.915297       0.667939       1     1.008  QM
   13  H         2.069632       0.755619      -1.185780       1     1.008  QM
   14  H         2.689439      -1.649952      -0.931984       1     1.008  QM
   15  H         2.545257      -1.490279       0.924550       1     1.008  QM


 RMSQ FORCE :   0.0000778  MAXIMUM :   0.0000100  CONVERGED :NO 
 MAX FORCE  :   0.0003403  MAXIMUM :   0.0000150  CONVERGED :NO 

 NUMBER OF CONSTRAINED OPTIMIZATION CYCLES: 8
 
 TOTAL ENERGY = -196.208953964163
 
 
 CURRENT SPLINE LENGTH: 0.026 AMU^1/2*ANGSTROM
 IRC COORDINATE: 6.641 AMU^1/2*ANGSTROM

  ANGLE =       0.18  COS_ANGLE =       0.98


 IRC COORDINATES OF STEP 128 IN ANGSTROM

  NO.  ATOM        X              Y              Z        Z-ATOM   MASS   TYPE

    1  C        -1.621801       0.375390      -0.345781       6    12.011  QM
    2  C        -1.475109       1.497115       0.389179       6    12.011  QM
    3  C        -1.531148      -1.028641       0.186231       6    12.011  QM
    4  H        -1.280922       1.450385       1.469085       1     1.008  QM
    5  H        -1.547458       2.492805      -0.063294       1     1.008  QM
    6  H        -2.452069      -1.599640      -0.035896       1     1.008  QM
    7  H        -1.814489       0.475834      -1.424987       1     1.008  QM
    8  H        -1.369728      -1.038065       1.277591       1     1.008  QM
    9  H        -0.692094      -1.571519      -0.288655       1     1.008  QM
   10  C         2.479052      -1.017013      -0.062711       6    12.011  QM
   11  C         2.144618       0.279822      -0.200209       6    12.011  QM
   12  H         1.917988       0.912143       0.666625       1     1.008  QM
   13  H         2.072525       0.754146      -1.186591       1     1.008  QM
   14  H         2.699116      -1.649563      -0.931822       1     1.008  QM
   15  H         2.546860      -1.491529       0.924227       1     1.008  QM


 RMSQ FORCE :   0.0000773  MAXIMUM :   0.0000100  CONVERGED :NO 
 MAX FORCE  :   0.0003364  MAXIMUM :   0.0000150  CONVERGED :NO 

 NUMBER OF CONSTRAINED OPTIMIZATION CYCLES: 3
 
 TOTAL ENERGY = -196.208963055872
 
 
 CURRENT SPLINE LENGTH: 0.026 AMU^1/2*ANGSTROM
 IRC COORDINATE: 6.668 AMU^1/2*ANGSTROM

  ANGLE =       0.12  COS_ANGLE =       0.99


 IRC COORDINATES OF STEP 129 IN ANGSTROM

  NO.  ATOM        X              Y              Z        Z-ATOM   MASS   TYPE

    1  C        -1.622210       0.376244      -0.345624       6    12.011  QM
    2  C        -1.478594       1.498098       0.389770       6    12.011  QM
    3  C        -1.531695      -1.027730       0.186573       6    12.011  QM
    4  H        -1.287357       1.451548       1.470220       1     1.008  QM
    5  H        -1.550658       2.493713      -0.062886       1     1.008  QM
    6  H        -2.451546      -1.599499      -0.037953       1     1.008  QM
    7  H        -1.812041       0.476541      -1.425351       1     1.008  QM
    8  H        -1.373135      -1.037055       1.278366       1     1.008  QM
    9  H        -0.690955      -1.569852      -0.286205       1     1.008  QM
   10  C         2.483148      -1.017881      -0.062990       6    12.011  QM
   11  C         2.144966       0.277932      -0.201012       6    12.011  QM
   12  H         1.912467       0.908899       0.665246       1     1.008  QM
   13  H         2.075555       0.752699      -1.187377       1     1.008  QM
   14  H         2.709006      -1.649078      -0.931574       1     1.008  QM
   15  H         2.548377      -1.492843       0.923901       1     1.008  QM


 RMSQ FORCE :   0.0000762  MAXIMUM :   0.0000100  CONVERGED :NO 
 MAX FORCE  :   0.0003288  MAXIMUM :   0.0000150  CONVERGED :NO 

 NUMBER OF CONSTRAINED OPTIMIZATION CYCLES: 8
 
 TOTAL ENERGY = -196.208972116826
 
 
 CURRENT SPLINE LENGTH: 0.026 AMU^1/2*ANGSTROM
 IRC COORDINATE: 6.694 AMU^1/2*ANGSTROM

  ANGLE =       0.15  COS_ANGLE =       0.99


 IRC COORDINATES OF STEP 130 IN ANGSTROM

  NO.  ATOM        X              Y              Z        Z-ATOM   MASS   TYPE

    1  C        -1.622544       0.377123      -0.345498       6    12.011  QM
    2  C        -1.482210       1.499065       0.390390       6    12.011  QM
    3  C        -1.532171      -1.026801       0.186930       6    12.011  QM
    4  H        -1.294114       1.452597       1.471392       1     1.008  QM
    5  H        -1.553911       2.494673      -0.062385       1     1.008  QM
    6  H        -2.450930      -1.599408      -0.040022       1     1.008  QM
    7  H        -1.809291       0.477274      -1.425779       1     1.008  QM
    8  H        -1.376528      -1.035976       1.279154       1     1.008  QM
    9  H        -0.689715      -1.568154      -0.283641       1     1.008  QM
   10  C         2.487152      -1.018773      -0.063272       6    12.011  QM
   11  C         2.145382       0.276047      -0.201836       6    12.011  QM
   12  H         1.907213       0.905710       0.663822       1     1.008  QM
   13  H         2.078524       0.751223      -1.188189       1     1.008  QM
   14  H         2.718550      -1.648711      -0.931339       1     1.008  QM
   15  H         2.549864      -1.494182       0.923578       1     1.008  QM


 RMSQ FORCE :   0.0000757  MAXIMUM :   0.0000100  CONVERGED :NO 
 MAX FORCE  :   0.0003244  MAXIMUM :   0.0000150  CONVERGED :NO 

 NUMBER OF CONSTRAINED OPTIMIZATION CYCLES: 17
 
 TOTAL ENERGY = -196.208981133855
 
 
 CURRENT SPLINE LENGTH: 0.026 AMU^1/2*ANGSTROM
 IRC COORDINATE: 6.721 AMU^1/2*ANGSTROM

  ANGLE =       0.16  COS_ANGLE =       0.99


 IRC COORDINATES OF STEP 131 IN ANGSTROM

  NO.  ATOM        X              Y              Z        Z-ATOM   MASS   TYPE

    1  C        -1.622888       0.377958      -0.345306       6    12.011  QM
    2  C        -1.485686       1.500005       0.390999       6    12.011  QM
    3  C        -1.532775      -1.025911       0.187289       6    12.011  QM
    4  H        -1.300698       1.453681       1.472548       1     1.008  QM
    5  H        -1.556984       2.495549      -0.061953       1     1.008  QM
    6  H        -2.450413      -1.599277      -0.042258       1     1.008  QM
    7  H        -1.806620       0.477987      -1.426115       1     1.008  QM
    8  H        -1.380203      -1.035043       1.279950       1     1.008  QM
    9  H        -0.688575      -1.566505      -0.281024       1     1.008  QM
   10  C         2.491120      -1.019607      -0.063529       6    12.011  QM
   11  C         2.145829       0.274210      -0.202727       6    12.011  QM
   12  H         1.901506       0.902455       0.662215       1     1.008  QM
   13  H         2.082142       0.749931      -1.189023       1     1.008  QM
   14  H         2.728622      -1.648099      -0.930950       1     1.008  QM
   15  H         2.550770      -1.495572       0.923232       1     1.008  QM


 RMSQ FORCE :   0.0000750  MAXIMUM :   0.0000100  CONVERGED :NO 
 MAX FORCE  :   0.0003193  MAXIMUM :   0.0000150  CONVERGED :NO 

 NUMBER OF CONSTRAINED OPTIMIZATION CYCLES: 3
 
 TOTAL ENERGY = -196.208990136709
 
 
 CURRENT SPLINE LENGTH: 0.026 AMU^1/2*ANGSTROM
 IRC COORDINATE: 6.747 AMU^1/2*ANGSTROM

  ANGLE =       0.15  COS_ANGLE =       0.99


 IRC COORDINATES OF STEP 132 IN ANGSTROM

  NO.  ATOM        X              Y              Z        Z-ATOM   MASS   TYPE

    1  C        -1.623187       0.378829      -0.345133       6    12.011  QM
    2  C        -1.489252       1.500939       0.391651       6    12.011  QM
    3  C        -1.533339      -1.025012       0.187619       6    12.011  QM
    4  H        -1.307534       1.454709       1.473747       1     1.008  QM
    5  H        -1.560130       2.496470      -0.061414       1     1.008  QM
    6  H        -2.449820      -1.599173      -0.044558       1     1.008  QM
    7  H        -1.803737       0.478762      -1.426465       1     1.008  QM
    8  H        -1.383898      -1.034079       1.280709       1     1.008  QM
    9  H        -0.687373      -1.564827      -0.278364       1     1.008  QM
   10  C         2.495076      -1.020452      -0.063745       6    12.011  QM
   11  C         2.146284       0.272349      -0.203660       6    12.011  QM
   12  H         1.896203       0.899337       0.660552       1     1.008  QM
   13  H         2.085360       0.748428      -1.189975       1     1.008  QM
   14  H         2.738295      -1.647700      -0.930503       1     1.008  QM
   15  H         2.552067      -1.496805       0.922998       1     1.008  QM


 RMSQ FORCE :   0.0000754  MAXIMUM :   0.0000100  CONVERGED :NO 
 MAX FORCE  :   0.0003218  MAXIMUM :   0.0000150  CONVERGED :NO 

 NUMBER OF CONSTRAINED OPTIMIZATION CYCLES: 6
 
 TOTAL ENERGY = -196.208999097951
 
 
 CURRENT SPLINE LENGTH: 0.026 AMU^1/2*ANGSTROM
 IRC COORDINATE: 6.773 AMU^1/2*ANGSTROM

  ANGLE =       0.16  COS_ANGLE =       0.99


 IRC COORDINATES OF STEP 133 IN ANGSTROM

  NO.  ATOM        X              Y              Z        Z-ATOM   MASS   TYPE

    1  C        -1.623465       0.379686      -0.344912       6    12.011  QM
    2  C        -1.492771       1.501894       0.392327       6    12.011  QM
    3  C        -1.533932      -1.024153       0.187924       6    12.011  QM
    4  H        -1.314290       1.455838       1.474994       1     1.008  QM
    5  H        -1.563148       2.497351      -0.060978       1     1.008  QM
    6  H        -2.449140      -1.599149      -0.047230       1     1.008  QM
    7  H        -1.800818       0.479526      -1.426807       1     1.008  QM
    8  H        -1.387947      -1.033264       1.281504       1     1.008  QM
    9  H        -0.685991      -1.563037      -0.275557       1     1.008  QM
   10  C         2.499015      -1.021271      -0.063927       6    12.011  QM
   11  C         2.146716       0.270495      -0.204652       6    12.011  QM
   12  H         1.890810       0.896240       0.658755       1     1.008  QM
   13  H         2.088596       0.746896      -1.190984       1     1.008  QM
   14  H         2.747943      -1.647286      -0.929964       1     1.008  QM
   15  H         2.553256      -1.497962       0.922809       1     1.008  QM


 RMSQ FORCE :   0.0000743  MAXIMUM :   0.0000100  CONVERGED :NO 
 MAX FORCE  :   0.0003160  MAXIMUM :   0.0000150  CONVERGED :NO 

 NUMBER OF CONSTRAINED OPTIMIZATION CYCLES: 20
 
 TOTAL ENERGY = -196.209008019616
 
 
 CURRENT SPLINE LENGTH: 0.026 AMU^1/2*ANGSTROM
 IRC COORDINATE: 6.800 AMU^1/2*ANGSTROM

  ANGLE =       0.08  COS_ANGLE =       1.00


 IRC COORDINATES OF STEP 134 IN ANGSTROM

  NO.  ATOM        X              Y              Z        Z-ATOM   MASS   TYPE

    1  C        -1.623632       0.380541      -0.344745       6    12.011  QM
    2  C        -1.496345       1.502822       0.392999       6    12.011  QM
    3  C        -1.534512      -1.023263       0.188269       6    12.011  QM
    4  H        -1.321330       1.456877       1.476237       1     1.008  QM
    5  H        -1.566197       2.498255      -0.060446       1     1.008  QM
    6  H        -2.448599      -1.598940      -0.049524       1     1.008  QM
    7  H        -1.797621       0.480308      -1.427190       1     1.008  QM
    8  H        -1.391703      -1.032356       1.282265       1     1.008  QM
    9  H        -0.684869      -1.561457      -0.272856       1     1.008  QM
   10  C         2.502927      -1.022085      -0.064144       6    12.011  QM
   11  C         2.147113       0.268635      -0.205617       6    12.011  QM
   12  H         1.885424       0.893028       0.657026       1     1.008  QM
   13  H         2.091785       0.745429      -1.191925       1     1.008  QM
   14  H         2.757586      -1.646798      -0.929451       1     1.008  QM
   15  H         2.554461      -1.499163       0.922552       1     1.008  QM


 RMSQ FORCE :   0.0000741  MAXIMUM :   0.0000100  CONVERGED :NO 
 MAX FORCE  :   0.0003145  MAXIMUM :   0.0000150  CONVERGED :NO 

 NUMBER OF CONSTRAINED OPTIMIZATION CYCLES: 10
 
 TOTAL ENERGY = -196.209016906534
 
 
 CURRENT SPLINE LENGTH: 0.026 AMU^1/2*ANGSTROM
 IRC COORDINATE: 6.826 AMU^1/2*ANGSTROM

  ANGLE =       0.11  COS_ANGLE =       0.99


 IRC COORDINATES OF STEP 135 IN ANGSTROM

  NO.  ATOM        X              Y              Z        Z-ATOM   MASS   TYPE

    1  C        -1.623768       0.381394      -0.344574       6    12.011  QM
    2  C        -1.499887       1.503736       0.393690       6    12.011  QM
    3  C        -1.535086      -1.022380       0.188612       6    12.011  QM
    4  H        -1.328364       1.457892       1.477499       1     1.008  QM
    5  H        -1.569193       2.499137      -0.059888       1     1.008  QM
    6  H        -2.447981      -1.598778      -0.051962       1     1.008  QM
    7  H        -1.794342       0.481090      -1.427567       1     1.008  QM
    8  H        -1.395624      -1.031443       1.283047       1     1.008  QM
    9  H        -0.683630      -1.559838      -0.270042       1     1.008  QM
   10  C         2.506788      -1.022881      -0.064334       6    12.011  QM
   11  C         2.147485       0.266780      -0.206631       6    12.011  QM
   12  H         1.879878       0.889833       0.655178       1     1.008  QM
   13  H         2.095096       0.743957      -1.192928       1     1.008  QM
   14  H         2.767298      -1.646268      -0.928847       1     1.008  QM
   15  H         2.555474      -1.500349       0.922316       1     1.008  QM


 RMSQ FORCE :   0.0000733  MAXIMUM :   0.0000100  CONVERGED :NO 
 MAX FORCE  :   0.0003124  MAXIMUM :   0.0000150  CONVERGED :NO 

 NUMBER OF CONSTRAINED OPTIMIZATION CYCLES: 4
 
 TOTAL ENERGY = -196.209025753502
 
 
 CURRENT SPLINE LENGTH: 0.026 AMU^1/2*ANGSTROM
 IRC COORDINATE: 6.853 AMU^1/2*ANGSTROM

  ANGLE =       0.11  COS_ANGLE =       0.99


 IRC COORDINATES OF STEP 136 IN ANGSTROM

  NO.  ATOM        X              Y              Z        Z-ATOM   MASS   TYPE

    1  C        -1.623745       0.382278      -0.344383       6    12.011  QM
    2  C        -1.503398       1.504574       0.394478       6    12.011  QM
    3  C        -1.535629      -1.021497       0.188889       6    12.011  QM
    4  H        -1.335498       1.458631       1.478849       1     1.008  QM
    5  H        -1.572107       2.499998      -0.059138       1     1.008  QM
    6  H        -2.447468      -1.598459      -0.054376       1     1.008  QM
    7  H        -1.790774       0.481996      -1.427922       1     1.008  QM
    8  H        -1.399344      -1.030575       1.283731       1     1.008  QM
    9  H        -0.682532      -1.558346      -0.267412       1     1.008  QM
   10  C         2.510544      -1.023631      -0.064365       6    12.011  QM
   11  C         2.147755       0.264929      -0.207848       6    12.011  QM
   12  H         1.873949       0.886799       0.652871       1     1.008  QM
   13  H         2.098594       0.742370      -1.194192       1     1.008  QM
   14  H         2.777176      -1.645821      -0.927874       1     1.008  QM
   15  H         2.556078      -1.501360       0.922311       1     1.008  QM


 RMSQ FORCE :   0.0000722  MAXIMUM :   0.0000100  CONVERGED :NO 
 MAX FORCE  :   0.0003074  MAXIMUM :   0.0000150  CONVERGED :NO 

 NUMBER OF CONSTRAINED OPTIMIZATION CYCLES: 7
 
 TOTAL ENERGY = -196.209034570235
 
 
 CURRENT SPLINE LENGTH: 0.026 AMU^1/2*ANGSTROM
 IRC COORDINATE: 6.879 AMU^1/2*ANGSTROM

  ANGLE =       0.26  COS_ANGLE =       0.97


 IRC COORDINATES OF STEP 137 IN ANGSTROM

  NO.  ATOM        X              Y              Z        Z-ATOM   MASS   TYPE

    1  C        -1.623817       0.383110      -0.344198       6    12.011  QM
    2  C        -1.507016       1.505489       0.395156       6    12.011  QM
    3  C        -1.536120      -1.020624       0.189284       6    12.011  QM
    4  H        -1.342691       1.459642       1.480069       1     1.008  QM
    5  H        -1.575174       2.500893      -0.058606       1     1.008  QM
    6  H        -2.446645      -1.598386      -0.056937       1     1.008  QM
    7  H        -1.787326       0.482744      -1.428262       1     1.008  QM
    8  H        -1.403394      -1.029646       1.284568       1     1.008  QM
    9  H        -0.681114      -1.556638      -0.264345       1     1.008  QM
   10  C         2.514204      -1.024456      -0.064600       6    12.011  QM
   11  C         2.148245       0.263135      -0.208873       6    12.011  QM
   12  H         1.868328       0.883473       0.650915       1     1.008  QM
   13  H         2.102505       0.741130      -1.195107       1     1.008  QM
   14  H         2.786891      -1.645176      -0.927265       1     1.008  QM
   15  H         2.556383      -1.502754       0.921955       1     1.008  QM


 RMSQ FORCE :   0.0000734  MAXIMUM :   0.0000100  CONVERGED :NO 
 MAX FORCE  :   0.0002993  MAXIMUM :   0.0000150  CONVERGED :NO 

 NUMBER OF CONSTRAINED OPTIMIZATION CYCLES: 3
 
 TOTAL ENERGY = -196.209043332945
 
 
 CURRENT SPLINE LENGTH: 0.026 AMU^1/2*ANGSTROM
 IRC COORDINATE: 6.906 AMU^1/2*ANGSTROM

  ANGLE =       0.17  COS_ANGLE =       0.98


 IRC COORDINATES OF STEP 138 IN ANGSTROM

  NO.  ATOM        X              Y              Z        Z-ATOM   MASS   TYPE

    1  C        -1.623831       0.383967      -0.344022       6    12.011  QM
    2  C        -1.510532       1.506342       0.395876       6    12.011  QM
    3  C        -1.536691      -1.019734       0.189638       6    12.011  QM
    4  H        -1.349890       1.460487       1.481356       1     1.008  QM
    5  H        -1.578073       2.501744      -0.057961       1     1.008  QM
    6  H        -2.445974      -1.598200      -0.059526       1     1.008  QM
    7  H        -1.783763       0.483549      -1.428636       1     1.008  QM
    8  H        -1.407516      -1.028707       1.285355       1     1.008  QM
    9  H        -0.679822      -1.555050      -0.261335       1     1.008  QM
   10  C         2.517956      -1.025210      -0.064750       6    12.011  QM
   11  C         2.148574       0.261293      -0.209977       6    12.011  QM
   12  H         1.862582       0.880281       0.648816       1     1.008  QM
   13  H         2.106002       0.739724      -1.196152       1     1.008  QM
   14  H         2.796656      -1.644557      -0.926479       1     1.008  QM
   15  H         2.557096      -1.503961       0.921707       1     1.008  QM


 RMSQ FORCE :   0.0000720  MAXIMUM :   0.0000100  CONVERGED :NO 
 MAX FORCE  :   0.0002993  MAXIMUM :   0.0000150  CONVERGED :NO 

 NUMBER OF CONSTRAINED OPTIMIZATION CYCLES: 23
 
 TOTAL ENERGY = -196.209052058775
 
 
 CURRENT SPLINE LENGTH: 0.026 AMU^1/2*ANGSTROM
 IRC COORDINATE: 6.932 AMU^1/2*ANGSTROM

  ANGLE =       0.19  COS_ANGLE =       0.98


 IRC COORDINATES OF STEP 139 IN ANGSTROM

  NO.  ATOM        X              Y              Z        Z-ATOM   MASS   TYPE

    1  C        -1.623875       0.384837      -0.343805       6    12.011  QM
    2  C        -1.514095       1.507214       0.396642       6    12.011  QM
    3  C        -1.537292      -1.018905       0.189945       6    12.011  QM
    4  H        -1.357137       1.461354       1.482659       1     1.008  QM
    5  H        -1.580938       2.502644      -0.057300       1     1.008  QM
    6  H        -2.445349      -1.598060      -0.062177       1     1.008  QM
    7  H        -1.780148       0.484418      -1.428961       1     1.008  QM
    8  H        -1.411625      -1.027914       1.286067       1     1.008  QM
    9  H        -0.678606      -1.553445      -0.258423       1     1.008  QM
   10  C         2.521666      -1.025963      -0.064828       6    12.011  QM
   11  C         2.149046       0.259482      -0.211179       6    12.011  QM
   12  H         1.857044       0.877184       0.646497       1     1.008  QM
   13  H         2.109679       0.738247      -1.197346       1     1.008  QM
   14  H         2.806275      -1.644066      -0.925523       1     1.008  QM
   15  H         2.557622      -1.505054       0.921599       1     1.008  QM


 RMSQ FORCE :   0.0000724  MAXIMUM :   0.0000100  CONVERGED :NO 
 MAX FORCE  :   0.0002945  MAXIMUM :   0.0000150  CONVERGED :NO 

 NUMBER OF CONSTRAINED OPTIMIZATION CYCLES: 9
 
 TOTAL ENERGY = -196.209060750695
 
 
 CURRENT SPLINE LENGTH: 0.026 AMU^1/2*ANGSTROM
 IRC COORDINATE: 6.959 AMU^1/2*ANGSTROM

  ANGLE =       0.21  COS_ANGLE =       0.98


 IRC COORDINATES OF STEP 140 IN ANGSTROM

  NO.  ATOM        X              Y              Z        Z-ATOM   MASS   TYPE

    1  C        -1.623817       0.385699      -0.343536       6    12.011  QM
    2  C        -1.517601       1.508089       0.397398       6    12.011  QM
    3  C        -1.537825      -1.018060       0.190231       6    12.011  QM
    4  H        -1.364437       1.462278       1.483967       1     1.008  QM
    5  H        -1.583742       2.503474      -0.056670       1     1.008  QM
    6  H        -2.444504      -1.597930      -0.065078       1     1.008  QM
    7  H        -1.776396       0.485306      -1.429201       1     1.008  QM
    8  H        -1.415886      -1.027229       1.286792       1     1.008  QM
    9  H        -0.677187      -1.551768      -0.255427       1     1.008  QM
   10  C         2.525323      -1.026691      -0.064884       6    12.011  QM
   11  C         2.149336       0.257640      -0.212415       6    12.011  QM
   12  H         1.851247       0.874042       0.644113       1     1.008  QM
   13  H         2.113229       0.736713      -1.198549       1     1.008  QM
   14  H         2.815971      -1.643496      -0.924487       1     1.008  QM
   15  H         2.558149      -1.506114       0.921485       1     1.008  QM


 RMSQ FORCE :   0.0000712  MAXIMUM :   0.0000100  CONVERGED :NO 
 MAX FORCE  :   0.0002930  MAXIMUM :   0.0000150  CONVERGED :NO 

 NUMBER OF CONSTRAINED OPTIMIZATION CYCLES: 3
 
 TOTAL ENERGY = -196.209069393857
 
 
 CURRENT SPLINE LENGTH: 0.026 AMU^1/2*ANGSTROM
 IRC COORDINATE: 6.985 AMU^1/2*ANGSTROM

  ANGLE =       0.06  COS_ANGLE =       1.00


 IRC COORDINATES OF STEP 141 IN ANGSTROM

  NO.  ATOM        X              Y              Z        Z-ATOM   MASS   TYPE

    1  C        -1.623758       0.386552      -0.343308       6    12.011  QM
    2  C        -1.521085       1.508925       0.398151       6    12.011  QM
    3  C        -1.538386      -1.017208       0.190558       6    12.011  QM
    4  H        -1.371663       1.463096       1.485238       1     1.008  QM
    5  H        -1.586532       2.504324      -0.055996       1     1.008  QM
    6  H        -2.443747      -1.597766      -0.067853       1     1.008  QM
    7  H        -1.772652       0.486179      -1.429478       1     1.008  QM
    8  H        -1.420146      -1.026436       1.287525       1     1.008  QM
    9  H        -0.675867      -1.550146      -0.252354       1     1.008  QM
   10  C         2.528955      -1.027409      -0.064965       6    12.011  QM
   11  C         2.149661       0.255821      -0.213639       6    12.011  QM
   12  H         1.845299       0.870799       0.641708       1     1.008  QM
   13  H         2.117042       0.735334      -1.199693       1     1.008  QM
   14  H         2.825855      -1.642802      -0.923443       1     1.008  QM
   15  H         2.558383      -1.507268       0.921307       1     1.008  QM


 RMSQ FORCE :   0.0000709  MAXIMUM :   0.0000100  CONVERGED :NO 
 MAX FORCE  :   0.0002909  MAXIMUM :   0.0000150  CONVERGED :NO 

 NUMBER OF CONSTRAINED OPTIMIZATION CYCLES: 15
 
 TOTAL ENERGY = -196.209078000092
 
 
 CURRENT SPLINE LENGTH: 0.026 AMU^1/2*ANGSTROM
 IRC COORDINATE: 7.012 AMU^1/2*ANGSTROM

  ANGLE =       0.11  COS_ANGLE =       0.99


 IRC COORDINATES OF STEP 142 IN ANGSTROM

  NO.  ATOM        X              Y              Z        Z-ATOM   MASS   TYPE

    1  C        -1.623614       0.387395      -0.343117       6    12.011  QM
    2  C        -1.524472       1.509715       0.398909       6    12.011  QM
    3  C        -1.538955      -1.016349       0.190918       6    12.011  QM
    4  H        -1.378859       1.463766       1.486526       1     1.008  QM
    5  H        -1.589109       2.505150      -0.055250       1     1.008  QM
    6  H        -2.443048      -1.597555      -0.070478       1     1.008  QM
    7  H        -1.768743       0.487041      -1.429801       1     1.008  QM
    8  H        -1.424358      -1.025552       1.288289       1     1.008  QM
    9  H        -0.674620      -1.548636      -0.249249       1     1.008  QM
   10  C         2.532532      -1.028081      -0.065046       6    12.011  QM
   11  C         2.149872       0.254015      -0.214880       6    12.011  QM
   12  H         1.838806       0.867410       0.639194       1     1.008  QM
   13  H         2.121068       0.734106      -1.200780       1     1.008  QM
   14  H         2.836059      -1.641934      -0.922326       1     1.008  QM
   15  H         2.558223      -1.508538       0.921046       1     1.008  QM


 RMSQ FORCE :   0.0000705  MAXIMUM :   0.0000100  CONVERGED :NO 
 MAX FORCE  :   0.0002914  MAXIMUM :   0.0000150  CONVERGED :NO 

 NUMBER OF CONSTRAINED OPTIMIZATION CYCLES: 12
 
 TOTAL ENERGY = -196.209086552177
 
 
 CURRENT SPLINE LENGTH: 0.026 AMU^1/2*ANGSTROM
 IRC COORDINATE: 7.038 AMU^1/2*ANGSTROM

  ANGLE =       0.12  COS_ANGLE =       0.99


 IRC COORDINATES OF STEP 143 IN ANGSTROM

  NO.  ATOM        X              Y              Z        Z-ATOM   MASS   TYPE

    1  C        -1.623480       0.388247      -0.342831       6    12.011  QM
    2  C        -1.527955       1.510582       0.399648       6    12.011  QM
    3  C        -1.539521      -1.015535       0.191234       6    12.011  QM
    4  H        -1.386263       1.464695       1.487779       1     1.008  QM
    5  H        -1.591810       2.505997      -0.054681       1     1.008  QM
    6  H        -2.442250      -1.597392      -0.073396       1     1.008  QM
    7  H        -1.764759       0.487908      -1.430015       1     1.008  QM
    8  H        -1.428717      -1.024897       1.288987       1     1.008  QM
    9  H        -0.673294      -1.547020      -0.246144       1     1.008  QM
   10  C         2.536137      -1.028783      -0.065127       6    12.011  QM
   11  C         2.150152       0.252189      -0.216121       6    12.011  QM
   12  H         1.832914       0.864136       0.636700       1     1.008  QM
   13  H         2.124734       0.732739      -1.201889       1     1.008  QM
   14  H         2.845813      -1.641184      -0.921220       1     1.008  QM
   15  H         2.558543      -1.509688       0.920817       1     1.008  QM


 RMSQ FORCE :   0.0000704  MAXIMUM :   0.0000100  CONVERGED :NO 
 MAX FORCE  :   0.0002849  MAXIMUM :   0.0000150  CONVERGED :NO 

 NUMBER OF CONSTRAINED OPTIMIZATION CYCLES: 15
 
 TOTAL ENERGY = -196.209095081331
 
 
 CURRENT SPLINE LENGTH: 0.026 AMU^1/2*ANGSTROM
 IRC COORDINATE: 7.065 AMU^1/2*ANGSTROM

  ANGLE =       0.07  COS_ANGLE =       1.00


 IRC COORDINATES OF STEP 144 IN ANGSTROM

  NO.  ATOM        X              Y              Z        Z-ATOM   MASS   TYPE

    1  C        -1.623232       0.389095      -0.342590       6    12.011  QM
    2  C        -1.531429       1.511407       0.400399       6    12.011  QM
    3  C        -1.540082      -1.014711       0.191591       6    12.011  QM
    4  H        -1.393798       1.465481       1.489054       1     1.008  QM
    5  H        -1.594365       2.506837      -0.054042       1     1.008  QM
    6  H        -2.441482      -1.597182      -0.076191       1     1.008  QM
    7  H        -1.760454       0.488756      -1.430299       1     1.008  QM
    8  H        -1.433061      -1.024137       1.289718       1     1.008  QM
    9  H        -0.672012      -1.545503      -0.242944       1     1.008  QM
   10  C         2.539668      -1.029456      -0.065217       6    12.011  QM
   11  C         2.150385       0.250379      -0.217378       6    12.011  QM
   12  H         1.826798       0.860787       0.634152       1     1.008  QM
   13  H         2.128469       0.731446      -1.202988       1     1.008  QM
   14  H         2.855606      -1.640356      -0.920098       1     1.008  QM
   15  H         2.558602      -1.510900       0.920544       1     1.008  QM


 RMSQ FORCE :   0.0000699  MAXIMUM :   0.0000100  CONVERGED :NO 
 MAX FORCE  :   0.0002825  MAXIMUM :   0.0000150  CONVERGED :NO 

 NUMBER OF CONSTRAINED OPTIMIZATION CYCLES: 16
 
 TOTAL ENERGY = -196.209103570733
 
 
 CURRENT SPLINE LENGTH: 0.026 AMU^1/2*ANGSTROM
 IRC COORDINATE: 7.091 AMU^1/2*ANGSTROM

  ANGLE =       0.11  COS_ANGLE =       0.99


 IRC COORDINATES OF STEP 145 IN ANGSTROM

  NO.  ATOM        X              Y              Z        Z-ATOM   MASS   TYPE

    1  C        -1.623016       0.389926      -0.342302       6    12.011  QM
    2  C        -1.534840       1.512222       0.401164       6    12.011  QM
    3  C        -1.540745      -1.013919       0.191917       6    12.011  QM
    4  H        -1.401232       1.466301       1.490323       1     1.008  QM
    5  H        -1.596904       2.507647      -0.053383       1     1.008  QM
    6  H        -2.440736      -1.596981      -0.079272       1     1.008  QM
    7  H        -1.756307       0.489661      -1.430479       1     1.008  QM
    8  H        -1.437758      -1.023518       1.290434       1     1.008  QM
    9  H        -0.670739      -1.543972      -0.239651       1     1.008  QM
   10  C         2.543205      -1.030105      -0.065253       6    12.011  QM
   11  C         2.150695       0.248597      -0.218712       6    12.011  QM
   12  H         1.820811       0.857543       0.631444       1     1.008  QM
   13  H         2.132400       0.730106      -1.204188       1     1.008  QM
   14  H         2.865406      -1.639538      -0.918816       1     1.008  QM
   15  H         2.558639      -1.511984       0.920349       1     1.008  QM


 RMSQ FORCE :   0.0000693  MAXIMUM :   0.0000100  CONVERGED :NO 
 MAX FORCE  :   0.0002746  MAXIMUM :   0.0000150  CONVERGED :NO 

 NUMBER OF CONSTRAINED OPTIMIZATION CYCLES: 31
 
 TOTAL ENERGY = -196.209112027144
 
 
 CURRENT SPLINE LENGTH: 0.026 AMU^1/2*ANGSTROM
 IRC COORDINATE: 7.117 AMU^1/2*ANGSTROM

  ANGLE =       0.18  COS_ANGLE =       0.98


 IRC COORDINATES OF STEP 146 IN ANGSTROM

  NO.  ATOM        X              Y              Z        Z-ATOM   MASS   TYPE

    1  C        -1.622795       0.390793      -0.342034       6    12.011  QM
    2  C        -1.538372       1.513047       0.401926       6    12.011  QM
    3  C        -1.541233      -1.013083       0.192243       6    12.011  QM
    4  H        -1.408755       1.467086       1.491557       1     1.008  QM
    5  H        -1.599654       2.508509      -0.052683       1     1.008  QM
    6  H        -2.439807      -1.596849      -0.082206       1     1.008  QM
    7  H        -1.752140       0.490578      -1.430690       1     1.008  QM
    8  H        -1.442137      -1.022784       1.291132       1     1.008  QM
    9  H        -0.669319      -1.542350      -0.236405       1     1.008  QM
   10  C         2.546682      -1.030795      -0.065303       6    12.011  QM
   11  C         2.150992       0.246775      -0.220014       6    12.011  QM
   12  H         1.814908       0.854237       0.628748       1     1.008  QM
   13  H         2.136209       0.728777      -1.205302       1     1.008  QM
   14  H         2.875031      -1.638779      -0.917587       1     1.008  QM
   15  H         2.558698      -1.513205       0.920088       1     1.008  QM


 RMSQ FORCE :   0.0000699  MAXIMUM :   0.0000100  CONVERGED :NO 
 MAX FORCE  :   0.0002775  MAXIMUM :   0.0000150  CONVERGED :NO 

 NUMBER OF CONSTRAINED OPTIMIZATION CYCLES: 3
 
 TOTAL ENERGY = -196.209120464139
 
 
 CURRENT SPLINE LENGTH: 0.026 AMU^1/2*ANGSTROM
 IRC COORDINATE: 7.144 AMU^1/2*ANGSTROM

  ANGLE =       0.12  COS_ANGLE =       0.99


 IRC COORDINATES OF STEP 147 IN ANGSTROM

  NO.  ATOM        X              Y              Z        Z-ATOM   MASS   TYPE

    1  C        -1.622582       0.391646      -0.341766       6    12.011  QM
    2  C        -1.541829       1.513846       0.402688       6    12.011  QM
    3  C        -1.541775      -1.012247       0.192578       6    12.011  QM
    4  H        -1.416231       1.467812       1.492801       1     1.008  QM
    5  H        -1.602290       2.509323      -0.051971       1     1.008  QM
    6  H        -2.438832      -1.596712      -0.085267       1     1.008  QM
    7  H        -1.747985       0.491492      -1.430870       1     1.008  QM
    8  H        -1.446764      -1.022054       1.291819       1     1.008  QM
    9  H        -0.667879      -1.540700      -0.233014       1     1.008  QM
   10  C         2.550155      -1.031463      -0.065351       6    12.011  QM
   11  C         2.151283       0.244966      -0.221335       6    12.011  QM
   12  H         1.808928       0.850891       0.626030       1     1.008  QM
   13  H         2.140096       0.727481      -1.206433       1     1.008  QM
   14  H         2.884780      -1.637906      -0.916284       1     1.008  QM
   15  H         2.558688      -1.514385       0.919827       1     1.008  QM


 RMSQ FORCE :   0.0000699  MAXIMUM :   0.0000100  CONVERGED :NO 
 MAX FORCE  :   0.0002784  MAXIMUM :   0.0000150  CONVERGED :NO 

 NUMBER OF CONSTRAINED OPTIMIZATION CYCLES: 12
 
 TOTAL ENERGY = -196.209128867529
 
 
 CURRENT SPLINE LENGTH: 0.026 AMU^1/2*ANGSTROM
 IRC COORDINATE: 7.170 AMU^1/2*ANGSTROM

  ANGLE =       0.16  COS_ANGLE =       0.99


 IRC COORDINATES OF STEP 148 IN ANGSTROM

  NO.  ATOM        X              Y              Z        Z-ATOM   MASS   TYPE

    1  C        -1.622423       0.392475      -0.341477       6    12.011  QM
    2  C        -1.545102       1.514637       0.403396       6    12.011  QM
    3  C        -1.542481      -1.011457       0.192944       6    12.011  QM
    4  H        -1.423399       1.468567       1.493951       1     1.008  QM
    5  H        -1.604643       2.510110      -0.051371       1     1.008  QM
    6  H        -2.437875      -1.596673      -0.088658       1     1.008  QM
    7  H        -1.743996       0.492381      -1.430997       1     1.008  QM
    8  H        -1.451923      -1.021393       1.292575       1     1.008  QM
    9  H        -0.666388      -1.539000      -0.229299       1     1.008  QM
   10  C         2.553732      -1.032070      -0.065436       6    12.011  QM
   11  C         2.151513       0.243174      -0.222612       6    12.011  QM
   12  H         1.802729       0.847434       0.623346       1     1.008  QM
   13  H         2.143944       0.726310      -1.207447       1     1.008  QM
   14  H         2.894737      -1.636849      -0.915041       1     1.008  QM
   15  H         2.558730      -1.515623       0.919461       1     1.008  QM


 RMSQ FORCE :   0.0000693  MAXIMUM :   0.0000100  CONVERGED :NO 
 MAX FORCE  :   0.0002775  MAXIMUM :   0.0000150  CONVERGED :NO 

 NUMBER OF CONSTRAINED OPTIMIZATION CYCLES: 7
 
 TOTAL ENERGY = -196.209137198622
 
 
 CURRENT SPLINE LENGTH: 0.026 AMU^1/2*ANGSTROM
 IRC COORDINATE: 7.197 AMU^1/2*ANGSTROM

  ANGLE =       0.15  COS_ANGLE =       0.99


 IRC COORDINATES OF STEP 149 IN ANGSTROM

  NO.  ATOM        X              Y              Z        Z-ATOM   MASS   TYPE

    1  C        -1.622069       0.393331      -0.341192       6    12.011  QM
    2  C        -1.548638       1.515444       0.404170       6    12.011  QM
    3  C        -1.543016      -1.010643       0.193270       6    12.011  QM
    4  H        -1.431155       1.469286       1.495191       1     1.008  QM
    5  H        -1.607234       2.510949      -0.050651       1     1.008  QM
    6  H        -2.437080      -1.596374      -0.091440       1     1.008  QM
    7  H        -1.739429       0.493313      -1.431175       1     1.008  QM
    8  H        -1.456215      -1.020717       1.293207       1     1.008  QM
    9  H        -0.665217      -1.537572      -0.226163       1     1.008  QM
   10  C         2.557148      -1.032725      -0.065464       6    12.011  QM
   11  C         2.151810       0.241370      -0.223974       6    12.011  QM
   12  H         1.796845       0.844078       0.620494       1     1.008  QM
   13  H         2.147814       0.725039      -1.208572       1     1.008  QM
   14  H         2.904313      -1.635969      -0.913623       1     1.008  QM
   15  H         2.558645      -1.516796       0.919188       1     1.008  QM


 RMSQ FORCE :   0.0000683  MAXIMUM :   0.0000100  CONVERGED :NO 
 MAX FORCE  :   0.0002731  MAXIMUM :   0.0000150  CONVERGED :NO 

 NUMBER OF CONSTRAINED OPTIMIZATION CYCLES: 21
 
 TOTAL ENERGY = -196.209145582769
 
 
 CURRENT SPLINE LENGTH: 0.026 AMU^1/2*ANGSTROM
 IRC COORDINATE: 7.223 AMU^1/2*ANGSTROM

  ANGLE =       0.24  COS_ANGLE =       0.97


 IRC COORDINATES OF STEP 150 IN ANGSTROM

  NO.  ATOM        X              Y              Z        Z-ATOM   MASS   TYPE

    1  C        -1.621639       0.394189      -0.340909       6    12.011  QM
    2  C        -1.552058       1.516210       0.404942       6    12.011  QM
    3  C        -1.543559      -1.009818       0.193598       6    12.011  QM
    4  H        -1.438903       1.469983       1.496419       1     1.008  QM
    5  H        -1.609671       2.511787      -0.049920       1     1.008  QM
    6  H        -2.436279      -1.596090      -0.094329       1     1.008  QM
    7  H        -1.734783       0.494256      -1.431325       1     1.008  QM
    8  H        -1.460660      -1.020036       1.293831       1     1.008  QM
    9  H        -0.664029      -1.536125      -0.222924       1     1.008  QM
   10  C         2.560580      -1.033327      -0.065478       6    12.011  QM
   11  C         2.151924       0.239542      -0.225346       6    12.011  QM
   12  H         1.790670       0.840647       0.617563       1     1.008  QM
   13  H         2.151460       0.723743      -1.209684       1     1.008  QM
   14  H         2.914045      -1.635028      -0.912158       1     1.008  QM
   15  H         2.558649      -1.517953       0.918895       1     1.008  QM


 RMSQ FORCE :   0.0000702  MAXIMUM :   0.0000100  CONVERGED :NO 
 MAX FORCE  :   0.0002748  MAXIMUM :   0.0000150  CONVERGED :NO 

 NUMBER OF CONSTRAINED OPTIMIZATION CYCLES: 10
 
 TOTAL ENERGY = -196.209153920694
 
 
 CURRENT SPLINE LENGTH: 0.026 AMU^1/2*ANGSTROM
 IRC COORDINATE: 7.250 AMU^1/2*ANGSTROM

  ANGLE =       0.07  COS_ANGLE =       1.00


 IRC COORDINATES OF STEP 151 IN ANGSTROM

  NO.  ATOM        X              Y              Z        Z-ATOM   MASS   TYPE

    1  C        -1.621320       0.395048      -0.340609       6    12.011  QM
    2  C        -1.555529       1.516992       0.405709       6    12.011  QM
    3  C        -1.544114      -1.009008       0.193926       6    12.011  QM
    4  H        -1.446524       1.470641       1.497609       1     1.008  QM
    5  H        -1.612225       2.512608      -0.049179       1     1.008  QM
    6  H        -2.435351      -1.595872      -0.097360       1     1.008  QM
    7  H        -1.730314       0.495220      -1.431447       1     1.008  QM
    8  H        -1.465242      -1.019382       1.294463       1     1.008  QM
    9  H        -0.662718      -1.534586      -0.219555       1     1.008  QM
   10  C         2.563977      -1.033953      -0.065486       6    12.011  QM
   11  C         2.152237       0.237736      -0.226737       6    12.011  QM
   12  H         1.784722       0.837228       0.614610       1     1.008  QM
   13  H         2.155432       0.722490      -1.210811       1     1.008  QM
   14  H         2.923658      -1.634064      -0.910674       1     1.008  QM
   15  H         2.558473      -1.519136       0.918606       1     1.008  QM


 RMSQ FORCE :   0.0000697  MAXIMUM :   0.0000100  CONVERGED :NO 
 MAX FORCE  :   0.0002735  MAXIMUM :   0.0000150  CONVERGED :NO 

 NUMBER OF CONSTRAINED OPTIMIZATION CYCLES: 9
 
 TOTAL ENERGY = -196.209162257006
 
 
 CURRENT SPLINE LENGTH: 0.026 AMU^1/2*ANGSTROM
 IRC COORDINATE: 7.276 AMU^1/2*ANGSTROM

  ANGLE =       0.23  COS_ANGLE =       0.97


 IRC COORDINATES OF STEP 152 IN ANGSTROM

  NO.  ATOM        X              Y              Z        Z-ATOM   MASS   TYPE

    1  C        -1.620781       0.395898      -0.340326       6    12.011  QM
    2  C        -1.559082       1.517754       0.406497       6    12.011  QM
    3  C        -1.544688      -1.008203       0.194258       6    12.011  QM
    4  H        -1.454561       1.471261       1.498826       1     1.008  QM
    5  H        -1.614822       2.513378      -0.048408       1     1.008  QM
    6  H        -2.434934      -1.595204      -0.099682       1     1.008  QM
    7  H        -1.725371       0.496182      -1.431571       1     1.008  QM
    8  H        -1.469065      -1.018701       1.295030       1     1.008  QM
    9  H        -0.662006      -1.533536      -0.216818       1     1.008  QM
   10  C         2.567317      -1.034573      -0.065477       6    12.011  QM
   11  C         2.152531       0.235955      -0.228161       6    12.011  QM
   12  H         1.778722       0.833844       0.611567       1     1.008  QM
   13  H         2.159480       0.721272      -1.211946       1     1.008  QM
   14  H         2.933266      -1.633047      -0.909094       1     1.008  QM
   15  H         2.558151      -1.520316       0.918313       1     1.008  QM


 RMSQ FORCE :   0.0000675  MAXIMUM :   0.0000100  CONVERGED :NO 
 MAX FORCE  :   0.0002705  MAXIMUM :   0.0000150  CONVERGED :NO 

 NUMBER OF CONSTRAINED OPTIMIZATION CYCLES: 26
 
 TOTAL ENERGY = -196.209170584484
 
 
 CURRENT SPLINE LENGTH: 0.026 AMU^1/2*ANGSTROM
 IRC COORDINATE: 7.303 AMU^1/2*ANGSTROM

  ANGLE =       0.13  COS_ANGLE =       0.99


 IRC COORDINATES OF STEP 153 IN ANGSTROM

  NO.  ATOM        X              Y              Z        Z-ATOM   MASS   TYPE

    1  C        -1.620528       0.396785      -0.340065       6    12.011  QM
    2  C        -1.562524       1.518482       0.407285       6    12.011  QM
    3  C        -1.545193      -1.007355       0.194587       6    12.011  QM
    4  H        -1.461922       1.471713       1.499969       1     1.008  QM
    5  H        -1.617477       2.514204      -0.047473       1     1.008  QM
    6  H        -2.433755      -1.595142      -0.102922       1     1.008  QM
    7  H        -1.721195       0.497190      -1.431655       1     1.008  QM
    8  H        -1.473902      -1.017926       1.295657       1     1.008  QM
    9  H        -0.660457      -1.531824      -0.213166       1     1.008  QM
   10  C         2.570681      -1.035204      -0.065447       6    12.011  QM
   11  C         2.152872       0.234148      -0.229595       6    12.011  QM
   12  H         1.772788       0.830453       0.608419       1     1.008  QM
   13  H         2.163592       0.720029      -1.213074       1     1.008  QM
   14  H         2.942863      -1.632114      -0.907443       1     1.008  QM
   15  H         2.557800      -1.521545       0.918017       1     1.008  QM


 RMSQ FORCE :   0.0000673  MAXIMUM :   0.0000100  CONVERGED :NO 
 MAX FORCE  :   0.0002678  MAXIMUM :   0.0000150  CONVERGED :NO 

 NUMBER OF CONSTRAINED OPTIMIZATION CYCLES: 16
 
 TOTAL ENERGY = -196.209178881234
 
 
 CURRENT SPLINE LENGTH: 0.026 AMU^1/2*ANGSTROM
 IRC COORDINATE: 7.329 AMU^1/2*ANGSTROM

  ANGLE =       0.17  COS_ANGLE =       0.99


 IRC COORDINATES OF STEP 154 IN ANGSTROM

  NO.  ATOM        X              Y              Z        Z-ATOM   MASS   TYPE

    1  C        -1.620084       0.397639      -0.339687       6    12.011  QM
    2  C        -1.565954       1.519259       0.408075       6    12.011  QM
    3  C        -1.545755      -1.006586       0.194867       6    12.011  QM
    4  H        -1.469758       1.472439       1.501156       1     1.008  QM
    5  H        -1.619844       2.515011      -0.046802       1     1.008  QM
    6  H        -2.432856      -1.594850      -0.106013       1     1.008  QM
    7  H        -1.716424       0.498195      -1.431667       1     1.008  QM
    8  H        -1.478474      -1.017445       1.296183       1     1.008  QM
    9  H        -0.659265      -1.530360      -0.209925       1     1.008  QM
   10  C         2.573992      -1.035791      -0.065386       6    12.011  QM
   11  C         2.153131       0.232351      -0.231088       6    12.011  QM
   12  H         1.766781       0.827056       0.605211       1     1.008  QM
   13  H         2.167593       0.718762      -1.214275       1     1.008  QM
   14  H         2.952487      -1.631109      -0.905716       1     1.008  QM
   15  H         2.557513      -1.522644       0.917769       1     1.008  QM


 RMSQ FORCE :   0.0000675  MAXIMUM :   0.0000100  CONVERGED :NO 
 MAX FORCE  :   0.0002694  MAXIMUM :   0.0000150  CONVERGED :NO 

 NUMBER OF CONSTRAINED OPTIMIZATION CYCLES: 11
 
 TOTAL ENERGY = -196.209187172484
 
 
 CURRENT SPLINE LENGTH: 0.026 AMU^1/2*ANGSTROM
 IRC COORDINATE: 7.356 AMU^1/2*ANGSTROM

  ANGLE =       0.09  COS_ANGLE =       1.00


 IRC COORDINATES OF STEP 155 IN ANGSTROM

  NO.  ATOM        X              Y              Z        Z-ATOM   MASS   TYPE

    1  C        -1.619705       0.398511      -0.339323       6    12.011  QM
    2  C        -1.569379       1.520053       0.408837       6    12.011  QM
    3  C        -1.546314      -1.005812       0.195162       6    12.011  QM
    4  H        -1.477377       1.473145       1.502280       1     1.008  QM
    5  H        -1.622286       2.515826      -0.046100       1     1.008  QM
    6  H        -2.431717      -1.594713      -0.109407       1     1.008  QM
    7  H        -1.711848       0.499215      -1.431652       1     1.008  QM
    8  H        -1.483408      -1.016951       1.296742       1     1.008  QM
    9  H        -0.657815      -1.528723      -0.206349       1     1.008  QM
   10  C         2.577373      -1.036389      -0.065355       6    12.011  QM
   11  C         2.153383       0.230530      -0.232533       6    12.011  QM
   12  H         1.760931       0.823620       0.602081       1     1.008  QM
   13  H         2.171306       0.717475      -1.215400       1     1.008  QM
   14  H         2.961901      -1.630111      -0.904059       1     1.008  QM
   15  H         2.557469      -1.523774       0.917470       1     1.008  QM


 RMSQ FORCE :   0.0000661  MAXIMUM :   0.0000100  CONVERGED :NO 
 MAX FORCE  :   0.0002661  MAXIMUM :   0.0000150  CONVERGED :NO 

 NUMBER OF CONSTRAINED OPTIMIZATION CYCLES: 8
 
 TOTAL ENERGY = -196.209195432593
 
 
 CURRENT SPLINE LENGTH: 0.026 AMU^1/2*ANGSTROM
 IRC COORDINATE: 7.382 AMU^1/2*ANGSTROM

  ANGLE =       0.14  COS_ANGLE =       0.99


 IRC COORDINATES OF STEP 156 IN ANGSTROM

  NO.  ATOM        X              Y              Z        Z-ATOM   MASS   TYPE

    1  C        -1.619138       0.399348      -0.338963       6    12.011  QM
    2  C        -1.572754       1.520766       0.409637       6    12.011  QM
    3  C        -1.546939      -1.005049       0.195477       6    12.011  QM
    4  H        -1.485242       1.473732       1.503456       1     1.008  QM
    5  H        -1.624516       2.516581      -0.045334       1     1.008  QM
    6  H        -2.430846      -1.594384      -0.112618       1     1.008  QM
    7  H        -1.706827       0.500240      -1.431652       1     1.008  QM
    8  H        -1.488275      -1.016464       1.297303       1     1.008  QM
    9  H        -0.656655      -1.527352      -0.202867       1     1.008  QM
   10  C         2.580593      -1.036930      -0.065280       6    12.011  QM
   11  C         2.153653       0.228782      -0.234082       6    12.011  QM
   12  H         1.754838       0.820227       0.598675       1     1.008  QM
   13  H         2.175522       0.716310      -1.216606       1     1.008  QM
   14  H         2.971488      -1.629044      -0.902183       1     1.008  QM
   15  H         2.556825      -1.524897       0.917184       1     1.008  QM


 RMSQ FORCE :   0.0000658  MAXIMUM :   0.0000100  CONVERGED :NO 
 MAX FORCE  :   0.0002625  MAXIMUM :   0.0000150  CONVERGED :NO 

 NUMBER OF CONSTRAINED OPTIMIZATION CYCLES: 35
 
 TOTAL ENERGY = -196.209203685131
 
 
 CURRENT SPLINE LENGTH: 0.026 AMU^1/2*ANGSTROM
 IRC COORDINATE: 7.408 AMU^1/2*ANGSTROM

  ANGLE =       0.18  COS_ANGLE =       0.98


 IRC COORDINATES OF STEP 157 IN ANGSTROM

  NO.  ATOM        X              Y              Z        Z-ATOM   MASS   TYPE

    1  C        -1.618772       0.400215      -0.338498       6    12.011  QM
    2  C        -1.576229       1.521610       0.410368       6    12.011  QM
    3  C        -1.547442      -1.004302       0.195732       6    12.011  QM
    4  H        -1.492891       1.474660       1.504509       1     1.008  QM
    5  H        -1.627222       2.517389      -0.044779       1     1.008  QM
    6  H        -2.429791      -1.594137      -0.115900       1     1.008  QM
    7  H        -1.702407       0.501231      -1.431475       1     1.008  QM
    8  H        -1.492873      -1.016155       1.297764       1     1.008  QM
    9  H        -0.655375      -1.525801      -0.199629       1     1.008  QM
   10  C         2.583912      -1.037544      -0.065232       6    12.011  QM
   11  C         2.153988       0.226959      -0.235544       6    12.011  QM
   12  H         1.749045       0.816754       0.595394       1     1.008  QM
   13  H         2.179636       0.715095      -1.217657       1     1.008  QM
   14  H         2.981022      -1.627957      -0.900408       1     1.008  QM
   15  H         2.556562      -1.526138       0.916830       1     1.008  QM


 RMSQ FORCE :   0.0000670  MAXIMUM :   0.0000100  CONVERGED :NO 
 MAX FORCE  :   0.0002665  MAXIMUM :   0.0000150  CONVERGED :NO 

 NUMBER OF CONSTRAINED OPTIMIZATION CYCLES: 22
 
 TOTAL ENERGY = -196.209211926618
 
 
 CURRENT SPLINE LENGTH: 0.026 AMU^1/2*ANGSTROM
 IRC COORDINATE: 7.435 AMU^1/2*ANGSTROM

  ANGLE =       0.16  COS_ANGLE =       0.99


 IRC COORDINATES OF STEP 158 IN ANGSTROM

  NO.  ATOM        X              Y              Z        Z-ATOM   MASS   TYPE

    1  C        -1.618325       0.401105      -0.338230       6    12.011  QM
    2  C        -1.579718       1.522291       0.411169       6    12.011  QM
    3  C        -1.547955      -1.003455       0.196062       6    12.011  QM
    4  H        -1.500720       1.474967       1.505613       1     1.008  QM
    5  H        -1.629672       2.518214      -0.043770       1     1.008  QM
    6  H        -2.428795      -1.593850      -0.118715       1     1.008  QM
    7  H        -1.697595       0.502296      -1.431518       1     1.008  QM
    8  H        -1.497333      -1.015349       1.298278       1     1.008  QM
    9  H        -0.654182      -1.524352      -0.196237       1     1.008  QM
   10  C         2.587166      -1.038139      -0.065165       6    12.011  QM
   11  C         2.154337       0.225162      -0.237051       6    12.011  QM
   12  H         1.743131       0.813273       0.592040       1     1.008  QM
   13  H         2.183741       0.713910      -1.218767       1     1.008  QM
   14  H         2.990471      -1.626926      -0.898525       1     1.008  QM
   15  H         2.556072      -1.527351       0.916473       1     1.008  QM


 RMSQ FORCE :   0.0000652  MAXIMUM :   0.0000100  CONVERGED :NO 
 MAX FORCE  :   0.0002627  MAXIMUM :   0.0000150  CONVERGED :NO 

 NUMBER OF CONSTRAINED OPTIMIZATION CYCLES: 10
 
 TOTAL ENERGY = -196.209220184074
 
 
 CURRENT SPLINE LENGTH: 0.026 AMU^1/2*ANGSTROM
 IRC COORDINATE: 7.461 AMU^1/2*ANGSTROM

  ANGLE =       0.16  COS_ANGLE =       0.99


 IRC COORDINATES OF STEP 159 IN ANGSTROM

  NO.  ATOM        X              Y              Z        Z-ATOM   MASS   TYPE

    1  C        -1.617623       0.402025      -0.337903       6    12.011  QM
    2  C        -1.583171       1.523012       0.411997       6    12.011  QM
    3  C        -1.548353      -1.002627       0.196310       6    12.011  QM
    4  H        -1.508785       1.475419       1.506763       1     1.008  QM
    5  H        -1.632005       2.519055      -0.042818       1     1.008  QM
    6  H        -2.427522      -1.593589      -0.122111       1     1.008  QM
    7  H        -1.692299       0.503455      -1.431497       1     1.008  QM
    8  H        -1.502183      -1.014766       1.298730       1     1.008  QM
    9  H        -0.652697      -1.522795      -0.192618       1     1.008  QM
   10  C         2.590430      -1.038675      -0.065037       6    12.011  QM
   11  C         2.154285       0.223257      -0.238599       6    12.011  QM
   12  H         1.737499       0.809904       0.588730       1     1.008  QM
   13  H         2.186524       0.712296      -1.220058       1     1.008  QM
   14  H         2.999335      -1.626034      -0.896677       1     1.008  QM
   15  H         2.556556      -1.528216       0.916339       1     1.008  QM


 RMSQ FORCE :   0.0000650  MAXIMUM :   0.0000100  CONVERGED :NO 
 MAX FORCE  :   0.0002586  MAXIMUM :   0.0000150  CONVERGED :NO 

 NUMBER OF CONSTRAINED OPTIMIZATION CYCLES: 10
 
 TOTAL ENERGY = -196.209228318250
 
 
 CURRENT SPLINE LENGTH: 0.026 AMU^1/2*ANGSTROM
 IRC COORDINATE: 7.488 AMU^1/2*ANGSTROM

  ANGLE =       0.14  COS_ANGLE =       0.99


 IRC COORDINATES OF STEP 160 IN ANGSTROM

  NO.  ATOM        X              Y              Z        Z-ATOM   MASS   TYPE

    1  C        -1.617253       0.402913      -0.337543       6    12.011  QM
    2  C        -1.586598       1.523732       0.412770       6    12.011  QM
    3  C        -1.548888      -1.001830       0.196615       6    12.011  QM
    4  H        -1.516439       1.475887       1.507802       1     1.008  QM
    5  H        -1.634459       2.519858      -0.041964       1     1.008  QM
    6  H        -2.426284      -1.593452      -0.125423       1     1.008  QM
    7  H        -1.687714       0.504538      -1.431394       1     1.008  QM
    8  H        -1.507077      -1.014183       1.299204       1     1.008  QM
    9  H        -0.651292      -1.521154      -0.188972       1     1.008  QM
   10  C         2.593671      -1.039259      -0.064953       6    12.011  QM
   11  C         2.154688       0.221462      -0.240131       6    12.011  QM
   12  H         1.731682       0.806373       0.585264       1     1.008  QM
   13  H         2.190759       0.711137      -1.221176       1     1.008  QM
   14  H         3.008768      -1.624905      -0.894730       1     1.008  QM
   15  H         2.556039      -1.529417       0.915987       1     1.008  QM


 RMSQ FORCE :   0.0000650  MAXIMUM :   0.0000100  CONVERGED :NO 
 MAX FORCE  :   0.0002594  MAXIMUM :   0.0000150  CONVERGED :NO 

 NUMBER OF CONSTRAINED OPTIMIZATION CYCLES: 29
 
 TOTAL ENERGY = -196.209236520064
 
 
 CURRENT SPLINE LENGTH: 0.026 AMU^1/2*ANGSTROM
 IRC COORDINATE: 7.514 AMU^1/2*ANGSTROM

  ANGLE =       0.18  COS_ANGLE =       0.98


 IRC COORDINATES OF STEP 161 IN ANGSTROM

  NO.  ATOM        X              Y              Z        Z-ATOM   MASS   TYPE

    1  C        -1.616648       0.403775      -0.337176       6    12.011  QM
    2  C        -1.590028       1.524432       0.413530       6    12.011  QM
    3  C        -1.549437      -1.001028       0.196925       6    12.011  QM
    4  H        -1.524413       1.476354       1.508824       1     1.008  QM
    5  H        -1.636847       2.520620      -0.041132       1     1.008  QM
    6  H        -2.425567      -1.592889      -0.128051       1     1.008  QM
    7  H        -1.682659       0.505602      -1.431268       1     1.008  QM
    8  H        -1.511250      -1.013586       1.299640       1     1.008  QM
    9  H        -0.650467      -1.519982      -0.185934       1     1.008  QM
   10  C         2.596883      -1.039808      -0.064875       6    12.011  QM
   11  C         2.154940       0.219671      -0.241661       6    12.011  QM
   12  H         1.725522       0.802749       0.581723       1     1.008  QM
   13  H         2.195012       0.710096      -1.222173       1     1.008  QM
   14  H         3.018422      -1.623605      -0.892677       1     1.008  QM
   15  H         2.555370      -1.530723       0.915525       1     1.008  QM


 RMSQ FORCE :   0.0000641  MAXIMUM :   0.0000100  CONVERGED :NO 
 MAX FORCE  :   0.0002594  MAXIMUM :   0.0000150  CONVERGED :NO 

 NUMBER OF CONSTRAINED OPTIMIZATION CYCLES: 3
 
 TOTAL ENERGY = -196.209244688201
 
 
 CURRENT SPLINE LENGTH: 0.026 AMU^1/2*ANGSTROM
 IRC COORDINATE: 7.541 AMU^1/2*ANGSTROM

  ANGLE =       0.14  COS_ANGLE =       0.99


 IRC COORDINATES OF STEP 162 IN ANGSTROM

  NO.  ATOM        X              Y              Z        Z-ATOM   MASS   TYPE

    1  C        -1.616199       0.404626      -0.336770       6    12.011  QM
    2  C        -1.593265       1.525116       0.414281       6    12.011  QM
    3  C        -1.550206      -1.000287       0.197232       6    12.011  QM
    4  H        -1.531973       1.476844       1.509820       1     1.008  QM
    5  H        -1.638903       2.521349      -0.040400       1     1.008  QM
    6  H        -2.424756      -1.592527      -0.131263       1     1.008  QM
    7  H        -1.677927       0.506713      -1.431087       1     1.008  QM
    8  H        -1.516196      -1.013195       1.300083       1     1.008  QM
    9  H        -0.649532      -1.518603      -0.182478       1     1.008  QM
   10  C         2.600214      -1.040298      -0.064770       6    12.011  QM
   11  C         2.155251       0.217910      -0.243222       6    12.011  QM
   12  H         1.719351       0.799121       0.578093       1     1.008  QM
   13  H         2.199342       0.709049      -1.223215       1     1.008  QM
   14  H         3.028217      -1.622226      -0.890582       1     1.008  QM
   15  H         2.554789      -1.531922       0.915097       1     1.008  QM


 RMSQ FORCE :   0.0000640  MAXIMUM :   0.0000100  CONVERGED :NO 
 MAX FORCE  :   0.0002581  MAXIMUM :   0.0000150  CONVERGED :NO 

 NUMBER OF CONSTRAINED OPTIMIZATION CYCLES: 20
 
 TOTAL ENERGY = -196.209252813480
 
 
 CURRENT SPLINE LENGTH: 0.026 AMU^1/2*ANGSTROM
 IRC COORDINATE: 7.567 AMU^1/2*ANGSTROM

  ANGLE =       0.29  COS_ANGLE =       0.96


 IRC COORDINATES OF STEP 163 IN ANGSTROM

  NO.  ATOM        X              Y              Z        Z-ATOM   MASS   TYPE

    1  C        -1.615718       0.405498      -0.336399       6    12.011  QM
    2  C        -1.596743       1.525831       0.415059       6    12.011  QM
    3  C        -1.550739      -0.999495       0.197538       6    12.011  QM
    4  H        -1.539770       1.477311       1.510829       1     1.008  QM
    5  H        -1.641444       2.522179      -0.039506       1     1.008  QM
    6  H        -2.423705      -1.592253      -0.134368       1     1.008  QM
    7  H        -1.673130       0.507729      -1.430949       1     1.008  QM
    8  H        -1.520915      -1.012565       1.300525       1     1.008  QM
    9  H        -0.648352      -1.517192      -0.178960       1     1.008  QM
   10  C         2.603369      -1.040864      -0.064680       6    12.011  QM
   11  C         2.155715       0.216127      -0.244783       6    12.011  QM
   12  H         1.713632       0.795550       0.574452       1     1.008  QM
   13  H         2.203760       0.708026      -1.224222       1     1.008  QM
   14  H         3.037571      -1.621023      -0.888502       1     1.008  QM
   15  H         2.554057      -1.533269       0.914634       1     1.008  QM


 RMSQ FORCE :   0.0000639  MAXIMUM :   0.0000100  CONVERGED :NO 
 MAX FORCE  :   0.0002576  MAXIMUM :   0.0000150  CONVERGED :NO 

 NUMBER OF CONSTRAINED OPTIMIZATION CYCLES: 3
 
 TOTAL ENERGY = -196.209260931309
 
 
 CURRENT SPLINE LENGTH: 0.026 AMU^1/2*ANGSTROM
 IRC COORDINATE: 7.594 AMU^1/2*ANGSTROM

  ANGLE =       0.21  COS_ANGLE =       0.98


 IRC COORDINATES OF STEP 164 IN ANGSTROM

  NO.  ATOM        X              Y              Z        Z-ATOM   MASS   TYPE

    1  C        -1.615205       0.406393      -0.335958       6    12.011  QM
    2  C        -1.600345       1.526580       0.415805       6    12.011  QM
    3  C        -1.551234      -0.998718       0.197830       6    12.011  QM
    4  H        -1.547903       1.477944       1.511803       1     1.008  QM
    5  H        -1.644012       2.522964      -0.038750       1     1.008  QM
    6  H        -2.422532      -1.591945      -0.137505       1     1.008  QM
    7  H        -1.668117       0.508816      -1.430718       1     1.008  QM
    8  H        -1.525565      -1.012133       1.300920       1     1.008  QM
    9  H        -0.647138      -1.515703      -0.175545       1     1.008  QM
   10  C         2.606504      -1.041468      -0.064611       6    12.011  QM
   11  C         2.156239       0.214337      -0.246327       6    12.011  QM
   12  H         1.708365       0.792090       0.570977       1     1.008  QM
   13  H         2.207939       0.706867      -1.225264       1     1.008  QM
   14  H         3.046519      -1.619969      -0.886512       1     1.008  QM
   15  H         2.553639      -1.534513       0.914179       1     1.008  QM


 RMSQ FORCE :   0.0000627  MAXIMUM :   0.0000100  CONVERGED :NO 
 MAX FORCE  :   0.0002549  MAXIMUM :   0.0000150  CONVERGED :NO 

 NUMBER OF CONSTRAINED OPTIMIZATION CYCLES: 12
 
 TOTAL ENERGY = -196.209268990683
 
 
 CURRENT SPLINE LENGTH: 0.026 AMU^1/2*ANGSTROM
 IRC COORDINATE: 7.620 AMU^1/2*ANGSTROM

  ANGLE =       0.22  COS_ANGLE =       0.98


 IRC COORDINATES OF STEP 165 IN ANGSTROM

  NO.  ATOM        X              Y              Z        Z-ATOM   MASS   TYPE

    1  C        -1.614687       0.407263      -0.335524       6    12.011  QM
    2  C        -1.603764       1.527258       0.416581       6    12.011  QM
    3  C        -1.551921      -0.997968       0.198106       6    12.011  QM
    4  H        -1.555786       1.478354       1.512747       1     1.008  QM
    5  H        -1.646310       2.523731      -0.037896       1     1.008  QM
    6  H        -2.421881      -1.591441      -0.140313       1     1.008  QM
    7  H        -1.663165       0.509982      -1.430448       1     1.008  QM
    8  H        -1.529989      -1.011695       1.301257       1     1.008  QM
    9  H        -0.646461      -1.514528      -0.172469       1     1.008  QM
   10  C         2.609710      -1.042001      -0.064457       6    12.011  QM
   11  C         2.156729       0.212603      -0.247964       6    12.011  QM
   12  H         1.702596       0.788570       0.567122       1     1.008  QM
   13  H         2.212499       0.705828      -1.226338       1     1.008  QM
   14  H         3.056003      -1.618759      -0.884190       1     1.008  QM
   15  H         2.552858      -1.535729       0.913771       1     1.008  QM


 RMSQ FORCE :   0.0000627  MAXIMUM :   0.0000100  CONVERGED :NO 
 MAX FORCE  :   0.0002522  MAXIMUM :   0.0000150  CONVERGED :NO 

 NUMBER OF CONSTRAINED OPTIMIZATION CYCLES: 3
 
 TOTAL ENERGY = -196.209277022316
 
 
 CURRENT SPLINE LENGTH: 0.026 AMU^1/2*ANGSTROM
 IRC COORDINATE: 7.647 AMU^1/2*ANGSTROM

  ANGLE =       0.19  COS_ANGLE =       0.98


 IRC COORDINATES OF STEP 166 IN ANGSTROM

  NO.  ATOM        X              Y              Z        Z-ATOM   MASS   TYPE

    1  C        -1.614209       0.408181      -0.335096       6    12.011  QM
    2  C        -1.607363       1.527984       0.417364       6    12.011  QM
    3  C        -1.552421      -0.997195       0.198361       6    12.011  QM
    4  H        -1.563833       1.478858       1.513731       1     1.008  QM
    5  H        -1.648910       2.524551      -0.037002       1     1.008  QM
    6  H        -2.420922      -1.591053      -0.143123       1     1.008  QM
    7  H        -1.658246       0.511147      -1.430195       1     1.008  QM
    8  H        -1.534238      -1.011232       1.301585       1     1.008  QM
    9  H        -0.645481      -1.513186      -0.169384       1     1.008  QM
   10  C         2.612851      -1.042584      -0.064305       6    12.011  QM
   11  C         2.157301       0.210805      -0.249585       6    12.011  QM
   12  H         1.697268       0.785085       0.563363       1     1.008  QM
   13  H         2.216800       0.704663      -1.227414       1     1.008  QM
   14  H         3.065046      -1.617711      -0.881935       1     1.008  QM
   15  H         2.552291      -1.536990       0.913365       1     1.008  QM


 RMSQ FORCE :   0.0000625  MAXIMUM :   0.0000100  CONVERGED :NO 
 MAX FORCE  :   0.0002486  MAXIMUM :   0.0000150  CONVERGED :NO 

 NUMBER OF CONSTRAINED OPTIMIZATION CYCLES: 9
 
 TOTAL ENERGY = -196.209285006582
 
 
 CURRENT SPLINE LENGTH: 0.026 AMU^1/2*ANGSTROM
 IRC COORDINATE: 7.673 AMU^1/2*ANGSTROM

  ANGLE =       0.19  COS_ANGLE =       0.98


 IRC COORDINATES OF STEP 167 IN ANGSTROM

  NO.  ATOM        X              Y              Z        Z-ATOM   MASS   TYPE

    1  C        -1.613928       0.409112      -0.334676       6    12.011  QM
[truncated: 225,809 more chars]
