# Supplementary material for: Constrained Structure Minimizations on Hyperspheres for Minimum Energy Path Following
Source: J Chem Inf Model. 2025 Apr 1;65(7):3488–501. doi: 10.1021/acs.jcim.4c02351 (PMC12004539; doi:10.1021/acs.jcim.4c02351)
Supplement: Supplementary file 1 — ci4c02351_si_001.zip [file ci4c02351_si_001.zip › data_availability/rxn11/outputs/IRC/irc-full.mol]

   15
 TRAJECTORY GEOMETRY    -196.209929
  C     -1.676090    0.450646   -0.293495
  C     -1.678543    1.514540    0.536406
  C     -1.582006   -0.987843    0.139293
  H     -1.612147    1.390097    1.625461
  H     -1.749889    2.539199    0.153880
  H     -2.460652   -1.563924   -0.206688
  H     -1.744265    0.628642   -1.377655
  H     -1.519841   -1.077803    1.237382
  H     -0.691830   -1.474606   -0.302416
  C      2.633452   -1.004444    0.109996
  C      2.293580    0.138357   -0.515891
  H      1.348052    0.652706   -0.302082
  H      2.951931    0.596890   -1.264434
  H      3.578268   -1.519936   -0.102748
  H      1.977958   -1.463832    0.860732
   15
 TRAJECTORY GEOMETRY    -196.209928
  C     -1.674418    0.450829   -0.293399
  C     -1.681929    1.515201    0.535830
  C     -1.582490   -0.987398    0.140784
  H     -1.621734    1.391389    1.625305
  H     -1.751360    2.539608    0.152271
  H     -2.459090   -1.563837   -0.209737
  H     -1.736426    0.628144   -1.378030
  H     -1.526409   -1.076700    1.239248
  H     -0.689820   -1.474285   -0.295719
  C      2.635446   -1.005734    0.108035
  C      2.293997    0.138258   -0.514837
  H      1.349199    0.652436   -0.297416
  H      2.950233    0.597984   -1.264498
  H      3.579538   -1.521044   -0.108374
  H      1.982091   -1.466319    0.859902
   15
 TRAJECTORY GEOMETRY    -196.209928
  C     -1.672808    0.450821   -0.293311
  C     -1.684895    1.515842    0.535058
  C     -1.583434   -0.987079    0.142428
  H     -1.630793    1.392887    1.624957
  H     -1.752131    2.539956    0.150331
  H     -2.458294   -1.563618   -0.212285
  H     -1.728791    0.627281   -1.378413
  H     -1.533130   -1.075570    1.241230
  H     -0.688614   -1.474470   -0.289076
  C      2.637586   -1.006954    0.105873
  C      2.294426    0.138424   -0.513493
  H      1.350243    0.652141   -0.292335
  H      2.948551    0.599783   -1.263990
  H      3.581049   -1.521816   -0.114307
  H      1.986344   -1.469158    0.858569
   15
 TRAJECTORY GEOMETRY    -196.209927
  C     -1.670827    0.450869   -0.293205
  C     -1.687933    1.516414    0.534400
  C     -1.584193   -0.986778    0.144004
  H     -1.640434    1.394142    1.624681
  H     -1.752802    2.540277    0.148600
  H     -2.457069   -1.563425   -0.215387
  H     -1.720169    0.626624   -1.378746
  H     -1.540293   -1.074565    1.243129
  H     -0.686996   -1.474592   -0.282022
  C      2.639284   -1.008093    0.103821
  C      2.294793    0.138586   -0.512384
  H      1.351381    0.652172   -0.287667
  H      2.946984    0.601183   -1.263813
  H      3.581977   -1.522797   -0.119980
  H      1.989994   -1.471564    0.857436
   15
 TRAJECTORY GEOMETRY    -196.209927
  C     -1.669502    0.450852   -0.293153
  C     -1.690825    1.517155    0.533372
  C     -1.584754   -0.986344    0.145720
  H     -1.648636    1.395924    1.623989
  H     -1.754032    2.540676    0.146410
  H     -2.455956   -1.563327   -0.217176
  H     -1.713651    0.625677   -1.379076
  H     -1.545929   -1.073185    1.245108
  H     -0.685610   -1.474462   -0.275829
  C      2.641155   -1.009668    0.101262
  C      2.295221    0.138953   -0.510565
  H      1.352097    0.651587   -0.282507
  H      2.945985    0.604152   -1.261620
  H      3.583558   -1.523418   -0.125989
  H      1.993398   -1.475747    0.854599
   15
 TRAJECTORY GEOMETRY    -196.209926
  C     -1.667656    0.450659   -0.293107
  C     -1.693195    1.517748    0.532267
  C     -1.585576   -0.986150    0.147573
  H     -1.656854    1.397537    1.623204
  H     -1.754132    2.540905    0.143960
  H     -2.455087   -1.563218   -0.219213
  H     -1.705949    0.624423   -1.379411
  H     -1.552345   -1.071968    1.247216
  H     -0.684486   -1.474955   -0.269016
  C      2.642481   -1.010975    0.098667
  C      2.295464    0.139651   -0.508731
  H      1.352893    0.651699   -0.277104
  H      2.944710    0.607153   -1.259671
  H      3.584321   -1.524129   -0.132195
  H      1.996269   -1.479357    0.851890
   15
 TRAJECTORY GEOMETRY    -196.209925
  C     -1.666251    0.450759   -0.293052
  C     -1.696369    1.518460    0.531380
  C     -1.586036   -0.985649    0.149207
  H     -1.665549    1.399098    1.622581
  H     -1.755692    2.541294    0.141985
  H     -2.453682   -1.563152   -0.221349
  H     -1.699124    0.623648   -1.379673
  H     -1.558143   -1.070567    1.249074
  H     -0.682877   -1.474631   -0.262654
  C      2.644415   -1.012451    0.096284
  C      2.295923    0.139807   -0.507145
  H      1.353916    0.651257   -0.271933
  H      2.943391    0.609303   -1.258369
  H      3.585717   -1.524940   -0.138246
  H      2.000048   -1.482864    0.849825
   15
 TRAJECTORY GEOMETRY    -196.209924
  C     -1.665006    0.451023   -0.292941
  C     -1.699645    1.519204    0.530699
  C     -1.586936   -0.985157    0.150613
  H     -1.674495    1.400444    1.622124
  H     -1.757063    2.541816    0.140361
  H     -2.452640   -1.562989   -0.223948
  H     -1.692127    0.623208   -1.379837
  H     -1.564581   -1.069385    1.250656
  H     -0.681703   -1.474390   -0.256402
  C      2.646945   -1.013752    0.094194
  C      2.296485    0.139634   -0.505900
  H      1.354785    0.650127   -0.267332
  H      2.941853    0.611104   -1.257721
  H      3.587917   -1.525314   -0.143715
  H      2.004629   -1.486129    0.848263
   15
 TRAJECTORY GEOMETRY    -196.209923
  C     -1.663124    0.451004   -0.292859
  C     -1.702417    1.519829    0.529711
  C     -1.587394   -0.984777    0.152271
  H     -1.683395    1.401959    1.621337
  H     -1.757783    2.542096    0.138285
  H     -2.451204   -1.562825   -0.226299
  H     -1.684276    0.622356   -1.379995
  H     -1.570755   -1.068140    1.252468
  H     -0.680155   -1.474348   -0.249733
  C      2.648283   -1.015178    0.091706
  C      2.296672    0.140067   -0.504221
  H      1.355694    0.650116   -0.262054
  H      2.940443    0.613533   -1.256136
  H      3.588548   -1.526231   -0.149924
  H      2.007683   -1.489587    0.845968
   15
 TRAJECTORY GEOMETRY    -196.209923
  C     -1.662329    0.450969   -0.292719
  C     -1.705259    1.520566    0.528681
  C     -1.588708   -0.984444    0.153980
  H     -1.691070    1.403731    1.620519
  H     -1.758815    2.542474    0.136025
  H     -2.450876   -1.562761   -0.227942
  H     -1.678613    0.621314   -1.380126
  H     -1.576931   -1.066883    1.254318
  H     -0.679752   -1.474473   -0.243643
  C      2.650462   -1.016629    0.089146
  C      2.298025    0.140518   -0.502499
  H      1.357389    0.649766   -0.257333
  H      2.940660    0.616428   -1.253838
  H      3.590376   -1.526920   -0.155490
  H      2.010961   -1.493450    0.842786
   15
 TRAJECTORY GEOMETRY    -196.209922
  C     -1.660760    0.450971   -0.292628
  C     -1.708054    1.521250    0.527621
  C     -1.589297   -0.984057    0.155659
  H     -1.699471    1.405373    1.619620
  H     -1.759675    2.542811    0.133828
  H     -2.449510   -1.562753   -0.230102
  H     -1.671458    0.620376   -1.380239
  H     -1.583046   -1.065558    1.256098
  H     -0.678372   -1.474368   -0.237038
  C      2.652093   -1.018068    0.086599
  C      2.298370    0.140904   -0.500719
  H      1.358241    0.649368   -0.252017
  H      2.939392    0.619137   -1.251978
  H      3.591486   -1.527591   -0.161649
  H      2.014256   -1.497195    0.840197
   15
 TRAJECTORY GEOMETRY    -196.209921
  C     -1.659501    0.451254   -0.292420
  C     -1.711344    1.521976    0.526974
  C     -1.590344   -0.983541    0.156951
  H     -1.708632    1.406665    1.619058
  H     -1.761002    2.543321    0.132357
  H     -2.448686   -1.562364   -0.232756
  H     -1.664377    0.620072   -1.380158
  H     -1.589529   -1.064513    1.257443
  H     -0.677568   -1.474161   -0.231057
  C      2.654764   -1.019291    0.084585
  C      2.298971    0.140652   -0.499570
  H      1.359200    0.648172   -0.247567
  H      2.937870    0.620698   -1.251488
  H      3.593813   -1.527806   -0.166994
  H      2.019099   -1.500289    0.838821
   15
 TRAJECTORY GEOMETRY    -196.209919
  C     -1.657924    0.451278   -0.292353
  C     -1.714067    1.522648    0.525942
  C     -1.590966   -0.983150    0.158591
  H     -1.716930    1.408216    1.618099
  H     -1.761768    2.543682    0.130249
  H     -2.447299   -1.562322   -0.234983
  H     -1.657222    0.619226   -1.380242
  H     -1.595712   -1.063203    1.259155
  H     -0.676204   -1.474036   -0.224444
  C      2.656495   -1.020673    0.082033
  C      2.299199    0.140989   -0.497748
  H      1.359911    0.647626   -0.242118
  H      2.936307    0.623413   -1.249630
  H      3.595016   -1.528279   -0.173271
  H      2.022619   -1.504028    0.836293
   15
 TRAJECTORY GEOMETRY    -196.209918
  C     -1.656209    0.451297   -0.292192
  C     -1.716861    1.523286    0.524973
  C     -1.591756   -0.982779    0.160155
  H     -1.725724    1.409694    1.617197
  H     -1.762439    2.544024    0.128244
  H     -2.446066   -1.562164   -0.237507
  H     -1.649568    0.618397   -1.380215
  H     -1.602319   -1.062038    1.260738
  H     -0.675066   -1.474063   -0.217759
  C      2.658162   -1.021984    0.079580
  C      2.299609    0.141310   -0.496110
  H      1.361009    0.647370   -0.236851
  H      2.934970    0.625695   -1.248237
  H      3.595992   -1.528987   -0.179414
  H      2.026113   -1.507340    0.834080
   15
 TRAJECTORY GEOMETRY    -196.209917
  C     -1.654822    0.451153   -0.292099
  C     -1.719198    1.523918    0.523737
  C     -1.592839   -0.982527    0.161930
  H     -1.733297    1.411331    1.615997
  H     -1.762662    2.544282    0.125849
  H     -2.445549   -1.562017   -0.238989
  H     -1.642908    0.617230   -1.380190
  H     -1.608333   -1.060728    1.262509
  H     -0.674678   -1.474462   -0.211460
  C      2.659768   -1.023380    0.076807
  C      2.300258    0.142013   -0.494062
  H      1.362048    0.647071   -0.231519
  H      2.934366    0.629220   -1.245394
  H      3.597212   -1.529393   -0.185542
  H      2.028959   -1.511538    0.830541
   15
 TRAJECTORY GEOMETRY    -196.209916
  C     -1.653221    0.451012   -0.291972
  C     -1.721638    1.524544    0.522531
  C     -1.593594   -0.982246    0.163673
  H     -1.741205    1.413001    1.614826
  H     -1.763091    2.544536    0.123460
  H     -2.444461   -1.561991   -0.240788
  H     -1.635883    0.616050   -1.380167
  H     -1.614351   -1.059453    1.264236
  H     -0.673751   -1.474654   -0.204941
  C      2.661058   -1.024782    0.074033
  C      2.300788    0.142706   -0.492039
  H      1.363169    0.647057   -0.226046
  H      2.933645    0.632391   -1.242825
  H      3.597896   -1.530080   -0.191826
  H      2.031547   -1.515447    0.827214
   15
 TRAJECTORY GEOMETRY    -196.209915
  C     -1.651546    0.450950   -0.291858
  C     -1.724192    1.525153    0.521415
  C     -1.594325   -0.981903    0.165321
  H     -1.749405    1.414520    1.613689
  H     -1.763596    2.544803    0.121288
  H     -2.443216   -1.561926   -0.242938
  H     -1.628578    0.615047   -1.380096
  H     -1.620665   -1.058151    1.265831
  H     -0.672715   -1.474727   -0.198261
  C      2.662494   -1.026152    0.071375
  C      2.301177    0.143219   -0.490133
  H      1.364266    0.646892   -0.220450
  H      2.932427    0.635152   -1.240787
  H      3.598619   -1.530782   -0.198240
  H      2.034621   -1.519076    0.824469
   15
 TRAJECTORY GEOMETRY    -196.209913
  C     -1.649762    0.450891   -0.291659
  C     -1.726693    1.525786    0.520274
  C     -1.595178   -0.981603    0.166919
  H     -1.757800    1.416102    1.612490
  H     -1.763860    2.545114    0.119096
  H     -2.442178   -1.561696   -0.245060
  H     -1.620955    0.614084   -1.379881
  H     -1.626946   -1.057011    1.267312
  H     -0.671975   -1.474986   -0.191819
  C      2.664031   -1.027453    0.068765
  C      2.301428    0.143664   -0.488264
  H      1.365046    0.646463   -0.215054
  H      2.931039    0.638007   -1.238741
  H      3.599571   -1.531153   -0.204551
  H      2.037941   -1.522803    0.821698
   15
 TRAJECTORY GEOMETRY    -196.209912
  C     -1.648647    0.450836   -0.291569
  C     -1.729221    1.526506    0.518973
  C     -1.595744   -0.981210    0.168662
  H     -1.764956    1.417902    1.611129
  H     -1.764886    2.545416    0.116593
  H     -2.441012   -1.561808   -0.246235
  H     -1.615240    0.612973   -1.379818
  H     -1.631991   -1.055586    1.269024
  H     -0.671025   -1.474815   -0.185888
  C      2.665597   -1.029041    0.065859
  C      2.302004    0.144208   -0.486020
  H      1.365822    0.645634   -0.209713
  H      2.930585    0.641777   -1.235211
  H      3.601013   -1.531338   -0.210476
  H      2.040457   -1.527637    0.817513
   15
 TRAJECTORY GEOMETRY    -196.209911
  C     -1.647264    0.450725   -0.291511
  C     -1.731417    1.527208    0.517622
  C     -1.596235   -0.980872    0.170332
  H     -1.771823    1.419677    1.609738
  H     -1.765372    2.545713    0.114082
  H     -2.439631   -1.561967   -0.247668
  H     -1.609148    0.611797   -1.379759
  H     -1.637208   -1.054183    1.270583
  H     -0.669970   -1.474721   -0.179804
  C      2.667057   -1.030507    0.062955
  C      2.302025    0.144759   -0.483620
  H      1.366215    0.644825   -0.203615
  H      2.928947    0.645418   -1.232133
  H      3.602067   -1.531440   -0.217225
  H      2.043629   -1.532226    0.813923
   15
 TRAJECTORY GEOMETRY    -196.209909
  C     -1.646144    0.450839   -0.291277
  C     -1.734260    1.527887    0.516666
  C     -1.597580   -0.980463    0.171783
  H     -1.780127    1.421119    1.608647
  H     -1.766123    2.546107    0.112244
  H     -2.439125   -1.561650   -0.249758
  H     -1.602585    0.611140   -1.379429
  H     -1.643718   -1.053035    1.271863
  H     -0.669824   -1.474781   -0.173712
  C      2.669491   -1.031796    0.060507
  C      2.302902    0.144861   -0.482019
  H      1.367308    0.643625   -0.198973
  H      2.928274    0.648036   -1.230147
  H      3.604272   -1.531404   -0.222720
  H      2.047603   -1.536017    0.811087
   15
 TRAJECTORY GEOMETRY    -196.209908
  C     -1.644598    0.450763   -0.291158
  C     -1.736649    1.528479    0.515430
  C     -1.598462   -0.980112    0.173458
  H     -1.787861    1.422606    1.607248
  H     -1.766553    2.546375    0.110008
  H     -2.438196   -1.561500   -0.251428
  H     -1.595745    0.610096   -1.379247
  H     -1.649727   -1.051648    1.273394
  H     -0.669261   -1.474996   -0.167318
  C      2.671069   -1.033170    0.057726
  C      2.303291    0.145364   -0.479949
  H      1.368027    0.642918   -0.193616
  H      2.927329    0.651351   -1.227285
  H      3.605519   -1.531506   -0.228857
  H      2.050612   -1.540251    0.807528
   15
 TRAJECTORY GEOMETRY    -196.209907
  C     -1.642703    0.450552   -0.291006
  C     -1.738712    1.528993    0.514133
  C     -1.599324   -0.979852    0.175130
  H     -1.795659    1.424137    1.605789
  H     -1.766393    2.546523    0.107660
  H     -2.437206   -1.561312   -0.253319
  H     -1.588241    0.608878   -1.378959
  H     -1.655984   -1.050382    1.274853
  H     -0.668697   -1.475417   -0.160739
  C      2.672202   -1.034407    0.054921
  C      2.303449    0.146020   -0.477823
  H      1.368872    0.642685   -0.187891
  H      2.926041    0.654557   -1.224637
  H      3.606000   -1.531780   -0.235347
  H      2.053303   -1.544093    0.804274
   15
 TRAJECTORY GEOMETRY    -196.209905
  C     -1.641212    0.450436   -0.290836
  C     -1.740981    1.529666    0.512814
  C     -1.600079   -0.979601    0.176767
  H     -1.803086    1.425868    1.604272
  H     -1.766570    2.546800    0.105213
  H     -2.436056   -1.561379   -0.254963
  H     -1.581499    0.607744   -1.378666
  H     -1.661680   -1.049183    1.276289
  H     -0.667993   -1.475511   -0.154520
  C      2.673632   -1.035797    0.052054
  C      2.303775    0.146584   -0.475596
  H      1.369662    0.642070   -0.182076
  H      2.924856    0.657965   -1.221726
  H      3.606915   -1.532040   -0.241861
  H      2.056187   -1.548286    0.800683
   15
 TRAJECTORY GEOMETRY    -196.209904
  C     -1.639637    0.450357   -0.290653
  C     -1.743325    1.530291    0.511577
  C     -1.600989   -0.979306    0.178392
  H     -1.810710    1.427385    1.602813
  H     -1.766866    2.547082    0.103001
  H     -2.434788   -1.561376   -0.257127
  H     -1.574567    0.606710   -1.378318
  H     -1.668203   -1.047948    1.277640
  H     -0.667287   -1.475598   -0.147743
  C      2.675178   -1.037120    0.049299
  C      2.304143    0.147045   -0.473561
  H      1.370415    0.641318   -0.176707
  H      2.923748    0.661134   -1.219039
  H      3.608026   -1.532146   -0.248049
  H      2.059191   -1.552342    0.797249
   15
 TRAJECTORY GEOMETRY    -196.209902
  C     -1.637839    0.450207   -0.290496
  C     -1.745410    1.530868    0.510204
  C     -1.601557   -0.979016    0.180027
  H     -1.818246    1.429001    1.601192
  H     -1.766883    2.547299    0.100597
  H     -2.433416   -1.561384   -0.258807
  H     -1.567403    0.605548   -1.377959
  H     -1.673866   -1.046673    1.279009
  H     -0.666469   -1.475739   -0.141399
  C      2.676357   -1.038423    0.046435
  C      2.304055    0.147590   -0.471292
  H      1.370854    0.640624   -0.170833
  H      2.922104    0.664542   -1.216096
  H      3.608709   -1.532190   -0.254570
  H      2.062028   -1.556537    0.793751
   15
 TRAJECTORY GEOMETRY    -196.209901
  C     -1.636282    0.449988   -0.290393
  C     -1.747317    1.531446    0.508761
  C     -1.602362   -0.978771    0.181681
  H     -1.825109    1.430690    1.599521
  H     -1.766774    2.547456    0.098027
  H     -2.432551   -1.561327   -0.260066
  H     -1.560895    0.604240   -1.377677
  H     -1.679285   -1.045351    1.280410
  H     -0.666082   -1.476064   -0.135401
  C      2.677631   -1.039734    0.043483
  C      2.304179    0.148246   -0.468831
  H      1.371737    0.640194   -0.164283
  H      2.920466    0.667959   -1.213185
  H      3.609212   -1.532383   -0.261689
  H      2.065105   -1.560637    0.790360
   15
 TRAJECTORY GEOMETRY    -196.209899
  C     -1.634408    0.449880   -0.290211
  C     -1.749320    1.532026    0.507474
  C     -1.603346   -0.978509    0.183172
  H     -1.832776    1.432174    1.597873
  H     -1.766411    2.547707    0.095821
  H     -2.431757   -1.561022   -0.261969
  H     -1.553359    0.603223   -1.377218
  H     -1.685422   -1.044162    1.281583
  H     -0.665873   -1.476520   -0.129185
  C      2.679336   -1.040841    0.040821
  C      2.303882    0.148561   -0.466721
  H      1.371940    0.638976   -0.158293
  H      2.917960    0.671062   -1.210950
  H      3.610409   -1.531941   -0.268304
  H      2.069019   -1.564525    0.787558
   15
 TRAJECTORY GEOMETRY    -196.209898
  C     -1.632492    0.449715   -0.289976
  C     -1.751409    1.532639    0.506070
  C     -1.604003   -0.978272    0.184779
  H     -1.840434    1.433894    1.596149
  H     -1.766329    2.547901    0.093305
  H     -2.430663   -1.560852   -0.263513
  H     -1.545919    0.602043   -1.376706
  H     -1.690912   -1.043006    1.282868
  H     -0.665381   -1.476895   -0.123111
  C      2.680538   -1.042092    0.037984
  C      2.303775    0.149063   -0.464483
  H      1.372213    0.638070   -0.152595
  H      2.916337    0.674489   -1.207876
  H      3.611220   -1.531717   -0.274650
  H      2.071783   -1.568730    0.783911
   15
 TRAJECTORY GEOMETRY    -196.209896
  C     -1.630800    0.449682   -0.289886
  C     -1.752929    1.533214    0.504785
  C     -1.604611   -0.977896    0.186062
  H     -1.846789    1.435343    1.594527
  H     -1.765865    2.548154    0.091147
  H     -2.428850   -1.560923   -0.266146
  H     -1.539471    0.601183   -1.376343
  H     -1.697235   -1.041848    1.283746
  H     -0.664349   -1.476631   -0.116610
  C      2.682479   -1.043060    0.035490
  C      2.302491    0.149043   -0.462219
  H      1.371470    0.636076   -0.145762
  H      2.911869    0.677352   -1.206216
  H      3.612739   -1.530557   -0.281822
  H      2.077074   -1.572665    0.782034
   15
 TRAJECTORY GEOMETRY    -196.209895
  C     -1.629280    0.449522   -0.289934
  C     -1.754413    1.533816    0.503274
  C     -1.605212   -0.977638    0.187536
  H     -1.852556    1.436889    1.592717
  H     -1.765509    2.548407    0.088743
  H     -2.427846   -1.560935   -0.267178
  H     -1.533530    0.599937   -1.376143
  H     -1.701981   -1.040461    1.284897
  H     -0.663930   -1.476867   -0.111098
  C      2.684118   -1.044206    0.032666
  C      2.301682    0.149418   -0.459514
  H      1.371547    0.634870   -0.138059
  H      2.907991    0.680573   -1.203989
  H      3.613356   -1.530216   -0.289785
  H      2.081736   -1.576654    0.779643
   15
 TRAJECTORY GEOMETRY    -196.209893
  C     -1.627271    0.449326   -0.289850
  C     -1.755883    1.534384    0.501757
  C     -1.605518   -0.977392    0.189074
  H     -1.858920    1.438499    1.590844
  H     -1.765018    2.548589    0.086219
  H     -2.426249   -1.560983   -0.268715
  H     -1.526616    0.598695   -1.375763
  H     -1.707118   -1.039182    1.286058
  H     -0.663047   -1.477073   -0.105001
  C      2.685219   -1.045311    0.029832
  C      2.300628    0.149821   -0.456978
  H      1.370778    0.633268   -0.131718
  H      2.904823    0.684319   -1.200784
  H      3.614179   -1.529272   -0.296508
  H      2.084999   -1.581133    0.776134
   15
 TRAJECTORY GEOMETRY    -196.209891
  C     -1.625531    0.449112   -0.289867
  C     -1.757125    1.534976    0.500150
  C     -1.605630   -0.977133    0.190557
  H     -1.864301    1.440194    1.588936
  H     -1.764616    2.548759    0.083534
  H     -2.424711   -1.561108   -0.269700
  H     -1.520711    0.597386   -1.375553
  H     -1.711272   -1.037841    1.287228
  H     -0.662126   -1.477151   -0.099592
  C      2.686351   -1.046444    0.026950
  C      2.299358    0.150228   -0.454143
  H      1.370112    0.631765   -0.124330
  H      2.900871    0.687984   -1.197776
  H      3.614660   -1.528447   -0.304091
  H      2.088842   -1.585559    0.773060
   15
 TRAJECTORY GEOMETRY    -196.209889
  C     -1.623398    0.448919   -0.289811
  C     -1.758386    1.535483    0.498644
  C     -1.605540   -0.976838    0.191964
  H     -1.870364    1.441746    1.587031
  H     -1.764187    2.548857    0.081082
  H     -2.422442   -1.561358   -0.271445
  H     -1.513920    0.596178   -1.375132
  H     -1.716149   -1.036570    1.288190
  H     -0.660668   -1.477038   -0.093489
  C      2.687131   -1.047478    0.024234
  C      2.297858    0.150575   -0.451572
  H      1.369442    0.630484   -0.117100
  H      2.896616    0.691147   -1.195356
  H      3.614668   -1.527654   -0.311548
  H      2.092560   -1.589545    0.770565
   15
 TRAJECTORY GEOMETRY    -196.209887
  C     -1.621660    0.448798   -0.289766
  C     -1.759814    1.536127    0.497130
  C     -1.605623   -0.976580    0.193307
  H     -1.876094    1.443423    1.585169
  H     -1.763869    2.549115    0.078576
  H     -2.420558   -1.561564   -0.272929
  H     -1.507771    0.595087   -1.374813
  H     -1.720641   -1.035438    1.289126
  H     -0.659592   -1.476894   -0.087947
  C      2.688436   -1.048546    0.021500
  C      2.296555    0.150788   -0.448876
  H      1.369228    0.629131   -0.109175
  H      2.891927    0.694069   -1.193423
  H      3.614809   -1.527211   -0.319624
  H      2.097223   -1.593290    0.768534
   15
 TRAJECTORY GEOMETRY    -196.209885
  C     -1.619892    0.448667   -0.289773
  C     -1.761176    1.536728    0.495523
  C     -1.605262   -0.976254    0.194652
  H     -1.881470    1.445102    1.583201
  H     -1.763863    2.549289    0.075904
  H     -2.418749   -1.561696   -0.273601
  H     -1.502008    0.593944   -1.374501
  H     -1.723647   -1.034173    1.290165
  H     -0.658339   -1.476739   -0.083308
  C      2.689420   -1.049685    0.018712
  C      2.295036    0.151052   -0.445995
  H      1.368887    0.627848   -0.101020
  H      2.887090    0.697098   -1.191168
  H      3.614598   -1.526752   -0.327832
  H      2.101553   -1.597250    0.766321
   15
 TRAJECTORY GEOMETRY    -196.209883
  C     -1.617843    0.448510   -0.289855
  C     -1.762153    1.537233    0.493967
  C     -1.605092   -0.975946    0.195990
  H     -1.886523    1.446484    1.581265
  H     -1.763345    2.549455    0.073528
  H     -2.416983   -1.561728   -0.274600
  H     -1.495878    0.592792   -1.374265
  H     -1.727424   -1.032763    1.291121
  H     -0.657267   -1.476838   -0.078096
  C      2.690440   -1.050602    0.016024
  C      2.293061    0.151238   -0.443228
  H      1.367510    0.625787   -0.093610
  H      2.881988    0.700521   -1.188506
  H      3.615023   -1.525362   -0.335284
  H      2.105782   -1.601435    0.763752
   15
 TRAJECTORY GEOMETRY    -196.209880
  C     -1.615825    0.448363   -0.289913
  C     -1.763026    1.537755    0.492438
  C     -1.604756   -0.975671    0.197188
  H     -1.891360    1.447942    1.579355
  H     -1.762709    2.549615    0.071120
  H     -2.415014   -1.561854   -0.275724
  H     -1.489880    0.591713   -1.373993
  H     -1.730884   -1.031568    1.291937
  H     -0.655991   -1.476781   -0.073220
  C      2.691393   -1.051453    0.013456
  C      2.290888    0.151372   -0.440457
  H      1.366444    0.624062   -0.085448
  H      2.876038    0.703389   -1.186699
  H      3.614846   -1.524295   -0.343373
  H      2.110579   -1.605058    0.762137
   15
 TRAJECTORY GEOMETRY    -196.209878
  C     -1.614176    0.448151   -0.290038
  C     -1.763581    1.538271    0.490894
  C     -1.604326   -0.975500    0.198222
  H     -1.894995    1.449512    1.577536
  H     -1.762078    2.549708    0.068604
  H     -2.413118   -1.562151   -0.276599
  H     -1.485152    0.590561   -1.373870
  H     -1.733591   -1.030615    1.292644
  H     -0.654694   -1.476625   -0.069112
  C      2.692155   -1.052274    0.010959
  C      2.288821    0.151658   -0.437482
  H      1.366694    0.623594   -0.075520
  H      2.869177    0.705376   -1.186199
  H      3.613231   -1.524346   -0.352996
  H      2.116175   -1.607614    0.762091
   15
 TRAJECTORY GEOMETRY    -196.209875
  C     -1.612325    0.447997   -0.290210
  C     -1.763996    1.538748    0.489405
  C     -1.603667   -0.975247    0.199210
  H     -1.898448    1.450886    1.575731
  H     -1.761419    2.549842    0.066250
  H     -2.411143   -1.562326   -0.277302
  H     -1.480290    0.589525   -1.373799
  H     -1.735837   -1.029517    1.293310
  H     -0.653293   -1.476487   -0.065226
  C      2.692925   -1.052989    0.008583
  C      2.286168    0.151741   -0.434582
  H      1.365743    0.622187   -0.066431
  H      2.861871    0.707682   -1.185256
  H      3.612206   -1.523462   -0.361779
  H      2.121671   -1.610612    0.761636
   15
 TRAJECTORY GEOMETRY    -196.209872
  C     -1.610860    0.447829   -0.290524
  C     -1.764342    1.539201    0.487852
  C     -1.603085   -0.974956    0.200227
  H     -1.901106    1.452180    1.573976
  H     -1.760963    2.549957    0.063923
  H     -2.409641   -1.562524   -0.277278
  H     -1.476432    0.588434   -1.373936
  H     -1.737381   -1.028191    1.294140
  H     -0.652179   -1.476383   -0.061912
  C      2.693830   -1.053764    0.006115
  C      2.283760    0.151894   -0.431463
  H      1.365317    0.620887   -0.056620
  H      2.854598    0.710065   -1.184188
  H      3.611119   -1.522791   -0.371099
  H      2.127494   -1.613674    0.761167
   15
 TRAJECTORY GEOMETRY    -196.209868
  C     -1.609360    0.447752   -0.290900
  C     -1.764310    1.539580    0.486558
  C     -1.602196   -0.974714    0.200871
  H     -1.902857    1.453142    1.572505
  H     -1.760341    2.550114    0.062100
  H     -2.407679   -1.562831   -0.277744
  H     -1.473032    0.587653   -1.374166
  H     -1.738596   -1.027140    1.294559
  H     -0.650637   -1.476058   -0.059046
  C      2.694583   -1.054281    0.004156
  C      2.280753    0.151827   -0.428641
  H      1.364867    0.619863   -0.046455
  H      2.845671    0.711318   -1.184864
  H      3.609179   -1.522335   -0.380631
  H      2.134173   -1.615535    0.762643
   15
 TRAJECTORY GEOMETRY    -196.209864
  C     -1.607865    0.447617   -0.291131
  C     -1.764300    1.540042    0.485171
  C     -1.601368   -0.974495    0.201557
  H     -1.904899    1.454504    1.570925
  H     -1.759564    2.550222    0.059868
  H     -2.405787   -1.563077   -0.278273
  H     -1.469496    0.586754   -1.374233
  H     -1.739868   -1.026318    1.295004
  H     -0.649186   -1.475732   -0.056255
  C      2.695374   -1.054812    0.002077
  C      2.277778    0.151769   -0.425748
  H      1.364250    0.618611   -0.036508
  H      2.837061    0.712875   -1.184966
  H      3.607571   -1.521592   -0.389966
  H      2.140688   -1.617734    0.763535
   15
 TRAJECTORY GEOMETRY    -196.209860
  C     -1.606474    0.447506   -0.291459
  C     -1.764259    1.540444    0.483859
  C     -1.600523   -0.974265    0.202177
  H     -1.906679    1.455647    1.569440
  H     -1.758955    2.550328    0.057858
  H     -2.403995   -1.563343   -0.278665
  H     -1.466320    0.585936   -1.374418
  H     -1.740905   -1.025410    1.295426
  H     -0.647771   -1.475413   -0.053676
  C      2.696131   -1.055307    0.000091
  C      2.274886    0.151711   -0.422871
  H      1.364288    0.617877   -0.026109
  H      2.828108    0.713893   -1.185721
  H      3.605350   -1.521385   -0.399701
  H      2.147579   -1.619368    0.765107
   15
 TRAJECTORY GEOMETRY    -196.209856
  C     -1.605225    0.447352   -0.291831
  C     -1.764032    1.540831    0.482519
  C     -1.599745   -0.974082    0.202779
  H     -1.907836    1.456797    1.567977
  H     -1.758243    2.550410    0.055813
  H     -2.402545   -1.563564   -0.278668
  H     -1.463674    0.585048   -1.374699
  H     -1.741486   -1.024511    1.295884
  H     -0.646586   -1.475232   -0.051554
  C      2.696852   -1.055777   -0.001898
  C      2.272044    0.151731   -0.419902
  H      1.364503    0.617248   -0.015468
  H      2.819062    0.714982   -1.186418
  H      3.602898   -1.521159   -0.409567
  H      2.154543   -1.620953    0.766737
   15
 TRAJECTORY GEOMETRY    -196.209851
  C     -1.603958    0.447178   -0.292230
  C     -1.763548    1.541226    0.481153
  C     -1.598610   -0.973878    0.203379
  H     -1.908298    1.458016    1.566543
  H     -1.757520    2.550453    0.053665
  H     -2.400742   -1.563904   -0.278500
  H     -1.461440    0.584099   -1.375078
  H     -1.741467   -1.023612    1.296359
  H     -0.645020   -1.474896   -0.049656
  C      2.697308   -1.056215   -0.003870
  C      2.268786    0.151711   -0.416877
  H      1.363657    0.615927   -0.005564
  H      2.810140    0.716626   -1.186211
  H      3.600821   -1.520213   -0.418634
  H      2.160741   -1.623103    0.767512
   15
 TRAJECTORY GEOMETRY    -196.209847
  C     -1.603361    0.447036   -0.292748
  C     -1.763102    1.541558    0.479944
  C     -1.597814   -0.973726    0.203769
  H     -1.907983    1.459008    1.565379
  H     -1.757024    2.550543    0.051845
  H     -2.399597   -1.564331   -0.278016
  H     -1.460607    0.583289   -1.375648
  H     -1.741047   -1.022794    1.296746
  H     -0.643939   -1.474518   -0.048586
  C      2.697989   -1.056631   -0.005619
  C      2.266307    0.151760   -0.413906
  H      1.365308    0.616256    0.005960
  H      2.800647    0.716784   -1.188060
  H      3.597262   -1.520977   -0.429169
  H      2.168399   -1.623649    0.770465
   15
 TRAJECTORY GEOMETRY    -196.209841
  C     -1.602434    0.446852   -0.293216
  C     -1.762532    1.541878    0.478690
  C     -1.596862   -0.973587    0.204196
  H     -1.907880    1.460051    1.564119
  H     -1.756319    2.550587    0.049926
  H     -2.398215   -1.564685   -0.277658
  H     -1.459178    0.582419   -1.376126
  H     -1.740691   -1.022007    1.297129
  H     -0.642689   -1.474229   -0.047305
  C      2.698416   -1.056997   -0.007411
  C      2.263481    0.151825   -0.410931
  H      1.366214    0.616205    0.016973
  H      2.791134    0.717306   -1.189293
  H      3.593793   -1.521224   -0.439250
  H      2.175512   -1.624532    0.772856
   15
 TRAJECTORY GEOMETRY    -196.209836
  C     -1.601583    0.446688   -0.293714
  C     -1.761958    1.542131    0.477539
  C     -1.595951   -0.973442    0.204523
  H     -1.907644    1.460878    1.562970
  H     -1.755700    2.550605    0.048232
  H     -2.396967   -1.565001   -0.277342
  H     -1.457967    0.581656   -1.376650
  H     -1.740280   -1.021227    1.297420
  H     -0.641515   -1.473956   -0.046228
  C      2.698804   -1.057318   -0.009042
  C      2.260791    0.151884   -0.408083
  H      1.367836    0.616675    0.028267
  H      2.781355    0.717236   -1.191317
  H      3.589743   -1.521949   -0.449564
  H      2.183049   -1.624750    0.776027
   15
 TRAJECTORY GEOMETRY    -196.209830
  C     -1.600853    0.446517   -0.294254
  C     -1.761207    1.542412    0.476371
  C     -1.594972   -0.973312    0.204836
  H     -1.906812    1.461763    1.561858
  H     -1.754959    2.550638    0.046496
  H     -2.395738   -1.565380   -0.276765
  H     -1.457217    0.580858   -1.377262
  H     -1.739418   -1.020453    1.297745
  H     -0.640312   -1.473634   -0.045464
  C      2.699213   -1.057608   -0.010667
  C      2.257919    0.151906   -0.405168
  H      1.368986    0.616739    0.039304
  H      2.771443    0.717458   -1.192880
  H      3.585955   -1.522280   -0.459515
  H      2.190467   -1.625255    0.778820
   15
 TRAJECTORY GEOMETRY    -196.209824
  C     -1.600094    0.446335   -0.294786
  C     -1.760390    1.542661    0.475231
  C     -1.594030   -0.973188    0.205129
  H     -1.905932    1.462629    1.560767
  H     -1.754220    2.550641    0.044759
  H     -2.394464   -1.565754   -0.276442
  H     -1.456507    0.580067   -1.377875
  H     -1.738889   -1.019725    1.298013
  H     -0.639098   -1.473326   -0.044498
  C      2.699567   -1.057855   -0.012259
  C      2.255054    0.151935   -0.402283
  H      1.370350    0.616911    0.050298
  H      2.761472    0.717539   -1.194562
  H      3.581930   -1.522646   -0.469482
  H      2.197961   -1.625612    0.781696
   15
 TRAJECTORY GEOMETRY    -196.209818
  C     -1.599472    0.446138   -0.295301
  C     -1.759536    1.542925    0.474112
  C     -1.593048   -0.973106    0.205326
  H     -1.904797    1.463596    1.559750
  H     -1.753493    2.550642    0.043052
  H     -2.393562   -1.566046   -0.275630
  H     -1.456167    0.579296   -1.378496
  H     -1.737503   -1.019137    1.298278
  H     -0.638096   -1.473140   -0.044407
  C      2.699849   -1.058082   -0.013763
  C      2.252294    0.151987   -0.399418
  H      1.372112    0.617417    0.061447
  H      2.751404    0.717363   -1.196467
  H      3.577555   -1.523351   -0.479467
  H      2.205562   -1.625644    0.784886
   15
 TRAJECTORY GEOMETRY    -196.209812
  C     -1.599160    0.445902   -0.295892
  C     -1.758526    1.543173    0.472989
  C     -1.592287   -0.973062    0.205558
  H     -1.902965    1.464497    1.558782
  H     -1.752711    2.550617    0.041290
  H     -2.392704   -1.566501   -0.274924
  H     -1.456589    0.578404   -1.379262
  H     -1.736506   -1.018499    1.298572
  H     -0.637159   -1.472850   -0.044040
  C      2.700216   -1.058303   -0.015298
  C      2.249809    0.152124   -0.396483
  H      1.374389    0.618099    0.072798
  H      2.741470    0.717210   -1.198360
  H      3.572959   -1.524131   -0.489617
  H      2.213330   -1.625593    0.788093
   15
 TRAJECTORY GEOMETRY    -196.209805
  C     -1.598682    0.445669   -0.296496
  C     -1.757423    1.543364    0.471885
  C     -1.591303   -0.972970    0.205746
  H     -1.901061    1.465321    1.557831
  H     -1.751970    2.550556    0.039603
  H     -2.391908   -1.566820   -0.273922
  H     -1.456936    0.577575   -1.380042
  H     -1.734878   -1.017814    1.298863
  H     -0.636199   -1.472669   -0.044114
  C      2.700413   -1.058458   -0.016747
  C      2.247014    0.152198   -0.393591
  H      1.376204    0.618575    0.083749
  H      2.731356    0.717072   -1.200071
  H      3.568423   -1.524652   -0.499348
  H      2.220891   -1.625592    0.791171
   15
 TRAJECTORY GEOMETRY    -196.209798
  C     -1.598341    0.445449   -0.297099
  C     -1.756349    1.543566    0.470832
  C     -1.590364   -0.972933    0.205874
  H     -1.899010    1.466107    1.556954
  H     -1.751220    2.550536    0.038027
  H     -2.391092   -1.567245   -0.273008
  H     -1.457491    0.576794   -1.380832
  H     -1.733301   -1.017235    1.299106
  H     -0.635215   -1.472414   -0.044245
  C      2.700583   -1.058615   -0.018124
  C      2.244441    0.152311   -0.390763
  H      1.378677    0.619471    0.094893
  H      2.721155    0.716585   -1.202178
  H      3.563344   -1.525661   -0.509227
  H      2.228646   -1.625161    0.794646
   15
 TRAJECTORY GEOMETRY    -196.209790
  C     -1.598090    0.445212   -0.297717
  C     -1.755207    1.543756    0.469787
  C     -1.589428   -0.972896    0.205993
  H     -1.896723    1.466908    1.556114
  H     -1.750470    2.550502    0.036427
  H     -2.390225   -1.567753   -0.272140
  H     -1.458326    0.575989   -1.381663
  H     -1.731754   -1.016661    1.299336
  H     -0.634196   -1.472085   -0.044354
  C      2.700718   -1.058763   -0.019485
  C      2.241914    0.152441   -0.387927
  H      1.381317    0.620412    0.105982
  H      2.710953    0.716095   -1.204252
  H      3.558169   -1.526669   -0.519059
  H      2.236435   -1.624695    0.798092
   15
 TRAJECTORY GEOMETRY    -196.209782
  C     -1.597895    0.444968   -0.298359
  C     -1.753956    1.543895    0.468771
  C     -1.588542   -0.972851    0.206071
  H     -1.894072    1.467616    1.555331
  H     -1.749803    2.550418    0.034891
  H     -2.389546   -1.568167   -0.271156
  H     -1.459567    0.575198   -1.382551
  H     -1.730057   -1.016071    1.299551
  H     -0.633311   -1.471844   -0.044687
  C      2.700858   -1.058859   -0.020779
  C      2.239401    0.152567   -0.385124
  H      1.384089    0.621465    0.117022
  H      2.700662    0.715439   -1.206390
  H      3.552885   -1.527673   -0.528739
  H      2.244314   -1.624075    0.801649
   15
 TRAJECTORY GEOMETRY    -196.209774
  C     -1.597578    0.444697   -0.299013
  C     -1.752824    1.544039    0.467718
  C     -1.587622   -0.972824    0.206185
  H     -1.891761    1.468307    1.554470
  H     -1.749198    2.550335    0.033284
  H     -2.389623   -1.568206   -0.269290
  H     -1.460398    0.574341   -1.383415
  H     -1.727215   -1.015386    1.299929
  H     -0.632899   -1.472072   -0.045936
  C      2.700879   -1.059003   -0.022123
  C      2.236979    0.152776   -0.382253
  H      1.387063    0.622622    0.127996
  H      2.690573    0.714971   -1.208247
  H      3.547370   -1.528763   -0.538432
  H      2.252007   -1.623537    0.804962
   15
 TRAJECTORY GEOMETRY    -196.209766
  C     -1.597542    0.444488   -0.299635
  C     -1.751747    1.544224    0.466727
  C     -1.586767   -0.972811    0.206228
  H     -1.889374    1.469052    1.553687
  H     -1.748459    2.550335    0.031860
  H     -2.389023   -1.568716   -0.268148
  H     -1.461567    0.573631   -1.384250
  H     -1.725306   -1.014885    1.300133
  H     -0.632062   -1.471778   -0.046510
  C      2.701079   -1.059120   -0.023396
  C      2.234736    0.152882   -0.379484
  H      1.390563    0.623873    0.139136
  H      2.680192    0.714070   -1.210564
  H      3.541581   -1.530192   -0.548176
  H      2.260221   -1.622628    0.808672
   15
 TRAJECTORY GEOMETRY    -196.209757
  C     -1.597512    0.444219   -0.300231
  C     -1.750482    1.544420    0.465748
  C     -1.585908   -0.972881    0.206231
  H     -1.886630    1.469910    1.552939
  H     -1.747560    2.550257    0.030283
  H     -2.388509   -1.569186   -0.266996
  H     -1.462932    0.572837   -1.385087
  H     -1.723168   -1.014553    1.300312
  H     -0.631276   -1.471562   -0.047360
  C      2.701129   -1.059207   -0.024611
  C      2.232459    0.153081   -0.376737
  H      1.394088    0.625354    0.150115
  H      2.669826    0.713192   -1.212827
  H      3.535577   -1.531617   -0.557726
  H      2.268234   -1.621599    0.812389
   15
 TRAJECTORY GEOMETRY    -196.209749
  C     -1.597530    0.443917   -0.300978
  C     -1.749047    1.544465    0.464758
  C     -1.585052   -0.972831    0.206304
  H     -1.883253    1.470423    1.552229
  H     -1.746942    2.550131    0.028848
  H     -2.388086   -1.569620   -0.265625
  H     -1.464901    0.571968   -1.386146
  H     -1.721069   -1.013804    1.300577
  H     -0.630554   -1.471393   -0.047990
  C      2.701101   -1.059266   -0.025858
  C      2.230168    0.153310   -0.373909
  H      1.397558    0.626705    0.160918
  H      2.659656    0.712530   -1.214695
  H      3.529709   -1.532775   -0.567132
  H      2.276120   -1.620797    0.815740
   15
 TRAJECTORY GEOMETRY    -196.209740
  C     -1.597531    0.443622   -0.301669
  C     -1.747656    1.544562    0.463800
  C     -1.584208   -0.972853    0.206321
  H     -1.880060    1.471031    1.551542
  H     -1.746231    2.550000    0.027381
  H     -2.387744   -1.569984   -0.264264
  H     -1.466693    0.571128   -1.387128
  H     -1.718792   -1.013243    1.300792
  H     -0.629894   -1.471290   -0.048889
  C      2.701060   -1.059313   -0.027048
  C      2.227929    0.153539   -0.371152
  H      1.401294    0.628242    0.171689
  H      2.649298    0.711664   -1.216727
  H      3.523506   -1.534109   -0.576476
  H      2.284111   -1.619766    0.819293
   15
 TRAJECTORY GEOMETRY    -196.209731
  C     -1.597562    0.443325   -0.302331
  C     -1.746253    1.544646    0.462849
  C     -1.583374   -0.972891    0.206308
  H     -1.876849    1.471652    1.550832
  H     -1.745437    2.549892    0.025978
  H     -2.387398   -1.570434   -0.262949
  H     -1.468512    0.570325   -1.388046
  H     -1.716571   -1.012770    1.300972
  H     -0.629222   -1.471179   -0.049810
  C      2.700962   -1.059343   -0.028204
  C      2.225762    0.153788   -0.368435
  H      1.405302    0.629939    0.182451
  H      2.638936    0.710661   -1.218896
  H      3.517064   -1.535636   -0.585779
  H      2.292168   -1.618534    0.822915
   15
 TRAJECTORY GEOMETRY    -196.209721
  C     -1.597544    0.443012   -0.303008
  C     -1.744771    1.544718    0.461908
  C     -1.582512   -0.972954    0.206290
  H     -1.873515    1.472248    1.550145
  H     -1.744574    2.549752    0.024570
  H     -2.387068   -1.570842   -0.261583
  H     -1.470323    0.569495   -1.388995
  H     -1.714233   -1.012307    1.301153
  H     -0.628556   -1.471117   -0.050820
  C      2.700780   -1.059340   -0.029336
  C      2.223529    0.154055   -0.365730
  H      1.409250    0.631659    0.193027
  H      2.628487    0.709671   -1.220939
  H      3.510478   -1.537117   -0.594893
  H      2.300103   -1.617287    0.826440
   15
 TRAJECTORY GEOMETRY    -196.209712
  C     -1.597750    0.442669   -0.303696
  C     -1.743295    1.544761    0.460977
  C     -1.581818   -0.973033    0.206254
  H     -1.869996    1.472818    1.549496
  H     -1.743722    2.549606    0.023198
  H     -2.387101   -1.571246   -0.259956
  H     -1.472531    0.568653   -1.389977
  H     -1.711695   -1.011833    1.301355
  H     -0.628191   -1.471149   -0.052113
  C      2.700613   -1.059361   -0.030449
  C      2.221661    0.154414   -0.363038
  H      1.414000    0.633758    0.203704
  H      2.618290    0.708576   -1.223081
  H      3.503570   -1.538930   -0.604056
  H      2.308197   -1.615829    0.830100
   15
 TRAJECTORY GEOMETRY    -196.209702
  C     -1.597824    0.442337   -0.304390
  C     -1.741732    1.544812    0.460021
  C     -1.581016   -0.973115    0.206239
  H     -1.866360    1.473417    1.548825
  H     -1.742789    2.549477    0.021815
  H     -2.386894   -1.571711   -0.258489
  H     -1.474580    0.567802   -1.390956
  H     -1.709312   -1.011368    1.301546
  H     -0.627637   -1.471131   -0.053168
  C      2.700400   -1.059331   -0.031586
  C      2.219519    0.154714   -0.360309
  H      1.418186    0.635504    0.214131
  H      2.607856    0.707623   -1.224930
  H      3.496815   -1.540414   -0.613022
  H      2.316143   -1.614571    0.833433
   15
 TRAJECTORY GEOMETRY    -196.209692
  C     -1.597950    0.441956   -0.305048
  C     -1.740106    1.544816    0.459144
  C     -1.580324   -0.973251    0.206164
  H     -1.862685    1.473920    1.548213
  H     -1.741845    2.549255    0.020435
  H     -2.386570   -1.572196   -0.257454
  H     -1.476805    0.566917   -1.391908
  H     -1.707415   -1.011037    1.301642
  H     -0.627021   -1.471063   -0.053996
  C      2.700001   -1.059302   -0.032614
  C      2.217654    0.155151   -0.357738
  H      1.423305    0.637989    0.224578
  H      2.597596    0.706351   -1.227173
  H      3.489349   -1.542407   -0.621934
  H      2.324157   -1.612773    0.837201
   15
 TRAJECTORY GEOMETRY    -196.209683
  C     -1.598185    0.441632   -0.305767
  C     -1.738604    1.544870    0.458198
  C     -1.579520   -0.973315    0.206138
  H     -1.858934    1.474493    1.547559
  H     -1.741146    2.549146    0.019079
  H     -2.386470   -1.572627   -0.255740
  H     -1.479262    0.566066   -1.392939
  H     -1.704692   -1.010514    1.301863
  H     -0.626530   -1.471025   -0.055330
  C      2.699806   -1.059310   -0.033741
  C      2.215699    0.155450   -0.355004
  H      1.427969    0.639825    0.234966
  H      2.587216    0.705369   -1.228895
  H      3.482370   -1.544019   -0.630788
  H      2.332242   -1.611493    0.840437
   15
 TRAJECTORY GEOMETRY    -196.209673
  C     -1.598329    0.441277   -0.306456
  C     -1.736995    1.544906    0.457281
  C     -1.578889   -0.973432    0.206090
  H     -1.855232    1.475008    1.546904
  H     -1.740095    2.548965    0.017722
  H     -2.386543   -1.573004   -0.254252
  H     -1.481436    0.565193   -1.393897
  H     -1.702357   -1.010067    1.302021
  H     -0.626218   -1.471142   -0.056528
  C      2.699625   -1.059253   -0.034821
  C      2.213711    0.155786   -0.352348
  H      1.432775    0.641789    0.245217
  H      2.576610    0.704273   -1.230724
  H      3.475248   -1.545598   -0.639490
  H      2.340571   -1.609950    0.843795
   15
 TRAJECTORY GEOMETRY    -196.209663
  C     -1.598627    0.440859   -0.307116
  C     -1.735242    1.544917    0.456348
  C     -1.578249   -0.973593    0.206015
  H     -1.851074    1.475648    1.546270
  H     -1.739095    2.548750    0.016269
  H     -2.386511   -1.573486   -0.252822
  H     -1.484164    0.564250   -1.394875
  H     -1.700022   -1.009769    1.302157
  H     -0.625844   -1.471189   -0.057777
  C      2.699232   -1.059190   -0.035877
  C      2.211932    0.156247   -0.349687
  H      1.437971    0.644126    0.255375
  H      2.566416    0.703184   -1.232469
  H      3.467740   -1.547440   -0.648089
  H      2.348528   -1.608352    0.847063
   15
 TRAJECTORY GEOMETRY    -196.209653
  C     -1.598856    0.440457   -0.307775
  C     -1.733485    1.544944    0.455429
  C     -1.577524   -0.973773    0.205917
  H     -1.846948    1.476280    1.545640
  H     -1.738014    2.548543    0.014843
  H     -2.386543   -1.573921   -0.251237
  H     -1.486732    0.563336   -1.395837
  H     -1.697329   -1.009503    1.302291
  H     -0.625476   -1.471301   -0.059293
  C      2.698793   -1.059112   -0.036899
  C      2.210032    0.156678   -0.347051
  H      1.443035    0.646347    0.265368
  H      2.556032    0.702103   -1.234114
  H      3.460189   -1.549183   -0.656474
  H      2.356451   -1.606726    0.850268
   15
 TRAJECTORY GEOMETRY    -196.209643
  C     -1.599024    0.440042   -0.308544
  C     -1.731558    1.544899    0.454523
  C     -1.576726   -0.973956    0.205840
  H     -1.842426    1.476633    1.545026
  H     -1.736853    2.548341    0.013576
  H     -2.386750   -1.574320   -0.249259
  H     -1.489404    0.562407   -1.396925
  H     -1.694198   -1.009017    1.302502
  H     -0.625174   -1.471585   -0.061001
  C      2.698205   -1.058987   -0.037881
  C      2.207992    0.157156   -0.344412
  H      1.447745    0.648447    0.275033
  H      2.545660    0.701226   -1.235475
  H      3.452652   -1.550751   -0.664529
  H      2.363956   -1.605204    0.853223
   15
 TRAJECTORY GEOMETRY    -196.209633
  C     -1.599231    0.439623   -0.309246
  C     -1.729787    1.544815    0.453625
  C     -1.576103   -0.974072    0.205755
  H     -1.838341    1.477035    1.544403
  H     -1.735861    2.548093    0.012299
  H     -2.386920   -1.574640   -0.247626
  H     -1.491990    0.561499   -1.397923
  H     -1.691696   -1.008578    1.302623
  H     -0.624994   -1.471792   -0.062391
  C      2.697734   -1.058883   -0.038887
  C      2.206209    0.157618   -0.341810
  H      1.453258    0.650897    0.284936
  H      2.535321    0.700026   -1.237107
  H      3.444839   -1.552600   -0.672815
  H      2.372108   -1.603436    0.856414
   15
 TRAJECTORY GEOMETRY    -196.209623
  C     -1.599425    0.439173   -0.309917
  C     -1.727852    1.544774    0.452695
  C     -1.575394   -0.974286    0.205657
  H     -1.833843    1.477554    1.543766
  H     -1.734598    2.547846    0.010914
  H     -2.386964   -1.575131   -0.246038
  H     -1.494711    0.560530   -1.398901
  H     -1.689093   -1.008292    1.302747
  H     -0.624653   -1.471997   -0.063827
  C      2.697093   -1.058747   -0.039885
  C      2.204330    0.158144   -0.339186
  H      1.458502    0.653235    0.294592
  H      2.524994    0.699035   -1.238449
  H      3.436958   -1.554313   -0.680820
  H      2.379767   -1.601749    0.859335
   15
 TRAJECTORY GEOMETRY    -196.209613
  C     -1.599618    0.438701   -0.310619
  C     -1.725809    1.544696    0.451823
  C     -1.574633   -0.974529    0.205520
  H     -1.829223    1.478016    1.543174
  H     -1.733389    2.547560    0.009585
  H     -2.387103   -1.575534   -0.244334
  H     -1.497530    0.559565   -1.399906
  H     -1.686132   -1.008055    1.302855
  H     -0.624352   -1.472247   -0.065550
  C      2.696281   -1.058585   -0.040780
  C      2.202464    0.158722   -0.336644
  H      1.463857    0.655805    0.303946
  H      2.514739    0.698015   -1.239795
  H      3.428820   -1.556129   -0.688552
  H      2.387291   -1.599961    0.862284
   15
 TRAJECTORY GEOMETRY    -196.209603
  C     -1.599897    0.438210   -0.311360
  C     -1.723732    1.544588    0.450899
  C     -1.573931   -0.974714    0.205431
  H     -1.824338    1.478413    1.542522
  H     -1.732236    2.547250    0.008220
  H     -2.387420   -1.575865   -0.242359
  H     -1.500691    0.558543   -1.400946
  H     -1.683067   -1.007629    1.303029
  H     -0.624221   -1.472577   -0.067329
  C      2.695563   -1.058425   -0.041756
  C      2.200625    0.159289   -0.333999
  H      1.469117    0.658125    0.313343
  H      2.504645    0.697198   -1.240777
  H      3.420976   -1.557672   -0.696268
  H      2.394813   -1.598385    0.864926
   15
 TRAJECTORY GEOMETRY    -196.209594
  C     -1.600178    0.437730   -0.312086
  C     -1.721578    1.544501    0.449977
  C     -1.573210   -0.974971    0.205311
  H     -1.819346    1.478792    1.541895
  H     -1.730823    2.547003    0.006962
  H     -2.387745   -1.576312   -0.240312
  H     -1.503724    0.557547   -1.401984
  H     -1.679836   -1.007285    1.303161
  H     -0.624097   -1.472963   -0.069249
  C      2.694816   -1.058222   -0.042687
  C      2.198722    0.159872   -0.331382
  H      1.474266    0.660425    0.322495
  H      2.494441    0.696351   -1.241752
  H      3.412987   -1.559279   -0.703720
  H      2.402156   -1.596722    0.867507
   15
 TRAJECTORY GEOMETRY    -196.209584
  C     -1.600243    0.437168   -0.312785
  C     -1.719362    1.544359    0.449034
  C     -1.572583   -0.975285    0.205246
  H     -1.814588    1.479209    1.541225
  H     -1.729189    2.546649    0.005573
  H     -2.388134   -1.576669   -0.238428
  H     -1.506313    0.556436   -1.402978
  H     -1.677009   -1.007025    1.303330
  H     -0.624038   -1.473534   -0.070879
  C      2.693788   -1.058001   -0.043660
  C      2.196943    0.160623   -0.328787
  H      1.479752    0.663071    0.331640
  H      2.484494    0.695658   -1.242619
  H      3.404555   -1.560964   -0.711178
  H      2.409185   -1.595014    0.869974
   15
 TRAJECTORY GEOMETRY    -196.209575
  C     -1.600502    0.436703   -0.313476
  C     -1.717264    1.544264    0.448178
  C     -1.571824   -0.975544    0.205064
  H     -1.809644    1.479590    1.540631
  H     -1.727949    2.546365    0.004324
  H     -2.388347   -1.577074   -0.236655
  H     -1.509394    0.555501   -1.403958
  H     -1.673892   -1.006804    1.303377
  H     -0.623835   -1.473845   -0.072792
  C      2.692971   -1.057795   -0.044499
  C      2.195114    0.161188   -0.326283
  H      1.485374    0.665621    0.340602
  H      2.474103    0.694544   -1.243758
  H      3.396210   -1.562750   -0.718472
  H      2.416801   -1.593078    0.872738
   15
 TRAJECTORY GEOMETRY    -196.209565
  C     -1.600774    0.436168   -0.314180
  C     -1.715025    1.544116    0.447286
  C     -1.571169   -0.975853    0.204918
  H     -1.804515    1.479945    1.540039
  H     -1.726495    2.546059    0.003019
  H     -2.388776   -1.577461   -0.234662
  H     -1.512544    0.554469   -1.404958
  H     -1.670738   -1.006584    1.303485
  H     -0.623819   -1.474342   -0.074749
  C      2.691975   -1.057567   -0.045368
  C      2.193440    0.161906   -0.323755
  H      1.491164    0.668316    0.349458
  H      2.464131    0.693679   -1.244605
  H      3.387668   -1.564570   -0.725641
  H      2.424044   -1.591206    0.875244
   15
 TRAJECTORY GEOMETRY    -196.209556
  C     -1.601087    0.435599   -0.314865
  C     -1.712820    1.543969    0.446361
  C     -1.570565   -0.976166    0.204810
  H     -1.799427    1.480361    1.539347
  H     -1.725059    2.545667    0.001655
  H     -2.389207   -1.577881   -0.232684
  H     -1.515744    0.553369   -1.405934
  H     -1.667685   -1.006357    1.303607
  H     -0.623828   -1.474824   -0.076633
  C      2.690950   -1.057382   -0.046300
  C      2.191927    0.162697   -0.321183
  H      1.497287    0.671229    0.358354
  H      2.454391    0.692913   -1.245324
  H      3.378895   -1.566469   -0.732820
  H      2.431162   -1.589423    0.877561
   15
 TRAJECTORY GEOMETRY    -196.209547
  C     -1.601422    0.434933   -0.315609
  C     -1.710257    1.543747    0.445364
  C     -1.569903   -0.976552    0.204769
  H     -1.793548    1.480716    1.538681
  H     -1.723384    2.545266    0.000184
  H     -2.389886   -1.578322   -0.230197
  H     -1.519410    0.552093   -1.407003
  H     -1.664094   -1.006073    1.303856
  H     -0.623988   -1.475532   -0.078800
  C      2.689559   -1.057146   -0.047261
  C      2.190398    0.163687   -0.318535
  H      1.502745    0.673933    0.366747
  H      2.445485    0.692820   -1.245344
  H      3.370462   -1.568010   -0.739539
  H      2.436983   -1.588073    0.879240
   15
 TRAJECTORY GEOMETRY    -196.209538
  C     -1.601732    0.434352   -0.316334
  C     -1.707887    1.543562    0.444454
  C     -1.569261   -0.976918    0.204646
  H     -1.788005    1.480990    1.538035
  H     -1.721789    2.544921   -0.001066
  H     -2.390397   -1.578775   -0.228024
  H     -1.522771    0.550974   -1.408029
  H     -1.660781   -1.005821    1.303969
  H     -0.624061   -1.476136   -0.080837
  C      2.688367   -1.056893   -0.048135
  C      2.188854    0.164527   -0.315995
  H      1.508685    0.676734    0.375205
  H      2.435789    0.692175   -1.245831
  H      3.361620   -1.569838   -0.746300
  H      2.443698   -1.586282    0.881335
   15
 TRAJECTORY GEOMETRY    -196.209529
  C     -1.601948    0.433770   -0.317007
  C     -1.705498    1.543371    0.443559
  C     -1.568619   -0.977244    0.204483
  H     -1.782699    1.481314    1.537365
  H     -1.720223    2.544511   -0.002362
  H     -2.390843   -1.579084   -0.226068
  H     -1.525985    0.549901   -1.408947
  H     -1.657635   -1.005643    1.304018
  H     -0.624104   -1.476729   -0.082837
  C      2.687243   -1.056616   -0.048969
  C      2.187136    0.165291   -0.313513
  H      1.514556    0.679472    0.383661
  H      2.425827    0.691420   -1.246366
  H      3.352865   -1.571447   -0.753008
  H      2.450801   -1.584433    0.883534
   15
 TRAJECTORY GEOMETRY    -196.209520
  C     -1.602266    0.433147   -0.317694
  C     -1.703023    1.543152    0.442656
  C     -1.568026   -0.977641    0.204332
  H     -1.777071    1.481600    1.536712
  H     -1.718529    2.544101   -0.003659
  H     -2.391484   -1.579464   -0.223871
  H     -1.529441    0.548778   -1.409914
  H     -1.654249   -1.005496    1.304107
  H     -0.624297   -1.477422   -0.085044
  C      2.685947   -1.056341   -0.049796
  C      2.185651    0.166204   -0.311028
  H      1.520674    0.682446    0.391883
  H      2.416335    0.690820   -1.246737
  H      3.343875   -1.573253   -0.759522
  H      2.457364   -1.582600    0.885541
   15
 TRAJECTORY GEOMETRY    -196.209511
  C     -1.602556    0.432518   -0.318373
  C     -1.700544    1.542916    0.441757
  C     -1.567424   -0.978069    0.204175
  H     -1.771444    1.481881    1.536059
  H     -1.716792    2.543707   -0.004920
  H     -2.392224   -1.579841   -0.221557
  H     -1.532835    0.547637   -1.410851
  H     -1.650713   -1.005391    1.304191
  H     -0.624572   -1.478208   -0.087379
  C      2.684535   -1.056053   -0.050604
  C      2.184243    0.167168   -0.308570
  H      1.526958    0.685518    0.399957
  H      2.406984    0.690257   -1.247057
  H      3.334691   -1.575172   -0.765888
  H      2.463730   -1.580735    0.887479
   15
 TRAJECTORY GEOMETRY    -196.209502
  C     -1.602818    0.431857   -0.319125
  C     -1.697989    1.542580    0.440855
  C     -1.566770   -0.978432    0.204065
  H     -1.765585    1.481909    1.535381
  H     -1.715191    2.543226   -0.006072
  H     -2.392900   -1.580157   -0.219084
  H     -1.536428    0.546449   -1.411838
  H     -1.647134   -1.005061    1.304311
  H     -0.624813   -1.479041   -0.089595
  C      2.682954   -1.055775   -0.051431
  C      2.182857    0.168202   -0.306104
  H      1.533135    0.688665    0.407886
  H      2.397999    0.689849   -1.247152
  H      3.325473   -1.576970   -0.772051
  H      2.469688   -1.578995    0.889227
   15
 TRAJECTORY GEOMETRY    -196.209494
  C     -1.603285    0.431160   -0.319758
  C     -1.695274    1.542337    0.439971
  C     -1.566313   -0.978930    0.203875
  H     -1.759452    1.482240    1.534733
  H     -1.713224    2.542747   -0.007426
  H     -2.393474   -1.580664   -0.217200
  H     -1.540281    0.545268   -1.412753
  H     -1.644118   -1.005121    1.304304
  H     -0.625027   -1.479698   -0.091668
  C      2.681495   -1.055451   -0.052168
  C      2.181559    0.169256   -0.303724
  H      1.539570    0.691910    0.415611
  H      2.388926    0.689389   -1.247325
  H      3.316243   -1.578797   -0.778090
  H      2.475882   -1.577063    0.891046
   15
 TRAJECTORY GEOMETRY    -196.209486
  C     -1.603625    0.430491   -0.320501
  C     -1.692543    1.542020    0.439091
  C     -1.565686   -0.979395    0.203733
  H     -1.753158    1.482359    1.534090
  H     -1.711398    2.542309   -0.008593
  H     -2.394138   -1.581152   -0.214860
  H     -1.544126    0.544066   -1.413748
  H     -1.640583   -1.004966    1.304403
  H     -0.625246   -1.480473   -0.093901
  C      2.679849   -1.055112   -0.052919
  C      2.180150    0.170325   -0.301313
  H      1.545611    0.694952    0.423113
  H      2.379989    0.689098   -1.247308
  H      3.307057   -1.580534   -0.783904
  H      2.481575   -1.575340    0.892648
   15
 TRAJECTORY GEOMETRY    -196.209478
  C     -1.603987    0.429746   -0.321122
  C     -1.689682    1.541718    0.438176
  C     -1.565114   -0.979891    0.203546
  H     -1.746766    1.482661    1.533409
  H     -1.709403    2.541773   -0.009991
  H     -2.394937   -1.581505   -0.212526
  H     -1.548078    0.542813   -1.414638
  H     -1.636932   -1.005013    1.304416
  H     -0.625646   -1.481373   -0.096428
  C      2.678144   -1.054747   -0.053650
  C      2.178735    0.171445   -0.298926
  H      1.551568    0.698086    0.430430
  H      2.371345    0.688931   -1.247117
  H      3.298015   -1.582118   -0.789508
  H      2.487051   -1.573630    0.894119
   15
 TRAJECTORY GEOMETRY    -196.209469
  C     -1.604367    0.429041   -0.321787
  C     -1.686834    1.541389    0.437309
  C     -1.564507   -0.980388    0.203344
  H     -1.740339    1.482823    1.532735
  H     -1.707408    2.541253   -0.011217
  H     -2.395542   -1.581965   -0.210310
  H     -1.552047    0.541624   -1.415499
  H     -1.633424   -1.005038    1.304417
  H     -0.625858   -1.482146   -0.098795
  C      2.676395   -1.054372   -0.054325
  C      2.177346    0.172547   -0.296609
  H      1.557676    0.701225    0.437676
  H      2.362579    0.688611   -1.247014
  H      3.288721   -1.583773   -0.794972
  H      2.492589   -1.571769    0.895685
   15
 TRAJECTORY GEOMETRY    -196.209461
  C     -1.604746    0.428283   -0.322447
  C     -1.683926    1.541027    0.436412
  C     -1.563954   -0.980935    0.203182
  H     -1.733801    1.482981    1.532047
  H     -1.705330    2.540717   -0.012477
  H     -2.396328   -1.582424   -0.207915
  H     -1.556035    0.540357   -1.416398
  H     -1.629807   -1.005067    1.304453
  H     -0.626257   -1.483077   -0.101219
  C      2.674467   -1.054005   -0.055029
  C      2.176135    0.173797   -0.294276
  H      1.563878    0.704532    0.444711
  H      2.354384    0.688586   -1.246714
  H      3.279352   -1.585491   -0.800313
  H      2.497521   -1.570090    0.897003
   15
 TRAJECTORY GEOMETRY    -196.209454
  C     -1.605015    0.427496   -0.323114
  C     -1.680983    1.540628    0.435512
  C     -1.563438   -0.981497    0.203037
  H     -1.727332    1.483054    1.531333
  H     -1.703177    2.540139   -0.013712
  H     -2.397415   -1.582699   -0.205205
  H     -1.559820    0.539062   -1.417267
  H     -1.625906   -1.005035    1.304523
  H     -0.626892   -1.484271   -0.103901
  C      2.672442   -1.053613   -0.055727
  C      2.174930    0.175101   -0.291967
  H      1.570007    0.707844    0.451590
  H      2.346386    0.688697   -1.246279
  H      3.269961   -1.587123   -0.805466
  H      2.502168   -1.568440    0.898192
   15
 TRAJECTORY GEOMETRY    -196.209446
  C     -1.605462    0.426686   -0.323770
  C     -1.677891    1.540205    0.434619
  C     -1.563016   -0.982081    0.202872
  H     -1.720402    1.483111    1.530621
  H     -1.700916    2.539533   -0.014967
  H     -2.398497   -1.583052   -0.202603
  H     -1.564093    0.537747   -1.418118
  H     -1.622156   -1.005086    1.304550
  H     -0.627575   -1.485386   -0.106551
  C      2.670427   -1.053197   -0.056376
  C      2.173823    0.176446   -0.289694
  H      1.576083    0.711176    0.458242
  H      2.338714    0.688882   -1.245783
  H      3.260741   -1.588660   -0.810409
  H      2.506610   -1.566802    0.899330
   15
 TRAJECTORY GEOMETRY    -196.209438
  C     -1.605833    0.425886   -0.324412
  C     -1.674871    1.539794    0.433750
  C     -1.562386   -0.982684    0.202688
  H     -1.713572    1.483164    1.529930
  H     -1.698794    2.538980   -0.016150
  H     -2.399345   -1.583512   -0.199977
  H     -1.568229    0.536446   -1.418948
  H     -1.618130   -1.005147    1.304554
  H     -0.628043   -1.486441   -0.109264
  C      2.668171   -1.052812   -0.056986
  C      2.172727    0.177826   -0.287479
  H      1.582208    0.714589    0.464696
  H      2.331217    0.689105   -1.245269
  H      3.251236   -1.590379   -0.815178
  H      2.510655   -1.565173    0.900434
   15
 TRAJECTORY GEOMETRY    -196.209430
  C     -1.606289    0.425075   -0.325025
  C     -1.671754    1.539364    0.432868
  C     -1.561997   -0.983315    0.202499
  H     -1.706596    1.483236    1.529164
  H     -1.696408    2.538341   -0.017343
  H     -2.400446   -1.583887   -0.197354
  H     -1.572427    0.535154   -1.419753
  H     -1.614366   -1.005310    1.304529
  H     -0.628787   -1.487608   -0.111993
  C      2.666089   -1.052375   -0.057596
  C      2.171693    0.179219   -0.285265
  H      1.588437    0.717994    0.471116
  H      2.323629    0.689267   -1.244743
  H      3.241842   -1.591980   -0.819877
  H      2.514907   -1.563490    0.901546
   15
 TRAJECTORY GEOMETRY    -196.209423
  C     -1.606800    0.424287   -0.325654
  C     -1.668770    1.538897    0.432028
  C     -1.561515   -0.983895    0.202295
  H     -1.699729    1.483196    1.528476
  H     -1.694420    2.537747   -0.018467
  H     -2.401272   -1.584385   -0.194969
  H     -1.576883    0.533949   -1.420529
  H     -1.610806   -1.005410    1.304475
  H     -0.629306   -1.488565   -0.114482
  C      2.663900   -1.052005   -0.058159
  C      2.170861    0.180629   -0.283107
  H      1.595265    0.721763    0.477436
  H      2.316149    0.689307   -1.244345
  H      3.232007   -1.593933   -0.824558
  H      2.519299   -1.561738    0.902705
   15
 TRAJECTORY GEOMETRY    -196.209415
  C     -1.607153    0.423423   -0.326275
  C     -1.665690    1.538426    0.431098
  C     -1.561014   -0.984523    0.202206
  H     -1.692958    1.483208    1.527682
  H     -1.692084    2.537094   -0.019784
  H     -2.402171   -1.584829   -0.192389
  H     -1.580922    0.532559   -1.421302
  H     -1.607112   -1.005492    1.304541
  H     -0.629868   -1.489683   -0.116918
  C      2.661477   -1.051618   -0.058853
  C      2.169983    0.182150   -0.280857
  H      1.601547    0.725183    0.483698
  H      2.309270    0.689916   -1.243462
  H      3.222393   -1.595479   -0.829174
  H      2.522797   -1.560347    0.903408
   15
 TRAJECTORY GEOMETRY    -196.209408
  C     -1.607533    0.422615   -0.326896
  C     -1.662624    1.537941    0.430272
  C     -1.560333   -0.985137    0.201996
  H     -1.685951    1.483114    1.526962
  H     -1.690068    2.536456   -0.020841
  H     -2.402931   -1.585256   -0.189724
  H     -1.585223    0.531310   -1.422058
  H     -1.602995   -1.005588    1.304469
  H     -0.630321   -1.490761   -0.119688
  C      2.658990   -1.051226   -0.059361
  C      2.169028    0.183613   -0.278768
  H      1.607862    0.728817    0.489600
  H      2.302239    0.690192   -1.242848
  H      3.212613   -1.597214   -0.833412
  H      2.526284   -1.558751    0.904380
   15
 TRAJECTORY GEOMETRY    -196.209400
  C     -1.607852    0.421703   -0.327521
  C     -1.659212    1.537405    0.429365
  C     -1.559897   -0.985817    0.201885
  H     -1.678579    1.483061    1.526156
  H     -1.687478    2.535750   -0.022084
  H     -2.404131   -1.585589   -0.186893
  H     -1.589490    0.529891   -1.422812
  H     -1.599051   -1.005687    1.304520
  H     -0.631160   -1.492136   -0.122420
  C      2.656478   -1.050718   -0.059943
  C      2.167957    0.185179   -0.276620
  H      1.613198    0.731981    0.495242
  H      2.295848    0.691094   -1.241744
  H      3.203682   -1.598276   -0.837432
  H      2.528967   -1.557545    0.904863
   15
 TRAJECTORY GEOMETRY    -196.209393
  C     -1.608263    0.420818   -0.328054
  C     -1.655904    1.536904    0.428506
  C     -1.559390   -0.986537    0.201675
  H     -1.671319    1.483055    1.525400
  H     -1.684960    2.535073   -0.023306
  H     -2.405196   -1.585991   -0.184168
  H     -1.593851    0.528551   -1.423458
  H     -1.594923   -1.006021    1.304423
  H     -0.631939   -1.493410   -0.125381
  C      2.653870   -1.050238   -0.060415
  C      2.167072    0.186761   -0.274589
  H      1.619097    0.735499    0.500704
  H      2.289534    0.691719   -1.240924
  H      3.194309   -1.599755   -0.841281
  H      2.531728   -1.556052    0.905594
   15
 TRAJECTORY GEOMETRY    -196.209385
  C     -1.608631    0.419927   -0.328634
  C     -1.652495    1.536316    0.427671
  C     -1.558817   -0.987240    0.201482
  H     -1.663792    1.482863    1.524633
  H     -1.682426    2.534380   -0.024339
  H     -2.406177   -1.586458   -0.181347
  H     -1.598305    0.527244   -1.424126
  H     -1.590769   -1.006234    1.304353
  H     -0.632645   -1.494692   -0.128266
  C      2.651097   -1.049729   -0.060836
  C      2.166152    0.188391   -0.272628
  H      1.624576    0.738957    0.505855
  H      2.283677    0.692518   -1.240012
  H      3.185125   -1.601122   -0.844808
  H      2.533793   -1.554690    0.906234
   15
 TRAJECTORY GEOMETRY    -196.209378
  C     -1.609031    0.419030   -0.329212
  C     -1.649119    1.535731    0.426854
  C     -1.558341   -0.987963    0.201286
  H     -1.656312    1.482626    1.523857
  H     -1.679917    2.533646   -0.025381
  H     -2.407251   -1.586835   -0.178562
  H     -1.602758    0.525938   -1.424765
  H     -1.586698   -1.006472    1.304255
  H     -0.633460   -1.496036   -0.131151
  C      2.648357   -1.049236   -0.061241
  C      2.165367    0.190056   -0.270692
  H      1.630399    0.742575    0.510980
  H      2.277798    0.693258   -1.239144
  H      3.175722   -1.602556   -0.848320
  H      2.536017   -1.553231    0.906918
   15
 TRAJECTORY GEOMETRY    -196.209370
  C     -1.609418    0.418126   -0.329786
  C     -1.645737    1.535106    0.426050
  C     -1.557883   -0.988666    0.201086
  H     -1.648891    1.482338    1.523094
  H     -1.677453    2.532902   -0.026399
  H     -2.408393   -1.587165   -0.175766
  H     -1.607209    0.524638   -1.425401
  H     -1.582642   -1.006678    1.304146
  H     -0.634343   -1.497401   -0.134046
  C      2.645577   -1.048734   -0.061624
  C      2.164620    0.191735   -0.268785
  H      1.636336    0.746247    0.516019
  H      2.272025    0.693996   -1.238294
  H      3.166295   -1.604007   -0.851776
  H      2.538238   -1.551746    0.907612
   15
 TRAJECTORY GEOMETRY    -196.209363
  C     -1.609830    0.417245   -0.330298
  C     -1.642377    1.534547    0.425233
  C     -1.557380   -0.989424    0.200843
  H     -1.641458    1.482193    1.522297
  H     -1.674874    2.532201   -0.027450
  H     -2.409429   -1.587617   -0.173023
  H     -1.611604    0.523385   -1.425942
  H     -1.578501   -1.007077    1.303999
  H     -0.635150   -1.498712   -0.137054
  C      2.642816   -1.048219   -0.061980
  C      2.163845    0.193383   -0.266895
  H      1.642289    0.749864    0.520984
  H      2.266050    0.694669   -1.237477
  H      3.156737   -1.605509   -0.855126
  H      2.540487   -1.550228    0.908327
   15
 TRAJECTORY GEOMETRY    -196.209355
  C     -1.610299    0.416349   -0.330854
  C     -1.638961    1.533899    0.424456
  C     -1.556978   -0.990154    0.200619
  H     -1.633931    1.481846    1.521526
  H     -1.672279    2.531471   -0.028387
  H     -2.410520   -1.588022   -0.170294
  H     -1.616149    0.522124   -1.426530
  H     -1.574548   -1.007356    1.303821
  H     -0.636054   -1.500030   -0.139924
  C      2.640014   -1.047690   -0.062302
  C      2.163207    0.195086   -0.265060
  H      1.648373    0.753588    0.525801
  H      2.260430    0.695377   -1.236619
  H      3.147223   -1.607005   -0.858363
  H      2.542600   -1.548686    0.909013
   15
 TRAJECTORY GEOMETRY    -196.209347
  C     -1.610774    0.415432   -0.331359
  C     -1.635416    1.533288    0.423631
  C     -1.556577   -0.990926    0.200383
  H     -1.626084    1.481631    1.520689
  H     -1.669606    2.530710   -0.029462
  H     -2.411851   -1.588318   -0.167270
  H     -1.620894    0.520855   -1.427035
  H     -1.570169   -1.007750    1.303645
  H     -0.637187   -1.501532   -0.143200
  C      2.637242   -1.047122   -0.062613
  C      2.162425    0.196778   -0.263208
  H      1.653731    0.757016    0.530391
  H      2.255066    0.696334   -1.235588
  H      3.138270   -1.608155   -0.861368
  H      2.544310   -1.547361    0.909532
   15
 TRAJECTORY GEOMETRY    -196.209340
  C     -1.611314    0.414559   -0.331909
  C     -1.632061    1.532651    0.422867
  C     -1.556011   -0.991648    0.200130
  H     -1.618326    1.481260    1.519900
  H     -1.667324    2.529992   -0.030324
  H     -2.412936   -1.588729   -0.164268
  H     -1.625801    0.519634   -1.427581
  H     -1.565669   -1.008010    1.303460
  H     -0.638051   -1.502840   -0.146420
  C      2.634330   -1.046624   -0.062868
  C      2.161857    0.198469   -0.261425
  H      1.659714    0.760658    0.534946
  H      2.249833    0.697133   -1.234722
  H      3.128805   -1.609611   -0.864325
  H      2.545968   -1.545931    0.910190
   15
 TRAJECTORY GEOMETRY    -196.209332
  C     -1.611788    0.413649   -0.332391
  C     -1.628483    1.531990    0.422101
  C     -1.555662   -0.992435    0.199844
  H     -1.610476    1.480930    1.519086
  H     -1.664594    2.529204   -0.031265
  H     -2.414371   -1.588941   -0.161178
  H     -1.630539    0.518432   -1.428027
  H     -1.561196   -1.008487    1.303189
  H     -0.639352   -1.504418   -0.149882
  C      2.631504   -1.046021   -0.063061
  C      2.161149    0.200190   -0.259713
  H      1.665194    0.764249    0.539218
  H      2.244650    0.697963   -1.233833
  H      3.119760   -1.610860   -0.866990
  H      2.547537   -1.544420    0.910834
   15
 TRAJECTORY GEOMETRY    -196.209324
  C     -1.612281    0.412721   -0.332787
  C     -1.624989    1.531388    0.421292
  C     -1.555167   -0.993247    0.199570
  H     -1.602704    1.480838    1.518219
  H     -1.662082    2.528415   -0.032422
  H     -2.415421   -1.589344   -0.158447
  H     -1.635338    0.517151   -1.428372
  H     -1.556921   -1.009091    1.302926
  H     -0.640298   -1.505776   -0.153100
  C      2.628486   -1.045482   -0.063314
  C      2.160570    0.201956   -0.257965
  H      1.670838    0.767845    0.543492
  H      2.239878    0.698999   -1.232802
  H      3.110547   -1.612107   -0.869720
  H      2.548702   -1.543125    0.911321
   15
 TRAJECTORY GEOMETRY    -196.209317
  C     -1.612721    0.411803   -0.333293
  C     -1.621462    1.530688    0.420519
  C     -1.554760   -0.994044    0.199352
  H     -1.594913    1.480360    1.517366
  H     -1.659335    2.527652   -0.033283
  H     -2.416605   -1.589745   -0.155507
  H     -1.639927    0.515938   -1.428818
  H     -1.552735   -1.009465    1.302718
  H     -0.641359   -1.507246   -0.156133
  C      2.625433   -1.044903   -0.063535
  C      2.160037    0.203765   -0.256276
  H      1.676429    0.771449    0.547627
  H      2.235191    0.700065   -1.231825
  H      3.101308   -1.613385   -0.872338
  H      2.549626   -1.541784    0.911815
   15
 TRAJECTORY GEOMETRY    -196.209309
  C     -1.613103    0.410905   -0.333769
  C     -1.618008    1.530032    0.419704
  C     -1.554024   -0.994785    0.199138
  H     -1.587109    1.480004    1.516425
  H     -1.656926    2.526899   -0.034252
  H     -2.417339   -1.590231   -0.152605
  H     -1.644607    0.514699   -1.429205
  H     -1.548259   -1.009798    1.302479
  H     -0.642033   -1.508499   -0.159140
  C      2.622241   -1.044379   -0.063799
  C      2.159313    0.205502   -0.254520
  H      1.681655    0.774800    0.551748
  H      2.230489    0.701264   -1.230650
  H      3.092156   -1.614489   -0.874940
  H      2.550336   -1.540692    0.912135
   15
 TRAJECTORY GEOMETRY    -196.209301
  C     -1.613661    0.410003   -0.334213
  C     -1.614360    1.529375    0.418925
  C     -1.553625   -0.995594    0.198842
  H     -1.579005    1.479678    1.515555
  H     -1.654196    2.526118   -0.035190
  H     -2.418545   -1.590575   -0.149654
  H     -1.649603    0.513528   -1.429545
  H     -1.543864   -1.010341    1.302177
  H     -0.643165   -1.509945   -0.162507
  C      2.619352   -1.043759   -0.063947
  C      2.158617    0.207219   -0.252854
  H      1.686949    0.778241    0.555757
  H      2.225578    0.702206   -1.229643
  H      3.083225   -1.615565   -0.877356
  H      2.551552   -1.539308    0.912659
   15
 TRAJECTORY GEOMETRY    -196.209293
  C     -1.613928    0.409112   -0.334676
  C     -1.610885    1.528657    0.418157
  C     -1.553006   -0.996369    0.198591
  H     -1.571425    1.479181    1.514664
  H     -1.651635    2.525352   -0.036027
  H     -2.419817   -1.590758   -0.146290
  H     -1.653951    0.512387   -1.429897
  H     -1.538897   -1.010732    1.301895
  H     -0.644376   -1.511592   -0.166071
  C      2.616128   -1.043178   -0.064108
  C      2.157935    0.208995   -0.251223
  H      1.692131    0.781704    0.559557
  H      2.221057    0.703341   -1.228590
  H      3.074103   -1.616716   -0.879664
  H      2.552082   -1.538076    0.913076
   15
 TRAJECTORY GEOMETRY    -196.209285
  C     -1.614209    0.408181   -0.335096
  C     -1.607363    1.527984    0.417364
  C     -1.552421   -0.997195    0.198361
  H     -1.563833    1.478858    1.513731
  H     -1.648910    2.524551   -0.037002
  H     -2.420922   -1.591053   -0.143123
  H     -1.658246    0.511147   -1.430195
  H     -1.534238   -1.011232    1.301585
  H     -0.645481   -1.513186   -0.169384
  C      2.612851   -1.042584   -0.064305
  C      2.157301    0.210805   -0.249585
  H      1.697268    0.785085    0.563363
  H      2.216800    0.704663   -1.227414
  H      3.065046   -1.617711   -0.881935
  H      2.552291   -1.536990    0.913365
   15
 TRAJECTORY GEOMETRY    -196.209277
  C     -1.614687    0.407263   -0.335524
  C     -1.603764    1.527258    0.416581
  C     -1.551921   -0.997968    0.198106
  H     -1.555786    1.478354    1.512747
  H     -1.646310    2.523731   -0.037896
  H     -2.421881   -1.591441   -0.140313
  H     -1.663165    0.509982   -1.430448
  H     -1.529989   -1.011695    1.301257
  H     -0.646461   -1.514528   -0.172469
  C      2.609710   -1.042001   -0.064457
  C      2.156729    0.212603   -0.247964
  H      1.702596    0.788570    0.567122
  H      2.212499    0.705828   -1.226338
  H      3.056003   -1.618759   -0.884190
  H      2.552858   -1.535729    0.913771
   15
 TRAJECTORY GEOMETRY    -196.209269
  C     -1.615205    0.406393   -0.335958
  C     -1.600345    1.526580    0.415805
  C     -1.551234   -0.998718    0.197830
  H     -1.547903    1.477944    1.511803
  H     -1.644012    2.522964   -0.038750
  H     -2.422532   -1.591945   -0.137505
  H     -1.668117    0.508816   -1.430718
  H     -1.525565   -1.012133    1.300920
  H     -0.647138   -1.515703   -0.175545
  C      2.606504   -1.041468   -0.064611
  C      2.156239    0.214337   -0.246327
  H      1.708365    0.792090    0.570977
  H      2.207939    0.706867   -1.225264
  H      3.046519   -1.619969   -0.886512
  H      2.553639   -1.534513    0.914179
   15
 TRAJECTORY GEOMETRY    -196.209261
  C     -1.615718    0.405498   -0.336399
  C     -1.596743    1.525831    0.415059
  C     -1.550739   -0.999495    0.197538
  H     -1.539770    1.477311    1.510829
  H     -1.641444    2.522179   -0.039506
  H     -2.423705   -1.592253   -0.134368
  H     -1.673130    0.507729   -1.430949
  H     -1.520915   -1.012565    1.300525
  H     -0.648352   -1.517192   -0.178960
  C      2.603369   -1.040864   -0.064680
  C      2.155715    0.216127   -0.244783
  H      1.713632    0.795550    0.574452
  H      2.203760    0.708026   -1.224222
  H      3.037571   -1.621023   -0.888502
  H      2.554057   -1.533269    0.914634
   15
 TRAJECTORY GEOMETRY    -196.209253
  C     -1.616199    0.404626   -0.336770
  C     -1.593265    1.525116    0.414281
  C     -1.550206   -1.000287    0.197232
  H     -1.531973    1.476844    1.509820
  H     -1.638903    2.521349   -0.040400
  H     -2.424756   -1.592527   -0.131263
  H     -1.677927    0.506713   -1.431087
  H     -1.516196   -1.013195    1.300083
  H     -0.649532   -1.518603   -0.182478
  C      2.600214   -1.040298   -0.064770
  C      2.155251    0.217910   -0.243222
  H      1.719351    0.799121    0.578093
  H      2.199342    0.709049   -1.223215
  H      3.028217   -1.622226   -0.890582
  H      2.554789   -1.531922    0.915097
   15
 TRAJECTORY GEOMETRY    -196.209245
  C     -1.616648    0.403775   -0.337176
  C     -1.590028    1.524432    0.413530
  C     -1.549437   -1.001028    0.196925
  H     -1.524413    1.476354    1.508824
  H     -1.636847    2.520620   -0.041132
  H     -2.425567   -1.592889   -0.128051
  H     -1.682659    0.505602   -1.431268
  H     -1.511250   -1.013586    1.299640
  H     -0.650467   -1.519982   -0.185934
  C      2.596883   -1.039808   -0.064875
  C      2.154940    0.219671   -0.241661
  H      1.725522    0.802749    0.581723
  H      2.195012    0.710096   -1.222173
  H      3.018422   -1.623605   -0.892677
  H      2.555370   -1.530723    0.915525
   15
 TRAJECTORY GEOMETRY    -196.209237
  C     -1.617253    0.402913   -0.337543
  C     -1.586598    1.523732    0.412770
  C     -1.548888   -1.001830    0.196615
  H     -1.516439    1.475887    1.507802
  H     -1.634459    2.519858   -0.041964
  H     -2.426284   -1.593452   -0.125423
  H     -1.687714    0.504538   -1.431394
  H     -1.507077   -1.014183    1.299204
  H     -0.651292   -1.521154   -0.188972
  C      2.593671   -1.039259   -0.064953
  C      2.154688    0.221462   -0.240131
  H      1.731682    0.806373    0.585264
  H      2.190759    0.711137   -1.221176
  H      3.008768   -1.624905   -0.894730
  H      2.556039   -1.529417    0.915987
   15
 TRAJECTORY GEOMETRY    -196.209228
  C     -1.617623    0.402025   -0.337903
  C     -1.583171    1.523012    0.411997
  C     -1.548353   -1.002627    0.196310
  H     -1.508785    1.475419    1.506763
  H     -1.632005    2.519055   -0.042818
  H     -2.427522   -1.593589   -0.122111
  H     -1.692299    0.503455   -1.431497
  H     -1.502183   -1.014766    1.298730
  H     -0.652697   -1.522795   -0.192618
  C      2.590430   -1.038675   -0.065037
  C      2.154285    0.223257   -0.238599
  H      1.737499    0.809904    0.588730
  H      2.186524    0.712296   -1.220058
  H      2.999335   -1.626034   -0.896677
  H      2.556556   -1.528216    0.916339
   15
 TRAJECTORY GEOMETRY    -196.209220
  C     -1.618325    0.401105   -0.338230
  C     -1.579718    1.522291    0.411169
  C     -1.547955   -1.003455    0.196062
  H     -1.500720    1.474967    1.505613
  H     -1.629672    2.518214   -0.043770
  H     -2.428795   -1.593850   -0.118715
  H     -1.697595    0.502296   -1.431518
  H     -1.497333   -1.015349    1.298278
  H     -0.654182   -1.524352   -0.196237
  C      2.587166   -1.038139   -0.065165
  C      2.154337    0.225162   -0.237051
  H      1.743131    0.813273    0.592040
  H      2.183741    0.713910   -1.218767
  H      2.990471   -1.626926   -0.898525
  H      2.556072   -1.527351    0.916473
   15
 TRAJECTORY GEOMETRY    -196.209212
  C     -1.618772    0.400215   -0.338498
  C     -1.576229    1.521610    0.410368
  C     -1.547442   -1.004302    0.195732
  H     -1.492891    1.474660    1.504509
  H     -1.627222    2.517389   -0.044779
  H     -2.429791   -1.594137   -0.115900
  H     -1.702407    0.501231   -1.431475
  H     -1.492873   -1.016155    1.297764
  H     -0.655375   -1.525801   -0.199629
  C      2.583912   -1.037544   -0.065232
  C      2.153988    0.226959   -0.235544
  H      1.749045    0.816754    0.595394
  H      2.179636    0.715095   -1.217657
  H      2.981022   -1.627957   -0.900408
  H      2.556562   -1.526138    0.916830
   15
 TRAJECTORY GEOMETRY    -196.209204
  C     -1.619138    0.399348   -0.338963
  C     -1.572754    1.520766    0.409637
  C     -1.546939   -1.005049    0.195477
  H     -1.485242    1.473732    1.503456
  H     -1.624516    2.516581   -0.045334
  H     -2.430846   -1.594384   -0.112618
  H     -1.706827    0.500240   -1.431652
  H     -1.488275   -1.016464    1.297303
  H     -0.656655   -1.527352   -0.202867
  C      2.580593   -1.036930   -0.065280
  C      2.153653    0.228782   -0.234082
  H      1.754838    0.820227    0.598675
  H      2.175522    0.716310   -1.216606
  H      2.971488   -1.629044   -0.902183
  H      2.556825   -1.524897    0.917184
   15
 TRAJECTORY GEOMETRY    -196.209195
  C     -1.619705    0.398511   -0.339323
  C     -1.569379    1.520053    0.408837
  C     -1.546314   -1.005812    0.195162
  H     -1.477377    1.473145    1.502280
  H     -1.622286    2.515826   -0.046100
  H     -2.431717   -1.594713   -0.109407
  H     -1.711848    0.499215   -1.431652
  H     -1.483408   -1.016951    1.296742
  H     -0.657815   -1.528723   -0.206349
  C      2.577373   -1.036389   -0.065355
  C      2.153383    0.230530   -0.232533
  H      1.760931    0.823620    0.602081
  H      2.171306    0.717475   -1.215400
  H      2.961901   -1.630111   -0.904059
  H      2.557469   -1.523774    0.917470
   15
 TRAJECTORY GEOMETRY    -196.209187
  C     -1.620084    0.397639   -0.339687
  C     -1.565954    1.519259    0.408075
  C     -1.545755   -1.006586    0.194867
  H     -1.469758    1.472439    1.501156
  H     -1.619844    2.515011   -0.046802
  H     -2.432856   -1.594850   -0.106013
  H     -1.716424    0.498195   -1.431667
  H     -1.478474   -1.017445    1.296183
  H     -0.659265   -1.530360   -0.209925
  C      2.573992   -1.035791   -0.065386
  C      2.153131    0.232351   -0.231088
  H      1.766781    0.827056    0.605211
  H      2.167593    0.718762   -1.214275
  H      2.952487   -1.631109   -0.905716
  H      2.557513   -1.522644    0.917769
   15
 TRAJECTORY GEOMETRY    -196.209179
  C     -1.620528    0.396785   -0.340065
  C     -1.562524    1.518482    0.407285
  C     -1.545193   -1.007355    0.194587
  H     -1.461922    1.471713    1.499969
  H     -1.617477    2.514204   -0.047473
  H     -2.433755   -1.595142   -0.102922
  H     -1.721195    0.497190   -1.431655
  H     -1.473902   -1.017926    1.295657
  H     -0.660457   -1.531824   -0.213166
  C      2.570681   -1.035204   -0.065447
  C      2.152872    0.234148   -0.229595
  H      1.772788    0.830453    0.608419
  H      2.163592    0.720029   -1.213074
  H      2.942863   -1.632114   -0.907443
  H      2.557800   -1.521545    0.918017
   15
 TRAJECTORY GEOMETRY    -196.209171
  C     -1.620781    0.395898   -0.340326
  C     -1.559082    1.517754    0.406497
  C     -1.544688   -1.008203    0.194258
  H     -1.454561    1.471261    1.498826
  H     -1.614822    2.513378   -0.048408
  H     -2.434934   -1.595204   -0.099682
  H     -1.725371    0.496182   -1.431571
  H     -1.469065   -1.018701    1.295030
  H     -0.662006   -1.533536   -0.216818
  C      2.567317   -1.034573   -0.065477
  C      2.152531    0.235955   -0.228161
  H      1.778722    0.833844    0.611567
  H      2.159480    0.721272   -1.211946
  H      2.933266   -1.633047   -0.909094
  H      2.558151   -1.520316    0.918313
   15
 TRAJECTORY GEOMETRY    -196.209162
  C     -1.621320    0.395048   -0.340609
  C     -1.555529    1.516992    0.405709
  C     -1.544114   -1.009008    0.193926
  H     -1.446524    1.470641    1.497609
  H     -1.612225    2.512608   -0.049179
  H     -2.435351   -1.595872   -0.097360
  H     -1.730314    0.495220   -1.431447
  H     -1.465242   -1.019382    1.294463
  H     -0.662718   -1.534586   -0.219555
  C      2.563977   -1.033953   -0.065486
  C      2.152237    0.237736   -0.226737
  H      1.784722    0.837228    0.614610
  H      2.155432    0.722490   -1.210811
  H      2.923658   -1.634064   -0.910674
  H      2.558473   -1.519136    0.918606
   15
 TRAJECTORY GEOMETRY    -196.209154
  C     -1.621639    0.394189   -0.340909
  C     -1.552058    1.516210    0.404942
  C     -1.543559   -1.009818    0.193598
  H     -1.438903    1.469983    1.496419
  H     -1.609671    2.511787   -0.049920
  H     -2.436279   -1.596090   -0.094329
  H     -1.734783    0.494256   -1.431325
  H     -1.460660   -1.020036    1.293831
  H     -0.664029   -1.536125   -0.222924
  C      2.560580   -1.033327   -0.065478
  C      2.151924    0.239542   -0.225346
  H      1.790670    0.840647    0.617563
  H      2.151460    0.723743   -1.209684
  H      2.914045   -1.635028   -0.912158
  H      2.558649   -1.517953    0.918895
   15
 TRAJECTORY GEOMETRY    -196.209146
  C     -1.622069    0.393331   -0.341192
  C     -1.548638    1.515444    0.404170
  C     -1.543016   -1.010643    0.193270
  H     -1.431155    1.469286    1.495191
  H     -1.607234    2.510949   -0.050651
  H     -2.437080   -1.596374   -0.091440
  H     -1.739429    0.493313   -1.431175
  H     -1.456215   -1.020717    1.293207
  H     -0.665217   -1.537572   -0.226163
  C      2.557148   -1.032725   -0.065464
  C      2.151810    0.241370   -0.223974
  H      1.796845    0.844078    0.620494
  H      2.147814    0.725039   -1.208572
  H      2.904313   -1.635969   -0.913623
  H      2.558645   -1.516796    0.919188
   15
 TRAJECTORY GEOMETRY    -196.209137
  C     -1.622423    0.392475   -0.341477
  C     -1.545102    1.514637    0.403396
  C     -1.542481   -1.011457    0.192944
  H     -1.423399    1.468567    1.493951
  H     -1.604643    2.510110   -0.051371
  H     -2.437875   -1.596673   -0.088658
  H     -1.743996    0.492381   -1.430997
  H     -1.451923   -1.021393    1.292575
  H     -0.666388   -1.539000   -0.229299
  C      2.553732   -1.032070   -0.065436
  C      2.151513    0.243174   -0.222612
  H      1.802729    0.847434    0.623346
  H      2.143944    0.726310   -1.207447
  H      2.894737   -1.636849   -0.915041
  H      2.558730   -1.515623    0.919461
   15
 TRAJECTORY GEOMETRY    -196.209129
  C     -1.622582    0.391646   -0.341766
  C     -1.541829    1.513846    0.402688
  C     -1.541775   -1.012247    0.192578
  H     -1.416231    1.467812    1.492801
  H     -1.602290    2.509323   -0.051971
  H     -2.438832   -1.596712   -0.085267
  H     -1.747985    0.491492   -1.430870
  H     -1.446764   -1.022054    1.291819
  H     -0.667879   -1.540700   -0.233014
  C      2.550155   -1.031463   -0.065351
  C      2.151283    0.244966   -0.221335
  H      1.808928    0.850891    0.626030
  H      2.140096    0.727481   -1.206433
  H      2.884780   -1.637906   -0.916284
  H      2.558688   -1.514385    0.919827
   15
 TRAJECTORY GEOMETRY    -196.209120
  C     -1.622795    0.390793   -0.342034
  C     -1.538372    1.513047    0.401926
  C     -1.541233   -1.013083    0.192243
  H     -1.408755    1.467086    1.491557
  H     -1.599654    2.508509   -0.052683
  H     -2.439807   -1.596849   -0.082206
  H     -1.752140    0.490578   -1.430690
  H     -1.442137   -1.022784    1.291132
  H     -0.669319   -1.542350   -0.236405
  C      2.546682   -1.030795   -0.065303
  C      2.150992    0.246775   -0.220014
  H      1.814908    0.854237    0.628748
  H      2.136209    0.728777   -1.205302
  H      2.875031   -1.638779   -0.917587
  H      2.558698   -1.513205    0.920088
   15
 TRAJECTORY GEOMETRY    -196.209112
  C     -1.623016    0.389926   -0.342302
  C     -1.534840    1.512222    0.401164
  C     -1.540745   -1.013919    0.191917
  H     -1.401232    1.466301    1.490323
  H     -1.596904    2.507647   -0.053383
  H     -2.440736   -1.596981   -0.079272
  H     -1.756307    0.489661   -1.430479
  H     -1.437758   -1.023518    1.290434
  H     -0.670739   -1.543972   -0.239651
  C      2.543205   -1.030105   -0.065253
  C      2.150695    0.248597   -0.218712
  H      1.820811    0.857543    0.631444
  H      2.132400    0.730106   -1.204188
  H      2.865406   -1.639538   -0.918816
  H      2.558639   -1.511984    0.920349
   15
 TRAJECTORY GEOMETRY    -196.209104
  C     -1.623232    0.389095   -0.342590
  C     -1.531429    1.511407    0.400399
  C     -1.540082   -1.014711    0.191591
  H     -1.393798    1.465481    1.489054
  H     -1.594365    2.506837   -0.054042
  H     -2.441482   -1.597182   -0.076191
  H     -1.760454    0.488756   -1.430299
  H     -1.433061   -1.024137    1.289718
  H     -0.672012   -1.545503   -0.242944
  C      2.539668   -1.029456   -0.065217
  C      2.150385    0.250379   -0.217378
  H      1.826798    0.860787    0.634152
  H      2.128469    0.731446   -1.202988
  H      2.855606   -1.640356   -0.920098
  H      2.558602   -1.510900    0.920544
   15
 TRAJECTORY GEOMETRY    -196.209095
  C     -1.623480    0.388247   -0.342831
  C     -1.527955    1.510582    0.399648
  C     -1.539521   -1.015535    0.191234
  H     -1.386263    1.464695    1.487779
  H     -1.591810    2.505997   -0.054681
  H     -2.442250   -1.597392   -0.073396
  H     -1.764759    0.487908   -1.430015
  H     -1.428717   -1.024897    1.288987
  H     -0.673294   -1.547020   -0.246144
  C      2.536137   -1.028783   -0.065127
  C      2.150152    0.252189   -0.216121
  H      1.832914    0.864136    0.636700
  H      2.124734    0.732739   -1.201889
  H      2.845813   -1.641184   -0.921220
  H      2.558543   -1.509688    0.920817
   15
 TRAJECTORY GEOMETRY    -196.209087
  C     -1.623614    0.387395   -0.343117
  C     -1.524472    1.509715    0.398909
  C     -1.538955   -1.016349    0.190918
  H     -1.378859    1.463766    1.486526
  H     -1.589109    2.505150   -0.055250
  H     -2.443048   -1.597555   -0.070478
  H     -1.768743    0.487041   -1.429801
  H     -1.424358   -1.025552    1.288289
  H     -0.674620   -1.548636   -0.249249
  C      2.532532   -1.028081   -0.065046
  C      2.149872    0.254015   -0.214880
  H      1.838806    0.867410    0.639194
  H      2.121068    0.734106   -1.200780
  H      2.836059   -1.641934   -0.922326
  H      2.558223   -1.508538    0.921046
   15
 TRAJECTORY GEOMETRY    -196.209078
  C     -1.623758    0.386552   -0.343308
  C     -1.521085    1.508925    0.398151
  C     -1.538386   -1.017208    0.190558
  H     -1.371663    1.463096    1.485238
  H     -1.586532    2.504324   -0.055996
  H     -2.443747   -1.597766   -0.067853
  H     -1.772652    0.486179   -1.429478
  H     -1.420146   -1.026436    1.287525
  H     -0.675867   -1.550146   -0.252354
  C      2.528955   -1.027409   -0.064965
  C      2.149661    0.255821   -0.213639
  H      1.845299    0.870799    0.641708
  H      2.117042    0.735334   -1.199693
  H      2.825855   -1.642802   -0.923443
  H      2.558383   -1.507268    0.921307
   15
 TRAJECTORY GEOMETRY    -196.209069
  C     -1.623817    0.385699   -0.343536
  C     -1.517601    1.508089    0.397398
  C     -1.537825   -1.018060    0.190231
  H     -1.364437    1.462278    1.483967
  H     -1.583742    2.503474   -0.056670
  H     -2.444504   -1.597930   -0.065078
  H     -1.776396    0.485306   -1.429201
  H     -1.415886   -1.027229    1.286792
  H     -0.677187   -1.551768   -0.255427
  C      2.525323   -1.026691   -0.064884
  C      2.149336    0.257640   -0.212415
  H      1.851247    0.874042    0.644113
  H      2.113229    0.736713   -1.198549
  H      2.815971   -1.643496   -0.924487
  H      2.558149   -1.506114    0.921485
   15
 TRAJECTORY GEOMETRY    -196.209061
  C     -1.623875    0.384837   -0.343805
  C     -1.514095    1.507214    0.396642
  C     -1.537292   -1.018905    0.189945
  H     -1.357137    1.461354    1.482659
  H     -1.580938    2.502644   -0.057300
  H     -2.445349   -1.598060   -0.062177
  H     -1.780148    0.484418   -1.428961
  H     -1.411625   -1.027914    1.286067
  H     -0.678606   -1.553445   -0.258423
  C      2.521666   -1.025963   -0.064828
  C      2.149046    0.259482   -0.211179
  H      1.857044    0.877184    0.646497
  H      2.109679    0.738247   -1.197346
  H      2.806275   -1.644066   -0.925523
  H      2.557622   -1.505054    0.921599
   15
 TRAJECTORY GEOMETRY    -196.209052
  C     -1.623831    0.383967   -0.344022
  C     -1.510532    1.506342    0.395876
  C     -1.536691   -1.019734    0.189638
  H     -1.349890    1.460487    1.481356
  H     -1.578073    2.501744   -0.057961
  H     -2.445974   -1.598200   -0.059526
  H     -1.783763    0.483549   -1.428636
  H     -1.407516   -1.028707    1.285355
  H     -0.679822   -1.555050   -0.261335
  C      2.517956   -1.025210   -0.064750
  C      2.148574    0.261293   -0.209977
  H      1.862582    0.880281    0.648816
  H      2.106002    0.739724   -1.196152
  H      2.796656   -1.644557   -0.926479
  H      2.557096   -1.503961    0.921707
   15
 TRAJECTORY GEOMETRY    -196.209043
  C     -1.623817    0.383110   -0.344198
  C     -1.507016    1.505489    0.395156
  C     -1.536120   -1.020624    0.189284
  H     -1.342691    1.459642    1.480069
  H     -1.575174    2.500893   -0.058606
  H     -2.446645   -1.598386   -0.056937
  H     -1.787326    0.482744   -1.428262
  H     -1.403394   -1.029646    1.284568
  H     -0.681114   -1.556638   -0.264345
  C      2.514204   -1.024456   -0.064600
  C      2.148245    0.263135   -0.208873
  H      1.868328    0.883473    0.650915
  H      2.102505    0.741130   -1.195107
  H      2.786891   -1.645176   -0.927265
  H      2.556383   -1.502754    0.921955
   15
 TRAJECTORY GEOMETRY    -196.209035
  C     -1.623745    0.382278   -0.344383
  C     -1.503398    1.504574    0.394478
  C     -1.535629   -1.021497    0.188889
  H     -1.335498    1.458631    1.478849
  H     -1.572107    2.499998   -0.059138
  H     -2.447468   -1.598459   -0.054376
  H     -1.790774    0.481996   -1.427922
  H     -1.399344   -1.030575    1.283731
  H     -0.682532   -1.558346   -0.267412
  C      2.510544   -1.023631   -0.064365
  C      2.147755    0.264929   -0.207848
  H      1.873949    0.886799    0.652871
  H      2.098594    0.742370   -1.194192
  H      2.777176   -1.645821   -0.927874
  H      2.556078   -1.501360    0.922311
   15
 TRAJECTORY GEOMETRY    -196.209026
  C     -1.623768    0.381394   -0.344574
  C     -1.499887    1.503736    0.393690
  C     -1.535086   -1.022380    0.188612
  H     -1.328364    1.457892    1.477499
  H     -1.569193    2.499137   -0.059888
  H     -2.447981   -1.598778   -0.051962
  H     -1.794342    0.481090   -1.427567
  H     -1.395624   -1.031443    1.283047
  H     -0.683630   -1.559838   -0.270042
  C      2.506788   -1.022881   -0.064334
  C      2.147485    0.266780   -0.206631
  H      1.879878    0.889833    0.655178
  H      2.095096    0.743957   -1.192928
  H      2.767298   -1.646268   -0.928847
  H      2.555474   -1.500349    0.922316
   15
 TRAJECTORY GEOMETRY    -196.209017
  C     -1.623632    0.380541   -0.344745
  C     -1.496345    1.502822    0.392999
  C     -1.534512   -1.023263    0.188269
  H     -1.321330    1.456877    1.476237
  H     -1.566197    2.498255   -0.060446
  H     -2.448599   -1.598940   -0.049524
  H     -1.797621    0.480308   -1.427190
  H     -1.391703   -1.032356    1.282265
  H     -0.684869   -1.561457   -0.272856
  C      2.502927   -1.022085   -0.064144
  C      2.147113    0.268635   -0.205617
  H      1.885424    0.893028    0.657026
  H      2.091785    0.745429   -1.191925
  H      2.757586   -1.646798   -0.929451
  H      2.554461   -1.499163    0.922552
   15
 TRAJECTORY GEOMETRY    -196.209008
  C     -1.623465    0.379686   -0.344912
  C     -1.492771    1.501894    0.392327
  C     -1.533932   -1.024153    0.187924
  H     -1.314290    1.455838    1.474994
  H     -1.563148    2.497351   -0.060978
  H     -2.449140   -1.599149   -0.047230
  H     -1.800818    0.479526   -1.426807
  H     -1.387947   -1.033264    1.281504
  H     -0.685991   -1.563037   -0.275557
  C      2.499015   -1.021271   -0.063927
  C      2.146716    0.270495   -0.204652
  H      1.890810    0.896240    0.658755
  H      2.088596    0.746896   -1.190984
  H      2.747943   -1.647286   -0.929964
  H      2.553256   -1.497962    0.922809
   15
 TRAJECTORY GEOMETRY    -196.208999
  C     -1.623187    0.378829   -0.345133
  C     -1.489252    1.500939    0.391651
  C     -1.533339   -1.025012    0.187619
  H     -1.307534    1.454709    1.473747
  H     -1.560130    2.496470   -0.061414
  H     -2.449820   -1.599173   -0.044558
  H     -1.803737    0.478762   -1.426465
  H     -1.383898   -1.034079    1.280709
  H     -0.687373   -1.564827   -0.278364
  C      2.495076   -1.020452   -0.063745
  C      2.146284    0.272349   -0.203660
  H      1.896203    0.899337    0.660552
  H      2.085360    0.748428   -1.189975
  H      2.738295   -1.647700   -0.930503
  H      2.552067   -1.496805    0.922998
   15
 TRAJECTORY GEOMETRY    -196.208990
  C     -1.622888    0.377958   -0.345306
  C     -1.485686    1.500005    0.390999
  C     -1.532775   -1.025911    0.187289
  H     -1.300698    1.453681    1.472548
  H     -1.556984    2.495549   -0.061953
  H     -2.450413   -1.599277   -0.042258
  H     -1.806620    0.477987   -1.426115
  H     -1.380203   -1.035043    1.279950
  H     -0.688575   -1.566505   -0.281024
  C      2.491120   -1.019607   -0.063529
  C      2.145829    0.274210   -0.202727
  H      1.901506    0.902455    0.662215
  H      2.082142    0.749931   -1.189023
  H      2.728622   -1.648099   -0.930950
  H      2.550770   -1.495572    0.923232
   15
 TRAJECTORY GEOMETRY    -196.208981
  C     -1.622544    0.377123   -0.345498
  C     -1.482210    1.499065    0.390390
  C     -1.532171   -1.026801    0.186930
  H     -1.294114    1.452597    1.471392
  H     -1.553911    2.494673   -0.062385
  H     -2.450930   -1.599408   -0.040022
  H     -1.809291    0.477274   -1.425779
  H     -1.376528   -1.035976    1.279154
  H     -0.689715   -1.568154   -0.283641
  C      2.487152   -1.018773   -0.063272
  C      2.145382    0.276047   -0.201836
  H      1.907213    0.905710    0.663822
  H      2.078524    0.751223   -1.188189
  H      2.718550   -1.648711   -0.931339
  H      2.549864   -1.494182    0.923578
   15
 TRAJECTORY GEOMETRY    -196.208972
  C     -1.622210    0.376244   -0.345624
  C     -1.478594    1.498098    0.389770
  C     -1.531695   -1.027730    0.186573
  H     -1.287357    1.451548    1.470220
  H     -1.550658    2.493713   -0.062886
  H     -2.451546   -1.599499   -0.037953
  H     -1.812041    0.476541   -1.425351
  H     -1.373135   -1.037055    1.278366
  H     -0.690955   -1.569852   -0.286205
  C      2.483148   -1.017881   -0.062990
  C      2.144966    0.277932   -0.201012
  H      1.912467    0.908899    0.665246
  H      2.075555    0.752699   -1.187377
  H      2.709006   -1.649078   -0.931574
  H      2.548377   -1.492843    0.923901
   15
 TRAJECTORY GEOMETRY    -196.208963
  C     -1.621801    0.375390   -0.345781
  C     -1.475109    1.497115    0.389179
  C     -1.531148   -1.028641    0.186231
  H     -1.280922    1.450385    1.469085
  H     -1.547458    2.492805   -0.063294
  H     -2.452069   -1.599640   -0.035896
  H     -1.814489    0.475834   -1.424987
  H     -1.369728   -1.038065    1.277591
  H     -0.692094   -1.571519   -0.288655
  C      2.479052   -1.017013   -0.062711
  C      2.144618    0.279822   -0.200209
  H      1.917988    0.912143    0.666625
  H      2.072525    0.754146   -1.186591
  H      2.699116   -1.649563   -0.931822
  H      2.546860   -1.491529    0.924227
   15
 TRAJECTORY GEOMETRY    -196.208954
  C     -1.621517    0.374540   -0.345907
  C     -1.471573    1.496155    0.388570
  C     -1.530524   -1.029542    0.185855
  H     -1.274144    1.449274    1.467890
  H     -1.544385    2.491893   -0.063736
  H     -2.452460   -1.599864   -0.033864
  H     -1.817354    0.475140   -1.424550
  H     -1.366156   -1.039091    1.276795
  H     -0.693092   -1.573052   -0.291230
  C      2.474972   -1.016152   -0.062390
  C      2.144219    0.281676   -0.199413
  H      1.923280    0.915297    0.667939
  H      2.069632    0.755619   -1.185780
  H      2.689439   -1.649952   -0.931984
  H      2.545257   -1.490279    0.924550
   15
 TRAJECTORY GEOMETRY    -196.208945
  C     -1.620973    0.373689   -0.346075
  C     -1.467950    1.495192    0.387921
  C     -1.529769   -1.030428    0.185567
  H     -1.267523    1.448142    1.466669
  H     -1.541080    2.490992   -0.064194
  H     -2.452788   -1.599985   -0.031557
  H     -1.819734    0.474402   -1.424164
  H     -1.362397   -1.040004    1.276036
  H     -0.694111   -1.574736   -0.293700
  C      2.470825   -1.015253   -0.062170
  C      2.143420    0.283487   -0.198545
  H      1.927384    0.918056    0.669347
  H      2.066800    0.757291   -1.184815
  H      2.680412   -1.649993   -0.932263
  H      2.543054   -1.489262    0.924688
   15
 TRAJECTORY GEOMETRY    -196.208936
  C     -1.620394    0.372815   -0.346223
  C     -1.464394    1.494202    0.387324
  C     -1.529217   -1.031356    0.185258
  H     -1.261188    1.446995    1.465542
  H     -1.537732    2.490054   -0.064646
  H     -2.453382   -1.599984   -0.029379
  H     -1.821845    0.473675   -1.423801
  H     -1.358923   -1.041039    1.275260
  H     -0.695387   -1.576558   -0.296163
  C      2.466669   -1.014331   -0.061891
  C      2.142878    0.285364   -0.197780
  H      1.932209    0.921083    0.670607
  H      2.063964    0.758854   -1.184005
  H      2.670960   -1.650238   -0.932408
  H      2.541081   -1.487988    0.924966
   15
 TRAJECTORY GEOMETRY    -196.208926
  C     -1.619860    0.371977   -0.346371
  C     -1.460921    1.493228    0.386751
  C     -1.528521   -1.032263    0.184920
  H     -1.254879    1.445822    1.464419
  H     -1.534564    2.489155   -0.065015
  H     -2.453680   -1.600155   -0.027375
  H     -1.824052    0.472994   -1.423419
  H     -1.355457   -1.042036    1.274474
  H     -0.696331   -1.578177   -0.298530
  C      2.462441   -1.013445   -0.061578
  C      2.142361    0.287207   -0.197042
  H      1.937237    0.924138    0.671786
  H      2.061035    0.760349   -1.183231
  H      2.661251   -1.650560   -0.932484
  H      2.539165   -1.486747    0.925270
   15
 TRAJECTORY GEOMETRY    -196.208917
  C     -1.619180    0.371095   -0.346496
  C     -1.457309    1.492213    0.386191
  C     -1.527954   -1.033194    0.184610
  H     -1.248633    1.444643    1.463344
  H     -1.531091    2.488188   -0.065442
  H     -2.454127   -1.600223   -0.025591
  H     -1.825939    0.472294   -1.423042
  H     -1.352392   -1.043115    1.273768
  H     -0.697353   -1.579910   -0.300702
  C      2.458189   -1.012487   -0.061272
  C      2.141724    0.289083   -0.196358
  H      1.941652    0.927107    0.672849
  H      2.058500    0.761958   -1.182527
  H      2.652056   -1.650665   -0.932511
  H      2.536772   -1.485498    0.925583
   15
 TRAJECTORY GEOMETRY    -196.208908
  C     -1.618591    0.370234   -0.346615
  C     -1.453678    1.491207    0.385620
  C     -1.527409   -1.034138    0.184280
  H     -1.242256    1.443425    1.462223
  H     -1.527571    2.487227   -0.065852
  H     -2.454580   -1.600315   -0.023681
  H     -1.827980    0.471613   -1.422626
  H     -1.349158   -1.044224    1.272994
  H     -0.698460   -1.581623   -0.303017
  C      2.453998   -1.011531   -0.060939
  C      2.141100    0.290951   -0.195670
  H      1.946118    0.930079    0.673906
  H      2.055833    0.763531   -1.181793
  H      2.642810   -1.650794   -0.932498
  H      2.534541   -1.484238    0.925890
   15
 TRAJECTORY GEOMETRY    -196.208889
  C     -1.617181    0.368540   -0.346855
  C     -1.446559    1.489177    0.384538
  C     -1.526103   -1.035997    0.183632
  H     -1.229998    1.440990    1.460086
  H     -1.520652    2.485367   -0.066555
  H     -2.455189   -1.600622   -0.020128
  H     -1.831511    0.470308   -1.421862
  H     -1.342896   -1.046382    1.271506
  H     -0.700292   -1.584960   -0.307334
  C      2.445364   -1.009609   -0.060245
  C      2.139769    0.294634   -0.194402
  H      1.954888    0.935947    0.675753
  H      2.050691    0.766646   -1.180447
  H      2.624286   -1.651062   -0.932310
  H      2.529552   -1.481743    0.926556
   15
 TRAJECTORY GEOMETRY    -196.208870
  C     -1.615525    0.366825   -0.347138
  C     -1.439419    1.487110    0.383508
  C     -1.524833   -1.037815    0.183009
  H     -1.218058    1.438420    1.458059
  H     -1.513623    2.483452   -0.067231
  H     -2.455799   -1.600706   -0.016812
  H     -1.834491    0.469012   -1.421173
  H     -1.336965   -1.048502    1.270078
  H     -0.702105   -1.588355   -0.311379
  C      2.436725   -1.007652   -0.059541
  C      2.138219    0.298289   -0.193186
  H      1.963445    0.941702    0.677533
  H      2.045140    0.769701   -1.179138
  H      2.605688   -1.651163   -0.932057
  H      2.524817   -1.479129    0.927230
   15
 TRAJECTORY GEOMETRY    -196.208851
  C     -1.613827    0.365113   -0.347383
  C     -1.432203    1.484994    0.382527
  C     -1.523587   -1.039674    0.182403
  H     -1.206108    1.435735    1.456067
  H     -1.506404    2.481541   -0.067818
  H     -2.456326   -1.600933   -0.013793
  H     -1.837328    0.467767   -1.420451
  H     -1.331399   -1.050668    1.268699
  H     -0.703751   -1.591685   -0.315130
  C      2.427946   -1.005639   -0.058769
  C      2.136698    0.301978   -0.192138
  H      1.971130    0.947385    0.678916
  H      2.040626    0.772883   -1.178038
  H      2.587830   -1.651141   -0.931556
  H      2.518888   -1.476570    0.928018
   15
 TRAJECTORY GEOMETRY    -196.208831
  C     -1.611914    0.363383   -0.347557
  C     -1.425058    1.482911    0.381565
  C     -1.522444   -1.041600    0.181816
  H     -1.194796    1.433234    1.454193
  H     -1.498940    2.479582   -0.068546
  H     -2.456838   -1.601179   -0.011250
  H     -1.839407    0.466506   -1.419742
  H     -1.326499   -1.053064    1.267431
  H     -0.705287   -1.595062   -0.318543
  C      2.419071   -1.003568   -0.058014
  C      2.135234    0.305667   -0.191161
  H      1.979086    0.953030    0.680180
  H      2.036091    0.776075   -1.176978
  H      2.569683   -1.651008   -0.931001
  H      2.512954   -1.473995    0.928731
   15
 TRAJECTORY GEOMETRY    -196.208811
  C     -1.609690    0.361659   -0.347821
  C     -1.417891    1.480741    0.380684
  C     -1.521302   -1.043476    0.181311
  H     -1.183984    1.430462    1.452478
  H     -1.491139    2.477616   -0.069086
  H     -2.457260   -1.601393   -0.008968
  H     -1.840590    0.465275   -1.419221
  H     -1.322098   -1.055233    1.266317
  H     -0.706600   -1.598467   -0.321393
  C      2.410127   -1.001458   -0.057248
  C      2.133516    0.309342   -0.190302
  H      1.986335    0.958575    0.681203
  H      2.031623    0.779315   -1.176029
  H      2.551907   -1.650744   -0.930329
  H      2.506638   -1.471416    0.929455
   15
 TRAJECTORY GEOMETRY    -196.208790
  C     -1.607204    0.359913   -0.348054
  C     -1.410672    1.478596    0.379830
  C     -1.520003   -1.045325    0.180849
  H     -1.173374    1.427818    1.450872
  H     -1.483305    2.475618   -0.069701
  H     -2.457541   -1.601488   -0.006781
  H     -1.841320    0.463964   -1.418732
  H     -1.317671   -1.057441    1.265276
  H     -0.707770   -1.601886   -0.324136
  C      2.401067   -0.999313   -0.056521
  C      2.131462    0.312948   -0.189493
  H      1.992059    0.963763    0.682140
  H      2.027897    0.782653   -1.175149
  H      2.535253   -1.650135   -0.929682
  H      2.499224   -1.468985    0.930160
   15
 TRAJECTORY GEOMETRY    -196.208769
  C     -1.604809    0.358174   -0.348235
  C     -1.403336    1.476410    0.378965
  C     -1.518997   -1.047263    0.180364
  H     -1.162609    1.425076    1.449193
  H     -1.475110    2.473573   -0.070366
  H     -2.458081   -1.601601   -0.004807
  H     -1.842110    0.462766   -1.418140
  H     -1.313712   -1.059861    1.264225
  H     -0.709152   -1.605372   -0.326823
  C      2.392135   -0.997080   -0.055732
  C      2.129567    0.316596   -0.188751
  H      1.998098    0.969007    0.682925
  H      2.024055    0.785966   -1.174369
  H      2.518450   -1.649483   -0.928880
  H      2.492063   -1.466394    0.930928
   15
 TRAJECTORY GEOMETRY    -196.208747
  C     -1.602191    0.356470   -0.348457
  C     -1.396042    1.474213    0.378172
  C     -1.517707   -1.049106    0.179894
  H     -1.152142    1.422214    1.447648
  H     -1.466973    2.471580   -0.070849
  H     -2.458184   -1.601770   -0.003076
  H     -1.842487    0.461593   -1.417642
  H     -1.309834   -1.062116    1.263241
  H     -0.710065   -1.608648   -0.329181
  C      2.383092   -0.994864   -0.054917
  C      2.127327    0.320137   -0.188103
  H      2.003270    0.974061    0.683519
  H      2.020249    0.789170   -1.173672
  H      2.502096   -1.648766   -0.927959
  H      2.484505   -1.463822    0.931747
   15
 TRAJECTORY GEOMETRY    -196.208724
  C     -1.599142    0.354755   -0.348699
  C     -1.388736    1.471993    0.377452
  C     -1.516676   -1.050995    0.179472
  H     -1.142395    1.419415    1.446327
  H     -1.458404    2.469524   -0.071400
  H     -2.458788   -1.601587   -0.001465
  H     -1.841613    0.460441   -1.417335
  H     -1.306394   -1.064470    1.262351
  H     -0.711356   -1.612364   -0.331378
  C      2.374182   -0.992547   -0.054116
  C      2.124848    0.323654   -0.187536
  H      2.008267    0.979105    0.684003
  H      2.015790    0.792262   -1.173116
  H      2.485812   -1.647974   -0.927024
  H      2.477386   -1.461007    0.932615
   15
 TRAJECTORY GEOMETRY    -196.208700
  C     -1.596122    0.353090   -0.348903
  C     -1.381649    1.469872    0.376771
  C     -1.515145   -1.052827    0.179003
  H     -1.132790    1.416727    1.445041
  H     -1.450334    2.467577   -0.071861
  H     -2.458496   -1.601813   -0.000280
  H     -1.840893    0.459315   -1.416970
  H     -1.302890   -1.066742    1.261485
  H     -0.711689   -1.615527   -0.333300
  C      2.364994   -0.990341   -0.053274
  C      2.122364    0.327072   -0.187041
  H      2.013229    0.984048    0.684323
  H      2.011626    0.795262   -1.172607
  H      2.469342   -1.647280   -0.925954
  H      2.469779   -1.458383    0.933484
   15
 TRAJECTORY GEOMETRY    -196.208676
  C     -1.593041    0.351374   -0.349124
  C     -1.374521    1.467723    0.376016
  C     -1.513752   -1.054653    0.178667
  H     -1.123394    1.414042    1.443717
  H     -1.442012    2.465545   -0.072508
  H     -2.458314   -1.602014    0.000881
  H     -1.839877    0.458057   -1.416661
  H     -1.299705   -1.068946    1.260786
  H     -0.712061   -1.618765   -0.334926
  C      2.355802   -0.988103   -0.052580
  C      2.119942    0.330529   -0.186441
  H      2.017979    0.988751    0.684846
  H      2.007932    0.798577   -1.171923
  H      2.453113   -1.646234   -0.925164
  H      2.461821   -1.455985    0.934115
   15
 TRAJECTORY GEOMETRY    -196.208650
  C     -1.589766    0.349667   -0.349339
  C     -1.367316    1.465513    0.375376
  C     -1.512527   -1.056510    0.178310
  H     -1.114212    1.411240    1.442578
  H     -1.433377    2.463503   -0.073011
  H     -2.458348   -1.602104    0.001699
  H     -1.838331    0.456880   -1.416430
  H     -1.297057   -1.071257    1.260137
  H     -0.712547   -1.622124   -0.336328
  C      2.346682   -0.985770   -0.051786
  C      2.117412    0.333973   -0.186045
  H      2.022109    0.993493    0.685015
  H      2.004386    0.801734   -1.171541
  H      2.437409   -1.645193   -0.924111
  H      2.453600   -1.453332    0.934969
   15
 TRAJECTORY GEOMETRY    -196.208623
  C     -1.586373    0.347985   -0.349574
  C     -1.360065    1.463289    0.374738
  C     -1.511254   -1.058331    0.177965
  H     -1.105045    1.408362    1.441440
  H     -1.424686    2.461465   -0.073475
  H     -2.458331   -1.602119    0.002473
  H     -1.836620    0.455782   -1.416216
  H     -1.294463   -1.073501    1.259515
  H     -0.712970   -1.625488   -0.337625
  C      2.337639   -0.983421   -0.050990
  C      2.114631    0.337348   -0.185653
  H      2.025860    0.998123    0.685165
  H      2.000419    0.804806   -1.171148
  H      2.421910   -1.644076   -0.923053
  H      2.445589   -1.450658    0.935814
   15
 TRAJECTORY GEOMETRY    -196.208596
  C     -1.582826    0.346285   -0.349796
  C     -1.352885    1.461095    0.374182
  C     -1.510023   -1.060160    0.177620
  H     -1.096533    1.405607    1.440531
  H     -1.415708    2.459393   -0.073992
  H     -2.458249   -1.602161    0.002927
  H     -1.834134    0.454584   -1.416128
  H     -1.292225   -1.075815    1.258959
  H     -0.713245   -1.628807   -0.338719
  C      2.328563   -0.981057   -0.050180
  C      2.111832    0.340706   -0.185356
  H      2.029706    1.002762    0.685149
  H      1.996441    0.807774   -1.170881
  H      2.406329   -1.642976   -0.921884
  H      2.437699   -1.447882    0.936674
   15
 TRAJECTORY GEOMETRY    -196.208567
  C     -1.579210    0.344629   -0.349960
  C     -1.345632    1.458946    0.373565
  C     -1.508509   -1.061941    0.177298
  H     -1.087665    1.402947    1.439493
  H     -1.406974    2.457337   -0.074571
  H     -2.457821   -1.602248    0.003368
  H     -1.831955    0.453474   -1.415890
  H     -1.289754   -1.078119    1.258437
  H     -0.713173   -1.631962   -0.339799
  C      2.319480   -0.978714   -0.049405
  C      2.108648    0.343945   -0.185039
  H      2.031914    1.007004    0.685186
  H      1.992999    0.810843   -1.170603
  H      2.392002   -1.641598   -0.920814
  H      2.428825   -1.445344    0.937511
   15
 TRAJECTORY GEOMETRY    -196.208537
  C     -1.575457    0.342969   -0.350187
  C     -1.338388    1.456766    0.373000
  C     -1.507107   -1.063723    0.177027
  H     -1.078979    1.400166    1.438535
  H     -1.398232    2.455292   -0.075061
  H     -2.457527   -1.602262    0.003590
  H     -1.829377    0.452323   -1.415788
  H     -1.287669   -1.080316    1.258027
  H     -0.713112   -1.635183   -0.340568
  C      2.310432   -0.976347   -0.048663
  C      2.105469    0.347190   -0.184747
  H      2.034140    1.011205    0.685220
  H      1.989338    0.813899   -1.170327
  H      2.377593   -1.640217   -0.919758
  H      2.420052   -1.442703    0.938360
   15
 TRAJECTORY GEOMETRY    -196.208505
  C     -1.571667    0.341326   -0.350457
  C     -1.331204    1.454551    0.372482
  C     -1.505644   -1.065433    0.176744
  H     -1.070736    1.397296    1.437727
  H     -1.389112    2.453249   -0.075464
  H     -2.457047   -1.602387    0.003778
  H     -1.826386    0.451216   -1.415821
  H     -1.285678   -1.082386    1.257622
  H     -0.712874   -1.638323   -0.341192
  C      2.301406   -0.973975   -0.047880
  C      2.102180    0.350380   -0.184491
  H      2.036696    1.015493    0.685091
  H      1.985308    0.816808   -1.170119
  H      2.362837   -1.638866   -0.918619
  H      2.411814   -1.440065    0.939179
   15
 TRAJECTORY GEOMETRY    -196.208473
  C     -1.567993    0.339672   -0.350642
  C     -1.323928    1.452379    0.371867
  C     -1.504226   -1.067228    0.176483
  H     -1.062065    1.394553    1.436727
  H     -1.380048    2.451197   -0.076034
  H     -2.456593   -1.602597    0.003892
  H     -1.823858    0.450096   -1.415668
  H     -1.283803   -1.084621    1.257246
  H     -0.712594   -1.641426   -0.341799
  C      2.292353   -0.971570   -0.047151
  C      2.099020    0.353596   -0.184181
  H      2.038848    1.019578    0.685130
  H      1.981812    0.819898   -1.169815
  H      2.348512   -1.637321   -0.917620
  H      2.402947   -1.437557    0.939932
   15
 TRAJECTORY GEOMETRY    -196.208439
  C     -1.564185    0.337981   -0.350839
  C     -1.316589    1.450153    0.371288
  C     -1.502922   -1.068965    0.176255
  H     -1.053608    1.391812    1.435848
  H     -1.370905    2.449065   -0.076641
  H     -2.456208   -1.602665    0.003668
  H     -1.820973    0.448923   -1.415593
  H     -1.282404   -1.086799    1.256991
  H     -0.712312   -1.644534   -0.342111
  C      2.283377   -0.969135   -0.046443
  C      2.095707    0.356796   -0.183906
  H      2.040785    1.023614    0.685113
  H      1.978300    0.822995   -1.169558
  H      2.334533   -1.635680   -0.916605
  H      2.394254   -1.434953    0.940686
   15
 TRAJECTORY GEOMETRY    -196.208404
  C     -1.559786    0.336448   -0.351131
  C     -1.309402    1.448146    0.370789
  C     -1.501083   -1.070558    0.176059
  H     -1.045927    1.389248    1.435184
  H     -1.361761    2.447142   -0.077137
  H     -2.455339   -1.602553    0.003685
  H     -1.816809    0.447846   -1.415763
  H     -1.280352   -1.088704    1.256744
  H     -0.711592   -1.647635   -0.342393
  C      2.274737   -0.966836   -0.045797
  C      2.091114    0.359626   -0.183606
  H      2.040316    1.027094    0.685152
  H      1.973031    0.825654   -1.169241
  H      2.321833   -1.634014   -0.915692
  H      2.386083   -1.432484    0.941351
   15
 TRAJECTORY GEOMETRY    -196.208367
  C     -1.555556    0.334887   -0.351394
  C     -1.302146    1.446006    0.370300
  C     -1.499374   -1.072141    0.175853
  H     -1.038020    1.386565    1.434487
  H     -1.352571    2.445143   -0.077616
  H     -2.454568   -1.602508    0.003586
  H     -1.812994    0.446741   -1.415876
  H     -1.278458   -1.090706    1.256492
  H     -0.710965   -1.650607   -0.342722
  C      2.265997   -0.964491   -0.045097
  C      2.086821    0.362553   -0.183368
  H      2.040133    1.030790    0.685028
  H      1.968783    0.828432   -1.169090
  H      2.309035   -1.632360   -0.914670
  H      2.377460   -1.429959    0.942113
   15
 TRAJECTORY GEOMETRY    -196.208329
  C     -1.551614    0.333302   -0.351585
  C     -1.294902    1.443872    0.369811
  C     -1.497721   -1.073835    0.175584
  H     -1.029704    1.383735    1.433710
  H     -1.343474    2.443124   -0.078043
  H     -2.453515   -1.602887    0.002655
  H     -1.809852    0.445733   -1.415827
  H     -1.277505   -1.092746    1.256361
  H     -0.709676   -1.653284   -0.342489
  C      2.257013   -0.962079   -0.044308
  C      2.083130    0.365552   -0.183240
  H      2.041101    1.034546    0.684814
  H      1.964665    0.831176   -1.169006
  H      2.295481   -1.630746   -0.913492
  H      2.368644   -1.427272    0.943027
   15
 TRAJECTORY GEOMETRY    -196.208289
  C     -1.547104    0.331696   -0.351885
  C     -1.287737    1.441788    0.369304
  C     -1.496184   -1.075461    0.175524
  H     -1.022554    1.381149    1.433179
  H     -1.333978    2.441073   -0.078680
  H     -2.452929   -1.602722    0.002458
  H     -1.805027    0.444523   -1.416165
  H     -1.276127   -1.094690    1.256325
  H     -0.709140   -1.656502   -0.342353
  C      2.248328   -0.959706   -0.043781
  C      2.078809    0.368496   -0.182939
  H      2.040758    1.038012    0.684917
  H      1.960157    0.834140   -1.168661
  H      2.282776   -1.628880   -0.912758
  H      2.360010   -1.424886    0.943551
   15
 TRAJECTORY GEOMETRY    -196.208247
  C     -1.542716    0.330120   -0.352157
  C     -1.280578    1.439645    0.368867
  C     -1.494611   -1.077078    0.175364
  H     -1.015221    1.378392    1.432670
  H     -1.324430    2.439022   -0.079158
  H     -2.452249   -1.602668    0.002052
  H     -1.800543    0.443411   -1.416421
  H     -1.274893   -1.096659    1.256213
  H     -0.708435   -1.659604   -0.342190
  C      2.239559   -0.957284   -0.043104
  C      2.074630    0.371423   -0.182776
  H      2.040819    1.041654    0.684677
  H      1.955838    0.836884   -1.168581
  H      2.269899   -1.627139   -0.911733
  H      2.351254   -1.422329    0.944307
   15
 TRAJECTORY GEOMETRY    -196.208205
  C     -1.538399    0.328486   -0.352360
  C     -1.273504    1.437583    0.368362
  C     -1.492931   -1.078707    0.175282
  H     -1.007896    1.375993    1.432075
  H     -1.315281    2.436942   -0.079889
  H     -2.451000   -1.603048    0.000807
  H     -1.796145    0.442197   -1.416580
  H     -1.274452   -1.098597    1.256395
  H     -0.706886   -1.662271   -0.341406
  C      2.230572   -0.954925   -0.042552
  C      2.070696    0.374375   -0.182554
  H      2.040987    1.045073    0.684701
  H      1.952104    0.839891   -1.168328
  H      2.256797   -1.625196   -0.910950
  H      2.342092   -1.419955    0.944857
   15
 TRAJECTORY GEOMETRY    -196.208160
  C     -1.533983    0.326920   -0.352563
  C     -1.266304    1.435516    0.367891
  C     -1.491225   -1.080299    0.175122
  H     -1.000532    1.373523    1.431534
  H     -1.305896    2.434914   -0.080501
  H     -2.449942   -1.603168   -0.000188
  H     -1.791708    0.441077   -1.416741
  H     -1.273632   -1.100549    1.256402
  H     -0.705616   -1.665034   -0.340934
  C      2.221850   -0.952538   -0.041914
  C      2.066247    0.377207   -0.182368
  H      2.040405    1.048465    0.684577
  H      1.947542    0.842608   -1.168183
  H      2.244390   -1.623372   -0.910006
  H      2.333473   -1.417439    0.945545
   15
 TRAJECTORY GEOMETRY    -196.208113
  C     -1.529662    0.325378   -0.352724
  C     -1.259087    1.433467    0.367351
  C     -1.489408   -1.081853    0.174992
  H     -0.992893    1.371106    1.430861
  H     -1.296639    2.432866   -0.081227
  H     -2.448456   -1.603628   -0.001717
  H     -1.787581    0.439957   -1.416807
  H     -1.273290   -1.102475    1.256562
  H     -0.703697   -1.667455   -0.339987
  C      2.213125   -0.950180   -0.041341
  C      2.061739    0.379998   -0.182113
  H      2.039675    1.051724    0.684589
  H      1.943005    0.845375   -1.167925
  H      2.232020   -1.621442   -0.909190
  H      2.324745   -1.415080    0.946115
   15
 TRAJECTORY GEOMETRY    -196.208065
  C     -1.525081    0.323854   -0.353041
  C     -1.252024    1.431349    0.366978
  C     -1.487581   -1.083294    0.174899
  H     -0.985996    1.368387    1.430487
  H     -1.287247    2.430834   -0.081600
  H     -2.447129   -1.603813   -0.002840
  H     -1.782515    0.438784   -1.417221
  H     -1.272697   -1.104111    1.256695
  H     -0.702100   -1.670108   -0.339074
  C      2.204429   -0.947826   -0.040724
  C      2.057083    0.382737   -0.181985
  H      2.038598    1.055010    0.684358
  H      1.938397    0.847997   -1.167843
  H      2.219884   -1.619589   -0.908257
  H      2.316041   -1.412571    0.946806
   15
 TRAJECTORY GEOMETRY    -196.208014
  C     -1.520605    0.322369   -0.353278
  C     -1.244907    1.429362    0.366547
  C     -1.485599   -1.084822    0.174746
  H     -0.978643    1.365865    1.429950
  H     -1.278075    2.428895   -0.082113
  H     -2.445630   -1.604092   -0.004017
  H     -1.778002    0.437737   -1.417416
  H     -1.271774   -1.105888    1.256754
  H     -0.700285   -1.672598   -0.338450
  C      2.195761   -0.945525   -0.040078
  C      2.052303    0.385431   -0.181819
  H      2.037157    1.058199    0.684210
  H      1.933552    0.850565   -1.167724
  H      2.207858   -1.617751   -0.907313
  H      2.307301   -1.410098    0.947539
   15
 TRAJECTORY GEOMETRY    -196.207961
  C     -1.516123    0.320870   -0.353536
  C     -1.237716    1.427285    0.366106
  C     -1.483732   -1.086278    0.174636
  H     -0.971365    1.363245    1.429458
  H     -1.268656    2.426874   -0.082596
  H     -2.444095   -1.604450   -0.005519
  H     -1.773350    0.436664   -1.417669
  H     -1.271449   -1.107551    1.256948
  H     -0.698320   -1.675004   -0.337378
  C      2.187183   -0.943178   -0.039476
  C      2.047446    0.388118   -0.181636
  H      2.035669    1.061339    0.684099
  H      1.928634    0.853162   -1.167564
  H      2.196031   -1.615839   -0.906415
  H      2.298780   -1.407634    0.948193
   15
 TRAJECTORY GEOMETRY    -196.207906
  C     -1.511656    0.319352   -0.353732
  C     -1.230510    1.425247    0.365647
  C     -1.481864   -1.087748    0.174523
  H     -0.964118    1.360823    1.428967
  H     -1.259305    2.424829   -0.083203
  H     -2.442382   -1.604954   -0.007450
  H     -1.768734    0.435594   -1.417836
  H     -1.271552   -1.109303    1.257200
  H     -0.696076   -1.677240   -0.336070
  C      2.178589   -0.940845   -0.038890
  C      2.042598    0.390802   -0.181455
  H      2.034218    1.064460    0.683995
  H      1.923768    0.855778   -1.167413
  H      2.184254   -1.613894   -0.905556
  H      2.290278   -1.405192    0.948823
   15
 TRAJECTORY GEOMETRY    -196.207848
  C     -1.507240    0.317858   -0.353921
  C     -1.223285    1.423217    0.365161
  C     -1.480027   -1.089244    0.174440
  H     -0.956728    1.358330    1.428396
  H     -1.249751    2.422746   -0.083911
  H     -2.440582   -1.605598   -0.009539
  H     -1.764129    0.434445   -1.418032
  H     -1.271872   -1.111011    1.257545
  H     -0.693610   -1.679413   -0.334548
  C      2.170033   -0.938496   -0.038352
  C      2.037758    0.393487   -0.181225
  H      2.032669    1.067480    0.683964
  H      1.918890    0.858421   -1.167169
  H      2.172437   -1.611848   -0.904785
  H      2.281685   -1.402834    0.949353
   15
 TRAJECTORY GEOMETRY    -196.207788
  C     -1.502715    0.316420   -0.354152
  C     -1.216144    1.421221    0.364745
  C     -1.477967   -1.090633    0.174335
  H     -0.949614    1.355842    1.427956
  H     -1.240340    2.420782   -0.084403
  H     -2.438490   -1.606281   -0.011732
  H     -1.759273    0.433421   -1.418292
  H     -1.272093   -1.112562    1.257866
  H     -0.690856   -1.681402   -0.332928
  C      2.161558   -0.936225   -0.037769
  C      2.032574    0.396034   -0.181064
  H      2.030564    1.070443    0.683823
  H      1.913604    0.860892   -1.167029
  H      2.161038   -1.609954   -0.903916
  H      2.273296   -1.400429    0.949989
   15
 TRAJECTORY GEOMETRY    -196.207726
  C     -1.498288    0.314991   -0.354352
  C     -1.208923    1.419255    0.364272
  C     -1.475914   -1.092049    0.174243
  H     -0.942156    1.353418    1.427382
  H     -1.230938    2.418792   -0.085039
  H     -2.436278   -1.607125   -0.014112
  H     -1.754704    0.432357   -1.418490
  H     -1.272486   -1.114133    1.258234
  H     -0.687884   -1.683242   -0.331207
  C      2.153127   -0.933957   -0.037227
  C      2.027366    0.398579   -0.180833
  H      2.028318    1.073313    0.683815
  H      1.908243    0.863413   -1.166774
  H      2.149700   -1.607979   -0.903145
  H      2.264924   -1.398107    0.950555
   15
 TRAJECTORY GEOMETRY    -196.207660
  C     -1.493898    0.313577   -0.354544
  C     -1.201682    1.417243    0.363813
  C     -1.473850   -1.093400    0.174147
  H     -0.934810    1.350916    1.426861
  H     -1.221426    2.416784   -0.085590
  H     -2.433809   -1.608148   -0.016938
  H     -1.750162    0.431345   -1.418668
  H     -1.273372   -1.115622    1.258686
  H     -0.684555   -1.684890   -0.329072
  C      2.144731   -0.931686   -0.036668
  C      2.022096    0.401091   -0.180643
  H      2.026060    1.076166    0.683730
  H      1.902896    0.865860   -1.166601
  H      2.138539   -1.606029   -0.902322
  H      2.256677   -1.395745    0.951125
   15
 TRAJECTORY GEOMETRY    -196.207592
  C     -1.489485    0.312188   -0.354738
  C     -1.194492    1.415312    0.363359
  C     -1.471697   -1.094772    0.174063
  H     -0.927453    1.348513    1.426327
  H     -1.211980    2.414819   -0.086214
  H     -2.431172   -1.609295   -0.019903
  H     -1.745525    0.430316   -1.418879
  H     -1.274328   -1.117075    1.259166
  H     -0.680928   -1.686391   -0.326766
  C      2.136366   -0.929464   -0.036146
  C      2.016741    0.403568   -0.180425
  H      2.023592    1.078938    0.683693
  H      1.897360    0.868292   -1.166370
  H      2.127382   -1.604094   -0.901563
  H      2.248365   -1.393487    0.951658
   15
 TRAJECTORY GEOMETRY    -196.207521
  C     -1.485223    0.310776   -0.354891
  C     -1.187209    1.413324    0.362851
  C     -1.469611   -1.096115    0.174002
  H     -0.919869    1.346097    1.425721
  H     -1.202515    2.412806   -0.086853
  H     -2.428275   -1.610735   -0.023505
  H     -1.741236    0.429253   -1.418997
  H     -1.276043   -1.118510    1.259777
  H     -0.676943   -1.687649   -0.324005
  C      2.127979   -0.927213   -0.035648
  C      2.011514    0.406061   -0.180183
  H      2.021320    1.081670    0.683704
  H      1.891990    0.870812   -1.166077
  H      2.116194   -1.602023   -0.900885
  H      2.240204   -1.391229    0.952122
   15
 TRAJECTORY GEOMETRY    -196.207447
  C     -1.480920    0.309434   -0.355095
  C     -1.179933    1.411360    0.362343
  C     -1.467299   -1.097350    0.173915
  H     -0.912157    1.343571    1.425061
  H     -1.193292    2.410871   -0.087403
  H     -2.425307   -1.611968   -0.026702
  H     -1.737175    0.428356   -1.419089
  H     -1.277087   -1.119742    1.260301
  H     -0.672918   -1.688851   -0.321496
  C      2.119760   -0.925059   -0.035135
  C      2.005857    0.408437   -0.179899
  H      2.018336    1.084290    0.683771
  H      1.886156    0.873203   -1.165768
  H      2.105610   -1.600054   -0.900197
  H      2.232242   -1.389046    0.952630
   15
 TRAJECTORY GEOMETRY    -196.207369
  C     -1.476683    0.308070   -0.355184
  C     -1.172554    1.409396    0.361811
  C     -1.465222   -1.098692    0.173811
  H     -0.904434    1.341248    1.424412
  H     -1.183569    2.408840   -0.088177
  H     -2.422402   -1.613448   -0.030332
  H     -1.732931    0.427370   -1.419145
  H     -1.278824   -1.121262    1.260850
  H     -0.668893   -1.690003   -0.318785
  C      2.111585   -0.922800   -0.034624
  C      2.000346    0.410858   -0.179649
  H      2.015483    1.086961    0.683783
  H      1.880502    0.875602   -1.165497
  H      2.094965   -1.598016   -0.899477
  H      2.224254   -1.386782    0.953121
   15
 TRAJECTORY GEOMETRY    -196.207288
  C     -1.472481    0.306731   -0.355300
  C     -1.165226    1.407461    0.361317
  C     -1.463057   -1.100005    0.173717
  H     -0.896767    1.338857    1.423798
  H     -1.173969    2.406821   -0.088845
  H     -2.419075   -1.615160   -0.034477
  H     -1.728716    0.426449   -1.419191
  H     -1.281014   -1.122638    1.261495
  H     -0.664284   -1.690867   -0.315586
  C      2.103403   -0.920614   -0.034104
  C      1.994820    0.413258   -0.179440
  H      2.012635    1.089630    0.683720
  H      1.874789    0.877958   -1.165272
  H      2.084311   -1.596012   -0.898751
  H      2.216264   -1.384520    0.953637
   15
 TRAJECTORY GEOMETRY    -196.207203
  C     -1.468359    0.305405   -0.355397
  C     -1.157829    1.405497    0.360799
  C     -1.460876   -1.101254    0.173622
  H     -0.888904    1.336426    1.423113
  H     -1.164476    2.404797   -0.089562
  H     -2.415577   -1.617000   -0.038917
  H     -1.724759    0.425554   -1.419201
  H     -1.283463   -1.124011    1.262169
  H     -0.659463   -1.691534   -0.312155
  C      2.095299   -0.918434   -0.033591
  C      1.989199    0.415624   -0.179212
  H      2.009657    1.092213    0.683730
  H      1.869012    0.880292   -1.165027
  H      2.073911   -1.594025   -0.898048
  H      2.208456   -1.382281    0.954141
   15
 TRAJECTORY GEOMETRY    -196.207115
  C     -1.464279    0.304148   -0.355485
  C     -1.150488    1.403600    0.360265
  C     -1.458598   -1.102548    0.173535
  H     -0.880991    1.334065    1.422403
  H     -1.154830    2.402846   -0.090210
  H     -2.411761   -1.619135   -0.043571
  H     -1.720840    0.424704   -1.419193
  H     -1.286157   -1.125240    1.262875
  H     -0.654195   -1.691992   -0.308467
  C      2.087235   -0.916284   -0.033108
  C      1.983533    0.417925   -0.178964
  H      2.006394    1.094756    0.683715
  H      1.863084    0.882592   -1.164738
  H      2.063524   -1.592044   -0.897360
  H      2.200519   -1.380127    0.954603
   15
 TRAJECTORY GEOMETRY    -196.207023
  C     -1.460251    0.302880   -0.355572
  C     -1.143114    1.401682    0.359721
  C     -1.456262   -1.103752    0.173449
  H     -0.872986    1.331681    1.421660
  H     -1.145407    2.400876   -0.090902
  H     -2.407774   -1.621304   -0.048448
  H     -1.717121    0.423869   -1.419158
  H     -1.289009   -1.126436    1.263606
  H     -0.648731   -1.692264   -0.304613
  C      2.079206   -0.914175   -0.032628
  C      1.977772    0.420203   -0.178701
  H      2.003085    1.097210    0.683764
  H      1.857152    0.884883   -1.164434
  H      2.053392   -1.590058   -0.896733
  H      2.192800   -1.377998    0.955054
   15
 TRAJECTORY GEOMETRY    -196.206927
  C     -1.456335    0.301653   -0.355646
  C     -1.135711    1.399793    0.359161
  C     -1.453908   -1.104961    0.173366
  H     -0.864841    1.329286    1.420867
  H     -1.135911    2.398933   -0.091609
  H     -2.403448   -1.623778   -0.053749
  H     -1.713576    0.423063   -1.419094
  H     -1.292291   -1.127622    1.264361
  H     -0.642859   -1.692249   -0.300354
  C      2.071263   -0.912093   -0.032160
  C      1.971979    0.422454   -0.178428
  H      1.999689    1.099630    0.683828
  H      1.851067    0.887139   -1.164108
  H      2.043278   -1.588090   -0.896117
  H      2.185187   -1.375914    0.955481
   15
 TRAJECTORY GEOMETRY    -196.206826
  C     -1.452360    0.300462   -0.355705
  C     -1.128391    1.397910    0.358619
  C     -1.451411   -1.106091    0.173263
  H     -0.856833    1.326946    1.420112
  H     -1.126609    2.397004   -0.092280
  H     -2.398889   -1.626266   -0.059080
  H     -1.709987    0.422309   -1.419002
  H     -1.295506   -1.128709    1.265096
  H     -0.636815   -1.692101   -0.296027
  C      2.063327   -0.910046   -0.031690
  C      1.966043    0.424610   -0.178176
  H      1.996042    1.101979    0.683860
  H      1.844968    0.889304   -1.163819
  H      2.033491   -1.586183   -0.895483
  H      2.177587   -1.373851    0.955934
   15
 TRAJECTORY GEOMETRY    -196.206721
  C     -1.448546    0.299281   -0.355718
  C     -1.120996    1.396060    0.358029
  C     -1.448990   -1.107288    0.173173
  H     -0.848671    1.324644    1.419297
  H     -1.117088    2.395067   -0.093031
  H     -2.394114   -1.629049   -0.064889
  H     -1.706561    0.421541   -1.418871
  H     -1.299320   -1.129903    1.265884
  H     -0.630436   -1.691752   -0.291302
  C      2.055437   -0.907993   -0.031245
  C      1.960205    0.426792   -0.177903
  H      1.992498    1.104301    0.683935
  H      1.838902    0.891542   -1.163475
  H      2.023632   -1.584213   -0.894900
  H      2.170030   -1.371814    0.956323
   15
 TRAJECTORY GEOMETRY    -196.206611
  C     -1.444875    0.298130   -0.355756
  C     -1.113495    1.394149    0.357408
  C     -1.446568   -1.108407    0.173076
  H     -0.840060    1.322167    1.418338
  H     -1.107649    2.393084   -0.093740
  H     -2.389142   -1.631925   -0.070816
  H     -1.703667    0.420897   -1.418637
  H     -1.303276   -1.130964    1.266646
  H     -0.623889   -1.691198   -0.286424
  C      2.047710   -0.905966   -0.030790
  C      1.954229    0.428952   -0.177585
  H      1.988805    1.106589    0.684046
  H      1.832637    0.893714   -1.163099
  H      2.014053   -1.582248   -0.894309
  H      2.162714   -1.369799    0.956711
   15
 TRAJECTORY GEOMETRY    -196.206496
  C     -1.441255    0.296998   -0.355750
  C     -1.106042    1.392281    0.356777
  C     -1.444075   -1.109528    0.172977
  H     -0.831509    1.319797    1.417374
  H     -1.098283    2.391172   -0.094500
  H     -2.383863   -1.635048   -0.077112
  H     -1.700828    0.420255   -1.418386
  H     -1.307545   -1.132088    1.267430
  H     -0.616996   -1.690388   -0.281205
  C      2.039958   -0.903967   -0.030352
  C      1.948295    0.431076   -0.177276
  H      1.985082    1.108838    0.684175
  H      1.826484    0.895909   -1.162725
  H      2.004480   -1.580301   -0.893775
  H      2.155324   -1.367837    0.957084
   15
 TRAJECTORY GEOMETRY    -196.206375
  C     -1.437684    0.295889   -0.355741
  C     -1.098590    1.390422    0.356132
  C     -1.441539   -1.110624    0.172884
  H     -0.822877    1.317419    1.416374
  H     -1.088979    2.389236   -0.095270
  H     -2.378362   -1.638253   -0.083526
  H     -1.698112    0.419633   -1.418098
  H     -1.311974   -1.133158    1.268180
  H     -0.609932   -1.689415   -0.275836
  C      2.032245   -0.901997   -0.029927
  C      1.942313    0.433173   -0.176949
  H      1.981261    1.111012    0.684333
  H      1.820278    0.898080   -1.162316
  H      1.995045   -1.578354   -0.893267
  H      2.148037   -1.365923    0.957427
   15
 TRAJECTORY GEOMETRY    -196.206250
  C     -1.434172    0.294819   -0.355716
  C     -1.091130    1.388579    0.355479
  C     -1.438955   -1.111719    0.172774
  H     -0.814130    1.315056    1.415349
  H     -1.079699    2.387341   -0.096050
  H     -2.372680   -1.641554   -0.090057
  H     -1.695568    0.419063   -1.417784
  H     -1.316499   -1.134184    1.268874
  H     -0.602703   -1.688295   -0.270304
  C      2.024595   -0.900057   -0.029499
  C      1.936261    0.435233   -0.176616
  H      1.977320    1.113175    0.684485
  H      1.813988    0.900212   -1.161919
  H      1.985791   -1.576425   -0.892754
  H      2.140798   -1.364035    0.957793
   15
 TRAJECTORY GEOMETRY    -196.206118
  C     -1.430766    0.293764   -0.355675
  C     -1.083667    1.386733    0.354804
  C     -1.436361   -1.112775    0.172670
  H     -0.805316    1.312674    1.414269
  H     -1.070468    2.385414   -0.096810
  H     -2.366633   -1.645105   -0.096952
  H     -1.693222    0.418551   -1.417388
  H     -1.321427   -1.135227    1.269606
  H     -0.595140   -1.686897   -0.264395
  C      2.016987   -0.898133   -0.029085
  C      1.930233    0.437266   -0.176276
  H      1.973394    1.115280    0.684657
  H      1.807728    0.902314   -1.161490
  H      1.976591   -1.574509   -0.892255
  H      2.133638   -1.362183    0.958100
   15
 TRAJECTORY GEOMETRY    -196.205981
  C     -1.427398    0.292726   -0.355627
  C     -1.076196    1.384879    0.354112
  C     -1.433729   -1.113803    0.172570
  H     -0.796413    1.310284    1.413144
  H     -1.061334    2.383507   -0.097581
  H     -2.360457   -1.648673   -0.103878
  H     -1.690994    0.418056   -1.416986
  H     -1.326404   -1.136267    1.270278
  H     -0.587550   -1.685391   -0.258402
  C      2.009416   -0.896231   -0.028679
  C      1.924154    0.439278   -0.175916
  H      1.969408    1.117348    0.684860
  H      1.801448    0.904425   -1.161044
  H      1.967509   -1.572603   -0.891789
  H      2.126534   -1.360365    0.958411
   15
 TRAJECTORY GEOMETRY    -196.205837
  C     -1.424105    0.291718   -0.355554
  C     -1.068733    1.383057    0.353411
  C     -1.431074   -1.114843    0.172458
  H     -0.787412    1.307922    1.411987
  H     -1.052237    2.381603   -0.098387
  H     -2.354010   -1.652397   -0.111065
  H     -1.688938    0.417591   -1.416519
  H     -1.331645   -1.137315    1.270920
  H     -0.579699   -1.683676   -0.252137
  C      2.001881   -0.894362   -0.028273
  C      1.918080    0.441270   -0.175557
  H      1.965391    1.119404    0.685051
  H      1.795143    0.906513   -1.160588
  H      1.958516   -1.570693   -0.891336
  H      2.119463   -1.358577    0.958711
   15
 TRAJECTORY GEOMETRY    -196.205687
  C     -1.420882    0.290751   -0.355452
  C     -1.061272    1.381246    0.352705
  C     -1.428392   -1.115894    0.172347
  H     -0.778356    1.305597    1.410789
  H     -1.043150    2.379844   -0.099246
  H     -2.347485   -1.656373   -0.118547
  H     -1.686966    0.417187   -1.416096
  H     -1.337139   -1.138389    1.271569
  H     -0.571634   -1.681747   -0.245618
  C      1.994400   -0.892526   -0.027865
  C      1.911992    0.443240   -0.175204
  H      1.961287    1.121453    0.685246
  H      1.788780    0.908641   -1.160171
  H      1.949636   -1.568866   -0.890964
  H      2.112452   -1.356804    0.959065
   15
 TRAJECTORY GEOMETRY    -196.205531
  C     -1.417743    0.289771   -0.355327
  C     -1.053806    1.379431    0.351947
  C     -1.425666   -1.116856    0.172217
  H     -0.769248    1.303276    1.409574
  H     -1.034201    2.377834   -0.100041
  H     -2.340365   -1.660225   -0.126038
  H     -1.685299    0.416830   -1.415441
  H     -1.342846   -1.139519    1.272070
  H     -0.563493   -1.679659   -0.238950
  C      1.986954   -0.890685   -0.027479
  C      1.905857    0.445155   -0.174817
  H      1.957237    1.123337    0.685494
  H      1.782481    0.910596   -1.159662
  H      1.940893   -1.566964   -0.890438
  H      2.105652   -1.355083    0.959275
   15
 TRAJECTORY GEOMETRY    -196.205368
  C     -1.414680    0.288866   -0.355257
  C     -1.046343    1.377615    0.351238
  C     -1.422931   -1.117809    0.172098
  H     -0.760049    1.300786    1.408324
  H     -1.025146    2.375973   -0.100777
  H     -2.333084   -1.664381   -0.133713
  H     -1.683650    0.416546   -1.414919
  H     -1.348664   -1.140531    1.272559
  H     -0.555127   -1.677304   -0.231943
  C      1.979658   -0.888909   -0.027067
  C      1.899620    0.447042   -0.174450
  H      1.953039    1.125307    0.685668
  H      1.775919    0.912555   -1.159207
  H      1.932213   -1.565138   -0.889989
  H      2.098939   -1.353355    0.959584
   15
 TRAJECTORY GEOMETRY    -196.205199
  C     -1.411669    0.287955   -0.355135
  C     -1.038882    1.375814    0.350464
  C     -1.420141   -1.118766    0.171974
  H     -0.750741    1.298398    1.406986
  H     -1.016286    2.374121   -0.101576
  H     -2.325674   -1.668534   -0.141387
  H     -1.682259    0.416270   -1.414285
  H     -1.354503   -1.141629    1.272984
  H     -0.546756   -1.674891   -0.224903
  C      1.972302   -0.887134   -0.026682
  C      1.893438    0.448918   -0.174035
  H      1.948906    1.127193    0.685936
  H      1.769491    0.914583   -1.158665
  H      1.923599   -1.563279   -0.889595
  H      2.092193   -1.351701    0.959829
   15
 TRAJECTORY GEOMETRY    -196.205023
  C     -1.408703    0.287053   -0.354978
  C     -1.031425    1.374011    0.349666
  C     -1.417323   -1.119697    0.171842
  H     -0.741375    1.296059    1.405612
  H     -1.007522    2.372281   -0.102441
  H     -2.318103   -1.672718   -0.149202
  H     -1.681038    0.416020   -1.413595
  H     -1.360475   -1.142789    1.273352
  H     -0.538324   -1.672341   -0.217725
  C      1.964971   -0.885376   -0.026307
  C      1.887242    0.450774   -0.173603
  H      1.944781    1.129050    0.686226
  H      1.763107    0.916597   -1.158122
  H      1.915083   -1.561425   -0.889225
  H      2.085499   -1.350084    0.960062
   15
 TRAJECTORY GEOMETRY    -196.204839
  C     -1.405813    0.286177   -0.354826
  C     -1.023955    1.372199    0.348858
  C     -1.414507   -1.120624    0.171715
  H     -0.731949    1.293673    1.404201
  H     -0.998774    2.370407   -0.103277
  H     -2.310290   -1.676991   -0.157066
  H     -1.679916    0.415839   -1.412873
  H     -1.366606   -1.143955    1.273635
  H     -0.529818   -1.669624   -0.210360
  C      1.957679   -0.883637   -0.025926
  C      1.881051    0.452629   -0.173168
  H      1.940651    1.130879    0.686525
  H      1.756717    0.918599   -1.157566
  H      1.906569   -1.559575   -0.888858
  H      2.078907   -1.348484    0.960280
   15
 TRAJECTORY GEOMETRY    -196.204649
  C     -1.402954    0.285340   -0.354671
  C     -1.016512    1.370427    0.348041
  C     -1.411611   -1.121546    0.171582
  H     -0.722452    1.291282    1.402743
  H     -0.990123    2.368608   -0.104127
  H     -2.302313   -1.681338   -0.164929
  H     -1.678914    0.415674   -1.412152
  H     -1.372648   -1.145139    1.273859
  H     -0.521260   -1.666792   -0.202925
  C      1.950423   -0.881937   -0.025551
  C      1.874796    0.454444   -0.172713
  H      1.936390    1.132660    0.686856
  H      1.750212    0.920576   -1.156988
  H      1.898167   -1.557777   -0.888524
  H      2.072316   -1.346950    0.960502
   15
 TRAJECTORY GEOMETRY    -196.204452
  C     -1.400137    0.284515   -0.354514
  C     -1.009071    1.368657    0.347201
  C     -1.408678   -1.122447    0.171448
  H     -0.712970    1.288892    1.401272
  H     -0.981486    2.366822   -0.104942
  H     -2.294163   -1.685683   -0.172736
  H     -1.678007    0.415550   -1.411388
  H     -1.378661   -1.146331    1.274017
  H     -0.512677   -1.663839   -0.195432
  C      1.943191   -0.880263   -0.025184
  C      1.868502    0.456240   -0.172239
  H      1.932099    1.134416    0.687207
  H      1.743730    0.922554   -1.156379
  H      1.889847   -1.555958   -0.888189
  H      2.065772   -1.345431    0.960705
   15
 TRAJECTORY GEOMETRY    -196.204247
  C     -1.397337    0.283701   -0.354337
  C     -1.001635    1.366862    0.346339
  C     -1.405708   -1.123300    0.171305
  H     -0.703457    1.286511    1.399762
  H     -0.972974    2.365005   -0.105779
  H     -2.285848   -1.689979   -0.180500
  H     -1.677224    0.415457   -1.410558
  H     -1.384669   -1.147574    1.274063
  H     -0.504145   -1.660816   -0.187897
  C      1.935969   -0.878591   -0.024816
  C      1.862173    0.458008   -0.171749
  H      1.927828    1.136130    0.687566
  H      1.737262    0.924503   -1.155760
  H      1.881626   -1.554143   -0.887853
  H      2.059323   -1.343948    0.960877
   15
 TRAJECTORY GEOMETRY    -196.204035
  C     -1.394573    0.282907   -0.354165
  C     -0.994220    1.365106    0.345471
  C     -1.402677   -1.124156    0.171166
  H     -0.693930    1.284132    1.398228
  H     -0.964503    2.363232   -0.106643
  H     -2.277383   -1.694332   -0.188237
  H     -1.676481    0.415381   -1.409741
  H     -1.390581   -1.148821    1.274050
  H     -0.495573   -1.657649   -0.180285
  C      1.928764   -0.876969   -0.024461
  C      1.855810    0.459761   -0.171243
  H      1.923467    1.137806    0.687977
  H      1.730760    0.926473   -1.155105
  H      1.873472   -1.552329   -0.887573
  H      2.052847   -1.342516    0.961062
   15
 TRAJECTORY GEOMETRY    -196.203814
  C     -1.391830    0.282132   -0.353993
  C     -0.986789    1.363330    0.344582
  C     -1.399628   -1.124988    0.171019
  H     -0.684353    1.281725    1.396646
  H     -0.956100    2.361445   -0.107447
  H     -2.268805   -1.698630   -0.195849
  H     -1.675852    0.415346   -1.408879
  H     -1.396408   -1.150080    1.273973
  H     -0.487071   -1.654498   -0.172729
  C      1.921583   -0.875348   -0.024096
  C      1.849403    0.461495   -0.170718
  H      1.919103    1.139463    0.688361
  H      1.724205    0.928419   -1.154444
  H      1.865393   -1.550531   -0.887300
  H      2.046449   -1.341075    0.961205
   15
 TRAJECTORY GEOMETRY    -196.203586
  C     -1.389125    0.281371   -0.353818
  C     -0.979364    1.361553    0.343688
  C     -1.396558   -1.125799    0.170866
  H     -0.674793    1.279285    1.395072
  H     -0.947707    2.359656   -0.108261
  H     -2.260061   -1.702960   -0.203477
  H     -1.675277    0.415354   -1.407977
  H     -1.402297   -1.151375    1.273800
  H     -0.478540   -1.651205   -0.165073
  C      1.914429   -0.873743   -0.023733
  C      1.842975    0.463215   -0.170195
  H      1.914738    1.141094    0.688763
  H      1.717615    0.930310   -1.153783
  H      1.857371   -1.548735   -0.886960
  H      2.040139   -1.339666    0.961390
   15
 TRAJECTORY GEOMETRY    -196.203349
  C     -1.386420    0.280628   -0.353624
  C     -0.971965    1.359798    0.342759
  C     -1.393406   -1.126608    0.170720
  H     -0.665262    1.276913    1.393430
  H     -0.939363    2.357932   -0.109109
  H     -2.251269   -1.707284   -0.210967
  H     -1.674745    0.415368   -1.407103
  H     -1.407917   -1.152722    1.273574
  H     -0.470134   -1.647839   -0.157428
  C      1.907263   -0.872167   -0.023389
  C      1.836508    0.464911   -0.169633
  H      1.910257    1.142690    0.689234
  H      1.711109    0.932290   -1.153064
  H      1.849376   -1.546969   -0.886751
  H      2.033733   -1.338324    0.961508
   15
 TRAJECTORY GEOMETRY    -196.203104
  C     -1.383769    0.279894   -0.353439
  C     -0.964541    1.358024    0.341816
  C     -1.390241   -1.127383    0.170564
  H     -0.655650    1.274478    1.391789
  H     -0.931144    2.356178   -0.109939
  H     -2.242308   -1.711519   -0.218396
  H     -1.674389    0.415417   -1.406148
  H     -1.413522   -1.154071    1.273267
  H     -0.461720   -1.644416   -0.149788
  C      1.900129   -0.870611   -0.023033
  C      1.830005    0.466601   -0.169060
  H      1.905840    1.144254    0.689691
  H      1.704559    0.934220   -1.152335
  H      1.841470   -1.545184   -0.886490
  H      2.027468   -1.336987    0.961635
   15
 TRAJECTORY GEOMETRY    -196.202850
  C     -1.381133    0.279179   -0.353268
  C     -0.957116    1.356235    0.340862
  C     -1.387030   -1.128137    0.170409
  H     -0.646086    1.271995    1.390110
  H     -0.922901    2.354461   -0.110719
  H     -2.233322   -1.715773   -0.225617
  H     -1.674053    0.415488   -1.405229
  H     -1.418931   -1.155418    1.272876
  H     -0.453413   -1.640934   -0.142212
  C      1.892997   -0.869057   -0.022675
  C      1.823461    0.468268   -0.168471
  H      1.901373    1.145816    0.690166
  H      1.697992    0.936151   -1.151589
  H      1.833620   -1.543413   -0.886268
  H      2.021241   -1.335686    0.961758
   15
 TRAJECTORY GEOMETRY    -196.202586
  C     -1.378524    0.278476   -0.353086
  C     -0.949696    1.354437    0.339887
  C     -1.383785   -1.128866    0.170251
  H     -0.636556    1.269505    1.388435
  H     -0.914658    2.352710   -0.111535
  H     -2.224225   -1.719985   -0.232779
  H     -1.673743    0.415574   -1.404274
  H     -1.424229   -1.156793    1.272443
  H     -0.445139   -1.637357   -0.134640
  C      1.885873   -0.867527   -0.022322
  C      1.816887    0.469929   -0.167863
  H      1.896894    1.147333    0.690652
  H      1.691448    0.938086   -1.150835
  H      1.825849   -1.541621   -0.886060
  H      2.015029   -1.334400    0.961858
   15
 TRAJECTORY GEOMETRY    -196.202313
  C     -1.375952    0.277789   -0.352919
  C     -0.942258    1.352641    0.338902
  C     -1.380525   -1.129583    0.170093
  H     -0.627036    1.266954    1.386699
  H     -0.906417    2.350966   -0.112273
  H     -2.215024   -1.724211   -0.239791
  H     -1.673474    0.415689   -1.403307
  H     -1.429382   -1.158193    1.271920
  H     -0.436891   -1.633766   -0.127136
  C      1.878777   -0.866011   -0.021965
  C      1.810276    0.471585   -0.167247
  H      1.892396    1.148867    0.691178
  H      1.684861    0.939993   -1.150051
  H      1.818092   -1.539872   -0.885820
  H      2.008838   -1.333142    0.961964
   15
 TRAJECTORY GEOMETRY    -196.202030
  C     -1.373376    0.277108   -0.352735
  C     -0.934836    1.350831    0.337896
  C     -1.377202   -1.130272    0.169929
  H     -0.617531    1.264437    1.384994
  H     -0.898190    2.349224   -0.113118
  H     -2.205834   -1.728318   -0.246636
  H     -1.673216    0.415802   -1.402349
  H     -1.434272   -1.159611    1.271368
  H     -0.428801   -1.630095   -0.119760
  C      1.871666   -0.864508   -0.021613
  C      1.803614    0.473219   -0.166602
  H      1.887836    1.150325    0.691707
  H      1.678299    0.941935   -1.149255
  H      1.810460   -1.538094   -0.885640
  H      2.002661   -1.331907    0.962062
   15
 TRAJECTORY GEOMETRY    -196.201738
  C     -1.370831    0.276437   -0.352574
  C     -0.927408    1.349013    0.336876
  C     -1.373829   -1.130922    0.169771
  H     -0.608133    1.261862    1.383269
  H     -0.889985    2.347481   -0.113915
  H     -2.196569   -1.732391   -0.253280
  H     -1.673000    0.415937   -1.401381
  H     -1.438924   -1.161009    1.270748
  H     -0.420738   -1.626371   -0.112482
  C      1.864566   -0.863034   -0.021265
  C      1.796900    0.474844   -0.165933
  H      1.883253    1.151773    0.692281
  H      1.671733    0.943852   -1.148430
  H      1.802892   -1.536322   -0.885479
  H      1.996521   -1.330723    0.962140
   15
 TRAJECTORY GEOMETRY    -196.201434
  C     -1.368290    0.275782   -0.352407
  C     -0.919969    1.347193    0.335838
  C     -1.370449   -1.131582    0.169608
  H     -0.598730    1.259300    1.381535
  H     -0.881755    2.345743   -0.114692
  H     -2.187298   -1.736436   -0.259766
  H     -1.672739    0.416071   -1.400417
  H     -1.443394   -1.162462    1.270082
  H     -0.412788   -1.622663   -0.105321
  C      1.857464   -0.861561   -0.020912
  C      1.790154    0.476467   -0.165254
  H      1.878657    1.153210    0.692862
  H      1.665173    0.945781   -1.147592
  H      1.795371   -1.534553   -0.885303
  H      1.990389   -1.329540    0.962215
   15
 TRAJECTORY GEOMETRY    -196.201120
  C     -1.365789    0.275137   -0.352255
  C     -0.912533    1.345352    0.334783
  C     -1.367005   -1.132187    0.169450
  H     -0.589433    1.256683    1.379797
  H     -0.873507    2.344000   -0.115467
  H     -2.177959   -1.740440   -0.266045
  H     -1.672512    0.416219   -1.399467
  H     -1.447588   -1.163875    1.269375
  H     -0.404888   -1.618836   -0.098277
  C      1.850372   -0.860111   -0.020566
  C      1.783352    0.478068   -0.164546
  H      1.874032    1.154605    0.693471
  H      1.658610    0.947708   -1.146719
  H      1.787939   -1.532784   -0.885165
  H      1.984307   -1.328404    0.962271
   15
 TRAJECTORY GEOMETRY    -196.200795
  C     -1.363304    0.274508   -0.352106
  C     -0.905090    1.343481    0.333706
  C     -1.363520   -1.132753    0.169291
  H     -0.580234    1.254026    1.378068
  H     -0.865266    2.342253   -0.116233
  H     -2.168621   -1.744390   -0.272124
  H     -1.672314    0.416379   -1.398517
  H     -1.451501   -1.165292    1.268637
  H     -0.397073   -1.614978   -0.091379
  C      1.843287   -0.858675   -0.020220
  C      1.776495    0.479657   -0.163814
  H      1.869391    1.155993    0.694105
  H      1.652059    0.949621   -1.145837
  H      1.780602   -1.531022   -0.885041
  H      1.978266   -1.327306    0.962314
   15
 TRAJECTORY GEOMETRY    -196.200458
  C     -1.360868    0.273891   -0.351983
  C     -0.897649    1.341614    0.332624
  C     -1.359986   -1.133298    0.169139
  H     -0.571119    1.251328    1.376351
  H     -0.856932    2.340483   -0.116991
  H     -2.159221   -1.748307   -0.277981
  H     -1.672050    0.416525   -1.397609
  H     -1.455108   -1.166662    1.267877
  H     -0.389271   -1.611001   -0.084639
  C      1.836213   -0.857274   -0.019876
  C      1.769583    0.481236   -0.163060
  H      1.864701    1.157324    0.694768
  H      1.645522    0.951573   -1.144911
  H      1.773333   -1.529240   -0.884949
  H      1.972259   -1.326218    0.962340
   15
 TRAJECTORY GEOMETRY    -196.200109
  C     -1.358475    0.273286   -0.351844
  C     -0.890196    1.339724    0.331512
  C     -1.356422   -1.133806    0.168982
  H     -0.562120    1.248613    1.374633
  H     -0.848519    2.338677   -0.117785
  H     -2.149770   -1.752189   -0.283699
  H     -1.671810    0.416675   -1.396676
  H     -1.458471   -1.168105    1.267070
  H     -0.381534   -1.606933   -0.078045
  C      1.829152   -0.855885   -0.019532
  C      1.762635    0.482810   -0.162283
  H      1.860007    1.158636    0.695449
  H      1.639024    0.953505   -1.143983
  H      1.766159   -1.527467   -0.884865
  H      1.966237   -1.325169    0.962358
   15
 TRAJECTORY GEOMETRY    -196.199748
  C     -1.356088    0.272687   -0.351732
  C     -0.882734    1.337801    0.330388
  C     -1.352815   -1.134277    0.168825
  H     -0.553209    1.245840    1.372936
  H     -0.840156    2.336909   -0.118490
  H     -2.140398   -1.755979   -0.289162
  H     -1.671561    0.416840   -1.395787
  H     -1.461536   -1.169494    1.266256
  H     -0.373906   -1.602884   -0.071630
  C      1.822079   -0.854504   -0.019181
  C      1.755636    0.484373   -0.161489
  H      1.855358    1.159946    0.696139
  H      1.632517    0.955424   -1.143030
  H      1.759030   -1.525698   -0.884792
  H      1.960347   -1.324144    0.962364
   15
 TRAJECTORY GEOMETRY    -196.199375
  C     -1.353742    0.272105   -0.351623
  C     -0.875262    1.335857    0.329244
  C     -1.349169   -1.134710    0.168673
  H     -0.544460    1.243041    1.371253
  H     -0.831712    2.335106   -0.119219
  H     -2.131024   -1.759750   -0.294398
  H     -1.671256    0.416997   -1.394918
  H     -1.464274   -1.170875    1.265418
  H     -0.366322   -1.598737   -0.065416
  C      1.815017   -0.853140   -0.018835
  C      1.748582    0.485922   -0.160667
  H      1.850657    1.161212    0.696848
  H      1.626066    0.957361   -1.142061
  H      1.752048   -1.523923   -0.884746
  H      1.954465   -1.323147    0.962351
   15
 TRAJECTORY GEOMETRY    -196.198988
  C     -1.351430    0.271535   -0.351519
  C     -0.867778    1.333880    0.328083
  C     -1.345486   -1.135104    0.168517
  H     -0.535835    1.240216    1.369612
  H     -0.823216    2.333307   -0.119956
  H     -2.121669   -1.763486   -0.299427
  H     -1.670940    0.417146   -1.394100
  H     -1.466690   -1.172240    1.264603
  H     -0.358832   -1.594503   -0.059403
  C      1.807965   -0.851788   -0.018489
  C      1.741473    0.487459   -0.159824
  H      1.845956    1.162475    0.697594
  H      1.619666    0.959297   -1.141073
  H      1.745188   -1.522162   -0.884726
  H      1.948633   -1.322184    0.962340
   15
 TRAJECTORY GEOMETRY    -196.198587
  C     -1.349172    0.270978   -0.351427
  C     -0.860288    1.331883    0.326905
  C     -1.341768   -1.135455    0.168368
  H     -0.527356    1.237336    1.367982
  H     -0.814606    2.331445   -0.120690
  H     -2.112284   -1.767164   -0.304251
  H     -1.670572    0.417285   -1.393289
  H     -1.468793   -1.173606    1.263768
  H     -0.351350   -1.590162   -0.053583
  C      1.800929   -0.850464   -0.018142
  C      1.734318    0.488990   -0.158959
  H      1.841222    1.163693    0.698351
  H      1.613307    0.961230   -1.140074
  H      1.738430   -1.520386   -0.884724
  H      1.942827   -1.321244    0.962302
   15
 TRAJECTORY GEOMETRY    -196.198173
  C     -1.346955    0.270436   -0.351346
  C     -0.852795    1.329852    0.325718
  C     -1.338012   -1.135762    0.168218
  H     -0.519064    1.234424    1.366412
  H     -0.805879    2.329560   -0.121416
  H     -2.102883   -1.770841   -0.308834
  H     -1.670130    0.417421   -1.392529
  H     -1.470552   -1.174930    1.262943
  H     -0.343914   -1.585705   -0.047976
  C      1.793898   -0.849154   -0.017794
  C      1.727116    0.490504   -0.158078
  H      1.836463    1.164907    0.699116
  H      1.606986    0.963146   -1.139060
  H      1.731820   -1.518618   -0.884736
  H      1.937050   -1.320324    0.962262
   15
 TRAJECTORY GEOMETRY    -196.197744
  C     -1.344823    0.269902   -0.351278
  C     -0.845275    1.327785    0.324505
  C     -1.334214   -1.136007    0.168076
  H     -0.510982    1.231479    1.364872
  H     -0.797067    2.327649   -0.122161
  H     -2.093520   -1.774475   -0.313205
  H     -1.669670    0.417532   -1.391823
  H     -1.471925   -1.176218    1.262134
  H     -0.336490   -1.581109   -0.042616
  C      1.786905   -0.847881   -0.017454
  C      1.719842    0.492019   -0.157158
  H      1.831785    1.166078    0.699929
  H      1.600743    0.965079   -1.138017
  H      1.725371   -1.516849   -0.884789
  H      1.931333   -1.319460    0.962207
   15
 TRAJECTORY GEOMETRY    -196.197301
  C     -1.342735    0.269378   -0.351209
  C     -0.837741    1.325697    0.323275
  C     -1.330397   -1.136226    0.167932
  H     -0.503063    1.228525    1.363373
  H     -0.788176    2.325693   -0.122911
  H     -2.084154   -1.778060   -0.317398
  H     -1.669147    0.417630   -1.391129
  H     -1.473017   -1.177541    1.261319
  H     -0.329089   -1.576417   -0.037456
  C      1.779912   -0.846622   -0.017108
  C      1.712538    0.493533   -0.156222
  H      1.827144    1.167226    0.700727
  H      1.594556    0.967004   -1.136969
  H      1.719017   -1.515079   -0.884842
  H      1.925674   -1.318614    0.962145
   15
 TRAJECTORY GEOMETRY    -196.196842
  C     -1.340674    0.268867   -0.351147
  C     -0.830199    1.323570    0.322026
  C     -1.326556   -1.136400    0.167786
  H     -0.495285    1.225530    1.361907
  H     -0.779271    2.323737   -0.123643
  H     -2.074814   -1.781615   -0.321395
  H     -1.668607    0.417726   -1.390476
  H     -1.473793   -1.178839    1.260527
  H     -0.321777   -1.571654   -0.032489
  C      1.772927   -0.845375   -0.016758
  C      1.705187    0.495032   -0.155269
  H      1.822509    1.168375    0.701555
  H      1.588445    0.968922   -1.135909
  H      1.712766   -1.513304   -0.884924
  H      1.920139   -1.317787    0.962055
   15
 TRAJECTORY GEOMETRY    -196.196367
  C     -1.338702    0.268374   -0.351072
  C     -0.822646    1.321390    0.320744
  C     -1.322672   -1.136501    0.167639
  H     -0.487764    1.222525    1.360497
  H     -0.770265    2.321730   -0.124392
  H     -2.065437   -1.785158   -0.325205
  H     -1.668017    0.417792   -1.389864
  H     -1.474250   -1.180149    1.259752
  H     -0.314456   -1.566683   -0.027733
  C      1.765961   -0.844145   -0.016412
  C      1.697791    0.496511   -0.154286
  H      1.817913    1.169472    0.702408
  H      1.582492    0.970842   -1.134830
  H      1.706726   -1.511546   -0.885035
  H      1.914695   -1.317001    0.961942
   15
 TRAJECTORY GEOMETRY    -196.195876
  C     -1.336817    0.267888   -0.351021
  C     -0.815065    1.319230    0.319469
  C     -1.318785   -1.136609    0.167500
  H     -0.480462    1.219551    1.359172
  H     -0.761032    2.319661   -0.125190
  H     -2.056065   -1.788711   -0.328806
  H     -1.667205    0.417833   -1.389337
  H     -1.474332   -1.181430    1.259011
  H     -0.307065   -1.561556   -0.023234
  C      1.759026   -0.842966   -0.016069
  C      1.690351    0.498013   -0.153285
  H      1.813343    1.170541    0.703251
  H      1.576549    0.972780   -1.133744
  H      1.700845   -1.509764   -0.885175
  H      1.909204   -1.316216    0.961840
   15
 TRAJECTORY GEOMETRY    -196.195368
  C     -1.334982    0.267410   -0.350953
  C     -0.807471    1.316999    0.318160
  C     -1.314867   -1.136636    0.167353
  H     -0.473379    1.216560    1.357891
  H     -0.751824    2.317572   -0.125979
  H     -2.046726   -1.792205   -0.332254
  H     -1.666438    0.417860   -1.388822
  H     -1.474126   -1.182739    1.258285
  H     -0.299732   -1.556302   -0.018945
  C      1.752097   -0.841790   -0.015719
  C      1.682869    0.499496   -0.152263
  H      1.808881    1.171592    0.704102
  H      1.570776    0.974692   -1.132660
  H      1.695121   -1.508001   -0.885329
  H      1.903886   -1.315468    0.961707
   15
 TRAJECTORY GEOMETRY    -196.194843
  C     -1.333216    0.266944   -0.350878
  C     -0.799866    1.314714    0.316831
  C     -1.310923   -1.136593    0.167203
  H     -0.466573    1.213593    1.356690
  H     -0.742547    2.315443   -0.126781
  H     -2.037391   -1.795700   -0.335524
  H     -1.665585    0.417858   -1.388367
  H     -1.473591   -1.184048    1.257595
  H     -0.292417   -1.550866   -0.014900
  C      1.745183   -0.840628   -0.015368
  C      1.675340    0.500961   -0.151222
  H      1.804511    1.172623    0.704954
  H      1.565145    0.976592   -1.131574
  H      1.689619   -1.506250   -0.885505
  H      1.898670   -1.314743    0.961564
   15
 TRAJECTORY GEOMETRY    -196.194300
  C     -1.331541    0.266497   -0.350807
  C     -0.792229    1.312412    0.315486
  C     -1.306977   -1.136530    0.167056
  H     -0.460009    1.210644    1.355549
  H     -0.733203    2.313271   -0.127612
  H     -2.028010   -1.799200   -0.338635
  H     -1.664644    0.417818   -1.387971
  H     -1.472691   -1.185346    1.256916
  H     -0.285091   -1.545242   -0.011061
  C      1.738296   -0.839511   -0.015019
  C      1.667772    0.502441   -0.150159
  H      1.800241    1.173648    0.705821
  H      1.559626    0.978505   -1.130471
  H      1.684304   -1.504488   -0.885699
  H      1.893551   -1.314057    0.961422
   15
 TRAJECTORY GEOMETRY    -196.193739
  C     -1.329935    0.266047   -0.350732
  C     -0.784578    1.310077    0.314121
  C     -1.303013   -1.136412    0.166903
  H     -0.453657    1.207717    1.354477
  H     -0.723828    2.311073   -0.128432
  H     -2.018657   -1.802655   -0.341607
  H     -1.663642    0.417760   -1.387609
  H     -1.471522   -1.186648    1.256269
  H     -0.277739   -1.539465   -0.007423
  C      1.731426   -0.838421   -0.014663
  C      1.660163    0.503918   -0.149075
  H      1.796088    1.174634    0.706675
  H      1.554246    0.980400   -1.129374
  H      1.679160   -1.502730   -0.885926
  H      1.888572   -1.313379    0.961241
   15
 TRAJECTORY GEOMETRY    -196.193159
  C     -1.328399    0.265613   -0.350638
  C     -0.776918    1.307693    0.312731
  C     -1.299043   -1.136233    0.166742
  H     -0.447585    1.204810    1.353473
  H     -0.714375    2.308805   -0.129299
  H     -2.009246   -1.806089   -0.344436
  H     -1.662577    0.417669   -1.387284
  H     -1.470024   -1.187993    1.255675
  H     -0.270376   -1.533491   -0.004012
  C      1.724579   -0.837344   -0.014305
  C      1.652520    0.505383   -0.147972
  H      1.792058    1.175567    0.707509
  H      1.549021    0.982278   -1.128282
  H      1.674197   -1.500972   -0.886183
  H      1.883683   -1.312721    0.961058
   15
 TRAJECTORY GEOMETRY    -196.192561
  C     -1.326953    0.265177   -0.350544
  C     -0.769222    1.305273    0.311332
  C     -1.295063   -1.136001    0.166581
  H     -0.441821    1.201989    1.352576
  H     -0.704964    2.306514   -0.130191
  H     -1.999897   -1.809510   -0.347137
  H     -1.661405    0.417532   -1.387036
  H     -1.468202   -1.189298    1.255112
  H     -0.263010   -1.527315   -0.000829
  C      1.717746   -0.836318   -0.013949
  C      1.644830    0.506859   -0.146850
  H      1.788163    1.176514    0.708380
  H      1.544015    0.984162   -1.127193
  H      1.669552   -1.499209   -0.886470
  H      1.878985   -1.312084    0.960851
   15
 TRAJECTORY GEOMETRY    -196.191943
  C     -1.325585    0.264750   -0.350440
  C     -0.761511    1.302820    0.309912
  C     -1.291085   -1.135721    0.166416
  H     -0.436341    1.199223    1.351761
  H     -0.695522    2.304178   -0.131089
  H     -1.990492   -1.812926   -0.349683
  H     -1.660136    0.417348   -1.386837
  H     -1.466059   -1.190626    1.254578
  H     -0.255598   -1.520931    0.002144
  C      1.710935   -0.835321   -0.013591
  C      1.637105    0.508337   -0.145708
  H      1.784417    1.177413    0.709218
  H      1.539184    0.986029   -1.126103
  H      1.665128   -1.497459   -0.886783
  H      1.874420   -1.311472    0.960619
   15
 TRAJECTORY GEOMETRY    -196.191306
  C     -1.324298    0.264325   -0.350330
  C     -0.753777    1.300328    0.308476
  C     -1.287109   -1.135385    0.166244
  H     -0.431166    1.196550    1.351037
  H     -0.686099    2.301812   -0.131943
  H     -1.981089   -1.816341   -0.352064
  H     -1.658746    0.417135   -1.386681
  H     -1.463602   -1.191940    1.254061
  H     -0.248157   -1.514359    0.004897
  C      1.704141   -0.834358   -0.013232
  C      1.629339    0.509812   -0.144551
  H      1.780835    1.178295    0.710034
  H      1.534562    0.987882   -1.125010
  H      1.661014   -1.495707   -0.887106
  H      1.870034   -1.310867    0.960359
   15
 TRAJECTORY GEOMETRY    -196.190650
  C     -1.323078    0.263902   -0.350199
  C     -0.746022    1.297804    0.307017
  C     -1.283137   -1.135005    0.166064
  H     -0.426262    1.193963    1.350390
  H     -0.676724    2.299426   -0.132835
  H     -1.971690   -1.819731   -0.354362
  H     -1.657308    0.416871   -1.386566
  H     -1.460879   -1.193289    1.253587
  H     -0.240702   -1.507604    0.007459
  C      1.697360   -0.833425   -0.012871
  C      1.621545    0.511294   -0.143374
  H      1.777452    1.179151    0.710840
  H      1.530143    0.989726   -1.123921
  H      1.657114   -1.493949   -0.887466
  H      1.865823   -1.310285    0.960078
   15
 TRAJECTORY GEOMETRY    -196.189975
  C     -1.321935    0.263482   -0.350060
  C     -0.738246    1.295264    0.305544
  C     -1.279181   -1.134598    0.165880
  H     -0.421635    1.191461    1.349821
  H     -0.667339    2.297028   -0.133743
  H     -1.962258   -1.823136   -0.356584
  H     -1.655788    0.416557   -1.386510
  H     -1.457869   -1.194683    1.253151
  H     -0.233197   -1.500621    0.009848
  C      1.690598   -0.832536   -0.012506
  C      1.613728    0.512794   -0.142180
  H      1.774267    1.179993    0.711628
  H      1.525892    0.991556   -1.122849
  H      1.653403   -1.492205   -0.887845
  H      1.861766   -1.309734    0.959776
   15
 TRAJECTORY GEOMETRY    -196.189280
  C     -1.320862    0.263050   -0.349896
  C     -0.730449    1.292667    0.304055
  C     -1.275238   -1.134102    0.165682
  H     -0.417380    1.189094    1.349364
  H     -0.658126    2.294586   -0.134684
  H     -1.952828   -1.826498   -0.358702
  H     -1.654189    0.416182   -1.386491
  H     -1.454535   -1.196080    1.252752
  H     -0.225666   -1.493415    0.012026
  C      1.683847   -0.831682   -0.012142
  C      1.605868    0.514298   -0.140969
  H      1.771372    1.180763    0.712388
  H      1.521978    0.993344   -1.121796
  H      1.650072   -1.490468   -0.888262
  H      1.857953   -1.309185    0.959451
   15
 TRAJECTORY GEOMETRY    -196.188566
  C     -1.319867    0.262611   -0.349721
  C     -0.722628    1.290047    0.302556
  C     -1.271314   -1.133566    0.165476
  H     -0.413423    1.186856    1.349002
  H     -0.649012    2.292161   -0.135607
  H     -1.943384   -1.829875   -0.360731
  H     -1.652491    0.415756   -1.386543
  H     -1.450913   -1.197476    1.252394
  H     -0.218080   -1.485991    0.014029
  C      1.677105   -0.830879   -0.011774
  C      1.597983    0.515817   -0.139746
  H      1.768693    1.181527    0.713132
  H      1.518311    0.995127   -1.120753
  H      1.647069   -1.488724   -0.888715
  H      1.854367   -1.308647    0.959110
   15
 TRAJECTORY GEOMETRY    -196.187834
  C     -1.318925    0.262153   -0.349526
  C     -0.714787    1.287392    0.301041
  C     -1.267415   -1.132966    0.165256
  H     -0.409782    1.184771    1.348728
  H     -0.640091    2.289660   -0.136523
  H     -1.933934   -1.833151   -0.362657
  H     -1.650726    0.415261   -1.386569
  H     -1.447037   -1.198882    1.252033
  H     -0.210448   -1.478393    0.015844
  C      1.670364   -0.830122   -0.011401
  C      1.590070    0.517352   -0.138508
  H      1.766292    1.182235    0.713803
  H      1.514921    0.996881   -1.119716
  H      1.644419   -1.486953   -0.889188
  H      1.851028   -1.308089    0.958702
   15
 TRAJECTORY GEOMETRY    -196.187084
  C     -1.318046    0.261678   -0.349333
  C     -0.706941    1.284715    0.299537
  C     -1.263553   -1.132317    0.165036
  H     -0.406478    1.182800    1.348560
  H     -0.631244    2.287155   -0.137439
  H     -1.924394   -1.836468   -0.364541
  H     -1.648815    0.414676   -1.386691
  H     -1.442863   -1.200309    1.251734
  H     -0.202728   -1.470481    0.017515
  C      1.663616   -0.829423   -0.011027
  C      1.582157    0.518920   -0.137268
  H      1.764165    1.182917    0.714446
  H      1.511803    0.998616   -1.118707
  H      1.642047   -1.485191   -0.889697
  H      1.847890   -1.307547    0.958271
   15
 TRAJECTORY GEOMETRY    -196.186316
  C     -1.317248    0.261185   -0.349111
  C     -0.699058    1.282011    0.298012
  C     -1.259719   -1.131614    0.164795
  H     -0.403500    1.181041    1.348483
  H     -0.622648    2.284678   -0.138358
  H     -1.914904   -1.839749   -0.366350
  H     -1.646877    0.414047   -1.386835
  H     -1.438413   -1.201731    1.251446
  H     -0.194963   -1.462434    0.019020
  C      1.656886   -0.828780   -0.010653
  C      1.574208    0.520503   -0.136008
  H      1.762343    1.183564    0.715056
  H      1.508983    1.000326   -1.117704
  H      1.640115   -1.483409   -0.890240
  H      1.845053   -1.307000    0.957832
   15
 TRAJECTORY GEOMETRY    -196.185532
  C     -1.316508    0.260666   -0.348878
  C     -0.691156    1.279298    0.296487
  C     -1.255937   -1.130867    0.164542
  H     -0.400852    1.179448    1.348500
  H     -0.614277    2.282201   -0.139249
  H     -1.905376   -1.842998   -0.368084
  H     -1.644854    0.413336   -1.387007
  H     -1.433679   -1.203166    1.251196
  H     -0.187072   -1.454160    0.020361
  C      1.650150   -0.828206   -0.010274
  C      1.566248    0.522125   -0.134738
  H      1.760845    1.184164    0.715600
  H      1.506465    1.002010   -1.116727
  H      1.638568   -1.481606   -0.890815
  H      1.842499   -1.306443    0.957348
   15
 TRAJECTORY GEOMETRY    -196.184734
  C     -1.315818    0.260120   -0.348630
  C     -0.683240    1.276572    0.294956
  C     -1.252206   -1.130069    0.164271
  H     -0.398544    1.178044    1.348587
  H     -0.606163    2.279713   -0.140098
  H     -1.895822   -1.846216   -0.369728
  H     -1.642760    0.412547   -1.387182
  H     -1.428664   -1.204615    1.250960
  H     -0.179096   -1.445673    0.021562
  C      1.643407   -0.827697   -0.009892
  C      1.558277    0.523779   -0.133457
  H      1.759681    1.184694    0.716072
  H      1.504273    1.003642   -1.115752
  H      1.637438   -1.479781   -0.891399
  H      1.840245   -1.305861    0.956794
   15
 TRAJECTORY GEOMETRY    -196.183922
  C     -1.315139    0.259534   -0.348351
  C     -0.675324    1.273796    0.293427
  C     -1.248507   -1.129178    0.163980
  H     -0.396555    1.176853    1.348780
  H     -0.598406    2.277312   -0.140980
  H     -1.886396   -1.849422   -0.371386
  H     -1.640673    0.411676   -1.387422
  H     -1.423371   -1.206058    1.250768
  H     -0.171126   -1.437008    0.022622
  C      1.636643   -0.827233   -0.009507
  C      1.550289    0.525445   -0.132172
  H      1.758865    1.185210    0.716533
  H      1.502432    1.005232   -1.114816
  H      1.636765   -1.477979   -0.892042
  H      1.838379   -1.305282    0.956243
   15
 TRAJECTORY GEOMETRY    -196.183098
  C     -1.314540    0.258915   -0.348065
  C     -0.667390    1.271029    0.291904
  C     -1.244886   -1.128258    0.163677
  H     -0.394918    1.175848    1.349066
  H     -0.590863    2.274934   -0.141798
  H     -1.876869   -1.852662   -0.372982
  H     -1.638467    0.410711   -1.387705
  H     -1.417830   -1.207528    1.250602
  H     -0.162979   -1.428072    0.023590
  C      1.629869   -0.826856   -0.009121
  C      1.542322    0.527167   -0.130882
  H      1.758431    1.185678    0.716904
  H      1.500910    1.006791   -1.113899
  H      1.636538   -1.476133   -0.892709
  H      1.836811   -1.304670    0.955636
   15
 TRAJECTORY GEOMETRY    -196.182266
  C     -1.313984    0.258245   -0.347782
  C     -0.659445    1.268286    0.290399
  C     -1.241345   -1.127302    0.163360
  H     -0.393601    1.175029    1.349439
  H     -0.583670    2.272577   -0.142570
  H     -1.867313   -1.855843   -0.374539
  H     -1.636211    0.409651   -1.387988
  H     -1.411958   -1.208981    1.250442
  H     -0.154626   -1.418921    0.024445
  C      1.623075   -0.826588   -0.008730
  C      1.534366    0.528956   -0.129591
  H      1.758378    1.186086    0.717197
  H      1.499703    1.008302   -1.113003
  H      1.636784   -1.474234   -0.893404
  H      1.835578   -1.304022    0.954994
   15
 TRAJECTORY GEOMETRY    -196.181426
  C     -1.313461    0.257524   -0.347485
  C     -0.651500    1.265540    0.288906
  C     -1.237884   -1.126287    0.163022
  H     -0.392630    1.174432    1.349883
  H     -0.576818    2.270275   -0.143295
  H     -1.857765   -1.859017   -0.376049
  H     -1.633908    0.408487   -1.388303
  H     -1.405808   -1.210448    1.250313
  H     -0.146122   -1.409559    0.025204
  C      1.616256   -0.826402   -0.008336
  C      1.526429    0.530794   -0.128297
  H      1.758717    1.186437    0.717403
  H      1.498842    1.009766   -1.112124
  H      1.637536   -1.472305   -0.894124
  H      1.834709   -1.303333    0.954293
   15
 TRAJECTORY GEOMETRY    -196.180583
  C     -1.312971    0.256741   -0.347182
  C     -0.643557    1.262809    0.287433
  C     -1.234512   -1.125220    0.162666
  H     -0.392001    1.174051    1.350402
  H     -0.570344    2.268032   -0.143961
  H     -1.848220   -1.862170   -0.377522
  H     -1.631564    0.407222   -1.388638
  H     -1.399372   -1.211911    1.250201
  H     -0.137400   -1.400000    0.025875
  C      1.609408   -0.826320   -0.007940
  C      1.518522    0.532695   -0.127004
  H      1.759465    1.186728    0.717519
  H      1.498320    1.011177   -1.111266
  H      1.638828   -1.470325   -0.894867
  H      1.834225   -1.302592    0.953541
   15
 TRAJECTORY GEOMETRY    -196.179739
  C     -1.312504    0.255890   -0.346874
  C     -0.635623    1.260100    0.285985
  C     -1.231244   -1.124097    0.162290
  H     -0.391709    1.173883    1.350992
  H     -0.564282    2.265837   -0.144564
  H     -1.838688   -1.865280   -0.378957
  H     -1.629198    0.405845   -1.388976
  H     -1.392653   -1.213366    1.250100
  H     -0.128416   -1.390269    0.026464
  C      1.602524   -0.826347   -0.007541
  C      1.510656    0.534666   -0.125715
  H      1.760628    1.186957    0.717530
  H      1.498138    1.012531   -1.110420
  H      1.640687   -1.468269   -0.895624
  H      1.834139   -1.301776    0.952718
   15
 TRAJECTORY GEOMETRY    -196.178900
  C     -1.312076    0.254960   -0.346565
  C     -0.627720    1.257432    0.284576
  C     -1.228075   -1.122917    0.161890
  H     -0.391769    1.173967    1.351665
  H     -0.558613    2.263785   -0.145097
  H     -1.829139   -1.868446   -0.380371
  H     -1.626797    0.404353   -1.389378
  H     -1.385583   -1.214831    1.250026
  H     -0.119145   -1.380217    0.027021
  C      1.595604   -0.826511   -0.007142
  C      1.502851    0.536715   -0.124433
  H      1.762240    1.187163    0.717450
  H      1.498312    1.013835   -1.109627
  H      1.643135   -1.466207   -0.896417
  H      1.834461   -1.300966    0.951871
   15
 TRAJECTORY GEOMETRY    -196.178069
  C     -1.311643    0.253929   -0.346256
  C     -0.619836    1.254798    0.283202
  C     -1.225069   -1.121676    0.161464
  H     -0.392153    1.174259    1.352384
  H     -0.553427    2.261766   -0.145534
  H     -1.819670   -1.871521   -0.381740
  H     -1.624412    0.402751   -1.389735
  H     -1.378186   -1.216289    1.249957
  H     -0.109464   -1.370013    0.027538
  C      1.588645   -0.826809   -0.006739
  C      1.495114    0.538860   -0.123159
  H      1.764303    1.187298    0.717227
  H      1.498832    1.015070   -1.108849
  H      1.646256   -1.464025   -0.897202
  H      1.835242   -1.300031    0.950928
   15
 TRAJECTORY GEOMETRY    -196.177252
  C     -1.311225    0.252811   -0.345952
  C     -0.611987    1.252211    0.281873
  C     -1.222197   -1.120383    0.161021
  H     -0.392844    1.174761    1.353163
  H     -0.548656    2.259851   -0.145910
  H     -1.810240   -1.874584   -0.383091
  H     -1.622025    0.401042   -1.390124
  H     -1.370486   -1.217747    1.249896
  H     -0.099340   -1.359642    0.028013
  C      1.581645   -0.827239   -0.006334
  C      1.487459    0.541093   -0.121899
  H      1.766772    1.187382    0.716903
  H      1.499665    1.016253   -1.108103
  H      1.649963   -1.461769   -0.898001
  H      1.836431   -1.299025    0.949938
   15
 TRAJECTORY GEOMETRY    -196.176457
  C     -1.310813    0.251581   -0.345657
  C     -0.604197    1.249692    0.280598
  C     -1.219493   -1.119028    0.160554
  H     -0.393861    1.175468    1.353993
  H     -0.544355    2.258041   -0.146197
  H     -1.800867   -1.877619   -0.384437
  H     -1.619660    0.399212   -1.390516
  H     -1.362411   -1.219201    1.249847
  H     -0.088661   -1.349035    0.028490
  C      1.574604   -0.827837   -0.005930
  C      1.479914    0.543431   -0.120654
  H      1.769684    1.187411    0.716455
  H      1.500820    1.017377   -1.107387
  H      1.654353   -1.459409   -0.898803
  H      1.838077   -1.297926    0.948879
   15
 TRAJECTORY GEOMETRY    -196.175689
  C     -1.310386    0.250223   -0.345372
  C     -0.596490    1.247242    0.279381
  C     -1.216984   -1.117592    0.160066
  H     -0.395202    1.176370    1.354861
  H     -0.540573    2.256314   -0.146379
  H     -1.791573   -1.880594   -0.385726
  H     -1.617331    0.397260   -1.390886
  H     -1.353981   -1.220643    1.249794
  H     -0.077201   -1.338319    0.028948
  C      1.567507   -0.828601   -0.005532
  C      1.472508    0.545874   -0.119427
  H      1.773036    1.187374    0.715878
  H      1.502306    1.018434   -1.106693
  H      1.659442   -1.456929   -0.899583
  H      1.840184   -1.296726    0.947717
   15
 TRAJECTORY GEOMETRY    -196.174959
  C     -1.309965    0.248727   -0.345104
  C     -0.588869    1.244895    0.278240
  C     -1.214729   -1.116102    0.159551
  H     -0.396837    1.177484    1.355779
  H     -0.537235    2.254728   -0.146464
  H     -1.782413   -1.883544   -0.387028
  H     -1.615052    0.395202   -1.391270
  H     -1.345130   -1.222111    1.249737
  H     -0.064809   -1.327345    0.029447
  C      1.560394   -0.829562   -0.005128
  C      1.465262    0.548442   -0.118233
  H      1.776833    1.187320    0.715145
  H      1.504091    1.019449   -1.106046
  H      1.665282   -1.454327   -0.900345
  H      1.842791   -1.295414    0.946497
   15
 TRAJECTORY GEOMETRY    -196.174276
  C     -1.309531    0.247073   -0.344855
  C     -0.581372    1.242656    0.277184
  C     -1.212764   -1.114537    0.159015
  H     -0.398765    1.178773    1.356735
  H     -0.534416    2.253284   -0.146461
  H     -1.773477   -1.886431   -0.388338
  H     -1.612878    0.393048   -1.391651
  H     -1.335859   -1.223580    1.249675
  H     -0.051165   -1.316224    0.029991
  C      1.553270   -0.830732   -0.004730
  C      1.458213    0.551140   -0.117073
  H      1.781064    1.187240    0.714278
  H      1.506163    1.020416   -1.105450
  H      1.671895   -1.451589   -0.901084
  H      1.845900   -1.293989    0.945210
   15
 TRAJECTORY GEOMETRY    -196.173655
  C     -1.309081    0.245253   -0.344635
  C     -0.574042    1.240559    0.276222
  C     -1.211144   -1.112904    0.158461
  H     -0.400956    1.180211    1.357715
  H     -0.532101    2.251944   -0.146342
  H     -1.764768   -1.889203   -0.389628
  H     -1.610790    0.390796   -1.391992
  H     -1.326159   -1.225053    1.249586
  H     -0.035865   -1.305004    0.030576
  C      1.546156   -0.832125   -0.004335
  C      1.451410    0.553972   -0.115955
  H      1.785686    1.187126    0.713253
  H      1.508502    1.021324   -1.104897
  H      1.679240   -1.448702   -0.901759
  H      1.849486   -1.292432    0.943819
   15
 TRAJECTORY GEOMETRY    -196.173112
  C     -1.308614    0.243252   -0.344447
  C     -0.566929    1.238628    0.275370
  C     -1.209943   -1.111201    0.157890
  H     -0.403379    1.181790    1.358719
  H     -0.530272    2.250766   -0.146097
  H     -1.756420   -1.891879   -0.390902
  H     -1.608834    0.388482   -1.392311
  H     -1.316034   -1.226543    1.249461
  H     -0.018451   -1.293741    0.031228
  C      1.539100   -0.833752   -0.003949
  C      1.444907    0.556934   -0.114890
  H      1.790668    1.187011    0.712079
  H      1.511076    1.022194   -1.104399
  H      1.687308   -1.445685   -0.902363
  H      1.853543   -1.290776    0.942343
   15
 TRAJECTORY GEOMETRY    -196.172671
  C     -1.308122    0.241072   -0.344287
  C     -0.560101    1.236871    0.274633
  C     -1.209252   -1.109420    0.157313
  H     -0.405992    1.183458    1.359731
  H     -0.528941    2.249738   -0.145752
  H     -1.748565   -1.894404   -0.392177
  H     -1.607054    0.386140   -1.392584
  H     -1.305553   -1.228041    1.249285
  H      0.001666   -1.282623    0.031905
  C      1.532167   -0.835596   -0.003575
  C      1.438768    0.560004   -0.113888
  H      1.795943    1.186903    0.710777
  H      1.513844    1.023020   -1.103964
  H      1.696068   -1.442536   -0.902879
  H      1.858075   -1.289000    0.940791
   15
 TRAJECTORY GEOMETRY    -196.172368
  C     -1.307599    0.238721   -0.344160
  C     -0.553654    1.235319    0.274023
  C     -1.209170   -1.107566    0.156741
  H     -0.408732    1.185185    1.360733
  H     -0.528085    2.248863   -0.145298
  H     -1.741353   -1.896737   -0.393411
  H     -1.605474    0.383816   -1.392795
  H     -1.294804   -1.229545    1.249034
  H      0.025093   -1.271829    0.032579
  C      1.525452   -0.837641   -0.003223
  C      1.433084    0.563147   -0.112962
  H      1.801425    1.186808    0.709354
  H      1.516763    1.023790   -1.103592
  H      1.705417   -1.439283   -0.903269
  H      1.863006   -1.287134    0.939156
   15
 TRAJECTORY GEOMETRY    -196.172252
  C     -1.307071    0.236245   -0.344075
  C     -0.547645    1.233989    0.273554
  C     -1.209762   -1.105679    0.156181
  H     -0.411533    1.186909    1.361737
  H     -0.527622    2.248204   -0.144737
  H     -1.734942   -1.898917   -0.394645
  H     -1.604112    0.381580   -1.392995
  H     -1.283967   -1.231040    1.248712
  H      0.052095   -1.261545    0.033261
  C      1.519088   -0.839852   -0.002882
  C      1.427893    0.566326   -0.112135
  H      1.807005    1.186794    0.707833
  H      1.519723    1.024510   -1.103327
  H      1.715202   -1.436019   -0.903538
  H      1.868282   -1.285217    0.937525
   15
 TRAJECTORY GEOMETRY    -196.172393
  C     -1.306535    0.233607   -0.344039
  C     -0.542469    1.233026    0.273278
  C     -1.211368   -1.103762    0.155673
  H     -0.414477    1.188661    1.362731
  H     -0.527818    2.247794   -0.144117
  H     -1.729801   -1.900795   -0.395794
  H     -1.603087    0.379457   -1.393107
  H     -1.273106   -1.232516    1.248307
  H      0.083926   -1.252070    0.033838
  C      1.513316   -0.842256   -0.002597
  C      1.423635    0.569466   -0.111439
  H      1.812684    1.186845    0.706269
  H      1.522809    1.025215   -1.103164
  H      1.725562   -1.432731   -0.903723
  H      1.874065   -1.283292    0.935816
   15
 TRAJECTORY GEOMETRY    -196.172868
  C     -1.305995    0.230976   -0.344038
  C     -0.537637    1.232197    0.273071
  C     -1.213555   -1.101890    0.155212
  H     -0.417254    1.190297    1.363651
  H     -0.528081    2.247464   -0.143481
  H     -1.725562   -1.902432   -0.396881
  H     -1.602284    0.377528   -1.393172
  H     -1.262555   -1.233934    1.247798
  H      0.118415   -1.243767    0.034296
  C      1.508057   -0.844637   -0.002336
  C      1.419717    0.572549   -0.110806
  H      1.818124    1.186949    0.704697
  H      1.525705    1.025884   -1.103035
  H      1.735745   -1.429460   -0.903787
  H      1.879826   -1.281346    0.934150
   15
 TRAJECTORY GEOMETRY    -196.173740
  C     -1.305443    0.228350   -0.344066
  C     -0.533037    1.231462    0.272916
  C     -1.216219   -1.100059    0.154796
  H     -0.419957    1.191863    1.364523
  H     -0.528428    2.247186   -0.142838
  H     -1.722027   -1.903895   -0.397901
  H     -1.601663    0.375721   -1.393197
  H     -1.252193   -1.235313    1.247185
  H      0.154510   -1.236583    0.034652
  C      1.503233   -0.846986   -0.002097
  C      1.416045    0.575603   -0.110207
  H      1.823445    1.187077    0.703108
  H      1.528487    1.026525   -1.102928
  H      1.745854   -1.426157   -0.903753
  H      1.885615   -1.279365    0.932495
   15
 TRAJECTORY GEOMETRY    -196.175029
  C     -1.304869    0.225704   -0.344123
  C     -0.528506    1.230770    0.272790
  C     -1.219313   -1.098253    0.154415
  H     -0.422637    1.193405    1.365362
  H     -0.528814    2.246932   -0.142182
  H     -1.719036   -1.905246   -0.398866
  H     -1.601179    0.373981   -1.393192
  H     -1.241820   -1.236688    1.246462
  H      0.191189   -1.230526    0.034958
  C      1.498781   -0.849306   -0.001878
  C      1.412471    0.578686   -0.109617
  H      1.828757    1.187228    0.701472
  H      1.531206    1.027161   -1.102826
  H      1.756078   -1.422732   -0.903630
  H      1.891545   -1.277289    0.930823
   15
 TRAJECTORY GEOMETRY    -196.176699
  C     -1.304253    0.223008   -0.344214
  C     -0.523884    1.230075    0.272675
  C     -1.222832   -1.096453    0.154066
  H     -0.425356    1.194958    1.366176
  H     -0.529217    2.246664   -0.141512
  H     -1.716489   -1.906526   -0.399788
  H     -1.600817    0.372257   -1.393156
  H     -1.231232   -1.238086    1.245592
  H      0.227554   -1.225706    0.035264
  C      1.494673   -0.851598   -0.001675
  C      1.408854    0.581864   -0.109008
  H      1.834169    1.187402    0.699748
  H      1.533896    1.027812   -1.102718
  H      1.766601   -1.419081   -0.903413
  H      1.897728   -1.275049    0.929106
   15
 TRAJECTORY GEOMETRY    -196.178660
  C     -1.303572    0.220226   -0.344344
  C     -0.518988    1.229323    0.272551
  C     -1.226815   -1.094641    0.153742
  H     -0.428175    1.196564    1.366979
  H     -0.529609    2.246347   -0.140818
  H     -1.714339   -1.907768   -0.400665
  H     -1.600568    0.370493   -1.393090
  H     -1.220194   -1.239545    1.244552
  H      0.262530   -1.222410    0.035608
  C      1.490921   -0.853858   -0.001488
  C      1.405033    0.585217   -0.108349
  H      1.839810    1.187601    0.697887
  H      1.536598    1.028498   -1.102585
  H      1.777665   -1.415076   -0.903096
  H      1.904325   -1.272557    0.927312
   15
 TRAJECTORY GEOMETRY    -196.180791
  C     -1.302798    0.217338   -0.344524
  C     -0.513649    1.228461    0.272397
  C     -1.231310   -1.092812    0.153449
  H     -0.431142    1.198252    1.367765
  H     -0.529960    2.245936   -0.140098
  H     -1.712594   -1.908996   -0.401484
  H     -1.600439    0.368646   -1.392989
  H     -1.208529   -1.241092    1.243296
  H      0.294924   -1.221042    0.036010
  C      1.487585   -0.856058   -0.001318
  C      1.400859    0.588810   -0.107609
  H      1.845769    1.187824    0.695841
  H      1.539316    1.029230   -1.102411
  H      1.789442   -1.410594   -0.902664
  H      1.911452   -1.269721    0.925426
   15
 TRAJECTORY GEOMETRY    -196.182978
  C     -1.301918    0.214373   -0.344760
  C     -0.507766    1.227439    0.272194
  C     -1.236353   -1.090985    0.153200
  H     -0.434248    1.200027    1.368508
  H     -0.530218    2.245384   -0.139364
  H     -1.711359   -1.910201   -0.402225
  H     -1.600456    0.366712   -1.392849
  H     -1.196257   -1.242749    1.241782
  H      0.323553   -1.221992    0.036449
  C      1.484782   -0.858150   -0.001167
  C      1.396234    0.592656   -0.106770
  H      1.852008    1.188071    0.693584
  H      1.542015    1.030009   -1.102171
  H      1.802050   -1.405526   -0.902103
  H      1.919177   -1.266461    0.923460
   15
 TRAJECTORY GEOMETRY    -196.185149
  C     -1.300913    0.211407   -0.345063
  C     -0.501267    1.226204    0.271911
  C     -1.241835   -1.089221    0.153009
  H     -0.437413    1.201836    1.369168
  H     -0.530280    2.244631   -0.138638
  H     -1.710723   -1.911374   -0.402819
  H     -1.600609    0.364711   -1.392683
  H     -1.183571   -1.244479    1.240015
  H      0.347492   -1.225415    0.036870
  C      1.482561   -0.860039   -0.001039
  C      1.391063    0.596727   -0.105801
  H      1.858429    1.188316    0.691118
  H      1.544515    1.030826   -1.101831
  H      1.815101   -1.399922   -0.901437
  H      1.927312   -1.262784    0.921462
   15
 TRAJECTORY GEOMETRY    -196.187286
  C     -1.299807    0.208536   -0.345428
  C     -0.494252    1.224749    0.271540
  C     -1.247636   -1.087575    0.152896
  H     -0.440523    1.203609    1.369705
  H     -0.530074    2.243653   -0.137952
  H     -1.710801   -1.912462   -0.403240
  H     -1.600919    0.362726   -1.392488
  H     -1.170908   -1.246253    1.238014
  H      0.366890   -1.231024    0.037188
  C      1.480949   -0.861673   -0.000934
  C      1.385412    0.600913   -0.104717
  H      1.864779    1.188564    0.688512
  H      1.546679    1.031655   -1.101383
  H      1.828350   -1.393862   -0.900692
  H      1.935667   -1.258742    0.919511
   15
 TRAJECTORY GEOMETRY    -196.189396
  C     -1.298615    0.205835   -0.345845
  C     -0.486826    1.223079    0.271075
  C     -1.253604   -1.086088    0.152862
  H     -0.443448    1.205273    1.370053
  H     -0.529525    2.242441   -0.137333
  H     -1.711669   -1.913434   -0.403457
  H     -1.601374    0.360825   -1.392275
  H     -1.158614   -1.248039    1.235840
  H      0.382533   -1.238292    0.037320
  C      1.479883   -0.863024   -0.000846
  C      1.379353    0.605122   -0.103530
  H      1.870788    1.188793    0.685792
  H      1.548366    1.032472   -1.100813
  H      1.841448   -1.387457   -0.899895
  H      1.943979   -1.254408    0.917646
   15
 TRAJECTORY GEOMETRY    -196.191493
  C     -1.297356    0.203331   -0.346306
  C     -0.479098    1.221216    0.270521
  C     -1.259639   -1.084767    0.152910
  H     -0.446113    1.206781    1.370214
  H     -0.528621    2.241005   -0.136798
  H     -1.713319   -1.914255   -0.403474
  H     -1.601973    0.359067   -1.392040
  H     -1.146947   -1.249805    1.233528
  H      0.395472   -1.246680    0.037237
  C      1.479267   -0.864104   -0.000774
  C      1.372972    0.609283   -0.102258
  H      1.876320    1.189024    0.683031
  H      1.549507    1.033270   -1.100130
  H      1.854247   -1.380789   -0.899081
  H      1.952110   -1.249859    0.915908
   15
 TRAJECTORY GEOMETRY    -196.193582
  C     -1.296045    0.201026   -0.346802
  C     -0.471135    1.219176    0.269881
  C     -1.265669   -1.083604    0.153029
  H     -0.448464    1.208098    1.370184
  H     -0.527326    2.239362   -0.136349
  H     -1.715725   -1.914913   -0.403295
  H     -1.602699    0.357491   -1.391782
  H     -1.136024   -1.251550    1.231125
  H      0.406597   -1.255732    0.036922
  C      1.479009   -0.864934   -0.000712
  C      1.366325    0.613361   -0.100916
  H      1.881284    1.189269    0.680265
  H      1.550060    1.034044   -1.099347
  H      1.866642   -1.373936   -0.898264
  H      1.959960   -1.245155    0.914314
   15
 TRAJECTORY GEOMETRY    -196.195669
  C     -1.294690    0.198902   -0.347323
  C     -0.462987    1.216978    0.269162
  C     -1.271652   -1.082581    0.153209
  H     -0.450475    1.209205    1.369971
  H     -0.525634    2.237528   -0.135985
  H     -1.718837   -1.915398   -0.402934
  H     -1.603538    0.356115   -1.391497
  H     -1.125880   -1.253270    1.228666
  H      0.416547   -1.265132    0.036391
  C      1.479031   -0.865542   -0.000657
  C      1.359457    0.617340   -0.099517
  H      1.885640    1.189545    0.677513
  H      1.550027    1.034793   -1.098481
  H      1.878612   -1.366937   -0.897451
  H      1.967476   -1.240341    0.912865
   15
 TRAJECTORY GEOMETRY    -196.197753
  C     -1.293299    0.196941   -0.347865
  C     -0.454691    1.214637    0.268373
  C     -1.277567   -1.081678    0.153441
  H     -0.452132    1.210093    1.369580
  H     -0.523550    2.235520   -0.135701
  H     -1.722621   -1.915703   -0.402405
  H     -1.604479    0.354949   -1.391181
  H     -1.116514   -1.254968    1.226174
  H      0.425726   -1.274673    0.035650
  C      1.479280   -0.865950   -0.000606
  C      1.352407    0.621211   -0.098070
  H      1.889372    1.189865    0.674793
  H      1.549408    1.035522   -1.097540
  H      1.890165   -1.359814   -0.896642
  H      1.974662   -1.235441    0.911561
   15
 TRAJECTORY GEOMETRY    -196.199833
  C     -1.291872    0.195119   -0.348421
  C     -0.446280    1.212165    0.267522
  C     -1.283401   -1.080874    0.153714
  H     -0.453433    1.210762    1.369025
  H     -0.521093    2.233357   -0.135490
  H     -1.727024   -1.915825   -0.401727
  H     -1.605519    0.353993   -1.390827
  H     -1.107896   -1.256644    1.223662
  H      0.434373   -1.284236    0.034730
  C      1.479711   -0.866178   -0.000555
  C      1.345206    0.624973   -0.096586
  H      1.892496    1.190249    0.672108
  H      1.548234    1.036232   -1.096543
  H      1.901332   -1.352585   -0.895831
  H      1.981520   -1.230475    0.910397
   15
 TRAJECTORY GEOMETRY    -196.201908
  C     -1.290414    0.193417   -0.348987
  C     -0.437781    1.209576    0.266616
  C     -1.289156   -1.080152    0.154022
  H     -0.454390    1.211216    1.368327
  H     -0.518281    2.231054   -0.135343
  H     -1.732001   -1.915766   -0.400910
  H     -1.606642    0.353241   -1.390433
  H     -1.099975   -1.258311    1.221149
  H      0.442669   -1.293735    0.033654
  C      1.480295   -0.866245   -0.000502
  C      1.337885    0.628627   -0.095074
  H      1.895038    1.190705    0.669465
  H      1.546542    1.036925   -1.095505
  H      1.912157   -1.345257   -0.895026
  H      1.988053   -1.225459    0.909357
   15
 TRAJECTORY GEOMETRY    -196.203973
  C     -1.288922    0.191820   -0.349561
  C     -0.429210    1.206873    0.265661
  C     -1.294824   -1.079498    0.154358
  H     -0.454997    1.211451    1.367490
  H     -0.515119    2.228617   -0.135256
  H     -1.737539   -1.915516   -0.399962
  H     -1.607846    0.352693   -1.389991
  H     -1.092726   -1.259968    1.218642
  H      0.450680   -1.303115    0.032430
  C      1.481011   -0.866158   -0.000447
  C      1.330461    0.632172   -0.093541
  H      1.896991    1.191255    0.666868
  H      1.544355    1.037600   -1.094439
  H      1.922665   -1.337826   -0.894214
  H      1.994250   -1.220411    0.908448
   15
 TRAJECTORY GEOMETRY    -196.206026
  C     -1.287396    0.190311   -0.350140
  C     -0.420591    1.204068    0.264664
  C     -1.300417   -1.078897    0.154716
  H     -0.455268    1.211474    1.366534
  H     -0.511639    2.226065   -0.135217
  H     -1.743599   -1.915083   -0.398895
  H     -1.609123    0.352341   -1.389501
  H     -1.086086   -1.261630    1.216146
  H      0.458489   -1.312353    0.031074
  C      1.481838   -0.865930   -0.000386
  C      1.322964    0.635610   -0.091997
  H      1.898412    1.191907    0.664309
  H      1.541708    1.038259   -1.093355
  H      1.932900   -1.330295   -0.893385
  H      2.000158   -1.215324    0.907667
   15
 TRAJECTORY GEOMETRY    -196.208061
  C     -1.285833    0.188873   -0.350723
  C     -0.411944    1.201168    0.263637
  C     -1.305948   -1.078337    0.155093
  H     -0.455221    1.211291    1.365470
  H     -0.507869    2.223407   -0.135216
  H     -1.750150   -1.914464   -0.397719
  H     -1.610465    0.352173   -1.388958
  H     -1.080004   -1.263294    1.213663
  H      0.466157   -1.321436    0.029595
  C      1.482761   -0.865573   -0.000318
  C      1.315418    0.638946   -0.090449
  H      1.899331    1.192670    0.661783
  H      1.538642    1.038900   -1.092265
  H      1.942910   -1.322659   -0.892537
  H      2.005795   -1.210201    0.907004
   15
 TRAJECTORY GEOMETRY    -196.210072
  C     -1.284235    0.187499   -0.351309
  C     -0.403285    1.198177    0.262582
  C     -1.311426   -1.077812    0.155485
  H     -0.454870    1.210906    1.364316
  H     -0.503821    2.220649   -0.135242
  H     -1.757184   -1.913668   -0.396431
  H     -1.611868    0.352184   -1.388363
  H     -1.074437   -1.264989    1.211196
  H      0.473702   -1.330359    0.027992
  C      1.483774   -0.865090   -0.000242
  C      1.307838    0.642180   -0.088904
  H      1.899791    1.193550    0.659289
  H      1.535196    1.039521   -1.091185
  H      1.952722   -1.314914   -0.891658
  H      2.011174   -1.205039    0.906458
   15
 TRAJECTORY GEOMETRY    -196.212054
  C     -1.282594    0.186178   -0.351900
  C     -0.394630    1.195098    0.261508
  C     -1.316867   -1.077312    0.155891
  H     -0.454221    1.210313    1.363081
  H     -0.499521    2.217800   -0.135287
  H     -1.764704   -1.912681   -0.395037
  H     -1.613329    0.352369   -1.387710
  H     -1.069359   -1.266711    1.208738
  H      0.481164   -1.339115    0.026268
  C      1.484871   -0.864484   -0.000156
  C      1.300249    0.645313   -0.087369
  H      1.899812    1.194556    0.656811
  H      1.531384    1.040115   -1.090124
  H      1.962377   -1.307045   -0.890741
  H      2.016310   -1.199833    0.906032
   15
 TRAJECTORY GEOMETRY    -196.213998
  C     -1.280912    0.184902   -0.352493
  C     -0.385994    1.191937    0.260421
  C     -1.322286   -1.076831    0.156309
  H     -0.453296    1.209519    1.361780
  H     -0.494984    2.214864   -0.135344
  H     -1.772705   -1.911504   -0.393539
  H     -1.614844    0.352724   -1.386997
  H     -1.064720   -1.268478    1.206291
  H      0.488573   -1.347707    0.024413
  C      1.486050   -0.863759   -0.000058
  C      1.292668    0.648345   -0.085851
  H      1.899439    1.195694    0.654346
  H      1.527246    1.040679   -1.089094
  H      1.971915   -1.299044   -0.889775
  H      2.021216   -1.194576    0.905727
   15
 TRAJECTORY GEOMETRY    -196.215898
  C     -1.279184    0.183661   -0.353089
  C     -0.377395    1.188693    0.259325
  C     -1.327700   -1.076364    0.156737
  H     -0.452104    1.208520    1.360427
  H     -0.490227    2.211845   -0.135400
  H     -1.781204   -1.910125   -0.391934
  H     -1.616410    0.353249   -1.386222
  H     -1.060498   -1.270304    1.203851
  H      0.495957   -1.356130    0.022418
  C      1.487312   -0.862913    0.000054
  C      1.285114    0.651273   -0.084356
  H      1.898722    1.196969    0.651883
  H      1.522803    1.041206   -1.088110
  H      1.981353   -1.290902   -0.888746
  H      2.025903   -1.189261    0.905547
   15
 TRAJECTORY GEOMETRY    -196.217746
  C     -1.277406    0.182445   -0.353690
  C     -0.368850    1.185367    0.258234
  C     -1.333136   -1.075903    0.157174
  H     -0.450660    1.207308    1.359037
  H     -0.485278    2.208752   -0.135445
  H     -1.790220   -1.908529   -0.390228
  H     -1.618032    0.353938   -1.385379
  H     -1.056670   -1.272197    1.201407
  H      0.503351   -1.364389    0.020280
  C      1.488658   -0.861946    0.000184
  C      1.277614    0.654101   -0.082895
  H      1.897690    1.198389    0.649396
  H      1.518080    1.041687   -1.087188
  H      1.990745   -1.282610   -0.887645
  H      2.030390   -1.183874    0.905495
   15
 TRAJECTORY GEOMETRY    -196.219533
  C     -1.275573    0.181247   -0.354297
  C     -0.360380    1.181964    0.257154
  C     -1.338618   -1.075445    0.157622
  H     -0.448979    1.205877    1.357625
  H     -0.480157    2.205587   -0.135465
  H     -1.799778   -1.906711   -0.388407
  H     -1.619703    0.354795   -1.384468
  H     -1.053211   -1.274167    1.198957
  H      0.510776   -1.372502    0.017980
  C      1.490091   -0.860858    0.000332
  C      1.270196    0.656824   -0.081482
  H      1.896350    1.199966    0.646882
  H      1.513094    1.042118   -1.086342
  H      2.000177   -1.274132   -0.886459
  H      2.034684   -1.178405    0.905580
   15
 TRAJECTORY GEOMETRY    -196.221253
  C     -1.273681    0.180059   -0.354915
  C     -0.352012    1.178482    0.256097
  C     -1.344180   -1.074984    0.158081
  H     -0.447066    1.204201    1.356206
  H     -0.474904    2.202356   -0.135434
  H     -1.809925   -1.904652   -0.386465
  H     -1.621427    0.355823   -1.383482
  H     -1.050108   -1.276228    1.196492
  H      0.518264   -1.380467    0.015495
  C      1.491626   -0.859644    0.000502
  C      1.262897    0.659438   -0.080129
  H      1.894750    1.201718    0.644319
  H      1.507868    1.042487   -1.085596
  H      2.009704   -1.265443   -0.885156
  H      2.038787   -1.172837    0.905818
   15
 TRAJECTORY GEOMETRY    -196.222895
  C     -1.271723    0.178873   -0.355543
  C     -0.343774    1.174919    0.255078
  C     -1.349853   -1.074515    0.158552
  H     -0.444930    1.202263    1.354801
  H     -0.469538    2.199060   -0.135338
  H     -1.820722   -1.902325   -0.384397
  H     -1.623206    0.357028   -1.382418
  H     -1.047369   -1.278399    1.194005
  H      0.525847   -1.388270    0.012797
  C      1.493281   -0.858294    0.000697
  C      1.255753    0.661938   -0.078851
  H      1.892938    1.203658    0.641679
  H      1.502405    1.042781   -1.084980
  H      2.019359   -1.256538   -0.883712
  H      2.042701   -1.167156    0.906227
   15
 TRAJECTORY GEOMETRY    -196.224453
  C     -1.269694    0.177673   -0.356188
  C     -0.335701    1.171279    0.254115
  C     -1.355686   -1.074034    0.159034
  H     -0.442592    1.200048    1.353440
  H     -0.464117    2.195707   -0.135147
  H     -1.832210   -1.899708   -0.382209
  H     -1.625041    0.358408   -1.381271
  H     -1.044975   -1.280692    1.191483
  H      0.533581   -1.395915    0.009860
  C      1.495067   -0.856808    0.000923
  C      1.248812    0.664325   -0.077671
  H      1.890990    1.205800    0.638932
  H      1.496728    1.042993   -1.084522
  H      2.029217   -1.247401   -0.882085
  H      2.046449   -1.161345    0.906829
   15
 TRAJECTORY GEOMETRY    -196.225919
  C     -1.267606    0.176457   -0.356843
  C     -0.327826    1.167557    0.253210
  C     -1.361691   -1.073532    0.159530
  H     -0.440078    1.197527    1.352137
  H     -0.458641    2.192298   -0.134836
  H     -1.844462   -1.896765   -0.379870
  H     -1.626921    0.359989   -1.380031
  H     -1.042985   -1.283146    1.188920
  H      0.541453   -1.403372    0.006638
  C      1.497018   -0.855168    0.001179
  C      1.242112    0.666580   -0.076598
  H      1.888919    1.208148    0.636051
  H      1.490886    1.043100   -1.084251
  H      2.039332   -1.238019   -0.880265
  H      2.049958   -1.155404    0.907650
   15
 TRAJECTORY GEOMETRY    -196.227288
  C     -1.265450    0.175215   -0.357518
  C     -0.320217    1.163755    0.252402
  C     -1.367940   -1.073011    0.160038
  H     -0.437380    1.194647    1.350932
  H     -0.453195    2.188840   -0.134359
  H     -1.857586   -1.893451   -0.377390
  H     -1.628861    0.361772   -1.378697
  H     -1.041418   -1.285771    1.186316
  H      0.549513   -1.410603    0.003077
  C      1.499165   -0.853365    0.001479
  C      1.235747    0.668698   -0.075677
  H      1.886808    1.210745    0.632980
  H      1.484855    1.043085   -1.084222
  H      2.049822   -1.228393   -0.878182
  H      2.053236   -1.149310    0.908748
   15
 TRAJECTORY GEOMETRY    -196.228555
  C     -1.263238    0.173936   -0.358210
  C     -0.312929    1.159878    0.251711
  C     -1.374470   -1.072465    0.160559
  H     -0.434542    1.191380    1.349866
  H     -0.447855    2.185349   -0.133669
  H     -1.871624   -1.889737   -0.374767
  H     -1.630849    0.363760   -1.377268
  H     -1.040319   -1.288591    1.183663
  H      0.557780   -1.417573   -0.000874
  C      1.501544   -0.851393    0.001824
  C      1.229791    0.670671   -0.074936
  H      1.884740    1.213603    0.629676
  H      1.478699    1.042928   -1.084483
  H      2.060759   -1.218542   -0.875777
  H      2.056243   -1.143075    0.910166
   15
 TRAJECTORY GEOMETRY    -196.229721
  C     -1.260985    0.172615   -0.358919
  C     -0.306039    1.155937    0.251170
  C     -1.381325   -1.071896    0.161089
  H     -0.431584    1.187679    1.348979
  H     -0.442735    2.181850   -0.132704
  H     -1.886626   -1.885597   -0.372011
  H     -1.632885    0.365955   -1.375748
  H     -1.039744   -1.291623    1.180972
  H      0.566260   -1.424213   -0.005279
  C      1.504191   -0.849249    0.002226
  C      1.224344    0.672493   -0.074420
  H      1.882833    1.216748    0.626079
  H      1.472456    1.042605   -1.085095
  H      2.072247   -1.208516   -0.872985
  H      2.058927   -1.136712    0.911968
   15
 TRAJECTORY GEOMETRY    -196.230789
  C     -1.258733    0.171244   -0.359632
  C     -0.299625    1.151947    0.250809
  C     -1.388526   -1.071297    0.161620
  H     -0.428528    1.183497    1.348313
  H     -0.437935    2.178356   -0.131395
  H     -1.902579   -1.880996   -0.369157
  H     -1.634951    0.368362   -1.374131
  H     -1.039790   -1.294878    1.178234
  H      0.574939   -1.430409   -0.010202
  C      1.507152   -0.846935    0.002694
  C      1.219509    0.674157   -0.074177
  H      1.881144    1.220199    0.622118
  H      1.466200    1.042092   -1.086130
  H      2.084358   -1.198403   -0.869705
  H      2.061165   -1.130267    0.914236
   15
 TRAJECTORY GEOMETRY    -196.231763
  C     -1.256517    0.169824   -0.360348
  C     -0.293758    1.147926    0.250649
  C     -1.396076   -1.070672    0.162154
  H     -0.425435    1.178815    1.347910
  H     -0.433557    2.174897   -0.129692
  H     -1.919399   -1.875960   -0.366224
  H     -1.636981    0.370932   -1.372464
  H     -1.040554   -1.298336    1.175508
  H      0.583764   -1.436062   -0.015666
  C      1.510448   -0.844463    0.003221
  C      1.215373    0.675669   -0.074232
  H      1.879806    1.223944    0.617780
  H      1.460003    1.041394   -1.087603
  H      2.097114   -1.188315   -0.865914
  H      2.062897   -1.123818    0.916998
   15
 TRAJECTORY GEOMETRY    -196.232655
  C     -1.254399    0.168363   -0.361051
  C     -0.288491    1.143918    0.250715
  C     -1.403955   -1.070035    0.162679
  H     -0.422331    1.173633    1.347795
  H     -0.429749    2.171530   -0.127527
  H     -1.936925   -1.870540   -0.363280
  H     -1.638945    0.373633   -1.370774
  H     -1.042059   -1.301980    1.172820
  H      0.592672   -1.441073   -0.021725
  C      1.514105   -0.841869    0.003815
  C      1.212011    0.677042   -0.074625
  H      1.878883    1.227975    0.613026
  H      1.453977    1.040500   -1.089563
  H      2.110525   -1.178434   -0.861530
  H      2.063999   -1.117451    0.920328
   15
 TRAJECTORY GEOMETRY    -196.233477
  C     -1.252434    0.166880   -0.361714
  C     -0.283852    1.139928    0.251015
  C     -1.412096   -1.069386    0.163176
  H     -0.419166    1.167940    1.347988
  H     -0.426604    2.168260   -0.124864
  H     -1.954880   -1.864795   -0.360425
  H     -1.640831    0.376421   -1.369078
  H     -1.044462   -1.305740    1.170205
  H      0.601555   -1.445320   -0.028350
  C      1.518093   -0.839177    0.004486
  C      1.209462    0.678289   -0.075384
  H      1.878497    1.232287    0.607819
  H      1.448136    1.039398   -1.092035
  H      2.124614   -1.168873   -0.856507
  H      2.064392   -1.111242    0.924257
   15
 TRAJECTORY GEOMETRY    -196.234240
  C     -1.250656    0.165392   -0.362330
  C     -0.279785    1.135980    0.251547
  C     -1.420394   -1.068740    0.163633
  H     -0.416009    1.161744    1.348478
  H     -0.424119    2.165102   -0.121725
  H     -1.973046   -1.858826   -0.357724
  H     -1.642662    0.379312   -1.367400
  H     -1.047532   -1.309608    1.167665
  H      0.610367   -1.448827   -0.035547
  C      1.522335   -0.836426    0.005246
  C      1.207667    0.679450   -0.076504
  H      1.878633    1.236830    0.602178
  H      1.442555    1.038087   -1.095050
  H      2.139215   -1.159771   -0.850824
  H      2.063944   -1.105243    0.928831
   15
 TRAJECTORY GEOMETRY    -196.234955
  C     -1.249112    0.163919   -0.362871
  C     -0.276243    1.132100    0.252273
  C     -1.428814   -1.068105    0.164043
  H     -0.412850    1.155198    1.349256
  H     -0.422266    2.162084   -0.118040
  H     -1.991047   -1.852734   -0.355207
  H     -1.644218    0.382092   -1.365784
  H     -1.051446   -1.313486    1.165345
  H      0.618976   -1.451543   -0.043254
  C      1.526855   -0.833650    0.006057
  C      1.206555    0.680539   -0.077960
  H      1.879172    1.241549    0.596117
  H      1.437270    1.036622   -1.098410
  H      2.154281   -1.151272   -0.844439
  H      2.062608   -1.099583    0.933900
   15
 TRAJECTORY GEOMETRY    -196.235634
  C     -1.247808    0.162469   -0.363322
  C     -0.273133    1.128284    0.253173
  C     -1.437257   -1.067477    0.164398
  H     -0.409633    1.148312    1.350262
  H     -0.420990    2.159206   -0.113894
  H     -2.008719   -1.846633   -0.352962
  H     -1.645573    0.384811   -1.364266
  H     -1.056073   -1.317349    1.163183
  H      0.627408   -1.453580   -0.051447
  C      1.531545   -0.830874    0.006933
  C      1.206022    0.681585   -0.079721
  H      1.880150    1.246431    0.589694
  H      1.432246    1.035013   -1.102174
  H      2.169762   -1.143337   -0.837420
  H      2.060406   -1.094238    0.939488
   15
 TRAJECTORY GEOMETRY    -196.236281
  C     -1.246736    0.161062   -0.363687
  C     -0.270358    1.124527    0.254231
  C     -1.445674   -1.066874    0.164708
  H     -0.406330    1.141125    1.351463
  H     -0.420210    2.156470   -0.109360
  H     -2.025904   -1.840605   -0.351054
  H     -1.646710    0.387467   -1.362861
  H     -1.061286   -1.321135    1.161164
  H      0.635679   -1.455005   -0.060085
  C      1.536348   -0.828122    0.007871
  C      1.205950    0.682614   -0.081761
  H      1.881465    1.251424    0.582972
  H      1.427480    1.033254   -1.106296
  H      2.185574   -1.135917   -0.829820
  H      2.057339   -1.089169    0.945566
   15
 TRAJECTORY GEOMETRY    -196.236903
  C     -1.245874    0.159700   -0.363958
  C     -0.267842    1.120818    0.255407
  C     -1.454017   -1.066287    0.164959
  H     -0.402893    1.133680    1.352818
  H     -0.419806    2.153787   -0.104438
  H     -2.042485   -1.834632   -0.349426
  H     -1.647606    0.390026   -1.361522
  H     -1.067002   -1.324860    1.159328
  H      0.643771   -1.455945   -0.069156
  C      1.541205   -0.825388    0.008863
  C      1.206240    0.683630   -0.084044
  H      1.883036    1.256486    0.575921
  H      1.422903    1.031357   -1.110688
  H      2.201645   -1.128928   -0.821565
  H      2.053390   -1.084347    0.952011
   15
 TRAJECTORY GEOMETRY    -196.237503
  C     -1.245206    0.158388   -0.364124
  C     -0.265522    1.117164    0.256681
  C     -1.462259   -1.065715    0.165145
  H     -0.399314    1.126030    1.354319
  H     -0.419745    2.151246   -0.099164
  H     -2.058473   -1.828826   -0.348112
  H     -1.648315    0.392471   -1.360280
  H     -1.073171   -1.328465    1.157634
  H      0.651776   -1.456504   -0.078605
  C      1.546090   -0.822687    0.009910
  C      1.206804    0.684636   -0.086535
  H      1.884872    1.261635    0.568580
  H      1.418421    1.029329   -1.115344
  H      2.217975   -1.122351   -0.812725
  H      2.048633   -1.079780    0.958790
   15
 TRAJECTORY GEOMETRY    -196.238084
  C     -1.244701    0.157130   -0.364206
  C     -0.263336    1.113548    0.258047
  C     -1.470381   -1.065163    0.165279
  H     -0.395571    1.118189    1.355922
  H     -0.419893    2.148759   -0.093604
  H     -2.073826   -1.823170   -0.347085
  H     -1.648821    0.394849   -1.359120
  H     -1.079674   -1.331982    1.156075
  H      0.659698   -1.456753   -0.088415
  C      1.550960   -0.820008    0.011009
  C      1.207558    0.685638   -0.089215
  H      1.886886    1.266832    0.560973
  H      1.414029    1.027135   -1.120223
  H      2.234480   -1.116058   -0.803330
  H      2.043069   -1.075413    0.965855
   15
 TRAJECTORY GEOMETRY    -196.238648
  C     -1.244334    0.155926   -0.364197
  C     -0.261232    1.109957    0.259486
  C     -1.478364   -1.064618    0.165365
  H     -0.391660    1.110190    1.357622
  H     -0.420190    2.146356   -0.087790
  H     -2.088563   -1.817677   -0.346363
  H     -1.649133    0.397154   -1.358047
  H     -1.086437   -1.335404    1.154636
  H      0.667602   -1.456763   -0.098592
  C      1.555782   -0.817349    0.012156
  C      1.208431    0.686628   -0.092067
  H      1.888996    1.272037    0.553149
  H      1.409696    1.024816   -1.125292
  H      2.251169   -1.110005   -0.793380
  H      2.036727   -1.071174    0.973174
   15
 TRAJECTORY GEOMETRY    -196.239197
  C     -1.244076    0.154779   -0.364118
  C     -0.259202    1.106416    0.260992
  C     -1.486224   -1.064107    0.165410
  H     -0.387572    1.102066    1.359384
  H     -0.420624    2.143973   -0.081735
  H     -2.102695   -1.812290   -0.345875
  H     -1.649226    0.399394   -1.357002
  H     -1.093414   -1.338725    1.153307
  H      0.675506   -1.456633   -0.109087
  C      1.560558   -0.814721    0.013339
  C      1.209408    0.687613   -0.095064
  H      1.891152    1.277237    0.545083
  H      1.405383    1.022335   -1.130509
  H      2.267937   -1.104072   -0.782858
  H      2.029636   -1.067066    0.980636
   15
 TRAJECTORY GEOMETRY    -196.239731
  C     -1.243898    0.153674   -0.363959
  C     -0.257215    1.102896    0.262552
  C     -1.493938   -1.063593    0.165410
  H     -0.383297    1.093831    1.361212
  H     -0.421137    2.141653   -0.075482
  H     -2.116273   -1.807050   -0.345632
  H     -1.649123    0.401576   -1.356025
  H     -1.100591   -1.341973    1.152075
  H      0.683476   -1.456383   -0.119878
  C      1.565256   -0.812103    0.014559
  C      1.210420    0.688575   -0.098196
  H      1.893370    1.282418    0.536822
  H      1.401080    1.019726   -1.135861
  H      2.284824   -1.098248   -0.771819
  H      2.021849   -1.063049    0.988233
   15
 TRAJECTORY GEOMETRY    -196.240251
  C     -1.243788    0.152614   -0.363730
  C     -0.255252    1.099398    0.264157
  C     -1.501519   -1.063084    0.165370
  H     -0.378879    1.085512    1.363090
  H     -0.421719    2.139354   -0.069049
  H     -2.129360   -1.801941   -0.345629
  H     -1.648875    0.403712   -1.355082
  H     -1.107912   -1.345119    1.150917
  H      0.691530   -1.456081   -0.130931
  C      1.569880   -0.809495    0.015814
  C      1.211462    0.689520   -0.101438
  H      1.895592    1.287590    0.528367
  H      1.396753    1.016961   -1.141336
  H      2.301738   -1.092491   -0.760295
  H      2.013456   -1.059119    0.995882
   15
 TRAJECTORY GEOMETRY    -196.240759
  C     -1.243731    0.151605   -0.363433
  C     -0.253310    1.095913    0.265799
  C     -1.508951   -1.062574    0.165294
  H     -0.374281    1.077065    1.364980
  H     -0.422367    2.137089   -0.062381
  H     -2.141878   -1.796907   -0.345806
  H     -1.648433    0.405756   -1.354167
  H     -1.115396   -1.348164    1.149869
  H      0.699723   -1.455737   -0.142234
  C      1.574404   -0.806896    0.017093
  C      1.212509    0.690435   -0.104798
  H      1.897786    1.292744    0.519769
  H      1.392438    1.014092   -1.146897
  H      2.318702   -1.086753   -0.748207
  H      2.004419   -1.055229    1.003569
   15
 TRAJECTORY GEOMETRY    -196.241254
  C     -1.243703    0.150624   -0.363075
  C     -0.251374    1.092458    0.267491
  C     -1.516250   -1.062054    0.165187
  H     -0.369540    1.068586    1.366919
  H     -0.423024    2.134886   -0.055623
  H     -2.154024   -1.792076   -0.346209
  H     -1.647884    0.407819   -1.353322
  H     -1.122911   -1.351140    1.148856
  H      0.708087   -1.455353   -0.153761
  C      1.578843   -0.804312    0.018405
  C      1.213528    0.691324   -0.108258
  H      1.899995    1.297853    0.511052
  H      1.388073    1.011109   -1.152573
  H      2.335710   -1.081036   -0.735720
  H      1.994807   -1.051416    1.011302
   15
 TRAJECTORY GEOMETRY    -196.241737
  C     -1.243677    0.149689   -0.362678
  C     -0.249427    1.089009    0.269210
  C     -1.523393   -1.061516    0.165061
  H     -0.364659    1.060112    1.368862
  H     -0.423672    2.132582   -0.048751
  H     -2.165638   -1.787243   -0.346732
  H     -1.647141    0.409875   -1.352412
  H     -1.130426   -1.354071    1.147888
  H      0.716602   -1.455044   -0.165655
  C      1.583179   -0.801726    0.019736
  C      1.214475    0.692163   -0.111786
  H      1.902098    1.302855    0.502114
  H      1.383622    1.007953   -1.158264
  H      2.352681   -1.075160   -0.722647
  H      1.984550   -1.047611    1.018951
   15
 TRAJECTORY GEOMETRY    -196.242209
  C     -1.243633    0.148780   -0.362227
  C     -0.247490    1.085570    0.270975
  C     -1.530392   -1.060980    0.164887
  H     -0.359662    1.051495    1.370839
  H     -0.424289    2.130395   -0.041729
  H     -2.177095   -1.782501   -0.347349
  H     -1.646356    0.411875   -1.351571
  H     -1.137987   -1.356888    1.146958
  H      0.725346   -1.454736   -0.177596
  C      1.587387   -0.799131    0.021096
  C      1.215399    0.692985   -0.115406
  H      1.904251    1.307882    0.493049
  H      1.379080    1.004656   -1.164094
  H      2.369586   -1.069330   -0.709185
  H      1.973811   -1.043890    1.026576
   15
 TRAJECTORY GEOMETRY    -196.242668
  C     -1.243610    0.147910   -0.361718
  C     -0.245566    1.082154    0.272748
  C     -1.537280   -1.060432    0.164698
  H     -0.354551    1.042842    1.372800
  H     -0.424966    2.128196   -0.034598
  H     -2.188159   -1.777770   -0.348164
  H     -1.645402    0.413831   -1.350749
  H     -1.145702   -1.359643    1.146111
  H      0.734331   -1.454486   -0.189662
  C      1.591546   -0.796548    0.022463
  C      1.216286    0.693764   -0.119085
  H      1.906316    1.312830    0.483900
  H      1.374534    1.001266   -1.169926
  H      2.386423   -1.063416   -0.695300
  H      1.962640   -1.040181    1.034063
   15
 TRAJECTORY GEOMETRY    -196.243116
  C     -1.243601    0.147058   -0.361189
  C     -0.243649    1.078784    0.274565
  C     -1.544069   -1.059888    0.164485
  H     -0.349331    1.034142    1.374780
  H     -0.425646    2.126016   -0.027317
  H     -2.198884   -1.773121   -0.349049
  H     -1.644305    0.415746   -1.349940
  H     -1.153432   -1.362338    1.145304
  H      0.743526   -1.454286   -0.201833
  C      1.595641   -0.793992    0.023846
  C      1.217149    0.694536   -0.122833
  H      1.908354    1.317715    0.474616
  H      1.369945    0.997781   -1.175797
  H      2.403104   -1.057489   -0.680975
  H      1.951045   -1.036519    1.041407
   15
 TRAJECTORY GEOMETRY    -196.243551
  C     -1.243567    0.146239   -0.360608
  C     -0.241715    1.075388    0.276387
  C     -1.550740   -1.059311    0.164250
  H     -0.343991    1.025394    1.376733
  H     -0.426304    2.123800   -0.019964
  H     -2.209350   -1.768494   -0.350082
  H     -1.643111    0.417654   -1.349132
  H     -1.161237   -1.364968    1.144549
  H      0.753011   -1.454152   -0.214074
  C      1.599641   -0.791411    0.025245
  C      1.217938    0.695256   -0.126631
  H      1.910275    1.322528    0.465279
  H      1.365318    0.994203   -1.181676
  H      2.419648   -1.051430   -0.666300
  H      1.939090   -1.032838    1.048593
   15
 TRAJECTORY GEOMETRY    -196.243973
  C     -1.243528    0.145434   -0.360008
  C     -0.239785    1.072012    0.278233
  C     -1.557344   -1.058728    0.164007
  H     -0.338558    1.016611    1.378687
  H     -0.426973    2.121590   -0.012532
  H     -2.219578   -1.763896   -0.351216
  H     -1.641800    0.419543   -1.348358
  H     -1.169105   -1.367533    1.143825
  H      0.762748   -1.454049   -0.226299
  C      1.603599   -0.788842    0.026652
  C      1.218698    0.695959   -0.130471
  H      1.912159    1.327314    0.455853
  H      1.360657    0.990533   -1.187570
  H      2.435978   -1.045282   -0.651300
  H      1.926852   -1.029210    1.055553
   15
 TRAJECTORY GEOMETRY    -196.244383
  C     -1.243478    0.144644   -0.359374
  C     -0.237859    1.068644    0.280101
  C     -1.563863   -1.058117    0.163743
  H     -0.333037    1.007790    1.380627
  H     -0.427620    2.119373   -0.004995
  H     -2.229526   -1.759343   -0.352448
  H     -1.640337    0.421377   -1.347597
  H     -1.177054   -1.370031    1.143168
  H      0.772756   -1.454050   -0.238536
  C      1.607497   -0.786271    0.028064
  C      1.219408    0.696629   -0.134364
  H      1.913945    1.332024    0.446385
  H      1.355982    0.986832   -1.193460
  H      2.452154   -1.039084   -0.635959
  H      1.914326   -1.025572    1.062322
   15
 TRAJECTORY GEOMETRY    -196.244779
  C     -1.243402    0.143866   -0.358706
  C     -0.235930    1.065264    0.281977
  C     -1.570302   -1.057474    0.163469
  H     -0.327444    0.998933    1.382541
  H     -0.428271    2.117149    0.002601
  H     -2.239300   -1.754814   -0.353803
  H     -1.638772    0.423185   -1.346883
  H     -1.185094   -1.372455    1.142553
  H      0.783070   -1.454117   -0.250750
  C      1.611339   -0.783693    0.029480
  C      1.220059    0.697266   -0.138289
  H      1.915662    1.336701    0.436888
  H      1.351287    0.983082   -1.199350
  H      2.468151   -1.032797   -0.620329
  H      1.901570   -1.021952    1.068852
   15
 TRAJECTORY GEOMETRY    -196.245161
  C     -1.243315    0.143101   -0.358034
  C     -0.234004    1.061898    0.283875
  C     -1.576708   -1.056826    0.163185
  H     -0.321774    0.990027    1.384434
  H     -0.428911    2.114868    0.010299
  H     -2.248830   -1.750246   -0.355183
  H     -1.637071    0.424943   -1.346147
  H     -1.193211   -1.374800    1.141987
  H      0.793648   -1.454253   -0.262866
  C      1.615170   -0.781118    0.030897
  C      1.220682    0.697891   -0.142250
  H      1.917254    1.341291    0.427328
  H      1.346568    0.979282   -1.205199
  H      2.483804   -1.026425   -0.604406
  H      1.888646   -1.018353    1.075118
   15
 TRAJECTORY GEOMETRY    -196.245530
  C     -1.243234    0.142354   -0.357340
  C     -0.232078    1.058514    0.285780
  C     -1.583085   -1.056156    0.162898
  H     -0.315999    0.981052    1.386294
  H     -0.429511    2.112538    0.018066
  H     -2.258184   -1.745746   -0.356683
  H     -1.635216    0.426651   -1.345480
  H     -1.201434   -1.377038    1.141490
  H      0.804502   -1.454455   -0.274839
  C      1.618979   -0.778533    0.032318
  C      1.221285    0.698497   -0.146243
  H      1.918731    1.345836    0.417817
  H      1.341869    0.975497   -1.211020
  H      2.499226   -1.019980   -0.588295
  H      1.875624   -1.014715    1.081100
   15
 TRAJECTORY GEOMETRY    -196.245884
  C     -1.243123    0.141637   -0.356659
  C     -0.230153    1.055131    0.287690
  C     -1.589440   -1.055498    0.162639
  H     -0.310154    0.971888    1.388119
  H     -0.430093    2.110215    0.025862
  H     -2.267515   -1.741013   -0.358300
  H     -1.633212    0.428330   -1.344872
  H     -1.209722   -1.379229    1.141064
  H      0.815660   -1.454797   -0.286647
  C      1.622797   -0.775978    0.033745
  C      1.221841    0.699101   -0.150270
  H      1.920003    1.350282    0.408431
  H      1.337137    0.971695   -1.216822
  H      2.514311   -1.013288   -0.572070
  H      1.862543   -1.011008    1.086837
   15
 TRAJECTORY GEOMETRY    -196.246224
  C     -1.242977    0.140832   -0.355930
  C     -0.228226    1.051729    0.289613
  C     -1.595792   -1.054734    0.162318
  H     -0.304311    0.962910    1.389922
  H     -0.430726    2.107861    0.033762
  H     -2.276775   -1.736563   -0.359871
  H     -1.631217    0.429953   -1.344256
  H     -1.218266   -1.381356    1.140631
  H      0.827135   -1.455054   -0.298240
  C      1.626584   -0.773364    0.035160
  C      1.222372    0.699677   -0.154281
  H      1.921419    1.354826    0.398796
  H      1.332437    0.967860   -1.222573
  H      2.529235   -1.006774   -0.555686
  H      1.849585   -1.007488    1.092213
   15
 TRAJECTORY GEOMETRY    -196.246549
  C     -1.242820    0.140056   -0.355202
  C     -0.226310    1.048294    0.291545
  C     -1.602158   -1.053945    0.162012
  H     -0.298434    0.953840    1.391699
  H     -0.431354    2.105459    0.041719
  H     -2.285811   -1.732033   -0.361556
  H     -1.628963    0.431475   -1.343734
  H     -1.227013   -1.383342    1.140297
  H      0.838858   -1.455440   -0.309610
  C      1.630419   -0.770743    0.036564
  C      1.222859    0.700228   -0.158309
  H      1.922661    1.359301    0.389241
  H      1.327736    0.964034   -1.228288
  H      2.543810   -1.000140   -0.539210
  H      1.836717   -1.003910    1.097285
   15
 TRAJECTORY GEOMETRY    -196.246858
  C     -1.242649    0.139266   -0.354515
  C     -0.224411    1.044863    0.293506
  C     -1.608577   -1.053139    0.161727
  H     -0.292541    0.944656    1.393434
  H     -0.431978    2.103037    0.049715
  H     -2.294911   -1.727452   -0.363283
  H     -1.626602    0.432969   -1.343305
  H     -1.235884   -1.385203    1.140055
  H      0.850877   -1.455889   -0.320653
  C      1.634318   -0.768143    0.037960
  C      1.223344    0.700790   -0.162338
  H      1.923802    1.363777    0.379732
  H      1.322985    0.960208   -1.233969
  H      2.558056   -0.993398   -0.522792
  H      1.824045   -1.000327    1.102056
   15
 TRAJECTORY GEOMETRY    -196.247152
  C     -1.242437    0.138450   -0.353794
  C     -0.222507    1.041368    0.295438
  C     -1.615025   -1.052254    0.161427
  H     -0.286599    0.935460    1.395132
  H     -0.432550    2.100430    0.057774
  H     -2.303894   -1.722751   -0.365058
  H     -1.624012    0.434303   -1.342855
  H     -1.245064   -1.386993    1.139896
  H      0.863149   -1.456383   -0.331388
  C      1.638242   -0.765490    0.039341
  C      1.223774    0.701320   -0.166359
  H      1.924752    1.368156    0.370240
  H      1.318293    0.956431   -1.239499
  H      2.571927   -0.986530   -0.506362
  H      1.811635   -0.996720    1.106492
   15
 TRAJECTORY GEOMETRY    -196.247431
  C     -1.242218    0.137617   -0.353098
  C     -0.220620    1.037844    0.297382
  C     -1.621550   -1.051337    0.161145
  H     -0.280658    0.926167    1.396770
  H     -0.433155    2.097837    0.065876
  H     -2.312903   -1.718040   -0.366924
  H     -1.621260    0.435541   -1.342565
  H     -1.254530   -1.388618    1.139846
  H      0.875657   -1.456930   -0.341733
  C      1.642251   -0.762833    0.040709
  C      1.224199    0.701853   -0.170364
  H      1.925633    1.372581    0.360837
  H      1.313609    0.952684   -1.245008
  H      2.585481   -0.979610   -0.490100
  H      1.799597   -0.993103    1.110606
   15
 TRAJECTORY GEOMETRY    -196.247693
  C     -1.241978    0.136751   -0.352421
  C     -0.218726    1.034241    0.299318
  C     -1.628179   -1.050358    0.160884
  H     -0.274727    0.916788    1.398355
  H     -0.433735    2.095137    0.073975
  H     -2.321943   -1.713279   -0.368831
  H     -1.618336    0.436681   -1.342370
  H     -1.264249   -1.390090    1.139892
  H      0.888345   -1.457490   -0.351631
  C      1.646332   -0.760130    0.042059
  C      1.224620    0.702385   -0.174344
  H      1.926366    1.376988    0.351575
  H      1.308988    0.949031   -1.250411
  H      2.598664   -0.972613   -0.474083
  H      1.788006   -0.989458    1.114408
   15
 TRAJECTORY GEOMETRY    -196.247939
  C     -1.241704    0.135849   -0.351774
  C     -0.216870    1.030605    0.301261
  C     -1.634913   -1.049309    0.160634
  H     -0.268832    0.907387    1.399892
  H     -0.434306    2.092341    0.082086
  H     -2.330999   -1.708397   -0.370773
  H     -1.615148    0.437665   -1.342295
  H     -1.274365   -1.391398    1.140077
  H      0.901270   -1.458153   -0.361073
  C      1.650546   -0.757418    0.043380
  C      1.225001    0.702899   -0.178275
  H      1.926948    1.381369    0.342369
  H      1.304341    0.945400   -1.255708
  H      2.611493   -0.965477   -0.458374
  H      1.777044   -0.985791    1.117880
   15
 TRAJECTORY GEOMETRY    -196.248169
  C     -1.241409    0.134897   -0.351163
  C     -0.215035    1.026914    0.303198
  C     -1.641776   -1.048184    0.160407
  H     -0.263005    0.897936    1.401389
  H     -0.434888    2.089475    0.090200
  H     -2.340154   -1.703469   -0.372762
  H     -1.611741    0.438499   -1.342368
  H     -1.284848   -1.392519    1.140393
  H      0.914373   -1.458836   -0.369984
  C      1.654885   -0.754681    0.044665
  C      1.225370    0.703405   -0.182152
  H      1.927434    1.385776    0.333301
  H      1.299741    0.941851   -1.260878
  H      2.623985   -0.958258   -0.443075
  H      1.766765   -0.982110    1.121022
   15
 TRAJECTORY GEOMETRY    -196.248384
  C     -1.241126    0.133893   -0.350590
  C     -0.213230    1.023170    0.305131
  C     -1.648807   -1.046989    0.160201
  H     -0.257269    0.888434    1.402833
  H     -0.435488    2.086513    0.098342
  H     -2.349270   -1.698557   -0.374793
  H     -1.608111    0.439088   -1.342599
  H     -1.295772   -1.393393    1.140875
  H      0.927549   -1.459518   -0.378308
  C      1.659385   -0.751916    0.045911
  C      1.225770    0.703924   -0.185964
  H      1.927821    1.390186    0.324364
  H      1.295234    0.938423   -1.265916
  H      2.636095   -0.951097   -0.428268
  H      1.757291   -0.978406    1.123866
   15
 TRAJECTORY GEOMETRY    -196.248583
  C     -1.240767    0.132807   -0.350111
  C     -0.211464    1.019349    0.307070
  C     -1.655997   -1.045687    0.160040
  H     -0.251664    0.878895    1.404219
  H     -0.436092    2.083423    0.106423
  H     -2.358597   -1.693431   -0.376739
  H     -1.604136    0.439536   -1.343018
  H     -1.307051   -1.394005    1.141485
  H      0.940782   -1.460269   -0.386020
  C      1.664036   -0.749125    0.047105
  C      1.226133    0.704438   -0.189672
  H      1.928005    1.394574    0.315605
  H      1.290680    0.935063   -1.270787
  H      2.647811   -0.943718   -0.414164
  H      1.748783   -0.974656    1.126406
   15
 TRAJECTORY GEOMETRY    -196.248768
  C     -1.240429    0.131649   -0.349697
  C     -0.209750    1.015454    0.308977
  C     -1.663378   -1.044289    0.159916
  H     -0.246199    0.869230    1.405538
  H     -0.436747    2.080256    0.114550
  H     -2.368011   -1.688326   -0.378710
  H     -1.599900    0.439673   -1.343683
  H     -1.318909   -1.394274    1.142349
  H      0.954015   -1.461005   -0.392976
  C      1.668883   -0.746300    0.048241
  C      1.226535    0.704965   -0.193268
  H      1.928108    1.398984    0.307120
  H      1.286331    0.931899   -1.275460
  H      2.659156   -0.936407   -0.400898
  H      1.741463   -0.970853    1.128663
   15
 TRAJECTORY GEOMETRY    -196.248940
  C     -1.240027    0.130415   -0.349328
  C     -0.208095    1.011492    0.310851
  C     -1.670931   -1.042773    0.159826
  H     -0.240954    0.859714    1.406796
  H     -0.437403    2.076942    0.122454
  H     -2.377526   -1.683044   -0.380688
  H     -1.595378    0.439543   -1.344495
  H     -1.331280   -1.394315    1.143372
  H      0.967228   -1.461787   -0.399299
  C      1.673923   -0.743438    0.049296
  C      1.226906    0.705458   -0.196709
  H      1.928053    1.403387    0.298832
  H      1.282017    0.928812   -1.279924
  H      2.670111   -0.928948   -0.388468
  H      1.735291   -0.967067    1.130618
   15
 TRAJECTORY GEOMETRY    -196.249098
  C     -1.239641    0.129061   -0.349087
  C     -0.206512    1.007504    0.312709
  C     -1.678771   -1.041168    0.159808
  H     -0.235978    0.850248    1.407991
  H     -0.438093    2.073581    0.130216
  H     -2.387177   -1.677838   -0.382668
  H     -1.590454    0.439017   -1.345677
  H     -1.344264   -1.393909    1.144682
  H      0.980216   -1.462506   -0.404638
  C      1.679230   -0.740574    0.050248
  C      1.227347    0.705992   -0.199955
  H      1.927894    1.407780    0.291001
  H      1.277873    0.925964   -1.284110
  H      2.680661   -0.921590   -0.377435
  H      1.730779   -0.963220    1.132318
   15
 TRAJECTORY GEOMETRY    -196.249245
  C     -1.239175    0.127621   -0.348998
  C     -0.205011    1.003399    0.314554
  C     -1.686732   -1.039385    0.159861
  H     -0.231316    0.840741    1.409166
  H     -0.438789    2.070021    0.137893
  H     -2.396811   -1.672517   -0.384492
  H     -1.585113    0.438170   -1.347143
  H     -1.357629   -1.392946    1.146272
  H      0.992981   -1.463253   -0.409260
  C      1.684712   -0.737677    0.051104
  C      1.227721    0.706493   -0.203014
  H      1.927528    1.412091    0.283486
  H      1.273754    0.923274   -1.288018
  H      2.690737   -0.914154   -0.367479
  H      1.727616   -0.959294    1.133768
   15
 TRAJECTORY GEOMETRY    -196.249381
  C     -1.238658    0.126037   -0.348968
  C     -0.203584    0.999304    0.316365
  C     -1.694931   -1.037515    0.159963
  H     -0.226956    0.831552    1.410274
  H     -0.439550    2.066419    0.145223
  H     -2.406539   -1.667274   -0.386392
  H     -1.579391    0.436860   -1.348884
  H     -1.371584   -1.391704    1.148064
  H      1.005402   -1.463931   -0.413048
  C      1.690374   -0.734773    0.051836
  C      1.228154    0.707020   -0.205853
  H      1.927100    1.416412    0.276402
  H      1.269808    0.920836   -1.291641
  H      2.700447   -0.906856   -0.358874
  H      1.725957   -0.955374    1.134990
   15
 TRAJECTORY GEOMETRY    -196.249507
  C     -1.238150    0.124363   -0.349111
  C     -0.202278    0.995155    0.318097
  C     -1.703272   -1.035516    0.160161
  H     -0.223005    0.822370    1.411294
  H     -0.440357    2.062700    0.152355
  H     -2.416377   -1.661885   -0.388030
  H     -1.573425    0.435213   -1.350882
  H     -1.385926   -1.389900    1.150133
  H      1.017447   -1.464606   -0.416003
  C      1.696271   -0.731886    0.052447
  C      1.228612    0.707545   -0.208416
  H      1.926490    1.420630    0.269838
  H      1.266094    0.918616   -1.294890
  H      2.709666   -0.899529   -0.351728
  H      1.725991   -0.951460    1.135979
   15
 TRAJECTORY GEOMETRY    -196.249624
  C     -1.237500    0.122525   -0.349384
  C     -0.201027    0.990957    0.319817
  C     -1.711732   -1.033380    0.160437
  H     -0.219319    0.813242    1.412289
  H     -0.441245    2.058923    0.159350
  H     -2.426182   -1.656601   -0.389664
  H     -1.566934    0.433049   -1.353264
  H     -1.400774   -1.387590    1.152492
  H      1.028886   -1.465154   -0.418115
  C      1.702198   -0.728970    0.052930
  C      1.229063    0.708109   -0.210770
  H      1.925801    1.424801    0.263782
  H      1.262559    0.916721   -1.297871
  H      2.718386   -0.892447   -0.345981
  H      1.727403   -0.947428    1.136815
   15
 TRAJECTORY GEOMETRY    -196.249733
  C     -1.236817    0.120550   -0.349763
  C     -0.199880    0.986757    0.321463
  C     -1.720312   -1.031152    0.160782
  H     -0.215997    0.804354    1.413208
  H     -0.442204    2.055070    0.166015
  H     -2.435953   -1.651352   -0.391209
  H     -1.560102    0.430419   -1.355896
  H     -1.416027   -1.384826    1.155094
  H      1.039777   -1.465616   -0.419490
  C      1.708241   -0.726064    0.053279
  C      1.229569    0.708704   -0.212860
  H      1.925020    1.428875    0.258306
  H      1.259318    0.915150   -1.300495
  H      2.726649   -0.885538   -0.341607
  H      1.730246   -0.943371    1.137467
   15
 TRAJECTORY GEOMETRY    -196.249835
  C     -1.236019    0.118438   -0.350289
  C     -0.198823    0.982546    0.323085
  C     -1.728944   -1.028796    0.161213
  H     -0.213028    0.795595    1.414099
  H     -0.443255    2.051164    0.172511
  H     -2.445555   -1.646217   -0.392643
  H     -1.552763    0.427241   -1.358882
  H     -1.431693   -1.381451    1.158011
  H      1.050020   -1.465999   -0.420148
  C      1.714306   -0.723172    0.053483
  C      1.230066    0.709325   -0.214701
  H      1.924179    1.432870    0.253298
  H      1.256226    0.913849   -1.302802
  H      2.734394   -0.878849   -0.338627
  H      1.734422   -0.939290    1.137950
   15
 TRAJECTORY GEOMETRY    -196.249931
  C     -1.235138    0.116188   -0.350902
  C     -0.197859    0.978378    0.324630
  C     -1.737637   -1.026365    0.161726
  H     -0.210388    0.787110    1.414936
  H     -0.444360    2.047212    0.178607
  H     -2.455095   -1.641099   -0.393989
  H     -1.545030    0.423539   -1.362110
  H     -1.447787   -1.377639    1.161186
  H      1.059703   -1.466280   -0.420276
  C      1.720399   -0.720308    0.053525
  C      1.230605    0.709973   -0.216268
  H      1.923222    1.436725    0.248897
  H      1.253399    0.912847   -1.304766
  H      2.741662   -0.872269   -0.336871
  H      1.739740   -0.935273    1.138218
   15
 TRAJECTORY GEOMETRY    -196.250021
  C     -1.234194    0.113807   -0.351604
  C     -0.196966    0.974178    0.326100
  C     -1.746360   -1.023810    0.162299
  H     -0.208073    0.778874    1.415712
  H     -0.445511    2.043189    0.184378
  H     -2.464537   -1.636043   -0.395213
  H     -1.537118    0.419454   -1.365466
  H     -1.463967   -1.373449    1.164463
  H      1.068780   -1.466462   -0.419817
  C      1.726510   -0.717439    0.053447
  C      1.231149    0.710636   -0.217599
  H      1.922189    1.440452    0.245075
  H      1.250871    0.912189   -1.306405
  H      2.748510   -0.865977   -0.336337
  H      1.746167   -0.931205    1.138365
   15
 TRAJECTORY GEOMETRY    -196.250106
  C     -1.233160    0.111303   -0.352555
  C     -0.196176    0.970026    0.327588
  C     -1.755074   -1.021189    0.163017
  H     -0.206078    0.770519    1.416480
  H     -0.446838    2.039229    0.190117
  H     -2.473999   -1.631151   -0.396200
  H     -1.528806    0.415050   -1.369235
  H     -1.480010   -1.368632    1.167963
  H      1.077281   -1.466534   -0.418873
  C      1.732586   -0.714674    0.053255
  C      1.231733    0.711384   -0.218737
  H      1.921118    1.444146    0.241842
  H      1.248422    0.911806   -1.307828
  H      2.755022   -0.859801   -0.336865
  H      1.753375   -0.927152    1.138394
   15
 TRAJECTORY GEOMETRY    -196.250187
  C     -1.232148    0.108691   -0.353325
  C     -0.195420    0.965916    0.328917
  C     -1.763808   -1.018498    0.163685
  H     -0.204281    0.762884    1.417162
  H     -0.448100    2.035181    0.195272
  H     -2.483132   -1.626318   -0.397261
  H     -1.520447    0.410012   -1.372851
  H     -1.496738   -1.363625    1.171598
  H      1.085692   -1.466540   -0.418098
  C      1.738697   -0.711868    0.052912
  C      1.232347    0.712097   -0.219649
  H      1.920051    1.447669    0.238911
  H      1.246390    0.911699   -1.308928
  H      2.761348   -0.853836   -0.337730
  H      1.760996   -0.923348    1.138204
   15
 TRAJECTORY GEOMETRY    -196.250263
  C     -1.231055    0.105966   -0.354186
  C     -0.194720    0.961834    0.330185
  C     -1.772534   -1.015750    0.164450
  H     -0.202712    0.755416    1.417803
  H     -0.449452    2.031138    0.200144
  H     -2.492278   -1.621441   -0.398224
  H     -1.511902    0.404710   -1.376578
  H     -1.513428   -1.358291    1.175312
  H      1.093804   -1.466459   -0.417156
  C      1.744770   -0.709105    0.052460
  C      1.232975    0.712840   -0.220384
  H      1.918878    1.451092    0.236535
  H      1.244572    0.911825   -1.309809
  H      2.767413   -0.847821   -0.339286
  H      1.769074   -0.919673    1.137892
   15
 TRAJECTORY GEOMETRY    -196.250335
  C     -1.229835    0.103092   -0.355159
  C     -0.194087    0.957772    0.331436
  C     -1.781213   -1.012910    0.165289
  H     -0.201373    0.748038    1.418438
  H     -0.450908    2.027063    0.204844
  H     -2.501244   -1.616760   -0.399005
  H     -1.502953    0.398909   -1.380535
  H     -1.530219   -1.352441    1.179200
  H      1.101314   -1.466253   -0.415900
  C      1.750710   -0.706369    0.051882
  C      1.233630    0.713646   -0.220929
  H      1.917740    1.454411    0.234606
  H      1.242910    0.912273   -1.310462
  H      2.773093   -0.842087   -0.341657
  H      1.777764   -0.915982    1.137403
   15
 TRAJECTORY GEOMETRY    -196.250404
  C     -1.228433    0.100069   -0.356178
  C     -0.193482    0.953758    0.332726
  C     -1.789841   -1.010020    0.166151
  H     -0.200160    0.740774    1.419100
  H     -0.452495    2.022986    0.209481
  H     -2.509877   -1.612206   -0.399879
  H     -1.493439    0.392602   -1.384661
  H     -1.547271   -1.346136    1.183243
  H      1.108239   -1.465920   -0.414391
  C      1.756484   -0.703660    0.051205
  C      1.234277    0.714528   -0.221371
  H      1.916581    1.457686    0.232931
  H      1.241256    0.912922   -1.310970
  H      2.778310   -0.836597   -0.344657
  H      1.786745   -0.912289    1.136835
   15
 TRAJECTORY GEOMETRY    -196.250468
  C     -1.227091    0.096962   -0.357186
  C     -0.192924    0.949719    0.333825
  C     -1.798444   -1.007023    0.167099
  H     -0.199150    0.733835    1.419650
  H     -0.454077    2.018895    0.213652
  H     -2.518762   -1.607576   -0.400453
  H     -1.484263    0.386093   -1.388690
  H     -1.564238   -1.339649    1.187295
  H      1.115467   -1.465526   -0.413399
  C      1.762298   -0.700958    0.050407
  C      1.234950    0.715375   -0.221596
  H      1.915368    1.460828    0.231900
  H      1.240084    0.913910   -1.311211
  H      2.783769   -0.830928   -0.347623
  H      1.795631   -0.908972    1.136032
   15
 TRAJECTORY GEOMETRY    -196.250530
  C     -1.225729    0.093746   -0.358256
  C     -0.192398    0.945798    0.334918
  C     -1.807095   -1.004051    0.168117
  H     -0.198275    0.727067    1.420173
  H     -0.455729    2.014796    0.217640
  H     -2.527431   -1.603034   -0.400884
  H     -1.474857    0.379170   -1.392756
  H     -1.581194   -1.332827    1.191408
  H      1.122419   -1.465037   -0.412561
  C      1.768098   -0.698349    0.049509
  C      1.235720    0.716335   -0.221720
  H      1.914165    1.463843    0.231163
  H      1.239037    0.915115   -1.311282
  H      2.788954   -0.825388   -0.350759
  H      1.804381   -0.905832    1.135132
   15
 TRAJECTORY GEOMETRY    -196.250587
  C     -1.224273    0.090384   -0.359315
  C     -0.191912    0.941864    0.335908
  C     -1.815669   -1.000954    0.169207
  H     -0.197573    0.720561    1.420653
  H     -0.457464    2.010696    0.221296
  H     -2.536004   -1.598589   -0.401258
  H     -1.465297    0.371825   -1.396884
  H     -1.598274   -1.325644    1.195659
  H      1.129323   -1.464399   -0.412083
  C      1.773768   -0.695725    0.048469
  C      1.236492    0.717290   -0.221662
  H      1.912949    1.466789    0.230943
  H      1.238295    0.916647   -1.311138
  H      2.794159   -0.819843   -0.353999
  H      1.812983   -0.902992    1.134019
   15
 TRAJECTORY GEOMETRY    -196.250642
  C     -1.222733    0.086866   -0.360401
  C     -0.191458    0.938008    0.336818
  C     -1.824229   -0.997841    0.170383
  H     -0.197032    0.714362    1.421096
  H     -0.459301    2.006616    0.224636
  H     -2.544508   -1.594232   -0.401449
  H     -1.455550    0.364018   -1.401019
  H     -1.615446   -1.318061    1.199986
  H      1.136251   -1.463634   -0.412263
  C      1.779326   -0.693168    0.047297
  C      1.237337    0.718349   -0.221446
  H      1.911747    1.469612    0.231268
  H      1.237839    0.918566   -1.310773
  H      2.799314   -0.814227   -0.357105
  H      1.821162   -0.900607    1.132702
   15
 TRAJECTORY GEOMETRY    -196.250693
  C     -1.221167    0.083312   -0.361454
  C     -0.191004    0.934104    0.337716
  C     -1.832724   -0.994626    0.171542
  H     -0.196501    0.708184    1.421523
  H     -0.461119    2.002466    0.227903
  H     -2.552951   -1.589778   -0.401631
  H     -1.445801    0.356088   -1.405059
  H     -1.632525   -1.310322    1.204239
  H      1.143136   -1.462876   -0.412361
  C      1.784858   -0.690581    0.046099
  C      1.238123    0.719344   -0.221201
  H      1.910456    1.472386    0.231629
  H      1.237367    0.920459   -1.310376
  H      2.804390   -0.808559   -0.360346
  H      1.829437   -0.898167    1.131360
   15
 TRAJECTORY GEOMETRY    -196.250741
  C     -1.219518    0.079638   -0.362479
  C     -0.190562    0.930245    0.338601
  C     -1.841177   -0.991373    0.172709
  H     -0.195994    0.702159    1.421970
  H     -0.463034    1.998339    0.231037
  H     -2.561257   -1.585446   -0.401826
  H     -1.435806    0.347773   -1.409102
  H     -1.649753   -1.302285    1.208516
  H      1.149910   -1.462008   -0.412695
  C      1.790280   -0.688023    0.044833
  C      1.238926    0.720400   -0.220898
  H      1.909229    1.475110    0.232197
  H      1.237005    0.922532   -1.309889
  H      2.809406   -0.802966   -0.363588
  H      1.837532   -0.895899    1.129913
   15
 TRAJECTORY GEOMETRY    -196.250787
  C     -1.217844    0.075896   -0.363494
  C     -0.190132    0.926405    0.339475
  C     -1.849599   -0.988076    0.173872
  H     -0.195552    0.696260    1.422410
  H     -0.464951    1.994191    0.234052
  H     -2.569431   -1.581117   -0.402006
  H     -1.425772    0.339224   -1.413054
  H     -1.666932   -1.294028    1.212713
  H      1.156689   -1.461154   -0.413154
  C      1.795682   -0.685479    0.043526
  C      1.239724    0.721459   -0.220538
  H      1.907971    1.477785    0.232870
  H      1.236639    0.924643   -1.309344
  H      2.814346   -0.797333   -0.366867
  H      1.845567   -0.893718    1.128404
   15
 TRAJECTORY GEOMETRY    -196.250829
  C     -1.216143    0.072054   -0.364487
  C     -0.189706    0.922577    0.340289
  C     -1.857986   -0.984729    0.175085
  H     -0.195140    0.690508    1.422812
  H     -0.466918    1.990009    0.236853
  H     -2.577646   -1.576751   -0.402032
  H     -1.415774    0.330443   -1.416917
  H     -1.684024   -1.285568    1.216913
  H      1.163536   -1.460171   -0.414070
  C      1.801037   -0.682946    0.042129
  C      1.240557    0.722535   -0.220107
  H      1.906695    1.480372    0.233846
  H      1.236473    0.926970   -1.308686
  H      2.819388   -0.791621   -0.369861
  H      1.853105   -0.891768    1.126784
   15
 TRAJECTORY GEOMETRY    -196.250868
  C     -1.214343    0.068058   -0.365460
  C     -0.189309    0.918825    0.341051
  C     -1.866293   -0.981324    0.176346
  H     -0.194853    0.685062    1.423217
  H     -0.468973    1.985890    0.239398
  H     -2.585618   -1.572606   -0.402001
  H     -1.405504    0.321127   -1.420803
  H     -1.701250   -1.276696    1.221185
  H      1.170292   -1.459070   -0.415451
  C      1.806240   -0.680463    0.040598
  C      1.241416    0.723668   -0.219538
  H      1.905480    1.482866    0.235224
  H      1.236527    0.929606   -1.307849
  H      2.824356   -0.785955   -0.372902
  H      1.860397   -0.890210    1.124965
   15
 TRAJECTORY GEOMETRY    -196.250905
  C     -1.212508    0.063966   -0.366419
  C     -0.188931    0.915092    0.341752
  C     -1.874539   -0.977879    0.177659
  H     -0.194649    0.679762    1.423582
  H     -0.471073    1.981743    0.241727
  H     -2.593502   -1.568461   -0.401830
  H     -1.395194    0.311528   -1.424595
  H     -1.718391   -1.267547    1.225445
  H      1.177111   -1.457888   -0.417296
  C      1.811384   -0.678004    0.038978
  C      1.242297    0.724828   -0.218885
  H      1.904223    1.485268    0.236899
  H      1.236727    0.932442   -1.306882
  H      2.829328   -0.780179   -0.375768
  H      1.867302   -0.888934    1.123015
   15
 TRAJECTORY GEOMETRY    -196.250938
  C     -1.210555    0.059708   -0.367371
  C     -0.188566    0.911439    0.342361
  C     -1.882709   -0.974409    0.179041
  H     -0.194566    0.674812    1.423916
  H     -0.473236    1.977612    0.243643
  H     -2.601220   -1.564413   -0.401570
  H     -1.384698    0.301433   -1.428348
  H     -1.735557   -1.258068    1.229751
  H      1.183781   -1.456531   -0.419671
  C      1.816356   -0.675590    0.037221
  C      1.243224    0.726059   -0.218070
  H      1.902975    1.487496    0.239141
  H      1.237226    0.935656   -1.305690
  H      2.834194   -0.774400   -0.378550
  H      1.873732   -0.888020    1.120882
   15
 TRAJECTORY GEOMETRY    -196.250969
  C     -1.208496    0.055338   -0.368323
  C     -0.188221    0.907801    0.342981
  C     -1.890769   -0.970861    0.180413
  H     -0.194534    0.669951    1.424272
  H     -0.475496    1.973482    0.245527
  H     -2.608769   -1.560492   -0.401236
  H     -1.373973    0.290987   -1.432091
  H     -1.752727   -1.248225    1.234030
  H      1.190418   -1.455102   -0.422339
  C      1.821200   -0.673194    0.035407
  C      1.244119    0.727308   -0.217199
  H      1.901761    1.489713    0.241470
  H      1.237742    0.938983   -1.304427
  H      2.839029   -0.768652   -0.381225
  H      1.879873   -0.887315    1.118659
   15
 TRAJECTORY GEOMETRY    -196.250996
  C     -1.206564    0.050936   -0.369233
  C     -0.187902    0.904186    0.343478
  C     -1.898802   -0.967319    0.181866
  H     -0.194560    0.665251    1.424538
  H     -0.477720    1.969347    0.247109
  H     -2.616326   -1.556556   -0.400737
  H     -1.363530    0.280414   -1.435684
  H     -1.769607   -1.238265    1.238277
  H      1.197746   -1.453573   -0.426195
  C      1.826101   -0.670844    0.033517
  C      1.245096    0.728574   -0.216273
  H      1.900489    1.491809    0.244190
  H      1.238568    0.942527   -1.303057
  H      2.844377   -0.762477   -0.382808
  H      1.884804   -0.887200    1.116291
   15
 TRAJECTORY GEOMETRY    -196.251021
  C     -1.204589    0.046474   -0.370051
  C     -0.187562    0.900573    0.344010
  C     -1.906811   -0.963707    0.183193
  H     -0.194533    0.660638    1.424855
  H     -0.479967    1.965210    0.248714
  H     -2.623841   -1.552604   -0.400331
  H     -1.353163    0.269704   -1.439031
  H     -1.786577   -1.228209    1.242276
  H      1.204804   -1.452145   -0.429482
  C      1.831019   -0.668455    0.031654
  C      1.246001    0.729770   -0.215355
  H      1.899229    1.493898    0.246677
  H      1.239177    0.945869   -1.301736
  H      2.849458   -0.756422   -0.385088
  H      1.890589   -0.886827    1.113996
   15
 TRAJECTORY GEOMETRY    -196.251044
  C     -1.202556    0.041839   -0.370920
  C     -0.187301    0.897086    0.344352
  C     -1.914641   -0.960087    0.184698
  H     -0.194815    0.656520    1.425045
  H     -0.482301    1.961161    0.249684
  H     -2.631135   -1.548926   -0.399624
  H     -1.342654    0.258421   -1.442446
  H     -1.803323   -1.217679    1.246438
  H      1.212078   -1.450376   -0.434125
  C      1.835725   -0.666186    0.029572
  C      1.247008    0.731069   -0.214169
  H      1.897970    1.495756    0.250191
  H      1.240403    0.949910   -1.300007
  H      2.854747   -0.750195   -0.386691
  H      1.895071   -0.887364    1.111324
   15
 TRAJECTORY GEOMETRY    -196.251064
  C     -1.200543    0.037283   -0.371599
  C     -0.186917    0.893445    0.344968
  C     -1.922604   -0.956441    0.185875
  H     -0.194612    0.651905    1.425446
  H     -0.484557    1.956941    0.251353
  H     -2.638516   -1.544922   -0.399475
  H     -1.332159    0.247461   -1.445490
  H     -1.820288   -1.207440    1.250090
  H      1.218995   -1.448903   -0.437171
  C      1.840619   -0.663771    0.027718
  C      1.247889    0.732264   -0.213336
  H      1.896702    1.497860    0.252461
  H      1.240829    0.953154   -1.298763
  H      2.859705   -0.744215   -0.389021
  H      1.900948   -0.886787    1.109027
   15
 TRAJECTORY GEOMETRY    -196.251081
  C     -1.198427    0.032584   -0.372327
  C     -0.186586    0.889830    0.345465
  C     -1.930375   -0.952715    0.187176
  H     -0.194606    0.647509    1.425776
  H     -0.486880    1.952738    0.252661
  H     -2.645704   -1.541051   -0.399026
  H     -1.321524    0.236040   -1.448557
  H     -1.837049   -1.196728    1.253845
  H      1.226061   -1.447258   -0.441115
  C      1.845349   -0.661394    0.025725
  C      1.248758    0.733483   -0.212333
  H      1.895384    1.499814    0.255298
  H      1.241523    0.956748   -1.297290
  H      2.864742   -0.738054   -0.391001
  H      1.906038   -0.886774    1.106526
   15
 TRAJECTORY GEOMETRY    -196.251095
  C     -1.196139    0.027620   -0.373076
  C     -0.186342    0.886491    0.345744
  C     -1.937891   -0.949001    0.188697
  H     -0.194995    0.643920    1.426006
  H     -0.489368    1.948720    0.253171
  H     -2.652381   -1.537720   -0.398154
  H     -1.310567    0.223715   -1.451664
  H     -1.853655   -1.185361    1.257839
  H      1.233131   -1.445258   -0.446792
  C      1.849693   -0.659217    0.023406
  C      1.249767    0.734862   -0.210996
  H      1.894190    1.501426    0.259307
  H      1.242954    0.961225   -1.295330
  H      2.869863   -0.731835   -0.392158
  H      1.909474   -0.887997    1.103547
   15
 TRAJECTORY GEOMETRY    -196.251107
  C     -1.193738    0.022561   -0.373786
  C     -0.186058    0.883089    0.346095
  C     -1.945325   -0.945254    0.190128
  H     -0.195284    0.640273    1.426293
  H     -0.491880    1.944607    0.253747
  H     -2.658950   -1.534328   -0.397391
  H     -1.299407    0.211169   -1.454615
  H     -1.870246   -1.173796    1.261617
  H      1.239889   -1.443176   -0.452109
  C      1.853961   -0.656980    0.021105
  C      1.250713    0.736252   -0.209684
  H      1.892983    1.503073    0.263109
  H      1.244155    0.965585   -1.293405
  H      2.874711   -0.725726   -0.393647
  H      1.913182   -0.889002    1.100565
   15
 TRAJECTORY GEOMETRY    -196.251116
  C     -1.191546    0.017606   -0.374309
  C     -0.185732    0.879614    0.346548
  C     -1.952920   -0.941520    0.191307
  H     -0.195305    0.636408    1.426670
  H     -0.494272    1.940455    0.254628
  H     -2.665720   -1.530762   -0.397088
  H     -1.288694    0.198950   -1.457195
  H     -1.886983   -1.162611    1.264995
  H      1.246974   -1.441361   -0.456630
  C      1.858599   -0.654668    0.018969
  C      1.251644    0.737501   -0.208570
  H      1.891760    1.504822    0.266331
  H      1.245058    0.969472   -1.291737
  H      2.879766   -0.719560   -0.395460
  H      1.917921   -0.889422    1.097839
   15
 TRAJECTORY GEOMETRY    -196.251122
  C     -1.189788    0.012900   -0.374799
  C     -0.185354    0.875772    0.347040
  C     -1.960617   -0.937745    0.192312
  H     -0.195073    0.631811    1.426989
  H     -0.496452    1.936033    0.256055
  H     -2.673190   -1.526598   -0.396716
  H     -1.279241    0.187829   -1.459422
  H     -1.902930   -1.152052    1.267821
  H      1.254968   -1.439866   -0.460434
  C      1.863843   -0.652178    0.017099
  C      1.252506    0.738523   -0.207682
  H      1.890277    1.506801    0.268816
  H      1.245581    0.972636   -1.290396
  H      2.885344   -0.712876   -0.397142
  H      1.923565   -0.889133    1.095447
   15
 TRAJECTORY GEOMETRY    -196.251126
  C     -1.187595    0.007887   -0.375196
  C     -0.184911    0.872051    0.347654
  C     -1.968098   -0.934014    0.193245
  H     -0.194730    0.627447    1.427472
  H     -0.498762    1.931627    0.257386
  H     -2.679917   -1.522851   -0.396731
  H     -1.268777    0.175790   -1.461603
  H     -1.919387   -1.140952    1.270616
  H      1.262179   -1.438087   -0.464455
  C      1.868673   -0.649733    0.015034
  C      1.253380    0.739701   -0.206739
  H      1.888998    1.508699    0.271494
  H      1.246044    0.976129   -1.288953
  H      2.890406   -0.706591   -0.399137
  H      1.928822   -0.889082    1.092836
   15
 TRAJECTORY GEOMETRY    -196.251127
  C     -1.185350    0.002736   -0.375665
  C     -0.184549    0.868433    0.348032
  C     -1.975360   -0.930278    0.194314
  H     -0.194804    0.623551    1.427774
  H     -0.501304    1.927260    0.258218
  H     -2.686516   -1.519366   -0.396169
  H     -1.258107    0.163107   -1.463807
  H     -1.935158   -1.129646    1.273510
  H      1.269755   -1.436214   -0.469572
  C      1.873393   -0.647391    0.012757
  C      1.254321    0.740932   -0.205503
  H      1.887705    1.510331    0.275038
  H      1.247167    0.980274   -1.287099
  H      2.895701   -0.699955   -0.400656
  H      1.933309   -0.889769    1.089866
   15
 TRAJECTORY GEOMETRY    -196.251127
  C     -1.185331    0.002657   -0.375700
  C     -0.184564    0.868412    0.348063
  C     -1.975402   -0.930262    0.194330
  H     -0.194756    0.623527    1.427804
  H     -0.501147    1.927280    0.258135
  H     -2.686573   -1.519335   -0.396155
  H     -1.258225    0.163147   -1.463834
  H     -1.935543   -1.129323    1.273573
  H      1.269765   -1.436040   -0.469761
  C      1.873467   -0.647349    0.012738
  C      1.254350    0.740925   -0.205489
  H      1.887577    1.510392    0.275123
  H      1.247082    0.980235   -1.287084
  H      2.895755   -0.699981   -0.400678
  H      1.933259   -0.889868    1.089831
