# Supplementary material for: Constrained Structure Minimizations on Hyperspheres for Minimum Energy Path Following
Source: J Chem Inf Model. 2025 Apr 1;65(7):3488–501. doi: 10.1021/acs.jcim.4c02351 (PMC12004539; doi:10.1021/acs.jcim.4c02351)
Supplement: Supplementary file 1 — ci4c02351_si_001.zip [file ci4c02351_si_001.zip › data_availability/rxn11/outputs/TS/rxn11-TS.out]

 Executing /usr/local/deMon/6.2.4/object.mpi/deMon.6.2.4.mpi.

node11
node11
node11
node11
node11
node11
node11
node11
node11
node11
node11
node11
node11
node11
node11
node11
node11
node11
node11
node11
node11
node11
node11
node11
(node11:0,1,2,3,4,5,6,7,8,9,10,11,12,13,14,15,16,17,18,19,20,21,22,23)

real	0m29.450s
user	9m34.019s
sys	2m10.645s
6.7M	.
 ******************************************************************************
 ******************************************************************************
 ***                                                                        ***
 ***                              PROGRAM deMon2k                           ***
 ***                                                                        ***
 ***                        (VERSION 6.2.4, Sep. 2023)                      ***
 ***                                                                        ***
 ***     COPYRIGHT (C) BY THE INTERNATIONAL DEMON DEVELOPERS COMMUNITY      ***
 ***                                                                        ***
 ***  AUTHORS: A.M. Koster, G. Geudtner, A. Alvarez-Ibarra, M.C. Amirani,   ***
 ***           P. Calaminici, A.A.M. Carranza, M.E. Casida, J. Carmona-     ***
 ***           Espindola, J. Cuny, F.A. Delesma, R. Delgado-Venegas, V.D.   ***
 ***           Dominguez, R. Flores-Moreno, G.U. Gamboa, A. Goursot, T.     ***
 ***           Heine, K. Hermann, A. Ipatov, F. Janetzko, A. de la Lande,   ***
 ***           F. Louisnard, J. Martin del Campo, N. Pedroza Montero, L.G.  ***
 ***           M. Pettersson, D. Mejia-Rodriguez, J. Reveles, J. Vasquez-   ***
 ***           Perez, A. Vela, B. Zuniga-Gutierrez and D.R. Salahub         ***
 ***                                                                        ***
 ******************************************************************************
 ******************************************************************************
                                                                                

 FIRST TIMING           DATE: TUE DEC 05 16:22:13 2023  TOTAL TIME:       0.070
                                                                                

 INITIALIZATION                   STEP TIME:     0.032  TOTAL TIME:       0.103

 ******************************************************************************

 OPT TS-RNX10

 ******************************************************************************

 
 *** MOLECULAR SIMULATION DATA ***
 
 MOLECULAR CHARGE: 0
 NUMBER OF ATOMS: 15
 MOLECULAR SIMULATION TYPE: QM ONLY
 
 *** MOLECULAR QM DATA ***
 
 MULTIPLICITY: 1
 NUMBER OF QM ATOMS: 15
 NUMBER OF ELECTRONS: 40
 
 *** SCF OPTIONS ***
 
 SCF THEORY: RESTRICTED KOHN-SHAM (RKS)
 DIAGONALIZER: RS
 START GUESS: HUECKEL DENSITY
 SCF TOLERANCE: 0.100E-08
 SCF/SCP TOLERANCE WILL BE TIGHTEN
 POTENTIAL DENSITY: FITTED DENSITY
 NUMBER OF SCF ITERATIONS: 1000
 DIIS ACCELERATION: ON
 XC-POTENTIAL: PBE96 - PBE
 GRID TECHNIQUE: ADAPTIVE
 GRID PRUNING: ON
 GRID METHOD: DIRECT
 GRID GENERATING FUNCTION: SCF
 GRID TOLERANCE: 0.100E-04
 ATOMIC WEIGHT FUNCTION: BECKE SCREENED
 RADIAL QUADRATURE TYPE: GAUSS-CHEBYSHEV
 SCF METHODE: DIRECT & DOUBLE ASYMPTOTIC EXPANSION
 FREEZE AUXILIARY FUNCTIONS: OFF
 ANALYTICAL FIT SOLVER: DIAGONAL SVD
 SVD THRESHOLD: 0.100E-05
 SCF SCREENING: 0.250E-11
 SYMMETRY USE: NONE
 ROTATION OF THE ANGULAR GRIDS: ON
 SCF PRINTING UNTIL CYCLE 0
 SPHERICAL ORBITALS WILL BE USED
 
 *** GEOMETRY OPTIMIZATION OPTIONS ***
 
 NUMBER OF OPTIMIZATION STEPS: 200
 MAXIMUM OPTIMIZATION STEP: 0.300
 OPTMIZATION TOLERANCE: 0.100E-04
 COORDINATE SYSTEM: INTERNAL REDUNDANT
 TRANSITION STATE SEARCH
 FOLLOWING LOWEST MODE OF HESSIAN
 HESSIAN UPDATE: POWELL
 STEP TYPE: LEVENBERG-MARQUARDT
 THE START HESSIAN IS ANALYTICALLY CALCULATED
 NO WEIGHT DERIVATIVES WILL BE USED
 
 *** ACTIVATED INTERFACE PORTS ***
 
 FILE deMon.mol WILL BE WRITTEN
 
 
 *** GEOMETRY ***


 ORIGINAL INPUT ORIENTATION IN ANGSTROM

  NO.  ATOM        X              Y              Z        Z-ATOM   MASS

    1  C         1.246404       0.431752       0.375439       6    12.011
    2  C         1.342646      -0.935268      -0.067167       6    12.011
    3  C         0.383647       1.290795      -0.303964       6    12.011
    4  H         1.953949      -1.622395       0.535395       1     1.008
    5  C        -1.504967       0.372530       0.075855       6    12.011
    6  C        -1.411272      -1.027253      -0.041249       6    12.011
    7  H         1.483497      -1.090075      -1.149438       1     1.008
    8  H         1.497639       0.662083       1.420890       1     1.008
    9  H        -1.566595      -1.656741       0.843748       1     1.008
   10  H         0.127023      -1.254784       0.016708       1     1.008
   11  H        -1.634245      -1.504331      -1.004070       1     1.008
   12  H        -1.934263       0.952036      -0.748983       1     1.008
   13  H         0.272561       1.172067      -1.389399       1     1.008
   14  H        -1.669682       0.810127       1.067207       1     1.008
   15  H         0.210836       2.309045       0.065289       1     1.008


 GENERATED Z-MATRIX IN ANGSTROM

  NO.  ATOM     NB    RAB     NC    THABC    ND    PHABCD  NCODE Z-ATOM   MASS

    1  C                                                            6    12.011
    2  C         1    1.3942                                        6    12.011
    3  C         1    1.4401    2  118.4543                  RAD    6    12.011
    4  H         2    1.0968    1  120.3606    3  173.9611   RAD    1     1.008
    5  H         2    1.0975    1  118.5481    3  -35.6493   RAD    1     1.008
    6  H         3    1.0995    1  117.5129    2 -174.4000   RAD    1     1.008
    7  H         1    1.0996    2  118.3995    3 -155.2563   RAD    1     1.008
    8  H         3    1.1023    1  116.3339    2   48.2984   RAD    1     1.008
    9  H         3    1.2597    1   98.9641    2  -56.2364   RAD    1     1.008
   10  C         9    1.5561    3  156.1190    1   32.8651   RAD    6    12.011
   11  C        10    1.4078    9  102.0099    3  -19.7424   RAD    6    12.011
   12  H        11    1.0957   10  119.2981    9  117.2736   RAD    1     1.008
   13  H        11    1.0961   10  118.8292    9  -94.8809   RAD    1     1.008
   14  H        10    1.0971    9   91.4907    3 -140.4565   RAD    1     1.008
   15  H        10    1.0974    9   99.7857    3  103.4071   RAD    1     1.008


 GENERATED Z-MATRIX ORIENTATION IN ANGSTROM

  NO.  ATOM        X            Y            Z      Z-ATOM   MASS   TYPE OPTXYZ

    1  C         0.000000     0.000000     0.000000     6    12.011  QM       
    2  C         0.000000     0.000000     1.394236     6    12.011  QM       
    3  C         1.266138     0.000000    -0.686150     6    12.011  QM       
    4  H        -0.941163     0.099567     1.948620     1     1.008  QM       
    5  H         0.783428    -0.561900     1.918749     1     1.008  QM       
    6  H         1.250290     0.095159    -1.781417     1     1.008  QM       
    7  H        -0.878468     0.404863    -0.522991     1     1.008  QM       
    8  H         2.009196    -0.737606    -0.341307     1     1.008  QM       
    9  H         1.768205     1.034452    -0.171657     1     1.008  QM       
   10  C         2.033011     2.081452     0.948677     6    12.011  QM       
   11  C         0.941523     1.869037     1.812053     6    12.011  QM       
   12  H         1.126831     1.528091     2.836698     1     1.008  QM       
   13  H         0.049548     2.496206     1.700519     1     1.008  QM       
   14  H         1.999673     2.905935     0.225685     1     1.008  QM       
   15  H         3.037462     1.769483     1.261884     1     1.008  QM       


 
 
 *** ERI STATISTIC ***
 
 Est. Integrated ERIs: 5461505
 Est. Asymptotic ERIS: 0
                                                                                

 INPUT                            STEP TIME:     0.069  TOTAL TIME:       0.172
 
 *** THE GENERATED Z-MATRIX ORIENTATION IS USED ***
 
 POINT GROUP: C1
 
 GROUP ORDER: 1


 STANDARD ORIENTATION IN ANGSTROM

  NO.  ATOM        X              Y              Z        Z-ATOM   MASS   TYPE

    1  C        -1.313196      -0.240401       0.337624       6    12.011  QM
    2  C        -0.554684      -1.228450      -0.288723       6    12.011  QM
    3  C        -1.206044       1.113569      -0.141117       6    12.011  QM
    4  H        -0.535697      -2.249632       0.111116       1     1.008  QM
    5  H        -0.392559      -1.157476      -1.371905       1     1.008  QM
    6  H        -1.736707       1.894845       0.421840       1     1.008  QM
    7  H        -1.628078      -0.403920       1.378417       1     1.008  QM
    8  H        -1.288475       1.254740      -1.231250       1     1.008  QM
    9  H         0.038510       1.266507      -0.020458       1     1.008  QM
   10  C         1.532025       0.829609      -0.016441       6    12.011  QM
   11  C         1.428598      -0.565881       0.137810       6    12.011  QM
   12  H         1.801206      -1.222190      -0.656484       1     1.008  QM
   13  H         1.498804      -0.992967       1.144820       1     1.008  QM
   14  H         1.743050       1.457377       0.858188       1     1.008  QM
   15  H         1.850099       1.243713      -0.981683       1     1.008  QM
                                                                                

 SYMMETRY ANALYSIS                STEP TIME:     0.000  TOTAL TIME:       0.175
 
 NUMBER OF TB ORBITALS: 35
                                                                                

 START GUESS                      STEP TIME:     1.133  TOTAL TIME:       1.309
 
 
 GENERAL BASIS SET: (DZVP-GGA)
 
 NUMBER OF SHELLS: 60
 NUMBER OF ORBITALS: 125
 NUMBER OF PRIMITIVE GAUSSIAN EXPONENTS: 135
 
 
 GENERAL AUXIS SET: (GEN-A2*)
 
 NUMBER OF AUXILIARY FUNCTION SETS: 75
 NUMBER OF AUXILIARY FUNCTION SHELLS: 175
 NUMBER OF AUXILIARY FUNCTION: 685
 
 
 
 *** WARNING IN INVCDERI ***
 
 *** 23 COULOMB EIGENVALUES ARE QUENCHED ***
                                                                                

 MPI AUXILIARY FUNCTION FIT       STEP TIME:     0.121  TOTAL TIME:       1.439  
                                                                                

 CORE INTEGRALS                   STEP TIME:     0.137  TOTAL TIME:       1.448
                                                                                

 NULLSPACE                        STEP TIME:     0.008  TOTAL TIME:       1.464
                                                                                

 ADAPTIVE GRID GENERATION         STEP TIME:     0.087  TOTAL TIME:       1.586

 CYCLE:    1    EUPPER =     -339.102015459248    CDMIX =        0.300000000000
 CYCLE:    1    ELOWER =     -596.619299729574    SHIFT =        0.000000000000
 CYCLE:    1    EXC    =      -29.565229716171    ERCDC =       18.072199535097
 CYCLE:    1    ETOTAL =     -368.667245175419    ERROR =      257.517284270326

 CYCLE:    2    EUPPER =     -337.521158533870    CDMIX =        0.300000000000
 CYCLE:    2    ELOWER =     -338.548631159553    SHIFT =        0.000000000000
 CYCLE:    2    EXC    =      -30.078598539784    ERCDC =        0.713509169074
 CYCLE:    2    ETOTAL =     -367.599757073654    ERROR =        1.027472625683

 CYCLE:    3    EUPPER =     -338.421792266444    CDMIX =        0.300000000000
 CYCLE:    3    ELOWER =     -338.585452738594    SHIFT =        0.000000000000
 CYCLE:    3    EXC    =      -30.314840136294    ERCDC =        0.262689427323
 CYCLE:    3    ETOTAL =     -368.736632402738    ERROR =        0.163660472150

 CYCLE:    4    EUPPER =     -338.644864537589    CDMIX =        0.300000000000
 CYCLE:    4    ELOWER =     -338.688478174910    SHIFT =        0.000000000000
 CYCLE:    4    EXC    =      -30.432346236183    ERCDC =        0.098830473565
 CYCLE:    4    ETOTAL =     -369.077210773771    ERROR =        0.043613637321

 CYCLE:    5    EUPPER =     -338.714359363859    CDMIX =        0.300000000000
 CYCLE:    5    ELOWER =     -338.730454004935    SHIFT =        0.000000000000
 CYCLE:    5    EXC    =      -30.497658286862    ERCDC =        0.050066290916
 CYCLE:    5    ETOTAL =     -369.212017650721    ERROR =        0.016094641076

 CYCLE:    6    EUPPER =     -338.741117475837    CDMIX =        0.300000000000
 CYCLE:    6    ELOWER =     -338.747573324709    SHIFT =        0.000000000000
 CYCLE:    6    EXC    =      -30.536659899205    ERCDC =        0.031856354611
 CYCLE:    6    ETOTAL =     -369.277777375042    ERROR =        0.006455848872

 CYCLE:    7    EUPPER =     -338.753556664960    CDMIX =        0.300000000000
 CYCLE:    7    ELOWER =     -338.756194638089    SHIFT =        0.000000000000
 CYCLE:    7    EXC    =      -30.560745488745    ERCDC =        0.020285242932
 CYCLE:    7    ETOTAL =     -369.314302153705    ERROR =        0.002637973129

 CYCLE:    8    EUPPER =     -338.760162891427    CDMIX =        0.300000000000
 CYCLE:    8    ELOWER =     -338.761248515761    SHIFT =        0.000000000000
 CYCLE:    8    EXC    =      -30.600500672676    EDIIS =        0.012913708696
 CYCLE:    8    ETOTAL =     -369.360663564103    ERROR =        0.001085624333

 CYCLE:    9    EUPPER =     -338.768203859934    CDMIX =        0.300000000000
 CYCLE:    9    ELOWER =     -338.768209933655    SHIFT =        0.000000000000
 CYCLE:    9    EXC    =      -30.602027429353    EDIIS =        0.001515756055
 CYCLE:    9    ETOTAL =     -369.370231289287    ERROR =        0.000006073721

 CYCLE:   10    EUPPER =     -338.770441553393    CDMIX =        0.300000000000
 CYCLE:   10    ELOWER =     -338.770442366205    SHIFT =        0.000000000000
 CYCLE:   10    EXC    =      -30.601795488209    EDIIS =        0.000818580159
 CYCLE:   10    ETOTAL =     -369.372237041602    ERROR =        0.000000812812

 CYCLE:   11    EUPPER =     -338.769948197652    CDMIX =        0.300000000000
 CYCLE:   11    ELOWER =     -338.769948333872    SHIFT =        0.000000000000
 CYCLE:   11    EXC    =      -30.601762502764    EDIIS =        0.000308026016
 CYCLE:   11    ETOTAL =     -369.371710700415    ERROR =        0.000000136220

 CYCLE:   12    EUPPER =     -338.769887392803    CDMIX =        0.300000000000
 CYCLE:   12    ELOWER =     -338.769887428333    SHIFT =        0.000000000000
 CYCLE:   12    EXC    =      -30.601780830256    EDIIS =        0.000176524938
 CYCLE:   12    ETOTAL =     -369.371668223059    ERROR =        0.000000035529

 CYCLE:   13    EUPPER =     -338.769924987601    CDMIX =        0.300000000000
 CYCLE:   13    ELOWER =     -338.769924988081    SHIFT =        0.000000000000
 CYCLE:   13    EXC    =      -30.601778162295    EDIIS =        0.000015034899
 CYCLE:   13    ETOTAL =     -369.371703149896    ERROR =        0.000000000480

 CYCLE:   14    EUPPER =     -338.769925156898    CDMIX =        0.300000000000
 CYCLE:   14    ELOWER =     -338.769925157035    SHIFT =        0.000000000000
 CYCLE:   14    EXC    =      -30.601774703791    EDIIS =        0.000008702159
 CYCLE:   14    ETOTAL =     -369.371699860690    ERROR =        0.000000000137

 CYCLE:   15    EUPPER =     -338.769917507921    CDMIX =        0.300000000000
 CYCLE:   15    ELOWER =     -338.769917508000    SHIFT =        0.000000000000
 CYCLE:   15    EXC    =      -30.601778189743    EDIIS =        0.000009307275
 CYCLE:   15    ETOTAL =     -369.371695697664    ERROR =        0.000000000079

 CYCLE:   16    EUPPER =     -338.769922876544    CDMIX =        0.300000000000
 CYCLE:   16    ELOWER =     -338.769922876601    SHIFT =        0.000000000000
 CYCLE:   16    EXC    =      -30.601778720282    EDIIS =        0.000006559475
 CYCLE:   16    ETOTAL =     -369.371701596826    ERROR =        0.000000000057

 CYCLE:   17    EUPPER =     -338.769924038860    CDMIX =        0.300000000000
 CYCLE:   17    ELOWER =     -338.769924038880    SHIFT =        0.000000000000
 CYCLE:   17    EXC    =      -30.601775593766    EDIIS =        0.000004517994
 CYCLE:   17    ETOTAL =     -369.371699632626    ERROR =        0.000000000020

 CYCLE:   18    EUPPER =     -338.769919195804    CDMIX =        0.300000000000
 CYCLE:   18    ELOWER =     -338.769919195821    SHIFT =        0.000000000000
 CYCLE:   18    EXC    =      -30.601777684709    EDIIS =        0.000003588009
 CYCLE:   18    ETOTAL =     -369.371696880514    ERROR =        0.000000000016

 CYCLE:   19    EUPPER =     -338.769922358773    CDMIX =        0.200000000000
 CYCLE:   19    ELOWER =     -338.769922358802    SHIFT =        0.000000000000
 CYCLE:   19    EXC    =      -30.601778761694    EDIIS =        0.000005058891
 CYCLE:   19    ETOTAL =     -369.371701120467    ERROR =        0.000000000029

 CYCLE:   20    EUPPER =     -338.769924017730    CDMIX =        0.133333333333
 CYCLE:   20    ELOWER =     -338.769924017761    SHIFT =        0.000000000000
 CYCLE:   20    EXC    =      -30.601776081712    EDIIS =        0.000006146027
 CYCLE:   20    ETOTAL =     -369.371700099442    ERROR =        0.000000000032

 CYCLE:   21    EUPPER =     -338.769919924581    CDMIX =        0.133333333333
 CYCLE:   21    ELOWER =     -338.769919924592    SHIFT =        0.000000000000
 CYCLE:   21    EXC    =      -30.601778088149    EDIIS =        0.000003194565
 CYCLE:   21    ETOTAL =     -369.371698012730    ERROR =        0.000000000011

 CYCLE:   22    EUPPER =     -338.769922960511    CDMIX =        0.100000000000
 CYCLE:   22    ELOWER =     -338.769922960558    SHIFT =        0.000000000000
 CYCLE:   22    EXC    =      -30.601778454175    EDIIS =        0.000007097295
 CYCLE:   22    ETOTAL =     -369.371701414686    ERROR =        0.000000000046

 CYCLE:   23    EUPPER =     -338.769923567786    CDMIX =        0.100000000000
 CYCLE:   23    ELOWER =     -338.769923567803    SHIFT =        0.000000000000
 CYCLE:   23    EXC    =      -30.601775895145    EDIIS =        0.000004602033
 CYCLE:   23    ETOTAL =     -369.371699462931    ERROR =        0.000000000018

 CYCLE:   24    EUPPER =     -338.769919643651    CDMIX =        0.100000000000
 CYCLE:   24    ELOWER =     -338.769919643666    SHIFT =        0.000000000000
 CYCLE:   24    EXC    =      -30.601777735098    EDIIS =        0.000003218945
 CYCLE:   24    ETOTAL =     -369.371697378750    ERROR =        0.000000000015

 CYCLE:   25    EUPPER =     -338.769922402780    CDMIX =        0.100000000000
 CYCLE:   25    ELOWER =     -338.769922402810    SHIFT =        0.000000000000
 CYCLE:   25    EXC    =      -30.601778579162    EDIIS =        0.000005647177
 CYCLE:   25    ETOTAL =     -369.371700981942    ERROR =        0.000000000030

 CYCLE:   26    EUPPER =     -338.769923766684    CDMIX =        0.100000000000
 CYCLE:   26    ELOWER =     -338.769923766723    SHIFT =        0.000000000000
 CYCLE:   26    EXC    =      -30.601776208892    EDIIS =        0.000006595683
 CYCLE:   26    ETOTAL =     -369.371699975576    ERROR =        0.000000000038

 CYCLE:   27    EUPPER =     -338.769920156397    CDMIX =        0.100000000000
 CYCLE:   27    ELOWER =     -338.769920156417    SHIFT =        0.000000000000
 CYCLE:   27    EXC    =      -30.601777745259    EDIIS =        0.000003826626
 CYCLE:   27    ETOTAL =     -369.371697901657    ERROR =        0.000000000020

 CYCLE:   28    EUPPER =     -338.769922363732    CDMIX =        0.100000000000
 CYCLE:   28    ELOWER =     -338.769922363804    SHIFT =        0.000000000000
 CYCLE:   28    EXC    =      -30.601778429673    EDIIS =        0.000008641450
 CYCLE:   28    ETOTAL =     -369.371700793404    ERROR =        0.000000000072

 CYCLE:   29    EUPPER =     -338.769923514124    CDMIX =        0.100000000000
 CYCLE:   29    ELOWER =     -338.769923514165    SHIFT =        0.000000000000
 CYCLE:   29    EXC    =      -30.601778160598    ERCDC =        0.000006531661
 CYCLE:   29    ETOTAL =     -369.371701674722    ERROR =        0.000000000041

 CYCLE:   30    EUPPER =     -338.769923101060    CDMIX =        0.100000000000
 CYCLE:   30    ELOWER =     -338.769923101077    SHIFT =        0.000000000000
 CYCLE:   30    EXC    =      -30.601777959738    ERCDC =        0.000004211279
 CYCLE:   30    ETOTAL =     -369.371701060798    ERROR =        0.000000000017

 CYCLE:   31    EUPPER =     -338.769922793256    CDMIX =        0.100000000000
 CYCLE:   31    ELOWER =     -338.769922793264    SHIFT =        0.000000000000
 CYCLE:   31    EXC    =      -30.601777809746    ERCDC =        0.000002744252
 CYCLE:   31    ETOTAL =     -369.371700603002    ERROR =        0.000000000008

 CYCLE:   32    EUPPER =     -338.769922563663    CDMIX =        0.100000000000
 CYCLE:   32    ELOWER =     -338.769922563667    SHIFT =        0.000000000000
 CYCLE:   32    EXC    =      -30.601777697712    ERCDC =        0.000001808511
 CYCLE:   32    ETOTAL =     -369.371700261375    ERROR =        0.000000000004

 CYCLE:   33    EUPPER =     -338.769922392288    CDMIX =        0.100000000000
 CYCLE:   33    ELOWER =     -338.769922392290    SHIFT =        0.000000000000
 CYCLE:   33    EXC    =      -30.601777614020    ERCDC =        0.000001205846
 CYCLE:   33    ETOTAL =     -369.371700006308    ERROR =        0.000000000002

 CYCLE:   34    EUPPER =     -338.769922264309    CDMIX =        0.100000000000
 CYCLE:   34    ELOWER =     -338.769922264310    SHIFT =        0.000000000000
 CYCLE:   34    EXC    =      -30.601777551494    ERCDC =        0.000000815309
 CYCLE:   34    ETOTAL =     -369.371699815803    ERROR =        0.000000000002

 CYCLE:   35    EUPPER =     -338.769922168707    CDMIX =        0.100000000000
 CYCLE:   35    ELOWER =     -338.769922168708    SHIFT =        0.000000000000
 CYCLE:   35    EXC    =      -30.601777084368    ERCDC =        0.000000647643
 CYCLE:   35    ETOTAL =     -369.371699253075    ERROR =        0.000000000001
 
 *** SCF CONVERGED ***
 
 
 RANDOMIZED SCF GRID GENERATED IN 24 CYCLES
 

 ELECTRONIC CORE ENERGY      =       -605.711479826
 ELECTRONIC COULOMB ENERGY   =        266.941491485
 ELECTRONIC HARTREE ENERGY   =       -338.769988341

 EXCHANGE ENERGY             =        -29.322583058
 CORRELATION ENERGY          =         -1.278848376
 EXCHANGE-CORRELATION ENERGY =        -30.601431434

 ELECTRONIC SCF ENERGY       =       -369.371419775
 NUCLEAR-REPULSION ENERGY    =        173.199148935
 TOTAL SCF ENERGY            =       -196.172270840
                                                                                

 SCF ITERATION                    STEP TIME:     3.923  TOTAL TIME:       6.203
 
 
 
 ***************************************
 *** MOLECULAR GEOMETRY OPTIMIZATION ***
 ***************************************
 
 NUMBER OF REDUNDANT VARIABLES: 59
 NUMBER OF PRIMITIVE COORDINATES: 59
 
 *** ACTIVE DEGREES OF FREEDOM: 39 ***
                                                                                

 I/O MPGMAS INTERCOMM             STEP TIME:     0.018  TOTAL TIME:       9.356
                                                                                

 I/O GRK INTERCOMM                STEP TIME:     0.025  TOTAL TIME:      12.187
 
 *** LINEAR RESPONSE LOOP ***
 
 ATOM:    1
 
 
 ATOM:    2
 
 
 ATOM:    3
 
 
 ATOM:    4
 
 
 ATOM:    5
 
 
 ATOM:    6
 
 
 ATOM:    7
 
 
 ATOM:    8
 
 
 ATOM:    9
 
 
 ATOM:   10
 
 
 ATOM:   11
 
 
 ATOM:   12
 
 
 ATOM:   13
 
 
 ATOM:   14
 
 
 ATOM:   15
 
 
 THE START HESSIAN WAS CALCULATED
 
 
 *** ENTERING OPTIMIZATION CYCLE: 1 ***
 
 
 RMSQ FORCE :   0.0020895  MAXIMUM :   0.0000100  CONVERGED : NO
 MAX FORCE  :   0.0126673  MAXIMUM :   0.0000150  CONVERGED : NO
 
 LAMBDA ITERATION CONVERGED IN 8 CYCLES
 
 
 Z-MATRIX VARIABLES OF OPTIMIZATION CYCLE 1 IN ANGSTROM
 
 R1              1.397821
 R2              1.436075
 R3              1.097309
 R4              1.097713
 R5              1.099368
 R6              1.099782
 R7              1.102168
 R8              1.273758
 R9              1.533005
 R10             1.413028
 R11             1.095935
 R12             1.095960
 R13             1.097627
 R14             1.097555
 A1            118.415309
 A2            120.063859
 A3            118.299648
 A4            117.797266
 A5            118.328943
 A6            116.572117
 A7             98.505837
 A8            156.360759
 A9            102.177466
 A10           118.923636
 A11           118.612266
 A12            92.100525
 A13           100.098994
 D1            174.258201
 D2            -36.892697
 D3           -174.218376
 D4           -154.753180
 D5             47.543899
 D6            -56.657252
 D7             33.325700
 D8            -18.283452
 D9            116.903709
 D10           -96.483577
 D11          -138.953599
 D12           104.929795


 COORDINATES OF OPTIMIZATION STEP 1 IN ANGSTROM

  NO.  ATOM        X              Y              Z        Z-ATOM   MASS   TYPE

    1  C         0.000000       0.000000       0.000000       6    12.011  QM
    2  C         0.000000       0.000000       1.397821       6    12.011  QM
    3  C         1.263058       0.000000      -0.683369       6    12.011  QM
    4  H        -0.944921       0.095012       1.947534       1     1.008  QM
    5  H         0.772981      -0.580217       1.918228       1     1.008  QM
    6  H         1.253554       0.097967      -1.778322       1     1.008  QM
    7  H        -0.875599       0.412900      -0.521883       1     1.008  QM
    8  H         2.013325      -0.727280      -0.332742       1     1.008  QM
    9  H         1.758254       1.052390      -0.164028       1     1.008  QM
   10  C         2.011579       2.090533       0.935150       6    12.011  QM
   11  C         0.942595       1.847551       1.826712       6    12.011  QM
   12  H         1.167656       1.507286       2.843885       1     1.008  QM
   13  H         0.043201       2.469049       1.749520       1     1.008  QM
   14  H         1.939808       2.922143       0.222368       1     1.008  QM
   15  H         3.031758       1.813390       1.230200       1     1.008  QM


 
 NEW SCF-ENERGY CALCULATED IN 27 CYCLES
 

 TOTAL ENERGY    =       -196.172234882
                                                                                

 OPTIMIZATION CYCLE               STEP TIME:    16.684  TOTAL TIME:      22.903
 
 *** ENTERING OPTIMIZATION CYCLE: 2 ***
 
 
 RMSQ FORCE :   0.0000903  MAXIMUM :   0.0000100  CONVERGED : NO
 MAX FORCE  :   0.0002899  MAXIMUM :   0.0000150  CONVERGED : NO
 RMSQ DR    :   0.0160128  MAXIMUM :   0.0000400  CONVERGED : NO
 MAX DR     :   0.0502221  MAXIMUM :   0.0000600  CONVERGED : NO
 
 
 
 Z-MATRIX VARIABLES OF OPTIMIZATION CYCLE 2 IN ANGSTROM
 
 R1              1.397730
 R2              1.435522
 R3              1.097273
 R4              1.097700
 R5              1.099290
 R6              1.099812
 R7              1.102265
 R8              1.277209
 R9              1.527466
 R10             1.413358
 R11             1.095943
 R12             1.095811
 R13             1.097724
 R14             1.097580
 A1            118.462102
 A2            120.092801
 A3            118.360141
 A4            117.859928
 A5            118.268138
 A6            116.544692
 A7             98.574021
 A8            156.741668
 A9            102.417612
 A10           118.885722
 A11           118.725574
 A12            92.386450
 A13            99.914603
 D1            174.276193
 D2            -36.594183
 D3           -174.047854
 D4           -154.723872
 D5             47.599355
 D6            -56.388369
 D7             29.407039
 D8            -13.529026
 D9            115.316998
 D10           -97.785294
 D11          -134.183587
 D12           109.715172


 COORDINATES OF OPTIMIZATION STEP 2 IN ANGSTROM

  NO.  ATOM        X              Y              Z        Z-ATOM   MASS   TYPE

    1  C         0.000000       0.000000       0.000000       6    12.011  QM
    2  C         0.000000       0.000000       1.397730       6    12.011  QM
    3  C         1.262014       0.000000      -0.684137       6    12.011  QM
    4  H        -0.944643       0.094684       1.947905       1     1.008  QM
    5  H         0.775542      -0.575846       1.919151       1     1.008  QM
    6  H         1.252958       0.100781      -1.778760       1     1.008  QM
    7  H        -0.875911       0.413595      -0.520869       1     1.008  QM
    8  H         2.011958      -0.728162      -0.334347       1     1.008  QM
    9  H         1.762595       1.051783      -0.160274       1     1.008  QM
   10  C         1.994045       2.108730       0.917895       6    12.011  QM
   11  C         0.937983       1.856282       1.822652       6    12.011  QM
   12  H         1.179005       1.513996       2.835490       1     1.008  QM
   13  H         0.031323       2.468304       1.757858       1     1.008  QM
   14  H         1.897727       2.931082       0.197162       1     1.008  QM
   15  H         3.022812       1.860062       1.208557       1     1.008  QM


 
 NEW SCF-ENERGY CALCULATED IN 23 CYCLES
 

 TOTAL ENERGY    =       -196.172250599
                                                                                

 OPTIMIZATION CYCLE               STEP TIME:     2.223  TOTAL TIME:      25.125
 
 *** ENTERING OPTIMIZATION CYCLE: 3 ***
 
 
 RMSQ FORCE :   0.0001241  MAXIMUM :   0.0000100  CONVERGED : NO
 MAX FORCE  :   0.0005395  MAXIMUM :   0.0000150  CONVERGED : NO
 RMSQ DR    :   0.0311663  MAXIMUM :   0.0000400  CONVERGED : NO
 MAX DR     :   0.1795271  MAXIMUM :   0.0000600  CONVERGED : NO
 
 
 
 Z-MATRIX VARIABLES OF OPTIMIZATION CYCLE 3 IN ANGSTROM
 
 R1              1.397754
 R2              1.435437
 R3              1.097271
 R4              1.097674
 R5              1.099295
 R6              1.099814
 R7              1.102198
 R8              1.277360
 R9              1.526684
 R10             1.413369
 R11             1.095922
 R12             1.095821
 R13             1.097750
 R14             1.097565
 A1            118.454819
 A2            120.087613
 A3            118.347364
 A4            117.877295
 A5            118.283021
 A6            116.566077
 A7             98.476970
 A8            156.596436
 A9            102.390614
 A10           118.891846
 A11           118.719429
 A12            92.362164
 A13            99.979460
 D1            174.201683
 D2            -36.711827
 D3           -174.273964
 D4           -154.704040
 D5             47.288260
 D6            -56.705810
 D7             31.008439
 D8            -15.036807
 D9            115.441901
 D10           -97.658876
 D11          -135.669424
 D12           108.231376


 COORDINATES OF OPTIMIZATION STEP 3 IN ANGSTROM

  NO.  ATOM        X              Y              Z        Z-ATOM   MASS   TYPE

    1  C         0.000000       0.000000       0.000000       6    12.011  QM
    2  C         0.000000       0.000000       1.397754       6    12.011  QM
    3  C         1.262026       0.000000      -0.683936       6    12.011  QM
    4  H        -0.944567       0.095918       1.947842       1     1.008  QM
    5  H         0.774434      -0.577494       1.918947       1     1.008  QM
    6  H         1.253256       0.096951      -1.778912       1     1.008  QM
    7  H        -0.875648       0.413841      -0.521122       1     1.008  QM
    8  H         2.014023      -0.724362      -0.330890       1     1.008  QM
    9  H         1.758020       1.056034      -0.163906       1     1.008  QM
   10  C         1.994546       2.106907       0.917984       6    12.011  QM
   11  C         0.939895       1.852319       1.823802       6    12.011  QM
   12  H         1.182337       1.506561       2.835098       1     1.008  QM
   13  H         0.033618       2.465286       1.762508       1     1.008  QM
   14  H         1.897933       2.932530       0.200998       1     1.008  QM
   15  H         3.023562       1.855654       1.205467       1     1.008  QM


 
 NEW SCF-ENERGY CALCULATED IN 15 CYCLES
 

 TOTAL ENERGY    =       -196.172253529
                                                                                

 OPTIMIZATION CYCLE               STEP TIME:     1.541  TOTAL TIME:      26.666
 
 *** ENTERING OPTIMIZATION CYCLE: 4 ***
 
 
 RMSQ FORCE :   0.0000159  MAXIMUM :   0.0000100  CONVERGED : NO
 MAX FORCE  :   0.0000821  MAXIMUM :   0.0000150  CONVERGED : NO
 RMSQ DR    :   0.0107735  MAXIMUM :   0.0000400  CONVERGED : NO
 MAX DR     :   0.0638277  MAXIMUM :   0.0000600  CONVERGED : NO
 
 
 
 Z-MATRIX VARIABLES OF OPTIMIZATION CYCLE 4 IN ANGSTROM
 
 R1              1.397745
 R2              1.435433
 R3              1.097270
 R4              1.097672
 R5              1.099294
 R6              1.099813
 R7              1.102200
 R8              1.277395
 R9              1.526773
 R10             1.413362
 R11             1.095922
 R12             1.095819
 R13             1.097752
 R14             1.097567
 A1            118.456992
 A2            120.085699
 A3            118.347547
 A4            117.879293
 A5            118.283422
 A6            116.565226
 A7             98.480269
 A8            156.596489
 A9            102.393767
 A10           118.889229
 A11           118.720045
 A12            92.356876
 A13            99.981503
 D1            174.201349
 D2            -36.716905
 D3           -174.273606
 D4           -154.708767
 D5             47.288279
 D6            -56.707089
 D7             31.044603
 D8            -15.067027
 D9            115.432365
 D10           -97.670316
 D11          -135.700565
 D12           108.200964
 
 *** SCFTOL TIGHTEN TO 0.500E-09 ***


 COORDINATES OF OPTIMIZATION STEP 4 IN ANGSTROM

  NO.  ATOM        X              Y              Z        Z-ATOM   MASS   TYPE

    1  C         0.000000       0.000000       0.000000       6    12.011  QM
    2  C         0.000000       0.000000       1.397745       6    12.011  QM
    3  C         1.261997       0.000000      -0.683982       6    12.011  QM
    4  H        -0.944584       0.095925       1.947801       1     1.008  QM
    5  H         0.774380      -0.577560       1.918940       1     1.008  QM
    6  H         1.253224       0.096955      -1.778958       1     1.008  QM
    7  H        -0.875678       0.413767      -0.521128       1     1.008  QM
    8  H         2.013997      -0.724368      -0.330953       1     1.008  QM
    9  H         1.758074       1.056069      -0.164017       1     1.008  QM
   10  C         1.995018       2.106838       0.918007       6    12.011  QM
   11  C         0.940566       1.852358       1.824077       6    12.011  QM
   12  H         1.183257       1.506318       2.835217       1     1.008  QM
   13  H         0.034454       2.465608       1.763209       1     1.008  QM
   14  H         1.898365       2.932496       0.201064       1     1.008  QM
   15  H         3.024062       1.855424       1.205254       1     1.008  QM


 
 NEW SCF-ENERGY CALCULATED IN 21 CYCLES
 

 TOTAL ENERGY    =       -196.172253579
                                                                                

 OPTIMIZATION CYCLE               STEP TIME:     2.073  TOTAL TIME:      28.741
 
 *** ENTERING OPTIMIZATION CYCLE: 5 ***
 
 
 *** CONVERGED BY GRADIENT AND ENERGY CRITERIA ***
 *** AFTER 4 OPTIMIZATION CYCLES ***
 
 
 RMSQ FORCE :   0.0000012  MAXIMUM :   0.0000100  CONVERGED :YES
 MAX FORCE  :   0.0000041  MAXIMUM :   0.0000150  CONVERGED :YES
 RMSQ DR    :   0.0002562  MAXIMUM :   0.0000400  CONVERGED : NO
 MAX DR     :   0.0013641  MAXIMUM :   0.0000600  CONVERGED : NO
 
 
 *** THE GEOMETRY IS OPTIMIZED ***
 
 
 *** SCFTOL TIGHTEN TO 0.100E-09 ***
 
 *** OPTIMIZED Z-MATRIX VARIABLES IN ANGSTROM ***
 
 R1              1.397745
 R2              1.435433
 R3              1.097270
 R4              1.097672
 R5              1.099294
 R6              1.099813
 R7              1.102200
 R8              1.277395
 R9              1.526773
 R10             1.413362
 R11             1.095922
 R12             1.095819
 R13             1.097752
 R14             1.097567
 A1            118.456992
 A2            120.085699
 A3            118.347547
 A4            117.879293
 A5            118.283422
 A6            116.565226
 A7             98.480269
 A8            156.596489
 A9            102.393767
 A10           118.889229
 A11           118.720045
 A12            92.356876
 A13            99.981503
 D1            174.201349
 D2            -36.716905
 D3           -174.273606
 D4           -154.708767
 D5             47.288279
 D6            -56.707089
 D7             31.044603
 D8            -15.067027
 D9            115.432365
 D10           -97.670316
 D11          -135.700565
 D12           108.200964


 FINAL INPUT ORIENTATION IN ANGSTROM

  NO.  ATOM        X              Y              Z        Z-ATOM   MASS   TYPE

    1  C         0.000000       0.000000       0.000000       6    12.011  QM
    2  C         0.000000       0.000000       1.397745       6    12.011  QM
    3  C         1.261997       0.000000      -0.683982       6    12.011  QM
    4  H        -0.944584       0.095925       1.947801       1     1.008  QM
    5  H         0.774380      -0.577560       1.918940       1     1.008  QM
    6  H         1.253224       0.096955      -1.778958       1     1.008  QM
    7  H        -0.875678       0.413767      -0.521128       1     1.008  QM
    8  H         2.013997      -0.724368      -0.330953       1     1.008  QM
    9  H         1.758074       1.056069      -0.164017       1     1.008  QM
   10  C         1.995018       2.106838       0.918007       6    12.011  QM
   11  C         0.940566       1.852358       1.824077       6    12.011  QM
   12  H         1.183257       1.506318       2.835217       1     1.008  QM
   13  H         0.034454       2.465608       1.763209       1     1.008  QM
   14  H         1.898365       2.932496       0.201064       1     1.008  QM
   15  H         3.024062       1.855424       1.205254       1     1.008  QM


 
 *** THE GENERATED Z-MATRIX ORIENTATION IS USED ***
 
 POINT GROUP: C1
 
 GROUP ORDER: 1


 STANDARD ORIENTATION IN ANGSTROM

  NO.  ATOM        X              Y              Z        Z-ATOM   MASS   TYPE

    1  C        -1.307094       0.236188      -0.344086       6    12.011  QM
    2  C        -0.547737       1.234004       0.273514       6    12.011  QM
    3  C        -1.209711      -1.105709       0.156211       6    12.011  QM
    4  H        -0.527709       2.248206      -0.144810       1     1.008  QM
    5  H        -0.411624       1.186977       1.361699       1     1.008  QM
    6  H        -1.734851      -1.899026      -0.394537       1     1.008  QM
    7  H        -1.604123       0.381473      -1.393017       1     1.008  QM
    8  H        -1.283796      -1.231035       1.248753       1     1.008  QM
    9  H         0.052165      -1.261506       0.033187       1     1.008  QM
   10  C         1.519106      -0.839823      -0.002920       6    12.011  QM
   11  C         1.427921       0.566364      -0.112082       6    12.011  QM
   12  H         1.806923       1.186763       0.707984       1     1.008  QM
   13  H         1.519807       1.024641      -1.103221       1     1.008  QM
   14  H         1.715275      -1.435926      -0.903607       1     1.008  QM
   15  H         1.868291      -1.285238       0.937467       1     1.008  QM


 ELECTRONIC CORE ENERGY      =       -605.940865014
 ELECTRONIC COULOMB ENERGY   =        267.055368997
 ELECTRONIC HARTREE ENERGY   =       -338.885496017

 EXCHANGE ENERGY             =        -29.320087527
 CORRELATION ENERGY          =         -1.279213005
 EXCHANGE-CORRELATION ENERGY =        -30.599300532

 ELECTRONIC SCF ENERGY       =       -369.484796549
 NUCLEAR-REPULSION ENERGY    =        173.312542970
 TOTAL SCF ENERGY            =       -196.172253579
                                                                                

 OPTIMIZATION CYCLE               CUM. TIME:    23.101  TOTAL TIME:      29.322
 
 TIMING STATISTICS (SECONDS)
 

 TIMER ENTRY                    NUMBER OF CALLS   CUMUL. CPU TIME   CONTRIBUT.

 INITIALIZATION                              1             0.032         0.1 %
 INPUT                                       1             0.069         0.2 %
 MATRIX MULTIPLICATION                    1035             0.036         0.1 %
 DIAGONALIZATION                            36             0.004         0.0 %
 SYMMETRY ANALYSIS                           7             0.000         0.0 %
 START GUESS                                 1             1.133         3.9 %
 MPI DIAGONALIZATION                       184             1.116         3.8 %
                         ON NODE             1             1.136
                         ON NODE             2             1.129
                         ON NODE             3             1.124
                         ON NODE             4             1.134
                         ON NODE             5             1.130
                         ON NODE             6             1.129
                         ON NODE             7             1.134
                         ON NODE             8             1.131
                         ON NODE             9             1.135
                         ON NODE            10             1.139
                         ON NODE            11             1.133
                         ON NODE            12             1.120
                         ON NODE            13             1.136
                         ON NODE            14             1.131
                         ON NODE            15             1.126
                         ON NODE            16             1.130
                         ON NODE            17             1.140
                         ON NODE            18             1.136
                         ON NODE            19             1.134
                         ON NODE            20             1.137
                         ON NODE            21             1.138
                         ON NODE            22             1.138
                         ON NODE            23             1.132
           AVERAGE PER PROCESSOR                           1.132
 MPI MATRIX MULTIPLICATION                 632             0.476         1.6 %
                         ON NODE             1             0.484
                         ON NODE             2             0.501
                         ON NODE             3             0.477
                         ON NODE             4             0.484
                         ON NODE             5             0.493
                         ON NODE             6             0.493
                         ON NODE             7             0.492
                         ON NODE             8             0.489
                         ON NODE             9             0.489
                         ON NODE            10             0.481
                         ON NODE            11             0.486
                         ON NODE            12             0.480
                         ON NODE            13             0.483
                         ON NODE            14             0.486
                         ON NODE            15             0.487
                         ON NODE            16             0.494
                         ON NODE            17             0.479
                         ON NODE            18             0.496
                         ON NODE            19             0.503
                         ON NODE            20             0.489
                         ON NODE            21             0.491
                         ON NODE            22             0.490
                         ON NODE            23             0.489
           AVERAGE PER PROCESSOR                           0.488
 CORE INTEGRALS                              6             0.802         2.7 %
 ORTHOGONALIZATION MATRIX                    6             0.038         0.1 %
 MPI AUXILIARY FUNCTION FIT                309             2.366         8.1 %
                         ON NODE             1             2.373
                         ON NODE             2             2.374
                         ON NODE             3             2.401
                         ON NODE             4             2.348
                         ON NODE             5             2.419
                         ON NODE             6             2.405
                         ON NODE             7             2.422
                         ON NODE             8             2.391
                         ON NODE             9             2.422
                         ON NODE            10             2.412
                         ON NODE            11             2.411
                         ON NODE            12             2.381
                         ON NODE            13             2.420
                         ON NODE            14             2.417
                         ON NODE            15             2.421
                         ON NODE            16             2.440
                         ON NODE            17             2.426
                         ON NODE            18             2.413
                         ON NODE            19             2.436
                         ON NODE            20             2.438
                         ON NODE            21             2.438
                         ON NODE            22             2.439
                         ON NODE            23             2.440
           AVERAGE PER PROCESSOR                           2.410
 MPI CORE HAMILTONIAN                        6             0.046         0.2 %
                         ON NODE             1             0.040
                         ON NODE             2             0.038
                         ON NODE             3             0.039
                         ON NODE             4             0.041
                         ON NODE             5             0.041
                         ON NODE             6             0.039
                         ON NODE             7             0.037
                         ON NODE             8             0.039
                         ON NODE             9             0.041
                         ON NODE            10             0.038
                         ON NODE            11             0.039
                         ON NODE            12             0.040
                         ON NODE            13             0.040
                         ON NODE            14             0.039
                         ON NODE            15             0.038
                         ON NODE            16             0.041
                         ON NODE            17             0.039
                         ON NODE            18             0.039
                         ON NODE            19             0.038
                         ON NODE            20             0.037
                         ON NODE            21             0.039
                         ON NODE            22             0.039
                         ON NODE            23             0.039
           AVERAGE PER PROCESSOR                           0.039
 SCF ITERATION                               6            10.581        36.1 %
 NULLSPACE                                   1             0.008         0.0 %
 MPI NEAR J CALCULATION                    166             1.722         5.9 %
                         ON NODE             1             1.740
                         ON NODE             2             1.727
                         ON NODE             3             1.726
                         ON NODE             4             1.736
                         ON NODE             5             1.728
                         ON NODE             6             1.730
                         ON NODE             7             1.732
                         ON NODE             8             1.734
                         ON NODE             9             1.739
                         ON NODE            10             1.729
                         ON NODE            11             1.741
                         ON NODE            12             1.757
                         ON NODE            13             1.753
                         ON NODE            14             1.748
                         ON NODE            15             1.741
                         ON NODE            16             1.755
                         ON NODE            17             1.746
                         ON NODE            18             1.732
                         ON NODE            19             1.733
                         ON NODE            20             1.734
                         ON NODE            21             1.738
                         ON NODE            22             1.683
                         ON NODE            23             1.730
           AVERAGE PER PROCESSOR                           1.734
 MPI FAR J CALCULATION                     166             0.164         0.6 %
                         ON NODE             1             0.153
                         ON NODE             2             0.157
                         ON NODE             3             0.166
                         ON NODE             4             0.155
                         ON NODE             5             0.171
                         ON NODE             6             0.159
                         ON NODE             7             0.158
                         ON NODE             8             0.154
                         ON NODE             9             0.152
                         ON NODE            10             0.162
                         ON NODE            11             0.168
                         ON NODE            12             0.133
                         ON NODE            13             0.102
                         ON NODE            14             0.112
                         ON NODE            15             0.123
                         ON NODE            16             0.139
                         ON NODE            17             0.139
                         ON NODE            18             0.131
                         ON NODE            19             0.154
                         ON NODE            20             0.159
                         ON NODE            21             0.152
                         ON NODE            22             0.206
                         ON NODE            23             0.134
           AVERAGE PER PROCESSOR                           0.150
 GRID INITIALIZATION                         2             0.004         0.0 %
 ADAPTIVE GRID GENERATION                    2             0.243         0.8 %
 MPI XC POTENTIAL                          151             4.265        14.5 %
                         ON NODE             1             4.204
                         ON NODE             2             4.198
                         ON NODE             3             4.205
                         ON NODE             4             4.208
                         ON NODE             5             4.206
                         ON NODE             6             4.213
                         ON NODE             7             4.204
                         ON NODE             8             4.210
                         ON NODE             9             4.211
                         ON NODE            10             4.216
                         ON NODE            11             4.210
                         ON NODE            12             4.198
                         ON NODE            13             4.209
                         ON NODE            14             4.206
                         ON NODE            15             4.203
                         ON NODE            16             4.199
                         ON NODE            17             4.202
                         ON NODE            18             4.215
                         ON NODE            19             4.195
                         ON NODE            20             4.198
                         ON NODE            21             4.196
                         ON NODE            22             4.196
                         ON NODE            23             4.197
           AVERAGE PER PROCESSOR                           4.207
 MPI NEAR ERI CALCULATION                  181             2.070         7.1 %
                         ON NODE             1             1.988
                         ON NODE             2             1.992
                         ON NODE             3             1.991
                         ON NODE             4             1.987
                         ON NODE             5             1.987
                         ON NODE             6             1.988
                         ON NODE             7             1.988
                         ON NODE             8             1.989
                         ON NODE             9             1.982
                         ON NODE            10             1.987
                         ON NODE            11             1.994
                         ON NODE            12             1.991
                         ON NODE            13             1.985
                         ON NODE            14             1.994
                         ON NODE            15             1.994
                         ON NODE            16             1.986
                         ON NODE            17             1.993
                         ON NODE            18             1.992
                         ON NODE            19             1.985
                         ON NODE            20             1.985
                         ON NODE            21             1.985
                         ON NODE            22             1.908
                         ON NODE            23             1.986
           AVERAGE PER PROCESSOR                           1.988
 MPI FAR ERI CALCULATION                   181             0.074         0.3 %
                         ON NODE             1             0.100
                         ON NODE             2             0.077
                         ON NODE             3             0.100
                         ON NODE             4             0.086
                         ON NODE             5             0.098
                         ON NODE             6             0.084
                         ON NODE             7             0.083
                         ON NODE             8             0.085
                         ON NODE             9             0.106
                         ON NODE            10             0.088
                         ON NODE            11             0.096
                         ON NODE            12             0.087
                         ON NODE            13             0.099
                         ON NODE            14             0.092
                         ON NODE            15             0.090
                         ON NODE            16             0.114
                         ON NODE            17             0.099
                         ON NODE            18             0.094
                         ON NODE            19             0.102
                         ON NODE            20             0.101
                         ON NODE            21             0.104
                         ON NODE            22             0.176
                         ON NODE            23             0.101
           AVERAGE PER PROCESSOR                           0.097
 OPTIMIZATION CYCLE                          5            23.101        78.8 %
 PRIMITIVES                                  8             0.003         0.0 %
 ENERGY GRADIENTS                            5             0.682         2.3 %
 MPI XC ENERGY GRADIENTS                     5             0.388         1.3 %
                         ON NODE             1             0.388
                         ON NODE             2             0.389
                         ON NODE             3             0.387
                         ON NODE             4             0.388
                         ON NODE             5             0.387
                         ON NODE             6             0.389
                         ON NODE             7             0.388
                         ON NODE             8             0.388
                         ON NODE             9             0.388
                         ON NODE            10             0.389
                         ON NODE            11             0.387
                         ON NODE            12             0.389
                         ON NODE            13             0.388
                         ON NODE            14             0.389
                         ON NODE            15             0.389
                         ON NODE            16             0.387
                         ON NODE            17             0.388
                         ON NODE            18             0.389
                         ON NODE            19             0.389
                         ON NODE            20             0.388
                         ON NODE            21             0.387
                         ON NODE            22             0.388
                         ON NODE            23             0.387
           AVERAGE PER PROCESSOR                           0.388
 MPI NEAR ERI GRADIENTS                     20             0.788         2.7 %
                         ON NODE             1             0.781
                         ON NODE             2             0.786
                         ON NODE             3             0.784
                         ON NODE             4             0.787
                         ON NODE             5             0.786
                         ON NODE             6             0.789
                         ON NODE             7             0.787
                         ON NODE             8             0.789
                         ON NODE             9             0.788
                         ON NODE            10             0.786
                         ON NODE            11             0.787
                         ON NODE            12             0.783
                         ON NODE            13             0.784
                         ON NODE            14             0.788
                         ON NODE            15             0.788
                         ON NODE            16             0.785
                         ON NODE            17             0.787
                         ON NODE            18             0.787
                         ON NODE            19             0.787
                         ON NODE            20             0.786
                         ON NODE            21             0.785
                         ON NODE            22             0.785
                         ON NODE            23             0.787
           AVERAGE PER PROCESSOR                           0.786
 MPI FAR ERI GRADIENTS                      20             0.010         0.0 %
                         ON NODE             1             0.019
                         ON NODE             2             0.020
                         ON NODE             3             0.020
                         ON NODE             4             0.019
                         ON NODE             5             0.019
                         ON NODE             6             0.020
                         ON NODE             7             0.020
                         ON NODE             8             0.016
                         ON NODE             9             0.020
                         ON NODE            10             0.020
                         ON NODE            11             0.020
                         ON NODE            12             0.020
                         ON NODE            13             0.024
                         ON NODE            14             0.019
                         ON NODE            15             0.016
                         ON NODE            16             0.020
                         ON NODE            17             0.017
                         ON NODE            18             0.019
                         ON NODE            19             0.019
                         ON NODE            20             0.018
                         ON NODE            21             0.019
                         ON NODE            22             0.018
                         ON NODE            23             0.020
           AVERAGE PER PROCESSOR                           0.019
 MPI CORE HAMILTONIAN GRADIENTS             20             0.489         1.7 %
                         ON NODE             1             0.514
                         ON NODE             2             0.509
                         ON NODE             3             0.510
                         ON NODE             4             0.512
                         ON NODE             5             0.511
                         ON NODE             6             0.510
                         ON NODE             7             0.513
                         ON NODE             8             0.514
                         ON NODE             9             0.508
                         ON NODE            10             0.513
                         ON NODE            11             0.509
                         ON NODE            12             0.510
                         ON NODE            13             0.513
                         ON NODE            14             0.512
                         ON NODE            15             0.509
                         ON NODE            16             0.510
                         ON NODE            17             0.510
                         ON NODE            18             0.511
                         ON NODE            19             0.511
                         ON NODE            20             0.509
                         ON NODE            21             0.514
                         ON NODE            22             0.508
                         ON NODE            23             0.510
           AVERAGE PER PROCESSOR                           0.510
 FORCE CONSTANTS                             1            13.927        47.5 %
 MPI FXC KERNEL                              1             1.333         4.5 %
                         ON NODE             1             1.333
                         ON NODE             2             1.332
                         ON NODE             3             1.332
                         ON NODE             4             1.334
                         ON NODE             5             1.332
                         ON NODE             6             1.333
                         ON NODE             7             1.334
                         ON NODE             8             1.334
                         ON NODE             9             1.334
                         ON NODE            10             1.333
                         ON NODE            11             1.334
                         ON NODE            12             1.333
                         ON NODE            13             1.333
                         ON NODE            14             1.334
                         ON NODE            15             1.334
                         ON NODE            16             1.334
                         ON NODE            17             1.332
                         ON NODE            18             1.334
                         ON NODE            19             1.334
                         ON NODE            20             1.334
                         ON NODE            21             1.333
                         ON NODE            22             1.333
                         ON NODE            23             1.333
           AVERAGE PER PROCESSOR                           1.333
 MPI COULOMB MATRIX                          1             1.244         4.2 %
                         ON NODE             1             1.246
                         ON NODE             2             1.247
                         ON NODE             3             1.247
                         ON NODE             4             1.247
                         ON NODE             5             1.247
                         ON NODE             6             1.247
                         ON NODE             7             1.246
                         ON NODE             8             1.246
                         ON NODE             9             1.246
                         ON NODE            10             1.246
                         ON NODE            11             1.247
                         ON NODE            12             1.246
                         ON NODE            13             1.246
                         ON NODE            14             1.247
                         ON NODE            15             1.247
                         ON NODE            16             1.247
                         ON NODE            17             1.246
                         ON NODE            18             1.246
                         ON NODE            19             1.247
                         ON NODE            20             1.247
                         ON NODE            21             1.246
                         ON NODE            22             1.247
                         ON NODE            23             1.246
           AVERAGE PER PROCESSOR                           1.246
 I/O MPGMAS INTERCOMM                        1             0.018         0.1 %
 SKELETON HESSIAN MATRIX                     1             0.708         2.4 %
 MPI NEAR ERI HESSIAN                        1             0.368         1.3 %
                         ON NODE             1             0.367
                         ON NODE             2             0.369
                         ON NODE             3             0.368
                         ON NODE             4             0.369
                         ON NODE             5             0.368
                         ON NODE             6             0.368
                         ON NODE             7             0.368
                         ON NODE             8             0.368
                         ON NODE             9             0.368
                         ON NODE            10             0.368
                         ON NODE            11             0.368
                         ON NODE            12             0.368
                         ON NODE            13             0.368
                         ON NODE            14             0.368
                         ON NODE            15             0.369
                         ON NODE            16             0.368
                         ON NODE            17             0.368
                         ON NODE            18             0.369
                         ON NODE            19             0.368
                         ON NODE            20             0.368
                         ON NODE            21             0.368
                         ON NODE            22             0.369
                         ON NODE            23             0.368
           AVERAGE PER PROCESSOR                           0.368
 MPI FAR ERI HESSIAN                         1             0.002         0.0 %
                         ON NODE             1             0.002
                         ON NODE             2             0.001
                         ON NODE             3             0.002
                         ON NODE             4             0.001
                         ON NODE             5             0.002
                         ON NODE             6             0.002
                         ON NODE             7             0.002
                         ON NODE             8             0.002
                         ON NODE             9             0.002
                         ON NODE            10             0.002
                         ON NODE            11             0.002
                         ON NODE            12             0.002
                         ON NODE            13             0.002
                         ON NODE            14             0.002
                         ON NODE            15             0.001
                         ON NODE            16             0.002
                         ON NODE            17             0.002
                         ON NODE            18             0.001
                         ON NODE            19             0.002
                         ON NODE            20             0.002
                         ON NODE            21             0.002
                         ON NODE            22             0.001
                         ON NODE            23             0.002
           AVERAGE PER PROCESSOR                           0.002
 MPI D2CORE                                  1             0.210         0.7 %
                         ON NODE             1             0.221
                         ON NODE             2             0.219
                         ON NODE             3             0.219
                         ON NODE             4             0.219
                         ON NODE             5             0.220
                         ON NODE             6             0.219
                         ON NODE             7             0.220
                         ON NODE             8             0.220
                         ON NODE             9             0.219
                         ON NODE            10             0.220
                         ON NODE            11             0.220
                         ON NODE            12             0.219
                         ON NODE            13             0.219
                         ON NODE            14             0.220
                         ON NODE            15             0.219
                         ON NODE            16             0.220
                         ON NODE            17             0.220
                         ON NODE            18             0.219
                         ON NODE            19             0.220
                         ON NODE            20             0.220
                         ON NODE            21             0.219
                         ON NODE            22             0.219
                         ON NODE            23             0.220
           AVERAGE PER PROCESSOR                           0.219
 FREQUENCY ADPT                              1            10.221        34.9 %
 I/O GRK INTERCOMM                           1             0.025         0.1 %
 BDKS_BEFORE                                15             0.791         2.7 %
 MPI HAMILTONIAN GRADIENTS                  15             0.153         0.5 %
                         ON NODE             1             0.172
                         ON NODE             2             0.173
                         ON NODE             3             0.171
                         ON NODE             4             0.172
                         ON NODE             5             0.172
                         ON NODE             6             0.173
                         ON NODE             7             0.175
                         ON NODE             8             0.173
                         ON NODE             9             0.172
                         ON NODE            10             0.175
                         ON NODE            11             0.174
                         ON NODE            12             0.172
                         ON NODE            13             0.173
                         ON NODE            14             0.179
                         ON NODE            15             0.171
                         ON NODE            16             0.175
                         ON NODE            17             0.173
                         ON NODE            18             0.177
                         ON NODE            19             0.177
                         ON NODE            20             0.176
                         ON NODE            21             0.173
                         ON NODE            22             0.171
                         ON NODE            23             0.177
           AVERAGE PER PROCESSOR                           0.173
 MPI COULOMBA_DE2 E GRADS                   15             0.240         0.8 %
                         ON NODE             1             0.194
                         ON NODE             2             0.199
                         ON NODE             3             0.196
                         ON NODE             4             0.195
                         ON NODE             5             0.199
                         ON NODE             6             0.198
                         ON NODE             7             0.200
                         ON NODE             8             0.199
                         ON NODE             9             0.195
                         ON NODE            10             0.195
                         ON NODE            11             0.200
                         ON NODE            12             0.199
                         ON NODE            13             0.193
                         ON NODE            14             0.200
                         ON NODE            15             0.200
                         ON NODE            16             0.199
                         ON NODE            17             0.199
                         ON NODE            18             0.197
                         ON NODE            19             0.198
                         ON NODE            20             0.199
                         ON NODE            21             0.196
                         ON NODE            22             0.196
                         ON NODE            23             0.198
           AVERAGE PER PROCESSOR                           0.199
 BLDSMAT_DE2                                15             0.035         0.1 %
 BLDPMAT_DE2                                15             0.299         1.0 %
 P. Vector build                            15             1.403         4.8 %
 MPI ANA2DIERIS ENERGY GRADIENTS            15             1.024         3.5 %
                         ON NODE             1             1.018
                         ON NODE             2             1.019
                         ON NODE             3             1.019
                         ON NODE             4             1.019
                         ON NODE             5             1.020
                         ON NODE             6             1.019
                         ON NODE             7             1.017
                         ON NODE             8             1.019
                         ON NODE             9             1.018
                         ON NODE            10             1.017
                         ON NODE            11             1.019
                         ON NODE            12             1.017
                         ON NODE            13             1.020
                         ON NODE            14             1.019
                         ON NODE            15             1.019
                         ON NODE            16             1.021
                         ON NODE            17             1.016
                         ON NODE            18             1.017
                         ON NODE            19             1.020
                         ON NODE            20             1.020
                         ON NODE            21             1.019
                         ON NODE            22             1.015
                         ON NODE            23             1.019
           AVERAGE PER PROCESSOR                           1.019
 MPI J_HESS CALCULATION                     15             0.331         1.1 %
                         ON NODE             1             0.326
                         ON NODE             2             0.324
                         ON NODE             3             0.326
                         ON NODE             4             0.326
                         ON NODE             5             0.323
                         ON NODE             6             0.322
                         ON NODE             7             0.325
                         ON NODE             8             0.325
                         ON NODE             9             0.325
                         ON NODE            10             0.325
                         ON NODE            11             0.323
                         ON NODE            12             0.324
                         ON NODE            13             0.328
                         ON NODE            14             0.322
                         ON NODE            15             0.323
                         ON NODE            16             0.325
                         ON NODE            17             0.326
                         ON NODE            18             0.322
                         ON NODE            19             0.323
                         ON NODE            20             0.325
                         ON NODE            21             0.324
                         ON NODE            22             0.326
                         ON NODE            23             0.323
           AVERAGE PER PROCESSOR                           0.325
 MPI EN ADPT SOLVER                         45             2.720         9.3 %
                         ON NODE             1             2.723
                         ON NODE             2             2.724
                         ON NODE             3             2.723
                         ON NODE             4             2.725
                         ON NODE             5             2.727
                         ON NODE             6             2.725
                         ON NODE             7             2.722
                         ON NODE             8             2.723
                         ON NODE             9             2.725
                         ON NODE            10             2.725
                         ON NODE            11             2.722
                         ON NODE            12             2.726
                         ON NODE            13             2.724
                         ON NODE            14             2.727
                         ON NODE            15             2.724
                         ON NODE            16             2.724
                         ON NODE            17             2.723
                         ON NODE            18             2.725
                         ON NODE            19             2.727
                         ON NODE            20             2.725
                         ON NODE            21             2.725
                         ON NODE            22             2.727
                         ON NODE            23             2.726
           AVERAGE PER PROCESSOR                           2.724
 P.D. SCF MATRICES DE2 CONTR                15             1.635         5.6 %
 P.D. SCF VEC DE2 CONTRIBUTION               1             0.042         0.1 %

 FINAL TIMING           DATE: TUE DEC 05 16:22:42 2023  TOTAL TIME:      29.325
