# Supplementary material for: Constrained Structure Minimizations on Hyperspheres for Minimum Energy Path Following
Source: J Chem Inf Model. 2025 Apr 1;65(7):3488–501. doi: 10.1021/acs.jcim.4c02351 (PMC12004539; doi:10.1021/acs.jcim.4c02351)
Supplement: Supplementary file 1 — ci4c02351_si_001.zip [file ci4c02351_si_001.zip › data_availability/rxn11/outputs/TS/rxn11-TS.mol]

[Molden Format]
[Atoms](Angs)
  C     1    6      0.000000    0.000000    0.000000
  C     2    6      0.000000    0.000000    1.394236
  C     3    6      1.266138    0.000000   -0.686150
  H     4    1     -0.941163    0.099567    1.948620
  H     5    1      0.783428   -0.561900    1.918749
  H     6    1      1.250290    0.095159   -1.781417
  H     7    1     -0.878468    0.404863   -0.522991
  H     8    1      2.009196   -0.737606   -0.341307
  H     9    1      1.768205    1.034452   -0.171657
  C    10    6      2.033011    2.081452    0.948677
  C    11    6      0.941523    1.869037    1.812053
  H    12    1      1.126831    1.528091    2.836698
  H    13    1      0.049548    2.496206    1.700519
  H    14    1      1.999673    2.905935    0.225685
  H    15    1      3.037462    1.769483    1.261884
[GEOMETRIES] XYZ
   15

  C      0.000000    0.000000    0.000000
  C      0.000000    0.000000    1.394236
  C      1.266138    0.000000   -0.686150
  H     -0.941163    0.099567    1.948620
  H      0.783428   -0.561900    1.918749
  H      1.250290    0.095159   -1.781417
  H     -0.878468    0.404863   -0.522991
  H      2.009196   -0.737606   -0.341307
  H      1.768205    1.034452   -0.171657
  C      2.033011    2.081452    0.948677
  C      0.941523    1.869037    1.812053
  H      1.126831    1.528091    2.836698
  H      0.049548    2.496206    1.700519
  H      1.999673    2.905935    0.225685
  H      3.037462    1.769483    1.261884
   15

  C      0.000000    0.000000    0.000000
  C      0.000000    0.000000    1.397821
  C      1.263058    0.000000   -0.683369
  H     -0.944921    0.095012    1.947534
  H      0.772981   -0.580217    1.918228
  H      1.253554    0.097967   -1.778322
  H     -0.875599    0.412900   -0.521883
  H      2.013325   -0.727280   -0.332742
  H      1.758254    1.052390   -0.164028
  C      2.011579    2.090533    0.935150
  C      0.942595    1.847551    1.826712
  H      1.167656    1.507286    2.843885
  H      0.043201    2.469049    1.749520
  H      1.939808    2.922143    0.222368
  H      3.031758    1.813390    1.230200
   15

  C      0.000000    0.000000    0.000000
  C      0.000000    0.000000    1.397730
  C      1.262014    0.000000   -0.684137
  H     -0.944643    0.094684    1.947905
  H      0.775542   -0.575846    1.919151
  H      1.252958    0.100781   -1.778760
  H     -0.875911    0.413595   -0.520869
  H      2.011958   -0.728162   -0.334347
  H      1.762595    1.051783   -0.160274
  C      1.994045    2.108730    0.917895
  C      0.937983    1.856282    1.822652
  H      1.179005    1.513996    2.835490
  H      0.031323    2.468304    1.757858
  H      1.897727    2.931082    0.197162
  H      3.022812    1.860062    1.208557
   15

  C      0.000000    0.000000    0.000000
  C      0.000000    0.000000    1.397754
  C      1.262026    0.000000   -0.683936
  H     -0.944567    0.095918    1.947842
  H      0.774434   -0.577494    1.918947
  H      1.253256    0.096951   -1.778912
  H     -0.875648    0.413841   -0.521122
  H      2.014023   -0.724362   -0.330890
  H      1.758020    1.056034   -0.163906
  C      1.994546    2.106907    0.917984
  C      0.939895    1.852319    1.823802
  H      1.182337    1.506561    2.835098
  H      0.033618    2.465286    1.762508
  H      1.897933    2.932530    0.200998
  H      3.023562    1.855654    1.205467
   15

  C      0.000000    0.000000    0.000000
  C      0.000000    0.000000    1.397745
  C      1.261997    0.000000   -0.683982
  H     -0.944584    0.095925    1.947801
  H      0.774380   -0.577560    1.918940
  H      1.253224    0.096955   -1.778958
  H     -0.875678    0.413767   -0.521128
  H      2.013997   -0.724368   -0.330953
  H      1.758074    1.056069   -0.164017
  C      1.995018    2.106838    0.918007
  C      0.940566    1.852358    1.824077
  H      1.183257    1.506318    2.835217
  H      0.034454    2.465608    1.763209
  H      1.898365    2.932496    0.201064
  H      3.024062    1.855424    1.205254
[Scfconv]
scf-first  1 THROUGH     35
   -195.46809624
   -194.40060814
   -195.53748347
   -195.87806184
   -196.01286872
   -196.07862844
   -196.11515322
   -196.16151463
   -196.17108235
   -196.17308811
   -196.17256176
   -196.17251929
   -196.17255421
   -196.17255093
   -196.17254676
   -196.17255266
   -196.17255070
   -196.17254795
   -196.17255218
   -196.17255116
   -196.17254908
   -196.17255248
   -196.17255053
   -196.17254844
   -196.17255205
   -196.17255104
   -196.17254897
   -196.17255186
   -196.17255274
   -196.17255213
   -196.17255167
   -196.17255133
   -196.17255107
   -196.17255088
   -196.17255032
scf-last   1 THROUGH      5
   -196.17225358
   -196.17225354
   -196.17225355
   -196.17225356
   -196.17225358
[GEOCONV]
energy
   -196.17227084
   -196.17223488
   -196.17225060
   -196.17225353
   -196.17225358
   -196.17225358
OPTIMIZATION CYCLES=    5
PRE OPTIMIZATION CYCLES=    0
ENERGY CYCLES =    6
