# Supplementary material for: Constrained Structure Minimizations on Hyperspheres for Minimum Energy Path Following
Source: J Chem Inf Model. 2025 Apr 1;65(7):3488–501. doi: 10.1021/acs.jcim.4c02351 (PMC12004539; doi:10.1021/acs.jcim.4c02351)
Supplement: Supplementary file 1 — ci4c02351_si_001.zip [file ci4c02351_si_001.zip › data_availability/rxn12/inputs/rxn12-TS.inp]

TITLE OPT TS-RNX11
#
OPTIMIZATION TS MAX=200 TOL=1.0E-05
HESSIAN ANALYTIC
VXCTYPE PBE
BASIS (DZVP-GGA)
AUXIS (GEN-A2*)
MATINV ANALYTIC
SCFTYPE MAX=1000 TOL=1.0E-09 CDF=1.0E-06
ADPTYPE MAX=1000 TOL=1.0E-08
#
GEOMETRY CARTESIAN ANGSTROM
C         0.061275      -0.527238       0.069949
O         1.004553       0.360916      -0.098391
C        -1.213456       0.090782       0.052950
H        -0.061816       1.071975       0.095240
H        -1.446622       0.558669      -0.919550
H        -2.088599      -0.339280       0.554735
H         0.342711      -1.580268       0.247744
