# Supplementary material for: Constrained Structure Minimizations on Hyperspheres for Minimum Energy Path Following
Source: J Chem Inf Model. 2025 Apr 1;65(7):3488–501. doi: 10.1021/acs.jcim.4c02351 (PMC12004539; doi:10.1021/acs.jcim.4c02351)
Supplement: Supplementary file 1 — ci4c02351_si_001.zip [file ci4c02351_si_001.zip › data_availability/rxn12/inputs/rxn12-sad.inp]

TITLE RXN11
#
SADDLE MAX=500 INT=5.0
BASIS (DZVP-GGA)
AUXIS (GEN-A2*)
SCFTYPE MAX=1000
VXCTYPE PBE
MATINV ANALYTIC DIA
GRID FIXED FINE
PRINT OPT SADDLE IRC
#
REACTANT CARTESIAN ANGSTROMS
C         0.081244      -0.433670       0.000002
C         1.268023       0.209662      -0.000001
O        -1.168944       0.135419      -0.000004
H        -1.062543       1.108627       0.000052
H         2.197040      -0.365696       0.000005
H         0.001664      -1.527413       0.000011
H         1.340538       1.304302      -0.000011
#
PRODUCT CARTESIAN ANGSTROMS
C         0.120933      -0.421876      -0.000001
O         1.159045       0.231704       0.000001
C        -1.268510       0.169219       0.000003
H        -1.232859       1.269142       0.000007
H        -1.823356      -0.194659      -0.885362
H        -1.823392      -0.194700       0.885326
H         0.156613      -1.546953      -0.000005
