# Supplementary material for: Constrained Structure Minimizations on Hyperspheres for Minimum Energy Path Following
Source: J Chem Inf Model. 2025 Apr 1;65(7):3488–501. doi: 10.1021/acs.jcim.4c02351 (PMC12004539; doi:10.1021/acs.jcim.4c02351)
Supplement: Supplementary file 1 — ci4c02351_si_001.zip [file ci4c02351_si_001.zip › data_availability/rxn12/inputs/rxn12-irc.inp]

TITLE IRC FORWARD RXN11
#
IRC REVERSE EXTEND MAX=1000 STEP=2.5 TOL=1.0E-5 TOL2=1.0E-5
HESSIAN RESTART
VXCTYPE PBE
BASIS (DZVP-GGA)
AUXIS (GEN-A2*)
MATINV ANALYTIC
SCFTYPE MAX=1000 TOL=1.0E-09 CDF=1.0E-06
GRID FIXED FINE
#
GEOMETRY CARTESIAN ANGSTROM
C         0.026321      -0.541654      -0.035413
O         1.063405       0.242952       0.014209
C        -1.175369       0.213712       0.033632
H        -2.116271      -0.207538       0.410838
H        -1.309124       0.864843      -0.847441
H         0.183889      -1.634444      -0.078943
H         0.054179       1.028547       0.311229
