# Supplementary material for: Constrained Structure Minimizations on Hyperspheres for Minimum Energy Path Following
Source: J Chem Inf Model. 2025 Apr 1;65(7):3488–501. doi: 10.1021/acs.jcim.4c02351 (PMC12004539; doi:10.1021/acs.jcim.4c02351)
Supplement: Supplementary file 1 — ci4c02351_si_001.zip [file ci4c02351_si_001.zip › data_availability/rxn12/outputs/SADDLE/5/rxn12-sad.out]

 Executing /home/jasa/demon/6.2.4/object.mpi/deMon.6.2.4.mpi.

node13
node13
node13
node13
node13
node13
node13
node13
node13
node13
node13
node13
node13
node13
node13
node13
node13
node13
node13
node13
node13
node13
node13
node13
(node13:0,1,2,3,4,5,6,7,8,9,10,11,12,13,14,15,16,17,18,19,20,21,22,23)

real	9m11.286s
user	181m3.817s
sys	39m3.913s
18M	.
 ******************************************************************************
 ******************************************************************************
 ***                                                                        ***
 ***                              PROGRAM deMon2k                           ***
 ***                                                                        ***
 ***                        (VERSION 6.2.4, Sep. 2023)                      ***
 ***                                                                        ***
 ***     COPYRIGHT (C) BY THE INTERNATIONAL DEMON DEVELOPERS COMMUNITY      ***
 ***                                                                        ***
 ***  AUTHORS: A.M. Koster, G. Geudtner, A. Alvarez-Ibarra, M.C. Amirani,   ***
 ***           P. Calaminici, A.A.M. Carranza, M.E. Casida, J. Carmona-     ***
 ***           Espindola, J. Cuny, F.A. Delesma, R. Delgado-Venegas, V.D.   ***
 ***           Dominguez, R. Flores-Moreno, G.U. Gamboa, A. Goursot, T.     ***
 ***           Heine, K. Hermann, A. Ipatov, F. Janetzko, A. de la Lande,   ***
 ***           F. Louisnard, J. Martin del Campo, N. Pedroza Montero, L.G.  ***
 ***           M. Pettersson, D. Mejia-Rodriguez, J. Reveles, J. Vasquez-   ***
 ***           Perez, A. Vela, B. Zuniga-Gutierrez and D.R. Salahub         ***
 ***                                                                        ***
 ******************************************************************************
 ******************************************************************************
                                                                                

 FIRST TIMING           DATE: WED OCT 02 12:59:53 2024  TOTAL TIME:       0.100
                                                                                

 INITIALIZATION                   STEP TIME:     0.035  TOTAL TIME:       0.137

 ******************************************************************************

 RXN11

 ******************************************************************************

 
 *** MOLECULAR SIMULATION DATA ***
 
 MOLECULAR CHARGE: 0
 NUMBER OF ATOMS: 7
 MOLECULAR SIMULATION TYPE: QM ONLY
 
 *** MOLECULAR QM DATA ***
 
 MULTIPLICITY: 1
 NUMBER OF QM ATOMS: 7
 NUMBER OF ELECTRONS: 24
 
 *** SCF OPTIONS ***
 
 SCF THEORY: RESTRICTED KOHN-SHAM (RKS)
 DIAGONALIZER: RS
 START GUESS: HUECKEL DENSITY
 SCF TOLERANCE: 0.100E-04
 POTENTIAL DENSITY: FITTED DENSITY
 NUMBER OF SCF ITERATIONS: 1000
 DIIS ACCELERATION: ON
 XC-POTENTIAL: PBE96 - PBE
 GRID TECHNIQUE: FIXED
 GRID PRUNING: ON
 GRID METHOD: DIRECT
 GRID TYPE: (99,590)p
 ATOMIC WEIGHT FUNCTION: BECKE SCREENED
 RADIAL QUADRATURE TYPE: EULER-MACLAURIN
 SCF METHODE: DIRECT & DOUBLE ASYMPTOTIC EXPANSION
 FREEZE AUXILIARY FUNCTIONS: OFF
 ANALYTICAL FIT SOLVER: DIAGONAL SVD
 SVD THRESHOLD: 0.100E-05
 SCF SCREENING: 0.417E-11
 SYMMETRY USE: NONE
 ROTATION OF THE ANGULAR GRIDS: OFF
 SCF PRINTING UNTIL CYCLE 0
 SPHERICAL ORBITALS WILL BE USED
 
 *** SADDLE INTERPOLATION OPTIONS ***
 
 SADDLE TOLERANCE: 0.100
 NUMBER OF INTERPOLATION STEPS: 500
 INTERPOLATION DISTANCE REDUCTION [%]: 5.00
 REACTANT-PRODUCT ALIGNMENT ENABLED
 
 *** PRINT OPTIONS ***
 
 PRINT OPTIMIZATION INFORMATION
 PRINT SADDLE DEBUG OUTPUT
 
 *** OUTPUT OPTIONS ***
 
 SADDLE OPTIMIZATIONS NOT REMOVED
 
 *** ACTIVATED INTERFACE PORTS ***
 
 FILE deMon.mol WILL BE WRITTEN
 
 
 *** GEOMETRY ***


 INPUT ORIENTATION IN ANGSTROM

  NO.  ATOM        X            Y            Z      Z-ATOM   MASS   TYPE OPTXYZ

    1  C         0.081244    -0.433670     0.000002     6    12.011  QM       
    2  C         1.268023     0.209662    -0.000001     6    12.011  QM       
    3  O        -1.168944     0.135419    -0.000004     8    15.999  QM       
    4  H        -1.062543     1.108627     0.000052     1     1.008  QM       
    5  H         2.197040    -0.365696     0.000005     1     1.008  QM       
    6  H         0.001664    -1.527413     0.000011     1     1.008  QM       
    7  H         1.340538     1.304302    -0.000011     1     1.008  QM       


 
 
 *** ERI STATISTIC ***
 
 Est. Integrated ERIs: 813272
 Est. Asymptotic ERIS: 0
                                                                                

 INPUT                            STEP TIME:     0.067  TOTAL TIME:       0.205
 
 *** THE INPUT ORIENTATION IS USED ***
 
 POINT GROUP: Cs
 
 GROUP ORDER: 2


 STANDARD ORIENTATION IN ANGSTROM

  NO.  ATOM        X              Y              Z        Z-ATOM   MASS   TYPE

    1  C         0.081244      -0.433670       0.000002       6    12.011  QM
    2  C         1.268023       0.209662      -0.000001       6    12.011  QM
    3  O        -1.168944       0.135419      -0.000004       8    15.999  QM
    4  H        -1.062543       1.108627       0.000051       1     1.008  QM
    5  H         2.197040      -0.365696       0.000005       1     1.008  QM
    6  H         0.001664      -1.527413       0.000011       1     1.008  QM
    7  H         1.340538       1.304302      -0.000012       1     1.008  QM
                                                                                

 SYMMETRY ANALYSIS                STEP TIME:     0.001  TOTAL TIME:       0.208
 
 NUMBER OF TB ORBITALS: 19
                                                                                

 START GUESS                      STEP TIME:     1.647  TOTAL TIME:       1.856
 
 
 GENERAL BASIS SET: (DZVP-GGA)
 
 NUMBER OF SHELLS: 30
 NUMBER OF ORBITALS: 65
 NUMBER OF PRIMITIVE GAUSSIAN EXPONENTS: 69
 
 
 GENERAL AUXIS SET: (GEN-A2*)
 
 NUMBER OF AUXILIARY FUNCTION SETS: 37
 NUMBER OF AUXILIARY FUNCTION SHELLS: 89
 NUMBER OF AUXILIARY FUNCTION: 367
 
 
 
 *** WARNING IN INVCDERI ***
 
 *** 9 COULOMB EIGENVALUES ARE QUENCHED ***
                                                                                

 MPI AUXILIARY FUNCTION FIT       STEP TIME:     0.043  TOTAL TIME:       1.906  
                                                                                

 CORE INTEGRALS                   STEP TIME:     0.052  TOTAL TIME:       1.909
                                                                                

 NULLSPACE                        STEP TIME:     0.005  TOTAL TIME:       1.919
                                                                                

 FIXED GRID GENERATION            STEP TIME:     0.000  TOTAL TIME:       1.940

 CYCLE:    1    EUPPER =     -202.415440636361    CDMIX =        0.300000000000
 CYCLE:    1    ELOWER =     -340.998968918387    SHIFT =        0.000000000000
 CYCLE:    1    EXC    =      -20.267994281418    ERCDC =       14.007656303161
 CYCLE:    1    ETOTAL =     -222.683434917779    ERROR =      138.583528282026

 CYCLE:    2    EUPPER =     -201.620860647865    CDMIX =        0.300000000000
 CYCLE:    2    ELOWER =     -202.309469461339    SHIFT =        0.000000000000
 CYCLE:    2    EXC    =      -20.521409770805    ERCDC =        0.929544501921
 CYCLE:    2    ETOTAL =     -222.142270418670    ERROR =        0.688608813474

 CYCLE:    3    EUPPER =     -202.174061498608    CDMIX =        0.300000000000
 CYCLE:    3    ELOWER =     -202.270777768310    SHIFT =        0.000000000000
 CYCLE:    3    EXC    =      -20.638587573774    ERCDC =        0.284155478834
 CYCLE:    3    ETOTAL =     -222.812649072383    ERROR =        0.096716269702

 CYCLE:    4    EUPPER =     -202.282734718574    CDMIX =        0.300000000000
 CYCLE:    4    ELOWER =     -202.307429785718    SHIFT =        0.000000000000
 CYCLE:    4    EXC    =      -20.699330958824    ERCDC =        0.115810010562
 CYCLE:    4    ETOTAL =     -222.982065677398    ERROR =        0.024695067144

 CYCLE:    5    EUPPER =     -202.330489608238    CDMIX =        0.300000000000
 CYCLE:    5    ELOWER =     -202.339098845900    SHIFT =        0.000000000000
 CYCLE:    5    EXC    =      -20.729792712060    ERCDC =        0.055634627938
 CYCLE:    5    ETOTAL =     -223.060282320298    ERROR =        0.008609237662

 CYCLE:    6    EUPPER =     -202.346046235359    CDMIX =        0.300000000000
 CYCLE:    6    ELOWER =     -202.349406267900    SHIFT =        0.000000000000
 CYCLE:    6    EXC    =      -20.747155996889    ERCDC =        0.032300877088
 CYCLE:    6    ETOTAL =     -223.093202232248    ERROR =        0.003360032540

 CYCLE:    7    EUPPER =     -202.353168474246    CDMIX =        0.300000000000
 CYCLE:    7    ELOWER =     -202.354529483950    SHIFT =        0.000000000000
 CYCLE:    7    EXC    =      -20.771442562071    EDIIS =        0.019863879616
 CYCLE:    7    ETOTAL =     -223.124611036318    ERROR =        0.001361009704

 CYCLE:    8    EUPPER =     -202.356062279685    CDMIX =        0.300000000000
 CYCLE:    8    ELOWER =     -202.356108717566    SHIFT =        0.000000000000
 CYCLE:    8    EXC    =      -20.774750266229    EDIIS =        0.006048303157
 CYCLE:    8    ETOTAL =     -223.130812545914    ERROR =        0.000046437880

 CYCLE:    9    EUPPER =     -202.361896935699    CDMIX =        0.300000000000
 CYCLE:    9    ELOWER =     -202.361902695194    SHIFT =        0.000000000000
 CYCLE:    9    EXC    =      -20.774385275029    EDIIS =        0.001955336087
 CYCLE:    9    ETOTAL =     -223.136282210729    ERROR =        0.000005759495

 CYCLE:   10    EUPPER =     -202.360810784777    CDMIX =        0.300000000000
 CYCLE:   10    ELOWER =     -202.360812515018    SHIFT =        0.000000000000
 CYCLE:   10    EXC    =      -20.774333680449    EDIIS =        0.001343027372
 CYCLE:   10    ETOTAL =     -223.135144465227    ERROR =        0.000001730240

 CYCLE:   11    EUPPER =     -202.360855107980    CDMIX =        0.300000000000
 CYCLE:   11    ELOWER =     -202.360855121119    SHIFT =        0.000000000000
 CYCLE:   11    EXC    =      -20.774366833470    EDIIS =        0.000122102709
 CYCLE:   11    ETOTAL =     -223.135221941450    ERROR =        0.000000013140

 CYCLE:   12    EUPPER =     -202.360880067104    CDMIX =        0.100000000000
 CYCLE:   12    ELOWER =     -202.360880068509    SHIFT =        0.000000000000
 CYCLE:   12    EXC    =      -20.774355766371    ERCDC =        0.000027055625
 CYCLE:   12    ETOTAL =     -223.135235833475    ERROR =        0.000000001405
 
 *** SCF CONVERGED ***
 

 ELECTRONIC CORE ENERGY      =       -345.782659903
 ELECTRONIC COULOMB ENERGY   =        143.421779836
 ELECTRONIC HARTREE ENERGY   =       -202.360880067

 EXCHANGE ENERGY             =        -19.995526595
 CORRELATION ENERGY          =         -0.778829172
 EXCHANGE-CORRELATION ENERGY =        -20.774355766

 ELECTRONIC SCF ENERGY       =       -223.135235833
 NUCLEAR-REPULSION ENERGY    =         69.494513477
 TOTAL SCF ENERGY            =       -153.640722356
                                                                                

 SCF ITERATION                    STEP TIME:     0.654  TOTAL TIME:       2.625
 
 
 
 *********************************************
 *** TRANSITION STATE SADDLE INTERPOLATION ***
 *********************************************


 UNRELAXED COORDINATES OF SADDLE STEP 0 IN ANGSTROM

  NO.  ATOM        X              Y              Z        Z-ATOM   MASS   TYPE

    1  C         0.120933      -0.421876      -0.000001       6    12.011  QM
    2  O         1.159045       0.231704       0.000001       8    15.999  QM
    3  C        -1.268510       0.169219       0.000003       6    12.011  QM
    4  H        -1.232859       1.269142       0.000007       1     1.008  QM
    5  H        -1.823356      -0.194659      -0.885362       1     1.008  QM
    6  H        -1.823392      -0.194700       0.885326       1     1.008  QM
    7  H         0.156613      -1.546953      -0.000005       1     1.008  QM


 UNRELAXED SCF-ENERGY CALCULATED IN 12 CYCLES
 
 UNRELAXED TOTAL SADDLE ENERGY = -153.656848711188
 


 ALIGNED COORDINATES OF REFERENCE STRUCTURE IN ANGSTROM

  NO.  ATOM        X              Y              Z        Z-ATOM   MASS   TYPE

    1  C         0.120933      -0.421876      -0.000001       6    12.011  QM
    2  O         1.159045       0.231704       0.000001       8    15.999  QM
    3  C        -1.268510       0.169219       0.000003       6    12.011  QM
    4  H        -1.232859       1.269142       0.000006       1     1.008  QM
    5  H        -1.823356      -0.194659      -0.885362       1     1.008  QM
    6  H        -1.823392      -0.194700       0.885326       1     1.008  QM
    7  H         0.156614      -1.546953      -0.000005       1     1.008  QM


 ALIGNED COORDINATES OF REACTANT IN ANGSTROM

  NO.  ATOM        X              Y              Z        Z-ATOM   MASS   TYPE

    1  C        -0.007878      -0.430967       0.094211       6    12.011  QM
    2  O         1.130054       0.321464      -0.066383       8    15.999  QM
    3  C        -1.285224      -0.005290      -0.003286       6    12.011  QM
    4  H         0.863046       1.241409      -0.268528       1     1.008  QM
    5  H        -1.539046       1.037164      -0.232107       1     1.008  QM
    6  H        -2.105429      -0.711272       0.148249       1     1.008  QM
    7  H         0.252761      -1.471403       0.322615       1     1.008  QM

 SIMILARITY INDEX: 0.809
 


 UNRELAXED COORDINATES OF SADDLE STEP 1 IN ANGSTROM

  NO.  ATOM        X              Y              Z        Z-ATOM   MASS   TYPE

    1  C         0.114493      -0.422330       0.004710       6    12.011  QM
    2  O         1.157596       0.236192      -0.003318       8    15.999  QM
    3  C        -1.269345       0.160494      -0.000162       6    12.011  QM
    4  H        -1.128063       1.267755      -0.013420       1     1.008  QM
    5  H        -1.809140      -0.133068      -0.852699       1     1.008  QM
    6  H        -1.837494      -0.220528       0.848472       1     1.008  QM
    7  H         0.161421      -1.543175       0.016126       1     1.008  QM


 UNRELAXED SCF-ENERGY CALCULATED IN 12 CYCLES
 
 UNRELAXED TOTAL SADDLE ENERGY = -153.653295873293
 
 
 
 
 ***************************************
 *** MOLECULAR GEOMETRY OPTIMIZATION ***
 ***************************************
 
 INTERPOLATION DISTANCE: 4.8601211662
 
 *** ACTIVE DEGREES OF FREEDOM: 15 ***
 
 *** ENTERING OPTIMIZATION CYCLE: 1 ***
 

 PROJECTED CARTESIAN GRADIENTS IN A.U.

  NO.  ATOM        X             Y             Z

    1  C       -0.007557      0.006669      0.002873
    2  O        0.016812      0.000277     -0.000699
    3  C       -0.022073     -0.016494     -0.010010
    4  H        0.012816      0.010733     -0.001154
    5  H        0.017992      0.017482      0.037203
    6  H        0.006215      0.001722     -0.007516
    7  H       -0.001722      0.002875     -0.001114


 ACTIVE CARTESIAN GRADIENTS

              1          2          3          4          5          6
          -0.009102   0.007703   0.004171   0.019270   0.005265   0.002901

              7          8          9         10         11         12
          -0.027783  -0.023292  -0.017930  -0.003566   0.003054  -0.019937

             13         14         15
           0.008330   0.030419   0.006332


 FULL LOCAL GRADIENT

              1          2          3          4          5          6
          -0.031200   0.009050  -0.003026   0.018480   0.011224   0.002333

              7          8          9         10         11         12
          -0.021389  -0.017261  -0.017223  -0.016928   0.005051  -0.010069

             13         14         15
           0.013212   0.021635   0.003426


 TANGENTIAL LOCAL GRADIENTS IN A.U.

              1          2          3          4          5          6
           0.009050  -0.003026   0.018480   0.011224   0.002333  -0.021389

              7          8          9         10         11         12
          -0.017261  -0.017223  -0.016928   0.005051  -0.010069   0.013212

             13         14
           0.021635   0.003426
 
 RMSQ FORCE :   0.0138457  MAXIMUM :   0.0003000  CONVERGED : NO
 MAX FORCE  :   0.0216347  MAXIMUM :   0.0004500  CONVERGED : NO
 RMSQ FORCE6:   4.9861543  MAXIMUM6:   0.0003000  CONVERGED : NO
 MAX FORCE6 :   4.9783653  MAXIMUM6:   0.0004500  CONVERGED : NO
 


 HESSIAN EIGENVALUES


                1           2           3           4           5           6
             1.00000     1.00000     1.00000     1.00000     1.00000     1.00000
 


                7           8           9          10          11          12
             1.00000     1.00000     1.00000     1.00000     1.00000     1.00000
 


               13          14
             1.00000     1.00000
 


 LAMBDA FOR LMQA STEP: 0.00

  |TANGENTIAL STEP| =   0.051806  |PARALLEL STEP| =   0.000276


 STEP IN NORMAL COORDINATES

              1          2          3          4          5          6
           0.006560  -0.008112  -0.001279  -0.024133   0.005674  -0.010337

              7          8          9         10         11         12
           0.013959   0.017323   0.017311   0.018462  -0.006007   0.006905

             13         14         15
          -0.014496  -0.020278  -0.003386

 DISPLACEMENT STEP IN ANGSTROM

  NO.  ATOM        X             Y             Z

    1  C        0.002882     -0.003697     -0.000457
    2  O       -0.010245      0.001521     -0.000822
    3  C        0.010644      0.006095      0.005474
    4  H        0.005507     -0.006264     -0.001401
    5  H       -0.008033     -0.002598     -0.015454
    6  H       -0.005101     -0.004404     -0.000309
    7  H        0.001748     -0.001070      0.003118


 ACTIVE CARTESIAN DISPLACEMENT STEP

              1          2          3          4          5          6
           0.006560  -0.008112  -0.001279  -0.024133   0.005674  -0.010337

              7          8          9         10         11         12
           0.013959   0.017323   0.017311   0.018462  -0.006007   0.006905

             13         14         15
          -0.014496  -0.020278  -0.003386
 
 PREDICTED ENERGY CHANGE: -0.001333267
 
 INTERPOLATION DISTANCE: 4.8601211662
 
 *** SCFTOL TIGHTEN TO 0.100E-06 ***
 
 *** CDFTOL TIGHTEN TO 0.750E-04 ***


 COORDINATES OF OPTIMIZATION STEP 1 IN ANGSTROM

  NO.  ATOM        X              Y              Z        Z-ATOM   MASS   TYPE

    1  C         0.117375      -0.426027       0.004253       6    12.011  QM
    2  O         1.147351       0.237713      -0.004140       8    15.999  QM
    3  C        -1.258701       0.166589       0.005312       6    12.011  QM
    4  H        -1.122556       1.261491      -0.014821       1     1.008  QM
    5  H        -1.817173      -0.135666      -0.868153       1     1.008  QM
    6  H        -1.842595      -0.224932       0.848163       1     1.008  QM
    7  H         0.163169      -1.544245       0.019244       1     1.008  QM


 
 NEW SCF-ENERGY CALCULATED IN 10 CYCLES
 

 TOTAL ENERGY    =       -153.655039339

 ENERGY CHANGE =         -0.001743466
 ENERGY RATIO  =          1.307664495
 TRUST RADIUS  =          0.200000000
 
 BFGS DELTA*GAMMA: 0.183E-02
 
 BFGS DELTA*DE2*DELTA: 0.268E-02
 
 *** ENTERING OPTIMIZATION CYCLE: 2 ***
 

 PROJECTED CARTESIAN GRADIENTS IN A.U.

  NO.  ATOM        X             Y             Z

    1  C        0.000985      0.006499      0.000564
    2  O        0.000473     -0.002767     -0.000044
    3  C       -0.006566     -0.006524     -0.002176
    4  H        0.009441      0.001625     -0.004769
    5  H        0.006798      0.007871      0.017245
    6  H        0.002086     -0.002357     -0.006581
    7  H       -0.000943      0.003970     -0.000155


 ACTIVE CARTESIAN GRADIENTS

              1          2          3          4          5          6
           0.001187   0.007656   0.000843   0.001226   0.001964   0.001047

              7          8          9         10         11         12
          -0.011545  -0.008416  -0.003775   0.003402  -0.001302  -0.012052

             13         14         15
           0.002862   0.015789   0.005498


 FULL LOCAL GRADIENT

              1          2          3          4          5          6
          -0.018807   0.007422   0.002215   0.000122   0.002261   0.001401

              7          8          9         10         11         12
          -0.008115  -0.005676  -0.003414  -0.003215  -0.000111  -0.005985

             13         14         15
           0.005852   0.010338   0.003741


 TANGENTIAL LOCAL GRADIENTS IN A.U.

              1          2          3          4          5          6
           0.007422   0.002215   0.000122   0.002261   0.001401  -0.008115

              7          8          9         10         11         12
          -0.005676  -0.003414  -0.003215  -0.000111  -0.005985   0.005852

             13         14
           0.010338   0.003741

 COSANG =         0.843431940
 
 RMSQ FORCE :   0.0051967  MAXIMUM :   0.0003000  CONVERGED : NO
 MAX FORCE  :   0.0103378  MAXIMUM :   0.0004500  CONVERGED : NO
 RMSQ FORCE6:   4.4674896  MAXIMUM6:   0.0003000  CONVERGED : NO
 MAX FORCE6 :   4.4628924  MAXIMUM6:   0.0004500  CONVERGED : NO
 RMSQ DR    :   0.0133764  MAXIMUM :   0.0012000  CONVERGED : NO
 MAX DR     :   0.0241327  MAXIMUM :   0.0018000  CONVERGED : NO
 


 HESSIAN EIGENVALUES


                1           2           3           4           5           6
             0.58866     1.00000     1.00000     1.00000     1.00000     1.00000
 


                7           8           9          10          11          12
             1.00000     1.00000     1.00000     1.00000     1.00000     1.00000
 


               13          14
             1.00000     1.15089
 


 LAMBDA FOR LMQA STEP: 0.00

  |TANGENTIAL STEP| =   0.032689  |PARALLEL STEP| =   0.000110


 STEP IN NORMAL COORDINATES

              1          2          3          4          5          6
          -0.003410  -0.012293   0.001216  -0.008223   0.007237  -0.008991

              7          8          9         10         11         12
           0.006017   0.008657   0.006452   0.009765  -0.001233   0.006785

             13         14         15
          -0.010901  -0.015987  -0.005783

 DISPLACEMENT STEP IN ANGSTROM

  NO.  ATOM        X             Y             Z

    1  C       -0.001497     -0.005513      0.000463
    2  O       -0.002462      0.003760     -0.001098
    3  C        0.005137      0.003247      0.002339
    4  H        0.003971     -0.002321      0.001759
    5  H       -0.004689     -0.000476     -0.011012
    6  H       -0.003650     -0.001596      0.001308
    7  H        0.001611     -0.002770      0.002646


 ACTIVE CARTESIAN DISPLACEMENT STEP

              1          2          3          4          5          6
          -0.003410  -0.012293   0.001216  -0.008223   0.007237  -0.008991

              7          8          9         10         11         12
           0.006017   0.008657   0.006452   0.009765  -0.001233   0.006785

             13         14         15
          -0.010901  -0.015987  -0.005783
 
 PREDICTED ENERGY CHANGE: -0.000315325
 
 INTERPOLATION DISTANCE: 4.8601211662


 COORDINATES OF OPTIMIZATION STEP 2 IN ANGSTROM

  NO.  ATOM        X              Y              Z        Z-ATOM   MASS   TYPE

    1  C         0.115878      -0.431539       0.004716       6    12.011  QM
    2  O         1.144890       0.241473      -0.005238       8    15.999  QM
    3  C        -1.253564       0.169836       0.007651       6    12.011  QM
    4  H        -1.118585       1.259170      -0.013061       1     1.008  QM
    5  H        -1.821861      -0.136141      -0.879165       1     1.008  QM
    6  H        -1.846244      -0.226528       0.849472       1     1.008  QM
    7  H         0.164780      -1.547016       0.021891       1     1.008  QM


 
 NEW SCF-ENERGY CALCULATED IN 10 CYCLES
 

 TOTAL ENERGY    =       -153.655396314

 ENERGY CHANGE =         -0.000356975
 ENERGY RATIO  =          1.132084539
 TRUST RADIUS  =          0.200000000
 
 BFGS DELTA*GAMMA: 0.546E-03
 
 BFGS DELTA*DE2*DELTA: 0.632E-03
 
 *** ENTERING OPTIMIZATION CYCLE: 3 ***
 

 PROJECTED CARTESIAN GRADIENTS IN A.U.

  NO.  ATOM        X             Y             Z

    1  C       -0.005041     -0.001336     -0.000195
    2  O        0.001391      0.002014      0.000118
    3  C        0.001297     -0.001005      0.001155
    4  H        0.007477     -0.002600     -0.006059
    5  H        0.001064      0.002952      0.007097
    6  H       -0.000409     -0.004795     -0.004977
    7  H       -0.000749      0.004501      0.000155


 ACTIVE CARTESIAN GRADIENTS

              1          2          3          4          5          6
          -0.006083  -0.001663  -0.000296  -0.001025   0.001795   0.000268

              7          8          9         10         11         12
          -0.002863  -0.000647   0.002339   0.006980  -0.003083  -0.008279

             13         14         15
           0.000408   0.007584   0.004782


 FULL LOCAL GRADIENT

              1          2          3          4          5          6
          -0.012407  -0.001001  -0.004846   0.002357  -0.002005   0.001840

              7          8          9         10         11         12
          -0.000250   0.000510   0.002480   0.003541  -0.002263  -0.004020

             13         14         15
           0.002503   0.003824   0.003614


 TANGENTIAL LOCAL GRADIENTS IN A.U.

              1          2          3          4          5          6
          -0.001001  -0.004846   0.002357  -0.002005   0.001840  -0.000250

              7          8          9         10         11         12
           0.000510   0.002480   0.003541  -0.002263  -0.004020   0.002503

             13         14
           0.003824   0.003614

 COSANG =         0.250463368
 
 RMSQ FORCE :   0.0028245  MAXIMUM :   0.0003000  CONVERGED : NO
 MAX FORCE  :   0.0048457  MAXIMUM :   0.0004500  CONVERGED : NO
 RMSQ FORCE6:   3.8707988  MAXIMUM6:   0.0003000  CONVERGED : NO
 MAX FORCE6 :   3.8692379  MAXIMUM6:   0.0004500  CONVERGED : NO
 RMSQ DR    :   0.0084404  MAXIMUM :   0.0012000  CONVERGED : NO
 MAX DR     :   0.0159866  MAXIMUM :   0.0018000  CONVERGED : NO
 


 HESSIAN EIGENVALUES


                1           2           3           4           5           6
             0.38955     0.99997     1.00000     1.00000     1.00000     1.00000
 


                7           8           9          10          11          12
             1.00000     1.00000     1.00000     1.00000     1.00000     1.00000
 


               13          14
             1.14297     1.30853
 


 LAMBDA FOR LMQA STEP: 0.00

  |TANGENTIAL STEP| =   0.016917  |PARALLEL STEP| =   0.000029


 STEP IN NORMAL COORDINATES

              1          2          3          4          5          6
           0.005077  -0.001507   0.001960  -0.003467   0.004839  -0.006126

              7          8          9         10         11         12
          -0.001280   0.000480  -0.001126   0.001505   0.001808   0.005412

             13         14         15
          -0.006273  -0.008461  -0.005695

 DISPLACEMENT STEP IN ANGSTROM

  NO.  ATOM        X             Y             Z

    1  C        0.002227     -0.000714      0.000716
    2  O       -0.002234      0.000520     -0.000913
    3  C        0.000194      0.000290      0.000065
    4  H        0.002132      0.000655      0.003166
    5  H       -0.001282      0.001088     -0.005427
    6  H       -0.001563      0.000904      0.001404
    7  H        0.001260     -0.003256      0.001800


 ACTIVE CARTESIAN DISPLACEMENT STEP

              1          2          3          4          5          6
           0.005077  -0.001507   0.001960  -0.003467   0.004839  -0.006126

              7          8          9         10         11         12
          -0.001280   0.000480  -0.001126   0.001505   0.001808   0.005412

             13         14         15
          -0.006273  -0.008461  -0.005695
 
 PREDICTED ENERGY CHANGE: -0.000075582
 
 INTERPOLATION DISTANCE: 4.8601211662
 
 *** SCFTOL TIGHTEN TO 0.250E-07 ***
 
 *** CDFTOL TIGHTEN TO 0.100E-04 ***


 COORDINATES OF OPTIMIZATION STEP 3 IN ANGSTROM

  NO.  ATOM        X              Y              Z        Z-ATOM   MASS   TYPE

    1  C         0.118105      -0.432253       0.005432       6    12.011  QM
    2  O         1.142655       0.241993      -0.006152       8    15.999  QM
    3  C        -1.253370       0.170126       0.007716       6    12.011  QM
    4  H        -1.116453       1.259825      -0.009895       1     1.008  QM
    5  H        -1.823143      -0.135053      -0.884592       1     1.008  QM
    6  H        -1.847807      -0.225624       0.850875       1     1.008  QM
    7  H         0.166040      -1.550272       0.023690       1     1.008  QM


 
 NEW SCF-ENERGY CALCULATED IN 13 CYCLES
 

 TOTAL ENERGY    =       -153.655509440

 ENERGY CHANGE =         -0.000113126
 ENERGY RATIO  =          1.496732634
 TRUST RADIUS  =          0.200000000
 
 BFGS DELTA*GAMMA: 0.762E-04
 
 BFGS DELTA*DE2*DELTA: 0.152E-03
 
 *** ENTERING OPTIMIZATION CYCLE: 4 ***
 

 PROJECTED CARTESIAN GRADIENTS IN A.U.

  NO.  ATOM        X             Y             Z

    1  C       -0.000513      0.000997     -0.000286
    2  O       -0.002865     -0.000054      0.000149
    3  C        0.002375     -0.000195      0.001822
    4  H        0.007400     -0.002383     -0.006048
    5  H       -0.000513      0.001821      0.004154
    6  H       -0.001073     -0.005113     -0.004160
    7  H       -0.000825      0.003121      0.000159


 ACTIVE CARTESIAN GRADIENTS

              1          2          3          4          5          6
          -0.000620   0.001162  -0.000410  -0.004367   0.001952   0.000141

              7          8          9         10         11         12
          -0.001415   0.000865   0.003630   0.007492  -0.002084  -0.007016

             13         14         15
          -0.000610   0.005062   0.003879


 FULL LOCAL GRADIENT

              1          2          3          4          5          6
          -0.010448   0.001219  -0.000644  -0.002784  -0.001986   0.001814

              7          8          9         10         11         12
           0.000943   0.001708   0.003724   0.004707  -0.001353  -0.003278

             13         14         15
           0.001220   0.001795   0.002882


 TANGENTIAL LOCAL GRADIENTS IN A.U.

              1          2          3          4          5          6
           0.001219  -0.000644  -0.002784  -0.001986   0.001814   0.000943

              7          8          9         10         11         12
           0.001708   0.003724   0.004707  -0.001353  -0.003278   0.001220

             13         14
           0.001795   0.002882

 COSANG =         0.685980191
 
 RMSQ FORCE :   0.0024246  MAXIMUM :   0.0003000  CONVERGED : NO
 MAX FORCE  :   0.0047066  MAXIMUM :   0.0004500  CONVERGED : NO
 RMSQ FORCE6:   3.1607486  MAXIMUM6:   0.0003000  CONVERGED : NO
 MAX FORCE6 :   3.1593110  MAXIMUM6:   0.0004500  CONVERGED : NO
 RMSQ DR    :   0.0043680  MAXIMUM :   0.0012000  CONVERGED : NO
 MAX DR     :   0.0084612  MAXIMUM :   0.0018000  CONVERGED : NO
 


 HESSIAN EIGENVALUES


                1           2           3           4           5           6
             0.16975     0.94999     1.00000     1.00000     1.00000     1.00000
 


                7           8           9          10          11          12
             1.00000     1.00000     1.00000     1.00000     1.00000     1.00041
 


               13          14
             1.00833     1.79346
 


 LAMBDA FOR LMQA STEP: 0.00

  |TANGENTIAL STEP| =   0.034085  |PARALLEL STEP| =   0.000120


 STEP IN NORMAL COORDINATES

              1          2          3          4          5          6
           0.005128  -0.006007   0.004890  -0.000801   0.009733  -0.013427

              7          8          9         10         11         12
          -0.006204  -0.003106  -0.006985  -0.001031   0.003593   0.012248

             13         14         15
          -0.011792  -0.015444  -0.012702

 DISPLACEMENT STEP IN ANGSTROM

  NO.  ATOM        X             Y             Z

    1  C        0.002249     -0.002741      0.001794
    2  O       -0.001254      0.002230     -0.002113
    3  C       -0.001721     -0.000540     -0.001076
    4  H        0.003480      0.002177      0.008439
    5  H       -0.000883      0.003477     -0.009611
    6  H       -0.002462      0.003622      0.003127
    7  H        0.003040     -0.006837      0.003984


 ACTIVE CARTESIAN DISPLACEMENT STEP

              1          2          3          4          5          6
           0.005128  -0.006007   0.004890  -0.000801   0.009733  -0.013427

              7          8          9         10         11         12
          -0.006204  -0.003106  -0.006985  -0.001031   0.003593   0.012248

             13         14         15
          -0.011792  -0.015444  -0.012702
 
 PREDICTED ENERGY CHANGE: -0.000115356
 
 INTERPOLATION DISTANCE: 4.8601211662


 COORDINATES OF OPTIMIZATION STEP 4 IN ANGSTROM

  NO.  ATOM        X              Y              Z        Z-ATOM   MASS   TYPE

    1  C         0.120354      -0.434994       0.007226       6    12.011  QM
    2  O         1.141402       0.244223      -0.008264       8    15.999  QM
    3  C        -1.255092       0.169586       0.006641       6    12.011  QM
    4  H        -1.112973       1.262002      -0.001456       1     1.008  QM
    5  H        -1.824026      -0.131576      -0.894203       1     1.008  QM
    6  H        -1.850269      -0.222002       0.854002       1     1.008  QM
    7  H         0.169079      -1.557109       0.027674       1     1.008  QM


 
 NEW SCF-ENERGY CALCULATED IN 12 CYCLES
 

 TOTAL ENERGY    =       -153.655675622

 ENERGY CHANGE =         -0.000166183
 ENERGY RATIO  =          1.440610247
 TRUST RADIUS  =          0.200000000
 
 BFGS DELTA*GAMMA: 0.132E-03
 
 BFGS DELTA*DE2*DELTA: 0.234E-03
 
 *** ENTERING OPTIMIZATION CYCLE: 5 ***
 

 PROJECTED CARTESIAN GRADIENTS IN A.U.

  NO.  ATOM        X             Y             Z

    1  C        0.000986      0.000959      0.000003
    2  O       -0.003245      0.000092      0.000024
    3  C        0.001970     -0.000031      0.002048
    4  H        0.007608     -0.000298     -0.005313
    5  H       -0.002072      0.000976      0.000808
    6  H       -0.001640     -0.004850     -0.002653
    7  H       -0.001171      0.000601     -0.000017


 ACTIVE CARTESIAN GRADIENTS

              1          2          3          4          5          6
           0.001190   0.001146   0.000013  -0.004013   0.003475   0.000127

              7          8          9         10         11         12
          -0.000964   0.001291   0.004257   0.007488   0.000636  -0.005233

             13         14         15
          -0.001753   0.001865   0.002352


 FULL LOCAL GRADIENT

              1          2          3          4          5          6
          -0.008546   0.001039   0.000952  -0.003242  -0.000496   0.002255

              7          8          9         10         11         12
           0.001835   0.002193   0.004349   0.004624   0.001368  -0.001758

             13         14         15
          -0.000118  -0.001002   0.001511


 TANGENTIAL LOCAL GRADIENTS IN A.U.

              1          2          3          4          5          6
           0.001039   0.000952  -0.003242  -0.000496   0.002255   0.001835

              7          8          9         10         11         12
           0.002193   0.004349   0.004624   0.001368  -0.001758  -0.000118

             13         14
          -0.001002   0.001511

 COSANG =         0.823519866
 
 RMSQ FORCE :   0.0023078  MAXIMUM :   0.0003000  CONVERGED : NO
 MAX FORCE  :   0.0046240  MAXIMUM :   0.0004500  CONVERGED : NO
 RMSQ FORCE6:   2.2350422  MAXIMUM6:   0.0003000  CONVERGED : NO
 MAX FORCE6 :   2.2340145  MAXIMUM6:   0.0004500  CONVERGED : NO
 RMSQ DR    :   0.0088007  MAXIMUM :   0.0012000  CONVERGED : NO
 MAX DR     :   0.0154441  MAXIMUM :   0.0018000  CONVERGED : NO
 


 HESSIAN EIGENVALUES


                1           2           3           4           5           6
             0.10383     0.83319     1.00000     1.00000     1.00000     1.00000
 


                7           8           9          10          11          12
             1.00000     1.00000     1.00000     1.00000     1.00006     1.00140
 


               13          14
             1.08377     1.75135
 


 LAMBDA FOR LMQA STEP: 0.00

  |TANGENTIAL STEP| =   0.033902  |PARALLEL STEP| =   0.000118


 STEP IN NORMAL COORDINATES

              1          2          3          4          5          6
           0.003906  -0.005221   0.004980   0.001098   0.007080  -0.014376

              7          8          9         10         11         12
          -0.008766  -0.006214  -0.011521  -0.005086   0.000483   0.012432

             13         14         15
          -0.009991  -0.011630  -0.012653

 DISPLACEMENT STEP IN ANGSTROM

  NO.  ATOM        X             Y             Z

    1  C        0.001712     -0.002379      0.001828
    2  O       -0.000317      0.001835     -0.002226
    3  C       -0.002941     -0.001320     -0.002177
    4  H        0.002075      0.001472      0.010012
    5  H        0.001282      0.004697     -0.007138
    6  H       -0.001618      0.005153      0.002776
    7  H        0.003766     -0.005863      0.004422


 ACTIVE CARTESIAN DISPLACEMENT STEP

              1          2          3          4          5          6
           0.003906  -0.005221   0.004980   0.001098   0.007080  -0.014376

              7          8          9         10         11         12
          -0.008766  -0.006214  -0.011521  -0.005086   0.000483   0.012432

             13         14         15
          -0.009991  -0.011630  -0.012653
 
 PREDICTED ENERGY CHANGE: -0.000083444
 
 INTERPOLATION DISTANCE: 4.8601211662


 COORDINATES OF OPTIMIZATION STEP 5 IN ANGSTROM

  NO.  ATOM        X              Y              Z        Z-ATOM   MASS   TYPE

    1  C         0.122066      -0.437373       0.009054       6    12.011  QM
    2  O         1.141084       0.246058      -0.010490       8    15.999  QM
    3  C        -1.258032       0.168266       0.004464       6    12.011  QM
    4  H        -1.110898       1.263474       0.008555       1     1.008  QM
    5  H        -1.822744      -0.126879      -0.901341       1     1.008  QM
    6  H        -1.851887      -0.216848       0.856778       1     1.008  QM
    7  H         0.172846      -1.562972       0.032096       1     1.008  QM


 
 NEW SCF-ENERGY CALCULATED IN 10 CYCLES
 

 TOTAL ENERGY    =       -153.655791475

 ENERGY CHANGE =         -0.000115853
 ENERGY RATIO  =          1.388391408
 TRUST RADIUS  =          0.200000000
 
 BFGS DELTA*GAMMA: 0.105E-03
 
 BFGS DELTA*DE2*DELTA: 0.170E-03
 
 *** ENTERING OPTIMIZATION CYCLE: 6 ***
 

 PROJECTED CARTESIAN GRADIENTS IN A.U.

  NO.  ATOM        X             Y             Z

    1  C        0.001537      0.000685      0.000578
    2  O       -0.001884      0.000591     -0.000182
    3  C       -0.000249     -0.000750      0.001142
    4  H        0.007990      0.001971     -0.003907
    5  H       -0.002005      0.001360      0.000272
    6  H       -0.001513     -0.003927     -0.001296
    7  H       -0.001411     -0.001534     -0.000282


 ACTIVE CARTESIAN GRADIENTS

              1          2          3          4          5          6
           0.001856   0.000835   0.000849  -0.001758   0.004925   0.000357

              7          8          9         10         11         12
          -0.002542   0.000180   0.002805   0.006502   0.002888  -0.004340

             13         14         15
          -0.001989   0.000728   0.001060


 FULL LOCAL GRADIENT

              1          2          3          4          5          6
          -0.008128   0.000698   0.001973  -0.001661   0.001632   0.002674

              7          8          9         10         11         12
           0.000919   0.001515   0.002938   0.002846   0.003699  -0.000696

             13         14         15
          -0.000355  -0.002129   0.000233


 TANGENTIAL LOCAL GRADIENTS IN A.U.

              1          2          3          4          5          6
           0.000698   0.001973  -0.001661   0.001632   0.002674   0.000919

              7          8          9         10         11         12
           0.001515   0.002938   0.002846   0.003699  -0.000696  -0.000355

             13         14
          -0.002129   0.000233

 COSANG =         0.821867548
 
 RMSQ FORCE :   0.0019946  MAXIMUM :   0.0003000  CONVERGED : NO
 MAX FORCE  :   0.0036990  MAXIMUM :   0.0004500  CONVERGED : NO
 RMSQ FORCE6:   0.0055077  MAXIMUM6:   0.0003000  CONVERGED : NO
 MAX FORCE6 :   0.0085901  MAXIMUM6:   0.0004500  CONVERGED : NO
 RMSQ DR    :   0.0087535  MAXIMUM :   0.0012000  CONVERGED : NO
 MAX DR     :   0.0143761  MAXIMUM :   0.0018000  CONVERGED : NO
 


 HESSIAN EIGENVALUES


                1           2           3           4           5           6
             0.07891     0.67097     1.00000     1.00000     1.00000     1.00000
 


                7           8           9          10          11          12
             1.00000     1.00000     1.00000     1.00007     1.00079     1.00165
 


               13          14
             1.17188     1.63313
 


 LAMBDA FOR LMQA STEP: 0.00

  |TANGENTIAL STEP| =   0.025876  |PARALLEL STEP| =   0.000069


 STEP IN NORMAL COORDINATES

              1          2          3          4          5          6
           0.000907  -0.003406   0.003003   0.000194   0.001880  -0.012419

              7          8          9         10         11         12
          -0.006908  -0.006161  -0.010862  -0.006347  -0.004282   0.009304

             13         14         15
          -0.006253  -0.005264  -0.008638

 DISPLACEMENT STEP IN ANGSTROM

  NO.  ATOM        X             Y             Z

    1  C        0.000398     -0.001540      0.001106
    2  O       -0.000100      0.000939     -0.001719
    3  C       -0.001934     -0.001243     -0.001997
    4  H        0.000114     -0.000590      0.008364
    5  H        0.002625      0.004341     -0.003603
    6  H       -0.000706      0.004800      0.001164
    7  H        0.003669     -0.002688      0.004002


 ACTIVE CARTESIAN DISPLACEMENT STEP

              1          2          3          4          5          6
           0.000907  -0.003406   0.003003   0.000194   0.001880  -0.012419

              7          8          9         10         11         12
          -0.006908  -0.006161  -0.010862  -0.006347  -0.004282   0.009304

             13         14         15
          -0.006253  -0.005264  -0.008638
 
 PREDICTED ENERGY CHANGE: -0.000050993
 
 INTERPOLATION DISTANCE: 4.8601211662


 COORDINATES OF OPTIMIZATION STEP 6 IN ANGSTROM

  NO.  ATOM        X              Y              Z        Z-ATOM   MASS   TYPE

    1  C         0.122464      -0.438913       0.010160       6    12.011  QM
    2  O         1.140984       0.246998      -0.012210       8    15.999  QM
    3  C        -1.259966       0.167024       0.002467       6    12.011  QM
    4  H        -1.110784       1.262884       0.016919       1     1.008  QM
    5  H        -1.820119      -0.122538      -0.904943       1     1.008  QM
    6  H        -1.852594      -0.212048       0.857943       1     1.008  QM
    7  H         0.176515      -1.565660       0.036098       1     1.008  QM


 
 NEW SCF-ENERGY CALCULATED IN 12 CYCLES
 

 TOTAL ENERGY    =       -153.655867694

 ENERGY CHANGE =         -0.000076219
 ENERGY RATIO  =          1.494698291
 TRUST RADIUS  =          0.200000000
 
 BFGS DELTA*GAMMA: 0.532E-04
 
 BFGS DELTA*DE2*DELTA: 0.103E-03
 
 *** ENTERING OPTIMIZATION CYCLE: 7 ***
 

 PROJECTED CARTESIAN GRADIENTS IN A.U.

  NO.  ATOM        X             Y             Z

    1  C        0.000941      0.000063      0.001018
    2  O       -0.000180      0.001242     -0.000331
    3  C       -0.002073     -0.001353     -0.000005
    4  H        0.008034      0.002694     -0.002588
    5  H       -0.001096      0.002105      0.001379
    6  H       -0.001014     -0.002921     -0.000540
    7  H       -0.001297     -0.002371     -0.000429


 ACTIVE CARTESIAN GRADIENTS

              1          2          3          4          5          6
           0.001136   0.000093   0.001481   0.000304   0.005497   0.000599

              7          8          9         10         11         12
          -0.004249  -0.000900   0.000781   0.005298   0.003288  -0.004076

             13         14         15
          -0.001624   0.001094   0.000387


 FULL LOCAL GRADIENT

              1          2          3          4          5          6
          -0.008372   0.000020   0.001847   0.000414   0.002743   0.002881

              7          8          9         10         11         12
          -0.000358   0.000810   0.000940   0.000990   0.004147  -0.000231

             13         14         15
           0.000048  -0.001864  -0.000483


 TANGENTIAL LOCAL GRADIENTS IN A.U.

              1          2          3          4          5          6
           0.000020   0.001847   0.000414   0.002743   0.002881  -0.000358

              7          8          9         10         11         12
           0.000810   0.000940   0.000990   0.004147  -0.000231   0.000048

             13         14
          -0.001864  -0.000483

 COSANG =         0.836916381
 
 RMSQ FORCE :   0.0017530  MAXIMUM :   0.0003000  CONVERGED : NO
 MAX FORCE  :   0.0041473  MAXIMUM :   0.0004500  CONVERGED : NO
 RMSQ FORCE6:   0.0016628  MAXIMUM6:   0.0003000  CONVERGED : NO
 MAX FORCE6 :   0.0028125  MAXIMUM6:   0.0004500  CONVERGED : NO
 RMSQ DR    :   0.0066811  MAXIMUM :   0.0012000  CONVERGED : NO
 MAX DR     :   0.0124193  MAXIMUM :   0.0018000  CONVERGED : NO
 


 HESSIAN EIGENVALUES


                1           2           3           4           5           6
             0.06062     0.44967     0.99985     1.00000     1.00000     1.00000
 


                7           8           9          10          11          12
             1.00000     1.00000     1.00008     1.00011     1.00054     1.00145
 


               13          14
             1.12689     1.69034
 


 LAMBDA FOR LMQA STEP: 0.00

  |TANGENTIAL STEP| =   0.030065  |PARALLEL STEP| =   0.000093


 STEP IN NORMAL COORDINATES

              1          2          3          4          5          6
          -0.001055  -0.002935   0.001910  -0.002255  -0.001927  -0.016188

              7          8          9         10         11         12
          -0.006244  -0.007527  -0.012100  -0.008286  -0.009838   0.010068

             13         14         15
          -0.006261  -0.002749  -0.008007

 DISPLACEMENT STEP IN ANGSTROM

  NO.  ATOM        X             Y             Z

    1  C       -0.000462     -0.001314      0.000708
    2  O       -0.000653      0.000412     -0.001924
    3  C       -0.000840     -0.001383     -0.001880
    4  H       -0.001335     -0.002681      0.009480
    5  H        0.004151      0.005357     -0.002960
    6  H       -0.000628      0.005726     -0.000178
    7  H        0.004910     -0.000735      0.005370


 ACTIVE CARTESIAN DISPLACEMENT STEP

              1          2          3          4          5          6
          -0.001055  -0.002935   0.001910  -0.002255  -0.001927  -0.016188

              7          8          9         10         11         12
          -0.006244  -0.007527  -0.012100  -0.008286  -0.009838   0.010068

             13         14         15
          -0.006261  -0.002749  -0.008007
 
 PREDICTED ENERGY CHANGE: -0.000054089
 
 INTERPOLATION DISTANCE: 4.8601211662


 COORDINATES OF OPTIMIZATION STEP 7 IN ANGSTROM

  NO.  ATOM        X              Y              Z        Z-ATOM   MASS   TYPE

    1  C         0.122001      -0.440227       0.010868       6    12.011  QM
    2  O         1.140331       0.247410      -0.014133       8    15.999  QM
    3  C        -1.260806       0.165641       0.000586       6    12.011  QM
    4  H        -1.112119       1.260203       0.026399       1     1.008  QM
    5  H        -1.815969      -0.117181      -0.907904       1     1.008  QM
    6  H        -1.853221      -0.206323       0.857764       1     1.008  QM
    7  H         0.181425      -1.566395       0.041468       1     1.008  QM


 
 NEW SCF-ENERGY CALCULATED IN 12 CYCLES
 

 TOTAL ENERGY    =       -153.655945126

 ENERGY CHANGE =         -0.000077432
 ENERGY RATIO  =          1.431562342
 TRUST RADIUS  =          0.200000000
 
 BFGS DELTA*GAMMA: 0.630E-04
 
 BFGS DELTA*DE2*DELTA: 0.110E-03
 
 *** ENTERING OPTIMIZATION CYCLE: 8 ***
 

 PROJECTED CARTESIAN GRADIENTS IN A.U.

  NO.  ATOM        X             Y             Z

    1  C       -0.000154     -0.000609      0.001219
    2  O        0.001131      0.001784     -0.000392
    3  C       -0.003107     -0.001725     -0.001114
    4  H        0.007619      0.002035     -0.001259
    5  H        0.000170      0.002870      0.003048
    6  H       -0.000238     -0.001615     -0.000196
    7  H       -0.000798     -0.002340     -0.000395


 ACTIVE CARTESIAN GRADIENTS

              1          2          3          4          5          6
          -0.000186  -0.000719   0.001764   0.001513   0.005329   0.000772

              7          8          9         10         11         12
          -0.005634  -0.001724  -0.001326   0.003859   0.002136  -0.003767

             13         14         15
          -0.001041   0.002124  -0.000002


 FULL LOCAL GRADIENT

              1          2          3          4          5          6
          -0.008554  -0.000707   0.001054   0.002069   0.002822   0.002892

              7          8          9         10         11         12
          -0.001538   0.000239  -0.001164  -0.000809   0.002985   0.000130

             13         14         15
           0.000604  -0.000856  -0.000908


 TANGENTIAL LOCAL GRADIENTS IN A.U.

              1          2          3          4          5          6
          -0.000707   0.001054   0.002069   0.002822   0.002892  -0.001538

              7          8          9         10         11         12
           0.000239  -0.001164  -0.000809   0.002985   0.000130   0.000604

             13         14
          -0.000856  -0.000908

 COSANG =         0.799756944
 
 RMSQ FORCE :   0.0016367  MAXIMUM :   0.0003000  CONVERGED : NO
 MAX FORCE  :   0.0029851  MAXIMUM :   0.0004500  CONVERGED : NO
 RMSQ FORCE6:   0.0007244  MAXIMUM6:   0.0003000  CONVERGED : NO
 MAX FORCE6 :   0.0014814  MAXIMUM6:   0.0004500  CONVERGED : NO
 RMSQ DR    :   0.0077628  MAXIMUM :   0.0012000  CONVERGED : NO
 MAX DR     :   0.0161876  MAXIMUM :   0.0018000  CONVERGED : NO
 


 HESSIAN EIGENVALUES


                1           2           3           4           5           6
             0.05036     0.31773     0.97271     1.00000     1.00000     1.00000
 


                7           8           9          10          11          12
             1.00000     1.00000     1.00003     1.00013     1.00072     1.00142
 


               13          14
             1.06838     1.78172
 


 LAMBDA FOR LMQA STEP: 0.00

  |TANGENTIAL STEP| =   0.025965  |PARALLEL STEP| =   0.000069


 STEP IN NORMAL COORDINATES

              1          2          3          4          5          6
          -0.002240  -0.001448   0.000120  -0.004469  -0.004942  -0.015687

              7          8          9         10         11         12
          -0.002532  -0.006105  -0.007924  -0.006413  -0.011192   0.007517

             13         14         15
          -0.005024  -0.000452  -0.004663

 DISPLACEMENT STEP IN ANGSTROM

  NO.  ATOM        X             Y             Z

    1  C       -0.000981     -0.000635      0.000051
    2  O       -0.001261     -0.000286     -0.001590
    3  C        0.000897     -0.000974     -0.000672
    4  H       -0.002197     -0.003506      0.007230
    5  H        0.003894      0.004511     -0.002319
    6  H       -0.000835      0.004264     -0.001657
    7  H        0.004453      0.001427      0.005221


 ACTIVE CARTESIAN DISPLACEMENT STEP

              1          2          3          4          5          6
          -0.002240  -0.001448   0.000120  -0.004469  -0.004942  -0.015687

              7          8          9         10         11         12
          -0.002532  -0.006105  -0.007924  -0.006413  -0.011192   0.007517

             13         14         15
          -0.005024  -0.000452  -0.004663
 
 PREDICTED ENERGY CHANGE: -0.000040221
 
 INTERPOLATION DISTANCE: 4.8601211662


 COORDINATES OF OPTIMIZATION STEP 8 IN ANGSTROM

  NO.  ATOM        X              Y              Z        Z-ATOM   MASS   TYPE

    1  C         0.121020      -0.440862       0.010920       6    12.011  QM
    2  O         1.139070       0.247123      -0.015723       8    15.999  QM
    3  C        -1.259909       0.164667      -0.000086       6    12.011  QM
    4  H        -1.114316       1.256698       0.033630       1     1.008  QM
    5  H        -1.812075      -0.112670      -0.910222       1     1.008  QM
    6  H        -1.854057      -0.202059       0.856107       1     1.008  QM
    7  H         0.185877      -1.564968       0.046689       1     1.008  QM


 
 NEW SCF-ENERGY CALCULATED IN 10 CYCLES
 

 TOTAL ENERGY    =       -153.656001129

 ENERGY CHANGE =         -0.000056003
 ENERGY RATIO  =          1.392383903
 TRUST RADIUS  =          0.200000000
 
 BFGS DELTA*GAMMA: 0.498E-04
 
 BFGS DELTA*DE2*DELTA: 0.814E-04
 
 *** ENTERING OPTIMIZATION CYCLE: 9 ***
 

 PROJECTED CARTESIAN GRADIENTS IN A.U.

  NO.  ATOM        X             Y             Z

    1  C       -0.000974     -0.000806      0.000953
    2  O        0.000952      0.001767     -0.000293
    3  C       -0.002452     -0.001650     -0.001342
    4  H        0.006846      0.000313     -0.000636
    5  H        0.000884      0.003070      0.003770
    6  H        0.000408     -0.000501     -0.000495
    7  H       -0.000104     -0.001444     -0.000131


 ACTIVE CARTESIAN GRADIENTS

              1          2          3          4          5          6
          -0.001176  -0.000967   0.001373   0.000774   0.004420   0.000703

              7          8          9         10         11         12
          -0.005657  -0.001832  -0.001971   0.002967   0.000001  -0.003154

             13         14         15
          -0.000745   0.002886   0.000015


 FULL LOCAL GRADIENT

              1          2          3          4          5          6
          -0.008182  -0.000901   0.000055   0.001908   0.001637   0.002623

              7          8          9         10         11         12
          -0.001745   0.000074  -0.001828  -0.001473   0.000774   0.000506

             13         14         15
           0.000764   0.000089  -0.000860


 TANGENTIAL LOCAL GRADIENTS IN A.U.

              1          2          3          4          5          6
          -0.000901   0.000055   0.001908   0.001637   0.002623  -0.001745

              7          8          9         10         11         12
           0.000074  -0.001828  -0.001473   0.000774   0.000506   0.000764

             13         14
           0.000089  -0.000860

 COSANG =         0.866686193
 
 RMSQ FORCE :   0.0013300  MAXIMUM :   0.0003000  CONVERGED : NO
 MAX FORCE  :   0.0026229  MAXIMUM :   0.0004500  CONVERGED : NO
 RMSQ FORCE6:   0.0007575  MAXIMUM6:   0.0003000  CONVERGED : NO
 MAX FORCE6 :   0.0015465  MAXIMUM6:   0.0004500  CONVERGED : NO
 RMSQ DR    :   0.0067042  MAXIMUM :   0.0012000  CONVERGED : NO
 MAX DR     :   0.0156872  MAXIMUM :   0.0018000  CONVERGED : NO
 


 HESSIAN EIGENVALUES


                1           2           3           4           5           6
             0.04679     0.24949     0.84615     0.99999     1.00000     1.00000
 


                7           8           9          10          11          12
             1.00000     1.00000     1.00003     1.00014     1.00079     1.00479
 


               13          14
             1.06498     1.70714
 


 LAMBDA FOR LMQA STEP: 0.00

  |TANGENTIAL STEP| =   0.016411  |PARALLEL STEP| =   0.000028


 STEP IN NORMAL COORDINATES

              1          2          3          4          5          6
          -0.001694  -0.000058  -0.000748  -0.003889  -0.005098  -0.011439

              7          8          9         10         11         12
           0.001184  -0.003202  -0.002249  -0.002640  -0.006979   0.003214

             13         14         15
          -0.003142   0.000265  -0.001112

 DISPLACEMENT STEP IN ANGSTROM

  NO.  ATOM        X             Y             Z

    1  C       -0.000742     -0.000014     -0.000271
    2  O       -0.001142     -0.000644     -0.001025
    3  C        0.001586     -0.000377      0.000508
    4  H       -0.002045     -0.002231      0.003486
    5  H        0.002306      0.002570     -0.001806
    6  H       -0.001213      0.001438     -0.002083
    7  H        0.002589      0.002135      0.003669


 ACTIVE CARTESIAN DISPLACEMENT STEP

              1          2          3          4          5          6
          -0.001694  -0.000058  -0.000748  -0.003889  -0.005098  -0.011439

              7          8          9         10         11         12
           0.001184  -0.003202  -0.002249  -0.002640  -0.006979   0.003214

             13         14         15
          -0.003142   0.000265  -0.001112
 
 PREDICTED ENERGY CHANGE: -0.000021837
 
 INTERPOLATION DISTANCE: 4.8601211662


 COORDINATES OF OPTIMIZATION STEP 9 IN ANGSTROM

  NO.  ATOM        X              Y              Z        Z-ATOM   MASS   TYPE

    1  C         0.120278      -0.440876       0.010648       6    12.011  QM
    2  O         1.137928       0.246479      -0.016748       8    15.999  QM
    3  C        -1.258323       0.164289       0.000422       6    12.011  QM
    4  H        -1.116361       1.254467       0.037116       1     1.008  QM
    5  H        -1.809769      -0.110100      -0.912028       1     1.008  QM
    6  H        -1.855270      -0.200620       0.854024       1     1.008  QM
    7  H         0.188466      -1.562832       0.050358       1     1.008  QM


 
 NEW SCF-ENERGY CALCULATED IN 12 CYCLES
 

 TOTAL ENERGY    =       -153.656030691

 ENERGY CHANGE =         -0.000029561
 ENERGY RATIO  =          1.353715696
 TRUST RADIUS  =          0.200000000
 
 BFGS DELTA*GAMMA: 0.287E-04
 
 BFGS DELTA*DE2*DELTA: 0.440E-04
 
 *** ENTERING OPTIMIZATION CYCLE: 10 ***
 

 PROJECTED CARTESIAN GRADIENTS IN A.U.

  NO.  ATOM        X             Y             Z

    1  C       -0.001179     -0.000587      0.000451
    2  O       -0.000217      0.001361     -0.000118
    3  C       -0.000888     -0.001376     -0.000779
    4  H        0.006156     -0.001128     -0.000748
    5  H        0.000787      0.002765      0.003218
    6  H        0.000637      0.000087     -0.001059
    7  H        0.000421     -0.000367      0.000191


 ACTIVE CARTESIAN GRADIENTS

              1          2          3          4          5          6
          -0.001424  -0.000714   0.000645  -0.001005   0.003411   0.000464

              7          8          9         10         11         12
          -0.004643  -0.001572  -0.001181   0.002876  -0.001664  -0.002435

             13         14         15
          -0.000861   0.002894   0.000227


 FULL LOCAL GRADIENT

              1          2          3          4          5          6
          -0.007446  -0.000635  -0.000620   0.000481   0.000149   0.002237

              7          8          9         10         11         12
          -0.001129   0.000079  -0.001061  -0.001035  -0.000976   0.000874

             13         14         15
           0.000480   0.000374  -0.000569


 TANGENTIAL LOCAL GRADIENTS IN A.U.

              1          2          3          4          5          6
          -0.000635  -0.000620   0.000481   0.000149   0.002237  -0.001129

              7          8          9         10         11         12
           0.000079  -0.001061  -0.001035  -0.000976   0.000874   0.000480

             13         14
           0.000374  -0.000569

 COSANG =         0.790161738
 
 RMSQ FORCE :   0.0009233  MAXIMUM :   0.0003000  CONVERGED : NO
 MAX FORCE  :   0.0022368  MAXIMUM :   0.0004500  CONVERGED : NO
 RMSQ FORCE6:   0.0009410  MAXIMUM6:   0.0003000  CONVERGED : NO
 MAX FORCE6 :   0.0015618  MAXIMUM6:   0.0004500  CONVERGED : NO
 RMSQ DR    :   0.0042372  MAXIMUM :   0.0012000  CONVERGED : NO
 MAX DR     :   0.0114388  MAXIMUM :   0.0018000  CONVERGED : NO
 


 HESSIAN EIGENVALUES


                1           2           3           4           5           6
             0.04595     0.20847     0.65089     0.99986     1.00000     1.00000
 


                7           8           9          10          11          12
             1.00000     1.00000     1.00003     1.00020     1.00078     1.00423
 


               13          14
             1.14403     1.63250
 


 LAMBDA FOR LMQA STEP: 0.00

  |TANGENTIAL STEP| =   0.009576  |PARALLEL STEP| =   0.000009


 STEP IN NORMAL COORDINATES

              1          2          3          4          5          6
          -0.000433   0.000592  -0.000384  -0.001422  -0.003758  -0.007720

              7          8          9         10         11         12
           0.002543  -0.001160   0.000414  -0.000404  -0.001955   0.000091

             13         14         15
          -0.001714   0.000080   0.000581

 DISPLACEMENT STEP IN ANGSTROM

  NO.  ATOM        X             Y             Z

    1  C       -0.000190      0.000270     -0.000142
    2  O       -0.000451     -0.000646     -0.000708
    3  C        0.001001     -0.000026      0.000833
    4  H       -0.001616     -0.000459      0.001196
    5  H        0.001128      0.001229     -0.001339
    6  H       -0.001489     -0.000622     -0.001667
    7  H        0.000973      0.001588      0.002247


 ACTIVE CARTESIAN DISPLACEMENT STEP

              1          2          3          4          5          6
          -0.000433   0.000592  -0.000384  -0.001422  -0.003758  -0.007720

              7          8          9         10         11         12
           0.002543  -0.001160   0.000414  -0.000404  -0.001955   0.000091

             13         14         15
          -0.001714   0.000080   0.000581
 
 PREDICTED ENERGY CHANGE: -0.000010864
 
 INTERPOLATION DISTANCE: 4.8601211662


 COORDINATES OF OPTIMIZATION STEP 10 IN ANGSTROM

  NO.  ATOM        X              Y              Z        Z-ATOM   MASS   TYPE

    1  C         0.120088      -0.440606       0.010506       6    12.011  QM
    2  O         1.137477       0.245833      -0.017456       8    15.999  QM
    3  C        -1.257323       0.164263       0.001256       6    12.011  QM
    4  H        -1.117977       1.254008       0.038312       1     1.008  QM
    5  H        -1.808641      -0.108871      -0.913368       1     1.008  QM
    6  H        -1.856758      -0.201242       0.852357       1     1.008  QM
    7  H         0.189440      -1.561245       0.052605       1     1.008  QM


 
 NEW SCF-ENERGY CALCULATED IN 9 CYCLES
 

 TOTAL ENERGY    =       -153.656047078

 ENERGY CHANGE =         -0.000016387
 ENERGY RATIO  =          1.508335143
 TRUST RADIUS  =          0.200000000
 
 BFGS DELTA*GAMMA: 0.107E-04
 
 BFGS DELTA*DE2*DELTA: 0.219E-04
 
 *** ENTERING OPTIMIZATION CYCLE: 11 ***
 

 PROJECTED CARTESIAN GRADIENTS IN A.U.

  NO.  ATOM        X             Y             Z

    1  C       -0.000887     -0.000196      0.000063
    2  O       -0.001329      0.000882      0.000014
    3  C        0.000265     -0.001238     -0.000151
    4  H        0.005798     -0.001610     -0.001082
    5  H        0.000416      0.002431      0.002374
    6  H        0.000567      0.000259     -0.001444
    7  H        0.000661      0.000355      0.000399


 ACTIVE CARTESIAN GRADIENTS

              1          2          3          4          5          6
          -0.001071  -0.000248   0.000087  -0.002409   0.002748   0.000248

              7          8          9         10         11         12
          -0.003689  -0.001479  -0.000184   0.003156  -0.002264  -0.001979

             13         14         15
          -0.001080   0.002555   0.000387


 FULL LOCAL GRADIENT

              1          2          3          4          5          6
          -0.006872  -0.000188  -0.000729  -0.000934  -0.000742   0.001907

              7          8          9         10         11         12
          -0.000531  -0.000053  -0.000079  -0.000355  -0.001625   0.001092

             13         14         15
           0.000154   0.000229  -0.000346


 TANGENTIAL LOCAL GRADIENTS IN A.U.

              1          2          3          4          5          6
          -0.000188  -0.000729  -0.000934  -0.000742   0.001907  -0.000531

              7          8          9         10         11         12
          -0.000053  -0.000079  -0.000355  -0.001625   0.001092   0.000154

             13         14
           0.000229  -0.000346

 COSANG =         0.749773467
 
 RMSQ FORCE :   0.0008482  MAXIMUM :   0.0003000  CONVERGED : NO
 MAX FORCE  :   0.0019068  MAXIMUM :   0.0004500  CONVERGED : NO
 RMSQ FORCE6:   0.0007736  MAXIMUM6:   0.0003000  CONVERGED : NO
 MAX FORCE6 :   0.0014153  MAXIMUM6:   0.0004500  CONVERGED : NO
 RMSQ DR    :   0.0024724  MAXIMUM :   0.0012000  CONVERGED : NO
 MAX DR     :   0.0077203  MAXIMUM :   0.0018000  CONVERGED : NO
 


 HESSIAN EIGENVALUES


                1           2           3           4           5           6
             0.04190     0.14377     0.43788     0.99135     1.00000     1.00000
 


                7           8           9          10          11          12
             1.00000     1.00000     1.00002     1.00025     1.00087     1.00158
 


               13          14
             1.17673     1.86030
 


 LAMBDA FOR LMQA STEP: 0.00

  |TANGENTIAL STEP| =   0.014935  |PARALLEL STEP| =   0.000023


 STEP IN NORMAL COORDINATES

              1          2          3          4          5          6
           0.000156   0.000968   0.000376   0.000271  -0.005388  -0.012774

              7          8          9         10         11         12
           0.004283  -0.001079   0.000514  -0.000397  -0.000150  -0.001294

             13         14         15
          -0.002559  -0.000309   0.001173

 DISPLACEMENT STEP IN ANGSTROM

  NO.  ATOM        X             Y             Z

    1  C        0.000068      0.000435      0.000132
    2  O        0.000074     -0.000962     -0.001332
    3  C        0.000722      0.000111      0.001237
    4  H       -0.002724      0.000414      0.001712
    5  H        0.001731      0.001852     -0.002149
    6  H       -0.002961     -0.002176     -0.002455
    7  H        0.000930      0.001862      0.003472


 ACTIVE CARTESIAN DISPLACEMENT STEP

              1          2          3          4          5          6
           0.000156   0.000968   0.000376   0.000271  -0.005388  -0.012774

              7          8          9         10         11         12
           0.004283  -0.001079   0.000514  -0.000397  -0.000150  -0.001294

             13         14         15
          -0.002559  -0.000309   0.001173
 
 PREDICTED ENERGY CHANGE: -0.000014527
 
 INTERPOLATION DISTANCE: 4.8601211662


 COORDINATES OF OPTIMIZATION STEP 11 IN ANGSTROM

  NO.  ATOM        X              Y              Z        Z-ATOM   MASS   TYPE

    1  C         0.120156      -0.440171       0.010638       6    12.011  QM
    2  O         1.137551       0.244871      -0.018788       8    15.999  QM
    3  C        -1.256600       0.164374       0.002492       6    12.011  QM
    4  H        -1.120701       1.254421       0.040024       1     1.008  QM
    5  H        -1.806909      -0.107019      -0.915516       1     1.008  QM
    6  H        -1.859720      -0.203419       0.849903       1     1.008  QM
    7  H         0.190369      -1.559383       0.056076       1     1.008  QM


 
 NEW SCF-ENERGY CALCULATED IN 9 CYCLES
 

 TOTAL ENERGY    =       -153.656070033

 ENERGY CHANGE =         -0.000022955
 ENERGY RATIO  =          1.580140722
 TRUST RADIUS  =          0.200000000
 
 BFGS DELTA*GAMMA: 0.125E-04
 
 BFGS DELTA*DE2*DELTA: 0.294E-04
 
 *** ENTERING OPTIMIZATION CYCLE: 12 ***
 

 PROJECTED CARTESIAN GRADIENTS IN A.U.

  NO.  ATOM        X             Y             Z

    1  C       -0.000377      0.000184     -0.000414
    2  O       -0.002501      0.000350      0.000182
    3  C        0.001361     -0.001151      0.000569
    4  H        0.005456     -0.001637     -0.001529
    5  H       -0.000094      0.002062      0.001327
    6  H        0.000325      0.000361     -0.001715
    7  H        0.000883      0.001157      0.000660


 ACTIVE CARTESIAN GRADIENTS

              1          2          3          4          5          6
          -0.000455   0.000209  -0.000601  -0.003767   0.002011   0.000003

              7          8          9         10         11         12
          -0.002616  -0.001594   0.000944   0.003621  -0.002465  -0.001579

             13         14         15
          -0.001337   0.001992   0.000499


 FULL LOCAL GRADIENT

              1          2          3          4          5          6
          -0.006227   0.000235  -0.000734  -0.002527  -0.001483   0.001466

              7          8          9         10         11         12
           0.000059  -0.000435   0.001030   0.000543  -0.001873   0.001246

             13         14         15
          -0.000210  -0.000131  -0.000163


 TANGENTIAL LOCAL GRADIENTS IN A.U.

              1          2          3          4          5          6
           0.000235  -0.000734  -0.002527  -0.001483   0.001466   0.000059

              7          8          9         10         11         12
          -0.000435   0.001030   0.000543  -0.001873   0.001246  -0.000210

             13         14
          -0.000131  -0.000163

 COSANG =         0.806234459
 
 RMSQ FORCE :   0.0011348  MAXIMUM :   0.0003000  CONVERGED : NO
 MAX FORCE  :   0.0025269  MAXIMUM :   0.0004500  CONVERGED : NO
 RMSQ FORCE6:   0.0003998  MAXIMUM6:   0.0003000  CONVERGED : NO
 MAX FORCE6 :   0.0008141  MAXIMUM6:   0.0004500  CONVERGED : NO
 RMSQ DR    :   0.0038561  MAXIMUM :   0.0012000  CONVERGED : NO
 MAX DR     :   0.0127745  MAXIMUM :   0.0018000  CONVERGED : NO
 


 HESSIAN EIGENVALUES


                1           2           3           4           5           6
             0.03017     0.08911     0.35843     0.97639     1.00000     1.00000
 


                7           8           9          10          11          12
             1.00000     1.00001     1.00009     1.00032     1.00097     1.00518
 


               13          14
             1.19092     2.16260
 


 LAMBDA FOR LMQA STEP: 0.00

  |TANGENTIAL STEP| =   0.032163  |PARALLEL STEP| =   0.000106


 STEP IN NORMAL COORDINATES

              1          2          3          4          5          6
           0.000891   0.001952   0.002581   0.003761  -0.010243  -0.027964

              7          8          9         10         11         12
           0.008142  -0.001417  -0.000646  -0.001721   0.001952  -0.003615

             13         14         15
          -0.005329  -0.000838   0.002119

 DISPLACEMENT STEP IN ANGSTROM

  NO.  ATOM        X             Y             Z

    1  C        0.000390      0.000872      0.000929
    2  O        0.001245     -0.001827     -0.003193
    3  C        0.000216      0.000343      0.002081
    4  H       -0.005942      0.001622      0.004202
    5  H        0.004037      0.004155     -0.004291
    6  H       -0.006639     -0.005428     -0.004897
    7  H        0.001493      0.002736      0.007316


 ACTIVE CARTESIAN DISPLACEMENT STEP

              1          2          3          4          5          6
           0.000891   0.001952   0.002581   0.003761  -0.010243  -0.027964

              7          8          9         10         11         12
           0.008142  -0.001417  -0.000646  -0.001721   0.001952  -0.003615

             13         14         15
          -0.005329  -0.000838   0.002119
 
 PREDICTED ENERGY CHANGE: -0.000027026
 
 INTERPOLATION DISTANCE: 4.8601211662


 COORDINATES OF OPTIMIZATION STEP 12 IN ANGSTROM

  NO.  ATOM        X              Y              Z        Z-ATOM   MASS   TYPE

    1  C         0.120547      -0.439299       0.011567       6    12.011  QM
    2  O         1.138796       0.243043      -0.021981       8    15.999  QM
    3  C        -1.256385       0.164717       0.004574       6    12.011  QM
    4  H        -1.126642       1.256043       0.044226       1     1.008  QM
    5  H        -1.802872      -0.102864      -0.919807       1     1.008  QM
    6  H        -1.866359      -0.208847       0.845006       1     1.008  QM
    7  H         0.191862      -1.556647       0.063393       1     1.008  QM


 
 NEW SCF-ENERGY CALCULATED IN 13 CYCLES
 

 TOTAL ENERGY    =       -153.656112465

 ENERGY CHANGE =         -0.000042431
 ENERGY RATIO  =          1.570028341
 TRUST RADIUS  =          0.200000000
 
 BFGS DELTA*GAMMA: 0.248E-04
 
 BFGS DELTA*DE2*DELTA: 0.557E-04
 
 *** ENTERING OPTIMIZATION CYCLE: 13 ***
 

 PROJECTED CARTESIAN GRADIENTS IN A.U.

  NO.  ATOM        X             Y             Z

    1  C        0.000019      0.000399     -0.001032
    2  O       -0.003399     -0.000130      0.000394
    3  C        0.002397     -0.001142      0.001447
    4  H        0.004973     -0.001143     -0.002146
    5  H       -0.000762      0.001649     -0.000006
    6  H       -0.000220      0.000392     -0.001846
    7  H        0.001210      0.002182      0.000995


 ACTIVE CARTESIAN GRADIENTS

              1          2          3          4          5          6
           0.000023   0.000470  -0.001493  -0.004803   0.001027  -0.000328

              7          8          9         10         11         12
          -0.001297  -0.001999   0.002286   0.004296  -0.002251  -0.001265

             13         14         15
          -0.001627   0.001132   0.000463


 FULL LOCAL GRADIENT

              1          2          3          4          5          6
          -0.005397   0.000468  -0.000991  -0.003936  -0.002113   0.000776

              7          8          9         10         11         12
           0.000639  -0.001199   0.002347   0.001768  -0.001716   0.001257

             13         14         15
          -0.000624  -0.000745  -0.000108


 TANGENTIAL LOCAL GRADIENTS IN A.U.

              1          2          3          4          5          6
           0.000468  -0.000991  -0.003936  -0.002113   0.000776   0.000639

              7          8          9         10         11         12
          -0.001199   0.002347   0.001768  -0.001716   0.001257  -0.000624

             13         14
          -0.000745  -0.000108

 COSANG =         0.921107694
 
 RMSQ FORCE :   0.0016416  MAXIMUM :   0.0003000  CONVERGED : NO
 MAX FORCE  :   0.0039364  MAXIMUM :   0.0004500  CONVERGED : NO
 RMSQ FORCE6:   0.0005476  MAXIMUM6:   0.0003000  CONVERGED : NO
 MAX FORCE6 :   0.0015248  MAXIMUM6:   0.0004500  CONVERGED : NO
 RMSQ DR    :   0.0083046  MAXIMUM :   0.0012000  CONVERGED : NO
 MAX DR     :   0.0279643  MAXIMUM :   0.0018000  CONVERGED : NO
 


 HESSIAN EIGENVALUES


                1           2           3           4           5           6
             0.01677     0.07438     0.33332     0.96045     1.00000     1.00000
 


                7           8           9          10          11          12
             1.00001     1.00004     1.00032     1.00037     1.00109     1.00966
 


               13          14
             1.23003     2.16352
 


 LAMBDA FOR LMQA STEP: 0.00

  |TANGENTIAL STEP| =   0.058014  |PARALLEL STEP| =   0.000346


 STEP IN NORMAL COORDINATES

              1          2          3          4          5          6
           0.002349   0.003538   0.007101   0.009579  -0.016220  -0.050792

              7          8          9         10         11         12
           0.012373  -0.001379  -0.004291  -0.004728   0.004755  -0.006613

             13         14         15
          -0.009454  -0.001375   0.003040

 DISPLACEMENT STEP IN ANGSTROM

  NO.  ATOM        X             Y             Z

    1  C        0.001029      0.001575      0.002565
    2  O        0.003153     -0.002982     -0.006178
    3  C       -0.001145      0.000704      0.002752
    4  H       -0.010540      0.003030      0.008721
    5  H        0.007933      0.007905     -0.007025
    6  H       -0.011753     -0.010075     -0.008443
    7  H        0.002201      0.003153      0.013008


 ACTIVE CARTESIAN DISPLACEMENT STEP

              1          2          3          4          5          6
           0.002349   0.003538   0.007101   0.009579  -0.016220  -0.050792

              7          8          9         10         11         12
           0.012373  -0.001379  -0.004291  -0.004728   0.004755  -0.006613

             13         14         15
          -0.009454  -0.001375   0.003040
 
 PREDICTED ENERGY CHANGE: -0.000041250
 
 INTERPOLATION DISTANCE: 4.8601211662


 COORDINATES OF OPTIMIZATION STEP 13 IN ANGSTROM

  NO.  ATOM        X              Y              Z        Z-ATOM   MASS   TYPE

    1  C         0.121576      -0.437724       0.014132       6    12.011  QM
    2  O         1.141949       0.240061      -0.028159       8    15.999  QM
    3  C        -1.257530       0.165422       0.007326       6    12.011  QM
    4  H        -1.137182       1.259073       0.052947       1     1.008  QM
    5  H        -1.794940      -0.094958      -0.926832       1     1.008  QM
    6  H        -1.878112      -0.218922       0.836563       1     1.008  QM
    7  H         0.194063      -1.553494       0.076400       1     1.008  QM


 
 NEW SCF-ENERGY CALCULATED IN 12 CYCLES
 

 TOTAL ENERGY    =       -153.656176179

 ENERGY CHANGE =         -0.000063715
 ENERGY RATIO  =          1.544590065
 TRUST RADIUS  =          0.200000000
 
 BFGS DELTA*GAMMA: 0.434E-04
 
 BFGS DELTA*DE2*DELTA: 0.883E-04
 
 *** ENTERING OPTIMIZATION CYCLE: 14 ***
 

 PROJECTED CARTESIAN GRADIENTS IN A.U.

  NO.  ATOM        X             Y             Z

    1  C        0.000743      0.000820     -0.001616
    2  O       -0.003885     -0.000763      0.000606
    3  C        0.002689     -0.001246      0.002062
    4  H        0.004363     -0.000039     -0.002699
    5  H       -0.001287      0.001393     -0.001013
    6  H       -0.001123      0.000236     -0.001537
    7  H        0.001681      0.002921      0.001295


 ACTIVE CARTESIAN GRADIENTS

              1          2          3          4          5          6
           0.000897   0.000979  -0.002323  -0.005064  -0.000057  -0.000634

              7          8          9         10         11         12
          -0.000257  -0.002592   0.003123   0.004866  -0.001407  -0.001371

             13         14         15
          -0.001798   0.000221  -0.000020


 FULL LOCAL GRADIENT

              1          2          3          4          5          6
          -0.004537   0.000913  -0.000929  -0.005017  -0.002166  -0.000082

              7          8          9         10         11         12
           0.000724  -0.002171   0.003158   0.002924  -0.000939   0.000823

             13         14         15
          -0.000912  -0.001421  -0.000500


 TANGENTIAL LOCAL GRADIENTS IN A.U.

              1          2          3          4          5          6
           0.000913  -0.000929  -0.005017  -0.002166  -0.000082   0.000724

              7          8          9         10         11         12
          -0.002171   0.003158   0.002924  -0.000939   0.000823  -0.000912

             13         14
          -0.001421  -0.000500

 COSANG =         0.958280468
 
 RMSQ FORCE :   0.0020699  MAXIMUM :   0.0003000  CONVERGED : NO
 MAX FORCE  :   0.0050167  MAXIMUM :   0.0004500  CONVERGED : NO
 RMSQ FORCE6:   0.0009394  MAXIMUM6:   0.0003000  CONVERGED : NO
 MAX FORCE6 :   0.0024696  MAXIMUM6:   0.0004500  CONVERGED : NO
 RMSQ DR    :   0.0149794  MAXIMUM :   0.0012000  CONVERGED : NO
 MAX DR     :   0.0507919  MAXIMUM :   0.0018000  CONVERGED : NO
 


 HESSIAN EIGENVALUES


                1           2           3           4           5           6
             0.01027     0.07177     0.32198     0.92917     1.00000     1.00000
 


                7           8           9          10          11          12
             1.00001     1.00003     1.00033     1.00073     1.00186     1.02247
 


               13          14
             1.17862     1.94853
 


 LAMBDA FOR LMQA STEP: 0.00

  |TANGENTIAL STEP| =   0.072264  |PARALLEL STEP| =   0.000537


 STEP IN NORMAL COORDINATES

              1          2          3          4          5          6
           0.002820   0.003898   0.011786   0.014209  -0.017176  -0.063456

              7          8          9         10         11         12
           0.012705  -0.000036  -0.008597  -0.007542   0.006182  -0.007704

             13         14         15
          -0.011518  -0.001345   0.003537

 DISPLACEMENT STEP IN ANGSTROM

  NO.  ATOM        X             Y             Z

    1  C        0.001236      0.001734      0.004269
    2  O        0.004796     -0.003121     -0.008181
    3  C       -0.002724      0.001036      0.002335
    4  H       -0.012721      0.003240      0.012188
    5  H        0.010669      0.010251     -0.007833
    6  H       -0.013891     -0.012658     -0.010488
    7  H        0.001971      0.002040      0.015928


 ACTIVE CARTESIAN DISPLACEMENT STEP

              1          2          3          4          5          6
           0.002820   0.003898   0.011786   0.014209  -0.017176  -0.063456

              7          8          9         10         11         12
           0.012705  -0.000036  -0.008597  -0.007542   0.006182  -0.007704

             13         14         15
          -0.011518  -0.001345   0.003537
 
 PREDICTED ENERGY CHANGE: -0.000045807
 
 INTERPOLATION DISTANCE: 4.8601211662


 COORDINATES OF OPTIMIZATION STEP 14 IN ANGSTROM

  NO.  ATOM        X              Y              Z        Z-ATOM   MASS   TYPE

    1  C         0.122812      -0.435990       0.018401       6    12.011  QM
    2  O         1.146745       0.236940      -0.036340       8    15.999  QM
    3  C        -1.260254       0.166458       0.009661       6    12.011  QM
    4  H        -1.149903       1.262313       0.065134       1     1.008  QM
    5  H        -1.784270      -0.084708      -0.934665       1     1.008  QM
    6  H        -1.892003      -0.231580       0.826075       1     1.008  QM
    7  H         0.196034      -1.551454       0.092329       1     1.008  QM


 
 NEW SCF-ENERGY CALCULATED IN 13 CYCLES
 

 TOTAL ENERGY    =       -153.656244876

 ENERGY CHANGE =         -0.000068697
 ENERGY RATIO  =          1.499725355
 TRUST RADIUS  =          0.200000000
 
 BFGS DELTA*GAMMA: 0.552E-04
 
 BFGS DELTA*DE2*DELTA: 0.101E-03
 
 *** ENTERING OPTIMIZATION CYCLE: 15 ***
 

 PROJECTED CARTESIAN GRADIENTS IN A.U.

  NO.  ATOM        X             Y             Z

    1  C        0.000223      0.000422     -0.001699
    2  O       -0.002209     -0.000514      0.000610
    3  C        0.001576     -0.001310      0.001892
    4  H        0.003791      0.001107     -0.002799
    5  H       -0.001292      0.001472     -0.000869
    6  H       -0.002055     -0.000188     -0.000779
    7  H        0.002148      0.002723      0.001348


 ACTIVE CARTESIAN GRADIENTS

              1          2          3          4          5          6
           0.000269   0.000500  -0.002448  -0.002998  -0.000536  -0.000734

              7          8          9         10         11         12
          -0.000246  -0.002847   0.002667   0.004861  -0.000249  -0.002069

             13         14         15
          -0.001696  -0.000187  -0.000926


 FULL LOCAL GRADIENT

              1          2          3          4          5          6
          -0.004129   0.000477  -0.001522  -0.003385  -0.001256  -0.000640

              7          8          9         10         11         12
           0.000088  -0.002604   0.002688   0.003232   0.000171  -0.000063

             13         14         15
          -0.000856  -0.001741  -0.001364


 TANGENTIAL LOCAL GRADIENTS IN A.U.

              1          2          3          4          5          6
           0.000477  -0.001522  -0.003385  -0.001256  -0.000640   0.000088

              7          8          9         10         11         12
          -0.002604   0.002688   0.003232   0.000171  -0.000063  -0.000856

             13         14
          -0.001741  -0.001364

 COSANG =         0.931499736
 
 RMSQ FORCE :   0.0018147  MAXIMUM :   0.0003000  CONVERGED : NO
 MAX FORCE  :   0.0033855  MAXIMUM :   0.0004500  CONVERGED : NO
 RMSQ FORCE6:   0.0006762  MAXIMUM6:   0.0003000  CONVERGED : NO
 MAX FORCE6 :   0.0012006  MAXIMUM6:   0.0004500  CONVERGED : NO
 RMSQ DR    :   0.0186590  MAXIMUM :   0.0012000  CONVERGED : NO
 MAX DR     :   0.0634558  MAXIMUM :   0.0018000  CONVERGED : NO
 


 HESSIAN EIGENVALUES


                1           2           3           4           5           6
             0.00828     0.07289     0.31742     0.76665     0.99988     1.00000
 


                7           8           9          10          11          12
             1.00001     1.00005     1.00036     1.00109     1.00364     1.01551
 


               13          14
             1.08302     1.73280
 


 LAMBDA FOR LMQA STEP: 0.00

  |TANGENTIAL STEP| =   0.053116  |PARALLEL STEP| =   0.000290


 STEP IN NORMAL COORDINATES

              1          2          3          4          5          6
           0.002603   0.002847   0.011854   0.011264  -0.009317  -0.046305

              7          8          9         10         11         12
           0.006526   0.001752  -0.009569  -0.008105   0.003861  -0.004170

             13         14         15
          -0.007782   0.000006   0.003526

 DISPLACEMENT STEP IN ANGSTROM

  NO.  ATOM        X             Y             Z

    1  C        0.001141      0.001262      0.004303
    2  O        0.003734     -0.001848     -0.006475
    3  C       -0.002925      0.000922      0.000525
    4  H       -0.009038      0.001383      0.010500
    5  H        0.008792      0.007754     -0.004661
    6  H       -0.008721     -0.008993     -0.007951
    7  H        0.000249     -0.000321      0.011243


 ACTIVE CARTESIAN DISPLACEMENT STEP

              1          2          3          4          5          6
           0.002603   0.002847   0.011854   0.011264  -0.009317  -0.046305

              7          8          9         10         11         12
           0.006526   0.001752  -0.009569  -0.008105   0.003861  -0.004170

             13         14         15
          -0.007782   0.000006   0.003526
 
 PREDICTED ENERGY CHANGE: -0.000036833
 
 INTERPOLATION DISTANCE: 4.8601211662


 COORDINATES OF OPTIMIZATION STEP 15 IN ANGSTROM

  NO.  ATOM        X              Y              Z        Z-ATOM   MASS   TYPE

    1  C         0.123954      -0.434728       0.022703       6    12.011  QM
    2  O         1.150478       0.235092      -0.042815       8    15.999  QM
    3  C        -1.263180       0.167380       0.010186       6    12.011  QM
    4  H        -1.158941       1.263695       0.075634       1     1.008  QM
    5  H        -1.775478      -0.076954      -0.939326       1     1.008  QM
    6  H        -1.900724      -0.240573       0.818124       1     1.008  QM
    7  H         0.196284      -1.551774       0.103571       1     1.008  QM


 
 NEW SCF-ENERGY CALCULATED IN 12 CYCLES
 

 TOTAL ENERGY    =       -153.656297691

 ENERGY CHANGE =         -0.000052815
 ENERGY RATIO  =          1.433887907
 TRUST RADIUS  =          0.200000000
 
 BFGS DELTA*GAMMA: 0.453E-04
 
 BFGS DELTA*DE2*DELTA: 0.775E-04
 
 *** ENTERING OPTIMIZATION CYCLE: 16 ***
 

 PROJECTED CARTESIAN GRADIENTS IN A.U.

  NO.  ATOM        X             Y             Z

    1  C       -0.000094      0.000090     -0.001098
    2  O       -0.000159     -0.000108      0.000359
    3  C       -0.000571     -0.001211      0.000882
    4  H        0.003524      0.001396     -0.002277
    5  H       -0.000627      0.001932      0.000724
    6  H       -0.002293     -0.000544     -0.000176
    7  H        0.002325      0.001516      0.001042


 ACTIVE CARTESIAN GRADIENTS

              1          2          3          4          5          6
          -0.000113   0.000104  -0.001585  -0.000282  -0.000239  -0.000535

              7          8          9         10         11         12
          -0.001534  -0.002475   0.000966   0.003997   0.000350  -0.003004

             13         14         15
          -0.001397  -0.000514  -0.001679


 FULL LOCAL GRADIENT

              1          2          3          4          5          6
          -0.004117   0.000114  -0.001218  -0.000979   0.000239  -0.000649

              7          8          9         10         11         12
          -0.001191  -0.002089   0.000989   0.002261   0.000754  -0.000993

             13         14         15
          -0.000523  -0.002114  -0.002117


 TANGENTIAL LOCAL GRADIENTS IN A.U.

              1          2          3          4          5          6
           0.000114  -0.001218  -0.000979   0.000239  -0.000649  -0.001191

              7          8          9         10         11         12
          -0.002089   0.000989   0.002261   0.000754  -0.000993  -0.000523

             13         14
          -0.002114  -0.002117

 COSANG =         0.810705776
 
 RMSQ FORCE :   0.0013519  MAXIMUM :   0.0003000  CONVERGED : NO
 MAX FORCE  :   0.0022613  MAXIMUM :   0.0004500  CONVERGED : NO
 RMSQ FORCE6:   0.0004721  MAXIMUM6:   0.0003000  CONVERGED : NO
 MAX FORCE6 :   0.0015400  MAXIMUM6:   0.0004500  CONVERGED : NO
 RMSQ DR    :   0.0137148  MAXIMUM :   0.0012000  CONVERGED : NO
 MAX DR     :   0.0463051  MAXIMUM :   0.0018000  CONVERGED : NO
 


 HESSIAN EIGENVALUES


                1           2           3           4           5           6
             0.00841     0.10106     0.35370     0.54108     0.92560     1.00000
 


                7           8           9          10          11          12
             1.00005     1.00007     1.00016     1.00124     1.00451     1.07172
 


               13          14
             1.15404     1.81747
 


 LAMBDA FOR LMQA STEP: 0.00

  |TANGENTIAL STEP| =   0.038494  |PARALLEL STEP| =   0.000152


 STEP IN NORMAL COORDINATES

              1          2          3          4          5          6
           0.001730   0.000443   0.010465   0.005304  -0.003023  -0.032845

              7          8          9         10         11         12
           0.002133   0.001239  -0.009992  -0.008999  -0.000076   0.003260

             13         14         15
          -0.006267   0.003614   0.001780

 DISPLACEMENT STEP IN ANGSTROM

  NO.  ATOM        X             Y             Z

    1  C        0.000759      0.000186      0.003821
    2  O        0.001663     -0.000510     -0.004907
    3  C       -0.001643      0.000566     -0.000697
    4  H       -0.005923     -0.000485      0.010316
    5  H        0.006701      0.005773     -0.005030
    6  H       -0.004177     -0.003963     -0.004625
    7  H       -0.000177     -0.001890      0.008106


 ACTIVE CARTESIAN DISPLACEMENT STEP

              1          2          3          4          5          6
           0.001730   0.000443   0.010465   0.005304  -0.003023  -0.032845

              7          8          9         10         11         12
           0.002133   0.001239  -0.009992  -0.008999  -0.000076   0.003260

             13         14         15
          -0.006267   0.003614   0.001780
 
 PREDICTED ENERGY CHANGE: -0.000028885
 
 INTERPOLATION DISTANCE: 4.8601211662


 COORDINATES OF OPTIMIZATION STEP 16 IN ANGSTROM

  NO.  ATOM        X              Y              Z        Z-ATOM   MASS   TYPE

    1  C         0.124712      -0.434542       0.026524       6    12.011  QM
    2  O         1.152142       0.234582      -0.047722       8    15.999  QM
    3  C        -1.264823       0.167946       0.009489       6    12.011  QM
    4  H        -1.164863       1.263210       0.085950       1     1.008  QM
    5  H        -1.768777      -0.071180      -0.944356       1     1.008  QM
    6  H        -1.904901      -0.244536       0.813499       1     1.008  QM
    7  H         0.196106      -1.553664       0.111677       1     1.008  QM


 
 NEW SCF-ENERGY CALCULATED IN 12 CYCLES
 

 TOTAL ENERGY    =       -153.656339379

 ENERGY CHANGE =         -0.000041688
 ENERGY RATIO  =          1.443228114
 TRUST RADIUS  =          0.200000000
 
 BFGS DELTA*GAMMA: 0.320E-04
 
 BFGS DELTA*DE2*DELTA: 0.579E-04
 
 *** ENTERING OPTIMIZATION CYCLE: 17 ***
 

 PROJECTED CARTESIAN GRADIENTS IN A.U.

  NO.  ATOM        X             Y             Z

    1  C       -0.000494     -0.000416     -0.000323
    2  O        0.001238      0.000440      0.000039
    3  C       -0.001820     -0.000797     -0.000026
    4  H        0.003141      0.000857     -0.001429
    5  H       -0.000264      0.002104      0.001416
    6  H       -0.002161     -0.000580      0.000400
    7  H        0.002342      0.000056      0.000663


 ACTIVE CARTESIAN GRADIENTS

              1          2          3          4          5          6
          -0.000596  -0.000500  -0.000487   0.001460   0.000364  -0.000306

              7          8          9         10         11         12
          -0.002335  -0.001505  -0.000409   0.002906   0.000292  -0.003042

             13         14         15
          -0.001332  -0.000638  -0.002321


 FULL LOCAL GRADIENT

              1          2          3          4          5          6
          -0.003735  -0.000446  -0.000791   0.000993   0.001122  -0.000357

              7          8          9         10         11         12
          -0.001679  -0.000974  -0.000387   0.001162   0.000657  -0.001184

             13         14         15
          -0.000520  -0.002126  -0.002721


 TANGENTIAL LOCAL GRADIENTS IN A.U.

              1          2          3          4          5          6
          -0.000446  -0.000791   0.000993   0.001122  -0.000357  -0.001679

              7          8          9         10         11         12
          -0.000974  -0.000387   0.001162   0.000657  -0.001184  -0.000520

             13         14
          -0.002126  -0.002721

 COSANG =         0.788554785
 
 RMSQ FORCE :   0.0012674  MAXIMUM :   0.0003000  CONVERGED : NO
 MAX FORCE  :   0.0027206  MAXIMUM :   0.0004500  CONVERGED : NO
 RMSQ FORCE6:   0.0004708  MAXIMUM6:   0.0003000  CONVERGED : NO
 MAX FORCE6 :   0.0012199  MAXIMUM6:   0.0004500  CONVERGED : NO
 RMSQ DR    :   0.0099391  MAXIMUM :   0.0012000  CONVERGED : NO
 MAX DR     :   0.0328445  MAXIMUM :   0.0018000  CONVERGED : NO
 


 HESSIAN EIGENVALUES


                1           2           3           4           5           6
             0.00787     0.09476     0.23854     0.50005     0.92846     0.99066
 


                7           8           9          10          11          12
             1.00003     1.00007     1.00016     1.00107     1.00622     1.01315
 


               13          14
             1.15078     1.92486
 


 LAMBDA FOR LMQA STEP: 0.00

  |TANGENTIAL STEP| =   0.032333  |PARALLEL STEP| =   0.000108


 STEP IN NORMAL COORDINATES

              1          2          3          4          5          6
           0.001182   0.000278   0.009718   0.001847  -0.000244  -0.026138

              7          8          9         10         11         12
           0.001410   0.001462  -0.008566  -0.009189  -0.001056   0.005584

             13         14         15
          -0.004031   0.005560   0.004637

 DISPLACEMENT STEP IN ANGSTROM

  NO.  ATOM        X             Y             Z

    1  C        0.000518      0.000116      0.003552
    2  O        0.000472     -0.000118     -0.004107
    3  C       -0.000454      0.000398     -0.000878
    4  H       -0.004730     -0.001094      0.009335
    5  H        0.005950      0.004367     -0.005332
    6  H       -0.001453     -0.002780     -0.003258
    7  H       -0.001869     -0.001800      0.006389


 ACTIVE CARTESIAN DISPLACEMENT STEP

              1          2          3          4          5          6
           0.001182   0.000278   0.009718   0.001847  -0.000244  -0.026138

              7          8          9         10         11         12
           0.001410   0.001462  -0.008566  -0.009189  -0.001056   0.005584

             13         14         15
          -0.004031   0.005560   0.004637
 
 PREDICTED ENERGY CHANGE: -0.000024771
 
 INTERPOLATION DISTANCE: 4.8601211662


 COORDINATES OF OPTIMIZATION STEP 17 IN ANGSTROM

  NO.  ATOM        X              Y              Z        Z-ATOM   MASS   TYPE

    1  C         0.125231      -0.434425       0.030076       6    12.011  QM
    2  O         1.152614       0.234464      -0.051829       8    15.999  QM
    3  C        -1.265277       0.168344       0.008611       6    12.011  QM
    4  H        -1.169593       1.262116       0.095285       1     1.008  QM
    5  H        -1.762827      -0.066813      -0.949688       1     1.008  QM
    6  H        -1.906353      -0.247316       0.810241       1     1.008  QM
    7  H         0.194237      -1.555464       0.118067       1     1.008  QM


 
 NEW SCF-ENERGY CALCULATED IN 9 CYCLES
 

 TOTAL ENERGY    =       -153.656375857

 ENERGY CHANGE =         -0.000036478
 ENERGY RATIO  =          1.472648800
 TRUST RADIUS  =          0.200000000
 
 BFGS DELTA*GAMMA: 0.265E-04
 
 BFGS DELTA*DE2*DELTA: 0.503E-04
 
 *** ENTERING OPTIMIZATION CYCLE: 18 ***
 

 PROJECTED CARTESIAN GRADIENTS IN A.U.

  NO.  ATOM        X             Y             Z

    1  C       -0.000490     -0.000636      0.000429
    2  O        0.001615      0.000731     -0.000256
    3  C       -0.002168     -0.000320     -0.000612
    4  H        0.002712      0.000034     -0.000664
    5  H       -0.000221      0.002068      0.001249
    6  H       -0.001877     -0.000530      0.000817
    7  H        0.002127     -0.001185      0.000253


 ACTIVE CARTESIAN GRADIENTS

              1          2          3          4          5          6
          -0.000591  -0.000759   0.000588   0.001998   0.000976  -0.000115

              7          8          9         10         11         12
          -0.002494  -0.000421  -0.001113   0.001957  -0.000047  -0.002568

             13         14         15
          -0.001394  -0.000262  -0.002657


 FULL LOCAL GRADIENT

              1          2          3          4          5          6
          -0.003279  -0.000704  -0.000002   0.001904   0.001404   0.000021

              7          8          9         10         11         12
          -0.001475   0.000188  -0.001096   0.000333   0.000266  -0.000965

             13         14         15
          -0.000696  -0.001566  -0.003009


 TANGENTIAL LOCAL GRADIENTS IN A.U.

              1          2          3          4          5          6
          -0.000704  -0.000002   0.001904   0.001404   0.000021  -0.001475

              7          8          9         10         11         12
           0.000188  -0.001096   0.000333   0.000266  -0.000965  -0.000696

             13         14
          -0.001566  -0.003009

 COSANG =         0.890220126
 
 RMSQ FORCE :   0.0012707  MAXIMUM :   0.0003000  CONVERGED : NO
 MAX FORCE  :   0.0030085  MAXIMUM :   0.0004500  CONVERGED : NO
 RMSQ FORCE6:   0.0004645  MAXIMUM6:   0.0003000  CONVERGED : NO
 MAX FORCE6 :   0.0010656  MAXIMUM6:   0.0004500  CONVERGED : NO
 RMSQ DR    :   0.0083485  MAXIMUM :   0.0012000  CONVERGED : NO
 MAX DR     :   0.0261376  MAXIMUM :   0.0018000  CONVERGED : NO
 


 HESSIAN EIGENVALUES


                1           2           3           4           5           6
             0.00731     0.09875     0.15188     0.48673     0.88687     0.93720
 


                7           8           9          10          11          12
             1.00004     1.00008     1.00021     1.00145     1.00354     1.01397
 


               13          14
             1.16397     1.84050
 


 LAMBDA FOR LMQA STEP: 0.00

  |TANGENTIAL STEP| =   0.033857  |PARALLEL STEP| =   0.000118


 STEP IN NORMAL COORDINATES

              1          2          3          4          5          6
           0.000454   0.001499   0.009959   0.000383   0.000100  -0.026293

              7          8          9         10         11         12
           0.002892   0.002138  -0.006960  -0.009751  -0.000321   0.004855

             13         14         15
          -0.001422   0.006667   0.011251

 DISPLACEMENT STEP IN ANGSTROM

  NO.  ATOM        X             Y             Z

    1  C        0.000199      0.000670      0.003626
    2  O        0.000061     -0.000306     -0.004142
    3  C        0.000556      0.000334     -0.000475
    4  H       -0.005191     -0.001015      0.008658
    5  H        0.006832      0.003754     -0.005784
    6  H        0.000122     -0.004377     -0.003508
    7  H       -0.004613     -0.000609      0.006259


 ACTIVE CARTESIAN DISPLACEMENT STEP

              1          2          3          4          5          6
           0.000454   0.001499   0.009959   0.000383   0.000100  -0.026293

              7          8          9         10         11         12
           0.002892   0.002138  -0.006960  -0.009751  -0.000321   0.004855

             13         14         15
          -0.001422   0.006667   0.011251
 
 PREDICTED ENERGY CHANGE: -0.000026304
 
 INTERPOLATION DISTANCE: 4.8601211662


 COORDINATES OF OPTIMIZATION STEP 18 IN ANGSTROM

  NO.  ATOM        X              Y              Z        Z-ATOM   MASS   TYPE

    1  C         0.125430      -0.433755       0.033702       6    12.011  QM
    2  O         1.152675       0.234158      -0.055971       8    15.999  QM
    3  C        -1.264721       0.168678       0.008136       6    12.011  QM
    4  H        -1.174783       1.261101       0.103943       1     1.008  QM
    5  H        -1.755995      -0.063059      -0.955472       1     1.008  QM
    6  H        -1.906232      -0.251692       0.806733       1     1.008  QM
    7  H         0.189624      -1.556073       0.124326       1     1.008  QM


 
 NEW SCF-ENERGY CALCULATED IN 9 CYCLES
 

 TOTAL ENERGY    =       -153.656415975

 ENERGY CHANGE =         -0.000040117
 ENERGY RATIO  =          1.525150167
 TRUST RADIUS  =          0.200000000
 
 BFGS DELTA*GAMMA: 0.261E-04
 
 BFGS DELTA*DE2*DELTA: 0.539E-04
 
 *** ENTERING OPTIMIZATION CYCLE: 19 ***
 

 PROJECTED CARTESIAN GRADIENTS IN A.U.

  NO.  ATOM        X             Y             Z

    1  C       -0.000362     -0.000663      0.001126
    2  O        0.001331      0.000846     -0.000525
    3  C       -0.001770      0.000043     -0.000841
    4  H        0.002284     -0.000736     -0.000157
    5  H       -0.000367      0.001942      0.000446
    6  H       -0.001502     -0.000513      0.001007
    7  H        0.001641     -0.001923     -0.000190


 ACTIVE CARTESIAN GRADIENTS

              1          2          3          4          5          6
          -0.000437  -0.000788   0.001591   0.001673   0.001482   0.000004

              7          8          9         10         11         12
          -0.002096   0.000430  -0.001114   0.001274  -0.000454  -0.001877

             13         14         15
          -0.001440   0.000445  -0.002552


 FULL LOCAL GRADIENT

              1          2          3          4          5          6
          -0.002894  -0.000745   0.000863   0.002145   0.001136   0.000383

              7          8          9         10         11         12
          -0.000737   0.001051  -0.001103  -0.000164  -0.000192  -0.000553

             13         14         15
          -0.000872  -0.000663  -0.002856


 TANGENTIAL LOCAL GRADIENTS IN A.U.

              1          2          3          4          5          6
          -0.000745   0.000863   0.002145   0.001136   0.000383  -0.000737

              7          8          9         10         11         12
           0.001051  -0.001103  -0.000164  -0.000192  -0.000553  -0.000872

             13         14
          -0.000663  -0.002856

 COSANG =         0.912528316
 
 RMSQ FORCE :   0.0011930  MAXIMUM :   0.0003000  CONVERGED : NO
 MAX FORCE  :   0.0028556  MAXIMUM :   0.0004500  CONVERGED : NO
 RMSQ FORCE6:   0.0004883  MAXIMUM6:   0.0003000  CONVERGED : NO
 MAX FORCE6 :   0.0010340  MAXIMUM6:   0.0004500  CONVERGED : NO
 RMSQ DR    :   0.0087419  MAXIMUM :   0.0012000  CONVERGED : NO
 MAX DR     :   0.0262932  MAXIMUM :   0.0018000  CONVERGED : NO
 


 HESSIAN EIGENVALUES


                1           2           3           4           5           6
             0.00678     0.08820     0.11155     0.47261     0.76106     0.94297
 


                7           8           9          10          11          12
             1.00004     1.00010     1.00020     1.00155     1.00474     1.03174
 


               13          14
             1.14412     1.74715
 


 LAMBDA FOR LMQA STEP: 0.00

  |TANGENTIAL STEP| =   0.041431  |PARALLEL STEP| =   0.000177


 STEP IN NORMAL COORDINATES

              1          2          3          4          5          6
          -0.000556   0.003867   0.010150  -0.000368  -0.000724  -0.029691

              7          8          9         10         11         12
           0.005279   0.003092  -0.005288  -0.010701   0.001370   0.002202

             13         14         15
           0.002312   0.007237   0.021718

 DISPLACEMENT STEP IN ANGSTROM

  NO.  ATOM        X             Y             Z

    1  C       -0.000244      0.001742      0.003663
    2  O       -0.000029     -0.000869     -0.004484
    3  C        0.001551      0.000255      0.000263
    4  H       -0.006471     -0.000587      0.007912
    5  H        0.008944      0.003335     -0.006030
    6  H        0.001742     -0.007712     -0.004551
    7  H       -0.008611      0.001534      0.006982


 ACTIVE CARTESIAN DISPLACEMENT STEP

              1          2          3          4          5          6
          -0.000556   0.003867   0.010150  -0.000368  -0.000724  -0.029691

              7          8          9         10         11         12
           0.005279   0.003092  -0.005288  -0.010701   0.001370   0.002202

             13         14         15
           0.002312   0.007237   0.021718
 
 PREDICTED ENERGY CHANGE: -0.000032590
 
 INTERPOLATION DISTANCE: 4.8601211662


 COORDINATES OF OPTIMIZATION STEP 19 IN ANGSTROM

  NO.  ATOM        X              Y              Z        Z-ATOM   MASS   TYPE

    1  C         0.125186      -0.432012       0.037364       6    12.011  QM
    2  O         1.152645       0.233289      -0.060455       8    15.999  QM
    3  C        -1.263170       0.168933       0.008399       6    12.011  QM
    4  H        -1.181255       1.260514       0.111856       1     1.008  QM
    5  H        -1.747051      -0.059725      -0.961502       1     1.008  QM
    6  H        -1.904490      -0.259404       0.802181       1     1.008  QM
    7  H         0.181013      -1.554540       0.131308       1     1.008  QM


 
 NEW SCF-ENERGY CALCULATED IN 11 CYCLES
 

 TOTAL ENERGY    =       -153.656463324

 ENERGY CHANGE =         -0.000047350
 ENERGY RATIO  =          1.452890300
 TRUST RADIUS  =          0.200000000
 
 BFGS DELTA*GAMMA: 0.379E-04
 
 BFGS DELTA*DE2*DELTA: 0.673E-04
 
 *** ENTERING OPTIMIZATION CYCLE: 20 ***
 

 PROJECTED CARTESIAN GRADIENTS IN A.U.

  NO.  ATOM        X             Y             Z

    1  C       -0.000088     -0.000432      0.001641
    2  O        0.000401      0.000737     -0.000712
    3  C       -0.000716      0.000108     -0.000709
    4  H        0.001925     -0.001235     -0.000010
    5  H       -0.000522      0.001837     -0.000680
    6  H       -0.000978     -0.000522      0.000902
    7  H        0.000751     -0.001896     -0.000596


 ACTIVE CARTESIAN GRADIENTS

              1          2          3          4          5          6
          -0.000106  -0.000511   0.002342   0.000518   0.001836   0.000038

              7          8          9         10         11         12
          -0.001255   0.000701  -0.000484   0.000894  -0.000853  -0.001186

             13         14         15
          -0.001304   0.001239  -0.001775


 FULL LOCAL GRADIENT

              1          2          3          4          5          6
          -0.002672  -0.000498   0.001682   0.001627   0.000384   0.000679

              7          8          9         10         11         12
           0.000397   0.001288  -0.000477  -0.000377  -0.000628  -0.000087

             13         14         15
          -0.000846   0.000296  -0.002039


 TANGENTIAL LOCAL GRADIENTS IN A.U.

              1          2          3          4          5          6
          -0.000498   0.001682   0.001627   0.000384   0.000679   0.000397

              7          8          9         10         11         12
           0.001288  -0.000477  -0.000377  -0.000628  -0.000087  -0.000846

             13         14
           0.000296  -0.002039

 COSANG =         0.853230005
 
 RMSQ FORCE :   0.0009957  MAXIMUM :   0.0003000  CONVERGED : NO
 MAX FORCE  :   0.0020394  MAXIMUM :   0.0004500  CONVERGED : NO
 RMSQ FORCE6:   0.0004441  MAXIMUM6:   0.0003000  CONVERGED : NO
 MAX FORCE6 :   0.0008867  MAXIMUM6:   0.0004500  CONVERGED : NO
 RMSQ DR    :   0.0106975  MAXIMUM :   0.0012000  CONVERGED : NO
 MAX DR     :   0.0296914  MAXIMUM :   0.0018000  CONVERGED : NO
 


 HESSIAN EIGENVALUES


                1           2           3           4           5           6
             0.00632     0.06130     0.12208     0.41695     0.69978     0.94397
 


                7           8           9          10          11          12
             1.00004     1.00011     1.00018     1.00146     1.00678     1.05652
 


               13          14
             1.09570     1.74399
 


 LAMBDA FOR LMQA STEP: 0.00

  |TANGENTIAL STEP| =   0.035964  |PARALLEL STEP| =   0.000133


 STEP IN NORMAL COORDINATES

              1          2          3          4          5          6
          -0.001428   0.005030   0.005106   0.000297  -0.003161  -0.023720

              7          8          9         10         11         12
           0.005746   0.002506  -0.001761  -0.006609   0.003090  -0.002849

             13         14         15
           0.004621   0.003812   0.022971

 DISPLACEMENT STEP IN ANGSTROM

  NO.  ATOM        X             Y             Z

    1  C       -0.000626      0.002271      0.001794
    2  O        0.000382     -0.001392     -0.003099
    3  C        0.001470      0.000107      0.001198
    4  H       -0.005564      0.000468      0.003942
    5  H        0.007888      0.001898     -0.003402
    6  H        0.001679     -0.008633     -0.004330
    7  H       -0.008439      0.003602      0.005810


 ACTIVE CARTESIAN DISPLACEMENT STEP

              1          2          3          4          5          6
          -0.001428   0.005030   0.005106   0.000297  -0.003161  -0.023720

              7          8          9         10         11         12
           0.005746   0.002506  -0.001761  -0.006609   0.003090  -0.002849

             13         14         15
           0.004621   0.003812   0.022971
 
 PREDICTED ENERGY CHANGE: -0.000024063
 
 INTERPOLATION DISTANCE: 4.8601211662


 COORDINATES OF OPTIMIZATION STEP 20 IN ANGSTROM

  NO.  ATOM        X              Y              Z        Z-ATOM   MASS   TYPE

    1  C         0.124560      -0.429742       0.039158       6    12.011  QM
    2  O         1.153027       0.231897      -0.063554       8    15.999  QM
    3  C        -1.261699       0.169040       0.009597       6    12.011  QM
    4  H        -1.186818       1.260982       0.115798       1     1.008  QM
    5  H        -1.739163      -0.057827      -0.964903       1     1.008  QM
    6  H        -1.902810      -0.268036       0.797852       1     1.008  QM
    7  H         0.172574      -1.550937       0.137117       1     1.008  QM


 
 NEW SCF-ENERGY CALCULATED IN 11 CYCLES
 

 TOTAL ENERGY    =       -153.656496036

 ENERGY CHANGE =         -0.000032711
 ENERGY RATIO  =          1.359373524
 TRUST RADIUS  =          0.200000000
 
 BFGS DELTA*GAMMA: 0.322E-04
 
 BFGS DELTA*DE2*DELTA: 0.496E-04
 
 *** ENTERING OPTIMIZATION CYCLE: 21 ***
 

 PROJECTED CARTESIAN GRADIENTS IN A.U.

  NO.  ATOM        X             Y             Z

    1  C        0.000199      0.000091      0.001549
    2  O       -0.000603      0.000359     -0.000661
    3  C        0.000279     -0.000286     -0.000274
    4  H        0.001830     -0.001042     -0.000347
    5  H       -0.000442      0.001826     -0.001308
    6  H       -0.000580     -0.000557      0.000547
    7  H       -0.000056     -0.000981     -0.000663


 ACTIVE CARTESIAN GRADIENTS

              1          2          3          4          5          6
           0.000239   0.000111   0.002237  -0.000736   0.001742  -0.000077

              7          8          9         10         11         12
          -0.000556   0.000057   0.000359   0.001014  -0.000942  -0.001003

             13         14         15
          -0.000946   0.001544  -0.000680


 FULL LOCAL GRADIENT

              1          2          3          4          5          6
          -0.002749   0.000083   0.001873   0.000576  -0.000351   0.000645

              7          8          9         10         11         12
           0.001112   0.000588   0.000365  -0.000226  -0.000716   0.000076

             13         14         15
          -0.000507   0.000634  -0.000934


 TANGENTIAL LOCAL GRADIENTS IN A.U.

              1          2          3          4          5          6
           0.000083   0.001873   0.000576  -0.000351   0.000645   0.001112

              7          8          9         10         11         12
           0.000588   0.000365  -0.000226  -0.000716   0.000076  -0.000507

             13         14
           0.000634  -0.000934

 COSANG =         0.789343667
 
 RMSQ FORCE :   0.0007654  MAXIMUM :   0.0003000  CONVERGED : NO
 MAX FORCE  :   0.0018728  MAXIMUM :   0.0004500  CONVERGED : NO
 RMSQ FORCE6:   0.0004663  MAXIMUM6:   0.0003000  CONVERGED : NO
 MAX FORCE6 :   0.0007942  MAXIMUM6:   0.0004500  CONVERGED : NO
 RMSQ DR    :   0.0092860  MAXIMUM :   0.0012000  CONVERGED : NO
 MAX DR     :   0.0237202  MAXIMUM :   0.0018000  CONVERGED : NO
 


 HESSIAN EIGENVALUES


                1           2           3           4           5           6
             0.00618     0.05321     0.12394     0.33466     0.68275     0.94155
 


                7           8           9          10          11          12
             0.99527     1.00006     1.00015     1.00097     1.00405     1.01263
 


               13          14
             1.08936     1.78920
 


 LAMBDA FOR LMQA STEP: 0.00

  |TANGENTIAL STEP| =   0.017687  |PARALLEL STEP| =   0.000032


 STEP IN NORMAL COORDINATES

              1          2          3          4          5          6
          -0.001353   0.002906  -0.000988   0.000989  -0.003560  -0.009994

              7          8          9         10         11         12
           0.002666   0.000988   0.000264  -0.001191   0.002572  -0.004111

             13         14         15
           0.003269  -0.000200   0.012010

 DISPLACEMENT STEP IN ANGSTROM

  NO.  ATOM        X             Y             Z

    1  C       -0.000594      0.001316     -0.000410
    2  O        0.000624     -0.000999     -0.000817
    3  C        0.000404      0.000073      0.001119
    4  H       -0.002422      0.000871      0.000224
    5  H        0.003722      0.000221     -0.000175
    6  H        0.000645     -0.004911     -0.002185
    7  H       -0.003776      0.003004      0.002946


 ACTIVE CARTESIAN DISPLACEMENT STEP

              1          2          3          4          5          6
          -0.001353   0.002906  -0.000988   0.000989  -0.003560  -0.009994

              7          8          9         10         11         12
           0.002666   0.000988   0.000264  -0.001191   0.002572  -0.004111

             13         14         15
           0.003269  -0.000200   0.012010
 
 PREDICTED ENERGY CHANGE: -0.000010325
 
 INTERPOLATION DISTANCE: 4.8601211662


 COORDINATES OF OPTIMIZATION STEP 21 IN ANGSTROM

  NO.  ATOM        X              Y              Z        Z-ATOM   MASS   TYPE

    1  C         0.123966      -0.428426       0.038748       6    12.011  QM
    2  O         1.153651       0.230898      -0.064372       8    15.999  QM
    3  C        -1.261295       0.169113       0.010716       6    12.011  QM
    4  H        -1.189241       1.261853       0.116022       1     1.008  QM
    5  H        -1.735442      -0.057606      -0.965078       1     1.008  QM
    6  H        -1.902165      -0.272947       0.795667       1     1.008  QM
    7  H         0.168798      -1.547933       0.140064       1     1.008  QM


 
 NEW SCF-ENERGY CALCULATED IN 9 CYCLES
 

 TOTAL ENERGY    =       -153.656509728

 ENERGY CHANGE =         -0.000013693
 ENERGY RATIO  =          1.326214860
 TRUST RADIUS  =          0.200000000
 
 BFGS DELTA*GAMMA: 0.140E-04
 
 BFGS DELTA*DE2*DELTA: 0.209E-04
 
 *** ENTERING OPTIMIZATION CYCLE: 22 ***
 

 PROJECTED CARTESIAN GRADIENTS IN A.U.

  NO.  ATOM        X             Y             Z

    1  C       -0.000049      0.000106      0.001100
    2  O       -0.000621      0.000300     -0.000504
    3  C        0.000457     -0.000675      0.000084
    4  H        0.001931     -0.000560     -0.000759
    5  H       -0.000134      0.001851     -0.001140
    6  H       -0.000398     -0.000535      0.000233
    7  H       -0.000335      0.000013     -0.000410


 ACTIVE CARTESIAN GRADIENTS

              1          2          3          4          5          6
          -0.000059   0.000124   0.001587  -0.000908   0.001411  -0.000251

              7          8          9         10         11         12
          -0.000530  -0.000773   0.000760   0.001300  -0.000835  -0.001236

             13         14         15
          -0.000592   0.001276   0.000041


 FULL LOCAL GRADIENT

              1          2          3          4          5          6
          -0.002951   0.000130   0.001183   0.000321  -0.000532   0.000379

              7          8          9         10         11         12
           0.000984  -0.000252   0.000767  -0.000050  -0.000581  -0.000027

             13         14         15
          -0.000100   0.000301  -0.000220


 TANGENTIAL LOCAL GRADIENTS IN A.U.

              1          2          3          4          5          6
           0.000130   0.001183   0.000321  -0.000532   0.000379   0.000984

              7          8          9         10         11         12
          -0.000252   0.000767  -0.000050  -0.000581  -0.000027  -0.000100

             13         14
           0.000301  -0.000220

 COSANG =         0.856761084
 
 RMSQ FORCE :   0.0005383  MAXIMUM :   0.0003000  CONVERGED : NO
 MAX FORCE  :   0.0011832  MAXIMUM :   0.0004500  CONVERGED : NO
 RMSQ FORCE6:   0.0005928  MAXIMUM6:   0.0003000  CONVERGED : NO
 MAX FORCE6 :   0.0013930  MAXIMUM6:   0.0004500  CONVERGED : NO
 RMSQ DR    :   0.0045669  MAXIMUM :   0.0012000  CONVERGED : NO
 MAX DR     :   0.0120101  MAXIMUM :   0.0018000  CONVERGED : NO
 


 HESSIAN EIGENVALUES


                1           2           3           4           5           6
             0.00616     0.05393     0.11928     0.27398     0.66241     0.85350
 


                7           8           9          10          11          12
             0.94752     1.00006     1.00019     1.00053     1.00363     1.01189
 


               13          14
             1.11714     1.75898
 


 LAMBDA FOR LMQA STEP: 0.00

  |TANGENTIAL STEP| =   0.007031  |PARALLEL STEP| =   0.000005


 STEP IN NORMAL COORDINATES

              1          2          3          4          5          6
          -0.000571   0.001062  -0.002650   0.000748  -0.002251  -0.003379

              7          8          9         10         11         12
           0.000104   0.000447  -0.000474   0.000333   0.001505  -0.001939

             13         14         15
           0.001113  -0.000809   0.003930

 DISPLACEMENT STEP IN ANGSTROM

  NO.  ATOM        X             Y             Z

    1  C       -0.000251      0.000481     -0.000992
    2  O        0.000387     -0.000490      0.000081
    3  C       -0.000244      0.000142      0.000485
    4  H       -0.000614      0.000619     -0.000127
    5  H        0.001378     -0.000317      0.000575
    6  H        0.000159     -0.001832     -0.000637
    7  H       -0.000757      0.001332      0.001617


 ACTIVE CARTESIAN DISPLACEMENT STEP

              1          2          3          4          5          6
          -0.000571   0.001062  -0.002650   0.000748  -0.002251  -0.003379

              7          8          9         10         11         12
           0.000104   0.000447  -0.000474   0.000333   0.001505  -0.001939

             13         14         15
           0.001113  -0.000809   0.003930
 
 PREDICTED ENERGY CHANGE: -0.000003875
 
 INTERPOLATION DISTANCE: 4.8601211662


 COORDINATES OF OPTIMIZATION STEP 22 IN ANGSTROM

  NO.  ATOM        X              Y              Z        Z-ATOM   MASS   TYPE

    1  C         0.123715      -0.427945       0.037756       6    12.011  QM
    2  O         1.154038       0.230408      -0.064290       8    15.999  QM
    3  C        -1.261539       0.169255       0.011201       6    12.011  QM
    4  H        -1.189855       1.262472       0.115894       1     1.008  QM
    5  H        -1.734064      -0.057924      -0.964503       1     1.008  QM
    6  H        -1.902006      -0.274779       0.795030       1     1.008  QM
    7  H         0.168041      -1.546601       0.141680       1     1.008  QM


 
 NEW SCF-ENERGY CALCULATED IN 9 CYCLES
 

 TOTAL ENERGY    =       -153.656515037

 ENERGY CHANGE =         -0.000005308
 ENERGY RATIO  =          1.369968151
 TRUST RADIUS  =          0.200000000
 
 BFGS DELTA*GAMMA: 0.486E-05
 
 BFGS DELTA*DE2*DELTA: 0.778E-05
 
 *** ENTERING OPTIMIZATION CYCLE: 23 ***
 

 PROJECTED CARTESIAN GRADIENTS IN A.U.

  NO.  ATOM        X             Y             Z

    1  C       -0.000058      0.000122      0.000652
    2  O       -0.000493      0.000233     -0.000342
    3  C        0.000169     -0.000839      0.000216
    4  H        0.002047     -0.000233     -0.000937
    5  H        0.000189      0.001818     -0.000733
    6  H       -0.000325     -0.000486      0.000137
    7  H       -0.000328      0.000448     -0.000096


 ACTIVE CARTESIAN GRADIENTS

              1          2          3          4          5          6
          -0.000070   0.000143   0.000943  -0.000734   0.001168  -0.000379

              7          8          9         10         11         12
          -0.000855  -0.001179   0.000712   0.001410  -0.000692  -0.001465

             13         14         15
          -0.000377   0.000940   0.000293


 FULL LOCAL GRADIENT

              1          2          3          4          5          6
          -0.003045   0.000150   0.000683   0.000095  -0.000310   0.000126

              7          8          9         10         11         12
           0.000521  -0.000638   0.000719  -0.000038  -0.000419  -0.000162

             13         14         15
           0.000156  -0.000082   0.000026


 TANGENTIAL LOCAL GRADIENTS IN A.U.

              1          2          3          4          5          6
           0.000150   0.000683   0.000095  -0.000310   0.000126   0.000521

              7          8          9         10         11         12
          -0.000638   0.000719  -0.000038  -0.000419  -0.000162   0.000156

             13         14
          -0.000082   0.000026

 COSANG =         0.868739020
 
 RMSQ FORCE :   0.0003817  MAXIMUM :   0.0003000  CONVERGED : NO
 MAX FORCE  :   0.0007188  MAXIMUM :   0.0004500  CONVERGED : NO
 RMSQ FORCE6:   0.0006320  MAXIMUM6:   0.0003000  CONVERGED : NO
 MAX FORCE6 :   0.0016187  MAXIMUM6:   0.0004500  CONVERGED : NO
 RMSQ DR    :   0.0018153  MAXIMUM :   0.0012000  CONVERGED : NO
 MAX DR     :   0.0039303  MAXIMUM :   0.0018000  CONVERGED : NO
 


 HESSIAN EIGENVALUES


                1           2           3           4           5           6
             0.00612     0.05655     0.12578     0.22101     0.54849     0.72504
 


                7           8           9          10          11          12
             0.95248     1.00006     1.00019     1.00080     1.00737     1.02356
 


               13          14
             1.11331     1.73245
 


 LAMBDA FOR LMQA STEP: 0.00

  |TANGENTIAL STEP| =   0.004768  |PARALLEL STEP| =   0.000002


 STEP IN NORMAL COORDINATES

              1          2          3          4          5          6
          -0.000359   0.000202  -0.002429   0.000402  -0.001359  -0.002682

              7          8          9         10         11         12
          -0.000816   0.000694  -0.001674   0.000108   0.001140   0.000028

             13         14         15
          -0.000115   0.000001   0.001480

 DISPLACEMENT STEP IN ANGSTROM

  NO.  ATOM        X             Y             Z

    1  C       -0.000158      0.000094     -0.000896
    2  O        0.000217     -0.000204      0.000108
    3  C       -0.000358      0.000267      0.000078
    4  H       -0.000191      0.000399      0.000707
    5  H        0.000876     -0.000352      0.000167
    6  H        0.000135     -0.000848     -0.000127
    7  H        0.000094      0.000367      0.001647


 ACTIVE CARTESIAN DISPLACEMENT STEP

              1          2          3          4          5          6
          -0.000359   0.000202  -0.002429   0.000402  -0.001359  -0.002682

              7          8          9         10         11         12
          -0.000816   0.000694  -0.001674   0.000108   0.001140   0.000028

             13         14         15
          -0.000115   0.000001   0.001480
 
 PREDICTED ENERGY CHANGE: -0.000002304
 
 INTERPOLATION DISTANCE: 4.8601211662
 
 *** SCFTOL TIGHTEN TO 0.500E-08 ***
 
 *** CDFTOL TIGHTEN TO 0.750E-05 ***


 COORDINATES OF OPTIMIZATION STEP 23 IN ANGSTROM

  NO.  ATOM        X              Y              Z        Z-ATOM   MASS   TYPE

    1  C         0.123558      -0.427851       0.036860       6    12.011  QM
    2  O         1.154255       0.230204      -0.064182       8    15.999  QM
    3  C        -1.261896       0.169522       0.011278       6    12.011  QM
    4  H        -1.190046       1.262872       0.116601       1     1.008  QM
    5  H        -1.733188      -0.058276      -0.964336       1     1.008  QM
    6  H        -1.901871      -0.275627       0.794903       1     1.008  QM
    7  H         0.168135      -1.546235       0.143327       1     1.008  QM


 
 NEW SCF-ENERGY CALCULATED IN 9 CYCLES
 

 TOTAL ENERGY    =       -153.656518385

 ENERGY CHANGE =         -0.000003349
 ENERGY RATIO  =          1.453536094
 TRUST RADIUS  =          0.200000000
 
 BFGS DELTA*GAMMA: 0.256E-05
 
 BFGS DELTA*DE2*DELTA: 0.462E-05
 
 *** ENTERING OPTIMIZATION CYCLE: 24 ***
 

 PROJECTED CARTESIAN GRADIENTS IN A.U.

  NO.  ATOM        X             Y             Z

    1  C       -0.000060      0.000073      0.000290
    2  O       -0.000337      0.000232     -0.000214
    3  C       -0.000135     -0.000812      0.000236
    4  H        0.002115     -0.000080     -0.000938
    5  H        0.000445      0.001682     -0.000446
    6  H       -0.000302     -0.000474      0.000218
    7  H       -0.000241      0.000500      0.000202


 ACTIVE CARTESIAN GRADIENTS

              1          2          3          4          5          6
          -0.000072   0.000084   0.000421  -0.000514   0.001055  -0.000480

              7          8          9         10         11         12
          -0.001178  -0.001196   0.000495   0.001402  -0.000547  -0.001562

             13         14         15
          -0.000253   0.000785   0.000310


 FULL LOCAL GRADIENT

              1          2          3          4          5          6
          -0.003049   0.000093   0.000279  -0.000044  -0.000035  -0.000060

              7          8          9         10         11         12
           0.000132  -0.000631   0.000501  -0.000091  -0.000268  -0.000228

             13         14         15
           0.000293  -0.000247   0.000044


 TANGENTIAL LOCAL GRADIENTS IN A.U.

              1          2          3          4          5          6
           0.000093   0.000279  -0.000044  -0.000035  -0.000060   0.000132

              7          8          9         10         11         12
          -0.000631   0.000501  -0.000091  -0.000268  -0.000228   0.000293

             13         14
          -0.000247   0.000044

 COSANG =         0.861213210
 
 RMSQ FORCE :   0.0002727  MAXIMUM :   0.0003000  CONVERGED :YES
 MAX FORCE  :   0.0006308  MAXIMUM :   0.0004500  CONVERGED : NO
 RMSQ FORCE6:   0.0005822  MAXIMUM6:   0.0003000  CONVERGED : NO
 MAX FORCE6 :   0.0013259  MAXIMUM6:   0.0004500  CONVERGED : NO
 RMSQ DR    :   0.0012312  MAXIMUM :   0.0012000  CONVERGED : NO
 MAX DR     :   0.0026821  MAXIMUM :   0.0018000  CONVERGED : NO
 


 HESSIAN EIGENVALUES


                1           2           3           4           5           6
             0.00613     0.05696     0.12309     0.17365     0.39790     0.71932
 


                7           8           9          10          11          12
             0.95301     1.00006     1.00020     1.00182     1.00941     1.04803
 


               13          14
             1.07794     1.72634
 


 LAMBDA FOR LMQA STEP: 0.00

  |TANGENTIAL STEP| =   0.004588  |PARALLEL STEP| =   0.000002


 STEP IN NORMAL COORDINATES

              1          2          3          4          5          6
          -0.000390  -0.000319  -0.002125  -0.000162  -0.000316  -0.001370

              7          8          9         10         11         12
          -0.001453   0.001149  -0.002399  -0.000151   0.001025   0.001589

             13         14         15
          -0.000632   0.000753   0.000724

 DISPLACEMENT STEP IN ANGSTROM

  NO.  ATOM        X             Y             Z

    1  C       -0.000171     -0.000141     -0.000776
    2  O        0.000011      0.000044      0.000186
    3  C       -0.000279      0.000368     -0.000269
    4  H        0.000226      0.000229      0.001196
    5  H        0.000437     -0.000612     -0.000134
    6  H        0.000591     -0.000273      0.000353
    7  H        0.000258     -0.000305      0.001448


 ACTIVE CARTESIAN DISPLACEMENT STEP

              1          2          3          4          5          6
          -0.000390  -0.000319  -0.002125  -0.000162  -0.000316  -0.001370

              7          8          9         10         11         12
          -0.001453   0.001149  -0.002399  -0.000151   0.001025   0.001589

             13         14         15
          -0.000632   0.000753   0.000724
 
 PREDICTED ENERGY CHANGE: -0.000001806
 
 INTERPOLATION DISTANCE: 4.8601211662


 COORDINATES OF OPTIMIZATION STEP 24 IN ANGSTROM

  NO.  ATOM        X              Y              Z        Z-ATOM   MASS   TYPE

    1  C         0.123386      -0.427992       0.036084       6    12.011  QM
    2  O         1.154266       0.230249      -0.063996       8    15.999  QM
    3  C        -1.262176       0.169890       0.011010       6    12.011  QM
    4  H        -1.189820       1.263101       0.117797       1     1.008  QM
    5  H        -1.732751      -0.058888      -0.964470       1     1.008  QM
    6  H        -1.901281      -0.275900       0.795256       1     1.008  QM
    7  H         0.168393      -1.546540       0.144776       1     1.008  QM


 
 NEW SCF-ENERGY CALCULATED IN 9 CYCLES
 

 TOTAL ENERGY    =       -153.656520750

 ENERGY CHANGE =         -0.000002364
 ENERGY RATIO  =          1.309244305
 TRUST RADIUS  =          0.200000000
 
 BFGS DELTA*GAMMA: 0.251E-05
 
 BFGS DELTA*DE2*DELTA: 0.362E-05
 
 *** ENTERING OPTIMIZATION CYCLE: 25 ***
 

 PROJECTED CARTESIAN GRADIENTS IN A.U.

  NO.  ATOM        X             Y             Z

    1  C       -0.000178     -0.000057      0.000030
    2  O       -0.000134      0.000328     -0.000127
    3  C       -0.000343     -0.000653      0.000183
    4  H        0.002151     -0.000068     -0.000808
    5  H        0.000614      0.001456     -0.000310
    6  H       -0.000290     -0.000516      0.000422
    7  H       -0.000139      0.000274      0.000470


 ACTIVE CARTESIAN GRADIENTS

              1          2          3          4          5          6
          -0.000215  -0.000071   0.000038  -0.000296   0.001080  -0.000548

              7          8          9         10         11         12
          -0.001426  -0.000909   0.000194   0.001321  -0.000401  -0.001528

             13         14         15
          -0.000207   0.000806   0.000203


 FULL LOCAL GRADIENT

              1          2          3          4          5          6
          -0.003000  -0.000044  -0.000116  -0.000019   0.000198  -0.000157

              7          8          9         10         11         12
          -0.000090  -0.000317   0.000199  -0.000183  -0.000124  -0.000211

             13         14         15
           0.000330  -0.000209  -0.000058


 TANGENTIAL LOCAL GRADIENTS IN A.U.

              1          2          3          4          5          6
          -0.000044  -0.000116  -0.000019   0.000198  -0.000157  -0.000090

              7          8          9         10         11         12
          -0.000317   0.000199  -0.000183  -0.000124  -0.000211   0.000330

             13         14
          -0.000209  -0.000058

 COSANG =         0.707152016
 
 *** CONVERGED BY GRADIENT AND ENERGY CRITERIA ***
 *** AFTER 24 OPTIMIZATION CYCLES ***
 
 
 RMSQ FORCE :   0.0001847  MAXIMUM :   0.0003000  CONVERGED :YES
 MAX FORCE  :   0.0003302  MAXIMUM :   0.0004500  CONVERGED :YES
 RMSQ FORCE6:   0.0004830  MAXIMUM6:   0.0003000  CONVERGED : NO
 MAX FORCE6 :   0.0011198  MAXIMUM6:   0.0004500  CONVERGED : NO
 RMSQ DR    :   0.0011847  MAXIMUM :   0.0012000  CONVERGED :YES
 MAX DR     :   0.0023994  MAXIMUM :   0.0018000  CONVERGED : NO
 
 
 *** THE GEOMETRY IS OPTIMIZED ***
 
 
 INTERPOLATION DISTANCE: 4.8601211662


 RELAXED PRODUCT COORDINATES OF SADDLE STEP 1 IN ANGSTROM

  NO.  ATOM        X              Y              Z        Z-ATOM   MASS   TYPE

    1  C         0.123386      -0.427992       0.036084       6    12.011  QM
    2  O         1.154266       0.230249      -0.063996       8    15.999  QM
    3  C        -1.262176       0.169890       0.011010       6    12.011  QM
    4  H        -1.189820       1.263101       0.117797       1     1.008  QM
    5  H        -1.732751      -0.058888      -0.964470       1     1.008  QM
    6  H        -1.901281      -0.275900       0.795256       1     1.008  QM
    7  H         0.168393      -1.546540       0.144776       1     1.008  QM


 NUMBER OF CONSTRAINED OPTIMIZATION CYCLES: 24
 
 RELAXED PRODUCT ENERGY = -153.656520749547
 
 ANGLE BETWEEN SUCCESSIVE SADDLE GRADIENTS: 94.863
 
 RMSQ FORCE :   0.0007304  MAXIMUM :   0.0003000  CONVERGED :NO 
 MAX FORCE  :   0.0018700  MAXIMUM :   0.0004500  CONVERGED :NO 


 UNRELAXED COORDINATES OF SADDLE STEP 2 IN ANGSTROM

  NO.  ATOM        X              Y              Z        Z-ATOM   MASS   TYPE

    1  C         0.116249      -0.428154       0.039245       6    12.011  QM
    2  O         1.152950       0.235209      -0.064126       8    15.999  QM
    3  C        -1.263429       0.160364       0.010232       6    12.011  QM
    4  H        -1.078192       1.261921       0.096790       1     1.008  QM
    5  H        -1.722218       0.000712      -0.924647       1     1.008  QM
    6  H        -1.912382      -0.299574       0.760074       1     1.008  QM
    7  H         0.172980      -1.542454       0.154446       1     1.008  QM


 UNRELAXED SCF-ENERGY CALCULATED IN 12 CYCLES
 
 UNRELAXED TOTAL SADDLE ENERGY = -153.652237290940
 
 
 
 
 ***************************************
 *** MOLECULAR GEOMETRY OPTIMIZATION ***
 ***************************************
 
 INTERPOLATION DISTANCE: 4.6096006891
 
 *** ACTIVE DEGREES OF FREEDOM: 15 ***
 
 *** ENTERING OPTIMIZATION CYCLE: 1 ***
 

 PROJECTED CARTESIAN GRADIENTS IN A.U.

  NO.  ATOM        X             Y             Z

    1  C       -0.009383      0.005535      0.004298
    2  O        0.016701      0.001530     -0.001839
    3  C       -0.019909     -0.015293     -0.011273
    4  H        0.016187      0.011437     -0.001095
    5  H        0.014711      0.014139      0.038524
    6  H        0.005271     -0.000094     -0.004436
    7  H       -0.001593      0.002111     -0.001587


 ACTIVE CARTESIAN GRADIENTS

              1          2          3          4          5          6
          -0.011315   0.006340   0.006433   0.018046   0.006640   0.003138

              7          8          9         10         11         12
          -0.026508  -0.020603  -0.020631   0.001066   0.005773  -0.022908

             13         14         15
           0.005385  -0.027788   0.005307


 FULL LOCAL GRADIENT

              1          2          3          4          5          6
          -0.033357   0.006963  -0.004131   0.020754   0.008772   0.003685

              7          8          9         10         11         12
          -0.016802  -0.013312  -0.020427  -0.015879   0.007808  -0.010232

             13         14         15
           0.011183  -0.020002   0.003367


 TANGENTIAL LOCAL GRADIENTS IN A.U.

              1          2          3          4          5          6
           0.006963  -0.004131   0.020754   0.008772   0.003685  -0.016802

              7          8          9         10         11         12
          -0.013312  -0.020427  -0.015879   0.007808  -0.010232   0.011183

             13         14
          -0.020002   0.003367
 
 RMSQ FORCE :   0.0131417  MAXIMUM :   0.0003000  CONVERGED : NO
 MAX FORCE  :   0.0207537  MAXIMUM :   0.0004500  CONVERGED : NO
 RMSQ FORCE6:   4.9868583  MAXIMUM6:   0.0003000  CONVERGED : NO
 MAX FORCE6 :   4.9792463  MAXIMUM6:   0.0004500  CONVERGED : NO
 


 HESSIAN EIGENVALUES


                1           2           3           4           5           6
             1.00000     1.00000     1.00000     1.00000     1.00000     1.00000
 


                7           8           9          10          11          12
             1.00000     1.00000     1.00000     1.00000     1.00000     1.00000
 


               13          14
             1.00000     1.00000
 


 LAMBDA FOR LMQA STEP: 0.00

  |TANGENTIAL STEP| =   0.049172  |PARALLEL STEP| =   0.000262


 STEP IN NORMAL COORDINATES

              1          2          3          4          5          6
           0.008513  -0.006497  -0.003153  -0.023259   0.004616  -0.006783

              7          8          9         10         11         12
           0.011678   0.014120   0.020465   0.016609  -0.008539   0.007408

             13         14         15
          -0.012087   0.019223  -0.003346

 DISPLACEMENT STEP IN ANGSTROM

  NO.  ATOM        X             Y             Z

    1  C        0.003735     -0.002980     -0.001062
    2  O       -0.010269      0.000887      0.000042
    3  C        0.009385      0.005252      0.005878
    4  H        0.004954     -0.006565     -0.002732
    5  H       -0.006757     -0.001085     -0.015204
    6  H       -0.004276     -0.003203     -0.001795
    7  H        0.001701     -0.000523      0.002940


 ACTIVE CARTESIAN DISPLACEMENT STEP

              1          2          3          4          5          6
           0.008513  -0.006497  -0.003153  -0.023259   0.004616  -0.006783

              7          8          9         10         11         12
           0.011678   0.014120   0.020465   0.016609  -0.008539   0.007408

             13         14         15
          -0.012087   0.019223  -0.003346
 
 PREDICTED ENERGY CHANGE: -0.001200148
 
 INTERPOLATION DISTANCE: 4.6096006891
 
 *** SCFTOL TIGHTEN TO 0.100E-06 ***
 
 *** CDFTOL TIGHTEN TO 0.750E-04 ***


 COORDINATES OF OPTIMIZATION STEP 1 IN ANGSTROM

  NO.  ATOM        X              Y              Z        Z-ATOM   MASS   TYPE

    1  C         0.119984      -0.431134       0.038183       6    12.011  QM
    2  O         1.142681       0.236096      -0.064084       8    15.999  QM
    3  C        -1.254044       0.165616       0.016110       6    12.011  QM
    4  H        -1.073238       1.255356       0.094058       1     1.008  QM
    5  H        -1.728975      -0.000373      -0.939851       1     1.008  QM
    6  H        -1.916658      -0.302777       0.758279       1     1.008  QM
    7  H         0.174681      -1.542977       0.157386       1     1.008  QM


 
 NEW SCF-ENERGY CALCULATED IN 11 CYCLES
 

 TOTAL ENERGY    =       -153.653803398

 ENERGY CHANGE =         -0.001566107
 ENERGY RATIO  =          1.304927922
 TRUST RADIUS  =          0.200000000
 
 BFGS DELTA*GAMMA: 0.166E-02
 
 BFGS DELTA*DE2*DELTA: 0.242E-02
 
 *** ENTERING OPTIMIZATION CYCLE: 2 ***
 

 PROJECTED CARTESIAN GRADIENTS IN A.U.

  NO.  ATOM        X             Y             Z

    1  C        0.001630      0.007803      0.000881
    2  O       -0.000314     -0.003147     -0.000084
    3  C       -0.006863     -0.007277     -0.002865
    4  H        0.013030      0.003008     -0.005720
    5  H        0.006076      0.007973      0.018247
    6  H        0.001397     -0.003715     -0.004905
    7  H       -0.001187      0.003457     -0.000437


 ACTIVE CARTESIAN GRADIENTS

              1          2          3          4          5          6
           0.001967   0.009222   0.001720   0.000488   0.003428   0.001370

              7          8          9         10         11         12
          -0.012834  -0.008812  -0.004962   0.006511   0.000501  -0.015561

             13         14         15
           0.001488  -0.014078   0.004795


 FULL LOCAL GRADIENT

              1          2          3          4          5          6
          -0.022557   0.009140   0.002878   0.000153   0.002194   0.002033

              7          8          9         10         11         12
          -0.006982  -0.004959  -0.004766  -0.003443   0.001903  -0.006578

             13         14         15
           0.005548  -0.008584   0.003469


 TANGENTIAL LOCAL GRADIENTS IN A.U.

              1          2          3          4          5          6
           0.009140   0.002878   0.000153   0.002194   0.002033  -0.006982

              7          8          9         10         11         12
          -0.004959  -0.004766  -0.003443   0.001903  -0.006578   0.005548

             13         14
          -0.008584   0.003469

 COSANG =         0.785023367
 
 RMSQ FORCE :   0.0051554  MAXIMUM :   0.0003000  CONVERGED : NO
 MAX FORCE  :   0.0091397  MAXIMUM :   0.0004500  CONVERGED : NO
 RMSQ FORCE6:   4.4675262  MAXIMUM6:   0.0003000  CONVERGED : NO
 MAX FORCE6 :   4.4639641  MAXIMUM6:   0.0004500  CONVERGED : NO
 RMSQ DR    :   0.0126963  MAXIMUM :   0.0012000  CONVERGED : NO
 MAX DR     :   0.0232586  MAXIMUM :   0.0018000  CONVERGED : NO
 


 HESSIAN EIGENVALUES


                1           2           3           4           5           6
             0.56933     1.00000     1.00000     1.00000     1.00000     1.00000
 


                7           8           9          10          11          12
             1.00000     1.00000     1.00000     1.00000     1.00000     1.00000
 


               13          14
             1.00000     1.20490
 


 LAMBDA FOR LMQA STEP: 0.00

  |TANGENTIAL STEP| =   0.033165  |PARALLEL STEP| =   0.000119


 STEP IN NORMAL COORDINATES

              1          2          3          4          5          6
          -0.004534  -0.014291   0.000337  -0.008685   0.006571  -0.006402

              7          8          9         10         11         12
           0.005572   0.008203   0.009517   0.009873  -0.004490   0.008291

             13         14         15
          -0.010187   0.014372  -0.005458

 DISPLACEMENT STEP IN ANGSTROM

  NO.  ATOM        X             Y             Z

    1  C       -0.001988     -0.006388      0.000379
    2  O       -0.002431      0.004185     -0.000848
    3  C        0.005312      0.003416      0.002842
    4  H        0.003818     -0.003602      0.000761
    5  H       -0.004514      0.000002     -0.010797
    6  H       -0.003034     -0.000685     -0.000486
    7  H        0.001941     -0.002126      0.002777


 ACTIVE CARTESIAN DISPLACEMENT STEP

              1          2          3          4          5          6
          -0.004534  -0.014291   0.000337  -0.008685   0.006571  -0.006402

              7          8          9         10         11         12
           0.005572   0.008203   0.009517   0.009873  -0.004490   0.008291

             13         14         15
          -0.010187   0.014372  -0.005458
 
 PREDICTED ENERGY CHANGE: -0.000315378
 
 INTERPOLATION DISTANCE: 4.6096006891
 
 *** SCFTOL TIGHTEN TO 0.750E-07 ***
 
 *** CDFTOL TIGHTEN TO 0.500E-04 ***


 COORDINATES OF OPTIMIZATION STEP 2 IN ANGSTROM

  NO.  ATOM        X              Y              Z        Z-ATOM   MASS   TYPE

    1  C         0.117996      -0.437522       0.038562       6    12.011  QM
    2  O         1.140250       0.240281      -0.064932       8    15.999  QM
    3  C        -1.248732       0.169031       0.018953       6    12.011  QM
    4  H        -1.069420       1.251754       0.094818       1     1.008  QM
    5  H        -1.733490      -0.000371      -0.950648       1     1.008  QM
    6  H        -1.919692      -0.303463       0.757794       1     1.008  QM
    7  H         0.176622      -1.545103       0.160163       1     1.008  QM


 
 NEW SCF-ENERGY CALCULATED IN 10 CYCLES
 

 TOTAL ENERGY    =       -153.654127703

 ENERGY CHANGE =         -0.000324305
 ENERGY RATIO  =          1.028305721
 TRUST RADIUS  =          0.200000000
 
 BFGS DELTA*GAMMA: 0.611E-03
 
 BFGS DELTA*DE2*DELTA: 0.634E-03
 
 *** ENTERING OPTIMIZATION CYCLE: 3 ***
 

 PROJECTED CARTESIAN GRADIENTS IN A.U.

  NO.  ATOM        X             Y             Z

    1  C       -0.006099     -0.001810      0.000754
    2  O        0.002398      0.002884     -0.000451
    3  C        0.000454     -0.001833      0.001320
    4  H        0.010779     -0.001887     -0.007812
    5  H        0.001165      0.004344      0.007015
    6  H       -0.000927     -0.006060     -0.004617
    7  H       -0.001083      0.004685      0.000050


 ACTIVE CARTESIAN GRADIENTS

              1          2          3          4          5          6
          -0.007368  -0.002253   0.000931  -0.000221   0.003278   0.000274

              7          8          9         10         11         12
          -0.004671  -0.001640   0.003030   0.009581  -0.002629  -0.011413

             13         14         15
          -0.000310  -0.006125   0.004639


 FULL LOCAL GRADIENT

              1          2          3          4          5          6
          -0.016609  -0.002239  -0.004989   0.004003  -0.001591   0.001516

              7          8          9         10         11         12
           0.000227   0.000478   0.003150   0.003179  -0.001533  -0.004318

             13         14         15
           0.002836  -0.001897   0.003645


 TANGENTIAL LOCAL GRADIENTS IN A.U.

              1          2          3          4          5          6
          -0.002239  -0.004989   0.004003  -0.001591   0.001516   0.000227

              7          8          9         10         11         12
           0.000478   0.003150   0.003179  -0.001533  -0.004318   0.002836

             13         14
          -0.001897   0.003645

 COSANG =         0.026902217
 
 RMSQ FORCE :   0.0028908  MAXIMUM :   0.0003000  CONVERGED : NO
 MAX FORCE  :   0.0049895  MAXIMUM :   0.0004500  CONVERGED : NO
 RMSQ FORCE6:   3.8707470  MAXIMUM6:   0.0003000  CONVERGED : NO
 MAX FORCE6 :   3.8691254  MAXIMUM6:   0.0004500  CONVERGED : NO
 RMSQ DR    :   0.0085631  MAXIMUM :   0.0012000  CONVERGED : NO
 MAX DR     :   0.0143722  MAXIMUM :   0.0018000  CONVERGED : NO
 


 HESSIAN EIGENVALUES


                1           2           3           4           5           6
             0.41059     0.99998     1.00000     1.00000     1.00000     1.00000
 


                7           8           9          10          11          12
             1.00000     1.00000     1.00000     1.00000     1.00000     1.00000
 


               13          14
             1.14898     1.39649
 


 LAMBDA FOR LMQA STEP: 0.00

  |TANGENTIAL STEP| =   0.013555  |PARALLEL STEP| =   0.000020


 STEP IN NORMAL COORDINATES

              1          2          3          4          5          6
           0.005045  -0.000869   0.000833  -0.004084   0.003777  -0.003489

              7          8          9         10         11         12
          -0.001655   0.000043  -0.001353   0.001145   0.000401   0.005609

             13         14         15
          -0.005238   0.004912  -0.004967

 DISPLACEMENT STEP IN ANGSTROM

  NO.  ATOM        X             Y             Z

    1  C        0.002210     -0.000428      0.000303
    2  O       -0.002455      0.000228     -0.000422
    3  C        0.000243      0.000214     -0.000195
    4  H        0.001812      0.000062      0.002734
    5  H       -0.001058      0.000919     -0.003418
    6  H       -0.000861      0.001572      0.000336
    7  H        0.001422     -0.002721      0.001657


 ACTIVE CARTESIAN DISPLACEMENT STEP

              1          2          3          4          5          6
           0.005045  -0.000869   0.000833  -0.004084   0.003777  -0.003489

              7          8          9         10         11         12
          -0.001655   0.000043  -0.001353   0.001145   0.000401   0.005609

             13         14         15
          -0.005238   0.004912  -0.004967
 
 PREDICTED ENERGY CHANGE: -0.000061919
 
 INTERPOLATION DISTANCE: 4.6096006891
 
 *** SCFTOL TIGHTEN TO 0.250E-07 ***
 
 *** CDFTOL TIGHTEN TO 0.100E-04 ***


 COORDINATES OF OPTIMIZATION STEP 3 IN ANGSTROM

  NO.  ATOM        X              Y              Z        Z-ATOM   MASS   TYPE

    1  C         0.120206      -0.437950       0.038865       6    12.011  QM
    2  O         1.137795       0.240509      -0.065353       8    15.999  QM
    3  C        -1.248489       0.169245       0.018757       6    12.011  QM
    4  H        -1.067608       1.251816       0.097552       1     1.008  QM
    5  H        -1.734548       0.000547      -0.954065       1     1.008  QM
    6  H        -1.920553      -0.301891       0.758130       1     1.008  QM
    7  H         0.178044      -1.547824       0.161820       1     1.008  QM


 
 NEW SCF-ENERGY CALCULATED IN 13 CYCLES
 

 TOTAL ENERGY    =       -153.654221633

 ENERGY CHANGE =         -0.000093930
 ENERGY RATIO  =          1.516992177
 TRUST RADIUS  =          0.200000000
 
 BFGS DELTA*GAMMA: 0.596E-04
 
 BFGS DELTA*DE2*DELTA: 0.124E-03
 
 *** ENTERING OPTIMIZATION CYCLE: 4 ***
 

 PROJECTED CARTESIAN GRADIENTS IN A.U.

  NO.  ATOM        X             Y             Z

    1  C       -0.001141      0.001045      0.000208
    2  O       -0.002011      0.000441     -0.000043
    3  C        0.000933     -0.001402      0.001938
    4  H        0.010792     -0.001748     -0.007763
    5  H        0.000265      0.003803      0.004860
    6  H       -0.001200     -0.006038     -0.004534
    7  H       -0.001126      0.003462      0.000201


 ACTIVE CARTESIAN GRADIENTS

              1          2          3          4          5          6
          -0.001379   0.001207   0.000348  -0.003532   0.003302   0.000184

              7          8          9         10         11         12
          -0.004040  -0.000769   0.004208   0.009665  -0.002006  -0.010226

             13         14         15
          -0.001145  -0.004632   0.004082


 FULL LOCAL GRADIENT

              1          2          3          4          5          6
          -0.015284   0.001207  -0.000811  -0.001461  -0.001262   0.001381

              7          8          9         10         11         12
           0.000555   0.001132   0.004311   0.003763  -0.000967  -0.003577

             13         14         15
           0.001773  -0.000686   0.003151


 TANGENTIAL LOCAL GRADIENTS IN A.U.

              1          2          3          4          5          6
           0.001207  -0.000811  -0.001461  -0.001262   0.001381   0.000555

              7          8          9         10         11         12
           0.001132   0.004311   0.003763  -0.000967  -0.003577   0.001773

             13         14
          -0.000686   0.003151

 COSANG =         0.672217765
 
 RMSQ FORCE :   0.0022258  MAXIMUM :   0.0003000  CONVERGED : NO
 MAX FORCE  :   0.0043113  MAXIMUM :   0.0004500  CONVERGED : NO
 RMSQ FORCE6:   3.1608740  MAXIMUM6:   0.0003000  CONVERGED : NO
 MAX FORCE6 :   3.1595602  MAXIMUM6:   0.0004500  CONVERGED : NO
 RMSQ DR    :   0.0035000  MAXIMUM :   0.0012000  CONVERGED : NO
 MAX DR     :   0.0056090  MAXIMUM :   0.0018000  CONVERGED : NO
 


 HESSIAN EIGENVALUES


                1           2           3           4           5           6
             0.18448     0.80510     1.00000     1.00000     1.00000     1.00000
 


                7           8           9          10          11          12
             1.00000     1.00000     1.00000     1.00000     1.00000     1.00006
 


               13          14
             1.00513     2.11091
 


 LAMBDA FOR LMQA STEP: 0.00

  |TANGENTIAL STEP| =   0.031209  |PARALLEL STEP| =   0.000106


 STEP IN NORMAL COORDINATES

              1          2          3          4          5          6
           0.006065  -0.005373   0.003198  -0.004460   0.009034  -0.008813

              7          8          9         10         11         12
          -0.006385  -0.002924  -0.008373  -0.000068   0.001086   0.014155

             13         14         15
          -0.011676   0.009585  -0.013030

 DISPLACEMENT STEP IN ANGSTROM

  NO.  ATOM        X             Y             Z

    1  C        0.002657     -0.002461      0.001238
    2  O       -0.002790      0.001857     -0.001401
    3  C       -0.000785     -0.000351     -0.001811
    4  H        0.003697      0.000818      0.008350
    5  H       -0.001381      0.002904     -0.006273
    6  H       -0.001581      0.005175      0.001316
    7  H        0.003919     -0.006589      0.004167


 ACTIVE CARTESIAN DISPLACEMENT STEP

              1          2          3          4          5          6
           0.006065  -0.005373   0.003198  -0.004460   0.009034  -0.008813

              7          8          9         10         11         12
          -0.006385  -0.002924  -0.008373  -0.000068   0.001086   0.014155

             13         14         15
          -0.011676   0.009585  -0.013030
 
 PREDICTED ENERGY CHANGE: -0.000103475
 
 INTERPOLATION DISTANCE: 4.6096006891


 COORDINATES OF OPTIMIZATION STEP 4 IN ANGSTROM

  NO.  ATOM        X              Y              Z        Z-ATOM   MASS   TYPE

    1  C         0.122863      -0.440411       0.040103       6    12.011  QM
    2  O         1.135005       0.242366      -0.066754       8    15.999  QM
    3  C        -1.249274       0.168894       0.016946       6    12.011  QM
    4  H        -1.063912       1.252634       0.105902       1     1.008  QM
    5  H        -1.735929       0.003451      -0.960338       1     1.008  QM
    6  H        -1.922134      -0.296716       0.759446       1     1.008  QM
    7  H         0.181963      -1.554413       0.165987       1     1.008  QM


 
 NEW SCF-ENERGY CALCULATED IN 12 CYCLES
 

 TOTAL ENERGY    =       -153.654376220

 ENERGY CHANGE =         -0.000154587
 ENERGY RATIO  =          1.493955660
 TRUST RADIUS  =          0.200000000
 
 BFGS DELTA*GAMMA: 0.108E-03
 
 BFGS DELTA*DE2*DELTA: 0.211E-03
 
 *** ENTERING OPTIMIZATION CYCLE: 5 ***
 

 PROJECTED CARTESIAN GRADIENTS IN A.U.

  NO.  ATOM        X             Y             Z

    1  C        0.002460      0.002666      0.000141
    2  O       -0.004426     -0.000767      0.000078
    3  C        0.000406     -0.001469      0.002119
    4  H        0.011089     -0.000029     -0.006777
    5  H       -0.000733      0.003405      0.002406
    6  H       -0.001293     -0.005347     -0.004084
    7  H       -0.001324      0.000893      0.000339


 ACTIVE CARTESIAN GRADIENTS

              1          2          3          4          5          6
           0.002973   0.003193   0.000385  -0.004822   0.004505   0.000157

              7          8          9         10         11         12
          -0.004202  -0.000686   0.004672   0.009210   0.000200  -0.008183

             13         14         15
          -0.002366  -0.002782   0.002954


 FULL LOCAL GRADIENT

              1          2          3          4          5          6
          -0.013897   0.003234   0.002444  -0.004446   0.000155   0.001486

              7          8          9         10         11         12
           0.000869   0.001368   0.004765   0.003106   0.001241  -0.001825

             13         14         15
           0.000315   0.000900   0.002067


 TANGENTIAL LOCAL GRADIENTS IN A.U.

              1          2          3          4          5          6
           0.003234   0.002444  -0.004446   0.000155   0.001486   0.000869

              7          8          9         10         11         12
           0.001368   0.004765   0.003106   0.001241  -0.001825   0.000315

             13         14
           0.000900   0.002067

 COSANG =         0.740207647
 
 RMSQ FORCE :   0.0024417  MAXIMUM :   0.0003000  CONVERGED : NO
 MAX FORCE  :   0.0047652  MAXIMUM :   0.0004500  CONVERGED : NO
 RMSQ FORCE6:   2.2349815  MAXIMUM6:   0.0003000  CONVERGED : NO
 MAX FORCE6 :   2.2339492  MAXIMUM6:   0.0004500  CONVERGED : NO
 RMSQ DR    :   0.0080582  MAXIMUM :   0.0012000  CONVERGED : NO
 MAX DR     :   0.0141551  MAXIMUM :   0.0018000  CONVERGED : NO
 


 HESSIAN EIGENVALUES


                1           2           3           4           5           6
             0.09553     0.70262     1.00000     1.00000     1.00000     1.00000
 


                7           8           9          10          11          12
             1.00000     1.00000     1.00000     1.00000     1.00003     1.00057
 


               13          14
             1.05041     2.29219
 


 LAMBDA FOR LMQA STEP: 0.00

  |TANGENTIAL STEP| =   0.039609  |PARALLEL STEP| =   0.000170


 STEP IN NORMAL COORDINATES

              1          2          3          4          5          6
           0.003949  -0.008129   0.004342  -0.003521   0.009526  -0.011995

              7          8          9         10         11         12
          -0.009418  -0.005575  -0.015096  -0.002079  -0.001375   0.017510

             13         14         15
          -0.013442   0.009404  -0.017080

 DISPLACEMENT STEP IN ANGSTROM

  NO.  ATOM        X             Y             Z

    1  C        0.001729     -0.003683      0.001711
    2  O       -0.002054      0.002723     -0.001972
    3  C       -0.001511     -0.000868     -0.003387
    4  H        0.003796      0.000221      0.011866
    5  H       -0.000418      0.004388     -0.005757
    6  H       -0.001719      0.007553      0.001902
    7  H        0.005774     -0.007303      0.005629


 ACTIVE CARTESIAN DISPLACEMENT STEP

              1          2          3          4          5          6
           0.003949  -0.008129   0.004342  -0.003521   0.009526  -0.011995

              7          8          9         10         11         12
          -0.009418  -0.005575  -0.015096  -0.002079  -0.001375   0.017510

             13         14         15
          -0.013442   0.009404  -0.017080
 
 PREDICTED ENERGY CHANGE: -0.000093202
 
 INTERPOLATION DISTANCE: 4.6096006891


 COORDINATES OF OPTIMIZATION STEP 5 IN ANGSTROM

  NO.  ATOM        X              Y              Z        Z-ATOM   MASS   TYPE

    1  C         0.124592      -0.444094       0.041814       6    12.011  QM
    2  O         1.132951       0.245090      -0.068726       8    15.999  QM
    3  C        -1.250785       0.168026       0.013559       6    12.011  QM
    4  H        -1.060116       1.252855       0.117768       1     1.008  QM
    5  H        -1.736347       0.007839      -0.966096       1     1.008  QM
    6  H        -1.923853      -0.289163       0.761348       1     1.008  QM
    7  H         0.187737      -1.561716       0.171616       1     1.008  QM


 
 NEW SCF-ENERGY CALCULATED IN 10 CYCLES
 

 TOTAL ENERGY    =       -153.654501710

 ENERGY CHANGE =         -0.000125490
 ENERGY RATIO  =          1.346424091
 TRUST RADIUS  =          0.200000000
 
 BFGS DELTA*GAMMA: 0.128E-03
 
 BFGS DELTA*DE2*DELTA: 0.192E-03
 
 *** ENTERING OPTIMIZATION CYCLE: 6 ***
 

 PROJECTED CARTESIAN GRADIENTS IN A.U.

  NO.  ATOM        X             Y             Z

    1  C        0.002715      0.001937      0.000794
    2  O       -0.003464      0.000045     -0.000217
    3  C       -0.000992     -0.001869      0.001163
    4  H        0.011426      0.002089     -0.004879
    5  H       -0.001009      0.003488      0.001741
    6  H       -0.001150     -0.004269     -0.003090
    7  H       -0.001413     -0.001725      0.000339


 ACTIVE CARTESIAN GRADIENTS

              1          2          3          4          5          6
           0.003284   0.002342   0.001303  -0.003306   0.006196   0.000343

              7          8          9         10         11         12
          -0.005286  -0.001325   0.003097   0.008213   0.002572  -0.006529

             13         14         15
          -0.003055  -0.001850   0.001622


 FULL LOCAL GRADIENT

              1          2          3          4          5          6
          -0.013225   0.002451   0.003247  -0.003090   0.001737   0.001904

              7          8          9         10         11         12
           0.000866   0.001214   0.003173   0.001273   0.003660  -0.000142

             13         14         15
          -0.000498   0.001734   0.000726


 TANGENTIAL LOCAL GRADIENTS IN A.U.

              1          2          3          4          5          6
           0.002451   0.003247  -0.003090   0.001737   0.001904   0.000866

              7          8          9         10         11         12
           0.001214   0.003173   0.001273   0.003660  -0.000142  -0.000498

             13         14
           0.001734   0.000726

 COSANG =         0.847838369
 
 RMSQ FORCE :   0.0021357  MAXIMUM :   0.0003000  CONVERGED : NO
 MAX FORCE  :   0.0036598  MAXIMUM :   0.0004500  CONVERGED : NO
 RMSQ FORCE6:   0.0051171  MAXIMUM6:   0.0003000  CONVERGED : NO
 MAX FORCE6 :   0.0080702  MAXIMUM6:   0.0004500  CONVERGED : NO
 RMSQ DR    :   0.0102270  MAXIMUM :   0.0012000  CONVERGED : NO
 MAX DR     :   0.0175102  MAXIMUM :   0.0018000  CONVERGED : NO
 


 HESSIAN EIGENVALUES


                1           2           3           4           5           6
             0.07324     0.63496     0.99999     1.00000     1.00000     1.00000
 


                7           8           9          10          11          12
             1.00000     1.00000     1.00000     1.00005     1.00022     1.00150
 


               13          14
             1.12780     2.04245
 


 LAMBDA FOR LMQA STEP: 0.00

  |TANGENTIAL STEP| =   0.023459  |PARALLEL STEP| =   0.000060


 STEP IN NORMAL COORDINATES

              1          2          3          4          5          6
          -0.000142  -0.004676   0.001859  -0.001921   0.002604  -0.008300

              7          8          9         10         11         12
          -0.005696  -0.004446  -0.011193  -0.002397  -0.004937   0.009430

             13         14         15
          -0.006602   0.002986  -0.009826

 DISPLACEMENT STEP IN ANGSTROM

  NO.  ATOM        X             Y             Z

    1  C       -0.000062     -0.002099      0.000762
    2  O       -0.000700      0.001362     -0.001187
    3  C       -0.000721     -0.000716     -0.002406
    4  H        0.001203     -0.001398      0.007496
    5  H        0.000937      0.003129     -0.001723
    6  H       -0.000865      0.005062      0.000864
    7  H        0.004215     -0.002501      0.003764


 ACTIVE CARTESIAN DISPLACEMENT STEP

              1          2          3          4          5          6
          -0.000142  -0.004676   0.001859  -0.001921   0.002604  -0.008300

              7          8          9         10         11         12
          -0.005696  -0.004446  -0.011193  -0.002397  -0.004937   0.009430

             13         14         15
          -0.006602   0.002986  -0.009826
 
 PREDICTED ENERGY CHANGE: -0.000041176
 
 INTERPOLATION DISTANCE: 4.6096006891


 COORDINATES OF OPTIMIZATION STEP 6 IN ANGSTROM

  NO.  ATOM        X              Y              Z        Z-ATOM   MASS   TYPE

    1  C         0.124530      -0.446193       0.042577       6    12.011  QM
    2  O         1.132251       0.246451      -0.069913       8    15.999  QM
    3  C        -1.251506       0.167310       0.011153       6    12.011  QM
    4  H        -1.058913       1.251457       0.125264       1     1.008  QM
    5  H        -1.735410       0.010969      -0.967818       1     1.008  QM
    6  H        -1.924717      -0.284101       0.762212       1     1.008  QM
    7  H         0.191952      -1.564217       0.175380       1     1.008  QM


 
 NEW SCF-ENERGY CALCULATED IN 11 CYCLES
 

 TOTAL ENERGY    =       -153.654563245

 ENERGY CHANGE =         -0.000061535
 ENERGY RATIO  =          1.494443744
 TRUST RADIUS  =          0.200000000
 
 BFGS DELTA*GAMMA: 0.438E-04
 
 BFGS DELTA*DE2*DELTA: 0.842E-04
 
 *** ENTERING OPTIMIZATION CYCLE: 7 ***
 

 PROJECTED CARTESIAN GRADIENTS IN A.U.

  NO.  ATOM        X             Y             Z

    1  C        0.001102      0.000482      0.001351
    2  O       -0.001607      0.001296     -0.000502
    3  C       -0.001776     -0.002036      0.000015
    4  H        0.011378      0.002488     -0.003564
    5  H       -0.000553      0.003747      0.002864
    6  H       -0.000905     -0.003545     -0.002331
    7  H       -0.001194     -0.002491      0.000314


 ACTIVE CARTESIAN GRADIENTS

              1          2          3          4          5          6
           0.001333   0.000592   0.002014  -0.001625   0.006801   0.000573

              7          8          9         10         11         12
          -0.006127  -0.001727   0.001034   0.007394   0.002922  -0.006173

             13         14         15
          -0.002861  -0.002253   0.000977


 FULL LOCAL GRADIENT

              1          2          3          4          5          6
          -0.013266   0.000652   0.002322  -0.000630   0.002091   0.002226

              7          8          9         10         11         12
           0.000624   0.001113   0.001085  -0.000030   0.004020   0.000311

             13         14         15
          -0.000323   0.001349   0.000049


 TANGENTIAL LOCAL GRADIENTS IN A.U.

              1          2          3          4          5          6
           0.000652   0.002322  -0.000630   0.002091   0.002226   0.000624

              7          8          9         10         11         12
           0.001113   0.001085  -0.000030   0.004020   0.000311  -0.000323

             13         14
           0.001349   0.000049

 COSANG =         0.858351751
 
 RMSQ FORCE :   0.0016155  MAXIMUM :   0.0003000  CONVERGED : NO
 MAX FORCE  :   0.0040203  MAXIMUM :   0.0004500  CONVERGED : NO
 RMSQ FORCE6:   0.0017597  MAXIMUM6:   0.0003000  CONVERGED : NO
 MAX FORCE6 :   0.0023629  MAXIMUM6:   0.0004500  CONVERGED : NO
 RMSQ DR    :   0.0060571  MAXIMUM :   0.0012000  CONVERGED : NO
 MAX DR     :   0.0111934  MAXIMUM :   0.0018000  CONVERGED : NO
 


 HESSIAN EIGENVALUES


                1           2           3           4           5           6
             0.06055     0.47649     0.93428     1.00000     1.00000     1.00000
 


                7           8           9          10          11          12
             1.00000     1.00000     1.00002     1.00007     1.00016     1.00031
 


               13          14
             1.02101     2.02027
 


 LAMBDA FOR LMQA STEP: 0.00

  |TANGENTIAL STEP| =   0.024340  |PARALLEL STEP| =   0.000064


 STEP IN NORMAL COORDINATES

              1          2          3          4          5          6
          -0.002163  -0.003543   0.000372  -0.002774  -0.001386  -0.010197

              7          8          9         10         11         12
          -0.004857  -0.005520  -0.011298  -0.002815  -0.009912   0.008164

             13         14         15
          -0.005408   0.000686  -0.008788

 DISPLACEMENT STEP IN ANGSTROM

  NO.  ATOM        X             Y             Z

    1  C       -0.000946     -0.001573      0.000209
    2  O       -0.000646      0.000696     -0.001121
    3  C       -0.000091     -0.000899     -0.002116
    4  H        0.000013     -0.003264      0.007314
    5  H        0.002016      0.003632     -0.000660
    6  H       -0.000881      0.005343      0.000057
    7  H        0.005006      0.000052      0.004339


 ACTIVE CARTESIAN DISPLACEMENT STEP

              1          2          3          4          5          6
          -0.002163  -0.003543   0.000372  -0.002774  -0.001386  -0.010197

              7          8          9         10         11         12
          -0.004857  -0.005520  -0.011298  -0.002815  -0.009912   0.008164

             13         14         15
          -0.005408   0.000686  -0.008788
 
 PREDICTED ENERGY CHANGE: -0.000040675
 
 INTERPOLATION DISTANCE: 4.6096006891


 COORDINATES OF OPTIMIZATION STEP 7 IN ANGSTROM

  NO.  ATOM        X              Y              Z        Z-ATOM   MASS   TYPE

    1  C         0.123584      -0.447766       0.042785       6    12.011  QM
    2  O         1.131605       0.247147      -0.071034       8    15.999  QM
    3  C        -1.251597       0.166410       0.009038       6    12.011  QM
    4  H        -1.058900       1.248193       0.132578       1     1.008  QM
    5  H        -1.733394       0.014600      -0.968478       1     1.008  QM
    6  H        -1.925599      -0.278758       0.762269       1     1.008  QM
    7  H         0.196958      -1.564165       0.179719       1     1.008  QM


 
 NEW SCF-ENERGY CALCULATED IN 12 CYCLES
 

 TOTAL ENERGY    =       -153.654620901

 ENERGY CHANGE =         -0.000057656
 ENERGY RATIO  =          1.417493167
 TRUST RADIUS  =          0.200000000
 
 BFGS DELTA*GAMMA: 0.490E-04
 
 BFGS DELTA*DE2*DELTA: 0.831E-04
 
 *** ENTERING OPTIMIZATION CYCLE: 8 ***
 

 PROJECTED CARTESIAN GRADIENTS IN A.U.

  NO.  ATOM        X             Y             Z

    1  C       -0.001193     -0.001073      0.001707
    2  O        0.000235      0.002517     -0.000703
    3  C       -0.001989     -0.002030     -0.001096
    4  H        0.010968      0.001658     -0.002474
    5  H        0.000219      0.003975      0.004601
    6  H       -0.000496     -0.002701     -0.001783
    7  H       -0.000643     -0.002250      0.000348


 ACTIVE CARTESIAN GRADIENTS

              1          2          3          4          5          6
          -0.001443  -0.001290   0.002415  -0.000368   0.006672   0.000782

              7          8          9         10         11         12
          -0.006713  -0.001919  -0.001080   0.006524   0.001858  -0.006087

             13         14         15
          -0.002321  -0.003255   0.000591


 FULL LOCAL GRADIENT

              1          2          3          4          5          6
          -0.013335  -0.001367   0.000609   0.001771   0.001612   0.002427

              7          8          9         10         11         12
           0.000296   0.001075  -0.001062  -0.001064   0.002919   0.000395

             13         14         15
           0.000177   0.000339  -0.000368


 TANGENTIAL LOCAL GRADIENTS IN A.U.

              1          2          3          4          5          6
          -0.001367   0.000609   0.001771   0.001612   0.002427   0.000296

              7          8          9         10         11         12
           0.001075  -0.001062  -0.001064   0.002919   0.000395   0.000177

             13         14
           0.000339  -0.000368

 COSANG =         0.666769594
 
 RMSQ FORCE :   0.0013712  MAXIMUM :   0.0003000  CONVERGED : NO
 MAX FORCE  :   0.0029187  MAXIMUM :   0.0004500  CONVERGED : NO
 RMSQ FORCE6:   0.0009828  MAXIMUM6:   0.0003000  CONVERGED : NO
 MAX FORCE6 :   0.0015100  MAXIMUM6:   0.0004500  CONVERGED : NO
 RMSQ DR    :   0.0062847  MAXIMUM :   0.0012000  CONVERGED : NO
 MAX DR     :   0.0112983  MAXIMUM :   0.0018000  CONVERGED : NO
 


 HESSIAN EIGENVALUES


                1           2           3           4           5           6
             0.05334     0.32109     0.80172     1.00000     1.00000     1.00000
 


                7           8           9          10          11          12
             1.00000     1.00000     1.00002     1.00014     1.00026     1.00113
 


               13          14
             1.03836     2.28996
 


 LAMBDA FOR LMQA STEP: 0.00

  |TANGENTIAL STEP| =   0.019358  |PARALLEL STEP| =   0.000041


 STEP IN NORMAL COORDINATES

              1          2          3          4          5          6
          -0.002327  -0.000982  -0.001247  -0.002997  -0.004441  -0.009584

              7          8          9         10         11         12
          -0.002160  -0.004935  -0.006465  -0.001586  -0.010655   0.004684

             13         14         15
          -0.003337  -0.000533  -0.005101

 DISPLACEMENT STEP IN ANGSTROM

  NO.  ATOM        X             Y             Z

    1  C       -0.001018     -0.000422     -0.000426
    2  O       -0.000695     -0.000288     -0.000757
    3  C        0.000567     -0.000825     -0.000744
    4  H       -0.000931     -0.003584      0.004694
    5  H        0.002108      0.003051     -0.000416
    6  H       -0.000940      0.003683     -0.000943
    7  H        0.004087      0.002301      0.003719


 ACTIVE CARTESIAN DISPLACEMENT STEP

              1          2          3          4          5          6
          -0.002327  -0.000982  -0.001247  -0.002997  -0.004441  -0.009584

              7          8          9         10         11         12
          -0.002160  -0.004935  -0.006465  -0.001586  -0.010655   0.004684

             13         14         15
          -0.003337  -0.000533  -0.005101
 
 PREDICTED ENERGY CHANGE: -0.000027577
 
 INTERPOLATION DISTANCE: 4.6096006891


 COORDINATES OF OPTIMIZATION STEP 8 IN ANGSTROM

  NO.  ATOM        X              Y              Z        Z-ATOM   MASS   TYPE

    1  C         0.122566      -0.448188       0.042359       6    12.011  QM
    2  O         1.130910       0.246860      -0.071791       8    15.999  QM
    3  C        -1.251030       0.165586       0.008294       6    12.011  QM
    4  H        -1.059831       1.244609       0.137272       1     1.008  QM
    5  H        -1.731286       0.017651      -0.968894       1     1.008  QM
    6  H        -1.926539      -0.275075       0.761325       1     1.008  QM
    7  H         0.201045      -1.561864       0.183438       1     1.008  QM


 
 NEW SCF-ENERGY CALCULATED IN 10 CYCLES
 

 TOTAL ENERGY    =       -153.654659942

 ENERGY CHANGE =         -0.000039041
 ENERGY RATIO  =          1.415695816
 TRUST RADIUS  =          0.200000000
 
 BFGS DELTA*GAMMA: 0.331E-04
 
 BFGS DELTA*DE2*DELTA: 0.562E-04
 
 *** ENTERING OPTIMIZATION CYCLE: 9 ***
 

 PROJECTED CARTESIAN GRADIENTS IN A.U.

  NO.  ATOM        X             Y             Z

    1  C       -0.002363     -0.001508      0.001488
    2  O        0.000524      0.002726     -0.000617
    3  C       -0.001423     -0.001917     -0.001357
    4  H        0.010390      0.000157     -0.002161
    5  H        0.000713      0.003962      0.005484
    6  H       -0.000094     -0.001935     -0.001823
    7  H       -0.000030     -0.001221      0.000508


 ACTIVE CARTESIAN GRADIENTS

              1          2          3          4          5          6
          -0.002859  -0.001829   0.002055  -0.000650   0.005858   0.000810

              7          8          9         10         11         12
          -0.006638  -0.001911  -0.001750   0.006041   0.000020  -0.005886

             13         14         15
          -0.001924  -0.004042   0.000589


 FULL LOCAL GRADIENT

              1          2          3          4          5          6
          -0.013095  -0.001989  -0.000667   0.002069   0.000619   0.002331

              7          8          9         10         11         12
           0.000081   0.000979  -0.001753  -0.001265   0.001009   0.000408

             13         14         15
           0.000479  -0.000546  -0.000368


 TANGENTIAL LOCAL GRADIENTS IN A.U.

              1          2          3          4          5          6
          -0.001989  -0.000667   0.002069   0.000619   0.002331   0.000081

              7          8          9         10         11         12
           0.000979  -0.001753  -0.001265   0.001009   0.000408   0.000479

             13         14
          -0.000546  -0.000368

 COSANG =         0.833727739
 
 RMSQ FORCE :   0.0012531  MAXIMUM :   0.0003000  CONVERGED : NO
 MAX FORCE  :   0.0023308  MAXIMUM :   0.0004500  CONVERGED : NO
 RMSQ FORCE6:   0.0008103  MAXIMUM6:   0.0003000  CONVERGED : NO
 MAX FORCE6 :   0.0017213  MAXIMUM6:   0.0004500  CONVERGED : NO
 RMSQ DR    :   0.0049981  MAXIMUM :   0.0012000  CONVERGED : NO
 MAX DR     :   0.0106546  MAXIMUM :   0.0018000  CONVERGED : NO
 


 HESSIAN EIGENVALUES


                1           2           3           4           5           6
             0.04954     0.22814     0.71227     0.99999     1.00000     1.00000
 


                7           8           9          10          11          12
             1.00000     1.00001     1.00002     1.00015     1.00027     1.00525
 


               13          14
             1.07497     2.20885
 


 LAMBDA FOR LMQA STEP: 0.00

  |TANGENTIAL STEP| =   0.014287  |PARALLEL STEP| =   0.000022


 STEP IN NORMAL COORDINATES

              1          2          3          4          5          6
          -0.001180   0.000773  -0.001638  -0.002126  -0.005116  -0.008504

              7          8          9         10         11         12
          -0.000029  -0.003946  -0.001976  -0.000147  -0.007970   0.001871

             13         14         15
          -0.002139  -0.000101  -0.002304

 DISPLACEMENT STEP IN ANGSTROM

  NO.  ATOM        X             Y             Z

    1  C       -0.000516      0.000356     -0.000605
    2  O       -0.000576     -0.000840     -0.000558
    3  C        0.000623     -0.000688      0.000376
    4  H       -0.001245     -0.002540      0.002440
    5  H        0.001655      0.002378     -0.000900
    6  H       -0.001214      0.001746     -0.001428
    7  H        0.002733      0.002906      0.002902


 ACTIVE CARTESIAN DISPLACEMENT STEP

              1          2          3          4          5          6
          -0.001180   0.000773  -0.001638  -0.002126  -0.005116  -0.008504

              7          8          9         10         11         12
          -0.000029  -0.003946  -0.001976  -0.000147  -0.007970   0.001871

             13         14         15
          -0.002139  -0.000101  -0.002304
 
 PREDICTED ENERGY CHANGE: -0.000017156
 
 INTERPOLATION DISTANCE: 4.6096006891


 COORDINATES OF OPTIMIZATION STEP 9 IN ANGSTROM

  NO.  ATOM        X              Y              Z        Z-ATOM   MASS   TYPE

    1  C         0.122050      -0.447832       0.041755       6    12.011  QM
    2  O         1.130334       0.246020      -0.072350       8    15.999  QM
    3  C        -1.250407       0.164898       0.008670       6    12.011  QM
    4  H        -1.061076       1.242069       0.139712       1     1.008  QM
    5  H        -1.729632       0.020029      -0.969794       1     1.008  QM
    6  H        -1.927752      -0.273329       0.759897       1     1.008  QM
    7  H         0.203777      -1.558958       0.186340       1     1.008  QM


 
 NEW SCF-ENERGY CALCULATED IN 10 CYCLES
 

 TOTAL ENERGY    =       -153.654683548

 ENERGY CHANGE =         -0.000023606
 ENERGY RATIO  =          1.375977781
 TRUST RADIUS  =          0.200000000
 
 BFGS DELTA*GAMMA: 0.221E-04
 
 BFGS DELTA*DE2*DELTA: 0.348E-04
 
 *** ENTERING OPTIMIZATION CYCLE: 10 ***
 

 PROJECTED CARTESIAN GRADIENTS IN A.U.

  NO.  ATOM        X             Y             Z

    1  C       -0.002166     -0.000909      0.000913
    2  O       -0.000434      0.002077     -0.000347
    3  C       -0.000604     -0.001887     -0.000877
    4  H        0.009921     -0.001047     -0.002409
    5  H        0.000772      0.003799      0.005209
    6  H        0.000172     -0.001326     -0.002254
    7  H        0.000428     -0.000049      0.000712


 ACTIVE CARTESIAN GRADIENTS

              1          2          3          4          5          6
          -0.002620  -0.001119   0.001255  -0.001895   0.004870   0.000681

              7          8          9         10         11         12
          -0.006175  -0.001994  -0.001084   0.005988  -0.001544  -0.005450

             13         14         15
          -0.001847  -0.004244   0.000774


 FULL LOCAL GRADIENT

              1          2          3          4          5          6
          -0.012617  -0.001262  -0.001067   0.000688  -0.000274   0.002027

              7          8          9         10         11         12
          -0.000038   0.000662  -0.001093  -0.000879  -0.000620   0.000588

             13         14         15
           0.000440  -0.000894  -0.000153


 TANGENTIAL LOCAL GRADIENTS IN A.U.

              1          2          3          4          5          6
          -0.001262  -0.001067   0.000688  -0.000274   0.002027  -0.000038

              7          8          9         10         11         12
           0.000662  -0.001093  -0.000879  -0.000620   0.000588   0.000440

             13         14
          -0.000894  -0.000153

 COSANG =         0.831462767
 
 RMSQ FORCE :   0.0009080  MAXIMUM :   0.0003000  CONVERGED : NO
 MAX FORCE  :   0.0020272  MAXIMUM :   0.0004500  CONVERGED : NO
 RMSQ FORCE6:   0.0009689  MAXIMUM6:   0.0003000  CONVERGED : NO
 MAX FORCE6 :   0.0017333  MAXIMUM6:   0.0004500  CONVERGED : NO
 RMSQ DR    :   0.0036888  MAXIMUM :   0.0012000  CONVERGED : NO
 MAX DR     :   0.0085040  MAXIMUM :   0.0018000  CONVERGED : NO
 


 HESSIAN EIGENVALUES


                1           2           3           4           5           6
             0.04728     0.18431     0.63010     0.99936     1.00000     1.00000
 


                7           8           9          10          11          12
             1.00000     1.00001     1.00005     1.00010     1.00039     1.00322
 


               13          14
             1.10680     1.99021
 


 LAMBDA FOR LMQA STEP: 0.00

  |TANGENTIAL STEP| =   0.009334  |PARALLEL STEP| =   0.000009


 STEP IN NORMAL COORDINATES

              1          2          3          4          5          6
           0.000157   0.001177  -0.000787  -0.000296  -0.003773  -0.006864

              7          8          9         10         11         12
           0.000966  -0.002552   0.000248   0.000636  -0.003484  -0.000075

             13         14         15
          -0.001465   0.000874  -0.000832

 DISPLACEMENT STEP IN ANGSTROM

  NO.  ATOM        X             Y             Z

    1  C        0.000069      0.000527     -0.000308
    2  O       -0.000137     -0.000805     -0.000533
    3  C        0.000137     -0.000452      0.000737
    4  H       -0.001118     -0.000868      0.001095
    5  H        0.001056      0.001727     -0.001230
    6  H       -0.001447      0.000066     -0.001224
    7  H        0.001346      0.002020      0.002001


 ACTIVE CARTESIAN DISPLACEMENT STEP

              1          2          3          4          5          6
           0.000157   0.001177  -0.000787  -0.000296  -0.003773  -0.006864

              7          8          9         10         11         12
           0.000966  -0.002552   0.000248   0.000636  -0.003484  -0.000075

             13         14         15
          -0.001465   0.000874  -0.000832
 
 PREDICTED ENERGY CHANGE: -0.000009145
 
 INTERPOLATION DISTANCE: 4.6096006891


 COORDINATES OF OPTIMIZATION STEP 10 IN ANGSTROM

  NO.  ATOM        X              Y              Z        Z-ATOM   MASS   TYPE

    1  C         0.122119      -0.447305       0.041447       6    12.011  QM
    2  O         1.130197       0.245215      -0.072882       8    15.999  QM
    3  C        -1.250270       0.164446       0.009407       6    12.011  QM
    4  H        -1.062194       1.241201       0.140807       1     1.008  QM
    5  H        -1.728575       0.021756      -0.971024       1     1.008  QM
    6  H        -1.929200      -0.273263       0.758673       1     1.008  QM
    7  H         0.205123      -1.556938       0.188340       1     1.008  QM


 
 NEW SCF-ENERGY CALCULATED IN 9 CYCLES
 

 TOTAL ENERGY    =       -153.654697403

 ENERGY CHANGE =         -0.000013855
 ENERGY RATIO  =          1.515076349
 TRUST RADIUS  =          0.200000000
 
 BFGS DELTA*GAMMA: 0.932E-05
 
 BFGS DELTA*DE2*DELTA: 0.185E-04
 
 *** ENTERING OPTIMIZATION CYCLE: 11 ***
 

 PROJECTED CARTESIAN GRADIENTS IN A.U.

  NO.  ATOM        X             Y             Z

    1  C       -0.001427     -0.000114      0.000413
    2  O       -0.001430      0.001329     -0.000110
    3  C       -0.000156     -0.001995     -0.000270
    4  H        0.009720     -0.001397     -0.002759
    5  H        0.000591      0.003670      0.004452
    6  H        0.000216     -0.000995     -0.002606
    7  H        0.000633      0.000704      0.000858


 ACTIVE CARTESIAN GRADIENTS

              1          2          3          4          5          6
          -0.001727  -0.000165   0.000581  -0.002872   0.004217   0.000531

              7          8          9         10         11         12
          -0.005786  -0.002261  -0.000121   0.006185  -0.002166  -0.005050

             13         14         15
          -0.001944  -0.003996   0.000904


 FULL LOCAL GRADIENT

              1          2          3          4          5          6
          -0.012218  -0.000255  -0.000892  -0.000757  -0.000621   0.001730

              7          8          9         10         11         12
          -0.000152   0.000207  -0.000128  -0.000398  -0.001272   0.000827

             13         14         15
           0.000268  -0.000748   0.000004


 TANGENTIAL LOCAL GRADIENTS IN A.U.

              1          2          3          4          5          6
          -0.000255  -0.000892  -0.000757  -0.000621   0.001730  -0.000152

              7          8          9         10         11         12
           0.000207  -0.000128  -0.000398  -0.001272   0.000827   0.000268

             13         14
          -0.000748   0.000004

 COSANG =         0.741897322
 
 RMSQ FORCE :   0.0007554  MAXIMUM :   0.0003000  CONVERGED : NO
 MAX FORCE  :   0.0017300  MAXIMUM :   0.0004500  CONVERGED : NO
 RMSQ FORCE6:   0.0008118  MAXIMUM6:   0.0003000  CONVERGED : NO
 MAX FORCE6 :   0.0014719  MAXIMUM6:   0.0004500  CONVERGED : NO
 RMSQ DR    :   0.0024100  MAXIMUM :   0.0012000  CONVERGED : NO
 MAX DR     :   0.0068635  MAXIMUM :   0.0018000  CONVERGED : NO
 


 HESSIAN EIGENVALUES


                1           2           3           4           5           6
             0.04256     0.13589     0.48171     0.89126     1.00000     1.00000
 


                7           8           9          10          11          12
             1.00000     1.00001     1.00007     1.00011     1.00026     1.00126
 


               13          14
             1.08209     2.26380
 


 LAMBDA FOR LMQA STEP: 0.00

  |TANGENTIAL STEP| =   0.012937  |PARALLEL STEP| =   0.000018


 STEP IN NORMAL COORDINATES

              1          2          3          4          5          6
           0.001022   0.001443   0.000082   0.001270  -0.004558  -0.010564

              7          8          9         10         11         12
           0.001734  -0.002944   0.000275   0.001013  -0.002271  -0.001182

             13         14         15
          -0.002258   0.002132  -0.001124

 DISPLACEMENT STEP IN ANGSTROM

  NO.  ATOM        X             Y             Z

    1  C        0.000447      0.000640     -0.000001
    2  O        0.000290     -0.001003     -0.001043
    3  C       -0.000351     -0.000484      0.000984
    4  H       -0.001724     -0.000224      0.001564
    5  H        0.001476      0.002587     -0.002002
    6  H       -0.002616     -0.000949     -0.001622
    7  H        0.001377      0.002042      0.002822


 ACTIVE CARTESIAN DISPLACEMENT STEP

              1          2          3          4          5          6
           0.001022   0.001443   0.000082   0.001270  -0.004558  -0.010564

              7          8          9         10         11         12
           0.001734  -0.002944   0.000275   0.001013  -0.002271  -0.001182

             13         14         15
          -0.002258   0.002132  -0.001124
 
 PREDICTED ENERGY CHANGE: -0.000010807
 
 INTERPOLATION DISTANCE: 4.6096006891


 COORDINATES OF OPTIMIZATION STEP 11 IN ANGSTROM

  NO.  ATOM        X              Y              Z        Z-ATOM   MASS   TYPE

    1  C         0.122566      -0.446665       0.041446       6    12.011  QM
    2  O         1.130486       0.244213      -0.073925       8    15.999  QM
    3  C        -1.250621       0.163963       0.010390       6    12.011  QM
    4  H        -1.063917       1.240977       0.142372       1     1.008  QM
    5  H        -1.727100       0.024343      -0.973026       1     1.008  QM
    6  H        -1.931816      -0.274212       0.757051       1     1.008  QM
    7  H         0.206500      -1.554896       0.191163       1     1.008  QM


 
 NEW SCF-ENERGY CALCULATED IN 10 CYCLES
 

 TOTAL ENERGY    =       -153.654714310

 ENERGY CHANGE =         -0.000016907
 ENERGY RATIO  =          1.564488395
 TRUST RADIUS  =          0.200000000
 
 BFGS DELTA*GAMMA: 0.985E-05
 
 BFGS DELTA*DE2*DELTA: 0.221E-04
 
 *** ENTERING OPTIMIZATION CYCLE: 12 ***
 

 PROJECTED CARTESIAN GRADIENTS IN A.U.

  NO.  ATOM        X             Y             Z

    1  C       -0.000478      0.000628     -0.000094
    2  O       -0.002319      0.000591      0.000127
    3  C        0.000036     -0.002173      0.000370
    4  H        0.009603     -0.001298     -0.003136
    5  H        0.000310      0.003592      0.003467
    6  H        0.000080     -0.000735     -0.002794
    7  H        0.000774      0.001417      0.001006


 ACTIVE CARTESIAN GRADIENTS

              1          2          3          4          5          6
          -0.000578   0.000730  -0.000103  -0.003573   0.003612   0.000376

              7          8          9         10         11         12
          -0.005424  -0.002738   0.000900   0.006539  -0.002382  -0.004686

             13         14         15
          -0.002048  -0.003454   0.000946


 FULL LOCAL GRADIENT

              1          2          3          4          5          6
          -0.011811   0.000701  -0.000525  -0.002149  -0.000659   0.001394

              7          8          9         10         11         12
          -0.000371  -0.000466   0.000893   0.000201  -0.001508   0.001069

             13         14         15
           0.000103  -0.000295   0.000074


 TANGENTIAL LOCAL GRADIENTS IN A.U.

              1          2          3          4          5          6
           0.000701  -0.000525  -0.002149  -0.000659   0.001394  -0.000371

              7          8          9         10         11         12
          -0.000466   0.000893   0.000201  -0.001508   0.001069   0.000103

             13         14
          -0.000295   0.000074

 COSANG =         0.756692161
 
 RMSQ FORCE :   0.0009440  MAXIMUM :   0.0003000  CONVERGED : NO
 MAX FORCE  :   0.0021489  MAXIMUM :   0.0004500  CONVERGED : NO
 RMSQ FORCE6:   0.0003914  MAXIMUM6:   0.0003000  CONVERGED : NO
 MAX FORCE6 :   0.0009294  MAXIMUM6:   0.0004500  CONVERGED : NO
 RMSQ DR    :   0.0033403  MAXIMUM :   0.0012000  CONVERGED : NO
 MAX DR     :   0.0105639  MAXIMUM :   0.0018000  CONVERGED : NO
 


 HESSIAN EIGENVALUES


                1           2           3           4           5           6
             0.03239     0.09256     0.37441     0.81392     1.00000     1.00000
 


                7           8           9          10          11          12
             1.00000     1.00001     1.00007     1.00021     1.00025     1.00555
 


               13          14
             1.11871     2.63579
 


 LAMBDA FOR LMQA STEP: 0.00

  |TANGENTIAL STEP| =   0.023172  |PARALLEL STEP| =   0.000058


 STEP IN NORMAL COORDINATES

              1          2          3          4          5          6
           0.002033   0.002133   0.001886   0.003925  -0.006939  -0.019581

              7          8          9         10         11         12
           0.003137  -0.003970  -0.000691   0.001210  -0.001644  -0.003145

             13         14         15
          -0.004173   0.003985  -0.002082

 DISPLACEMENT STEP IN ANGSTROM

  NO.  ATOM        X             Y             Z

    1  C        0.000889      0.000941      0.000636
    2  O        0.001097     -0.001498     -0.002233
    3  C       -0.001128     -0.000601      0.001345
    4  H       -0.003285      0.000299      0.003130
    5  H        0.002810      0.004744     -0.003285
    6  H       -0.005019     -0.002672     -0.002772
    7  H        0.001948      0.002422      0.004986


 ACTIVE CARTESIAN DISPLACEMENT STEP

              1          2          3          4          5          6
           0.002033   0.002133   0.001886   0.003925  -0.006939  -0.019581

              7          8          9         10         11         12
           0.003137  -0.003970  -0.000691   0.001210  -0.001644  -0.003145

             13         14         15
          -0.004173   0.003985  -0.002082
 
 PREDICTED ENERGY CHANGE: -0.000016457
 
 INTERPOLATION DISTANCE: 4.6096006891


 COORDINATES OF OPTIMIZATION STEP 12 IN ANGSTROM

  NO.  ATOM        X              Y              Z        Z-ATOM   MASS   TYPE

    1  C         0.123455      -0.445724       0.042081       6    12.011  QM
    2  O         1.131583       0.242715      -0.076158       8    15.999  QM
    3  C        -1.251749       0.163362       0.011735       6    12.011  QM
    4  H        -1.067202       1.241276       0.145502       1     1.008  QM
    5  H        -1.724289       0.029087      -0.976311       1     1.008  QM
    6  H        -1.936835      -0.276884       0.754279       1     1.008  QM
    7  H         0.208448      -1.552473       0.196149       1     1.008  QM


 
 NEW SCF-ENERGY CALCULATED IN 11 CYCLES
 

 TOTAL ENERGY    =       -153.654739368

 ENERGY CHANGE =         -0.000025057
 ENERGY RATIO  =          1.522634883
 TRUST RADIUS  =          0.200000000
 
 BFGS DELTA*GAMMA: 0.171E-04
 
 BFGS DELTA*DE2*DELTA: 0.344E-04
 
 *** ENTERING OPTIMIZATION CYCLE: 13 ***
 

 PROJECTED CARTESIAN GRADIENTS IN A.U.

  NO.  ATOM        X             Y             Z

    1  C        0.000867      0.001636     -0.000620
    2  O       -0.003201     -0.000354      0.000382
    3  C       -0.000075     -0.002461      0.000987
    4  H        0.009506     -0.000782     -0.003534
    5  H       -0.000042      0.003599      0.002301
    6  H       -0.000377     -0.000616     -0.002679
    7  H        0.000933      0.002059      0.001124


 ACTIVE CARTESIAN GRADIENTS

              1          2          3          4          5          6
           0.001048   0.001947  -0.000790  -0.004029   0.002954   0.000221

              7          8          9         10         11         12
          -0.005059  -0.003397   0.001869   0.007047  -0.002199  -0.004476

             13         14         15
          -0.002101  -0.002546   0.000753


 FULL LOCAL GRADIENT

              1          2          3          4          5          6
          -0.011343   0.001990   0.000185  -0.003609  -0.000389   0.000996

              7          8          9         10         11         12
          -0.000761  -0.001364   0.001862   0.000982  -0.001341   0.001167

             13         14         15
          -0.000004   0.000531  -0.000090


 TANGENTIAL LOCAL GRADIENTS IN A.U.

              1          2          3          4          5          6
           0.001990   0.000185  -0.003609  -0.000389   0.000996  -0.000761

              7          8          9         10         11         12
          -0.001364   0.001862   0.000982  -0.001341   0.001167  -0.000004

             13         14
           0.000531  -0.000090

 COSANG =         0.879709286
 
 RMSQ FORCE :   0.0014264  MAXIMUM :   0.0003000  CONVERGED : NO
 MAX FORCE  :   0.0036090  MAXIMUM :   0.0004500  CONVERGED : NO
 RMSQ FORCE6:   0.0004438  MAXIMUM6:   0.0003000  CONVERGED : NO
 MAX FORCE6 :   0.0014335  MAXIMUM6:   0.0004500  CONVERGED : NO
 RMSQ DR    :   0.0059831  MAXIMUM :   0.0012000  CONVERGED : NO
 MAX DR     :   0.0195807  MAXIMUM :   0.0018000  CONVERGED : NO
 


 HESSIAN EIGENVALUES


                1           2           3           4           5           6
             0.02087     0.07781     0.32913     0.77089     1.00000     1.00000
 


                7           8           9          10          11          12
             1.00001     1.00004     1.00015     1.00023     1.00090     1.01372
 


               13          14
             1.14094     2.80256
 


 LAMBDA FOR LMQA STEP: 0.00

  |TANGENTIAL STEP| =   0.033298  |PARALLEL STEP| =   0.000120


 STEP IN NORMAL COORDINATES

              1          2          3          4          5          6
           0.002295   0.001868   0.004610   0.006620  -0.008329  -0.028698

              7          8          9         10         11         12
           0.004144  -0.004031  -0.002794   0.000639  -0.000841  -0.004839

             13         14         15
          -0.006334   0.005171  -0.003060

 DISPLACEMENT STEP IN ANGSTROM

  NO.  ATOM        X             Y             Z

    1  C        0.001004      0.000820      0.001627
    2  O        0.002054     -0.001580     -0.003605
    3  C       -0.001853     -0.000485      0.001322
    4  H       -0.004829      0.000609      0.005154
    5  H        0.004312      0.006880     -0.004087
    6  H       -0.007124     -0.004418     -0.004056
    7  H        0.002386      0.002070      0.007172


 ACTIVE CARTESIAN DISPLACEMENT STEP

              1          2          3          4          5          6
           0.002295   0.001868   0.004610   0.006620  -0.008329  -0.028698

              7          8          9         10         11         12
           0.004144  -0.004031  -0.002794   0.000639  -0.000841  -0.004839

             13         14         15
          -0.006334   0.005171  -0.003060
 
 PREDICTED ENERGY CHANGE: -0.000020152
 
 INTERPOLATION DISTANCE: 4.6096006891


 COORDINATES OF OPTIMIZATION STEP 13 IN ANGSTROM

  NO.  ATOM        X              Y              Z        Z-ATOM   MASS   TYPE

    1  C         0.124459      -0.444904       0.043708       6    12.011  QM
    2  O         1.133637       0.241134      -0.079763       8    15.999  QM
    3  C        -1.253602       0.162877       0.013057       6    12.011  QM
    4  H        -1.072031       1.241885       0.150656       1     1.008  QM
    5  H        -1.719977       0.035966      -0.980399       1     1.008  QM
    6  H        -1.943959      -0.281302       0.750223       1     1.008  QM
    7  H         0.210834      -1.550404       0.203321       1     1.008  QM


 
 NEW SCF-ENERGY CALCULATED IN 12 CYCLES
 

 TOTAL ENERGY    =       -153.654771399

 ENERGY CHANGE =         -0.000032032
 ENERGY RATIO  =          1.589536219
 TRUST RADIUS  =          0.200000000
 
 BFGS DELTA*GAMMA: 0.196E-04
 
 BFGS DELTA*DE2*DELTA: 0.434E-04
 
 *** ENTERING OPTIMIZATION CYCLE: 14 ***
 

 PROJECTED CARTESIAN GRADIENTS IN A.U.

  NO.  ATOM        X             Y             Z

    1  C        0.001218      0.001770     -0.000820
    2  O       -0.002813     -0.000557      0.000449
    3  C       -0.000576     -0.002645      0.001252
    4  H        0.009357     -0.000070     -0.003777
    5  H       -0.000329      0.003729      0.001464
    6  H       -0.001139     -0.000761     -0.002121
    7  H        0.001101      0.002344      0.001153


 ACTIVE CARTESIAN GRADIENTS

              1          2          3          4          5          6
           0.001472   0.002114  -0.001062  -0.003272   0.002578   0.000129

              7          8          9         10         11         12
          -0.004790  -0.003885   0.002249   0.007492  -0.001682  -0.004624

             13         14         15
          -0.002018  -0.001518   0.000250


 FULL LOCAL GRADIENT

              1          2          3          4          5          6
          -0.010970   0.002169   0.000305  -0.003460   0.000170   0.000697

              7          8          9         10         11         12
          -0.001111  -0.002047   0.002236   0.001648  -0.000837   0.000955

             13         14         15
           0.000055   0.001518  -0.000575


 TANGENTIAL LOCAL GRADIENTS IN A.U.

              1          2          3          4          5          6
           0.002169   0.000305  -0.003460   0.000170   0.000697  -0.001111

              7          8          9         10         11         12
          -0.002047   0.002236   0.001648  -0.000837   0.000955   0.000055

             13         14
           0.001518  -0.000575

 COSANG =         0.954615521
 
 RMSQ FORCE :   0.0015737  MAXIMUM :   0.0003000  CONVERGED : NO
 MAX FORCE  :   0.0034597  MAXIMUM :   0.0004500  CONVERGED : NO
 RMSQ FORCE6:   0.0005717  MAXIMUM6:   0.0003000  CONVERGED : NO
 MAX FORCE6 :   0.0012696  MAXIMUM6:   0.0004500  CONVERGED : NO
 RMSQ DR    :   0.0085974  MAXIMUM :   0.0012000  CONVERGED : NO
 MAX DR     :   0.0286978  MAXIMUM :   0.0018000  CONVERGED : NO
 


 HESSIAN EIGENVALUES


                1           2           3           4           5           6
             0.01336     0.07230     0.30298     0.72378     0.99999     1.00000
 


                7           8           9          10          11          12
             1.00001     1.00005     1.00014     1.00030     1.00176     1.02405
 


               13          14
             1.18284     2.32146
 


 LAMBDA FOR LMQA STEP: 0.00

  |TANGENTIAL STEP| =   0.044673  |PARALLEL STEP| =   0.000216


 STEP IN NORMAL COORDINATES

              1          2          3          4          5          6
           0.002474   0.001703   0.008383   0.008955  -0.009352  -0.038997

              7          8          9         10         11         12
           0.005033  -0.003240  -0.005862  -0.000931   0.000151  -0.006697

             13         14         15
          -0.008667   0.005117  -0.003282

 DISPLACEMENT STEP IN ANGSTROM

  NO.  ATOM        X             Y             Z

    1  C        0.001083      0.000744      0.002999
    2  O        0.002892     -0.001627     -0.005258
    3  C       -0.002459     -0.000200      0.001033
    4  H       -0.006699      0.000723      0.007672
    5  H        0.006323      0.009137     -0.004231
    6  H       -0.008910     -0.006501     -0.005974
    7  H        0.002515      0.001247      0.009566


 ACTIVE CARTESIAN DISPLACEMENT STEP

              1          2          3          4          5          6
           0.002474   0.001703   0.008383   0.008955  -0.009352  -0.038997

              7          8          9         10         11         12
           0.005033  -0.003240  -0.005862  -0.000931   0.000151  -0.006697

             13         14         15
          -0.008667   0.005117  -0.003282
 
 PREDICTED ENERGY CHANGE: -0.000024696
 
 INTERPOLATION DISTANCE: 4.6096006891


 COORDINATES OF OPTIMIZATION STEP 14 IN ANGSTROM

  NO.  ATOM        X              Y              Z        Z-ATOM   MASS   TYPE

    1  C         0.125542      -0.444160       0.046707       6    12.011  QM
    2  O         1.136530       0.239507      -0.085021       8    15.999  QM
    3  C        -1.256061       0.162676       0.014090       6    12.011  QM
    4  H        -1.078730       1.242608       0.158328       1     1.008  QM
    5  H        -1.713654       0.045103      -0.984629       1     1.008  QM
    6  H        -1.952869      -0.287803       0.744249       1     1.008  QM
    7  H         0.213349      -1.549157       0.212886       1     1.008  QM


 
 NEW SCF-ENERGY CALCULATED IN 12 CYCLES
 

 TOTAL ENERGY    =       -153.654808257

 ENERGY CHANGE =         -0.000036858
 ENERGY RATIO  =          1.492488865
 TRUST RADIUS  =          0.200000000
 
 BFGS DELTA*GAMMA: 0.303E-04
 
 BFGS DELTA*DE2*DELTA: 0.549E-04
 
 *** ENTERING OPTIMIZATION CYCLE: 15 ***
 

 PROJECTED CARTESIAN GRADIENTS IN A.U.

  NO.  ATOM        X             Y             Z

    1  C        0.000531      0.001160     -0.000516
    2  O       -0.001105     -0.000040      0.000255
    3  C       -0.001562     -0.002668      0.000894
    4  H        0.009132      0.000626     -0.003733
    5  H       -0.000374      0.004020      0.001527
    6  H       -0.002102     -0.001243     -0.001142
    7  H        0.001304      0.001961      0.001028


 ACTIVE CARTESIAN GRADIENTS

              1          2          3          4          5          6
           0.000642   0.001380  -0.000662  -0.001257   0.002599   0.000163

              7          8          9         10         11         12
          -0.004812  -0.003943   0.001596   0.007621  -0.000892  -0.005333

             13         14         15
          -0.001765  -0.000762  -0.000602


 FULL LOCAL GRADIENT

              1          2          3          4          5          6
          -0.010848   0.001401  -0.000021  -0.001496   0.000992   0.000589

              7          8          9         10         11         12
          -0.001449  -0.002197   0.001571   0.001911  -0.000060   0.000236

             13         14         15
           0.000321   0.002301  -0.001428


 TANGENTIAL LOCAL GRADIENTS IN A.U.

              1          2          3          4          5          6
           0.001401  -0.000021  -0.001496   0.000992   0.000589  -0.001449

              7          8          9         10         11         12
          -0.002197   0.001571   0.001911  -0.000060   0.000236   0.000321

             13         14
           0.002301  -0.001428

 COSANG =         0.870175752
 
 RMSQ FORCE :   0.0013647  MAXIMUM :   0.0003000  CONVERGED : NO
 MAX FORCE  :   0.0023008  MAXIMUM :   0.0004500  CONVERGED : NO
 RMSQ FORCE6:   0.0004011  MAXIMUM6:   0.0003000  CONVERGED : NO
 MAX FORCE6 :   0.0008340  MAXIMUM6:   0.0004500  CONVERGED : NO
 RMSQ DR    :   0.0115347  MAXIMUM :   0.0012000  CONVERGED : NO
 MAX DR     :   0.0389974  MAXIMUM :   0.0018000  CONVERGED : NO
 


 HESSIAN EIGENVALUES


                1           2           3           4           5           6
             0.01055     0.07131     0.28418     0.63716     0.99593     1.00000
 


                7           8           9          10          11          12
             1.00001     1.00007     1.00011     1.00021     1.00330     1.00369
 


               13          14
             1.10916     2.15367
 


 LAMBDA FOR LMQA STEP: 0.00

  |TANGENTIAL STEP| =   0.031497  |PARALLEL STEP| =   0.000108


 STEP IN NORMAL COORDINATES

              1          2          3          4          5          6
           0.001153   0.000372   0.007899   0.005094  -0.004638  -0.027743

              7          8          9         10         11         12
           0.003184   0.000098  -0.005757  -0.002818   0.001041  -0.004254

             13         14         15
          -0.006279   0.001024  -0.000429

 DISPLACEMENT STEP IN ANGSTROM

  NO.  ATOM        X             Y             Z

    1  C        0.000505      0.000157      0.002857
    2  O        0.001690     -0.000659     -0.004056
    3  C       -0.001238      0.000385      0.000099
    4  H       -0.004966      0.000215      0.006132
    5  H        0.005009      0.006028     -0.001652
    6  H       -0.005046     -0.004954     -0.005156
    7  H        0.000799     -0.000533      0.006629


 ACTIVE CARTESIAN DISPLACEMENT STEP

              1          2          3          4          5          6
           0.001153   0.000372   0.007899   0.005094  -0.004638  -0.027743

              7          8          9         10         11         12
           0.003184   0.000098  -0.005757  -0.002818   0.001041  -0.004254

             13         14         15
          -0.006279   0.001024  -0.000429
 
 PREDICTED ENERGY CHANGE: -0.000019871
 
 INTERPOLATION DISTANCE: 4.6096006891


 COORDINATES OF OPTIMIZATION STEP 15 IN ANGSTROM

  NO.  ATOM        X              Y              Z        Z-ATOM   MASS   TYPE

    1  C         0.126046      -0.444003       0.049565       6    12.011  QM
    2  O         1.138220       0.238848      -0.089076       8    15.999  QM
    3  C        -1.257299       0.163061       0.014189       6    12.011  QM
    4  H        -1.083696       1.242823       0.164460       1     1.008  QM
    5  H        -1.708645       0.051131      -0.986282       1     1.008  QM
    6  H        -1.957914      -0.292757       0.739092       1     1.008  QM
    7  H         0.214149      -1.549690       0.219515       1     1.008  QM


 
 NEW SCF-ENERGY CALCULATED IN 12 CYCLES
 

 TOTAL ENERGY    =       -153.654839326

 ENERGY CHANGE =         -0.000031069
 ENERGY RATIO  =          1.563533179
 TRUST RADIUS  =          0.200000000
 
 BFGS DELTA*GAMMA: 0.197E-04
 
 BFGS DELTA*DE2*DELTA: 0.423E-04
 
 *** ENTERING OPTIMIZATION CYCLE: 16 ***
 

 PROJECTED CARTESIAN GRADIENTS IN A.U.

  NO.  ATOM        X             Y             Z

    1  C       -0.000584      0.000183      0.000169
    2  O        0.000616      0.000832     -0.000102
    3  C       -0.002329     -0.002371      0.000083
    4  H        0.008875      0.000655     -0.003419
    5  H       -0.000131      0.004262      0.002646
    6  H       -0.002536     -0.001736     -0.000499
    7  H        0.001393      0.001058      0.000806


 ACTIVE CARTESIAN GRADIENTS

              1          2          3          4          5          6
          -0.000706   0.000202   0.000252   0.000526   0.003003   0.000315

              7          8          9         10         11         12
          -0.005085  -0.003331   0.000266   0.007196  -0.000481  -0.006174

             13         14         15
          -0.001564  -0.000981  -0.001199


 FULL LOCAL GRADIENT

              1          2          3          4          5          6
          -0.011044   0.000179  -0.000338   0.000855   0.001474   0.000732

              7          8          9         10         11         12
          -0.001502  -0.001519   0.000228   0.001511   0.000335  -0.000617

             13         14         15
           0.000545   0.002145  -0.002042


 TANGENTIAL LOCAL GRADIENTS IN A.U.

              1          2          3          4          5          6
           0.000179  -0.000338   0.000855   0.001474   0.000732  -0.001502

              7          8          9         10         11         12
          -0.001519   0.000228   0.001511   0.000335  -0.000617   0.000545

             13         14
           0.002145  -0.002042

 COSANG =         0.765101177
 
 RMSQ FORCE :   0.0011965  MAXIMUM :   0.0003000  CONVERGED : NO
 MAX FORCE  :   0.0021447  MAXIMUM :   0.0004500  CONVERGED : NO
 RMSQ FORCE6:   0.0003104  MAXIMUM6:   0.0003000  CONVERGED : NO
 MAX FORCE6 :   0.0009022  MAXIMUM6:   0.0004500  CONVERGED : NO
 RMSQ DR    :   0.0081326  MAXIMUM :   0.0012000  CONVERGED : NO
 MAX DR     :   0.0277431  MAXIMUM :   0.0018000  CONVERGED : NO
 


 HESSIAN EIGENVALUES


                1           2           3           4           5           6
             0.00876     0.07058     0.24376     0.43222     0.83905     1.00001
 


                7           8           9          10          11          12
             1.00002     1.00008     1.00010     1.00032     1.00095     1.00467
 


               13          14
             1.10707     2.50328
 


 LAMBDA FOR LMQA STEP: 0.00

  |TANGENTIAL STEP| =   0.035682  |PARALLEL STEP| =   0.000138


 STEP IN NORMAL COORDINATES

              1          2          3          4          5          6
           0.000497  -0.000287   0.009901   0.002366  -0.003421  -0.031502

              7          8          9         10         11         12
           0.003281   0.001791  -0.007119  -0.005158   0.000981  -0.002842

             13         14         15
          -0.007467  -0.001833   0.002396

 DISPLACEMENT STEP IN ANGSTROM

  NO.  ATOM        X             Y             Z

    1  C        0.000217     -0.000133      0.003603
    2  O        0.000790     -0.000336     -0.004732
    3  C       -0.000156      0.000801     -0.000178
    4  H       -0.005591     -0.000369      0.007675
    5  H        0.006153      0.006102     -0.000933
    6  H       -0.003800     -0.005305     -0.007232
    7  H       -0.000124     -0.001394      0.007519


 ACTIVE CARTESIAN DISPLACEMENT STEP

              1          2          3          4          5          6
           0.000497  -0.000287   0.009901   0.002366  -0.003421  -0.031502

              7          8          9         10         11         12
           0.003281   0.001791  -0.007119  -0.005158   0.000981  -0.002842

             13         14         15
          -0.007467  -0.001833   0.002396
 
 PREDICTED ENERGY CHANGE: -0.000024666
 
 INTERPOLATION DISTANCE: 4.6096006891


 COORDINATES OF OPTIMIZATION STEP 16 IN ANGSTROM

  NO.  ATOM        X              Y              Z        Z-ATOM   MASS   TYPE

    1  C         0.126264      -0.444136       0.053168       6    12.011  QM
    2  O         1.139011       0.238511      -0.093809       8    15.999  QM
    3  C        -1.257455       0.163862       0.014011       6    12.011  QM
    4  H        -1.089287       1.242454       0.172136       1     1.008  QM
    5  H        -1.702491       0.057233      -0.987215       1     1.008  QM
    6  H        -1.961715      -0.298062       0.731860       1     1.008  QM
    7  H         0.214025      -1.551083       0.227034       1     1.008  QM


 
 NEW SCF-ENERGY CALCULATED IN 12 CYCLES
 

 TOTAL ENERGY    =       -153.654876165

 ENERGY CHANGE =         -0.000036839
 ENERGY RATIO  =          1.493511477
 TRUST RADIUS  =          0.200000000
 
 BFGS DELTA*GAMMA: 0.279E-04
 
 BFGS DELTA*DE2*DELTA: 0.524E-04
 
 *** ENTERING OPTIMIZATION CYCLE: 17 ***
 

 PROJECTED CARTESIAN GRADIENTS IN A.U.

  NO.  ATOM        X             Y             Z

    1  C       -0.001928     -0.000971      0.001100
    2  O        0.002162      0.001872     -0.000564
    3  C       -0.002757     -0.001825     -0.000910
    4  H        0.008426      0.000113     -0.002986
    5  H        0.000232      0.004426      0.004347
    6  H       -0.002540     -0.002123     -0.000286
    7  H        0.001442     -0.000222      0.000520


 ACTIVE CARTESIAN GRADIENTS

              1          2          3          4          5          6
          -0.002331  -0.001189   0.001496   0.001925   0.003596   0.000506

              7          8          9         10         11         12
          -0.005359  -0.002209  -0.001280   0.006267  -0.000445  -0.006980

             13         14         15
          -0.001542  -0.001899  -0.001622


 FULL LOCAL GRADIENT

              1          2          3          4          5          6
          -0.011293  -0.001267  -0.000579   0.003284   0.001583   0.000966

              7          8          9         10         11         12
          -0.001227  -0.000262  -0.001336   0.000646   0.000336  -0.001539

             13         14         15
           0.000554   0.001265  -0.002479


 TANGENTIAL LOCAL GRADIENTS IN A.U.

              1          2          3          4          5          6
          -0.001267  -0.000579   0.003284   0.001583   0.000966  -0.001227

              7          8          9         10         11         12
          -0.000262  -0.001336   0.000646   0.000336  -0.001539   0.000554

             13         14
           0.001265  -0.002479

 COSANG =         0.723037393
 
 RMSQ FORCE :   0.0014755  MAXIMUM :   0.0003000  CONVERGED : NO
 MAX FORCE  :   0.0032842  MAXIMUM :   0.0004500  CONVERGED : NO
 RMSQ FORCE6:   0.0002774  MAXIMUM6:   0.0003000  CONVERGED :YES
 MAX FORCE6 :   0.0008592  MAXIMUM6:   0.0004500  CONVERGED : NO
 RMSQ DR    :   0.0092130  MAXIMUM :   0.0012000  CONVERGED : NO
 MAX DR     :   0.0315021  MAXIMUM :   0.0018000  CONVERGED : NO
 


 HESSIAN EIGENVALUES


                1           2           3           4           5           6
             0.00709     0.06900     0.18814     0.34835     0.78997     1.00001
 


                7           8           9          10          11          12
             1.00007     1.00009     1.00013     1.00044     1.00138     1.00752
 


               13          14
             1.14903     2.79573
 


 LAMBDA FOR LMQA STEP: 0.00

  |TANGENTIAL STEP| =   0.039217  |PARALLEL STEP| =   0.000167


 STEP IN NORMAL COORDINATES

              1          2          3          4          5          6
           0.000175  -0.000196   0.010015  -0.000894  -0.003389  -0.035039

              7          8          9         10         11         12
           0.003654   0.001639  -0.006619  -0.005574   0.000307  -0.001057

             13         14         15
          -0.008224  -0.003177   0.005267

 DISPLACEMENT STEP IN ANGSTROM

  NO.  ATOM        X             Y             Z

    1  C        0.000077     -0.000089      0.003645
    2  O       -0.000368     -0.000389     -0.005059
    3  C        0.001061      0.000781      0.000209
    4  H       -0.005797     -0.000720      0.008632
    5  H        0.007003      0.006128     -0.001225
    6  H       -0.002837     -0.005350     -0.009073
    7  H       -0.000829     -0.000894      0.008516


 ACTIVE CARTESIAN DISPLACEMENT STEP

              1          2          3          4          5          6
           0.000175  -0.000196   0.010015  -0.000894  -0.003389  -0.035039

              7          8          9         10         11         12
           0.003654   0.001639  -0.006619  -0.005574   0.000307  -0.001057

             13         14         15
          -0.008224  -0.003177   0.005267
 
 PREDICTED ENERGY CHANGE: -0.000023635
 
 INTERPOLATION DISTANCE: 4.6096006891


 COORDINATES OF OPTIMIZATION STEP 17 IN ANGSTROM

  NO.  ATOM        X              Y              Z        Z-ATOM   MASS   TYPE

    1  C         0.126340      -0.444225       0.056812       6    12.011  QM
    2  O         1.138643       0.238122      -0.098867       8    15.999  QM
    3  C        -1.256395       0.164643       0.014221       6    12.011  QM
    4  H        -1.095084       1.241734       0.180768       1     1.008  QM
    5  H        -1.695489       0.063361      -0.988439       1     1.008  QM
    6  H        -1.964552      -0.303413       0.722787       1     1.008  QM
    7  H         0.213196      -1.551977       0.235550       1     1.008  QM


 
 NEW SCF-ENERGY CALCULATED IN 12 CYCLES
 

 TOTAL ENERGY    =       -153.654913745

 ENERGY CHANGE =         -0.000037580
 ENERGY RATIO  =          1.590038528
 TRUST RADIUS  =          0.200000000
 
 BFGS DELTA*GAMMA: 0.229E-04
 
 BFGS DELTA*DE2*DELTA: 0.509E-04
 
 *** ENTERING OPTIMIZATION CYCLE: 18 ***
 

 PROJECTED CARTESIAN GRADIENTS IN A.U.

  NO.  ATOM        X             Y             Z

    1  C       -0.002679     -0.001622      0.001765
    2  O        0.002592      0.002458     -0.000883
    3  C       -0.002508     -0.001350     -0.001416
    4  H        0.007874     -0.000602     -0.002747
    5  H        0.000422      0.004418      0.005513
    6  H       -0.002135     -0.002131     -0.000760
    7  H        0.001416     -0.001216      0.000306


 ACTIVE CARTESIAN GRADIENTS

              1          2          3          4          5          6
          -0.003239  -0.001977   0.002391   0.002093   0.004012   0.000583

              7          8          9         10         11         12
          -0.005300  -0.001247  -0.001945   0.005269  -0.000723  -0.007233

             13         14         15
          -0.001815  -0.002959  -0.001679


 FULL LOCAL GRADIENT

              1          2          3          4          5          6
          -0.011306  -0.002086  -0.000528   0.004364   0.001205   0.001069

              7          8          9         10         11         12
          -0.000653   0.000786  -0.002017  -0.000191   0.000010  -0.002035

             13         14         15
           0.000201   0.000159  -0.002524


 TANGENTIAL LOCAL GRADIENTS IN A.U.

              1          2          3          4          5          6
          -0.002086  -0.000528   0.004364   0.001205   0.001069  -0.000653

              7          8          9         10         11         12
           0.000786  -0.002017  -0.000191   0.000010  -0.002035   0.000201

             13         14
           0.000159  -0.002524

 COSANG =         0.925016527
 
 RMSQ FORCE :   0.0017320  MAXIMUM :   0.0003000  CONVERGED : NO
 MAX FORCE  :   0.0043635  MAXIMUM :   0.0004500  CONVERGED : NO
 RMSQ FORCE6:   0.0003481  MAXIMUM6:   0.0003000  CONVERGED : NO
 MAX FORCE6 :   0.0015316  MAXIMUM6:   0.0004500  CONVERGED : NO
 RMSQ DR    :   0.0101258  MAXIMUM :   0.0012000  CONVERGED : NO
 MAX DR     :   0.0350389  MAXIMUM :   0.0018000  CONVERGED : NO
 


 HESSIAN EIGENVALUES


                1           2           3           4           5           6
             0.00519     0.06616     0.15294     0.31780     0.74894     0.99998
 


                7           8           9          10          11          12
             1.00009     1.00011     1.00024     1.00070     1.00197     1.01642
 


               13          14
             1.15974     2.56784
 


 LAMBDA FOR LMQA STEP: 0.00

  |TANGENTIAL STEP| =   0.062694  |PARALLEL STEP| =   0.000426


 STEP IN NORMAL COORDINATES

              1          2          3          4          5          6
           0.000547   0.000725   0.013653  -0.003211  -0.006762  -0.057236

              7          8          9         10         11         12
           0.005910   0.000237  -0.008574  -0.006121  -0.000307  -0.000686

             13         14         15
          -0.012537  -0.003519   0.009770

 DISPLACEMENT STEP IN ANGSTROM

  NO.  ATOM        X             Y             Z

    1  C        0.000240      0.000320      0.004942
    2  O       -0.001300     -0.001103     -0.007777
    3  C        0.002189      0.000666      0.001210
    4  H       -0.008595     -0.000945      0.013541
    5  H        0.011330      0.009753     -0.003165
    6  H       -0.004482     -0.008370     -0.014833
    7  H       -0.001456      0.000551      0.014206


 ACTIVE CARTESIAN DISPLACEMENT STEP

              1          2          3          4          5          6
           0.000547   0.000725   0.013653  -0.003211  -0.006762  -0.057236

              7          8          9         10         11         12
           0.005910   0.000237  -0.008574  -0.006121  -0.000307  -0.000686

             13         14         15
          -0.012537  -0.003519   0.009770
 
 PREDICTED ENERGY CHANGE: -0.000029146
 
 INTERPOLATION DISTANCE: 4.6096006891


 COORDINATES OF OPTIMIZATION STEP 18 IN ANGSTROM

  NO.  ATOM        X              Y              Z        Z-ATOM   MASS   TYPE

    1  C         0.126580      -0.443905       0.061754       6    12.011  QM
    2  O         1.137343       0.237019      -0.106645       8    15.999  QM
    3  C        -1.254206       0.165309       0.015431       6    12.011  QM
    4  H        -1.103679       1.240789       0.194309       1     1.008  QM
    5  H        -1.684159       0.073114      -0.991605       1     1.008  QM
    6  H        -1.969033      -0.311782       0.707954       1     1.008  QM
    7  H         0.211740      -1.551426       0.249756       1     1.008  QM


 
 NEW SCF-ENERGY CALCULATED IN 12 CYCLES
 

 TOTAL ENERGY    =       -153.654959160

 ENERGY CHANGE =         -0.000045414
 ENERGY RATIO  =          1.558149846
 TRUST RADIUS  =          0.200000000
 
 BFGS DELTA*GAMMA: 0.345E-04
 
 BFGS DELTA*DE2*DELTA: 0.677E-04
 
 *** ENTERING OPTIMIZATION CYCLE: 19 ***
 

 PROJECTED CARTESIAN GRADIENTS IN A.U.

  NO.  ATOM        X             Y             Z

    1  C       -0.002630     -0.001574      0.002090
    2  O        0.001738      0.002441     -0.001016
    3  C       -0.001495     -0.001085     -0.001319
    4  H        0.007135     -0.001158     -0.002749
    5  H        0.000349      0.004239      0.005920
    6  H       -0.001431     -0.001716     -0.001952
    7  H        0.001263     -0.001911      0.000172


 ACTIVE CARTESIAN GRADIENTS

              1          2          3          4          5          6
          -0.003181  -0.001922   0.002853   0.000912   0.004213   0.000491

              7          8          9         10         11         12
          -0.004716  -0.000677  -0.001531   0.004233  -0.001047  -0.006871

             13         14         15
          -0.002425  -0.003999  -0.001426


 FULL LOCAL GRADIENT

              1          2          3          4          5          6
          -0.010949  -0.002024  -0.000087   0.003841   0.000348   0.000924

              7          8          9         10         11         12
           0.000310   0.001346  -0.001620  -0.000915  -0.000380  -0.002093

             13         14         15
          -0.000577  -0.001038  -0.002221


 TANGENTIAL LOCAL GRADIENTS IN A.U.

              1          2          3          4          5          6
          -0.002024  -0.000087   0.003841   0.000348   0.000924   0.000310

              7          8          9         10         11         12
           0.001346  -0.001620  -0.000915  -0.000380  -0.002093  -0.000577

             13         14
          -0.001038  -0.002221

 COSANG =         0.933054732
 
 RMSQ FORCE :   0.0016051  MAXIMUM :   0.0003000  CONVERGED : NO
 MAX FORCE  :   0.0038409  MAXIMUM :   0.0004500  CONVERGED : NO
 RMSQ FORCE6:   0.0002274  MAXIMUM6:   0.0003000  CONVERGED :YES
 MAX FORCE6 :   0.0010934  MAXIMUM6:   0.0004500  CONVERGED : NO
 RMSQ DR    :   0.0161879  MAXIMUM :   0.0012000  CONVERGED : NO
 MAX DR     :   0.0572357  MAXIMUM :   0.0018000  CONVERGED : NO
 


 HESSIAN EIGENVALUES


                1           2           3           4           5           6
             0.00379     0.06501     0.15752     0.30171     0.70905     0.99982
 


                7           8           9          10          11          12
             1.00009     1.00014     1.00030     1.00121     1.00293     1.02907
 


               13          14
             1.11842     2.20107
 


 LAMBDA FOR LMQA STEP: 0.00

  |TANGENTIAL STEP| =   0.057880  |PARALLEL STEP| =   0.000363


 STEP IN NORMAL COORDINATES

              1          2          3          4          5          6
           0.000816   0.001760   0.010053  -0.003363  -0.007880  -0.053730

              7          8          9         10         11         12
           0.005076  -0.002029  -0.006626  -0.002175  -0.000703  -0.000200

             13         14         15
          -0.010090  -0.000946   0.010167

 DISPLACEMENT STEP IN ANGSTROM

  NO.  ATOM        X             Y             Z

    1  C        0.000357      0.000781      0.003603
    2  O       -0.001403     -0.001526     -0.006820
    3  C        0.001920      0.000070      0.001827
    4  H       -0.007152     -0.000550      0.012210
    5  H        0.010720      0.008897     -0.003996
    6  H       -0.004314     -0.007885     -0.013417
    7  H       -0.001523      0.002679      0.013630


 ACTIVE CARTESIAN DISPLACEMENT STEP

              1          2          3          4          5          6
           0.000816   0.001760   0.010053  -0.003363  -0.007880  -0.053730

              7          8          9         10         11         12
           0.005076  -0.002029  -0.006626  -0.002175  -0.000703  -0.000200

             13         14         15
          -0.010090  -0.000946   0.010167
 
 PREDICTED ENERGY CHANGE: -0.000020901
 
 INTERPOLATION DISTANCE: 4.6096006891


 COORDINATES OF OPTIMIZATION STEP 19 IN ANGSTROM

  NO.  ATOM        X              Y              Z        Z-ATOM   MASS   TYPE

    1  C         0.126937      -0.443124       0.065357       6    12.011  QM
    2  O         1.135939       0.235493      -0.113464       8    15.999  QM
    3  C        -1.252286       0.165379       0.017258       6    12.011  QM
    4  H        -1.110832       1.240239       0.206519       1     1.008  QM
    5  H        -1.673439       0.082011      -0.995600       1     1.008  QM
    6  H        -1.973347      -0.319667       0.694538       1     1.008  QM
    7  H         0.210218      -1.548747       0.263386       1     1.008  QM


 
 NEW SCF-ENERGY CALCULATED IN 10 CYCLES
 

 TOTAL ENERGY    =       -153.654991768

 ENERGY CHANGE =         -0.000032609
 ENERGY RATIO  =          1.560130141
 TRUST RADIUS  =          0.200000000
 
 BFGS DELTA*GAMMA: 0.259E-04
 
 BFGS DELTA*DE2*DELTA: 0.497E-04
 
 *** ENTERING OPTIMIZATION CYCLE: 20 ***
 

 PROJECTED CARTESIAN GRADIENTS IN A.U.

  NO.  ATOM        X             Y             Z

    1  C       -0.001594     -0.000800      0.001740
    2  O       -0.000032      0.001724     -0.000807
    3  C       -0.000373     -0.001284     -0.000563
    4  H        0.006679     -0.000979     -0.003014
    5  H        0.000078      0.003975      0.005146
    6  H       -0.000843     -0.001064     -0.003186
    7  H        0.001004     -0.001607      0.000207


 ACTIVE CARTESIAN GRADIENTS

              1          2          3          4          5          6
          -0.001928  -0.000984   0.002424  -0.000986   0.003950   0.000245

              7          8          9         10         11         12
          -0.003953  -0.001129  -0.000113   0.003900  -0.001115  -0.006003

             13         14         15
          -0.002902  -0.004320  -0.000900


 FULL LOCAL GRADIENT

              1          2          3          4          5          6
          -0.010395  -0.001037   0.000486   0.001729  -0.000423   0.000549

              7          8          9         10         11         12
           0.000943   0.000767  -0.000213  -0.000983  -0.000487  -0.001560

             13         14         15
          -0.001213  -0.001542  -0.001631


 TANGENTIAL LOCAL GRADIENTS IN A.U.

              1          2          3          4          5          6
          -0.001037   0.000486   0.001729  -0.000423   0.000549   0.000943

              7          8          9         10         11         12
           0.000767  -0.000213  -0.000983  -0.000487  -0.001560  -0.001213

             13         14
          -0.001542  -0.001631

 COSANG =         0.862100659
 
 RMSQ FORCE :   0.0010839  MAXIMUM :   0.0003000  CONVERGED : NO
 MAX FORCE  :   0.0017293  MAXIMUM :   0.0004500  CONVERGED : NO
 RMSQ FORCE6:   0.0004328  MAXIMUM6:   0.0003000  CONVERGED : NO
 MAX FORCE6 :   0.0016921  MAXIMUM6:   0.0004500  CONVERGED : NO
 RMSQ DR    :   0.0149449  MAXIMUM :   0.0012000  CONVERGED : NO
 MAX DR     :   0.0537298  MAXIMUM :   0.0018000  CONVERGED : NO
 


 HESSIAN EIGENVALUES


                1           2           3           4           5           6
             0.00308     0.06541     0.17234     0.28211     0.61238     0.88247
 


                7           8           9          10          11          12
             1.00007     1.00011     1.00018     1.00066     1.00133     1.00496
 


               13          14
             1.10155     2.15699
 


 LAMBDA FOR LMQA STEP: 0.00

  |TANGENTIAL STEP| =   0.036216  |PARALLEL STEP| =   0.000142


 STEP IN NORMAL COORDINATES

              1          2          3          4          5          6
           0.000620   0.001993   0.003947  -0.001677  -0.006130  -0.033768

              7          8          9         10         11         12
           0.002269  -0.002562  -0.003980   0.001502  -0.000653   0.000430

             13         14         15
          -0.004271   0.001694   0.007710

 DISPLACEMENT STEP IN ANGSTROM

  NO.  ATOM        X             Y             Z

    1  C        0.000271      0.000886      0.001374
    2  O       -0.000737     -0.001329     -0.003896
    3  C        0.000744     -0.000295      0.001474
    4  H       -0.003626     -0.000130      0.007635
    5  H        0.007052      0.005168     -0.003319
    6  H       -0.002721     -0.005256     -0.007549
    7  H       -0.001275      0.003471      0.008923


 ACTIVE CARTESIAN DISPLACEMENT STEP

              1          2          3          4          5          6
           0.000620   0.001993   0.003947  -0.001677  -0.006130  -0.033768

              7          8          9         10         11         12
           0.002269  -0.002562  -0.003980   0.001502  -0.000653   0.000430

             13         14         15
          -0.004271   0.001694   0.007710
 
 PREDICTED ENERGY CHANGE: -0.000013228
 
 INTERPOLATION DISTANCE: 4.6096006891


 COORDINATES OF OPTIMIZATION STEP 20 IN ANGSTROM

  NO.  ATOM        X              Y              Z        Z-ATOM   MASS   TYPE

    1  C         0.127208      -0.442238       0.066731       6    12.011  QM
    2  O         1.135203       0.234164      -0.117360       8    15.999  QM
    3  C        -1.251542       0.165084       0.018732       6    12.011  QM
    4  H        -1.114458       1.240109       0.214154       1     1.008  QM
    5  H        -1.666387       0.087180      -0.998920       1     1.008  QM
    6  H        -1.976069      -0.324923       0.686989       1     1.008  QM
    7  H         0.208943      -1.545275       0.272309       1     1.008  QM


 
 NEW SCF-ENERGY CALCULATED IN 11 CYCLES
 

 TOTAL ENERGY    =       -153.655011599

 ENERGY CHANGE =         -0.000019831
 ENERGY RATIO  =          1.499130908
 TRUST RADIUS  =          0.200000000
 
 BFGS DELTA*GAMMA: 0.162E-04
 
 BFGS DELTA*DE2*DELTA: 0.293E-04
 
 *** ENTERING OPTIMIZATION CYCLE: 21 ***
 

 PROJECTED CARTESIAN GRADIENTS IN A.U.

  NO.  ATOM        X             Y             Z

    1  C       -0.000358     -0.000013      0.001075
    2  O       -0.001544      0.000909     -0.000454
    3  C        0.000201     -0.001662      0.000242
    4  H        0.006608     -0.000365     -0.003262
    5  H       -0.000102      0.003737      0.004029
    6  H       -0.000571     -0.000553     -0.003852
    7  H        0.000759     -0.000661      0.000348


 ACTIVE CARTESIAN GRADIENTS

              1          2          3          4          5          6
          -0.000433  -0.000024   0.001553  -0.002401   0.003440   0.000007

              7          8          9         10         11         12
          -0.003499  -0.002076   0.001218   0.004182  -0.000975  -0.005174

             13         14         15
          -0.002941  -0.004073  -0.000361


 FULL LOCAL GRADIENT

              1          2          3          4          5          6
          -0.009950  -0.000034   0.000853  -0.000459  -0.000716   0.000203

              7          8          9         10         11         12
           0.000935  -0.000328   0.001115  -0.000585  -0.000352  -0.000861

             13         14         15
          -0.001340  -0.001418  -0.001042


 TANGENTIAL LOCAL GRADIENTS IN A.U.

              1          2          3          4          5          6
          -0.000034   0.000853  -0.000459  -0.000716   0.000203   0.000935

              7          8          9         10         11         12
          -0.000328   0.001115  -0.000585  -0.000352  -0.000861  -0.001340

             13         14
          -0.001418  -0.001042

 COSANG =         0.634516842
 
 RMSQ FORCE :   0.0008375  MAXIMUM :   0.0003000  CONVERGED : NO
 MAX FORCE  :   0.0014184  MAXIMUM :   0.0004500  CONVERGED : NO
 RMSQ FORCE6:   0.0006303  MAXIMUM6:   0.0003000  CONVERGED : NO
 MAX FORCE6 :   0.0019312  MAXIMUM6:   0.0004500  CONVERGED : NO
 RMSQ DR    :   0.0093509  MAXIMUM :   0.0012000  CONVERGED : NO
 MAX DR     :   0.0337682  MAXIMUM :   0.0018000  CONVERGED : NO
 


 HESSIAN EIGENVALUES


                1           2           3           4           5           6
             0.00295     0.06552     0.17218     0.24744     0.42551     0.77931
 


                7           8           9          10          11          12
             1.00003     1.00010     1.00024     1.00060     1.00182     1.00790
 


               13          14
             1.15253     2.49383
 


 LAMBDA FOR LMQA STEP: 0.00

  |TANGENTIAL STEP| =   0.017555  |PARALLEL STEP| =   0.000033


 STEP IN NORMAL COORDINATES

              1          2          3          4          5          6
           0.000026   0.001719  -0.000189  -0.000209  -0.003163  -0.015275

              7          8          9         10         11         12
          -0.000336  -0.001193  -0.002641   0.002851  -0.000097   0.001209

             13         14         15
           0.000444   0.002879   0.005932

 DISPLACEMENT STEP IN ANGSTROM

  NO.  ATOM        X             Y             Z

    1  C        0.000012      0.000768     -0.000122
    2  O       -0.000080     -0.000817     -0.001457
    3  C       -0.000177     -0.000240      0.000682
    4  H       -0.000667      0.000036      0.003910
    5  H        0.003739      0.001534     -0.002182
    6  H       -0.000815     -0.003035     -0.002326
    7  H       -0.001367      0.002895      0.004470


 ACTIVE CARTESIAN DISPLACEMENT STEP

              1          2          3          4          5          6
           0.000026   0.001719  -0.000189  -0.000209  -0.003163  -0.015275

              7          8          9         10         11         12
          -0.000336  -0.001193  -0.002641   0.002851  -0.000097   0.001209

             13         14         15
           0.000444   0.002879   0.005932
 
 PREDICTED ENERGY CHANGE: -0.000009742
 
 INTERPOLATION DISTANCE: 4.6096006891


 COORDINATES OF OPTIMIZATION STEP 21 IN ANGSTROM

  NO.  ATOM        X              Y              Z        Z-ATOM   MASS   TYPE

    1  C         0.127219      -0.441469       0.066609       6    12.011  QM
    2  O         1.135123       0.233347      -0.118817       8    15.999  QM
    3  C        -1.251719       0.164844       0.019414       6    12.011  QM
    4  H        -1.115124       1.240146       0.218063       1     1.008  QM
    5  H        -1.662648       0.088713      -1.001102       1     1.008  QM
    6  H        -1.976883      -0.327958       0.684663       1     1.008  QM
    7  H         0.207575      -1.542380       0.276778       1     1.008  QM


 
 NEW SCF-ENERGY CALCULATED IN 11 CYCLES
 

 TOTAL ENERGY    =       -153.655026517

 ENERGY CHANGE =         -0.000014918
 ENERGY RATIO  =          1.531323685
 TRUST RADIUS  =          0.200000000
 
 BFGS DELTA*GAMMA: 0.985E-05
 
 BFGS DELTA*DE2*DELTA: 0.201E-04
 
 *** ENTERING OPTIMIZATION CYCLE: 22 ***
 

 PROJECTED CARTESIAN GRADIENTS IN A.U.

  NO.  ATOM        X             Y             Z

    1  C        0.000473      0.000414      0.000507
    2  O       -0.002299      0.000399     -0.000174
    3  C        0.000231     -0.001922      0.000698
    4  H        0.006791      0.000210     -0.003315
    5  H       -0.000084      0.003511      0.003245
    6  H       -0.000538     -0.000367     -0.003913
    7  H        0.000560      0.000264      0.000514


 ACTIVE CARTESIAN GRADIENTS

              1          2          3          4          5          6
           0.000572   0.000501   0.000787  -0.002981   0.003008  -0.000140

              7          8          9         10         11         12
          -0.003439  -0.002812   0.001852   0.004680  -0.000764  -0.004660

             13         14         15
          -0.002627  -0.003652   0.000049


 FULL LOCAL GRADIENT

              1          2          3          4          5          6
          -0.009724   0.000512   0.000960  -0.001796  -0.000628  -0.000001

              7          8          9         10         11         12
           0.000568  -0.001153   0.001747  -0.000105  -0.000124  -0.000319

             13         14         15
          -0.001046  -0.001047  -0.000603


 TANGENTIAL LOCAL GRADIENTS IN A.U.

              1          2          3          4          5          6
           0.000512   0.000960  -0.001796  -0.000628  -0.000001   0.000568

              7          8          9         10         11         12
          -0.001153   0.001747  -0.000105  -0.000124  -0.000319  -0.001046

             13         14
          -0.001047  -0.000603

 COSANG =         0.806862115
 
 RMSQ FORCE :   0.0009331  MAXIMUM :   0.0003000  CONVERGED : NO
 MAX FORCE  :   0.0017960  MAXIMUM :   0.0004500  CONVERGED : NO
 RMSQ FORCE6:   0.0005322  MAXIMUM6:   0.0003000  CONVERGED : NO
 MAX FORCE6 :   0.0016209  MAXIMUM6:   0.0004500  CONVERGED : NO
 RMSQ DR    :   0.0045326  MAXIMUM :   0.0012000  CONVERGED : NO
 MAX DR     :   0.0152754  MAXIMUM :   0.0018000  CONVERGED : NO
 


 HESSIAN EIGENVALUES


                1           2           3           4           5           6
             0.00300     0.06472     0.13006     0.20907     0.33451     0.74494
 


                7           8           9          10          11          12
             1.00001     1.00012     1.00031     1.00061     1.00248     1.01374
 


               13          14
             1.16943     2.62672
 


 LAMBDA FOR LMQA STEP: 0.00

  |TANGENTIAL STEP| =   0.015972  |PARALLEL STEP| =   0.000028


 STEP IN NORMAL COORDINATES

              1          2          3          4          5          6
          -0.000791   0.001968  -0.001678   0.000429  -0.001455  -0.010708

              7          8          9         10         11         12
          -0.002367   0.000530  -0.004056   0.003876   0.000518   0.002595

             13         14         15
           0.002860   0.004471   0.007635

 DISPLACEMENT STEP IN ANGSTROM

  NO.  ATOM        X             Y             Z

    1  C       -0.000346      0.000887     -0.000668
    2  O        0.000309     -0.000571     -0.000809
    3  C       -0.000697     -0.000053      0.000102
    4  H        0.000868     -0.000101      0.003838
    5  H        0.003384     -0.000122     -0.002203
    6  H        0.000363     -0.003141     -0.000198
    7  H       -0.002244      0.002761      0.003741


 ACTIVE CARTESIAN DISPLACEMENT STEP

              1          2          3          4          5          6
          -0.000791   0.001968  -0.001678   0.000429  -0.001455  -0.010708

              7          8          9         10         11         12
          -0.002367   0.000530  -0.004056   0.003876   0.000518   0.002595

             13         14         15
           0.002860   0.004471   0.007635
 
 PREDICTED ENERGY CHANGE: -0.000011672
 
 INTERPOLATION DISTANCE: 4.6096006891


 COORDINATES OF OPTIMIZATION STEP 22 IN ANGSTROM

  NO.  ATOM        X              Y              Z        Z-ATOM   MASS   TYPE

    1  C         0.126874      -0.440582       0.065941       6    12.011  QM
    2  O         1.135432       0.232776      -0.119627       8    15.999  QM
    3  C        -1.252416       0.164791       0.019516       6    12.011  QM
    4  H        -1.114256       1.240044       0.221902       1     1.008  QM
    5  H        -1.659264       0.088591      -1.003305       1     1.008  QM
    6  H        -1.976520      -0.331100       0.684465       1     1.008  QM
    7  H         0.205331      -1.539619       0.280519       1     1.008  QM


 
 NEW SCF-ENERGY CALCULATED IN 9 CYCLES
 

 TOTAL ENERGY    =       -153.655043421

 ENERGY CHANGE =         -0.000016903
 ENERGY RATIO  =          1.448221363
 TRUST RADIUS  =          0.200000000
 
 BFGS DELTA*GAMMA: 0.134E-04
 
 BFGS DELTA*DE2*DELTA: 0.239E-04
 
 *** ENTERING OPTIMIZATION CYCLE: 23 ***
 

 PROJECTED CARTESIAN GRADIENTS IN A.U.

  NO.  ATOM        X             Y             Z

    1  C        0.000736      0.000521      0.000049
    2  O       -0.002360      0.000223      0.000012
    3  C       -0.000034     -0.002064      0.000856
    4  H        0.007164      0.000721     -0.003116
    5  H        0.000119      0.003163      0.002704
    6  H       -0.000638     -0.000477     -0.003496
    7  H        0.000333      0.001033      0.000736


 ACTIVE CARTESIAN GRADIENTS

              1          2          3          4          5          6
           0.000890   0.000634   0.000137  -0.002912   0.002754  -0.000251

              7          8          9         10         11         12
          -0.003641  -0.003224   0.001877   0.005292  -0.000432  -0.004292

             13         14         15
          -0.002032  -0.003078   0.000396


 FULL LOCAL GRADIENT

              1          2          3          4          5          6
          -0.009609   0.000646   0.000698  -0.002272  -0.000332  -0.000148

              7          8          9         10         11         12
           0.000092  -0.001588   0.001763   0.000376   0.000242   0.000185

             13         14         15
          -0.000432  -0.000481  -0.000231


 TANGENTIAL LOCAL GRADIENTS IN A.U.

              1          2          3          4          5          6
           0.000646   0.000698  -0.002272  -0.000332  -0.000148   0.000092

              7          8          9         10         11         12
          -0.001588   0.001763   0.000376   0.000242   0.000185  -0.000432

             13         14
          -0.000481  -0.000231

 COSANG =         0.907362641
 
 RMSQ FORCE :   0.0009467  MAXIMUM :   0.0003000  CONVERGED : NO
 MAX FORCE  :   0.0022725  MAXIMUM :   0.0004500  CONVERGED : NO
 RMSQ FORCE6:   0.0004650  MAXIMUM6:   0.0003000  CONVERGED : NO
 MAX FORCE6 :   0.0012715  MAXIMUM6:   0.0004500  CONVERGED : NO
 RMSQ DR    :   0.0041240  MAXIMUM :   0.0012000  CONVERGED : NO
 MAX DR     :   0.0107083  MAXIMUM :   0.0018000  CONVERGED : NO
 


 HESSIAN EIGENVALUES


                1           2           3           4           5           6
             0.00303     0.06255     0.08946     0.22165     0.31561     0.72448
 


                7           8           9          10          11          12
             0.99999     1.00016     1.00047     1.00136     1.00248     1.01845
 


               13          14
             1.14094     2.37402
 


 LAMBDA FOR LMQA STEP: 0.00

  |TANGENTIAL STEP| =   0.014797  |PARALLEL STEP| =   0.000024


 STEP IN NORMAL COORDINATES

              1          2          3          4          5          6
          -0.001332   0.001560  -0.000585   0.000422   0.000408  -0.008639

              7          8          9         10         11         12
          -0.003107   0.002413  -0.005358   0.002715   0.000682   0.003027

             13         14         15
           0.002388   0.004128   0.007450

 DISPLACEMENT STEP IN ANGSTROM

  NO.  ATOM        X             Y             Z

    1  C       -0.000583      0.000709     -0.000255
    2  O        0.000405     -0.000174     -0.000806
    3  C       -0.000705      0.000274     -0.000528
    4  H        0.001188     -0.000547      0.004004
    5  H        0.003025     -0.000525     -0.001687
    6  H        0.001061     -0.002988      0.000322
    7  H       -0.002440      0.001360      0.003276


 ACTIVE CARTESIAN DISPLACEMENT STEP

              1          2          3          4          5          6
          -0.001332   0.001560  -0.000585   0.000422   0.000408  -0.008639

              7          8          9         10         11         12
          -0.003107   0.002413  -0.005358   0.002715   0.000682   0.003027

             13         14         15
           0.002388   0.004128   0.007450
 
 PREDICTED ENERGY CHANGE: -0.000009008
 
 INTERPOLATION DISTANCE: 4.6096006891


 COORDINATES OF OPTIMIZATION STEP 23 IN ANGSTROM

  NO.  ATOM        X              Y              Z        Z-ATOM   MASS   TYPE

    1  C         0.126290      -0.439873       0.065686       6    12.011  QM
    2  O         1.135836       0.232603      -0.120433       8    15.999  QM
    3  C        -1.253121       0.165065       0.018988       6    12.011  QM
    4  H        -1.113068       1.239497       0.225906       1     1.008  QM
    5  H        -1.656239       0.088066      -1.004992       1     1.008  QM
    6  H        -1.975459      -0.334088       0.684787       1     1.008  QM
    7  H         0.202891      -1.538259       0.283795       1     1.008  QM


 
 NEW SCF-ENERGY CALCULATED IN 9 CYCLES
 

 TOTAL ENERGY    =       -153.655055867

 ENERGY CHANGE =         -0.000012446
 ENERGY RATIO  =          1.381740389
 TRUST RADIUS  =          0.200000000
 
 BFGS DELTA*GAMMA: 0.116E-04
 
 BFGS DELTA*DE2*DELTA: 0.185E-04
 
 *** ENTERING OPTIMIZATION CYCLE: 24 ***
 

 PROJECTED CARTESIAN GRADIENTS IN A.U.

  NO.  ATOM        X             Y             Z

    1  C        0.000240      0.000276     -0.000030
    2  O       -0.001722      0.000491     -0.000009
    3  C       -0.000380     -0.001958      0.000574
    4  H        0.007505      0.000787     -0.002699
    5  H        0.000430      0.002802      0.002767
    6  H       -0.000746     -0.000840     -0.002827
    7  H        0.000153      0.001100      0.000917


 ACTIVE CARTESIAN GRADIENTS

              1          2          3          4          5          6
           0.000291   0.000332  -0.000012  -0.002300   0.002896  -0.000271

              7          8          9         10         11         12
          -0.003992  -0.002924   0.001176   0.005599  -0.000180  -0.004231

             13         14         15
          -0.001481  -0.002709   0.000527


 FULL LOCAL GRADIENT

              1          2          3          4          5          6
          -0.009631   0.000335   0.000187  -0.001624  -0.000036  -0.000184

              7          8          9         10         11         12
          -0.000145  -0.001217   0.001048   0.000518   0.000522   0.000391

             13         14         15
           0.000154  -0.000085  -0.000086


 TANGENTIAL LOCAL GRADIENTS IN A.U.

              1          2          3          4          5          6
           0.000335   0.000187  -0.001624  -0.000036  -0.000184  -0.000145

              7          8          9         10         11         12
          -0.001217   0.001048   0.000518   0.000522   0.000391   0.000154

             13         14
          -0.000085  -0.000086

 COSANG =         0.936966628
 
 RMSQ FORCE :   0.0006629  MAXIMUM :   0.0003000  CONVERGED : NO
 MAX FORCE  :   0.0016238  MAXIMUM :   0.0004500  CONVERGED : NO
 RMSQ FORCE6:   0.0004998  MAXIMUM6:   0.0003000  CONVERGED : NO
 MAX FORCE6 :   0.0010411  MAXIMUM6:   0.0004500  CONVERGED : NO
 RMSQ DR    :   0.0038207  MAXIMUM :   0.0012000  CONVERGED : NO
 MAX DR     :   0.0086389  MAXIMUM :   0.0018000  CONVERGED : NO
 


 HESSIAN EIGENVALUES


                1           2           3           4           5           6
             0.00295     0.06145     0.08064     0.23767     0.30769     0.68249
 


                7           8           9          10          11          12
             0.95904     1.00013     1.00037     1.00049     1.00248     1.00529
 


               13          14
             1.02742     2.09368
 


 LAMBDA FOR LMQA STEP: 0.00

  |TANGENTIAL STEP| =   0.016533  |PARALLEL STEP| =   0.000030


 STEP IN NORMAL COORDINATES

              1          2          3          4          5          6
          -0.000894   0.000988   0.002690   0.000174  -0.000195  -0.013838

              7          8          9         10         11         12
          -0.001486   0.002107  -0.005429   0.000682  -0.000101   0.001544

             13         14         15
          -0.001335   0.002537   0.005059

 DISPLACEMENT STEP IN ANGSTROM

  NO.  ATOM        X             Y             Z

    1  C       -0.000391      0.000450      0.000956
    2  O        0.000230     -0.000144     -0.001829
    3  C       -0.000293      0.000358     -0.000468
    4  H       -0.000488     -0.000942      0.004665
    5  H        0.003405      0.001537     -0.001390
    6  H       -0.000016     -0.003054     -0.001873
    7  H       -0.001457      0.000243      0.004199


 ACTIVE CARTESIAN DISPLACEMENT STEP

              1          2          3          4          5          6
          -0.000894   0.000988   0.002690   0.000174  -0.000195  -0.013838

              7          8          9         10         11         12
          -0.001486   0.002107  -0.005429   0.000682  -0.000101   0.001544

             13         14         15
          -0.001335   0.002537   0.005059
 
 PREDICTED ENERGY CHANGE: -0.000004200
 
 INTERPOLATION DISTANCE: 4.6096006891


 COORDINATES OF OPTIMIZATION STEP 24 IN ANGSTROM

  NO.  ATOM        X              Y              Z        Z-ATOM   MASS   TYPE

    1  C         0.125899      -0.439423       0.066642       6    12.011  QM
    2  O         1.136066       0.232459      -0.122262       8    15.999  QM
    3  C        -1.253414       0.165423       0.018521       6    12.011  QM
    4  H        -1.113556       1.238555       0.230571       1     1.008  QM
    5  H        -1.652834       0.089603      -1.006382       1     1.008  QM
    6  H        -1.975475      -0.337142       0.682914       1     1.008  QM
    7  H         0.201434      -1.538016       0.287994       1     1.008  QM


 
 NEW SCF-ENERGY CALCULATED IN 9 CYCLES
 

 TOTAL ENERGY    =       -153.655061424

 ENERGY CHANGE =         -0.000005557
 ENERGY RATIO  =          1.323094310
 TRUST RADIUS  =          0.200000000
 
 BFGS DELTA*GAMMA: 0.628E-05
 
 BFGS DELTA*DE2*DELTA: 0.904E-05
 
 *** ENTERING OPTIMIZATION CYCLE: 25 ***
 

 PROJECTED CARTESIAN GRADIENTS IN A.U.

  NO.  ATOM        X             Y             Z

    1  C       -0.000594     -0.000088      0.000228
    2  O       -0.000909      0.000949     -0.000187
    3  C       -0.000534     -0.001725      0.000194
    4  H        0.007586      0.000476     -0.002361
    5  H        0.000641      0.002582      0.003105
    6  H       -0.000779     -0.001177     -0.002409
    7  H        0.000066      0.000598      0.000957


 ACTIVE CARTESIAN GRADIENTS

              1          2          3          4          5          6
          -0.000718  -0.000118   0.000310  -0.001640   0.003263  -0.000257

              7          8          9         10         11         12
          -0.004196  -0.002237   0.000461   0.005485  -0.000122  -0.004342

             13         14         15
          -0.001280  -0.002641   0.000456


 FULL LOCAL GRADIENT

              1          2          3          4          5          6
          -0.009658  -0.000124  -0.000259  -0.000462   0.000056  -0.000189

              7          8          9         10         11         12
          -0.000008  -0.000438   0.000318   0.000331   0.000583   0.000319

             13         14         15
           0.000365   0.000000  -0.000149


 TANGENTIAL LOCAL GRADIENTS IN A.U.

              1          2          3          4          5          6
          -0.000124  -0.000259  -0.000462   0.000056  -0.000189  -0.000008

              7          8          9         10         11         12
          -0.000438   0.000318   0.000331   0.000583   0.000319   0.000365

             13         14
           0.000000  -0.000149

 COSANG =         0.778629395
 
 RMSQ FORCE :   0.0003088  MAXIMUM :   0.0003000  CONVERGED : NO
 MAX FORCE  :   0.0005832  MAXIMUM :   0.0004500  CONVERGED : NO
 RMSQ FORCE6:   0.0006004  MAXIMUM6:   0.0003000  CONVERGED : NO
 MAX FORCE6 :   0.0012180  MAXIMUM6:   0.0004500  CONVERGED : NO
 RMSQ DR    :   0.0042689  MAXIMUM :   0.0012000  CONVERGED : NO
 MAX DR     :   0.0138375  MAXIMUM :   0.0018000  CONVERGED : NO
 


 HESSIAN EIGENVALUES


                1           2           3           4           5           6
             0.00281     0.06416     0.08437     0.23457     0.31805     0.53073
 


                7           8           9          10          11          12
             0.79885     1.00009     1.00018     1.00050     1.00244     1.01411
 


               13          14
             1.04524     2.15790
 


 LAMBDA FOR LMQA STEP: 0.00

  |TANGENTIAL STEP| =   0.005879  |PARALLEL STEP| =   0.000004


 STEP IN NORMAL COORDINATES

              1          2          3          4          5          6
          -0.000188   0.000325   0.001760   0.000049  -0.000144  -0.004637

              7          8          9         10         11         12
          -0.000410   0.000700  -0.002087  -0.000688  -0.000961   0.000162

             13         14         15
          -0.001503   0.000366   0.000985

 DISPLACEMENT STEP IN ANGSTROM

  NO.  ATOM        X             Y             Z

    1  C       -0.000082      0.000147      0.000633
    2  O        0.000053     -0.000059     -0.000741
    3  C       -0.000091      0.000133     -0.000321
    4  H       -0.000531     -0.000758      0.001550
    5  H        0.000976      0.001042     -0.000179
    6  H        0.000074     -0.000729     -0.000862
    7  H       -0.000131     -0.000286      0.001363


 ACTIVE CARTESIAN DISPLACEMENT STEP

              1          2          3          4          5          6
          -0.000188   0.000325   0.001760   0.000049  -0.000144  -0.004637

              7          8          9         10         11         12
          -0.000410   0.000700  -0.002087  -0.000688  -0.000961   0.000162

             13         14         15
          -0.001503   0.000366   0.000985
 
 PREDICTED ENERGY CHANGE: -0.000001221
 
 INTERPOLATION DISTANCE: 4.6096006891
 
 *** SCFTOL TIGHTEN TO 0.500E-08 ***
 
 *** CDFTOL TIGHTEN TO 0.750E-05 ***


 COORDINATES OF OPTIMIZATION STEP 25 IN ANGSTROM

  NO.  ATOM        X              Y              Z        Z-ATOM   MASS   TYPE

    1  C         0.125817      -0.439276       0.067276       6    12.011  QM
    2  O         1.136119       0.232400      -0.123003       8    15.999  QM
    3  C        -1.253505       0.165555       0.018200       6    12.011  QM
    4  H        -1.114087       1.237797       0.232121       1     1.008  QM
    5  H        -1.651858       0.090645      -1.006561       1     1.008  QM
    6  H        -1.975401      -0.337871       0.682051       1     1.008  QM
    7  H         0.201304      -1.538302       0.289357       1     1.008  QM


 
 NEW SCF-ENERGY CALCULATED IN 9 CYCLES
 

 TOTAL ENERGY    =       -153.655063060

 ENERGY CHANGE =         -0.000001636
 ENERGY RATIO  =          1.339862962
 TRUST RADIUS  =          0.200000000
 
 BFGS DELTA*GAMMA: 0.168E-05
 
 BFGS DELTA*DE2*DELTA: 0.251E-05
 
 *** ENTERING OPTIMIZATION CYCLE: 26 ***
 

 PROJECTED CARTESIAN GRADIENTS IN A.U.

  NO.  ATOM        X             Y             Z

    1  C       -0.000829     -0.000107      0.000420
    2  O       -0.000652      0.001054     -0.000280
    3  C       -0.000649     -0.001573     -0.000035
    4  H        0.007532      0.000064     -0.002259
    5  H        0.000745      0.002573      0.003469
    6  H       -0.000685     -0.001261     -0.002335
    7  H        0.000105      0.000222      0.000911


 ACTIVE CARTESIAN GRADIENTS

              1          2          3          4          5          6
          -0.001002  -0.000146   0.000582  -0.001415   0.003414  -0.000203

              7          8          9         10         11         12
          -0.004360  -0.001793   0.000095   0.005235  -0.000328  -0.004494

             13         14         15
          -0.001317  -0.002822   0.000375


 FULL LOCAL GRADIENT

              1          2          3          4          5          6
          -0.009714  -0.000153  -0.000249  -0.000012   0.000063  -0.000142

              7          8          9         10         11         12
           0.000009   0.000058  -0.000053   0.000088   0.000367   0.000146

             13         14         15
           0.000326  -0.000170  -0.000231


 TANGENTIAL LOCAL GRADIENTS IN A.U.

              1          2          3          4          5          6
          -0.000153  -0.000249  -0.000012   0.000063  -0.000142   0.000009

              7          8          9         10         11         12
           0.000058  -0.000053   0.000088   0.000367   0.000146   0.000326

             13         14
          -0.000170  -0.000231

 COSANG =         0.657501759
 
 *** CONVERGED BY GRADIENT AND ENERGY CRITERIA ***
 *** AFTER 25 OPTIMIZATION CYCLES ***
 
 
 RMSQ FORCE :   0.0001830  MAXIMUM :   0.0003000  CONVERGED :YES
 MAX FORCE  :   0.0003673  MAXIMUM :   0.0004500  CONVERGED :YES
 RMSQ FORCE6:   0.0006034  MAXIMUM6:   0.0003000  CONVERGED : NO
 MAX FORCE6 :   0.0012963  MAXIMUM6:   0.0004500  CONVERGED : NO
 RMSQ DR    :   0.0015180  MAXIMUM :   0.0012000  CONVERGED : NO
 MAX DR     :   0.0046374  MAXIMUM :   0.0018000  CONVERGED : NO
 
 
 *** THE GEOMETRY IS OPTIMIZED ***
 
 
 INTERPOLATION DISTANCE: 4.6096006891


 RELAXED PRODUCT COORDINATES OF SADDLE STEP 2 IN ANGSTROM

  NO.  ATOM        X              Y              Z        Z-ATOM   MASS   TYPE

    1  C         0.125817      -0.439276       0.067276       6    12.011  QM
    2  O         1.136119       0.232400      -0.123003       8    15.999  QM
    3  C        -1.253505       0.165555       0.018200       6    12.011  QM
    4  H        -1.114087       1.237797       0.232121       1     1.008  QM
    5  H        -1.651858       0.090645      -1.006561       1     1.008  QM
    6  H        -1.975401      -0.337871       0.682051       1     1.008  QM
    7  H         0.201304      -1.538302       0.289357       1     1.008  QM


 NUMBER OF CONSTRAINED OPTIMIZATION CYCLES: 25
 
 RELAXED PRODUCT ENERGY = -153.655063059820
 
 ANGLE BETWEEN SUCCESSIVE SADDLE GRADIENTS: 99.789
 
 RMSQ FORCE :   0.0022747  MAXIMUM :   0.0003000  CONVERGED :NO 
 MAX FORCE  :   0.0067021  MAXIMUM :   0.0004500  CONVERGED :NO 


 UNRELAXED COORDINATES OF SADDLE STEP 3 IN ANGSTROM

  NO.  ATOM        X              Y              Z        Z-ATOM   MASS   TYPE

    1  C         0.119132      -0.438861       0.068623       6    12.011  QM
    2  O         1.135816       0.236853      -0.120172       8    15.999  QM
    3  C        -1.255091       0.157013       0.017125       6    12.011  QM
    4  H        -1.015231       1.237978       0.207089       1     1.008  QM
    5  H        -1.646217       0.137971      -0.967838       1     1.008  QM
    6  H        -1.981903      -0.356541       0.655361       1     1.008  QM
    7  H         0.203876      -1.534957       0.291020       1     1.008  QM


 UNRELAXED SCF-ENERGY CALCULATED IN 12 CYCLES
 
 UNRELAXED TOTAL SADDLE ENERGY = -153.650254739165
 
 
 
 
 ***************************************
 *** MOLECULAR GEOMETRY OPTIMIZATION ***
 ***************************************
 
 INTERPOLATION DISTANCE: 4.3760880217
 
 *** ACTIVE DEGREES OF FREEDOM: 15 ***
 
 *** ENTERING OPTIMIZATION CYCLE: 1 ***
 

 PROJECTED CARTESIAN GRADIENTS IN A.U.

  NO.  ATOM        X             Y             Z

    1  C       -0.009404      0.003648      0.005160
    2  O        0.013029      0.002751     -0.002538
    3  C       -0.015295     -0.012389     -0.010287
    4  H        0.020764      0.010730     -0.001754
    5  H        0.009916      0.009446      0.035872
    6  H        0.003292     -0.001884     -0.004878
    7  H       -0.000618      0.000921     -0.001433


 ACTIVE CARTESIAN GRADIENTS

              1          2          3          4          5          6
          -0.011370   0.004105   0.007713   0.012885   0.008056   0.003450

              7          8          9         10         11         12
          -0.023712  -0.015726  -0.018580   0.008012   0.007666  -0.022620

             13         14         15
           0.001909  -0.024808   0.003693


 FULL LOCAL GRADIENT

              1          2          3          4          5          6
          -0.035668   0.002979  -0.003825   0.018650   0.004766   0.002931

              7          8          9         10         11         12
          -0.010334  -0.007767  -0.019055  -0.011634   0.009479  -0.006927

             13         14         15
           0.007440  -0.018207   0.002339


 TANGENTIAL LOCAL GRADIENTS IN A.U.

              1          2          3          4          5          6
           0.002979  -0.003825   0.018650   0.004766   0.002931  -0.010334

              7          8          9         10         11         12
          -0.007767  -0.019055  -0.011634   0.009479  -0.006927   0.007440

             13         14
          -0.018207   0.002339
 
 RMSQ FORCE :   0.0106850  MAXIMUM :   0.0003000  CONVERGED : NO
 MAX FORCE  :   0.0190549  MAXIMUM :   0.0004500  CONVERGED : NO
 RMSQ FORCE6:   4.9893150  MAXIMUM6:   0.0003000  CONVERGED : NO
 MAX FORCE6 :   4.9809451  MAXIMUM6:   0.0004500  CONVERGED : NO
 


 HESSIAN EIGENVALUES


                1           2           3           4           5           6
             1.00000     1.00000     1.00000     1.00000     1.00000     1.00000
 


                7           8           9          10          11          12
             1.00000     1.00000     1.00000     1.00000     1.00000     1.00000
 


               13          14
             1.00000     1.00000
 


 LAMBDA FOR LMQA STEP: 0.00

  |TANGENTIAL STEP| =   0.039980  |PARALLEL STEP| =   0.000183


 STEP IN NORMAL COORDINATES

              1          2          3          4          5          6
           0.008257  -0.003800  -0.004091  -0.018197   0.003234  -0.002405

              7          8          9         10         11         12
           0.008130   0.008812   0.018975   0.011943  -0.009881   0.004626

             13         14         15
          -0.007990   0.017803  -0.002331

 DISPLACEMENT STEP IN ANGSTROM

  NO.  ATOM        X             Y             Z

    1  C        0.003614     -0.001768     -0.001407
    2  O       -0.008307      0.000208      0.000788
    3  C        0.006788      0.003513      0.005091
    4  H        0.003722     -0.005917     -0.003859
    5  H       -0.004725      0.000983     -0.012973
    6  H       -0.002843     -0.002176     -0.001194
    7  H        0.001034      0.000261      0.002170


 ACTIVE CARTESIAN DISPLACEMENT STEP

              1          2          3          4          5          6
           0.008257  -0.003800  -0.004091  -0.018197   0.003234  -0.002405

              7          8          9         10         11         12
           0.008130   0.008812   0.018975   0.011943  -0.009881   0.004626

             13         14         15
          -0.007990   0.017803  -0.002331
 
 PREDICTED ENERGY CHANGE: -0.000792651
 
 INTERPOLATION DISTANCE: 4.3760880217
 
 *** SCFTOL TIGHTEN TO 0.100E-06 ***
 
 *** CDFTOL TIGHTEN TO 0.750E-04 ***


 COORDINATES OF OPTIMIZATION STEP 1 IN ANGSTROM

  NO.  ATOM        X              Y              Z        Z-ATOM   MASS   TYPE

    1  C         0.122746      -0.440629       0.067216       6    12.011  QM
    2  O         1.127509       0.237061      -0.119384       8    15.999  QM
    3  C        -1.248303       0.160526       0.022216       6    12.011  QM
    4  H        -1.011509       1.232061       0.203230       1     1.008  QM
    5  H        -1.650942       0.138954      -0.980811       1     1.008  QM
    6  H        -1.984746      -0.358717       0.654167       1     1.008  QM
    7  H         0.204910      -1.534696       0.293190       1     1.008  QM


 
 NEW SCF-ENERGY CALCULATED IN 11 CYCLES
 

 TOTAL ENERGY    =       -153.651292149

 ENERGY CHANGE =         -0.001037409
 ENERGY RATIO  =          1.308785302
 TRUST RADIUS  =          0.200000000
 
 BFGS DELTA*GAMMA: 0.110E-02
 
 BFGS DELTA*DE2*DELTA: 0.160E-02
 
 *** ENTERING OPTIMIZATION CYCLE: 2 ***
 

 PROJECTED CARTESIAN GRADIENTS IN A.U.

  NO.  ATOM        X             Y             Z

    1  C        0.000854      0.007367      0.001339
    2  O       -0.001250     -0.002275     -0.000120
    3  C       -0.005764     -0.007253     -0.003121
    4  H        0.018174      0.004137     -0.006290
    5  H        0.004370      0.006988      0.019135
    6  H        0.000046     -0.004744     -0.005765
    7  H       -0.000659      0.002286     -0.000450


 ACTIVE CARTESIAN GRADIENTS

              1          2          3          4          5          6
           0.001033   0.008739   0.002711  -0.001306   0.005501   0.002143

              7          8          9         10         11         12
          -0.013699  -0.008194  -0.004984   0.011525   0.002527  -0.017431

             13         14         15
          -0.000315  -0.013665   0.003303


 FULL LOCAL GRADIENT

              1          2          3          4          5          6
          -0.027696   0.008799   0.001868   0.000538   0.000984   0.001667

              7          8          9         10         11         12
          -0.004302  -0.003148  -0.005163  -0.002392   0.003945  -0.004725

             13         14         15
           0.004094  -0.008325   0.002237


 TANGENTIAL LOCAL GRADIENTS IN A.U.

              1          2          3          4          5          6
           0.008799   0.001868   0.000538   0.000984   0.001667  -0.004302

              7          8          9         10         11         12
          -0.003148  -0.005163  -0.002392   0.003945  -0.004725   0.004094

             13         14
          -0.008325   0.002237

 COSANG =         0.741250224
 
 RMSQ FORCE :   0.0044296  MAXIMUM :   0.0003000  CONVERGED : NO
 MAX FORCE  :   0.0087992  MAXIMUM :   0.0004500  CONVERGED : NO
 RMSQ FORCE6:   4.4681749  MAXIMUM6:   0.0003000  CONVERGED : NO
 MAX FORCE6 :   4.4642681  MAXIMUM6:   0.0004500  CONVERGED : NO
 RMSQ DR    :   0.0103228  MAXIMUM :   0.0012000  CONVERGED : NO
 MAX DR     :   0.0189751  MAXIMUM :   0.0018000  CONVERGED : NO
 


 HESSIAN EIGENVALUES


                1           2           3           4           5           6
             0.54745     1.00000     1.00000     1.00000     1.00000     1.00000
 


                7           8           9          10          11          12
             1.00000     1.00000     1.00000     1.00000     1.00000     1.00000
 


               13          14
             1.00000     1.25232
 


 LAMBDA FOR LMQA STEP: 0.00

  |TANGENTIAL STEP| =   0.029307  |PARALLEL STEP| =   0.000098


 STEP IN NORMAL COORDINATES

              1          2          3          4          5          6
          -0.003672  -0.012899  -0.000496  -0.006984   0.005194  -0.002360

              7          8          9         10         11         12
           0.003649   0.005523   0.010680   0.007604  -0.007722   0.005765

             13         14         15
          -0.007641   0.014742  -0.003637

 DISPLACEMENT STEP IN ANGSTROM

  NO.  ATOM        X             Y             Z

    1  C       -0.001606     -0.005736      0.000239
    2  O       -0.001957      0.003647     -0.000411
    3  C        0.004053      0.002674      0.002804
    4  H        0.003170     -0.004365     -0.001219
    5  H       -0.003553      0.001507     -0.009981
    6  H       -0.001712     -0.000237      0.000027
    7  H        0.001446     -0.000867      0.002306


 ACTIVE CARTESIAN DISPLACEMENT STEP

              1          2          3          4          5          6
          -0.003672  -0.012899  -0.000496  -0.006984   0.005194  -0.002360

              7          8          9         10         11         12
           0.003649   0.005523   0.010680   0.007604  -0.007722   0.005765

             13         14         15
          -0.007641   0.014742  -0.003637
 
 PREDICTED ENERGY CHANGE: -0.000237538
 
 INTERPOLATION DISTANCE: 4.3760880217
 
 *** SCFTOL TIGHTEN TO 0.750E-07 ***
 
 *** CDFTOL TIGHTEN TO 0.500E-04 ***


 COORDINATES OF OPTIMIZATION STEP 2 IN ANGSTROM

  NO.  ATOM        X              Y              Z        Z-ATOM   MASS   TYPE

    1  C         0.121140      -0.446365       0.067455       6    12.011  QM
    2  O         1.125552       0.240707      -0.119795       8    15.999  QM
    3  C        -1.244250       0.163200       0.025020       6    12.011  QM
    4  H        -1.008339       1.227697       0.202011       1     1.008  QM
    5  H        -1.654495       0.140461      -0.990792       1     1.008  QM
    6  H        -1.986459      -0.358954       0.654194       1     1.008  QM
    7  H         0.206356      -1.535563       0.295496       1     1.008  QM


 
 NEW SCF-ENERGY CALCULATED IN 10 CYCLES
 

 TOTAL ENERGY    =       -153.651524833

 ENERGY CHANGE =         -0.000232685
 ENERGY RATIO  =          0.979570467
 TRUST RADIUS  =          0.200000000
 
 BFGS DELTA*GAMMA: 0.485E-03
 
 BFGS DELTA*DE2*DELTA: 0.479E-03
 
 *** ENTERING OPTIMIZATION CYCLE: 3 ***
 

 PROJECTED CARTESIAN GRADIENTS IN A.U.

  NO.  ATOM        X             Y             Z

    1  C       -0.005745     -0.001307      0.001868
    2  O        0.001483      0.003142     -0.000924
    3  C       -0.000049     -0.002926      0.001075
    4  H        0.016030     -0.000496     -0.008926
    5  H        0.000798      0.005329      0.008579
    6  H       -0.001897     -0.006740     -0.006088
    7  H       -0.000838      0.004002     -0.000042


 ACTIVE CARTESIAN GRADIENTS

              1          2          3          4          5          6
          -0.006956  -0.001683   0.002488  -0.001291   0.005360   0.000989

              7          8          9         10         11         12
          -0.007108  -0.002900   0.003269   0.013737  -0.001319  -0.014046

             13         14         15
          -0.001324  -0.006552   0.003512


 FULL LOCAL GRADIENT

              1          2          3          4          5          6
          -0.022859  -0.002631  -0.003390   0.003638  -0.001587   0.000388

              7          8          9         10         11         12
           0.001033   0.000556   0.003195   0.003010  -0.000114  -0.003007

             13         14         15
           0.002422  -0.001978   0.002614


 TANGENTIAL LOCAL GRADIENTS IN A.U.

              1          2          3          4          5          6
          -0.002631  -0.003390   0.003638  -0.001587   0.000388   0.001033

              7          8          9         10         11         12
           0.000556   0.003195   0.003010  -0.000114  -0.003007   0.002422

             13         14
          -0.001978   0.002614

 COSANG =        -0.082965173
 
 RMSQ FORCE :   0.0023999  MAXIMUM :   0.0003000  CONVERGED : NO
 MAX FORCE  :   0.0036380  MAXIMUM :   0.0004500  CONVERGED : NO
 RMSQ FORCE6:   3.8711263  MAXIMUM6:   0.0003000  CONVERGED : NO
 MAX FORCE6 :   3.8701722  MAXIMUM6:   0.0004500  CONVERGED : NO
 RMSQ DR    :   0.0075671  MAXIMUM :   0.0012000  CONVERGED : NO
 MAX DR     :   0.0147416  MAXIMUM :   0.0018000  CONVERGED : NO
 


 HESSIAN EIGENVALUES


                1           2           3           4           5           6
             0.42494     0.99998     1.00000     1.00000     1.00000     1.00000
 


                7           8           9          10          11          12
             1.00000     1.00000     1.00000     1.00000     1.00000     1.00000
 


               13          14
             1.14379     1.42459
 


 LAMBDA FOR LMQA STEP: 0.00

  |TANGENTIAL STEP| =   0.009710  |PARALLEL STEP| =   0.000011


 STEP IN NORMAL COORDINATES

              1          2          3          4          5          6
           0.004004  -0.000355  -0.000158  -0.002834   0.002645  -0.000675

              7          8          9         10         11         12
          -0.002333  -0.000722  -0.001539   0.000065  -0.001214   0.003411

             13         14         15
          -0.003662   0.004205  -0.003175

 DISPLACEMENT STEP IN ANGSTROM

  NO.  ATOM        X             Y             Z

    1  C        0.001750     -0.000194     -0.000067
    2  O       -0.001789      0.000064      0.000042
    3  C       -0.000227     -0.000027     -0.000412
    4  H        0.001355     -0.000502      0.001462
    5  H       -0.000641      0.001217     -0.002139
    6  H        0.000077      0.001561      0.000875
    7  H        0.001081     -0.001772      0.001289


 ACTIVE CARTESIAN DISPLACEMENT STEP

              1          2          3          4          5          6
           0.004004  -0.000355  -0.000158  -0.002834   0.002645  -0.000675

              7          8          9         10         11         12
          -0.002333  -0.000722  -0.001539   0.000065  -0.001214   0.003411

             13         14         15
          -0.003662   0.004205  -0.003175
 
 PREDICTED ENERGY CHANGE: -0.000037925
 
 INTERPOLATION DISTANCE: 4.3760880217
 
 *** SCFTOL TIGHTEN TO 0.250E-07 ***
 
 *** CDFTOL TIGHTEN TO 0.100E-04 ***


 COORDINATES OF OPTIMIZATION STEP 3 IN ANGSTROM

  NO.  ATOM        X              Y              Z        Z-ATOM   MASS   TYPE

    1  C         0.122890      -0.446559       0.067388       6    12.011  QM
    2  O         1.123763       0.240772      -0.119753       8    15.999  QM
    3  C        -1.244477       0.163173       0.024608       6    12.011  QM
    4  H        -1.006984       1.227195       0.203473       1     1.008  QM
    5  H        -1.655135       0.141678      -0.992931       1     1.008  QM
    6  H        -1.986382      -0.357392       0.655069       1     1.008  QM
    7  H         0.207437      -1.537335       0.296784       1     1.008  QM


 
 NEW SCF-ENERGY CALCULATED IN 11 CYCLES
 

 TOTAL ENERGY    =       -153.651584294

 ENERGY CHANGE =         -0.000059461
 ENERGY RATIO  =          1.567844381
 TRUST RADIUS  =          0.200000000
 
 BFGS DELTA*GAMMA: 0.327E-04
 
 BFGS DELTA*DE2*DELTA: 0.763E-04
 
 *** ENTERING OPTIMIZATION CYCLE: 4 ***
 

 PROJECTED CARTESIAN GRADIENTS IN A.U.

  NO.  ATOM        X             Y             Z

    1  C       -0.001711      0.001070      0.001118
    2  O       -0.001763      0.001107     -0.000337
    3  C       -0.000287     -0.002784      0.001463
    4  H        0.016132     -0.000417     -0.008904
    5  H        0.000483      0.005281      0.007304
    6  H       -0.001818     -0.006515     -0.006130
    7  H       -0.000876      0.003159      0.000163


 ACTIVE CARTESIAN GRADIENTS

              1          2          3          4          5          6
          -0.002071   0.001225   0.001711  -0.003519   0.005314   0.000991

              7          8          9         10         11         12
          -0.007255  -0.002624   0.003983   0.013568  -0.001046  -0.013313

             13         14         15
          -0.001923  -0.005706   0.003260


 FULL LOCAL GRADIENT

              1          2          3          4          5          6
          -0.022151   0.000927  -0.000540  -0.000450  -0.000935   0.000424

              7          8          9         10         11         12
           0.000590   0.000759   0.003905   0.003048   0.000132  -0.002528

             13         14         15
           0.001703  -0.001237   0.002374


 TANGENTIAL LOCAL GRADIENTS IN A.U.

              1          2          3          4          5          6
           0.000927  -0.000540  -0.000450  -0.000935   0.000424   0.000590

              7          8          9         10         11         12
           0.000759   0.003905   0.003048   0.000132  -0.002528   0.001703

             13         14
          -0.001237   0.002374

 COSANG =         0.709865957
 
 RMSQ FORCE :   0.0017797  MAXIMUM :   0.0003000  CONVERGED : NO
 MAX FORCE  :   0.0039045  MAXIMUM :   0.0004500  CONVERGED : NO
 RMSQ FORCE6:   3.1611548  MAXIMUM6:   0.0003000  CONVERGED : NO
 MAX FORCE6 :   3.1598162  MAXIMUM6:   0.0004500  CONVERGED : NO
 RMSQ DR    :   0.0025072  MAXIMUM :   0.0012000  CONVERGED : NO
 MAX DR     :   0.0042046  MAXIMUM :   0.0018000  CONVERGED : NO
 


 HESSIAN EIGENVALUES


                1           2           3           4           5           6
             0.18518     0.70072     1.00000     1.00000     1.00000     1.00000
 


                7           8           9          10          11          12
             1.00000     1.00000     1.00000     1.00000     1.00000     1.00007
 


               13          14
             1.00826     2.26185
 


 LAMBDA FOR LMQA STEP: 0.00

  |TANGENTIAL STEP| =   0.027193  |PARALLEL STEP| =   0.000084


 STEP IN NORMAL COORDINATES

              1          2          3          4          5          6
           0.005600  -0.004316   0.000775  -0.004765   0.007993  -0.001994

              7          8          9         10         11         12
          -0.007807  -0.003800  -0.008651  -0.001350  -0.003596   0.010243

             13         14         15
          -0.010204   0.010970  -0.010196

 DISPLACEMENT STEP IN ANGSTROM

  NO.  ATOM        X             Y             Z

    1  C        0.002447     -0.001980      0.000386
    2  O       -0.002808      0.001506     -0.000324
    3  C       -0.001041     -0.000610     -0.002310
    4  H        0.003598     -0.001180      0.005502
    5  H       -0.001356      0.003888     -0.004768
    6  H        0.000468      0.005418      0.003282
    7  H        0.003621     -0.005186      0.003915


 ACTIVE CARTESIAN DISPLACEMENT STEP

              1          2          3          4          5          6
           0.005600  -0.004316   0.000775  -0.004765   0.007993  -0.001994

              7          8          9         10         11         12
          -0.007807  -0.003800  -0.008651  -0.001350  -0.003596   0.010243

             13         14         15
          -0.010204   0.010970  -0.010196
 
 PREDICTED ENERGY CHANGE: -0.000075655
 
 INTERPOLATION DISTANCE: 4.3760880217


 COORDINATES OF OPTIMIZATION STEP 4 IN ANGSTROM

  NO.  ATOM        X              Y              Z        Z-ATOM   MASS   TYPE

    1  C         0.125337      -0.448539       0.067774       6    12.011  QM
    2  O         1.120955       0.242278      -0.120077       8    15.999  QM
    3  C        -1.245518       0.162564       0.022298       6    12.011  QM
    4  H        -1.003386       1.226015       0.208975       1     1.008  QM
    5  H        -1.656491       0.145566      -0.997699       1     1.008  QM
    6  H        -1.985914      -0.351975       0.658351       1     1.008  QM
    7  H         0.211058      -1.542521       0.300699       1     1.008  QM


 
 NEW SCF-ENERGY CALCULATED IN 12 CYCLES
 

 TOTAL ENERGY    =       -153.651695963

 ENERGY CHANGE =         -0.000111669
 ENERGY RATIO  =          1.476041675
 TRUST RADIUS  =          0.200000000
 
 BFGS DELTA*GAMMA: 0.831E-04
 
 BFGS DELTA*DE2*DELTA: 0.155E-03
 
 *** ENTERING OPTIMIZATION CYCLE: 5 ***
 

 PROJECTED CARTESIAN GRADIENTS IN A.U.

  NO.  ATOM        X             Y             Z

    1  C        0.002185      0.002975      0.000668
    2  O       -0.004280     -0.000386      0.000060
    3  C       -0.001345     -0.002936      0.001515
    4  H        0.016482      0.000610     -0.008113
    5  H        0.000091      0.005467      0.005535
    6  H       -0.001450     -0.005656     -0.005756
    7  H       -0.000972      0.000981      0.000558


 ACTIVE CARTESIAN GRADIENTS

              1          2          3          4          5          6
           0.002647   0.003576   0.001323  -0.004793   0.006223   0.001056

              7          8          9         10         11         12
          -0.008153  -0.002801   0.004115   0.012823   0.000264  -0.011769

             13         14         15
          -0.003101  -0.004286   0.002552


 FULL LOCAL GRADIENT

              1          2          3          4          5          6
          -0.021242   0.003926   0.002442  -0.003633   0.000657   0.000471

              7          8          9         10         11         12
           0.000077   0.000831   0.003993   0.001936   0.001429  -0.001160

             13         14         15
           0.000355   0.000083   0.001652


 TANGENTIAL LOCAL GRADIENTS IN A.U.

              1          2          3          4          5          6
           0.003926   0.002442  -0.003633   0.000657   0.000471   0.000077

              7          8          9         10         11         12
           0.000831   0.003993   0.001936   0.001429  -0.001160   0.000355

             13         14
           0.000083   0.001652

 COSANG =         0.634898313
 
 RMSQ FORCE :   0.0021022  MAXIMUM :   0.0003000  CONVERGED : NO
 MAX FORCE  :   0.0039934  MAXIMUM :   0.0004500  CONVERGED : NO
 RMSQ FORCE6:   2.2351314  MAXIMUM6:   0.0003000  CONVERGED : NO
 MAX FORCE6 :   2.2342933  MAXIMUM6:   0.0004500  CONVERGED : NO
 RMSQ DR    :   0.0070213  MAXIMUM :   0.0012000  CONVERGED : NO
 MAX DR     :   0.0109699  MAXIMUM :   0.0018000  CONVERGED : NO
 


 HESSIAN EIGENVALUES


                1           2           3           4           5           6
             0.09320     0.63317     1.00000     1.00000     1.00000     1.00000
 


                7           8           9          10          11          12
             1.00000     1.00000     1.00000     1.00000     1.00004     1.00179
 


               13          14
             1.04105     2.57063
 


 LAMBDA FOR LMQA STEP: 0.00

  |TANGENTIAL STEP| =   0.032765  |PARALLEL STEP| =   0.000123


 STEP IN NORMAL COORDINATES

              1          2          3          4          5          6
           0.002711  -0.006849   0.001271  -0.004712   0.008493  -0.002591

              7          8          9         10         11         12
          -0.009424  -0.005479  -0.013581  -0.002235  -0.006254   0.011832

             13         14         15
          -0.011364   0.011596  -0.012871

 DISPLACEMENT STEP IN ANGSTROM

  NO.  ATOM        X             Y             Z

    1  C        0.001184     -0.003087      0.000661
    2  O       -0.002266      0.002363     -0.000575
    3  C       -0.000981     -0.000952     -0.003582
    4  H        0.003885     -0.002063      0.007350
    5  H       -0.001121      0.004935     -0.004240
    6  H        0.000564      0.007025      0.004386
    7  H        0.004996     -0.005370      0.004884


 ACTIVE CARTESIAN DISPLACEMENT STEP

              1          2          3          4          5          6
           0.002711  -0.006849   0.001271  -0.004712   0.008493  -0.002591

              7          8          9         10         11         12
          -0.009424  -0.005479  -0.013581  -0.002235  -0.006254   0.011832

             13         14         15
          -0.011364   0.011596  -0.012871
 
 PREDICTED ENERGY CHANGE: -0.000060344
 
 INTERPOLATION DISTANCE: 4.3760880217


 COORDINATES OF OPTIMIZATION STEP 5 IN ANGSTROM

  NO.  ATOM        X              Y              Z        Z-ATOM   MASS   TYPE

    1  C         0.126521      -0.451625       0.068434       6    12.011  QM
    2  O         1.118689       0.244641      -0.120652       8    15.999  QM
    3  C        -1.246499       0.161611       0.018716       6    12.011  QM
    4  H        -0.999501       1.223952       0.216325       1     1.008  QM
    5  H        -1.657612       0.150501      -1.001939       1     1.008  QM
    6  H        -1.985350      -0.344950       0.662736       1     1.008  QM
    7  H         0.216054      -1.547890       0.305583       1     1.008  QM


 
 NEW SCF-ENERGY CALCULATED IN 10 CYCLES
 

 TOTAL ENERGY    =       -153.651778574

 ENERGY CHANGE =         -0.000082611
 ENERGY RATIO  =          1.369004310
 TRUST RADIUS  =          0.200000000
 
 BFGS DELTA*GAMMA: 0.820E-04
 
 BFGS DELTA*DE2*DELTA: 0.126E-03
 
 *** ENTERING OPTIMIZATION CYCLE: 6 ***
 

 PROJECTED CARTESIAN GRADIENTS IN A.U.

  NO.  ATOM        X             Y             Z

    1  C        0.002427      0.002458      0.001116
    2  O       -0.003810      0.000205     -0.000159
    3  C       -0.002286     -0.003151      0.000699
    4  H        0.016744      0.001679     -0.006728
    5  H        0.000010      0.005793      0.004976
    6  H       -0.001151     -0.004789     -0.004733
    7  H       -0.000912     -0.001104      0.000850


 ACTIVE CARTESIAN GRADIENTS

              1          2          3          4          5          6
           0.002941   0.002970   0.001936  -0.003981   0.007540   0.001258

              7          8          9         10         11         12
          -0.009089  -0.003132   0.002704   0.011894   0.001581  -0.010593

             13         14         15
          -0.003824  -0.003299   0.001647


 FULL LOCAL GRADIENT

              1          2          3          4          5          6
          -0.020734   0.003409   0.003093  -0.002923   0.001748   0.000582

              7          8          9         10         11         12
           0.000151   0.000929   0.002503   0.000305   0.002740   0.000048

             13         14         15
          -0.000476   0.001050   0.000707


 TANGENTIAL LOCAL GRADIENTS IN A.U.

              1          2          3          4          5          6
           0.003409   0.003093  -0.002923   0.001748   0.000582   0.000151

              7          8          9         10         11         12
           0.000929   0.002503   0.000305   0.002740   0.000048  -0.000476

             13         14
           0.001050   0.000707

 COSANG =         0.888889925
 
 RMSQ FORCE :   0.0018843  MAXIMUM :   0.0003000  CONVERGED : NO
 MAX FORCE  :   0.0034090  MAXIMUM :   0.0004500  CONVERGED : NO
 RMSQ FORCE6:   0.0041050  MAXIMUM6:   0.0003000  CONVERGED : NO
 MAX FORCE6 :   0.0074093  MAXIMUM6:   0.0004500  CONVERGED : NO
 RMSQ DR    :   0.0084600  MAXIMUM :   0.0012000  CONVERGED : NO
 MAX DR     :   0.0135808  MAXIMUM :   0.0018000  CONVERGED : NO
 


 HESSIAN EIGENVALUES


                1           2           3           4           5           6
             0.07007     0.59643     0.99990     1.00000     1.00000     1.00000
 


                7           8           9          10          11          12
             1.00000     1.00000     1.00000     1.00003     1.00096     1.00360
 


               13          14
             1.09398     2.23071
 


 LAMBDA FOR LMQA STEP: 0.00

  |TANGENTIAL STEP| =   0.019198  |PARALLEL STEP| =   0.000042


 STEP IN NORMAL COORDINATES

              1          2          3          4          5          6
          -0.001017  -0.004362   0.000263  -0.002798   0.002899  -0.002034

              7          8          9         10         11         12
          -0.005042  -0.003974  -0.009574  -0.001481  -0.006446   0.006202

             13         14         15
          -0.005620   0.004900  -0.007573

 DISPLACEMENT STEP IN ANGSTROM

  NO.  ATOM        X             Y             Z

    1  C       -0.000444     -0.001940      0.000238
    2  O       -0.000867      0.001376     -0.000343
    3  C       -0.000107     -0.000706     -0.002412
    4  H        0.001687     -0.002199      0.004551
    5  H       -0.000163      0.003041     -0.001227
    6  H        0.000286      0.004473      0.002513
    7  H        0.003545     -0.001658      0.003035


 ACTIVE CARTESIAN DISPLACEMENT STEP

              1          2          3          4          5          6
          -0.001017  -0.004362   0.000263  -0.002798   0.002899  -0.002034

              7          8          9         10         11         12
          -0.005042  -0.003974  -0.009574  -0.001481  -0.006446   0.006202

             13         14         15
          -0.005620   0.004900  -0.007573
 
 PREDICTED ENERGY CHANGE: -0.000026173
 
 INTERPOLATION DISTANCE: 4.3760880217


 COORDINATES OF OPTIMIZATION STEP 6 IN ANGSTROM

  NO.  ATOM        X              Y              Z        Z-ATOM   MASS   TYPE

    1  C         0.126077      -0.453566       0.068673       6    12.011  QM
    2  O         1.117823       0.246016      -0.120995       8    15.999  QM
    3  C        -1.246605       0.160905       0.016304       6    12.011  QM
    4  H        -0.997814       1.221753       0.220876       1     1.008  QM
    5  H        -1.657775       0.153542      -1.003166       1     1.008  QM
    6  H        -1.985064      -0.340477       0.665249       1     1.008  QM
    7  H         0.219599      -1.549548       0.308617       1     1.008  QM


 
 NEW SCF-ENERGY CALCULATED IN 11 CYCLES
 

 TOTAL ENERGY    =       -153.651816507

 ENERGY CHANGE =         -0.000037933
 ENERGY RATIO  =          1.449293523
 TRUST RADIUS  =          0.200000000
 
 BFGS DELTA*GAMMA: 0.310E-04
 
 BFGS DELTA*DE2*DELTA: 0.542E-04
 
 *** ENTERING OPTIMIZATION CYCLE: 7 ***
 

 PROJECTED CARTESIAN GRADIENTS IN A.U.

  NO.  ATOM        X             Y             Z

    1  C        0.000493      0.000929      0.001728
    2  O       -0.002217      0.001526     -0.000530
    3  C       -0.002322     -0.003170     -0.000234
    4  H        0.016654      0.001745     -0.005814
    5  H        0.000221      0.005955      0.005690
    6  H       -0.001058     -0.004376     -0.003844
    7  H       -0.000670     -0.001667      0.000924


 ACTIVE CARTESIAN GRADIENTS

              1          2          3          4          5          6
           0.000597   0.001112   0.002641  -0.002856   0.008087   0.001470

              7          8          9         10         11         12
          -0.009333  -0.003211   0.001034   0.011343   0.001699  -0.010392

             13         14         15
          -0.003718  -0.003296   0.001147


 FULL LOCAL GRADIENT

              1          2          3          4          5          6
          -0.020665   0.001199   0.002065  -0.000799   0.001605   0.000718

              7          8          9         10         11         12
           0.000565   0.001063   0.000774  -0.000562   0.002835   0.000304

             13         14         15
          -0.000403   0.001067   0.000174


 TANGENTIAL LOCAL GRADIENTS IN A.U.

              1          2          3          4          5          6
           0.001199   0.002065  -0.000799   0.001605   0.000718   0.000565

              7          8          9         10         11         12
           0.001063   0.000774  -0.000562   0.002835   0.000304  -0.000403

             13         14
           0.001067   0.000174

 COSANG =         0.864123223
 
 RMSQ FORCE :   0.0012322  MAXIMUM :   0.0003000  CONVERGED : NO
 MAX FORCE  :   0.0028352  MAXIMUM :   0.0004500  CONVERGED : NO
 RMSQ FORCE6:   0.0016167  MAXIMUM6:   0.0003000  CONVERGED : NO
 MAX FORCE6 :   0.0027939  MAXIMUM6:   0.0004500  CONVERGED : NO
 RMSQ DR    :   0.0049568  MAXIMUM :   0.0012000  CONVERGED : NO
 MAX DR     :   0.0095741  MAXIMUM :   0.0018000  CONVERGED : NO
 


 HESSIAN EIGENVALUES


                1           2           3           4           5           6
             0.06287     0.50656     0.85612     1.00000     1.00000     1.00000
 


                7           8           9          10          11          12
             1.00000     1.00000     1.00003     1.00006     1.00058     1.00215
 


               13          14
             1.01728     2.09833
 


 LAMBDA FOR LMQA STEP: 0.00

  |TANGENTIAL STEP| =   0.014299  |PARALLEL STEP| =   0.000023


 STEP IN NORMAL COORDINATES

              1          2          3          4          5          6
          -0.002521  -0.002505  -0.000873  -0.002287  -0.000766  -0.002403

              7          8          9         10         11         12
          -0.002812  -0.003768  -0.006985  -0.000846  -0.007762   0.003580

             13         14         15
          -0.002945   0.001400  -0.004917

 DISPLACEMENT STEP IN ANGSTROM

  NO.  ATOM        X             Y             Z

    1  C       -0.001101     -0.001096     -0.000223
    2  O       -0.000399      0.000582     -0.000157
    3  C        0.000387     -0.000695     -0.001565
    4  H        0.000486     -0.002639      0.003117
    5  H        0.000362      0.002263      0.000095
    6  H        0.000109      0.003425      0.001239
    7  H        0.003094      0.000813      0.002343


 ACTIVE CARTESIAN DISPLACEMENT STEP

              1          2          3          4          5          6
          -0.002521  -0.002505  -0.000873  -0.002287  -0.000766  -0.002403

              7          8          9         10         11         12
          -0.002812  -0.003768  -0.006985  -0.000846  -0.007762   0.003580

             13         14         15
          -0.002945   0.001400  -0.004917
 
 PREDICTED ENERGY CHANGE: -0.000018735
 
 INTERPOLATION DISTANCE: 4.3760880217


 COORDINATES OF OPTIMIZATION STEP 7 IN ANGSTROM

  NO.  ATOM        X              Y              Z        Z-ATOM   MASS   TYPE

    1  C         0.124976      -0.454662       0.068450       6    12.011  QM
    2  O         1.117424       0.246599      -0.121152       8    15.999  QM
    3  C        -1.246218       0.160210       0.014739       6    12.011  QM
    4  H        -0.997328       1.219114       0.223994       1     1.008  QM
    5  H        -1.657413       0.155805      -1.003070       1     1.008  QM
    6  H        -1.984955      -0.337052       0.666488       1     1.008  QM
    7  H         0.222693      -1.548735       0.310961       1     1.008  QM


 
 NEW SCF-ENERGY CALCULATED IN 11 CYCLES
 

 TOTAL ENERGY    =       -153.651842992

 ENERGY CHANGE =         -0.000026485
 ENERGY RATIO  =          1.413652554
 TRUST RADIUS  =          0.200000000
 
 BFGS DELTA*GAMMA: 0.230E-04
 
 BFGS DELTA*DE2*DELTA: 0.384E-04
 
 *** ENTERING OPTIMIZATION CYCLE: 8 ***
 

 PROJECTED CARTESIAN GRADIENTS IN A.U.

  NO.  ATOM        X             Y             Z

    1  C       -0.001832     -0.000516      0.002134
    2  O       -0.000732      0.002698     -0.000803
    3  C       -0.001856     -0.003122     -0.000929
    4  H        0.016334      0.001110     -0.005324
    5  H        0.000539      0.005987      0.006724
    6  H       -0.000935     -0.004021     -0.003283
    7  H       -0.000289     -0.001268      0.000921


 ACTIVE CARTESIAN GRADIENTS

              1          2          3          4          5          6
          -0.002221  -0.000657   0.003046  -0.002117   0.008008   0.001644

              7          8          9         10         11         12
          -0.009224  -0.003218  -0.000264   0.010964   0.000931  -0.010494

             13         14         15
          -0.003301  -0.003785   0.000947


 FULL LOCAL GRADIENT

              1          2          3          4          5          6
          -0.020665  -0.001047   0.000498   0.001106   0.000836   0.000844

              7          8          9         10         11         12
           0.000934   0.001099  -0.000562  -0.000952   0.002022   0.000186

             13         14         15
          -0.000009   0.000576  -0.000050


 TANGENTIAL LOCAL GRADIENTS IN A.U.

              1          2          3          4          5          6
          -0.001047   0.000498   0.001106   0.000836   0.000844   0.000934

              7          8          9         10         11         12
           0.001099  -0.000562  -0.000952   0.002022   0.000186  -0.000009

             13         14
           0.000576  -0.000050

 COSANG =         0.571763216
 
 RMSQ FORCE :   0.0009158  MAXIMUM :   0.0003000  CONVERGED : NO
 MAX FORCE  :   0.0020220  MAXIMUM :   0.0004500  CONVERGED : NO
 RMSQ FORCE6:   0.0010387  MAXIMUM6:   0.0003000  CONVERGED : NO
 MAX FORCE6 :   0.0015892  MAXIMUM6:   0.0004500  CONVERGED : NO
 RMSQ DR    :   0.0036920  MAXIMUM :   0.0012000  CONVERGED : NO
 MAX DR     :   0.0077617  MAXIMUM :   0.0018000  CONVERGED : NO
 


 HESSIAN EIGENVALUES


                1           2           3           4           5           6
             0.05930     0.32786     0.68731     0.99999     1.00000     1.00000
 


                7           8           9          10          11          12
             1.00000     1.00000     1.00004     1.00034     1.00113     1.00264
 


               13          14
             1.03256     2.51750
 


 LAMBDA FOR LMQA STEP: 0.00

  |TANGENTIAL STEP| =   0.010781  |PARALLEL STEP| =   0.000013


 STEP IN NORMAL COORDINATES

              1          2          3          4          5          6
          -0.002033  -0.000439  -0.001702  -0.001678  -0.003055  -0.002786

              7          8          9         10         11         12
          -0.001049  -0.003339  -0.003531   0.000054  -0.007303   0.001622

             13         14         15
          -0.001250  -0.000529  -0.002563

 DISPLACEMENT STEP IN ANGSTROM

  NO.  ATOM        X             Y             Z

    1  C       -0.000887     -0.000177     -0.000590
    2  O       -0.000256     -0.000220      0.000001
    3  C        0.000465     -0.000635     -0.000535
    4  H       -0.000268     -0.002394      0.001709
    5  H        0.000539      0.001569      0.000435
    6  H       -0.000152      0.002226      0.000019
    7  H        0.002361      0.002279      0.001718


 ACTIVE CARTESIAN DISPLACEMENT STEP

              1          2          3          4          5          6
          -0.002033  -0.000439  -0.001702  -0.001678  -0.003055  -0.002786

              7          8          9         10         11         12
          -0.001049  -0.003339  -0.003531   0.000054  -0.007303   0.001622

             13         14         15
          -0.001250  -0.000529  -0.002563
 
 PREDICTED ENERGY CHANGE: -0.000011884
 
 INTERPOLATION DISTANCE: 4.3760880217


 COORDINATES OF OPTIMIZATION STEP 8 IN ANGSTROM

  NO.  ATOM        X              Y              Z        Z-ATOM   MASS   TYPE

    1  C         0.124089      -0.454839       0.067860       6    12.011  QM
    2  O         1.117168       0.246378      -0.121152       8    15.999  QM
    3  C        -1.245753       0.159576       0.014203       6    12.011  QM
    4  H        -0.997596       1.216720       0.225703       1     1.008  QM
    5  H        -1.656874       0.157374      -1.002636       1     1.008  QM
    6  H        -1.985107      -0.334827       0.666508       1     1.008  QM
    7  H         0.225054      -1.546456       0.312679       1     1.008  QM


 
 NEW SCF-ENERGY CALCULATED IN 9 CYCLES
 

 TOTAL ENERGY    =       -153.651859815

 ENERGY CHANGE =         -0.000016823
 ENERGY RATIO  =          1.415569328
 TRUST RADIUS  =          0.200000000
 
 BFGS DELTA*GAMMA: 0.144E-04
 
 BFGS DELTA*DE2*DELTA: 0.243E-04
 
 *** ENTERING OPTIMIZATION CYCLE: 9 ***
 

 PROJECTED CARTESIAN GRADIENTS IN A.U.

  NO.  ATOM        X             Y             Z

    1  C       -0.002946     -0.000922      0.002048
    2  O       -0.000367      0.002953     -0.000776
    3  C       -0.001299     -0.003122     -0.001065
    4  H        0.015980      0.000238     -0.005302
    5  H        0.000774      0.005925      0.007320
    6  H       -0.000722     -0.003620     -0.003240
    7  H        0.000085     -0.000350      0.000921


 ACTIVE CARTESIAN GRADIENTS

              1          2          3          4          5          6
          -0.003572  -0.001165   0.002858  -0.002255   0.007438   0.001724

              7          8          9         10         11         12
          -0.009008  -0.003317  -0.000605   0.010784  -0.000225  -0.010520

             13         14         15
          -0.002945  -0.004335   0.001014


 FULL LOCAL GRADIENT

              1          2          3          4          5          6
          -0.020564  -0.001798  -0.000564   0.001487   0.000027   0.000925

              7          8          9         10         11         12
           0.000937   0.000902  -0.000916  -0.000928   0.000816   0.000058

             13         14         15
           0.000309  -0.000012   0.000011


 TANGENTIAL LOCAL GRADIENTS IN A.U.

              1          2          3          4          5          6
          -0.001798  -0.000564   0.001487   0.000027   0.000925   0.000937

              7          8          9         10         11         12
           0.000902  -0.000916  -0.000928   0.000816   0.000058   0.000309

             13         14
          -0.000012   0.000011

 COSANG =         0.797141398
 
 RMSQ FORCE :   0.0008772  MAXIMUM :   0.0003000  CONVERGED : NO
 MAX FORCE  :   0.0017977  MAXIMUM :   0.0004500  CONVERGED : NO
 RMSQ FORCE6:   0.0008315  MAXIMUM6:   0.0003000  CONVERGED : NO
 MAX FORCE6 :   0.0016114  MAXIMUM6:   0.0004500  CONVERGED : NO
 RMSQ DR    :   0.0027837  MAXIMUM :   0.0012000  CONVERGED : NO
 MAX DR     :   0.0073027  MAXIMUM :   0.0018000  CONVERGED : NO
 


 HESSIAN EIGENVALUES


                1           2           3           4           5           6
             0.05624     0.21854     0.63542     0.99998     1.00000     1.00000
 


                7           8           9          10          11          12
             1.00000     1.00002     1.00003     1.00036     1.00200     1.00689
 


               13          14
             1.06174     2.47167
 


 LAMBDA FOR LMQA STEP: 0.00

  |TANGENTIAL STEP| =   0.008305  |PARALLEL STEP| =   0.000008


 STEP IN NORMAL COORDINATES

              1          2          3          4          5          6
          -0.000627   0.000665  -0.001729  -0.000868  -0.003379  -0.003120

              7          8          9         10         11         12
          -0.000210  -0.002788  -0.001163   0.000789  -0.005465   0.000700

             13         14         15
          -0.000839  -0.000578  -0.001436

 DISPLACEMENT STEP IN ANGSTROM

  NO.  ATOM        X             Y             Z

    1  C       -0.000274      0.000303     -0.000641
    2  O       -0.000208     -0.000601      0.000006
    3  C        0.000177     -0.000526      0.000118
    4  H       -0.000459     -0.001662      0.000951
    5  H        0.000421      0.001221      0.000061
    6  H       -0.000480      0.001253     -0.000615
    7  H        0.001681      0.002353      0.001386


 ACTIVE CARTESIAN DISPLACEMENT STEP

              1          2          3          4          5          6
          -0.000627   0.000665  -0.001729  -0.000868  -0.003379  -0.003120

              7          8          9         10         11         12
          -0.000210  -0.002788  -0.001163   0.000789  -0.005465   0.000700

             13         14         15
          -0.000839  -0.000578  -0.001436
 
 PREDICTED ENERGY CHANGE: -0.000007063
 
 INTERPOLATION DISTANCE: 4.3760880217


 COORDINATES OF OPTIMIZATION STEP 9 IN ANGSTROM

  NO.  ATOM        X              Y              Z        Z-ATOM   MASS   TYPE

    1  C         0.123815      -0.454536       0.067219       6    12.011  QM
    2  O         1.116960       0.245777      -0.121146       8    15.999  QM
    3  C        -1.245576       0.159050       0.014322       6    12.011  QM
    4  H        -0.998055       1.215058       0.226654       1     1.008  QM
    5  H        -1.656453       0.158596      -1.002574       1     1.008  QM
    6  H        -1.985587      -0.333574       0.665893       1     1.008  QM
    7  H         0.226735      -1.544102       0.314065       1     1.008  QM


 
 NEW SCF-ENERGY CALCULATED IN 11 CYCLES
 

 TOTAL ENERGY    =       -153.651869381

 ENERGY CHANGE =         -0.000009566
 ENERGY RATIO  =          1.354475027
 TRUST RADIUS  =          0.200000000
 
 BFGS DELTA*GAMMA: 0.936E-05
 
 BFGS DELTA*DE2*DELTA: 0.144E-04
 
 *** ENTERING OPTIMIZATION CYCLE: 10 ***
 

 PROJECTED CARTESIAN GRADIENTS IN A.U.

  NO.  ATOM        X             Y             Z

    1  C       -0.002700     -0.000489      0.001630
    2  O       -0.000921      0.002477     -0.000540
    3  C       -0.001006     -0.003185     -0.000780
    4  H        0.015752     -0.000396     -0.005521
    5  H        0.000852      0.005850      0.007293
    6  H       -0.000485     -0.003195     -0.003513
    7  H        0.000346      0.000558      0.000958


 ACTIVE CARTESIAN GRADIENTS

              1          2          3          4          5          6
          -0.003273  -0.000646   0.002293  -0.002899   0.006753   0.001724

              7          8          9         10         11         12
          -0.008894  -0.003559  -0.000201   0.010767  -0.001190  -0.010339

             13         14         15
          -0.002804  -0.004644   0.001188


 FULL LOCAL GRADIENT

              1          2          3          4          5          6
          -0.020368  -0.001229  -0.000802   0.000633  -0.000404   0.000959

              7          8          9         10         11         12
           0.000587   0.000517  -0.000510  -0.000713  -0.000188   0.000113

             13         14         15
           0.000402  -0.000374   0.000188


 TANGENTIAL LOCAL GRADIENTS IN A.U.

              1          2          3          4          5          6
          -0.001229  -0.000802   0.000633  -0.000404   0.000959   0.000587

              7          8          9         10         11         12
           0.000517  -0.000510  -0.000713  -0.000188   0.000113   0.000402

             13         14
          -0.000374   0.000188

 COSANG =         0.866023243
 
 RMSQ FORCE :   0.0006212  MAXIMUM :   0.0003000  CONVERGED : NO
 MAX FORCE  :   0.0012287  MAXIMUM :   0.0004500  CONVERGED : NO
 RMSQ FORCE6:   0.0009289  MAXIMUM6:   0.0003000  CONVERGED : NO
 MAX FORCE6 :   0.0017850  MAXIMUM6:   0.0004500  CONVERGED : NO
 RMSQ DR    :   0.0021444  MAXIMUM :   0.0012000  CONVERGED : NO
 MAX DR     :   0.0054651  MAXIMUM :   0.0018000  CONVERGED : NO
 


 HESSIAN EIGENVALUES


                1           2           3           4           5           6
             0.05460     0.18040     0.59858     0.99822     1.00000     1.00000
 


                7           8           9          10          11          12
             1.00000     1.00001     1.00020     1.00037     1.00107     1.00317
 


               13          14
             1.08044     2.09635
 


 LAMBDA FOR LMQA STEP: 0.00

  |TANGENTIAL STEP| =   0.004973  |PARALLEL STEP| =   0.000003


 STEP IN NORMAL COORDINATES

              1          2          3          4          5          6
           0.000507   0.000840  -0.000867   0.000211  -0.002143  -0.002816

              7          8          9         10         11         12
           0.000227  -0.001619   0.000006   0.001020  -0.002321   0.000062

             13         14         15
          -0.000772   0.000123  -0.000860

 DISPLACEMENT STEP IN ANGSTROM

  NO.  ATOM        X             Y             Z

    1  C        0.000221      0.000371     -0.000341
    2  O       -0.000012     -0.000527     -0.000110
    3  C       -0.000188     -0.000301      0.000320
    4  H       -0.000373     -0.000578      0.000532
    5  H        0.000185      0.000862     -0.000324
    6  H       -0.000732      0.000257     -0.000676
    7  H        0.000850      0.001315      0.000977


 ACTIVE CARTESIAN DISPLACEMENT STEP

              1          2          3          4          5          6
           0.000507   0.000840  -0.000867   0.000211  -0.002143  -0.002816

              7          8          9         10         11         12
           0.000227  -0.001619   0.000006   0.001020  -0.002321   0.000062

             13         14         15
          -0.000772   0.000123  -0.000860
 
 PREDICTED ENERGY CHANGE: -0.000003329
 
 INTERPOLATION DISTANCE: 4.3760880217


 COORDINATES OF OPTIMIZATION STEP 10 IN ANGSTROM

  NO.  ATOM        X              Y              Z        Z-ATOM   MASS   TYPE

    1  C         0.124037      -0.454166       0.066877       6    12.011  QM
    2  O         1.116948       0.245250      -0.121256       8    15.999  QM
    3  C        -1.245764       0.158749       0.014642       6    12.011  QM
    4  H        -0.998428       1.214480       0.227185       1     1.008  QM
    5  H        -1.656268       0.159457      -1.002898       1     1.008  QM
    6  H        -1.986319      -0.333317       0.665217       1     1.008  QM
    7  H         0.227586      -1.542787       0.315042       1     1.008  QM


 
 NEW SCF-ENERGY CALCULATED IN 9 CYCLES
 

 TOTAL ENERGY    =       -153.651874166

 ENERGY CHANGE =         -0.000004784
 ENERGY RATIO  =          1.437036887
 TRUST RADIUS  =          0.200000000
 
 BFGS DELTA*GAMMA: 0.386E-05
 
 BFGS DELTA*DE2*DELTA: 0.677E-05
 
 *** ENTERING OPTIMIZATION CYCLE: 11 ***
 

 PROJECTED CARTESIAN GRADIENTS IN A.U.

  NO.  ATOM        X             Y             Z

    1  C       -0.001788      0.000247      0.001227
    2  O       -0.001711      0.001798     -0.000298
    3  C       -0.001031     -0.003287     -0.000434
    4  H        0.015703     -0.000542     -0.005717
    5  H        0.000799      0.005818      0.006933
    6  H       -0.000393     -0.002942     -0.003768
    7  H        0.000439      0.000994      0.001002


 ACTIVE CARTESIAN GRADIENTS

              1          2          3          4          5          6
          -0.002167   0.000248   0.001794  -0.003484   0.006338   0.001688

              7          8          9         10         11         12
          -0.008894  -0.003806   0.000351   0.010851  -0.001539  -0.010114

             13         14         15
          -0.002842  -0.004628   0.001274


 FULL LOCAL GRADIENT

              1          2          3          4          5          6
          -0.020195  -0.000143  -0.000442  -0.000483  -0.000389   0.000957

              7          8          9         10         11         12
           0.000198   0.000170   0.000048  -0.000499  -0.000553   0.000261

             13         14         15
           0.000331  -0.000396   0.000278


 TANGENTIAL LOCAL GRADIENTS IN A.U.

              1          2          3          4          5          6
          -0.000143  -0.000442  -0.000483  -0.000389   0.000957   0.000198

              7          8          9         10         11         12
           0.000170   0.000048  -0.000499  -0.000553   0.000261   0.000331

             13         14
          -0.000396   0.000278

 COSANG =         0.620091146
 
 RMSQ FORCE :   0.0004270  MAXIMUM :   0.0003000  CONVERGED : NO
 MAX FORCE  :   0.0009570  MAXIMUM :   0.0004500  CONVERGED : NO
 RMSQ FORCE6:   0.0008063  MAXIMUM6:   0.0003000  CONVERGED : NO
 MAX FORCE6 :   0.0015136  MAXIMUM6:   0.0004500  CONVERGED : NO
 RMSQ DR    :   0.0012841  MAXIMUM :   0.0012000  CONVERGED : NO
 MAX DR     :   0.0028157  MAXIMUM :   0.0018000  CONVERGED : NO
 


 HESSIAN EIGENVALUES


                1           2           3           4           5           6
             0.05122     0.14315     0.49909     0.77583     0.99999     1.00000
 


                7           8           9          10          11          12
             1.00001     1.00003     1.00011     1.00028     1.00089     1.00263
 


               13          14
             1.04705     2.55421
 


 LAMBDA FOR LMQA STEP: 0.00

  |TANGENTIAL STEP| =   0.005611  |PARALLEL STEP| =   0.000004


 STEP IN NORMAL COORDINATES

              1          2          3          4          5          6
           0.000849   0.000689  -0.000349   0.001065  -0.001925  -0.003905

              7          8          9         10         11         12
           0.000428  -0.001472  -0.000202   0.001342  -0.001432  -0.000194

             13         14         15
          -0.001267   0.000757  -0.001270

 DISPLACEMENT STEP IN ANGSTROM

  NO.  ATOM        X             Y             Z

    1  C        0.000371      0.000300     -0.000152
    2  O        0.000244     -0.000468     -0.000320
    3  C       -0.000455     -0.000254      0.000312
    4  H       -0.000452     -0.000238      0.000805
    5  H        0.000153      0.001134     -0.000566
    6  H       -0.001202     -0.000150     -0.000784
    7  H        0.000821      0.000959      0.001265


 ACTIVE CARTESIAN DISPLACEMENT STEP

              1          2          3          4          5          6
           0.000849   0.000689  -0.000349   0.001065  -0.001925  -0.003905

              7          8          9         10         11         12
           0.000428  -0.001472  -0.000202   0.001342  -0.001432  -0.000194

             13         14         15
          -0.001267   0.000757  -0.001270
 
 PREDICTED ENERGY CHANGE: -0.000002894
 
 INTERPOLATION DISTANCE: 4.3760880217
 
 *** SCFTOL TIGHTEN TO 0.100E-07 ***
 
 *** CDFTOL TIGHTEN TO 0.750E-05 ***


 COORDINATES OF OPTIMIZATION STEP 11 IN ANGSTROM

  NO.  ATOM        X              Y              Z        Z-ATOM   MASS   TYPE

    1  C         0.124407      -0.453865       0.066726       6    12.011  QM
    2  O         1.117192       0.244783      -0.121576       8    15.999  QM
    3  C        -1.246219       0.158495       0.014954       6    12.011  QM
    4  H        -0.998880       1.214242       0.227990       1     1.008  QM
    5  H        -1.656115       0.160591      -1.003464       1     1.008  QM
    6  H        -1.987521      -0.333466       0.664433       1     1.008  QM
    7  H         0.228407      -1.541829       0.316307       1     1.008  QM


 
 NEW SCF-ENERGY CALCULATED IN 10 CYCLES
 

 TOTAL ENERGY    =       -153.651878863

 ENERGY CHANGE =         -0.000004697
 ENERGY RATIO  =          1.623210291
 TRUST RADIUS  =          0.200000000
 
 BFGS DELTA*GAMMA: 0.232E-05
 
 BFGS DELTA*DE2*DELTA: 0.593E-05
 
 *** ENTERING OPTIMIZATION CYCLE: 12 ***
 

 PROJECTED CARTESIAN GRADIENTS IN A.U.

  NO.  ATOM        X             Y             Z

    1  C       -0.001164      0.000670      0.000941
    2  O       -0.002061      0.001395     -0.000146
    3  C       -0.001232     -0.003391     -0.000138
    4  H        0.015716     -0.000458     -0.005854
    5  H        0.000697      0.005812      0.006514
    6  H       -0.000424     -0.002774     -0.003911
    7  H        0.000492      0.001252      0.001057


 ACTIVE CARTESIAN GRADIENTS

              1          2          3          4          5          6
          -0.001410   0.000764   0.001430  -0.003614   0.006098   0.001644

              7          8          9         10         11         12
          -0.008938  -0.004062   0.000817   0.010993  -0.001613  -0.009911

             13         14         15
          -0.002898  -0.004461   0.001267


 FULL LOCAL GRADIENT

              1          2          3          4          5          6
          -0.020067   0.000503  -0.000192  -0.001073  -0.000174   0.000935

              7          8          9         10         11         12
          -0.000158  -0.000158   0.000516  -0.000294  -0.000634   0.000434

             13         14         15
           0.000253  -0.000249   0.000272


 TANGENTIAL LOCAL GRADIENTS IN A.U.

              1          2          3          4          5          6
           0.000503  -0.000192  -0.001073  -0.000174   0.000935  -0.000158

              7          8          9         10         11         12
          -0.000158   0.000516  -0.000294  -0.000634   0.000434   0.000253

             13         14
          -0.000249   0.000272

 COSANG =         0.774607550
 
 RMSQ FORCE :   0.0005026  MAXIMUM :   0.0003000  CONVERGED : NO
 MAX FORCE  :   0.0010728  MAXIMUM :   0.0004500  CONVERGED : NO
 RMSQ FORCE6:   0.0004154  MAXIMUM6:   0.0003000  CONVERGED : NO
 MAX FORCE6 :   0.0009560  MAXIMUM6:   0.0004500  CONVERGED : NO
 RMSQ DR    :   0.0014487  MAXIMUM :   0.0012000  CONVERGED : NO
 MAX DR     :   0.0039051  MAXIMUM :   0.0018000  CONVERGED : NO
 


 HESSIAN EIGENVALUES


                1           2           3           4           5           6
             0.04100     0.09173     0.35161     0.68114     1.00000     1.00000
 


                7           8           9          10          11          12
             1.00001     1.00009     1.00016     1.00031     1.00189     1.00419
 


               13          14
             1.10647     2.97300
 


 LAMBDA FOR LMQA STEP: 0.00

  |TANGENTIAL STEP| =   0.012038  |PARALLEL STEP| =   0.000017


 STEP IN NORMAL COORDINATES

              1          2          3          4          5          6
           0.001744   0.001182   0.000258   0.002821  -0.003489  -0.008961

              7          8          9         10         11         12
           0.001227  -0.002376  -0.001209   0.002688  -0.001797  -0.000970

             13         14         15
          -0.002929   0.001793  -0.002858

 DISPLACEMENT STEP IN ANGSTROM

  NO.  ATOM        X             Y             Z

    1  C        0.000762      0.000512      0.000047
    2  O        0.000737     -0.000822     -0.000928
    3  C       -0.001026     -0.000381      0.000420
    4  H       -0.001104     -0.000184      0.001989
    5  H        0.000388      0.002521     -0.001026
    6  H       -0.002842     -0.000878     -0.001656
    7  H        0.001535      0.001362      0.002777


 ACTIVE CARTESIAN DISPLACEMENT STEP

              1          2          3          4          5          6
           0.001744   0.001182   0.000258   0.002821  -0.003489  -0.008961

              7          8          9         10         11         12
           0.001227  -0.002376  -0.001209   0.002688  -0.001797  -0.000970

             13         14         15
          -0.002929   0.001793  -0.002858
 
 PREDICTED ENERGY CHANGE: -0.000005209
 
 INTERPOLATION DISTANCE: 4.3760880217


 COORDINATES OF OPTIMIZATION STEP 12 IN ANGSTROM

  NO.  ATOM        X              Y              Z        Z-ATOM   MASS   TYPE

    1  C         0.125169      -0.453353       0.066773       6    12.011  QM
    2  O         1.117929       0.243961      -0.122503       8    15.999  QM
    3  C        -1.247246       0.158114       0.015374       6    12.011  QM
    4  H        -0.999985       1.214058       0.229979       1     1.008  QM
    5  H        -1.655727       0.163112      -1.004490       1     1.008  QM
    6  H        -1.990362      -0.334344       0.662776       1     1.008  QM
    7  H         0.229942      -1.540466       0.319084       1     1.008  QM


 
 NEW SCF-ENERGY CALCULATED IN 10 CYCLES
 

 TOTAL ENERGY    =       -153.651886443

 ENERGY CHANGE =         -0.000007581
 ENERGY RATIO  =          1.455234402
 TRUST RADIUS  =          0.200000000
 
 BFGS DELTA*GAMMA: 0.622E-05
 
 BFGS DELTA*DE2*DELTA: 0.111E-04
 
 *** ENTERING OPTIMIZATION CYCLE: 13 ***
 

 PROJECTED CARTESIAN GRADIENTS IN A.U.

  NO.  ATOM        X             Y             Z

    1  C       -0.000134      0.001371      0.000561
    2  O       -0.002499      0.000767      0.000064
    3  C       -0.001662     -0.003541      0.000170
    4  H        0.015772     -0.000162     -0.005972
    5  H        0.000509      0.005823      0.005965
    6  H       -0.000713     -0.002680     -0.003907
    7  H        0.000586      0.001453      0.001137


 ACTIVE CARTESIAN GRADIENTS

              1          2          3          4          5          6
          -0.000162   0.001620   0.000964  -0.003631   0.005802   0.001604

              7          8          9         10         11         12
          -0.008982  -0.004385   0.001265   0.011292  -0.001472  -0.009738

             13         14         15
          -0.002926  -0.004072   0.001063


 FULL LOCAL GRADIENT

              1          2          3          4          5          6
          -0.019899   0.001567   0.000311  -0.001836   0.000296   0.000921

              7          8          9         10         11         12
          -0.000686  -0.000603   0.000966   0.000114  -0.000501   0.000581

             13         14         15
           0.000199   0.000124   0.000063


 TANGENTIAL LOCAL GRADIENTS IN A.U.

              1          2          3          4          5          6
           0.001567   0.000311  -0.001836   0.000296   0.000921  -0.000686

              7          8          9         10         11         12
          -0.000603   0.000966   0.000114  -0.000501   0.000581   0.000199

             13         14
           0.000124   0.000063

 COSANG =         0.834365680
 
 RMSQ FORCE :   0.0008144  MAXIMUM :   0.0003000  CONVERGED : NO
 MAX FORCE  :   0.0018363  MAXIMUM :   0.0004500  CONVERGED : NO
 RMSQ FORCE6:   0.0002444  MAXIMUM6:   0.0003000  CONVERGED :YES
 MAX FORCE6 :   0.0005935  MAXIMUM6:   0.0004500  CONVERGED : NO
 RMSQ DR    :   0.0031081  MAXIMUM :   0.0012000  CONVERGED : NO
 MAX DR     :   0.0089615  MAXIMUM :   0.0018000  CONVERGED : NO
 


 HESSIAN EIGENVALUES


                1           2           3           4           5           6
             0.02883     0.07649     0.30799     0.66073     0.99999     1.00000
 


                7           8           9          10          11          12
             1.00002     1.00009     1.00029     1.00033     1.00214     1.01588
 


               13          14
             1.13591     3.21518
 


 LAMBDA FOR LMQA STEP: 0.00

  |TANGENTIAL STEP| =   0.013023  |PARALLEL STEP| =   0.000019


 STEP IN NORMAL COORDINATES

              1          2          3          4          5          6
           0.001289   0.000672   0.001242   0.003167  -0.003163  -0.010181

              7          8          9         10         11         12
           0.001568  -0.001797  -0.001962   0.002459  -0.001230  -0.001426

             13         14         15
          -0.003402   0.001741  -0.002918

 DISPLACEMENT STEP IN ANGSTROM

  NO.  ATOM        X             Y             Z

    1  C        0.000563      0.000288      0.000420
    2  O        0.000948     -0.000612     -0.001236
    3  C       -0.000956     -0.000235      0.000227
    4  H       -0.001349     -0.000117      0.002373
    5  H        0.000546      0.002781     -0.000837
    6  H       -0.003055     -0.001328     -0.001897
    7  H        0.001438      0.000916      0.003050


 ACTIVE CARTESIAN DISPLACEMENT STEP

              1          2          3          4          5          6
           0.001289   0.000672   0.001242   0.003167  -0.003163  -0.010181

              7          8          9         10         11         12
           0.001568  -0.001797  -0.001962   0.002459  -0.001230  -0.001426

             13         14         15
          -0.003402   0.001741  -0.002918
 
 PREDICTED ENERGY CHANGE: -0.000004585
 
 INTERPOLATION DISTANCE: 4.3760880217


 COORDINATES OF OPTIMIZATION STEP 13 IN ANGSTROM

  NO.  ATOM        X              Y              Z        Z-ATOM   MASS   TYPE

    1  C         0.125732      -0.453065       0.067193       6    12.011  QM
    2  O         1.118877       0.243349      -0.123739       8    15.999  QM
    3  C        -1.248201       0.157879       0.015601       6    12.011  QM
    4  H        -1.001333       1.213940       0.232352       1     1.008  QM
    5  H        -1.655181       0.165893      -1.005327       1     1.008  QM
    6  H        -1.993417      -0.335672       0.660880       1     1.008  QM
    7  H         0.231380      -1.539551       0.322134       1     1.008  QM


 
 NEW SCF-ENERGY CALCULATED IN 9 CYCLES
 

 TOTAL ENERGY    =       -153.651893997

 ENERGY CHANGE =         -0.000007554
 ENERGY RATIO  =          1.647526400
 TRUST RADIUS  =          0.200000000
 
 BFGS DELTA*GAMMA: 0.401E-05
 
 BFGS DELTA*DE2*DELTA: 0.996E-05
 
 *** ENTERING OPTIMIZATION CYCLE: 14 ***
 

 PROJECTED CARTESIAN GRADIENTS IN A.U.

  NO.  ATOM        X             Y             Z

    1  C        0.000121      0.001498      0.000468
    2  O       -0.002290      0.000644      0.000098
    3  C       -0.002018     -0.003571      0.000224
    4  H        0.015788      0.000096     -0.005977
    5  H        0.000345      0.005836      0.005720
    6  H       -0.001147     -0.002790     -0.003694
    7  H        0.000681      0.001446      0.001172


 ACTIVE CARTESIAN GRADIENTS

              1          2          3          4          5          6
           0.000147   0.001777   0.000846  -0.003184   0.005701   0.001597

              7          8          9         10         11         12
          -0.008930  -0.004459   0.001302   0.011558  -0.001229  -0.009775

             13         14         15
          -0.002868  -0.003709   0.000743


 FULL LOCAL GRADIENT

              1          2          3          4          5          6
          -0.019814   0.001776   0.000445  -0.001710   0.000672   0.000912

              7          8          9         10         11         12
          -0.000929  -0.000771   0.000999   0.000484  -0.000263   0.000541

             13         14         15
           0.000244   0.000489  -0.000266


 TANGENTIAL LOCAL GRADIENTS IN A.U.

              1          2          3          4          5          6
           0.001776   0.000445  -0.001710   0.000672   0.000912  -0.000929

              7          8          9         10         11         12
          -0.000771   0.000999   0.000484  -0.000263   0.000541   0.000244

             13         14
           0.000489  -0.000266

 COSANG =         0.966545702
 
 RMSQ FORCE :   0.0008857  MAXIMUM :   0.0003000  CONVERGED : NO
 MAX FORCE  :   0.0017760  MAXIMUM :   0.0004500  CONVERGED : NO
 RMSQ FORCE6:   0.0002940  MAXIMUM6:   0.0003000  CONVERGED :YES
 MAX FORCE6 :   0.0005420  MAXIMUM6:   0.0004500  CONVERGED : NO
 RMSQ DR    :   0.0033625  MAXIMUM :   0.0012000  CONVERGED : NO
 MAX DR     :   0.0101808  MAXIMUM :   0.0018000  CONVERGED : NO
 


 HESSIAN EIGENVALUES


                1           2           3           4           5           6
             0.01803     0.07023     0.27782     0.63717     0.99985     1.00000
 


                7           8           9          10          11          12
             1.00001     1.00008     1.00032     1.00049     1.00230     1.03524
 


               13          14
             1.16503     2.47227
 


 LAMBDA FOR LMQA STEP: 0.00

  |TANGENTIAL STEP| =   0.021548  |PARALLEL STEP| =   0.000053


 STEP IN NORMAL COORDINATES

              1          2          3          4          5          6
           0.001264   0.000389   0.003237   0.004629  -0.004458  -0.017462

              7          8          9         10         11         12
           0.002725  -0.002140  -0.004072   0.003110  -0.001584  -0.002602

             13         14         15
          -0.006015   0.002155  -0.004186

 DISPLACEMENT STEP IN ANGSTROM

  NO.  ATOM        X             Y             Z

    1  C        0.000552      0.000162      0.001149
    2  O        0.001496     -0.000678     -0.002318
    3  C       -0.001167     -0.000202      0.000078
    4  H       -0.002443     -0.000273      0.004238
    5  H        0.001195      0.004667     -0.000906
    6  H       -0.004653     -0.002457     -0.003452
    7  H        0.002061      0.000900      0.005118


 ACTIVE CARTESIAN DISPLACEMENT STEP

              1          2          3          4          5          6
           0.001264   0.000389   0.003237   0.004629  -0.004458  -0.017462

              7          8          9         10         11         12
           0.002725  -0.002140  -0.004072   0.003110  -0.001584  -0.002602

             13         14         15
          -0.006015   0.002155  -0.004186
 
 PREDICTED ENERGY CHANGE: -0.000006983
 
 INTERPOLATION DISTANCE: 4.3760880217


 COORDINATES OF OPTIMIZATION STEP 14 IN ANGSTROM

  NO.  ATOM        X              Y              Z        Z-ATOM   MASS   TYPE

    1  C         0.126284      -0.452903       0.068342       6    12.011  QM
    2  O         1.120373       0.242671      -0.126057       8    15.999  QM
    3  C        -1.249368       0.157678       0.015680       6    12.011  QM
    4  H        -1.003777       1.213667       0.236590       1     1.008  QM
    5  H        -1.653986       0.170560      -1.006232       1     1.008  QM
    6  H        -1.998070      -0.338129       0.657428       1     1.008  QM
    7  H         0.233442      -1.538651       0.327252       1     1.008  QM


 
 NEW SCF-ENERGY CALCULATED IN 11 CYCLES
 

 TOTAL ENERGY    =       -153.651904214

 ENERGY CHANGE =         -0.000010217
 ENERGY RATIO  =          1.463153478
 TRUST RADIUS  =          0.200000000
 
 BFGS DELTA*GAMMA: 0.950E-05
 
 BFGS DELTA*DE2*DELTA: 0.161E-04
 
 *** ENTERING OPTIMIZATION CYCLE: 15 ***
 

 PROJECTED CARTESIAN GRADIENTS IN A.U.

  NO.  ATOM        X             Y             Z

    1  C       -0.000612      0.000900      0.000715
    2  O       -0.001163      0.001158     -0.000087
    3  C       -0.002328     -0.003485     -0.000003
    4  H        0.015710      0.000371     -0.005861
    5  H        0.000130      0.005875      0.005797
    6  H       -0.001889     -0.003121     -0.003216
    7  H        0.000829      0.001188      0.001172


 ACTIVE CARTESIAN GRADIENTS

              1          2          3          4          5          6
          -0.000742   0.001050   0.001132  -0.002016   0.005810   0.001627

              7          8          9         10         11         12
          -0.008686  -0.004290   0.000871   0.011827  -0.000823  -0.010073

             13         14         15
          -0.002729  -0.003315   0.000154


 FULL LOCAL GRADIENT

              1          2          3          4          5          6
          -0.019789   0.000909   0.000084  -0.000370   0.001007   0.000884

              7          8          9         10         11         12
          -0.000837  -0.000702   0.000559   0.000903   0.000132   0.000246

             13         14         15
           0.000372   0.000904  -0.000874


 TANGENTIAL LOCAL GRADIENTS IN A.U.

              1          2          3          4          5          6
           0.000909   0.000084  -0.000370   0.001007   0.000884  -0.000837

              7          8          9         10         11         12
          -0.000702   0.000559   0.000903   0.000132   0.000246   0.000372

             13         14
           0.000904  -0.000874

 COSANG =         0.798754623
 
 RMSQ FORCE :   0.0007013  MAXIMUM :   0.0003000  CONVERGED : NO
 MAX FORCE  :   0.0010067  MAXIMUM :   0.0004500  CONVERGED : NO
 RMSQ FORCE6:   0.0001832  MAXIMUM6:   0.0003000  CONVERGED :YES
 MAX FORCE6 :   0.0005170  MAXIMUM6:   0.0004500  CONVERGED : NO
 RMSQ DR    :   0.0055637  MAXIMUM :   0.0012000  CONVERGED : NO
 MAX DR     :   0.0174616  MAXIMUM :   0.0018000  CONVERGED : NO
 


 HESSIAN EIGENVALUES


                1           2           3           4           5           6
             0.01413     0.06809     0.26410     0.60579     0.97677     1.00001
 


                7           8           9          10          11          12
             1.00007     1.00014     1.00034     1.00076     1.00149     1.00593
 


               13          14
             1.09961     2.35835
 


 LAMBDA FOR LMQA STEP: 0.00

  |TANGENTIAL STEP| =   0.012342  |PARALLEL STEP| =   0.000017


 STEP IN NORMAL COORDINATES

              1          2          3          4          5          6
           0.000137  -0.000108   0.002920   0.001596  -0.001900  -0.010499

              7          8          9         10         11         12
           0.001674  -0.000342  -0.002680   0.000573  -0.000353  -0.001721

             13         14         15
          -0.003594   0.000013  -0.000986

 DISPLACEMENT STEP IN ANGSTROM

  NO.  ATOM        X             Y             Z

    1  C        0.000060     -0.000049      0.001057
    2  O        0.000569     -0.000189     -0.001547
    3  C       -0.000166      0.000071     -0.000132
    4  H       -0.001678     -0.000199      0.002574
    5  H        0.001099      0.002552      0.000046
    6  H       -0.001946     -0.001703     -0.002506
    7  H        0.000624      0.000028      0.002858


 ACTIVE CARTESIAN DISPLACEMENT STEP

              1          2          3          4          5          6
           0.000137  -0.000108   0.002920   0.001596  -0.001900  -0.010499

              7          8          9         10         11         12
           0.001674  -0.000342  -0.002680   0.000573  -0.000353  -0.001721

             13         14         15
          -0.003594   0.000013  -0.000986
 
 PREDICTED ENERGY CHANGE: -0.000004639
 
 INTERPOLATION DISTANCE: 4.3760880217


 COORDINATES OF OPTIMIZATION STEP 15 IN ANGSTROM

  NO.  ATOM        X              Y              Z        Z-ATOM   MASS   TYPE

    1  C         0.126344      -0.452952       0.069399       6    12.011  QM
    2  O         1.120942       0.242482      -0.127604       8    15.999  QM
    3  C        -1.249534       0.157749       0.015547       6    12.011  QM
    4  H        -1.005454       1.213468       0.239164       1     1.008  QM
    5  H        -1.652887       0.173112      -1.006187       1     1.008  QM
    6  H        -2.000017      -0.339832       0.654922       1     1.008  QM
    7  H         0.234065      -1.538622       0.330111       1     1.008  QM


 
 NEW SCF-ENERGY CALCULATED IN 11 CYCLES
 

 TOTAL ENERGY    =       -153.651911889

 ENERGY CHANGE =         -0.000007675
 ENERGY RATIO  =          1.654400903
 TRUST RADIUS  =          0.200000000
 
 BFGS DELTA*GAMMA: 0.391E-05
 
 BFGS DELTA*DE2*DELTA: 0.998E-05
 
 *** ENTERING OPTIMIZATION CYCLE: 16 ***
 

 PROJECTED CARTESIAN GRADIENTS IN A.U.

  NO.  ATOM        X             Y             Z

    1  C       -0.001540      0.000270      0.001100
    2  O       -0.000281      0.001733     -0.000320
    3  C       -0.002300     -0.003343     -0.000358
    4  H        0.015577      0.000339     -0.005723
    5  H        0.000091      0.005888      0.006305
    6  H       -0.002191     -0.003379     -0.002978
    7  H        0.000899      0.000854      0.001108


 ACTIVE CARTESIAN GRADIENTS

              1          2          3          4          5          6
          -0.001866   0.000281   0.001613  -0.001310   0.006008   0.001685

              7          8          9         10         11         12
          -0.008501  -0.003958   0.000289   0.011775  -0.000658  -0.010420

             13         14         15
          -0.002660  -0.003414  -0.000139


 FULL LOCAL GRADIENT

              1          2          3          4          5          6
          -0.019879  -0.000040  -0.000310   0.000855   0.000938   0.000868

              7          8          9         10         11         12
          -0.000504  -0.000377  -0.000033   0.000927   0.000290  -0.000114

             13         14         15
           0.000439   0.000824  -0.001176


 TANGENTIAL LOCAL GRADIENTS IN A.U.

              1          2          3          4          5          6
          -0.000040  -0.000310   0.000855   0.000938   0.000868  -0.000504

              7          8          9         10         11         12
          -0.000377  -0.000033   0.000927   0.000290  -0.000114   0.000439

             13         14
           0.000824  -0.001176

 COSANG =         0.740157262
 
 *** CONVERGED BY RMSQ FORCE AND MAX FORCE DESVIATION ***
 *** AFTER 15 OPTIMIZATION CYCLES ***
 
 
 RMSQ FORCE :   0.0006587  MAXIMUM :   0.0003000  CONVERGED : NO
 MAX FORCE  :   0.0011763  MAXIMUM :   0.0004500  CONVERGED : NO
 RMSQ FORCE6:   0.0001764  MAXIMUM6:   0.0003000  CONVERGED :YES
 MAX FORCE6 :   0.0004202  MAXIMUM6:   0.0004500  CONVERGED :YES
 RMSQ DR    :   0.0031868  MAXIMUM :   0.0012000  CONVERGED : NO
 MAX DR     :   0.0104987  MAXIMUM :   0.0018000  CONVERGED : NO
 
 
 *** THE GEOMETRY IS OPTIMIZED ***
 
 
 INTERPOLATION DISTANCE: 4.3760880217


 RELAXED PRODUCT COORDINATES OF SADDLE STEP 3 IN ANGSTROM

  NO.  ATOM        X              Y              Z        Z-ATOM   MASS   TYPE

    1  C         0.126344      -0.452952       0.069399       6    12.011  QM
    2  O         1.120942       0.242482      -0.127604       8    15.999  QM
    3  C        -1.249534       0.157749       0.015547       6    12.011  QM
    4  H        -1.005454       1.213468       0.239164       1     1.008  QM
    5  H        -1.652887       0.173112      -1.006187       1     1.008  QM
    6  H        -2.000017      -0.339832       0.654922       1     1.008  QM
    7  H         0.234065      -1.538622       0.330111       1     1.008  QM


 NUMBER OF CONSTRAINED OPTIMIZATION CYCLES: 15
 
 RELAXED PRODUCT ENERGY = -153.651911888724
 
 ANGLE BETWEEN SUCCESSIVE SADDLE GRADIENTS: 96.404
 
 RMSQ FORCE :   0.0046251  MAXIMUM :   0.0003000  CONVERGED :NO 
 MAX FORCE  :   0.0140090  MAXIMUM :   0.0004500  CONVERGED :NO 

 
 *** RELAXING OF REACTANT STRUCTURE ***


 UNRELAXED COORDINATES OF SADDLE STEP 4 IN ANGSTROM

  NO.  ATOM        X              Y              Z        Z-ATOM   MASS   TYPE

    1  C        -0.007878      -0.430967       0.094211       6    12.011  QM
    2  O         1.130054       0.321464      -0.066383       8    15.999  QM
    3  C        -1.285224      -0.005290      -0.003286       6    12.011  QM
    4  H         0.863046       1.241409      -0.268528       1     1.008  QM
    5  H        -1.539046       1.037164      -0.232107       1     1.008  QM
    6  H        -2.105429      -0.711272       0.148249       1     1.008  QM
    7  H         0.252761      -1.471403       0.322615       1     1.008  QM


 UNRELAXED SCF-ENERGY CALCULATED IN 12 CYCLES
 
 UNRELAXED TOTAL SADDLE ENERGY = -153.640720844588
 


 RELAXED REACTANT COORDINATES OF SADDLE STEP 4 IN ANGSTROM

  NO.  ATOM        X              Y              Z        Z-ATOM   MASS   TYPE

    1  C        -0.007878      -0.430967       0.094211       6    12.011  QM
    2  O         1.130054       0.321464      -0.066383       8    15.999  QM
    3  C        -1.285224      -0.005290      -0.003286       6    12.011  QM
    4  H         0.863046       1.241409      -0.268528       1     1.008  QM
    5  H        -1.539046       1.037164      -0.232107       1     1.008  QM
    6  H        -2.105429      -0.711272       0.148249       1     1.008  QM
    7  H         0.252761      -1.471403       0.322615       1     1.008  QM


 NUMBER OF CONSTRAINED OPTIMIZATION CYCLES: -1
 
 RELAXED REACTANT ENERGY = -153.640720844588
 
 ANGLE BETWEEN SUCCESSIVE SADDLE GRADIENTS: 96.404
 
 RMSQ FORCE :   0.0046251  MAXIMUM :   0.0003000  CONVERGED :NO 
 MAX FORCE  :   0.0140090  MAXIMUM :   0.0004500  CONVERGED :NO 


 UNRELAXED COORDINATES OF SADDLE STEP 5 IN ANGSTROM

  NO.  ATOM        X              Y              Z        Z-ATOM   MASS   TYPE

    1  C         0.119633      -0.451853       0.070639       6    12.011  QM
    2  O         1.121398       0.246431      -0.124543       8    15.999  QM
    3  C        -1.251319       0.149597       0.014606       6    12.011  QM
    4  H        -0.912029       1.214865       0.213779       1     1.008  QM
    5  H        -1.647195       0.216315      -0.967483       1     1.008  QM
    6  H        -2.005287      -0.358404       0.629588       1     1.008  QM
    7  H         0.235000      -1.535261       0.329736       1     1.008  QM


 UNRELAXED SCF-ENERGY CALCULATED IN 12 CYCLES
 
 UNRELAXED TOTAL SADDLE ENERGY = -153.645239640588
 
 
 
 
 ***************************************
 *** MOLECULAR GEOMETRY OPTIMIZATION ***
 ***************************************
 
 INTERPOLATION DISTANCE: 4.1549932036
 
 *** ACTIVE DEGREES OF FREEDOM: 15 ***
 
 *** ENTERING OPTIMIZATION CYCLE: 1 ***
 

 PROJECTED CARTESIAN GRADIENTS IN A.U.

  NO.  ATOM        X             Y             Z

    1  C       -0.009587      0.003589      0.005788
    2  O        0.012817      0.003623     -0.002565
    3  C       -0.017011     -0.013826     -0.009919
    4  H        0.029974      0.012693     -0.004821
    5  H        0.008767      0.010471      0.036054
    6  H        0.001610     -0.003495     -0.005499
    7  H        0.000401      0.001233     -0.001253


 ACTIVE CARTESIAN GRADIENTS

              1          2          3          4          5          6
          -0.011614   0.004021   0.008729   0.012506   0.010541   0.005223

              7          8          9         10         11         12
          -0.028033  -0.017703  -0.017113   0.016201   0.009490  -0.026274

             13         14         15
           0.000612  -0.023544   0.002649


 FULL LOCAL GRADIENT

              1          2          3          4          5          6
          -0.045618   0.001809  -0.003729   0.019083   0.004581   0.003558

              7          8          9         10         11         12
          -0.010514  -0.007596  -0.017905  -0.010056   0.011433  -0.004115

             13         14         15
           0.007105  -0.015309   0.000528


 TANGENTIAL LOCAL GRADIENTS IN A.U.

              1          2          3          4          5          6
           0.001809  -0.003729   0.019083   0.004581   0.003558  -0.010514

              7          8          9         10         11         12
          -0.007596  -0.017905  -0.010056   0.011433  -0.004115   0.007105

             13         14
          -0.015309   0.000528
 
 RMSQ FORCE :   0.0101337  MAXIMUM :   0.0003000  CONVERGED : NO
 MAX FORCE  :   0.0190829  MAXIMUM :   0.0004500  CONVERGED : NO
 RMSQ FORCE6:   4.9898663  MAXIMUM6:   0.0003000  CONVERGED : NO
 MAX FORCE6 :   4.9809171  MAXIMUM6:   0.0004500  CONVERGED : NO
 


 HESSIAN EIGENVALUES


                1           2           3           4           5           6
             1.00000     1.00000     1.00000     1.00000     1.00000     1.00000
 


                7           8           9          10          11          12
             1.00000     1.00000     1.00000     1.00000     1.00000     1.00000
 


               13          14
             1.00000     1.00000
 


 LAMBDA FOR LMQA STEP: 0.00

  |TANGENTIAL STEP| =   0.037917  |PARALLEL STEP| =   0.000173


 STEP IN NORMAL COORDINATES

              1          2          3          4          5          6
           0.007485  -0.003246  -0.003703  -0.018972   0.003243  -0.002438

              7          8          9         10         11         12
           0.008605   0.008825   0.017786   0.009490  -0.011634   0.002437

             13         14         15
          -0.007489   0.015002  -0.000519

 DISPLACEMENT STEP IN ANGSTROM

  NO.  ATOM        X             Y             Z

    1  C        0.003269     -0.001516     -0.001260
    2  O       -0.008443      0.000092      0.000725
    3  C        0.007284      0.003432      0.004732
    4  H        0.002842     -0.006699     -0.003962
    5  H       -0.003920      0.001694     -0.011114
    6  H       -0.002083     -0.002383     -0.001928
    7  H        0.000370      0.000412      0.002131


 ACTIVE CARTESIAN DISPLACEMENT STEP

              1          2          3          4          5          6
           0.007485  -0.003246  -0.003703  -0.018972   0.003243  -0.002438

              7          8          9         10         11         12
           0.008605   0.008825   0.017786   0.009490  -0.011634   0.002437

             13         14         15
          -0.007489   0.015002  -0.000519
 
 PREDICTED ENERGY CHANGE: -0.000710938
 
 INTERPOLATION DISTANCE: 4.1549932036
 
 *** SCFTOL TIGHTEN TO 0.100E-06 ***
 
 *** CDFTOL TIGHTEN TO 0.750E-04 ***


 COORDINATES OF OPTIMIZATION STEP 1 IN ANGSTROM

  NO.  ATOM        X              Y              Z        Z-ATOM   MASS   TYPE

    1  C         0.122902      -0.453369       0.069379       6    12.011  QM
    2  O         1.112955       0.246523      -0.123818       8    15.999  QM
    3  C        -1.244035       0.153029       0.019338       6    12.011  QM
    4  H        -0.909187       1.208166       0.209817       1     1.008  QM
    5  H        -1.651115       0.218009      -0.978597       1     1.008  QM
    6  H        -2.007370      -0.360787       0.627660       1     1.008  QM
    7  H         0.235370      -1.534849       0.331867       1     1.008  QM


 
 NEW SCF-ENERGY CALCULATED IN 10 CYCLES
 

 TOTAL ENERGY    =       -153.646176657

 ENERGY CHANGE =         -0.000937016
 ENERGY RATIO  =          1.318000460
 TRUST RADIUS  =          0.200000000
 
 BFGS DELTA*GAMMA: 0.975E-03
 
 BFGS DELTA*DE2*DELTA: 0.144E-02
 
 *** ENTERING OPTIMIZATION CYCLE: 2 ***
 

 PROJECTED CARTESIAN GRADIENTS IN A.U.

  NO.  ATOM        X             Y             Z

    1  C       -0.000498      0.007716      0.002241
    2  O       -0.000937     -0.001406     -0.000237
    3  C       -0.006927     -0.009592     -0.003520
    4  H        0.027105      0.006272     -0.009042
    5  H        0.003689      0.009404      0.021169
    6  H       -0.001598     -0.006203     -0.006384
    7  H        0.000169      0.002604     -0.000385


 ACTIVE CARTESIAN GRADIENTS

              1          2          3          4          5          6
          -0.000604   0.009125   0.004121  -0.001666   0.008290   0.004153

              7          8          9         10         11         12
          -0.017876  -0.011343  -0.004863   0.018848   0.003949  -0.022227

             13         14         15
          -0.001416  -0.013476   0.002262


 FULL LOCAL GRADIENT

              1          2          3          4          5          6
          -0.038258   0.008846   0.000893   0.001973   0.000815   0.002514

              7          8          9         10         11         12
          -0.004064  -0.004099  -0.005258  -0.001728   0.005526  -0.003089

             13         14         15
           0.004123  -0.006321   0.000478


 TANGENTIAL LOCAL GRADIENTS IN A.U.

              1          2          3          4          5          6
           0.008846   0.000893   0.001973   0.000815   0.002514  -0.004064

              7          8          9         10         11         12
          -0.004099  -0.005258  -0.001728   0.005526  -0.003089   0.004123

             13         14
          -0.006321   0.000478

 COSANG =         0.749879345
 
 RMSQ FORCE :   0.0042354  MAXIMUM :   0.0003000  CONVERGED : NO
 MAX FORCE  :   0.0088458  MAXIMUM :   0.0004500  CONVERGED : NO
 RMSQ FORCE6:   4.4683485  MAXIMUM6:   0.0003000  CONVERGED : NO
 MAX FORCE6 :   4.4642264  MAXIMUM6:   0.0004500  CONVERGED : NO
 RMSQ DR    :   0.0097902  MAXIMUM :   0.0012000  CONVERGED : NO
 MAX DR     :   0.0189722  MAXIMUM :   0.0018000  CONVERGED : NO
 


 HESSIAN EIGENVALUES


                1           2           3           4           5           6
             0.54124     1.00000     1.00000     1.00000     1.00000     1.00000
 


                7           8           9          10          11          12
             1.00000     1.00000     1.00000     1.00000     1.00000     1.00000
 


               13          14
             1.00000     1.24947
 


 LAMBDA FOR LMQA STEP: 0.00

  |TANGENTIAL STEP| =   0.028384  |PARALLEL STEP| =   0.000097


 STEP IN NORMAL COORDINATES

              1          2          3          4          5          6
          -0.002992  -0.012900  -0.000432  -0.008507   0.005238  -0.003116

              7          8          9         10         11         12
           0.003711   0.007136   0.010757   0.005408  -0.010251   0.003687

             13         14         15
          -0.007533   0.011616  -0.000801

 DISPLACEMENT STEP IN ANGSTROM

  NO.  ATOM        X             Y             Z

    1  C       -0.001306     -0.005737      0.000281
    2  O       -0.002653      0.003572     -0.000487
    3  C        0.004440      0.003175      0.002838
    4  H        0.002375     -0.005876     -0.001673
    5  H       -0.002648      0.001842     -0.008388
    6  H       -0.000588     -0.000708     -0.001239
    7  H        0.000616     -0.000645      0.002473


 ACTIVE CARTESIAN DISPLACEMENT STEP

              1          2          3          4          5          6
          -0.002992  -0.012900  -0.000432  -0.008507   0.005238  -0.003116

              7          8          9         10         11         12
           0.003711   0.007136   0.010757   0.005408  -0.010251   0.003687

             13         14         15
          -0.007533   0.011616  -0.000801
 
 PREDICTED ENERGY CHANGE: -0.000218874
 
 INTERPOLATION DISTANCE: 4.1549932036
 
 *** SCFTOL TIGHTEN TO 0.750E-07 ***
 
 *** CDFTOL TIGHTEN TO 0.500E-04 ***


 COORDINATES OF OPTIMIZATION STEP 2 IN ANGSTROM

  NO.  ATOM        X              Y              Z        Z-ATOM   MASS   TYPE

    1  C         0.121596      -0.459107       0.069660       6    12.011  QM
    2  O         1.110302       0.250095      -0.124305       8    15.999  QM
    3  C        -1.239596       0.156203       0.022176       6    12.011  QM
    4  H        -0.906812       1.202290       0.208144       1     1.008  QM
    5  H        -1.653763       0.219851      -0.986985       1     1.008  QM
    6  H        -2.007958      -0.361495       0.626420       1     1.008  QM
    7  H         0.235986      -1.535494       0.334340       1     1.008  QM


 
 NEW SCF-ENERGY CALCULATED IN 9 CYCLES
 

 TOTAL ENERGY    =       -153.646391313

 ENERGY CHANGE =         -0.000214656
 ENERGY RATIO  =          0.980727210
 TRUST RADIUS  =          0.200000000
 
 BFGS DELTA*GAMMA: 0.451E-03
 
 BFGS DELTA*DE2*DELTA: 0.444E-03
 
 *** ENTERING OPTIMIZATION CYCLE: 3 ***
 

 PROJECTED CARTESIAN GRADIENTS IN A.U.

  NO.  ATOM        X             Y             Z

    1  C       -0.005631     -0.000486      0.002768
    2  O        0.000419      0.003468     -0.000924
    3  C       -0.001077     -0.005162      0.000409
    4  H        0.024513      0.000873     -0.011790
    5  H        0.000424      0.008475      0.011671
    6  H       -0.003242     -0.008140     -0.007091
    7  H       -0.000209      0.004476     -0.000077


 ACTIVE CARTESIAN GRADIENTS

              1          2          3          4          5          6
          -0.006832  -0.000717   0.003931  -0.002723   0.008044   0.003094

              7          8          9         10         11         12
          -0.011276  -0.006035   0.003038   0.020263  -0.000930  -0.019541

             13         14         15
          -0.002371  -0.007270   0.002789


 FULL LOCAL GRADIENT

              1          2          3          4          5          6
          -0.033458  -0.002219  -0.002429   0.002902  -0.001506   0.001231

              7          8          9         10         11         12
           0.001075  -0.000467   0.002817   0.003249   0.000404  -0.002359

             13         14         15
           0.002528  -0.000842   0.001224


 TANGENTIAL LOCAL GRADIENTS IN A.U.

              1          2          3          4          5          6
          -0.002219  -0.002429   0.002902  -0.001506   0.001231   0.001075

              7          8          9         10         11         12
          -0.000467   0.002817   0.003249   0.000404  -0.002359   0.002528

             13         14
          -0.000842   0.001224

 COSANG =        -0.093781610
 
 RMSQ FORCE :   0.0020215  MAXIMUM :   0.0003000  CONVERGED : NO
 MAX FORCE  :   0.0032488  MAXIMUM :   0.0004500  CONVERGED : NO
 RMSQ FORCE6:   3.8714193  MAXIMUM6:   0.0003000  CONVERGED : NO
 MAX FORCE6 :   3.8704741  MAXIMUM6:   0.0004500  CONVERGED : NO
 RMSQ DR    :   0.0073288  MAXIMUM :   0.0012000  CONVERGED : NO
 MAX DR     :   0.0128996  MAXIMUM :   0.0018000  CONVERGED : NO
 


 HESSIAN EIGENVALUES


                1           2           3           4           5           6
             0.44368     0.99996     1.00000     1.00000     1.00000     1.00000
 


                7           8           9          10          11          12
             1.00000     1.00000     1.00000     1.00000     1.00000     1.00000
 


               13          14
             1.13838     1.35513
 


 LAMBDA FOR LMQA STEP: 0.00

  |TANGENTIAL STEP| =   0.007804  |PARALLEL STEP| =   0.000007


 STEP IN NORMAL COORDINATES

              1          2          3          4          5          6
           0.003169  -0.000262  -0.000221  -0.002562   0.002543  -0.001355

              7          8          9         10         11         12
          -0.002580   0.000236  -0.001557  -0.000992  -0.001615   0.002451

             13         14         15
          -0.003338   0.002083  -0.001284

 DISPLACEMENT STEP IN ANGSTROM

  NO.  ATOM        X             Y             Z

    1  C        0.001382     -0.000146     -0.000087
    2  O       -0.001531      0.000095     -0.000047
    3  C       -0.000260      0.000169     -0.000342
    4  H        0.000909     -0.000988      0.001244
    5  H       -0.000007      0.000964     -0.001122
    6  H        0.000785      0.001210      0.000165
    7  H        0.000541     -0.001646      0.001378


 ACTIVE CARTESIAN DISPLACEMENT STEP

              1          2          3          4          5          6
           0.003169  -0.000262  -0.000221  -0.002562   0.002543  -0.001355

              7          8          9         10         11         12
          -0.002580   0.000236  -0.001557  -0.000992  -0.001615   0.002451

             13         14         15
          -0.003338   0.002083  -0.001284
 
 PREDICTED ENERGY CHANGE: -0.000026604
 
 INTERPOLATION DISTANCE: 4.1549932036
 
 *** SCFTOL TIGHTEN TO 0.250E-07 ***
 
 *** CDFTOL TIGHTEN TO 0.100E-04 ***


 COORDINATES OF OPTIMIZATION STEP 3 IN ANGSTROM

  NO.  ATOM        X              Y              Z        Z-ATOM   MASS   TYPE

    1  C         0.122978      -0.459253       0.069574       6    12.011  QM
    2  O         1.108771       0.250191      -0.124352       8    15.999  QM
    3  C        -1.239856       0.156373       0.021834       6    12.011  QM
    4  H        -0.905903       1.201301       0.209388       1     1.008  QM
    5  H        -1.653770       0.220815      -0.988106       1     1.008  QM
    6  H        -2.007173      -0.360285       0.626586       1     1.008  QM
    7  H         0.236527      -1.537140       0.335718       1     1.008  QM


 
 NEW SCF-ENERGY CALCULATED IN 11 CYCLES
 

 TOTAL ENERGY    =       -153.646434394

 ENERGY CHANGE =         -0.000043081
 ENERGY RATIO  =          1.619354101
 TRUST RADIUS  =          0.200000000
 
 BFGS DELTA*GAMMA: 0.209E-04
 
 BFGS DELTA*DE2*DELTA: 0.537E-04
 
 *** ENTERING OPTIMIZATION CYCLE: 4 ***
 

 PROJECTED CARTESIAN GRADIENTS IN A.U.

  NO.  ATOM        X             Y             Z

    1  C       -0.002466      0.001338      0.002146
    2  O       -0.001966      0.001889     -0.000456
    3  C       -0.001606     -0.004917      0.000685
    4  H        0.024559      0.000579     -0.011838
    5  H        0.000362      0.008435      0.011085
    6  H       -0.002808     -0.007810     -0.007380
    7  H       -0.000222      0.003626      0.000178


 ACTIVE CARTESIAN GRADIENTS

              1          2          3          4          5          6
          -0.002993   0.001522   0.003270  -0.004250   0.008071   0.003092

              7          8          9         10         11         12
          -0.011812  -0.005602   0.003512   0.019809  -0.000974  -0.019070

             13         14         15
          -0.003033  -0.007077   0.002733


 FULL LOCAL GRADIENT

              1          2          3          4          5          6
          -0.033010   0.000821  -0.000359  -0.000012  -0.000760   0.001295

              7          8          9         10         11         12
           0.000385  -0.000010   0.003280   0.002913   0.000331  -0.002112

             13         14         15
           0.001770  -0.000716   0.001178


 TANGENTIAL LOCAL GRADIENTS IN A.U.

              1          2          3          4          5          6
           0.000821  -0.000359  -0.000012  -0.000760   0.001295   0.000385

              7          8          9         10         11         12
          -0.000010   0.003280   0.002913   0.000331  -0.002112   0.001770

             13         14
          -0.000716   0.001178

 COSANG =         0.759128925
 
 RMSQ FORCE :   0.0015132  MAXIMUM :   0.0003000  CONVERGED : NO
 MAX FORCE  :   0.0032803  MAXIMUM :   0.0004500  CONVERGED : NO
 RMSQ FORCE6:   3.1613232  MAXIMUM6:   0.0003000  CONVERGED : NO
 MAX FORCE6 :   3.1602119  MAXIMUM6:   0.0004500  CONVERGED : NO
 RMSQ DR    :   0.0020149  MAXIMUM :   0.0012000  CONVERGED : NO
 MAX DR     :   0.0033377  MAXIMUM :   0.0018000  CONVERGED : NO
 


 HESSIAN EIGENVALUES


                1           2           3           4           5           6
             0.18634     0.64394     1.00000     1.00000     1.00000     1.00000
 


                7           8           9          10          11          12
             1.00000     1.00000     1.00000     1.00000     1.00000     1.00016
 


               13          14
             1.02426     2.16492
 


 LAMBDA FOR LMQA STEP: 0.00

  |TANGENTIAL STEP| =   0.024595  |PARALLEL STEP| =   0.000073


 STEP IN NORMAL COORDINATES

              1          2          3          4          5          6
           0.004477  -0.003908   0.000432  -0.005969   0.008807  -0.004907

              7          8          9         10         11         12
          -0.008589  -0.000866  -0.008382  -0.003815  -0.004908   0.008505

             13         14         15
          -0.010407   0.006638  -0.004903

 DISPLACEMENT STEP IN ANGSTROM

  NO.  ATOM        X             Y             Z

    1  C        0.001953     -0.001789      0.000260
    2  O       -0.003046      0.001592     -0.000611
    3  C       -0.000675     -0.000007     -0.001971
    4  H        0.002835     -0.002768      0.005223
    5  H        0.000320      0.003461     -0.002908
    6  H        0.002524      0.004441      0.001283
    7  H        0.002047     -0.005276      0.004744


 ACTIVE CARTESIAN DISPLACEMENT STEP

              1          2          3          4          5          6
           0.004477  -0.003908   0.000432  -0.005969   0.008807  -0.004907

              7          8          9         10         11         12
          -0.008589  -0.000866  -0.008382  -0.003815  -0.004908   0.008505

             13         14         15
          -0.010407   0.006638  -0.004903
 
 PREDICTED ENERGY CHANGE: -0.000059561
 
 INTERPOLATION DISTANCE: 4.1549932036


 COORDINATES OF OPTIMIZATION STEP 4 IN ANGSTROM

  NO.  ATOM        X              Y              Z        Z-ATOM   MASS   TYPE

    1  C         0.124931      -0.461042       0.069833       6    12.011  QM
    2  O         1.105724       0.251782      -0.124962       8    15.999  QM
    3  C        -1.240531       0.156366       0.019862       6    12.011  QM
    4  H        -0.903069       1.198533       0.214611       1     1.008  QM
    5  H        -1.653450       0.224276      -0.991015       1     1.008  QM
    6  H        -2.004649      -0.355844       0.627869       1     1.008  QM
    7  H         0.238573      -1.542416       0.340462       1     1.008  QM


 
 NEW SCF-ENERGY CALCULATED IN 11 CYCLES
 

 TOTAL ENERGY    =       -153.646519922

 ENERGY CHANGE =         -0.000085528
 ENERGY RATIO  =          1.435964731
 TRUST RADIUS  =          0.200000000
 
 BFGS DELTA*GAMMA: 0.720E-04
 
 BFGS DELTA*DE2*DELTA: 0.124E-03
 
 *** ENTERING OPTIMIZATION CYCLE: 5 ***
 

 PROJECTED CARTESIAN GRADIENTS IN A.U.

  NO.  ATOM        X             Y             Z

    1  C        0.000970      0.003002      0.001622
    2  O       -0.004043      0.000627     -0.000085
    3  C       -0.003086     -0.004663      0.000789
    4  H        0.024769      0.000385     -0.011370
    5  H        0.000413      0.008461      0.010326
    6  H       -0.001519     -0.006730     -0.007764
    7  H       -0.000253      0.001122      0.000820


 ACTIVE CARTESIAN GRADIENTS

              1          2          3          4          5          6
           0.001178   0.003580   0.002747  -0.005180   0.009107   0.003082

              7          8          9         10         11         12
          -0.013483  -0.004974   0.003629   0.018375  -0.000548  -0.017842

             13         14         15
          -0.004667  -0.006891   0.002476


 FULL LOCAL GRADIENT

              1          2          3          4          5          6
          -0.032377   0.003754   0.002045  -0.002588   0.001007   0.001226

              7          8          9         10         11         12
          -0.000631   0.001046   0.003321   0.001068   0.000711  -0.001123

             13         14         15
          -0.000053  -0.000596   0.000913


 TANGENTIAL LOCAL GRADIENTS IN A.U.

              1          2          3          4          5          6
           0.003754   0.002045  -0.002588   0.001007   0.001226  -0.000631

              7          8          9         10         11         12
           0.001046   0.003321   0.001068   0.000711  -0.001123  -0.000053

             13         14
          -0.000596   0.000913

 COSANG =         0.557629372
 
 RMSQ FORCE :   0.0017750  MAXIMUM :   0.0003000  CONVERGED : NO
 MAX FORCE  :   0.0037544  MAXIMUM :   0.0004500  CONVERGED : NO
 RMSQ FORCE6:   2.2352776  MAXIMUM6:   0.0003000  CONVERGED : NO
 MAX FORCE6 :   2.2344007  MAXIMUM6:   0.0004500  CONVERGED : NO
 RMSQ DR    :   0.0063505  MAXIMUM :   0.0012000  CONVERGED : NO
 MAX DR     :   0.0104067  MAXIMUM :   0.0018000  CONVERGED : NO
 


 HESSIAN EIGENVALUES


                1           2           3           4           5           6
             0.09770     0.60259     1.00000     1.00000     1.00000     1.00000
 


                7           8           9          10          11          12
             1.00000     1.00000     1.00000     1.00000     1.00011     1.00491
 


               13          14
             1.06185     2.45623
 


 LAMBDA FOR LMQA STEP: 0.00

  |TANGENTIAL STEP| =   0.025057  |PARALLEL STEP| =   0.000076


 STEP IN NORMAL COORDINATES

              1          2          3          4          5          6
           0.001026  -0.005477   0.000931  -0.005790   0.008120  -0.005575

              7          8          9         10         11         12
          -0.007774  -0.002422  -0.010967  -0.003239  -0.005649   0.008462

             13         14         15
          -0.009325   0.006888  -0.005515

 DISPLACEMENT STEP IN ANGSTROM

  NO.  ATOM        X             Y             Z

    1  C        0.000447     -0.002457      0.000508
    2  O       -0.002357      0.002129     -0.000848
    3  C        0.000024     -0.000410     -0.002622
    4  H        0.002731     -0.002702      0.006106
    5  H        0.000594      0.003862     -0.002396
    6  H        0.002034      0.004582      0.001981
    7  H        0.002404     -0.004330      0.004984


 ACTIVE CARTESIAN DISPLACEMENT STEP

              1          2          3          4          5          6
           0.001026  -0.005477   0.000931  -0.005790   0.008120  -0.005575

              7          8          9         10         11         12
          -0.007774  -0.002422  -0.010967  -0.003239  -0.005649   0.008462

             13         14         15
          -0.009325   0.006888  -0.005515
 
 PREDICTED ENERGY CHANGE: -0.000037252
 
 INTERPOLATION DISTANCE: 4.1549932036


 COORDINATES OF OPTIMIZATION STEP 5 IN ANGSTROM

  NO.  ATOM        X              Y              Z        Z-ATOM   MASS   TYPE

    1  C         0.125378      -0.463499       0.070341       6    12.011  QM
    2  O         1.103368       0.253912      -0.125810       8    15.999  QM
    3  C        -1.240507       0.155956       0.017241       6    12.011  QM
    4  H        -0.900338       1.195832       0.220718       1     1.008  QM
    5  H        -1.652856       0.228138      -0.993411       1     1.008  QM
    6  H        -2.002614      -0.351262       0.629850       1     1.008  QM
    7  H         0.240977      -1.546746       0.345445       1     1.008  QM


 
 NEW SCF-ENERGY CALCULATED IN 12 CYCLES
 

 TOTAL ENERGY    =       -153.646572398

 ENERGY CHANGE =         -0.000052476
 ENERGY RATIO  =          1.408666712
 TRUST RADIUS  =          0.200000000
 
 BFGS DELTA*GAMMA: 0.492E-04
 
 BFGS DELTA*DE2*DELTA: 0.795E-04
 
 *** ENTERING OPTIMIZATION CYCLE: 6 ***
 

 PROJECTED CARTESIAN GRADIENTS IN A.U.

  NO.  ATOM        X             Y             Z

    1  C        0.000699      0.002333      0.001930
    2  O       -0.003607      0.001368     -0.000282
    3  C       -0.003613     -0.004589      0.000231
    4  H        0.024896      0.000511     -0.010484
    5  H        0.000525      0.008552      0.010295
    6  H       -0.000756     -0.005950     -0.007412
    7  H       -0.000236     -0.000775      0.001265


 ACTIVE CARTESIAN GRADIENTS

              1          2          3          4          5          6
           0.000849   0.002781   0.003132  -0.004717   0.010364   0.003168

              7          8          9         10         11         12
          -0.014378  -0.004689   0.002610   0.017293   0.000028  -0.016982

             13         14         15
          -0.005572  -0.006716   0.002070


 FULL LOCAL GRADIENT

              1          2          3          4          5          6
          -0.032067   0.002904   0.002173  -0.002007   0.001741   0.001074

              7          8          9         10         11         12
          -0.000421   0.001776   0.002194  -0.000596   0.001251  -0.000278

             13         14         15
          -0.001077  -0.000421   0.000479


 TANGENTIAL LOCAL GRADIENTS IN A.U.

              1          2          3          4          5          6
           0.002904   0.002173  -0.002007   0.001741   0.001074  -0.000421

              7          8          9         10         11         12
           0.001776   0.002194  -0.000596   0.001251  -0.000278  -0.001077

             13         14
          -0.000421   0.000479

 COSANG =         0.898769497
 
 RMSQ FORCE :   0.0015371  MAXIMUM :   0.0003000  CONVERGED : NO
 MAX FORCE  :   0.0029040  MAXIMUM :   0.0004500  CONVERGED : NO
 RMSQ FORCE6:   0.0040367  MAXIMUM6:   0.0003000  CONVERGED : NO
 MAX FORCE6 :   0.0077207  MAXIMUM6:   0.0004500  CONVERGED : NO
 RMSQ DR    :   0.0064698  MAXIMUM :   0.0012000  CONVERGED : NO
 MAX DR     :   0.0109671  MAXIMUM :   0.0018000  CONVERGED : NO
 


 HESSIAN EIGENVALUES


                1           2           3           4           5           6
             0.07186     0.57721     0.99959     1.00000     1.00000     1.00000
 


                7           8           9          10          11          12
             1.00000     1.00000     1.00000     1.00009     1.00144     1.01248
 


               13          14
             1.09588     2.06577
 


 LAMBDA FOR LMQA STEP: 0.00

  |TANGENTIAL STEP| =   0.016161  |PARALLEL STEP| =   0.000031


 STEP IN NORMAL COORDINATES

              1          2          3          4          5          6
          -0.001387  -0.003708   0.000520  -0.003799   0.003348  -0.004465

              7          8          9         10         11         12
          -0.003848  -0.003324  -0.008534  -0.001029  -0.004831   0.004957

             13         14         15
          -0.004348   0.004386  -0.003722

 DISPLACEMENT STEP IN ANGSTROM

  NO.  ATOM        X             Y             Z

    1  C       -0.000604     -0.001643      0.000316
    2  O       -0.001173      0.001311     -0.000636
    3  C        0.000600     -0.000690     -0.001987
    4  H        0.001472     -0.001737      0.004445
    5  H        0.000708      0.002809     -0.001104
    6  H        0.000629      0.002879      0.001658
    7  H        0.001882     -0.001122      0.003302


 ACTIVE CARTESIAN DISPLACEMENT STEP

              1          2          3          4          5          6
          -0.001387  -0.003708   0.000520  -0.003799   0.003348  -0.004465

              7          8          9         10         11         12
          -0.003848  -0.003324  -0.008534  -0.001029  -0.004831   0.004957

             13         14         15
          -0.004348   0.004386  -0.003722
 
 PREDICTED ENERGY CHANGE: -0.000018386
 
 INTERPOLATION DISTANCE: 4.1549932036


 COORDINATES OF OPTIMIZATION STEP 6 IN ANGSTROM

  NO.  ATOM        X              Y              Z        Z-ATOM   MASS   TYPE

    1  C         0.124774      -0.465142       0.070657       6    12.011  QM
    2  O         1.102194       0.255223      -0.126446       8    15.999  QM
    3  C        -1.239907       0.155266       0.015254       6    12.011  QM
    4  H        -0.898866       1.194095       0.225162       1     1.008  QM
    5  H        -1.652148       0.230947      -0.994515       1     1.008  QM
    6  H        -2.001985      -0.348382       0.631509       1     1.008  QM
    7  H         0.242859      -1.547868       0.348747       1     1.008  QM


 
 NEW SCF-ENERGY CALCULATED IN 11 CYCLES
 

 TOTAL ENERGY    =       -153.646598794

 ENERGY CHANGE =         -0.000026396
 ENERGY RATIO  =          1.435632902
 TRUST RADIUS  =          0.200000000
 
 BFGS DELTA*GAMMA: 0.229E-04
 
 BFGS DELTA*DE2*DELTA: 0.388E-04
 
 *** ENTERING OPTIMIZATION CYCLE: 7 ***
 

 PROJECTED CARTESIAN GRADIENTS IN A.U.

  NO.  ATOM        X             Y             Z

    1  C       -0.001254      0.000917      0.002486
    2  O       -0.002429      0.002651     -0.000625
    3  C       -0.003074     -0.004717     -0.000547
    4  H        0.024906      0.000792     -0.009685
    5  H        0.000623      0.008655      0.010744
    6  H       -0.000752     -0.005679     -0.006624
    7  H       -0.000160     -0.001214      0.001359


 ACTIVE CARTESIAN GRADIENTS

              1          2          3          4          5          6
          -0.001523   0.001053   0.003767  -0.004187   0.010985   0.003326

              7          8          9         10         11         12
          -0.014214  -0.004879   0.001233   0.017005   0.000359  -0.016727

             13         14         15
          -0.005465  -0.006572   0.001735


 FULL LOCAL GRADIENT

              1          2          3          4          5          6
          -0.032028   0.000639   0.001163  -0.000480   0.001308   0.000999

              7          8          9         10         11         12
           0.000485   0.001771   0.000735  -0.001227   0.001556   0.000088

             13         14         15
          -0.001000  -0.000245   0.000117


 TANGENTIAL LOCAL GRADIENTS IN A.U.

              1          2          3          4          5          6
           0.000639   0.001163  -0.000480   0.001308   0.000999   0.000485

              7          8          9         10         11         12
           0.001771   0.000735  -0.001227   0.001556   0.000088  -0.001000

             13         14
          -0.000245   0.000117

 COSANG =         0.807490291
 
 RMSQ FORCE :   0.0009863  MAXIMUM :   0.0003000  CONVERGED : NO
 MAX FORCE  :   0.0017708  MAXIMUM :   0.0004500  CONVERGED : NO
 RMSQ FORCE6:   0.0016020  MAXIMUM6:   0.0003000  CONVERGED : NO
 MAX FORCE6 :   0.0034565  MAXIMUM6:   0.0004500  CONVERGED : NO
 RMSQ DR    :   0.0041727  MAXIMUM :   0.0012000  CONVERGED : NO
 MAX DR     :   0.0085343  MAXIMUM :   0.0018000  CONVERGED : NO
 


 HESSIAN EIGENVALUES


                1           2           3           4           5           6
             0.06371     0.50952     0.79473     1.00000     1.00000     1.00000
 


                7           8           9          10          11          12
             1.00000     1.00000     1.00004     1.00009     1.00115     1.00419
 


               13          14
             1.03955     2.08082
 


 LAMBDA FOR LMQA STEP: 0.00

  |TANGENTIAL STEP| =   0.011324  |PARALLEL STEP| =   0.000015


 STEP IN NORMAL COORDINATES

              1          2          3          4          5          6
          -0.001904  -0.001756  -0.000187  -0.002292  -0.000377  -0.004257

              7          8          9         10         11         12
          -0.001523  -0.003952  -0.005975   0.000582  -0.004853   0.002583

             13         14         15
          -0.001184   0.002669  -0.002292

 DISPLACEMENT STEP IN ANGSTROM

  NO.  ATOM        X             Y             Z

    1  C       -0.000829     -0.000766      0.000001
    2  O       -0.000514      0.000430     -0.000443
    3  C        0.000645     -0.000856     -0.001237
    4  H        0.000566     -0.001305      0.003166
    5  H        0.000848      0.002168     -0.000490
    6  H       -0.000309      0.001719      0.001070
    7  H        0.001579      0.001303      0.002285


 ACTIVE CARTESIAN DISPLACEMENT STEP

              1          2          3          4          5          6
          -0.001904  -0.001756  -0.000187  -0.002292  -0.000377  -0.004257

              7          8          9         10         11         12
          -0.001523  -0.003952  -0.005975   0.000582  -0.004853   0.002583

             13         14         15
          -0.001184   0.002669  -0.002292
 
 PREDICTED ENERGY CHANGE: -0.000012201
 
 INTERPOLATION DISTANCE: 4.1549932036


 COORDINATES OF OPTIMIZATION STEP 7 IN ANGSTROM

  NO.  ATOM        X              Y              Z        Z-ATOM   MASS   TYPE

    1  C         0.123944      -0.465908       0.070659       6    12.011  QM
    2  O         1.101681       0.255653      -0.126889       8    15.999  QM
    3  C        -1.239262       0.154410       0.014016       6    12.011  QM
    4  H        -0.898300       1.192790       0.228328       1     1.008  QM
    5  H        -1.651301       0.233114      -0.995005       1     1.008  QM
    6  H        -2.002294      -0.346663       0.632578       1     1.008  QM
    7  H         0.244437      -1.546565       0.351032       1     1.008  QM


 
 NEW SCF-ENERGY CALCULATED IN 9 CYCLES
 

 TOTAL ENERGY    =       -153.646617082

 ENERGY CHANGE =         -0.000018289
 ENERGY RATIO  =          1.498989333
 TRUST RADIUS  =          0.200000000
 
 BFGS DELTA*GAMMA: 0.135E-04
 
 BFGS DELTA*DE2*DELTA: 0.254E-04
 
 *** ENTERING OPTIMIZATION CYCLE: 8 ***
 

 PROJECTED CARTESIAN GRADIENTS IN A.U.

  NO.  ATOM        X             Y             Z

    1  C       -0.003096     -0.000207      0.002869
    2  O       -0.001546      0.003578     -0.000846
    3  C       -0.002218     -0.004957     -0.001153
    4  H        0.024860      0.001033     -0.009139
    5  H        0.000710      0.008736      0.011190
    6  H       -0.001021     -0.005569     -0.005863
    7  H       -0.000045     -0.000629      0.001260


 ACTIVE CARTESIAN GRADIENTS

              1          2          3          4          5          6
          -0.003761  -0.000327   0.004176  -0.004012   0.010960   0.003496

              7          8          9         10         11         12
          -0.013654  -0.005404   0.000157   0.017176   0.000335  -0.016692

             13         14         15
          -0.004864  -0.006475   0.001584


 FULL LOCAL GRADIENT

              1          2          3          4          5          6
          -0.032050  -0.001277   0.000052   0.000638   0.000442   0.001028

              7          8          9         10         11         12
           0.001269   0.001228  -0.000392  -0.001175   0.001503   0.000245

             13         14         15
          -0.000394  -0.000119  -0.000054


 TANGENTIAL LOCAL GRADIENTS IN A.U.

              1          2          3          4          5          6
          -0.001277   0.000052   0.000638   0.000442   0.001028   0.001269

              7          8          9         10         11         12
           0.001228  -0.000392  -0.001175   0.001503   0.000245  -0.000394

             13         14
          -0.000119  -0.000054

 COSANG =         0.609365142
 
 RMSQ FORCE :   0.0008634  MAXIMUM :   0.0003000  CONVERGED : NO
 MAX FORCE  :   0.0015030  MAXIMUM :   0.0004500  CONVERGED : NO
 RMSQ FORCE6:   0.0007827  MAXIMUM6:   0.0003000  CONVERGED : NO
 MAX FORCE6 :   0.0016316  MAXIMUM6:   0.0004500  CONVERGED : NO
 RMSQ DR    :   0.0029238  MAXIMUM :   0.0012000  CONVERGED : NO
 MAX DR     :   0.0059751  MAXIMUM :   0.0018000  CONVERGED : NO
 


 HESSIAN EIGENVALUES


                1           2           3           4           5           6
             0.05575     0.30256     0.63529     0.99999     1.00000     1.00000
 


                7           8           9          10          11          12
             1.00000     1.00000     1.00009     1.00036     1.00175     1.00577
 


               13          14
             1.08208     2.55682
 


 LAMBDA FOR LMQA STEP: 0.00

  |TANGENTIAL STEP| =   0.012298  |PARALLEL STEP| =   0.000018


 STEP IN NORMAL COORDINATES

              1          2          3          4          5          6
          -0.001587  -0.000405  -0.000923  -0.001537  -0.002829  -0.005781

              7          8          9         10         11         12
          -0.000932  -0.004880  -0.004900   0.001675  -0.006377   0.001690

             13         14         15
          -0.000108   0.002304  -0.001889

 DISPLACEMENT STEP IN ANGSTROM

  NO.  ATOM        X             Y             Z

    1  C       -0.000691     -0.000166     -0.000308
    2  O       -0.000286     -0.000227     -0.000433
    3  C        0.000400     -0.001049     -0.000755
    4  H        0.000110     -0.001604      0.002978
    5  H        0.001168      0.002381     -0.000520
    6  H       -0.000930      0.001336      0.000533
    7  H        0.001797      0.002983      0.002404


 ACTIVE CARTESIAN DISPLACEMENT STEP

              1          2          3          4          5          6
          -0.001587  -0.000405  -0.000923  -0.001537  -0.002829  -0.005781

              7          8          9         10         11         12
          -0.000932  -0.004880  -0.004900   0.001675  -0.006377   0.001690

             13         14         15
          -0.000108   0.002304  -0.001889
 
 PREDICTED ENERGY CHANGE: -0.000011431
 
 INTERPOLATION DISTANCE: 4.1549932036


 COORDINATES OF OPTIMIZATION STEP 8 IN ANGSTROM

  NO.  ATOM        X              Y              Z        Z-ATOM   MASS   TYPE

    1  C         0.123253      -0.466074       0.070351       6    12.011  QM
    2  O         1.101394       0.255426      -0.127322       8    15.999  QM
    3  C        -1.238862       0.153361       0.013262       6    12.011  QM
    4  H        -0.898190       1.191185       0.231306       1     1.008  QM
    5  H        -1.650133       0.235496      -0.995525       1     1.008  QM
    6  H        -2.003224      -0.345327       0.633111       1     1.008  QM
    7  H         0.246234      -1.543582       0.353436       1     1.008  QM


 
 NEW SCF-ENERGY CALCULATED IN 10 CYCLES
 

 TOTAL ENERGY    =       -153.646634257

 ENERGY CHANGE =         -0.000017175
 ENERGY RATIO  =          1.502462701
 TRUST RADIUS  =          0.200000000
 
 BFGS DELTA*GAMMA: 0.126E-04
 
 BFGS DELTA*DE2*DELTA: 0.240E-04
 
 *** ENTERING OPTIMIZATION CYCLE: 9 ***
 

 PROJECTED CARTESIAN GRADIENTS IN A.U.

  NO.  ATOM        X             Y             Z

    1  C       -0.003934     -0.000588      0.002891
    2  O       -0.001503      0.003764     -0.000822
    3  C       -0.001397     -0.005247     -0.001472
    4  H        0.024785      0.001122     -0.008829
    5  H        0.000783      0.008800      0.011386
    6  H       -0.001283     -0.005358     -0.005285
    7  H        0.000102      0.000583      0.001103


 ACTIVE CARTESIAN GRADIENTS

              1          2          3          4          5          6
          -0.004779  -0.000800   0.004152  -0.004441   0.010410   0.003666

              7          8          9         10         11         12
          -0.013051  -0.006161  -0.000430   0.017537  -0.000077  -0.016599

             13         14         15
          -0.004107  -0.006386   0.001597


 FULL LOCAL GRADIENT

              1          2          3          4          5          6
          -0.031967  -0.002003  -0.000630   0.000668  -0.000462   0.001162

              7          8          9         10         11         12
           0.001609   0.000315  -0.001012  -0.000755   0.001047   0.000401

             13         14         15
           0.000361  -0.000026  -0.000050


 TANGENTIAL LOCAL GRADIENTS IN A.U.

              1          2          3          4          5          6
          -0.002003  -0.000630   0.000668  -0.000462   0.001162   0.001609

              7          8          9         10         11         12
           0.000315  -0.001012  -0.000755   0.001047   0.000401   0.000361

             13         14
          -0.000026  -0.000050

 COSANG =         0.818042043
 
 RMSQ FORCE :   0.0009295  MAXIMUM :   0.0003000  CONVERGED : NO
 MAX FORCE  :   0.0020033  MAXIMUM :   0.0004500  CONVERGED : NO
 RMSQ FORCE6:   0.0005353  MAXIMUM6:   0.0003000  CONVERGED : NO
 MAX FORCE6 :   0.0010782  MAXIMUM6:   0.0004500  CONVERGED : NO
 RMSQ DR    :   0.0031753  MAXIMUM :   0.0012000  CONVERGED : NO
 MAX DR     :   0.0063775  MAXIMUM :   0.0018000  CONVERGED : NO
 


 HESSIAN EIGENVALUES


                1           2           3           4           5           6
             0.04725     0.18526     0.60722     0.99996     1.00000     1.00000
 


                7           8           9          10          11          12
             1.00000     1.00000     1.00009     1.00047     1.00309     1.01253
 


               13          14
             1.16944     2.48765
 


 LAMBDA FOR LMQA STEP: 0.00

  |TANGENTIAL STEP| =   0.013055  |PARALLEL STEP| =   0.000021


 STEP IN NORMAL COORDINATES

              1          2          3          4          5          6
          -0.000785   0.000783  -0.001350  -0.000070  -0.004156  -0.007390

              7          8          9         10         11         12
          -0.000977  -0.004578  -0.003303   0.002143  -0.007128   0.000805

             13         14         15
          -0.000119   0.001998  -0.001620

 DISPLACEMENT STEP IN ANGSTROM

  NO.  ATOM        X             Y             Z

    1  C       -0.000342      0.000357     -0.000504
    2  O        0.000118     -0.000710     -0.000510
    3  C       -0.000270     -0.000976     -0.000149
    4  H       -0.000299     -0.001937      0.002644
    5  H        0.001395      0.002516     -0.000709
    6  H       -0.001337      0.000810     -0.000288
    7  H        0.001881      0.003575      0.002636


 ACTIVE CARTESIAN DISPLACEMENT STEP

              1          2          3          4          5          6
          -0.000785   0.000783  -0.001350  -0.000070  -0.004156  -0.007390

              7          8          9         10         11         12
          -0.000977  -0.004578  -0.003303   0.002143  -0.007128   0.000805

             13         14         15
          -0.000119   0.001998  -0.001620
 
 PREDICTED ENERGY CHANGE: -0.000009790
 
 INTERPOLATION DISTANCE: 4.1549932036


 COORDINATES OF OPTIMIZATION STEP 9 IN ANGSTROM

  NO.  ATOM        X              Y              Z        Z-ATOM   MASS   TYPE

    1  C         0.122911      -0.465716       0.069847       6    12.011  QM
    2  O         1.101512       0.254717      -0.127832       8    15.999  QM
    3  C        -1.239131       0.152385       0.013113       6    12.011  QM
    4  H        -0.898488       1.189249       0.233949       1     1.008  QM
    5  H        -1.648738       0.238012      -0.996234       1     1.008  QM
    6  H        -2.004561      -0.344517       0.632824       1     1.008  QM
    7  H         0.248115      -1.540007       0.356072       1     1.008  QM


 
 NEW SCF-ENERGY CALCULATED IN 9 CYCLES
 

 TOTAL ENERGY    =       -153.646648796

 ENERGY CHANGE =         -0.000014539
 ENERGY RATIO  =          1.485129096
 TRUST RADIUS  =          0.200000000
 
 BFGS DELTA*GAMMA: 0.114E-04
 
 BFGS DELTA*DE2*DELTA: 0.209E-04
 
 *** ENTERING OPTIMIZATION CYCLE: 10 ***
 

 PROJECTED CARTESIAN GRADIENTS IN A.U.

  NO.  ATOM        X             Y             Z

    1  C       -0.004045     -0.000489      0.002618
    2  O       -0.001666      0.003513     -0.000654
    3  C       -0.001131     -0.005479     -0.001349
    4  H        0.024688      0.000920     -0.008847
    5  H        0.000850      0.008805      0.011208
    6  H       -0.001314     -0.005002     -0.005133
    7  H        0.000284      0.001883      0.000998


 ACTIVE CARTESIAN GRADIENTS

              1          2          3          4          5          6
          -0.004914  -0.000685   0.003755  -0.004741   0.009657   0.003750

              7          8          9         10         11         12
          -0.012825  -0.006834  -0.000282   0.017826  -0.000811  -0.016375

             13         14         15
          -0.003562  -0.006345   0.001744


 FULL LOCAL GRADIENT

              1          2          3          4          5          6
          -0.031793  -0.001920  -0.001028   0.000311  -0.000937   0.001303

              7          8          9         10         11         12
           0.001290  -0.000538  -0.000882  -0.000333   0.000258   0.000614

             13         14         15
           0.000886  -0.000006   0.000093


 TANGENTIAL LOCAL GRADIENTS IN A.U.

              1          2          3          4          5          6
          -0.001920  -0.001028   0.000311  -0.000937   0.001303   0.001290

              7          8          9         10         11         12
          -0.000538  -0.000882  -0.000333   0.000258   0.000614   0.000886

             13         14
          -0.000006   0.000093

 COSANG =         0.893120947
 
 RMSQ FORCE :   0.0009061  MAXIMUM :   0.0003000  CONVERGED : NO
 MAX FORCE  :   0.0019201  MAXIMUM :   0.0004500  CONVERGED : NO
 RMSQ FORCE6:   0.0004821  MAXIMUM6:   0.0003000  CONVERGED : NO
 MAX FORCE6 :   0.0009525  MAXIMUM6:   0.0004500  CONVERGED : NO
 RMSQ DR    :   0.0033708  MAXIMUM :   0.0012000  CONVERGED : NO
 MAX DR     :   0.0073897  MAXIMUM :   0.0018000  CONVERGED : NO
 


 HESSIAN EIGENVALUES


                1           2           3           4           5           6
             0.03899     0.14255     0.58985     0.99957     1.00000     1.00000
 


                7           8           9          10          11          12
             1.00000     1.00009     1.00014     1.00046     1.00447     1.02922
 


               13          14
             1.16449     2.16651
 


 LAMBDA FOR LMQA STEP: 0.00

  |TANGENTIAL STEP| =   0.012261  |PARALLEL STEP| =   0.000018


 STEP IN NORMAL COORDINATES

              1          2          3          4          5          6
           0.000436   0.001539  -0.001077   0.001187  -0.003787  -0.008256

              7          8          9         10         11         12
          -0.001179  -0.002968  -0.002010   0.001834  -0.006214  -0.000036

             13         14         15
          -0.001006   0.001751  -0.001553

 DISPLACEMENT STEP IN ANGSTROM

  NO.  ATOM        X             Y             Z

    1  C        0.000190      0.000683     -0.000438
    2  O        0.000367     -0.000890     -0.000639
    3  C       -0.000910     -0.000625      0.000244
    4  H       -0.000563     -0.001953      0.002253
    5  H        0.001397      0.002435     -0.000799
    6  H       -0.001484      0.000142     -0.001002
    7  H        0.001671      0.002722      0.002762


 ACTIVE CARTESIAN DISPLACEMENT STEP

              1          2          3          4          5          6
           0.000436   0.001539  -0.001077   0.001187  -0.003787  -0.008256

              7          8          9         10         11         12
          -0.001179  -0.002968  -0.002010   0.001834  -0.006214  -0.000036

             13         14         15
          -0.001006   0.001751  -0.001553
 
 PREDICTED ENERGY CHANGE: -0.000007884
 
 INTERPOLATION DISTANCE: 4.1549932036


 COORDINATES OF OPTIMIZATION STEP 10 IN ANGSTROM

  NO.  ATOM        X              Y              Z        Z-ATOM   MASS   TYPE

    1  C         0.123101      -0.465033       0.069410       6    12.011  QM
    2  O         1.101880       0.253827      -0.128471       8    15.999  QM
    3  C        -1.240041       0.151759       0.013357       6    12.011  QM
    4  H        -0.899051       1.187295       0.236203       1     1.008  QM
    5  H        -1.647341       0.240447      -0.997033       1     1.008  QM
    6  H        -2.006045      -0.344375       0.631821       1     1.008  QM
    7  H         0.249787      -1.537285       0.358833       1     1.008  QM


 
 NEW SCF-ENERGY CALCULATED IN 9 CYCLES
 

 TOTAL ENERGY    =       -153.646660664

 ENERGY CHANGE =         -0.000011868
 ENERGY RATIO  =          1.505189736
 TRUST RADIUS  =          0.200000000
 
 BFGS DELTA*GAMMA: 0.898E-05
 
 BFGS DELTA*DE2*DELTA: 0.169E-04
 
 *** ENTERING OPTIMIZATION CYCLE: 11 ***
 

 PROJECTED CARTESIAN GRADIENTS IN A.U.

  NO.  ATOM        X             Y             Z

    1  C       -0.003151      0.000302      0.002106
    2  O       -0.002173      0.002752     -0.000362
    3  C       -0.001544     -0.005551     -0.000959
    4  H        0.024609      0.000460     -0.009087
    5  H        0.000925      0.008732      0.010841
    6  H       -0.001150     -0.004645     -0.005306
    7  H        0.000484      0.002607      0.001031


 ACTIVE CARTESIAN GRADIENTS

              1          2          3          4          5          6
          -0.003827   0.000275   0.003098  -0.004940   0.009014   0.003756

              7          8          9         10         11         12
          -0.013102  -0.007065   0.000290   0.017873  -0.001560  -0.016132

             13         14         15
          -0.003420  -0.006336   0.001845


 FULL LOCAL GRADIENT

              1          2          3          4          5          6
          -0.031561  -0.000699  -0.000852  -0.000512  -0.000771   0.001424

              7          8          9         10         11         12
           0.000418  -0.000900  -0.000317  -0.000117  -0.000544   0.000758

             13         14         15
           0.000986  -0.000032   0.000194


 TANGENTIAL LOCAL GRADIENTS IN A.U.

              1          2          3          4          5          6
          -0.000699  -0.000852  -0.000512  -0.000771   0.001424   0.000418

              7          8          9         10         11         12
          -0.000900  -0.000317  -0.000117  -0.000544   0.000758   0.000986

             13         14
          -0.000032   0.000194

 COSANG =         0.797659720
 
 RMSQ FORCE :   0.0007112  MAXIMUM :   0.0003000  CONVERGED : NO
 MAX FORCE  :   0.0014240  MAXIMUM :   0.0004500  CONVERGED : NO
 RMSQ FORCE6:   0.0004163  MAXIMUM6:   0.0003000  CONVERGED : NO
 MAX FORCE6 :   0.0007614  MAXIMUM6:   0.0004500  CONVERGED : NO
 RMSQ DR    :   0.0031658  MAXIMUM :   0.0012000  CONVERGED : NO
 MAX DR     :   0.0082558  MAXIMUM :   0.0018000  CONVERGED : NO
 


 HESSIAN EIGENVALUES


                1           2           3           4           5           6
             0.03193     0.12364     0.55216     0.82362     1.00000     1.00000
 


                7           8           9          10          11          12
             1.00000     1.00009     1.00026     1.00063     1.00269     1.00620
 


               13          14
             1.10762     2.25802
 


 LAMBDA FOR LMQA STEP: 0.00

  |TANGENTIAL STEP| =   0.011702  |PARALLEL STEP| =   0.000016


 STEP IN NORMAL COORDINATES

              1          2          3          4          5          6
           0.001147   0.001507  -0.000220   0.002086  -0.002711  -0.009137

              7          8          9         10         11         12
          -0.001055  -0.001212  -0.001373   0.001342  -0.004579  -0.000788

             13         14         15
          -0.002187   0.001688  -0.001622

 DISPLACEMENT STEP IN ANGSTROM

  NO.  ATOM        X             Y             Z

    1  C        0.000500      0.000662     -0.000135
    2  O        0.000574     -0.000759     -0.000889
    3  C       -0.001236     -0.000229      0.000402
    4  H       -0.000793     -0.001726      0.002097
    5  H        0.001330      0.002418     -0.000821
    6  H       -0.001630     -0.000574     -0.001589
    7  H        0.001347      0.001409      0.002932


 ACTIVE CARTESIAN DISPLACEMENT STEP

              1          2          3          4          5          6
           0.001147   0.001507  -0.000220   0.002086  -0.002711  -0.009137

              7          8          9         10         11         12
          -0.001055  -0.001212  -0.001373   0.001342  -0.004579  -0.000788

             13         14         15
          -0.002187   0.001688  -0.001622
 
 PREDICTED ENERGY CHANGE: -0.000006794
 
 INTERPOLATION DISTANCE: 4.1549932036


 COORDINATES OF OPTIMIZATION STEP 11 IN ANGSTROM

  NO.  ATOM        X              Y              Z        Z-ATOM   MASS   TYPE

    1  C         0.123601      -0.464371       0.069275       6    12.011  QM
    2  O         1.102453       0.253068      -0.129360       8    15.999  QM
    3  C        -1.241277       0.151531       0.013759       6    12.011  QM
    4  H        -0.899843       1.185569       0.238300       1     1.008  QM
    5  H        -1.646011       0.242866      -0.997854       1     1.008  QM
    6  H        -2.007674      -0.344948       0.630232       1     1.008  QM
    7  H         0.251134      -1.535875       0.361765       1     1.008  QM


 
 NEW SCF-ENERGY CALCULATED IN 9 CYCLES
 

 TOTAL ENERGY    =       -153.646671454

 ENERGY CHANGE =         -0.000010790
 ENERGY RATIO  =          1.588126015
 TRUST RADIUS  =          0.200000000
 
 BFGS DELTA*GAMMA: 0.678E-05
 
 BFGS DELTA*DE2*DELTA: 0.146E-04
 
 *** ENTERING OPTIMIZATION CYCLE: 12 ***
 

 PROJECTED CARTESIAN GRADIENTS IN A.U.

  NO.  ATOM        X             Y             Z

    1  C       -0.002134      0.001078      0.001635
    2  O       -0.002462      0.002083     -0.000122
    3  C       -0.002328     -0.005427     -0.000525
[truncated: 2,172,122 more chars]
