# Supplementary material for: Constrained Structure Minimizations on Hyperspheres for Minimum Energy Path Following
Source: J Chem Inf Model. 2025 Apr 1;65(7):3488–501. doi: 10.1021/acs.jcim.4c02351 (PMC12004539; doi:10.1021/acs.jcim.4c02351)
Supplement: Supplementary file 1 — ci4c02351_si_001.zip [file ci4c02351_si_001.zip › data_availability/rxn12/outputs/SADDLE/5/rxn12-sad.mol]

    7
 TRAJECTORY GEOMETRY    -153.640722
  C      0.081244   -0.433670    0.000002
  C      1.268023    0.209662   -0.000001
  O     -1.168944    0.135419   -0.000004
  H     -1.062543    1.108627    0.000051
  H      2.197040   -0.365696    0.000005
  H      0.001664   -1.527413    0.000011
  H      1.340538    1.304302   -0.000012
    7
 TRAJECTORY GEOMETRY    -153.656521
  C      0.123386   -0.427992    0.036084
  O      1.154266    0.230249   -0.063996
  C     -1.262176    0.169890    0.011010
  H     -1.189820    1.263101    0.117797
  H     -1.732751   -0.058888   -0.964470
  H     -1.901281   -0.275900    0.795256
  H      0.168393   -1.546540    0.144776
    7
 TRAJECTORY GEOMETRY    -153.655063
  C      0.125817   -0.439276    0.067276
  O      1.136119    0.232400   -0.123003
  C     -1.253505    0.165555    0.018200
  H     -1.114087    1.237797    0.232121
  H     -1.651858    0.090645   -1.006561
  H     -1.975401   -0.337871    0.682051
  H      0.201304   -1.538302    0.289357
    7
 TRAJECTORY GEOMETRY    -153.651912
  C      0.126344   -0.452952    0.069399
  O      1.120942    0.242482   -0.127604
  C     -1.249534    0.157749    0.015547
  H     -1.005454    1.213468    0.239164
  H     -1.652887    0.173112   -1.006187
  H     -2.000017   -0.339832    0.654922
  H      0.234065   -1.538622    0.330111
    7
 TRAJECTORY GEOMETRY    -153.640721
  C     -0.007878   -0.430967    0.094211
  O      1.130054    0.321464   -0.066383
  C     -1.285224   -0.005290   -0.003286
  H      0.863046    1.241409   -0.268528
  H     -1.539046    1.037164   -0.232107
  H     -2.105429   -0.711272    0.148249
  H      0.252761   -1.471403    0.322615
    7
 TRAJECTORY GEOMETRY    -153.646671
  C      0.123601   -0.464371    0.069275
  O      1.102453    0.253068   -0.129360
  C     -1.241277    0.151531    0.013759
  H     -0.899843    1.185569    0.238300
  H     -1.646011    0.242866   -0.997854
  H     -2.007674   -0.344948    0.630232
  H      0.251134   -1.535875    0.361765
    7
 TRAJECTORY GEOMETRY    -153.639352
  C      0.122715   -0.474989    0.071459
  O      1.088973    0.262732   -0.131658
  C     -1.233698    0.146574    0.011803
  H     -0.806609    1.164173    0.230496
  H     -1.647996    0.313762   -0.981882
  H     -2.017510   -0.357979    0.602381
  H      0.264233   -1.537352    0.390614
    7
 TRAJECTORY GEOMETRY    -153.640265
  C     -0.005016   -0.443301    0.094424
  O      1.118081    0.328379   -0.079302
  C     -1.278984   -0.008582   -0.004472
  H      0.794391    1.245179   -0.205638
  H     -1.512922    1.022932   -0.293085
  H     -2.114327   -0.684146    0.191707
  H      0.259758   -1.480427    0.331314
    7
 TRAJECTORY GEOMETRY    -153.638945
  C     -0.002274   -0.455065    0.093309
  O      1.106306    0.335960   -0.090639
  C     -1.272977   -0.010627   -0.005560
  H      0.732639    1.242764   -0.144011
  H     -1.493677    1.004223   -0.354275
  H     -2.119825   -0.654553    0.235942
  H      0.266806   -1.489250    0.338695
    7
 TRAJECTORY GEOMETRY    -153.631555
  C      0.122621   -0.478014    0.079941
  O      1.077862    0.266271   -0.155014
  C     -1.233054    0.137898    0.016704
  H     -0.739549    1.132611    0.264272
  H     -1.601186    0.403409   -0.971191
  H     -2.046413   -0.387989    0.546767
  H      0.276420   -1.522211    0.449299
    7
 TRAJECTORY GEOMETRY    -153.636987
  C      0.000272   -0.465984    0.091904
  O      1.094479    0.343489   -0.101798
  C     -1.267308   -0.011561   -0.005407
  H      0.676790    1.234566   -0.087323
  H     -1.474093    0.985883   -0.408657
  H     -2.124072   -0.626555    0.270120
  H      0.274030   -1.495870    0.350342
    7
 TRAJECTORY GEOMETRY    -153.634333
  C      0.002928   -0.475826    0.089419
  O      1.084071    0.351161   -0.107922
  C     -1.261697   -0.010992   -0.004998
  H      0.622558    1.221472   -0.043967
  H     -1.460774    0.964069   -0.461879
  H     -2.124588   -0.597816    0.306346
  H      0.278933   -1.503527    0.354931
    7
 TRAJECTORY GEOMETRY    -153.631003
  C      0.005524   -0.485066    0.086522
  O      1.073639    0.358559   -0.111624
  C     -1.255608   -0.008914   -0.003670
  H      0.568621    1.205339   -0.009439
  H     -1.448814    0.940428   -0.511970
  H     -2.121446   -0.569785    0.339452
  H      0.282372   -1.511043    0.356973
    7
 TRAJECTORY GEOMETRY    -153.631555
  C      0.122621   -0.478014    0.079941
  O      1.077862    0.266271   -0.155014
  C     -1.233054    0.137898    0.016704
  H     -0.739549    1.132611    0.264272
  H     -1.601186    0.403409   -0.971191
  H     -2.046413   -0.387989    0.546767
  H      0.276420   -1.522211    0.449299
    7
 TRAJECTORY GEOMETRY    -153.623928
  C      0.119692   -0.484964    0.081160
  O      1.064223    0.275795   -0.157994
  C     -1.231568    0.130397    0.016777
  H     -0.669462    1.106778    0.263782
  H     -1.569223    0.449957   -0.966960
  H     -2.059551   -0.383227    0.541636
  H      0.291459   -1.521969    0.458657
    7
 TRAJECTORY GEOMETRY    -153.627339
  C      0.008002   -0.494891    0.083321
  O      1.063270    0.366015   -0.115124
  C     -1.250560   -0.006806   -0.002347
  H      0.520174    1.188106    0.022373
  H     -1.435064    0.918738   -0.557157
  H     -2.121527   -0.540613    0.368863
  H      0.290087   -1.517453    0.360835
    7
 TRAJECTORY GEOMETRY    -153.623128
  C      0.010854   -0.502433    0.079937
  O      1.055331    0.372180   -0.116217
  C     -1.245635   -0.003163   -0.000224
  H      0.472531    1.169595    0.045601
  H     -1.429082    0.894545   -0.599590
  H     -2.118574   -0.514919    0.395444
  H      0.293295   -1.523988    0.361663
    7
 TRAJECTORY GEOMETRY    -153.616402
  C      0.116466   -0.490645    0.081660
  O      1.053041    0.284394   -0.156703
  C     -1.228713    0.125685    0.015801
  H     -0.607315    1.089629    0.257418
  H     -1.552062    0.479616   -0.961864
  H     -2.063677   -0.378993    0.541142
  H      0.300368   -1.525276    0.457388
    7
 TRAJECTORY GEOMETRY    -153.618737
  C      0.013302   -0.509580    0.076704
  O      1.047285    0.377661   -0.116759
  C     -1.241346    0.000677    0.001527
  H      0.429515    1.151215    0.065899
  H     -1.422322    0.871651   -0.638079
  H     -2.115625   -0.489720    0.420009
  H      0.299057   -1.529560    0.362110
    7
 TRAJECTORY GEOMETRY    -153.613920
  C      0.016043   -0.515687    0.073426
  O      1.040985    0.382214   -0.116239
  C     -1.236865    0.006331    0.004414
  H      0.386631    1.133183    0.080090
  H     -1.420573    0.847870   -0.673377
  H     -2.110851   -0.469293    0.439948
  H      0.301055   -1.535418    0.362129
    7
 TRAJECTORY GEOMETRY    -153.609364
  C      0.113399   -0.495935    0.081118
  O      1.043834    0.293143   -0.153458
  C     -1.226742    0.121309    0.016789
  H     -0.553863    1.074612    0.246091
  H     -1.534915    0.498507   -0.958602
  H     -2.069470   -0.369136    0.544305
  H      0.308837   -1.530364    0.448234
    7
 TRAJECTORY GEOMETRY    -153.609095
  C      0.018721   -0.521253    0.070901
  O      1.034395    0.386109   -0.115158
  C     -1.233197    0.011396    0.007052
  H      0.347427    1.115995    0.090688
  H     -1.416505    0.825078   -0.705014
  H     -2.107947   -0.447399    0.458517
  H      0.306472   -1.540739    0.359518
    7
 TRAJECTORY GEOMETRY    -153.595372
  C      0.106996   -0.501104    0.080667
  O      1.034590    0.304086   -0.146774
  C     -1.223657    0.113787    0.020035
  H     -0.463647    1.064115    0.215977
  H     -1.518851    0.533541   -0.942111
  H     -2.076443   -0.369266    0.539490
  H      0.317025   -1.536275    0.431131
    7
 TRAJECTORY GEOMETRY    -153.599652
  C      0.024143   -0.529017    0.067804
  O      1.024219    0.389825   -0.112568
  C     -1.226072    0.023373    0.013690
  H      0.276431    1.088372    0.100010
  H     -1.415514    0.784585   -0.755103
  H     -2.101423   -0.416427    0.482168
  H      0.313898   -1.549405    0.353423
    7
 TRAJECTORY GEOMETRY    -153.589785
  C      0.030032   -0.532735    0.064937
  O      1.018615    0.389875   -0.111510
  C     -1.220364    0.035703    0.019079
  H      0.208556    1.065591    0.108692
  H     -1.421765    0.749109   -0.792645
  H     -2.094014   -0.398295    0.496919
  H      0.314939   -1.554023    0.354007
    7
 TRAJECTORY GEOMETRY    -153.585275
  C      0.100181   -0.507649    0.078516
  O      1.024195    0.317089   -0.136536
  C     -1.220790    0.110170    0.023675
  H     -0.390285    1.051657    0.191938
  H     -1.500245    0.537292   -0.943976
  H     -2.078235   -0.352534    0.551065
  H      0.325067   -1.547690    0.400067
    7
 TRAJECTORY GEOMETRY    -153.581619
  C      0.035055   -0.535365    0.064719
  O      1.012527    0.389204   -0.107603
  C     -1.217228    0.045672    0.024145
  H      0.156010    1.053479    0.108831
  H     -1.422315    0.710482   -0.828904
  H     -2.090586   -0.374861    0.515904
  H      0.321849   -1.561382    0.338357
    7
 TRAJECTORY GEOMETRY    -153.577322
  C      0.093799   -0.511650    0.077934
  O      1.018487    0.325369   -0.128290
  C     -1.219231    0.107284    0.028010
  H     -0.331760    1.051977    0.169261
  H     -1.488776    0.538514   -0.942350
  H     -2.080858   -0.344629    0.554542
  H      0.332046   -1.555560    0.372266
    7
 TRAJECTORY GEOMETRY    -153.575142
  C      0.039803   -0.535563    0.066266
  O      1.008692    0.385845   -0.104165
  C     -1.215474    0.054877    0.029608
  H      0.112443    1.050522    0.103889
  H     -1.424525    0.676622   -0.856021
  H     -2.089796   -0.359960    0.527074
  H      0.328202   -1.566888    0.320956
    7
 TRAJECTORY GEOMETRY    -153.571518
  C      0.088185   -0.514504    0.077651
  O      1.014622    0.331782   -0.121290
  C     -1.218077    0.104915    0.032220
  H     -0.283899    1.055278    0.150101
  H     -1.479769    0.537152   -0.941856
  H     -2.083121   -0.339284    0.556767
  H      0.336556   -1.561614    0.347617
    7
 TRAJECTORY GEOMETRY    -153.570280
  C      0.043869   -0.534755    0.067864
  O      1.006830    0.382014   -0.101984
  C     -1.214550    0.062459    0.033795
  H      0.076197    1.050560    0.099148
  H     -1.427752    0.650345   -0.874380
  H     -2.089315   -0.351659    0.533619
  H      0.331898   -1.570526    0.308533
    7
 TRAJECTORY GEOMETRY    -153.567411
  C      0.083543   -0.516589    0.077768
  O      1.012301    0.336738   -0.116349
  C     -1.217565    0.103225    0.035798
  H     -0.245392    1.057921    0.135361
  H     -1.472395    0.537337   -0.940946
  H     -2.085329   -0.337708    0.556839
  H      0.339324   -1.565652    0.329222
    7
 TRAJECTORY GEOMETRY    -153.566791
  C      0.047309   -0.533713    0.069667
  O      1.005524    0.378214   -0.100259
  C     -1.214012    0.069069    0.037630
  H      0.046751    1.052630    0.094080
  H     -1.430188    0.628175   -0.888787
  H     -2.089699   -0.346587    0.537993
  H      0.334989   -1.573151    0.297037
    7
 TRAJECTORY GEOMETRY    -153.564614
  C      0.079586   -0.518322    0.077712
  O      1.010266    0.340693   -0.111800
  C     -1.216869    0.101757    0.039087
  H     -0.213581    1.062262    0.122626
  H     -1.466542    0.535305   -0.940729
  H     -2.086843   -0.335690    0.556937
  H      0.341126   -1.568947    0.312589
    7
 TRAJECTORY GEOMETRY    -153.564373
  C      0.050069   -0.532308    0.071175
  O      1.004936    0.374460   -0.099124
  C     -1.213875    0.073730    0.040450
  H      0.023151    1.057343    0.090789
  H     -1.432457    0.610032   -0.899239
  H     -2.090246   -0.342889    0.541132
  H      0.337023   -1.574570    0.287970
    7
 TRAJECTORY GEOMETRY    -153.562728
  C      0.076354   -0.519610    0.077716
  O      1.008873    0.343768   -0.108272
  C     -1.216470    0.100441    0.041734
  H     -0.187386    1.066719    0.113009
  H     -1.461969    0.533357   -0.940565
  H     -2.088250   -0.334480    0.556657
  H      0.342144   -1.571280    0.299303
    7
 TRAJECTORY GEOMETRY    -153.562725
  C      0.052280   -0.531164    0.072480
  O      1.004451    0.371365   -0.098045
  C     -1.213765    0.077860    0.042995
  H      0.004499    1.061703    0.087634
  H     -1.434443    0.594162   -0.907986
  H     -2.090861   -0.340223    0.543588
  H      0.338649   -1.575786    0.279659
    7
 TRAJECTORY GEOMETRY    -153.561481
  C      0.073640   -0.520715    0.077619
  O      1.007714    0.346419   -0.105391
  C     -1.216068    0.099645    0.043882
  H     -0.165935    1.069576    0.105494
  H     -1.458453    0.531358   -0.940543
  H     -2.089059   -0.333586    0.556280
  H      0.342776   -1.573263    0.288765
    7
 TRAJECTORY GEOMETRY    -153.561609
  C      0.054077   -0.530151    0.073483
  O      1.004059    0.368845   -0.097007
  C     -1.213795    0.081473    0.045128
  H     -0.010233    1.065407    0.084946
  H     -1.436203    0.580114   -0.915073
  H     -2.091143   -0.338005    0.545600
  H      0.339914   -1.576974    0.272326
    7
 TRAJECTORY GEOMETRY    -153.560744
  C      0.056000   -0.529205    0.073906
  O      1.004381    0.366601   -0.097818
  C     -1.213932    0.083299    0.045040
  H     -0.025772    1.065892    0.086952
  H     -1.438453    0.575130   -0.917729
  H     -2.090968   -0.337534    0.546687
  H      0.340203   -1.576626    0.273839
    7
 TRAJECTORY GEOMETRY    -153.560741
  C      0.071855   -0.521403    0.077417
  O      1.006965    0.348269   -0.103634
  C     -1.215843    0.098783    0.045041
  H     -0.150672    1.071046    0.101284
  H     -1.456184    0.531260   -0.940089
  H     -2.089499   -0.333143    0.555856
  H      0.342943   -1.574352    0.282751
    7
 TRAJECTORY GEOMETRY    -153.560195
  C      0.057448   -0.528324    0.074550
  O      1.004207    0.364598   -0.097303
  C     -1.214000    0.085764    0.046313
  H     -0.036892    1.068506    0.085745
  H     -1.439994    0.565790   -0.922384
  H     -2.091131   -0.336292    0.548044
  H      0.340952   -1.577181    0.269579
    7
 TRAJECTORY GEOMETRY    -153.560254
  C      0.070254   -0.522047    0.077442
  O      1.006271    0.349754   -0.101702
  C     -1.215663    0.098657    0.046445
  H     -0.137581    1.073335    0.096630
  H     -1.454243    0.528594   -0.940556
  H     -2.090026   -0.332609    0.555830
  H      0.343307   -1.575544    0.275361
    7
 TRAJECTORY GEOMETRY    -153.559879
  C      0.068982   -0.522487    0.077099
  O      1.006040    0.351153   -0.101222
  C     -1.215505    0.097301    0.046521
  H     -0.127456    1.072882    0.095480
  H     -1.452809    0.532233   -0.938870
  H     -2.090117   -0.332936    0.555020
  H      0.343082   -1.575765    0.274721
    7
 TRAJECTORY GEOMETRY    -153.559876
  C      0.058349   -0.527888    0.075076
  O      1.004119    0.363301   -0.096701
  C     -1.214084    0.087892    0.047269
  H     -0.044517    1.070795    0.084510
  H     -1.441138    0.557531   -0.925859
  H     -2.091244   -0.335183    0.549326
  H      0.341538   -1.577801    0.265421
    7
 TRAJECTORY GEOMETRY    -153.559646
  C      0.067799   -0.522949    0.077021
  O      1.005709    0.352264   -0.100037
  C     -1.215437    0.097036    0.047363
  H     -0.118136    1.074046    0.092750
  H     -1.451500    0.531208   -0.938979
  H     -2.090439   -0.332779    0.554880
  H      0.343187   -1.576367    0.270410
    7
 TRAJECTORY GEOMETRY    -153.559662
  C      0.059221   -0.526983    0.075272
  O      1.004297    0.361964   -0.096510
  C     -1.214576    0.089413    0.047831
  H     -0.050908    1.071541    0.084469
  H     -1.441927    0.552055   -0.928413
  H     -2.091227   -0.335036    0.550362
  H      0.341952   -1.577729    0.263545
    7
 TRAJECTORY GEOMETRY    -153.559500
  C      0.059985   -0.526737    0.075481
  O      1.004369    0.361078   -0.096849
  C     -1.214448    0.090186    0.047811
  H     -0.057637    1.071938    0.085247
  H     -1.442965    0.549923   -0.929572
  H     -2.091169   -0.334728    0.550801
  H      0.342042   -1.577604    0.264125
    7
 TRAJECTORY GEOMETRY    -153.559507
  C      0.066710   -0.523460    0.076992
  O      1.005393    0.353249   -0.098990
  C     -1.215283    0.097200    0.048025
  H     -0.110747    1.074914    0.090729
  H     -1.450604    0.529129   -0.939478
  H     -2.090468   -0.332588    0.555082
  H      0.343249   -1.576887    0.266415
    7
 TRAJECTORY GEOMETRY    -153.559402
  C      0.066138   -0.523632    0.076801
  O      1.005234    0.353934   -0.098752
  C     -1.215253    0.096456    0.048037
  H     -0.105405    1.074622    0.090164
  H     -1.449836    0.531218   -0.938524
  H     -2.090518   -0.332777    0.554631
  H      0.343134   -1.577004    0.266197
    7
 TRAJECTORY GEOMETRY    -153.559412
  C      0.060559   -0.526597    0.075753
  O      1.004014    0.360423   -0.096372
  C     -1.214309    0.091429    0.048426
  H     -0.061315    1.073556    0.084498
  H     -1.443870    0.544869   -0.931779
  H     -2.090927   -0.333799    0.551460
  H      0.342241   -1.578215    0.261420
