# Supplementary material for: Constrained Structure Minimizations on Hyperspheres for Minimum Energy Path Following
Source: J Chem Inf Model. 2025 Apr 1;65(7):3488–501. doi: 10.1021/acs.jcim.4c02351 (PMC12004539; doi:10.1021/acs.jcim.4c02351)
Supplement: Supplementary file 1 — ci4c02351_si_001.zip [file ci4c02351_si_001.zip › data_availability/rxn12/outputs/SADDLE/10/rxn12-sad.out]

 Executing /home/jasa/demon/6.2.4/object.mpi/deMon.6.2.4.mpi.

node05
node05
node05
node05
node05
node05
node05
node05
node05
node05
node05
node05
node05
node05
node05
node05
node05
node05
node05
node05
node05
node05
node05
node05
(node05:0,1,2,3,4,5,6,7,8,9,10,11,12,13,14,15,16,17,18,19,20,21,22,23)

real	7m7.489s
user	140m24.801s
sys	30m20.002s
14M	.
 ******************************************************************************
 ******************************************************************************
 ***                                                                        ***
 ***                              PROGRAM deMon2k                           ***
 ***                                                                        ***
 ***                        (VERSION 6.2.2, Jun. 2022)                      ***
 ***                                                                        ***
 ***     COPYRIGHT (C) BY THE INTERNATIONAL DEMON DEVELOPERS COMMUNITY      ***
 ***                                                                        ***
 ***  AUTHORS: A.M. Koster, G. Geudtner, A. Alvarez-Ibarra, M.C. Amirani,   ***
 ***           P. Calaminici, A.A.M. Carranza, M.E. Casida, J. Carmona-     ***
 ***           Espindola, J. Cuny, F.A. Delesma, R. Delgado-Venegas, V.D.   ***
 ***           Dominguez, R. Flores-Moreno, G.U. Gamboa, A. Goursot, T.     ***
 ***           Heine, K. Hermann, A. Ipatov, F. Janetzko, A. de la Lande,   ***
 ***           F. Louisnard, J. Martin del Campo, N. Pedroza Montero, L.G.  ***
 ***           M. Pettersson, D. Mejia-Rodriguez, J. Reveles, J. Vasquez-   ***
 ***           Perez, A. Vela, B. Zuniga-Gutierrez and D.R. Salahub         ***
 ***                                                                        ***
 ******************************************************************************
 ******************************************************************************
                                                                                

 FIRST TIMING           DATE: WED JAN 10 17:04:59 2024  TOTAL TIME:       0.077
                                                                                

 INITIALIZATION                   STEP TIME:     0.035  TOTAL TIME:       0.113

 ******************************************************************************

 RXN11

 ******************************************************************************

 
 *** MOLECULAR SIMULATION DATA ***
 
 MOLECULAR CHARGE: 0
 NUMBER OF ATOMS: 7
 MOLECULAR SIMULATION TYPE: QM ONLY
 
 *** MOLECULAR QM DATA ***
 
 MULTIPLICITY: 1
 NUMBER OF QM ATOMS: 7
 NUMBER OF ELECTRONS: 24
 
 *** SCF OPTIONS ***
 
 SCF THEORY: RESTRICTED KOHN-SHAM (RKS)
 DIAGONALIZER: RS
 START GUESS: HUECKEL DENSITY
 SCF TOLERANCE: 0.100E-04
 POTENTIAL DENSITY: FITTED DENSITY
 NUMBER OF SCF ITERATIONS: 1000
 DIIS ACCELERATION: ON
 XC-POTENTIAL: PBE96 - PBE
 GRID TECHNIQUE: FIXED
 GRID PRUNING: ON
 GRID METHOD: DIRECT
 GRID TYPE: (99,590)p
 ATOMIC WEIGHT FUNCTION: BECKE SCREENED
 RADIAL QUADRATURE TYPE: EULER-MACLAURIN
 SCF METHODE: DIRECT & DOUBLE ASYMPTOTIC EXPANSION
 FREEZE AUXILIARY FUNCTIONS: OFF
 ANALYTICAL FIT SOLVER: DIAGONAL SVD
 SVD THRESHOLD: 0.100E-05
 SCF SCREENING: 0.417E-11
 SYMMETRY USE: NONE
 ROTATION OF THE ANGULAR GRIDS: OFF
 SCF PRINTING UNTIL CYCLE 0
 SPHERICAL ORBITALS WILL BE USED
 
 *** SADDLE INTERPOLATION OPTIONS ***
 
 SADDLE TOLERANCE: 0.100
 NUMBER OF INTERPOLATION STEPS: 500
 INTERPOLATION DISTANCE REDUCTION [%]: 10.00
 REACTANT-PRODUCT ALIGNMENT ENABLED
 
 *** PRINT OPTIONS ***
 
 PRINT OPTIMIZATION INFORMATION
 PRINT SADDLE DEBUG OUTPUT
 
 *** OUTPUT OPTIONS ***
 
 SADDLE OPTIMIZATIONS NOT REMOVED
 
 *** ACTIVATED INTERFACE PORTS ***
 
 FILE deMon.mol WILL BE WRITTEN
 
 
 *** GEOMETRY ***


 INPUT ORIENTATION IN ANGSTROM

  NO.  ATOM        X            Y            Z      Z-ATOM   MASS   TYPE OPTXYZ

    1  C         0.081244    -0.433670     0.000002     6    12.011  QM       
    2  C         1.268023     0.209662    -0.000001     6    12.011  QM       
    3  O        -1.168944     0.135419    -0.000004     8    15.999  QM       
    4  H        -1.062543     1.108627     0.000052     1     1.008  QM       
    5  H         2.197040    -0.365696     0.000005     1     1.008  QM       
    6  H         0.001664    -1.527413     0.000011     1     1.008  QM       
    7  H         1.340538     1.304302    -0.000011     1     1.008  QM       


 
 
 *** ERI STATISTIC ***
 
 Est. Integrated ERIs: 813272
 Est. Asymptotic ERIS: 0
                                                                                

 INPUT                            STEP TIME:     0.057  TOTAL TIME:       0.170
 
 *** THE INPUT ORIENTATION IS USED ***
 
 POINT GROUP: Cs
 
 GROUP ORDER: 2


 STANDARD ORIENTATION IN ANGSTROM

  NO.  ATOM        X              Y              Z        Z-ATOM   MASS   TYPE

    1  C         0.081244      -0.433670       0.000002       6    12.011  QM
    2  C         1.268023       0.209662      -0.000001       6    12.011  QM
    3  O        -1.168944       0.135419      -0.000004       8    15.999  QM
    4  H        -1.062543       1.108627       0.000051       1     1.008  QM
    5  H         2.197040      -0.365696       0.000005       1     1.008  QM
    6  H         0.001664      -1.527413       0.000011       1     1.008  QM
    7  H         1.340538       1.304302      -0.000012       1     1.008  QM
                                                                                

 SYMMETRY ANALYSIS                STEP TIME:     0.000  TOTAL TIME:       0.173
 
 NUMBER OF TB ORBITALS: 19
                                                                                

 START GUESS                      STEP TIME:     1.619  TOTAL TIME:       1.793
 
 
 GENERAL BASIS SET: (DZVP-GGA)
 
 NUMBER OF SHELLS: 30
 NUMBER OF ORBITALS: 65
 NUMBER OF PRIMITIVE GAUSSIAN EXPONENTS: 69
 
 
 GENERAL AUXIS SET: (GEN-A2*)
 
 NUMBER OF AUXILIARY FUNCTION SETS: 37
 NUMBER OF AUXILIARY FUNCTION SHELLS: 89
 NUMBER OF AUXILIARY FUNCTION: 367
 
 
 
 *** WARNING IN INVCDERI ***
 
 *** 9 COULOMB EIGENVALUES ARE QUENCHED ***
                                                                                

 MPI AUXILIARY FUNCTION FIT       STEP TIME:     0.043  TOTAL TIME:       1.841  
                                                                                

 CORE INTEGRALS                   STEP TIME:     0.050  TOTAL TIME:       1.844
                                                                                

 NULLSPACE                        STEP TIME:     0.005  TOTAL TIME:       1.854
                                                                                

 FIXED GRID GENERATION            STEP TIME:     0.000  TOTAL TIME:       1.873

 CYCLE:    1    EUPPER =     -202.415440636361    CDMIX =        0.300000000000
 CYCLE:    1    ELOWER =     -340.998968918387    SHIFT =        0.000000000000
 CYCLE:    1    EXC    =      -20.267994281418    ERCDC =       14.007656303161
 CYCLE:    1    ETOTAL =     -222.683434917779    ERROR =      138.583528282026

 CYCLE:    2    EUPPER =     -201.620860647865    CDMIX =        0.300000000000
 CYCLE:    2    ELOWER =     -202.309469461339    SHIFT =        0.000000000000
 CYCLE:    2    EXC    =      -20.521409770805    ERCDC =        0.929544501921
 CYCLE:    2    ETOTAL =     -222.142270418670    ERROR =        0.688608813474

 CYCLE:    3    EUPPER =     -202.174061498608    CDMIX =        0.300000000000
 CYCLE:    3    ELOWER =     -202.270777768310    SHIFT =        0.000000000000
 CYCLE:    3    EXC    =      -20.638587573774    ERCDC =        0.284155478834
 CYCLE:    3    ETOTAL =     -222.812649072383    ERROR =        0.096716269702

 CYCLE:    4    EUPPER =     -202.282734718574    CDMIX =        0.300000000000
 CYCLE:    4    ELOWER =     -202.307429785719    SHIFT =        0.000000000000
 CYCLE:    4    EXC    =      -20.699330958824    ERCDC =        0.115810010562
 CYCLE:    4    ETOTAL =     -222.982065677398    ERROR =        0.024695067144

 CYCLE:    5    EUPPER =     -202.330489608237    CDMIX =        0.300000000000
 CYCLE:    5    ELOWER =     -202.339098845899    SHIFT =        0.000000000000
 CYCLE:    5    EXC    =      -20.729792712060    ERCDC =        0.055634627938
 CYCLE:    5    ETOTAL =     -223.060282320298    ERROR =        0.008609237662

 CYCLE:    6    EUPPER =     -202.346046235359    CDMIX =        0.300000000000
 CYCLE:    6    ELOWER =     -202.349406267900    SHIFT =        0.000000000000
 CYCLE:    6    EXC    =      -20.747155996889    ERCDC =        0.032300877087
 CYCLE:    6    ETOTAL =     -223.093202232248    ERROR =        0.003360032541

 CYCLE:    7    EUPPER =     -202.353168474246    CDMIX =        0.300000000000
 CYCLE:    7    ELOWER =     -202.354529483950    SHIFT =        0.000000000000
 CYCLE:    7    EXC    =      -20.771442562071    EDIIS =        0.019863879616
 CYCLE:    7    ETOTAL =     -223.124611036317    ERROR =        0.001361009704

 CYCLE:    8    EUPPER =     -202.356062279686    CDMIX =        0.300000000000
 CYCLE:    8    ELOWER =     -202.356108717566    SHIFT =        0.000000000000
 CYCLE:    8    EXC    =      -20.774750266228    EDIIS =        0.006048303157
 CYCLE:    8    ETOTAL =     -223.130812545914    ERROR =        0.000046437880

 CYCLE:    9    EUPPER =     -202.361896935699    CDMIX =        0.300000000000
 CYCLE:    9    ELOWER =     -202.361902695194    SHIFT =        0.000000000000
 CYCLE:    9    EXC    =      -20.774385275029    EDIIS =        0.001955336087
 CYCLE:    9    ETOTAL =     -223.136282210728    ERROR =        0.000005759495

 CYCLE:   10    EUPPER =     -202.360810784777    CDMIX =        0.300000000000
 CYCLE:   10    ELOWER =     -202.360812515017    SHIFT =        0.000000000000
 CYCLE:   10    EXC    =      -20.774333680449    EDIIS =        0.001343027373
 CYCLE:   10    ETOTAL =     -223.135144465226    ERROR =        0.000001730240

 CYCLE:   11    EUPPER =     -202.360855107979    CDMIX =        0.300000000000
 CYCLE:   11    ELOWER =     -202.360855121119    SHIFT =        0.000000000000
 CYCLE:   11    EXC    =      -20.774366833470    EDIIS =        0.000122102709
 CYCLE:   11    ETOTAL =     -223.135221941450    ERROR =        0.000000013140

 CYCLE:   12    EUPPER =     -202.360880067103    CDMIX =        0.100000000000
 CYCLE:   12    ELOWER =     -202.360880068509    SHIFT =        0.000000000000
 CYCLE:   12    EXC    =      -20.774355766371    ERCDC =        0.000027055626
 CYCLE:   12    ETOTAL =     -223.135235833475    ERROR =        0.000000001406
 
 *** SCF CONVERGED ***
 

 ELECTRONIC CORE ENERGY      =       -345.782659903
 ELECTRONIC COULOMB ENERGY   =        143.421779836
 ELECTRONIC HARTREE ENERGY   =       -202.360880067

 EXCHANGE ENERGY             =        -19.995526595
 CORRELATION ENERGY          =         -0.778829172
 EXCHANGE-CORRELATION ENERGY =        -20.774355766

 ELECTRONIC SCF ENERGY       =       -223.135235833
 NUCLEAR-REPULSION ENERGY    =         69.494513477
 TOTAL SCF ENERGY            =       -153.640722356
                                                                                

 SCF ITERATION                    STEP TIME:     0.650  TOTAL TIME:       2.548
 
 
 
 *********************************************
 *** TRANSITION STATE SADDLE INTERPOLATION ***
 *********************************************


 UNRELAXED COORDINATES OF SADDLE STEP 0 IN ANGSTROM

  NO.  ATOM        X              Y              Z        Z-ATOM   MASS   TYPE

    1  C         0.120933      -0.421876      -0.000001       6    12.011  QM
    2  O         1.159045       0.231704       0.000001       8    15.999  QM
    3  C        -1.268510       0.169219       0.000003       6    12.011  QM
    4  H        -1.232859       1.269142       0.000007       1     1.008  QM
    5  H        -1.823356      -0.194659      -0.885362       1     1.008  QM
    6  H        -1.823392      -0.194700       0.885326       1     1.008  QM
    7  H         0.156613      -1.546953      -0.000005       1     1.008  QM


 UNRELAXED SCF-ENERGY CALCULATED IN 12 CYCLES
 
 UNRELAXED TOTAL SADDLE ENERGY = -153.656848711188
 


 ALIGNED COORDINATES OF REFERENCE STRUCTURE IN ANGSTROM

  NO.  ATOM        X              Y              Z        Z-ATOM   MASS   TYPE

    1  C         0.120933      -0.421876      -0.000001       6    12.011  QM
    2  O         1.159045       0.231704       0.000001       8    15.999  QM
    3  C        -1.268510       0.169219       0.000003       6    12.011  QM
    4  H        -1.232859       1.269142       0.000006       1     1.008  QM
    5  H        -1.823356      -0.194659      -0.885362       1     1.008  QM
    6  H        -1.823392      -0.194700       0.885326       1     1.008  QM
    7  H         0.156614      -1.546953      -0.000005       1     1.008  QM


 ALIGNED COORDINATES OF REACTANT IN ANGSTROM

  NO.  ATOM        X              Y              Z        Z-ATOM   MASS   TYPE

    1  C        -0.007878      -0.430967       0.094211       6    12.011  QM
    2  O         1.130054       0.321464      -0.066383       8    15.999  QM
    3  C        -1.285224      -0.005290      -0.003286       6    12.011  QM
    4  H         0.863046       1.241409      -0.268528       1     1.008  QM
    5  H        -1.539046       1.037164      -0.232107       1     1.008  QM
    6  H        -2.105429      -0.711272       0.148249       1     1.008  QM
    7  H         0.252761      -1.471403       0.322615       1     1.008  QM

 SIMILARITY INDEX: 0.809
 


 UNRELAXED COORDINATES OF SADDLE STEP 1 IN ANGSTROM

  NO.  ATOM        X              Y              Z        Z-ATOM   MASS   TYPE

    1  C         0.108052      -0.422785       0.009420       6    12.011  QM
    2  O         1.156146       0.240680      -0.006638       8    15.999  QM
    3  C        -1.270181       0.151768      -0.000326       6    12.011  QM
    4  H        -1.023268       1.266369      -0.026847       1     1.008  QM
    5  H        -1.794925      -0.071477      -0.820037       1     1.008  QM
    6  H        -1.851595      -0.246357       0.811618       1     1.008  QM
    7  H         0.166228      -1.539398       0.032257       1     1.008  QM


 UNRELAXED SCF-ENERGY CALCULATED IN 12 CYCLES
 
 UNRELAXED TOTAL SADDLE ENERGY = -153.641925017904
 
 
 
 
 ***************************************
 *** MOLECULAR GEOMETRY OPTIMIZATION ***
 ***************************************
 
 INTERPOLATION DISTANCE: 4.6040935841
 
 *** ACTIVE DEGREES OF FREEDOM: 15 ***
 
 *** ENTERING OPTIMIZATION CYCLE: 1 ***
 

 PROJECTED CARTESIAN GRADIENTS IN A.U.

  NO.  ATOM        X             Y             Z

    1  C       -0.013265      0.013516      0.007106
    2  O        0.035099      0.000320     -0.001874
    3  C       -0.050795     -0.033358     -0.025018
    4  H        0.028063      0.023026     -0.000712
    5  H        0.042757      0.034315      0.086494
    6  H        0.013666      0.004381     -0.013588
    7  H       -0.003188      0.005496     -0.002894


 ACTIVE CARTESIAN GRADIENTS

              1          2          3          4          5          6
          -0.015980   0.015657   0.010423   0.041752   0.010189   0.006655

              7          8          9         10         11         12
          -0.063425  -0.047981  -0.045326  -0.008674   0.008519  -0.046072

             13         14         15
           0.019851   0.067176   0.012285


 FULL LOCAL GRADIENT

              1          2          3          4          5          6
          -0.066682   0.017992  -0.003136   0.039020   0.024401   0.004711

              7          8          9         10         11         12
          -0.049780  -0.033985  -0.044449  -0.037916   0.012762  -0.023411

             13         14         15
           0.031109   0.050193   0.006583


 TANGENTIAL LOCAL GRADIENTS IN A.U.

              1          2          3          4          5          6
           0.017992  -0.003136   0.039020   0.024401   0.004711  -0.049780

              7          8          9         10         11         12
          -0.033985  -0.044449  -0.037916   0.012762  -0.023411   0.031109

             13         14
           0.050193   0.006583
 
 RMSQ FORCE :   0.0313522  MAXIMUM :   0.0003000  CONVERGED : NO
 MAX FORCE  :   0.0501929  MAXIMUM :   0.0004500  CONVERGED : NO
 RMSQ FORCE6:   4.9686478  MAXIMUM6:   0.0003000  CONVERGED : NO
 MAX FORCE6 :   4.9498071  MAXIMUM6:   0.0004500  CONVERGED : NO
 


 HESSIAN EIGENVALUES


                1           2           3           4           5           6
             1.00000     1.00000     1.00000     1.00000     1.00000     1.00000
 


                7           8           9          10          11          12
             1.00000     1.00000     1.00000     1.00000     1.00000     1.00000
 


               13          14
             1.00000     1.00000
 


 LAMBDA FOR LMQA STEP: 0.00

  |TANGENTIAL STEP| =   0.117309  |PARALLEL STEP| =   0.001495


 STEP IN NORMAL COORDINATES

              1          2          3          4          5          6
           0.010494  -0.016538  -0.004079  -0.052319   0.013545  -0.022189

              7          8          9         10         11         12
           0.033917   0.034521   0.044572   0.041143  -0.014871   0.016234

             13         14         15
          -0.033962  -0.047427  -0.006431

 DISPLACEMENT STEP IN ANGSTROM

  NO.  ATOM        X             Y             Z

    1  C        0.004610     -0.007515     -0.001436
    2  O       -0.021511      0.003443     -0.001586
    3  C        0.024653      0.011930      0.013619
    4  H        0.011763     -0.013397     -0.004016
    5  H       -0.019432     -0.003725     -0.036661
    6  H       -0.011149     -0.009922     -0.002079
    7  H        0.003506     -0.001915      0.007019


 ACTIVE CARTESIAN DISPLACEMENT STEP

              1          2          3          4          5          6
           0.010494  -0.016538  -0.004079  -0.052319   0.013545  -0.022189

              7          8          9         10         11         12
           0.033917   0.034521   0.044572   0.041143  -0.014871   0.016234

             13         14         15
          -0.033962  -0.047427  -0.006431
 
 PREDICTED ENERGY CHANGE: -0.006779919
 
 INTERPOLATION DISTANCE: 4.6040935841
 
 *** SCFTOL TIGHTEN TO 0.500E-05 ***
 
 *** CDFTOL TIGHTEN TO 0.100E-03 ***


 COORDINATES OF OPTIMIZATION STEP 1 IN ANGSTROM

  NO.  ATOM        X              Y              Z        Z-ATOM   MASS   TYPE

    1  C         0.112662      -0.430300       0.007984       6    12.011  QM
    2  O         1.134635       0.244123      -0.008224       8    15.999  QM
    3  C        -1.245528       0.163698       0.013293       6    12.011  QM
    4  H        -1.011505       1.252972      -0.030863       1     1.008  QM
    5  H        -1.814357      -0.075202      -0.856698       1     1.008  QM
    6  H        -1.862744      -0.256279       0.809539       1     1.008  QM
    7  H         0.169734      -1.541313       0.039276       1     1.008  QM


 
 NEW SCF-ENERGY CALCULATED IN 10 CYCLES
 

 TOTAL ENERGY    =       -153.649998242

 ENERGY CHANGE =         -0.008073224
 ENERGY RATIO  =          1.190755284
 TRUST RADIUS  =          0.200000000
 
 BFGS DELTA*GAMMA: 0.107E-01
 
 BFGS DELTA*DE2*DELTA: 0.138E-01
 
 *** ENTERING OPTIMIZATION CYCLE: 2 ***
 

 PROJECTED CARTESIAN GRADIENTS IN A.U.

  NO.  ATOM        X             Y             Z

    1  C       -0.000804      0.013925      0.000579
    2  O       -0.000235     -0.005328      0.000048
    3  C       -0.007917     -0.014148     -0.001570
    4  H        0.019684      0.005791     -0.011131
    5  H        0.010276      0.012467      0.028031
    6  H        0.003140     -0.004152     -0.013481
    7  H       -0.002061      0.007889     -0.000194


 ACTIVE CARTESIAN GRADIENTS

              1          2          3          4          5          6
          -0.000970   0.016347   0.000949  -0.000876   0.004828   0.001662

              7          8          9         10         11         12
          -0.018878  -0.017349  -0.002339   0.009594   0.000458  -0.021766

             13         14         15
           0.003424   0.026758   0.010159


 FULL LOCAL GRADIENT

              1          2          3          4          5          6
          -0.035627   0.016353   0.001278  -0.000475   0.001680   0.003705

              7          8          9         10         11         12
          -0.011327  -0.011740  -0.001712  -0.003713   0.002871  -0.008811

             13         14         15
           0.009546   0.017048   0.007077


 TANGENTIAL LOCAL GRADIENTS IN A.U.

              1          2          3          4          5          6
           0.016353   0.001278  -0.000475   0.001680   0.003705  -0.011327

              7          8          9         10         11         12
          -0.011740  -0.001712  -0.003713   0.002871  -0.008811   0.009546

             13         14
           0.017048   0.007077

 COSANG =         0.763481170
 
 RMSQ FORCE :   0.0088091  MAXIMUM :   0.0003000  CONVERGED : NO
 MAX FORCE  :   0.0170484  MAXIMUM :   0.0004500  CONVERGED : NO
 RMSQ FORCE6:   4.4642682  MAXIMUM6:   0.0003000  CONVERGED : NO
 MAX FORCE6 :   4.4569121  MAXIMUM6:   0.0004500  CONVERGED : NO
 RMSQ DR    :   0.0302915  MAXIMUM :   0.0012000  CONVERGED : NO
 MAX DR     :   0.0523193  MAXIMUM :   0.0018000  CONVERGED : NO
 


 HESSIAN EIGENVALUES


                1           2           3           4           5           6
             0.67591     1.00000     1.00000     1.00000     1.00000     1.00000
 


                7           8           9          10          11          12
             1.00000     1.00000     1.00000     1.00000     1.00000     1.00000
 


               13          14
             1.00000     1.13897
 


 LAMBDA FOR LMQA STEP: 0.00

  |TANGENTIAL STEP| =   0.047801  |PARALLEL STEP| =   0.000248


 STEP IN NORMAL COORDINATES

              1          2          3          4          5          6
          -0.001958  -0.022299   0.002909  -0.008734   0.010475  -0.013722

              7          8          9         10         11         12
           0.006133   0.015013   0.004596   0.011737  -0.005646   0.008519

             13         14         15
          -0.015620  -0.023279  -0.009430

 DISPLACEMENT STEP IN ANGSTROM

  NO.  ATOM        X             Y             Z

    1  C       -0.000858     -0.010029      0.001113
    2  O       -0.002937      0.006255     -0.001886
    3  C        0.005176      0.006189      0.002074
    4  H        0.005171     -0.005377      0.004163
    5  H       -0.005869      0.001103     -0.014731
    6  H       -0.005265     -0.002660      0.002794
    7  H        0.002761     -0.004728      0.004287


 ACTIVE CARTESIAN DISPLACEMENT STEP

              1          2          3          4          5          6
          -0.001958  -0.022299   0.002909  -0.008734   0.010475  -0.013722

              7          8          9         10         11         12
           0.006133   0.015013   0.004596   0.011737  -0.005646   0.008519

             13         14         15
          -0.015620  -0.023279  -0.009430
 
 PREDICTED ENERGY CHANGE: -0.000777256
 
 INTERPOLATION DISTANCE: 4.6040935841
 
 *** SCFTOL TIGHTEN TO 0.100E-06 ***
 
 *** CDFTOL TIGHTEN TO 0.750E-04 ***


 COORDINATES OF OPTIMIZATION STEP 2 IN ANGSTROM

  NO.  ATOM        X              Y              Z        Z-ATOM   MASS   TYPE

    1  C         0.111803      -0.440329       0.009097       6    12.011  QM
    2  O         1.131698       0.250378      -0.010111       8    15.999  QM
    3  C        -1.240352       0.169886       0.015367       6    12.011  QM
    4  H        -1.006334       1.247595      -0.026700       1     1.008  QM
    5  H        -1.820226      -0.074098      -0.871429       1     1.008  QM
    6  H        -1.868009      -0.258939       0.812333       1     1.008  QM
    7  H         0.172496      -1.546041       0.043564       1     1.008  QM


 
 NEW SCF-ENERGY CALCULATED IN 10 CYCLES
 

 TOTAL ENERGY    =       -153.650968801

 ENERGY CHANGE =         -0.000970559
 ENERGY RATIO  =          1.248699626
 TRUST RADIUS  =          0.200000000
 
 BFGS DELTA*GAMMA: 0.117E-02
 
 BFGS DELTA*DE2*DELTA: 0.156E-02
 
 *** ENTERING OPTIMIZATION CYCLE: 3 ***
 

 PROJECTED CARTESIAN GRADIENTS IN A.U.

  NO.  ATOM        X             Y             Z

    1  C       -0.009032     -0.001370      0.000090
    2  O        0.002446      0.003426      0.000092
    3  C        0.001624     -0.004147      0.001983
    4  H        0.016171     -0.001692     -0.012182
    5  H        0.002518      0.006460      0.014636
    6  H       -0.000917     -0.008641     -0.009994
    7  H       -0.001946      0.009267      0.000015


 ACTIVE CARTESIAN GRADIENTS

              1          2          3          4          5          6
          -0.010919  -0.001779   0.000095  -0.001891   0.004186   0.000949

              7          8          9         10         11         12
          -0.006849  -0.004757   0.004412   0.014357  -0.003896  -0.017313

             13         14         15
           0.000990   0.015016   0.009172


 FULL LOCAL GRADIENT

              1          2          3          4          5          6
          -0.026223  -0.001182  -0.008180   0.004277  -0.003479   0.004107

              7          8          9         10         11         12
          -0.001120  -0.001808   0.004727   0.006288  -0.002126  -0.007389

             13         14         15
           0.005657   0.007569   0.006857


 TANGENTIAL LOCAL GRADIENTS IN A.U.

              1          2          3          4          5          6
          -0.001182  -0.008180   0.004277  -0.003479   0.004107  -0.001120

              7          8          9         10         11         12
          -0.001808   0.004727   0.006288  -0.002126  -0.007389   0.005657

             13         14
           0.007569   0.006857

 COSANG =         0.422583249
 
 RMSQ FORCE :   0.0051920  MAXIMUM :   0.0003000  CONVERGED : NO
 MAX FORCE  :   0.0081799  MAXIMUM :   0.0004500  CONVERGED : NO
 RMSQ FORCE6:   3.8689797  MAXIMUM6:   0.0003000  CONVERGED : NO
 MAX FORCE6 :   3.8666949  MAXIMUM6:   0.0004500  CONVERGED : NO
 RMSQ DR    :   0.0123423  MAXIMUM :   0.0012000  CONVERGED : NO
 MAX DR     :   0.0232787  MAXIMUM :   0.0018000  CONVERGED : NO
 


 HESSIAN EIGENVALUES


                1           2           3           4           5           6
             0.36317     0.99978     1.00000     1.00000     1.00000     1.00000
 


                7           8           9          10          11          12
             1.00000     1.00000     1.00000     1.00000     1.00000     1.00000
 


               13          14
             1.12231     1.39938
 


 LAMBDA FOR LMQA STEP: 0.00

  |TANGENTIAL STEP| =   0.039732  |PARALLEL STEP| =   0.000171


 STEP IN NORMAL COORDINATES

              1          2          3          4          5          6
           0.011054  -0.007165   0.004284  -0.007180   0.011004  -0.015009

              7          8          9         10         11         12
          -0.003187   0.005898  -0.003907   0.002979  -0.000557   0.011232

             13         14         15
          -0.015331  -0.019698  -0.013048

 DISPLACEMENT STEP IN ANGSTROM

  NO.  ATOM        X             Y             Z

    1  C        0.004839     -0.003304      0.001558
    2  O       -0.004722      0.002032     -0.002197
    3  C        0.000142      0.002449     -0.000101
    4  H        0.004559     -0.001712      0.007694
    5  H       -0.002778      0.003323     -0.012040
    6  H       -0.003557      0.001140      0.003323
    7  H        0.003396     -0.007896      0.004745


 ACTIVE CARTESIAN DISPLACEMENT STEP

              1          2          3          4          5          6
           0.011054  -0.007165   0.004284  -0.007180   0.011004  -0.015009

              7          8          9         10         11         12
          -0.003187   0.005898  -0.003907   0.002979  -0.000557   0.011232

             13         14         15
          -0.015331  -0.019698  -0.013048
 
 PREDICTED ENERGY CHANGE: -0.000331003
 
 INTERPOLATION DISTANCE: 4.6040935841
 
 *** SCFTOL TIGHTEN TO 0.750E-07 ***
 
 *** CDFTOL TIGHTEN TO 0.500E-04 ***


 COORDINATES OF OPTIMIZATION STEP 3 IN ANGSTROM

  NO.  ATOM        X              Y              Z        Z-ATOM   MASS   TYPE

    1  C         0.116642      -0.443634       0.010655       6    12.011  QM
    2  O         1.126975       0.252410      -0.012308       8    15.999  QM
    3  C        -1.240210       0.172336       0.015266       6    12.011  QM
    4  H        -1.001775       1.245883      -0.019005       1     1.008  QM
    5  H        -1.823004      -0.070775      -0.883468       1     1.008  QM
    6  H        -1.871566      -0.257799       0.815657       1     1.008  QM
    7  H         0.175892      -1.553937       0.048309       1     1.008  QM


 
 NEW SCF-ENERGY CALCULATED IN 10 CYCLES
 

 TOTAL ENERGY    =       -153.651445173

 ENERGY CHANGE =         -0.000476371
 ENERGY RATIO  =          1.439172984
 TRUST RADIUS  =          0.200000000
 
 BFGS DELTA*GAMMA: 0.374E-03
 
 BFGS DELTA*DE2*DELTA: 0.670E-03
 
 *** ENTERING OPTIMIZATION CYCLE: 4 ***
 

 PROJECTED CARTESIAN GRADIENTS IN A.U.

  NO.  ATOM        X             Y             Z

    1  C       -0.000658      0.000096     -0.000065
    2  O       -0.005211      0.000857      0.000175
    3  C        0.003989      0.000294      0.003305
    4  H        0.015192     -0.004251     -0.012027
    5  H       -0.001210      0.003652      0.007791
    6  H       -0.002803     -0.010430     -0.007685
    7  H       -0.001914      0.006269      0.000038


 ACTIVE CARTESIAN GRADIENTS

              1          2          3          4          5          6
          -0.000796   0.000099  -0.000096  -0.007772   0.004181   0.000743

              7          8          9         10         11         12
          -0.002966   0.001868   0.007030   0.015527  -0.004002  -0.014640

             13         14         15
          -0.001130   0.008841   0.007163


 FULL LOCAL GRADIENT

              1          2          3          4          5          6
          -0.020875   0.000127  -0.000649  -0.004834  -0.003321   0.003866

              7          8          9         10         11         12
           0.001700   0.003652   0.007186   0.009944  -0.002576  -0.006482

             13         14         15
           0.002690   0.002667   0.005262


 TANGENTIAL LOCAL GRADIENTS IN A.U.

              1          2          3          4          5          6
           0.000127  -0.000649  -0.004834  -0.003321   0.003866   0.001700

              7          8          9         10         11         12
           0.003652   0.007186   0.009944  -0.002576  -0.006482   0.002690

             13         14
           0.002667   0.005262

 COSANG =         0.660068829
 
 RMSQ FORCE :   0.0046845  MAXIMUM :   0.0003000  CONVERGED : NO
 MAX FORCE  :   0.0099438  MAXIMUM :   0.0004500  CONVERGED : NO
 RMSQ FORCE6:   3.1593380  MAXIMUM6:   0.0003000  CONVERGED : NO
 MAX FORCE6 :   3.1560417  MAXIMUM6:   0.0004500  CONVERGED : NO
 RMSQ DR    :   0.0102588  MAXIMUM :   0.0012000  CONVERGED : NO
 MAX DR     :   0.0196984  MAXIMUM :   0.0018000  CONVERGED : NO
 


 HESSIAN EIGENVALUES


                1           2           3           4           5           6
             0.16637     0.99939     0.99999     1.00000     1.00000     1.00000
 


                7           8           9          10          11          12
             1.00000     1.00000     1.00000     1.00000     1.00000     1.03146
 


               13          14
             1.19196     1.54984
 


 LAMBDA FOR LMQA STEP: 0.00

  |TANGENTIAL STEP| =   0.061227  |PARALLEL STEP| =   0.000407


 STEP IN NORMAL COORDINATES

              1          2          3          4          5          6
           0.007529  -0.011558   0.007721  -0.001297   0.017283  -0.025637

              7          8          9         10         11         12
          -0.011581  -0.001876  -0.013922  -0.003353   0.001589   0.020967

             13         14         15
          -0.022750  -0.027171  -0.022378

 DISPLACEMENT STEP IN ANGSTROM

  NO.  ATOM        X             Y             Z

    1  C        0.003294     -0.005260      0.002817
    2  O       -0.001884      0.004300     -0.003877
    3  C       -0.003104     -0.000004     -0.002043
    4  H        0.005616      0.000491      0.015684
    5  H       -0.001148      0.007488     -0.016392
    6  H       -0.003786      0.005939      0.005298
    7  H        0.006170     -0.012882      0.008182


 ACTIVE CARTESIAN DISPLACEMENT STEP

              1          2          3          4          5          6
           0.007529  -0.011558   0.007721  -0.001297   0.017283  -0.025637

              7          8          9         10         11         12
          -0.011581  -0.001876  -0.013922  -0.003353   0.001589   0.020967

             13         14         15
          -0.022750  -0.027171  -0.022378
 
 PREDICTED ENERGY CHANGE: -0.000370678
 
 INTERPOLATION DISTANCE: 4.6040935841


 COORDINATES OF OPTIMIZATION STEP 4 IN ANGSTROM

  NO.  ATOM        X              Y              Z        Z-ATOM   MASS   TYPE

    1  C         0.119936      -0.448893       0.013472       6    12.011  QM
    2  O         1.125092       0.256710      -0.016184       8    15.999  QM
    3  C        -1.243314       0.172332       0.013223       6    12.011  QM
    4  H        -0.996159       1.246374      -0.003322       1     1.008  QM
    5  H        -1.824153      -0.063287      -0.899860       1     1.008  QM
    6  H        -1.875352      -0.251860       0.820955       1     1.008  QM
    7  H         0.182062      -1.566819       0.056490       1     1.008  QM


 
 NEW SCF-ENERGY CALCULATED IN 10 CYCLES
 

 TOTAL ENERGY    =       -153.651999656

 ENERGY CHANGE =         -0.000554484
 ENERGY RATIO  =          1.495863563
 TRUST RADIUS  =          0.200000000
 
 BFGS DELTA*GAMMA: 0.394E-03
 
 BFGS DELTA*DE2*DELTA: 0.762E-03
 
 *** ENTERING OPTIMIZATION CYCLE: 5 ***
 

 PROJECTED CARTESIAN GRADIENTS IN A.U.

  NO.  ATOM        X             Y             Z

    1  C        0.000504     -0.001376      0.000384
    2  O       -0.004612      0.002153     -0.000051
    3  C        0.003252      0.001886      0.003750
    4  H        0.015218     -0.003080     -0.010766
    5  H       -0.003871      0.002113      0.001938
    6  H       -0.003763     -0.010454     -0.005161
    7  H       -0.002173      0.001082     -0.000081


 ACTIVE CARTESIAN GRADIENTS

              1          2          3          4          5          6
           0.000610  -0.001607   0.000544  -0.006227   0.006987   0.000686

              7          8          9         10         11         12
          -0.002210   0.004897   0.008147   0.015214  -0.000905  -0.011473

             13         14         15
          -0.003438   0.003354   0.004361


 FULL LOCAL GRADIENT

              1          2          3          4          5          6
          -0.017318  -0.001609   0.000811  -0.004169  -0.000637   0.004615

              7          8          9         10         11         12
           0.003375   0.006720   0.008270   0.009870   0.000463  -0.003990

             13         14         15
          -0.000101  -0.002132   0.002694


 TANGENTIAL LOCAL GRADIENTS IN A.U.

              1          2          3          4          5          6
          -0.001609   0.000811  -0.004169  -0.000637   0.004615   0.003375

              7          8          9         10         11         12
           0.006720   0.008270   0.009870   0.000463  -0.003990  -0.000101

             13         14
          -0.002132   0.002694

 COSANG =         0.867548464
 
 RMSQ FORCE :   0.0045719  MAXIMUM :   0.0003000  CONVERGED : NO
 MAX FORCE  :   0.0098702  MAXIMUM :   0.0004500  CONVERGED : NO
 RMSQ FORCE6:   2.2340563  MAXIMUM6:   0.0003000  CONVERGED : NO
 MAX FORCE6 :   2.2317292  MAXIMUM6:   0.0004500  CONVERGED : NO
 RMSQ DR    :   0.0158092  MAXIMUM :   0.0012000  CONVERGED : NO
 MAX DR     :   0.0271707  MAXIMUM :   0.0018000  CONVERGED : NO
 


 HESSIAN EIGENVALUES


                1           2           3           4           5           6
             0.09547     0.99257     0.99998     1.00000     1.00000     1.00000
 


                7           8           9          10          11          12
             1.00000     1.00000     1.00000     1.00000     1.01357     1.03128
 


               13          14
             1.10870     1.48041
 


 LAMBDA FOR LMQA STEP: 0.00

  |TANGENTIAL STEP| =   0.072667  |PARALLEL STEP| =   0.000573


 STEP IN NORMAL COORDINATES

              1          2          3          4          5          6
           0.007176  -0.009318   0.008988   0.000332   0.015300  -0.032820

              7          8          9         10         11         12
          -0.018181  -0.012372  -0.024713  -0.011060  -0.001251   0.025806

             13         14         15
          -0.023581  -0.025132  -0.026049

 DISPLACEMENT STEP IN ANGSTROM

  NO.  ATOM        X             Y             Z

    1  C        0.003137     -0.004250      0.003273
    2  O       -0.001205      0.003615     -0.004818
    3  C       -0.005415     -0.002944     -0.004337
    4  H        0.004211      0.001308      0.021682
    5  H        0.002699      0.011248     -0.014982
    6  H       -0.002767      0.010580      0.005495
    7  H        0.008522     -0.012703      0.010679


 ACTIVE CARTESIAN DISPLACEMENT STEP

              1          2          3          4          5          6
           0.007176  -0.009318   0.008988   0.000332   0.015300  -0.032820

              7          8          9         10         11         12
          -0.018181  -0.012372  -0.024713  -0.011060  -0.001251   0.025806

             13         14         15
          -0.023581  -0.025132  -0.026049
 
 PREDICTED ENERGY CHANGE: -0.000340144
 
 INTERPOLATION DISTANCE: 4.6040935841


 COORDINATES OF OPTIMIZATION STEP 5 IN ANGSTROM

  NO.  ATOM        X              Y              Z        Z-ATOM   MASS   TYPE

    1  C         0.123073      -0.453143       0.016745       6    12.011  QM
    2  O         1.123886       0.260325      -0.021003       8    15.999  QM
    3  C        -1.248729       0.169388       0.008886       6    12.011  QM
    4  H        -0.991948       1.247682       0.018361       1     1.008  QM
    5  H        -1.821453      -0.052039      -0.914842       1     1.008  QM
    6  H        -1.878119      -0.241280       0.826450       1     1.008  QM
    7  H         0.190584      -1.579522       0.067169       1     1.008  QM


 
 NEW SCF-ENERGY CALCULATED IN 8 CYCLES
 

 TOTAL ENERGY    =       -153.652474721

 ENERGY CHANGE =         -0.000475065
 ENERGY RATIO  =          1.396660611
 TRUST RADIUS  =          0.200000000
 
 BFGS DELTA*GAMMA: 0.442E-03
 
 BFGS DELTA*DE2*DELTA: 0.710E-03
 
 *** ENTERING OPTIMIZATION CYCLE: 6 ***
 

 PROJECTED CARTESIAN GRADIENTS IN A.U.

  NO.  ATOM        X             Y             Z

    1  C        0.001019     -0.000941      0.001280
    2  O       -0.001924      0.002918     -0.000418
    3  C       -0.000678      0.000144      0.002400
    4  H        0.016242      0.001022     -0.008103
    5  H       -0.004038      0.002731      0.000151
    6  H       -0.003344     -0.008410     -0.002788
    7  H       -0.002374     -0.004219     -0.000297


 ACTIVE CARTESIAN GRADIENTS

              1          2          3          4          5          6
           0.001234  -0.001084   0.001867  -0.002116   0.010335   0.000988

              7          8          9         10         11         12
          -0.005331   0.003053   0.005931   0.013295   0.003738  -0.009062

             13         14         15
          -0.004739   0.000854   0.001507


 FULL LOCAL GRADIENT

              1          2          3          4          5          6
          -0.016512  -0.001061   0.002205  -0.001078   0.003434   0.005544

              7          8          9         10         11         12
           0.002102   0.005964   0.006087   0.006077   0.005293  -0.001076

             13         14         15
          -0.001451  -0.004698  -0.000190


 TANGENTIAL LOCAL GRADIENTS IN A.U.

              1          2          3          4          5          6
          -0.001061   0.002205  -0.001078   0.003434   0.005544   0.002102

              7          8          9         10         11         12
           0.005964   0.006087   0.006077   0.005293  -0.001076  -0.001451

             13         14
          -0.004698  -0.000190

 COSANG =         0.814530309
 
 RMSQ FORCE :   0.0039374  MAXIMUM :   0.0003000  CONVERGED : NO
 MAX FORCE  :   0.0060874  MAXIMUM :   0.0004500  CONVERGED : NO
 RMSQ FORCE6:   0.0124727  MAXIMUM6:   0.0003000  CONVERGED : NO
 MAX FORCE6 :   0.0204890  MAXIMUM6:   0.0004500  CONVERGED : NO
 RMSQ DR    :   0.0187632  MAXIMUM :   0.0012000  CONVERGED : NO
 MAX DR     :   0.0328198  MAXIMUM :   0.0018000  CONVERGED : NO
 


 HESSIAN EIGENVALUES


                1           2           3           4           5           6
             0.07286     0.77840     0.99994     0.99999     1.00000     1.00000
 


                7           8           9          10          11          12
             1.00000     1.00000     1.00000     1.00038     1.00157     1.03197
 


               13          14
             1.17878     1.44987
 


 LAMBDA FOR LMQA STEP: 0.00

  |TANGENTIAL STEP| =   0.052179  |PARALLEL STEP| =   0.000296


 STEP IN NORMAL COORDINATES

              1          2          3          4          5          6
           0.002395  -0.004178   0.004947  -0.001491   0.003492  -0.026342

              7          8          9         10         11         12
          -0.013401  -0.015018  -0.022199  -0.012725  -0.007927   0.017672

             13         14         15
          -0.013038  -0.010365  -0.015950

 DISPLACEMENT STEP IN ANGSTROM

  NO.  ATOM        X             Y             Z

    1  C        0.001047     -0.001899      0.001803
    2  O       -0.001002      0.001183     -0.003490
    3  C       -0.003329     -0.003490     -0.003936
    4  H        0.000010     -0.000665      0.016995
    5  H        0.005438      0.009578     -0.006581
    6  H       -0.000831      0.009597      0.002142
    7  H        0.007257     -0.004622      0.008710


 ACTIVE CARTESIAN DISPLACEMENT STEP

              1          2          3          4          5          6
           0.002395  -0.004178   0.004947  -0.001491   0.003492  -0.026342

              7          8          9         10         11         12
          -0.013401  -0.015018  -0.022199  -0.012725  -0.007927   0.017672

             13         14         15
          -0.013038  -0.010365  -0.015950
 
 PREDICTED ENERGY CHANGE: -0.000199608
 
 INTERPOLATION DISTANCE: 4.6040935841
 
 *** SCFTOL TIGHTEN TO 0.500E-07 ***
 
 *** CDFTOL TIGHTEN TO 0.250E-04 ***


 COORDINATES OF OPTIMIZATION STEP 6 IN ANGSTROM

  NO.  ATOM        X              Y              Z        Z-ATOM   MASS   TYPE

    1  C         0.124120      -0.455043       0.018548       6    12.011  QM
    2  O         1.122884       0.261509      -0.024493       8    15.999  QM
    3  C        -1.252059       0.165898       0.004950       6    12.011  QM
    4  H        -0.991939       1.247017       0.035356       1     1.008  QM
    5  H        -1.816016      -0.042461      -0.921423       1     1.008  QM
    6  H        -1.878950      -0.231683       0.828592       1     1.008  QM
    7  H         0.197841      -1.584145       0.075879       1     1.008  QM


 
 NEW SCF-ENERGY CALCULATED IN 12 CYCLES
 

 TOTAL ENERGY    =       -153.652776122

 ENERGY CHANGE =         -0.000301401
 ENERGY RATIO  =          1.509960279
 TRUST RADIUS  =          0.200000000
 
 BFGS DELTA*GAMMA: 0.210E-03
 
 BFGS DELTA*DE2*DELTA: 0.413E-03
 
 *** ENTERING OPTIMIZATION CYCLE: 7 ***
 

 PROJECTED CARTESIAN GRADIENTS IN A.U.

  NO.  ATOM        X             Y             Z

    1  C        0.001412      0.000308      0.001949
    2  O       -0.000339      0.002656     -0.000637
    3  C       -0.004017     -0.002236      0.000322
    4  H        0.016848      0.003696     -0.005577
    5  H       -0.002261      0.004326      0.002353
    6  H       -0.002096     -0.005939     -0.001634
    7  H       -0.002150     -0.006008     -0.000446


 ACTIVE CARTESIAN GRADIENTS

              1          2          3          4          5          6
           0.001710   0.000393   0.002884   0.000355   0.011488   0.001407

              7          8          9         10         11         12
          -0.008919  -0.000494   0.002170   0.011110   0.005640  -0.008278

             13         14         15
          -0.004338   0.001821   0.000249


 FULL LOCAL GRADIENT

              1          2          3          4          5          6
          -0.017458   0.000442   0.003244   0.000851   0.005385   0.005929

              7          8          9         10         11         12
          -0.000378   0.003396   0.002310   0.002044   0.007346   0.000441

             13         14         15
          -0.000928  -0.004094  -0.001612


 TANGENTIAL LOCAL GRADIENTS IN A.U.

              1          2          3          4          5          6
           0.000442   0.003244   0.000851   0.005385   0.005929  -0.000378

              7          8          9         10         11         12
           0.003396   0.002310   0.002044   0.007346   0.000441  -0.000928

             13         14
          -0.004094  -0.001612

 COSANG =         0.842409422
 
 RMSQ FORCE :   0.0034965  MAXIMUM :   0.0003000  CONVERGED : NO
 MAX FORCE  :   0.0073459  MAXIMUM :   0.0004500  CONVERGED : NO
 RMSQ FORCE6:   0.0026024  MAXIMUM6:   0.0003000  CONVERGED : NO
 MAX FORCE6 :   0.0046805  MAXIMUM6:   0.0004500  CONVERGED : NO
 RMSQ DR    :   0.0134729  MAXIMUM :   0.0012000  CONVERGED : NO
 MAX DR     :   0.0263419  MAXIMUM :   0.0018000  CONVERGED : NO
 


 HESSIAN EIGENVALUES


                1           2           3           4           5           6
             0.05804     0.45294     0.99974     0.99997     1.00000     1.00000
 


                7           8           9          10          11          12
             1.00000     1.00000     1.00008     1.00030     1.00288     1.03353
 


               13          14
             1.28252     1.44784
 


 LAMBDA FOR LMQA STEP: 0.00

  |TANGENTIAL STEP| =   0.058723  |PARALLEL STEP| =   0.000375


 STEP IN NORMAL COORDINATES

              1          2          3          4          5          6
          -0.002047  -0.003684   0.002665  -0.005430  -0.004870  -0.032866

              7          8          9         10         11         12
          -0.011446  -0.019348  -0.024433  -0.016431  -0.017875   0.017132

             13         14         15
          -0.010928  -0.003991  -0.013027

 DISPLACEMENT STEP IN ANGSTROM

  NO.  ATOM        X             Y             Z

    1  C       -0.000894     -0.001641      0.000987
    2  O       -0.001662      0.000167     -0.003786
    3  C       -0.001210     -0.004116     -0.003785
    4  H       -0.003304     -0.003790      0.018486
    5  H        0.008738      0.011343     -0.004093
    6  H       -0.000538      0.011039     -0.000559
    7  H        0.008988      0.000616      0.010906


 ACTIVE CARTESIAN DISPLACEMENT STEP

              1          2          3          4          5          6
          -0.002047  -0.003684   0.002665  -0.005430  -0.004870  -0.032866

              7          8          9         10         11         12
          -0.011446  -0.019348  -0.024433  -0.016431  -0.017875   0.017132

             13         14         15
          -0.010928  -0.003991  -0.013027
 
 PREDICTED ENERGY CHANGE: -0.000211873
 
 INTERPOLATION DISTANCE: 4.6040935841


 COORDINATES OF OPTIMIZATION STEP 7 IN ANGSTROM

  NO.  ATOM        X              Y              Z        Z-ATOM   MASS   TYPE

    1  C         0.123226      -0.456684       0.019536       6    12.011  QM
    2  O         1.121222       0.261676      -0.028279       8    15.999  QM
    3  C        -1.253269       0.161782       0.001165       6    12.011  QM
    4  H        -0.995243       1.243227       0.053842       1     1.008  QM
    5  H        -1.807277      -0.031118      -0.925516       1     1.008  QM
    6  H        -1.879488      -0.220644       0.828033       1     1.008  QM
    7  H         0.206829      -1.583528       0.086785       1     1.008  QM


 
 NEW SCF-ENERGY CALCULATED IN 10 CYCLES
 

 TOTAL ENERGY    =       -153.653079296

 ENERGY CHANGE =         -0.000303174
 ENERGY RATIO  =          1.430926965
 TRUST RADIUS  =          0.200000000
 
 BFGS DELTA*GAMMA: 0.255E-03
 
 BFGS DELTA*DE2*DELTA: 0.438E-03
 
 *** ENTERING OPTIMIZATION CYCLE: 8 ***
 

 PROJECTED CARTESIAN GRADIENTS IN A.U.

  NO.  ATOM        X             Y             Z

    1  C       -0.000061      0.000481      0.002299
    2  O        0.001408      0.002850     -0.000724
    3  C       -0.006017     -0.004485     -0.002046
    4  H        0.016516      0.004510     -0.002957
    5  H        0.000487      0.006155      0.006470
    6  H       -0.000251     -0.002843     -0.001144
    7  H       -0.001378     -0.005353     -0.000359


 ACTIVE CARTESIAN GRADIENTS

              1          2          3          4          5          6
          -0.000074   0.000564   0.003403   0.001957   0.011143   0.001824

              7          8          9         10         11         12
          -0.011974  -0.004455  -0.002370   0.008444   0.004887  -0.007851

             13         14         15
          -0.002998   0.004555  -0.000133


 FULL LOCAL GRADIENT

              1          2          3          4          5          6
          -0.018655   0.000561   0.002352   0.003139   0.005261   0.006029

              7          8          9         10         11         12
          -0.002802   0.000171  -0.002315  -0.002052   0.006620   0.001398

             13         14         15
           0.000468  -0.001652  -0.002178


 TANGENTIAL LOCAL GRADIENTS IN A.U.

              1          2          3          4          5          6
           0.000561   0.002352   0.003139   0.005261   0.006029  -0.002802

              7          8          9         10         11         12
           0.000171  -0.002315  -0.002052   0.006620   0.001398   0.000468

             13         14
          -0.001652  -0.002178

 COSANG =         0.783480133
 
 RMSQ FORCE :   0.0032804  MAXIMUM :   0.0003000  CONVERGED : NO
 MAX FORCE  :   0.0066203  MAXIMUM :   0.0004500  CONVERGED : NO
 RMSQ FORCE6:   0.0012468  MAXIMUM6:   0.0003000  CONVERGED : NO
 MAX FORCE6 :   0.0022293  MAXIMUM6:   0.0004500  CONVERGED : NO
 RMSQ DR    :   0.0151626  MAXIMUM :   0.0012000  CONVERGED : NO
 MAX DR     :   0.0328656  MAXIMUM :   0.0018000  CONVERGED : NO
 


 HESSIAN EIGENVALUES


                1           2           3           4           5           6
             0.04902     0.30171     0.99943     0.99998     1.00000     1.00000
 


                7           8           9          10          11          12
             1.00000     1.00000     1.00015     1.00095     1.00705     1.03778
 


               13          14
             1.26300     1.49681
 


 LAMBDA FOR LMQA STEP: 0.00

  |TANGENTIAL STEP| =   0.048630  |PARALLEL STEP| =   0.000257


 STEP IN NORMAL COORDINATES

              1          2          3          4          5          6
          -0.003975  -0.002053  -0.000496  -0.008567  -0.010567  -0.030440

              7          8          9         10         11         12
          -0.003993  -0.014452  -0.015032  -0.012089  -0.020703   0.010752

             13         14         15
          -0.007359   0.000612  -0.006112

 DISPLACEMENT STEP IN ANGSTROM

  NO.  ATOM        X             Y             Z

    1  C       -0.001737     -0.000891     -0.000157
    2  O       -0.002478     -0.000918     -0.003019
    3  C        0.001858     -0.002581     -0.001296
    4  H       -0.004929     -0.005711      0.013167
    5  H        0.008036      0.009054     -0.002663
    6  H       -0.001211      0.007403     -0.003358
    7  H        0.007561      0.004897      0.009895


 ACTIVE CARTESIAN DISPLACEMENT STEP

              1          2          3          4          5          6
          -0.003975  -0.002053  -0.000496  -0.008567  -0.010567  -0.030440

              7          8          9         10         11         12
          -0.003993  -0.014452  -0.015032  -0.012089  -0.020703   0.010752

             13         14         15
          -0.007359   0.000612  -0.006112
 
 PREDICTED ENERGY CHANGE: -0.000151408
 
 INTERPOLATION DISTANCE: 4.6040935841


 COORDINATES OF OPTIMIZATION STEP 8 IN ANGSTROM

  NO.  ATOM        X              Y              Z        Z-ATOM   MASS   TYPE

    1  C         0.121489      -0.457575       0.019379       6    12.011  QM
    2  O         1.118744       0.260758      -0.031297       8    15.999  QM
    3  C        -1.251411       0.159201      -0.000131       6    12.011  QM
    4  H        -1.000172       1.237516       0.067009       1     1.008  QM
    5  H        -1.799241      -0.022064      -0.928179       1     1.008  QM
    6  H        -1.880700      -0.213241       0.824675       1     1.008  QM
    7  H         0.214390      -1.578631       0.096680       1     1.008  QM


 
 NEW SCF-ENERGY CALCULATED IN 10 CYCLES
 

 TOTAL ENERGY    =       -153.653295958

 ENERGY CHANGE =         -0.000216661
 ENERGY RATIO  =          1.430974732
 TRUST RADIUS  =          0.200000000
 
 BFGS DELTA*GAMMA: 0.179E-03
 
 BFGS DELTA*DE2*DELTA: 0.311E-03
 
 *** ENTERING OPTIMIZATION CYCLE: 9 ***
 

 PROJECTED CARTESIAN GRADIENTS IN A.U.

  NO.  ATOM        X             Y             Z

    1  C       -0.001171      0.000399      0.001835
    2  O        0.000670      0.002517     -0.000508
    3  C       -0.004816     -0.005022     -0.002769
    4  H        0.015116      0.002533     -0.001845
    5  H        0.002089      0.006783      0.008678
    6  H        0.001123     -0.000585     -0.001647
    7  H       -0.000331     -0.002800      0.000059


 ACTIVE CARTESIAN GRADIENTS

              1          2          3          4          5          6
          -0.001418   0.000444   0.002715   0.000255   0.009215   0.001838

              7          8          9         10         11         12
          -0.012084  -0.006068  -0.004085   0.006776   0.001564  -0.007166

             13         14         15
          -0.001970  -0.006565   0.000343


 FULL LOCAL GRADIENT

              1          2          3          4          5          6
          -0.014141   0.000382   0.000904   0.002350   0.002868   0.005535

              7          8          9         10         11         12
          -0.003371  -0.001550  -0.004106  -0.003515   0.003130   0.001750

             13         14         15
           0.001287  -0.011830  -0.001224


 TANGENTIAL LOCAL GRADIENTS IN A.U.

              1          2          3          4          5          6
           0.000382   0.000904   0.002350   0.002868   0.005535  -0.003371

              7          8          9         10         11         12
          -0.001550  -0.004106  -0.003515   0.003130   0.001750   0.001287

             13         14
          -0.011830  -0.001224

 COSANG =         0.677942466
 
 RMSQ FORCE :   0.0041774  MAXIMUM :   0.0003000  CONVERGED : NO
 MAX FORCE  :   0.0118304  MAXIMUM :   0.0004500  CONVERGED : NO
 RMSQ FORCE6:   0.0005897  MAXIMUM6:   0.0003000  CONVERGED : NO
 MAX FORCE6 :   0.0041866  MAXIMUM6:   0.0004500  CONVERGED : NO
 RMSQ DR    :   0.0125564  MAXIMUM :   0.0012000  CONVERGED : NO
 MAX DR     :   0.0304402  MAXIMUM :   0.0018000  CONVERGED : NO
 


 HESSIAN EIGENVALUES


                1           2           3           4           5           6
             0.05550     0.31934     0.90553     0.99997     1.00000     1.00000
 


                7           8           9          10          11          12
             1.00000     1.00003     1.00022     1.00193     1.03153     1.06493
 


               13          14
             1.23805     1.49520
 


 LAMBDA FOR LMQA STEP: 0.00

  |TANGENTIAL STEP| =   0.051142  |PARALLEL STEP| =   0.000284


 STEP IN NORMAL COORDINATES

              1          2          3          4          5          6
          -0.001755  -0.004178   0.000057  -0.007246  -0.010406  -0.034682

              7          8          9         10         11         12
          -0.000061  -0.009817  -0.012015  -0.011457  -0.018061   0.013990

             13         14         15
          -0.010528   0.012262  -0.008734

 DISPLACEMENT STEP IN ANGSTROM

  NO.  ATOM        X             Y             Z

    1  C       -0.000767     -0.001866      0.000060
    2  O       -0.002394     -0.000580     -0.003547
    3  C        0.002144     -0.000918     -0.000232
    4  H       -0.006332     -0.005445      0.014137
    5  H        0.006503      0.008510     -0.009574
    6  H       -0.002941      0.005728     -0.000766
    7  H        0.007552      0.003126      0.010928


 ACTIVE CARTESIAN DISPLACEMENT STEP

              1          2          3          4          5          6
          -0.001755  -0.004178   0.000057  -0.007246  -0.010406  -0.034682

              7          8          9         10         11         12
          -0.000061  -0.009817  -0.012015  -0.011457  -0.018061   0.013990

             13         14         15
          -0.010528   0.012262  -0.008734
 
 PREDICTED ENERGY CHANGE: -0.000159858
 
 INTERPOLATION DISTANCE: 4.6040935841


 COORDINATES OF OPTIMIZATION STEP 9 IN ANGSTROM

  NO.  ATOM        X              Y              Z        Z-ATOM   MASS   TYPE

    1  C         0.120722      -0.459440       0.019439       6    12.011  QM
    2  O         1.116350       0.260178      -0.034844       8    15.999  QM
    3  C        -1.249267       0.158283      -0.000363       6    12.011  QM
    4  H        -1.006504       1.232072       0.081146       1     1.008  QM
    5  H        -1.792738      -0.013554      -0.937753       1     1.008  QM
    6  H        -1.883640      -0.207513       0.823908       1     1.008  QM
    7  H         0.221942      -1.575505       0.107609       1     1.008  QM


 
 NEW SCF-ENERGY CALCULATED IN 12 CYCLES
 

 TOTAL ENERGY    =       -153.653530476

 ENERGY CHANGE =         -0.000234518
 ENERGY RATIO  =          1.467040516
 TRUST RADIUS  =          0.200000000
 
 BFGS DELTA*GAMMA: 0.171E-03
 
 BFGS DELTA*DE2*DELTA: 0.321E-03
 
 *** ENTERING OPTIMIZATION CYCLE: 10 ***
 

 PROJECTED CARTESIAN GRADIENTS IN A.U.

  NO.  ATOM        X             Y             Z

    1  C       -0.001923     -0.000894      0.001032
    2  O       -0.001296      0.002630     -0.000212
    3  C       -0.001182     -0.003549     -0.001963
    4  H        0.012906     -0.000622     -0.001409
    5  H        0.001193      0.005814      0.005713
    6  H        0.001098      0.000532     -0.000896
    7  H        0.000685     -0.000865      0.000648


 ACTIVE CARTESIAN GRADIENTS

              1          2          3          4          5          6
          -0.002330  -0.001094   0.001489  -0.002968   0.007278   0.001465

              7          8          9         10         11         12
          -0.008901  -0.004630  -0.002964   0.006347  -0.001919  -0.004990

             13         14         15
          -0.002149  -0.004133   0.000018


 FULL LOCAL GRADIENT

              1          2          3          4          5          6
          -0.012195  -0.001218  -0.000556  -0.000037  -0.000045   0.004802

              7          8          9         10         11         12
          -0.001336  -0.000979  -0.003031  -0.002218  -0.000651   0.002577

             13         14         15
           0.000516  -0.008555  -0.001359


 TANGENTIAL LOCAL GRADIENTS IN A.U.

              1          2          3          4          5          6
          -0.001218  -0.000556  -0.000037  -0.000045   0.004802  -0.001336

              7          8          9         10         11         12
          -0.000979  -0.003031  -0.002218  -0.000651   0.002577   0.000516

             13         14
          -0.008555  -0.001359

 COSANG =         0.905609678
 
 RMSQ FORCE :   0.0029769  MAXIMUM :   0.0003000  CONVERGED : NO
 MAX FORCE  :   0.0085552  MAXIMUM :   0.0004500  CONVERGED : NO
 RMSQ FORCE6:   0.0010266  MAXIMUM6:   0.0003000  CONVERGED : NO
 MAX FORCE6 :   0.0021795  MAXIMUM6:   0.0004500  CONVERGED : NO
 RMSQ DR    :   0.0132051  MAXIMUM :   0.0012000  CONVERGED : NO
 MAX DR     :   0.0346823  MAXIMUM :   0.0018000  CONVERGED : NO
 


 HESSIAN EIGENVALUES


                1           2           3           4           5           6
             0.04766     0.32245     0.64510     0.94339     1.00000     1.00000
 


                7           8           9          10          11          12
             1.00001     1.00021     1.00040     1.00055     1.00326     1.03775
 


               13          14
             1.20356     1.45182
 


 LAMBDA FOR LMQA STEP: 0.00

  |TANGENTIAL STEP| =   0.044267  |PARALLEL STEP| =   0.000213


 STEP IN NORMAL COORDINATES

              1          2          3          4          5          6
           0.000598  -0.001697   0.000402  -0.001151  -0.011058  -0.031115

              7          8          9         10         11         12
           0.002978  -0.005160  -0.006679  -0.009845  -0.010260   0.009744

             13         14         15
          -0.008019   0.019800  -0.005560

 DISPLACEMENT STEP IN ANGSTROM

  NO.  ATOM        X             Y             Z

    1  C        0.000261     -0.000768      0.000159
    2  O       -0.000542     -0.001262     -0.003236
    3  C        0.000570      0.000068      0.000847
    4  H       -0.007523     -0.002951      0.010732
    5  H        0.005372      0.006463     -0.012255
    6  H       -0.003482      0.001459      0.001669
    7  H        0.004925      0.002475      0.009271


 ACTIVE CARTESIAN DISPLACEMENT STEP

              1          2          3          4          5          6
           0.000598  -0.001697   0.000402  -0.001151  -0.011058  -0.031115

              7          8          9         10         11         12
           0.002978  -0.005160  -0.006679  -0.009845  -0.010260   0.009744

             13         14         15
          -0.008019   0.019800  -0.005560
 
 PREDICTED ENERGY CHANGE: -0.000129031
 
 INTERPOLATION DISTANCE: 4.6040935841


 COORDINATES OF OPTIMIZATION STEP 10 IN ANGSTROM

  NO.  ATOM        X              Y              Z        Z-ATOM   MASS   TYPE

    1  C         0.120983      -0.460209       0.019598       6    12.011  QM
    2  O         1.115808       0.258916      -0.038079       8    15.999  QM
    3  C        -1.248697       0.158351       0.000484       6    12.011  QM
    4  H        -1.014027       1.229121       0.091878       1     1.008  QM
    5  H        -1.787366      -0.007091      -0.950008       1     1.008  QM
    6  H        -1.887122      -0.206054       0.825577       1     1.008  QM
    7  H         0.226867      -1.573030       0.116880       1     1.008  QM


 
 NEW SCF-ENERGY CALCULATED IN 10 CYCLES
 

 TOTAL ENERGY    =       -153.653709162

 ENERGY CHANGE =         -0.000178686
 ENERGY RATIO  =          1.384831899
 TRUST RADIUS  =          0.200000000
 
 BFGS DELTA*GAMMA: 0.163E-03
 
 BFGS DELTA*DE2*DELTA: 0.263E-03
 
 *** ENTERING OPTIMIZATION CYCLE: 11 ***
 

 PROJECTED CARTESIAN GRADIENTS IN A.U.

  NO.  ATOM        X             Y             Z

    1  C       -0.001713     -0.001760      0.000130
    2  O       -0.003345      0.002437      0.000108
    3  C        0.002084     -0.001737     -0.000480
    4  H        0.010978     -0.003101     -0.001617
    5  H       -0.000608      0.004438      0.000532
    6  H        0.000234      0.000680      0.000648
    7  H        0.001440      0.000346      0.001213


 ACTIVE CARTESIAN GRADIENTS

              1          2          3          4          5          6
          -0.002076  -0.002108   0.000127  -0.005742   0.005627   0.000955

              7          8          9         10         11         12
          -0.005245  -0.002428  -0.000555   0.006776  -0.004229  -0.002848

             13         14         15
          -0.002801   0.000450  -0.000705


 FULL LOCAL GRADIENT

              1          2          3          4          5          6
          -0.010871  -0.002224  -0.001290  -0.002788  -0.001952   0.003870

              7          8          9         10         11         12
           0.000888   0.000197  -0.000623   0.000196  -0.003219   0.003277

             13         14         15
          -0.000717  -0.003232  -0.001950


 TANGENTIAL LOCAL GRADIENTS IN A.U.

              1          2          3          4          5          6
          -0.002224  -0.001290  -0.002788  -0.001952   0.003870   0.000888

              7          8          9         10         11         12
           0.000197  -0.000623   0.000196  -0.003219   0.003277  -0.000717

             13         14
          -0.003232  -0.001950

 COSANG =         0.671885932
 
 RMSQ FORCE :   0.0022407  MAXIMUM :   0.0003000  CONVERGED : NO
 MAX FORCE  :   0.0038700  MAXIMUM :   0.0004500  CONVERGED : NO
 RMSQ FORCE6:   0.0014021  MAXIMUM6:   0.0003000  CONVERGED : NO
 MAX FORCE6 :   0.0046879  MAXIMUM6:   0.0004500  CONVERGED : NO
 RMSQ DR    :   0.0114298  MAXIMUM :   0.0012000  CONVERGED : NO
 MAX DR     :   0.0311146  MAXIMUM :   0.0018000  CONVERGED : NO
 


 HESSIAN EIGENVALUES


                1           2           3           4           5           6
             0.04631     0.30026     0.35996     0.96134     1.00000     1.00000
 


                7           8           9          10          11          12
             1.00004     1.00021     1.00045     1.00168     1.00642     1.03850
 


               13          14
             1.38357     1.49714
 


 LAMBDA FOR LMQA STEP: 0.00

  |TANGENTIAL STEP| =   0.030077  |PARALLEL STEP| =   0.000098


 STEP IN NORMAL COORDINATES

              1          2          3          4          5          6
           0.001214   0.002654   0.000733   0.005713  -0.010354  -0.019706

              7          8          9         10         11         12
           0.004041  -0.001286  -0.000991  -0.007000  -0.000826   0.000023

             13         14         15
          -0.001401   0.017129   0.001841

 DISPLACEMENT STEP IN ANGSTROM

  NO.  ATOM        X             Y             Z

    1  C        0.000530      0.001184      0.000235
    2  O        0.001917     -0.002000     -0.002117
    3  C       -0.001457      0.000278      0.001368
    4  H       -0.007087      0.000320      0.004117
    5  H        0.004398      0.003414     -0.008893
    6  H       -0.002427     -0.003426      0.002490
    7  H        0.000676      0.002613      0.005184


 ACTIVE CARTESIAN DISPLACEMENT STEP

              1          2          3          4          5          6
           0.001214   0.002654   0.000733   0.005713  -0.010354  -0.019706

              7          8          9         10         11         12
           0.004041  -0.001286  -0.000991  -0.007000  -0.000826   0.000023

             13         14         15
          -0.001401   0.017129   0.001841
 
 PREDICTED ENERGY CHANGE: -0.000083744
 
 INTERPOLATION DISTANCE: 4.6040935841
 
 *** SCFTOL TIGHTEN TO 0.250E-07 ***
 
 *** CDFTOL TIGHTEN TO 0.100E-04 ***


 COORDINATES OF OPTIMIZATION STEP 11 IN ANGSTROM

  NO.  ATOM        X              Y              Z        Z-ATOM   MASS   TYPE

    1  C         0.121513      -0.459025       0.019833       6    12.011  QM
    2  O         1.117725       0.256915      -0.040196       8    15.999  QM
    3  C        -1.250154       0.158630       0.001852       6    12.011  QM
    4  H        -1.021114       1.229441       0.095995       1     1.008  QM
    5  H        -1.782968      -0.003677      -0.958900       1     1.008  QM
    6  H        -1.889550      -0.209480       0.828067       1     1.008  QM
    7  H         0.227543      -1.570417       0.122064       1     1.008  QM


 
 NEW SCF-ENERGY CALCULATED IN 12 CYCLES
 

 TOTAL ENERGY    =       -153.653841255

 ENERGY CHANGE =         -0.000132093
 ENERGY RATIO  =          1.577348387
 TRUST RADIUS  =          0.200000000
 
 BFGS DELTA*GAMMA: 0.739E-04
 
 BFGS DELTA*DE2*DELTA: 0.171E-03
 
 *** ENTERING OPTIMIZATION CYCLE: 12 ***
 

 PROJECTED CARTESIAN GRADIENTS IN A.U.

  NO.  ATOM        X             Y             Z

    1  C       -0.001020     -0.001722     -0.000491
    2  O       -0.004165      0.001966      0.000334
    3  C        0.003032     -0.000948      0.000549
    4  H        0.010150     -0.003692     -0.002140
    5  H       -0.001629      0.003769     -0.003076
    6  H       -0.000606      0.000270      0.002152
    7  H        0.001733      0.001036      0.001533


 ACTIVE CARTESIAN GRADIENTS

              1          2          3          4          5          6
          -0.001236  -0.002048  -0.000786  -0.006494   0.004598   0.000641

              7          8          9         10         11         12
          -0.003537  -0.001496   0.001113   0.007427  -0.004730  -0.002109

             13         14         15
          -0.003066   0.004022  -0.001176


 FULL LOCAL GRADIENT

              1          2          3          4          5          6
          -0.010766  -0.002108  -0.001354  -0.004178  -0.002220   0.003103

              7          8          9         10         11         12
           0.001536   0.000541   0.001059   0.001886  -0.003827   0.003343

             13         14         15
          -0.001226   0.000598  -0.002407


 TANGENTIAL LOCAL GRADIENTS IN A.U.

              1          2          3          4          5          6
          -0.002108  -0.001354  -0.004178  -0.002220   0.003103   0.001536

              7          8          9         10         11         12
           0.000541   0.001059   0.001886  -0.003827   0.003343  -0.001226

             13         14
           0.000598  -0.002407

 COSANG =         0.838516077
 
 RMSQ FORCE :   0.0023769  MAXIMUM :   0.0003000  CONVERGED : NO
 MAX FORCE  :   0.0041777  MAXIMUM :   0.0004500  CONVERGED : NO
 RMSQ FORCE6:   0.0010668  MAXIMUM6:   0.0003000  CONVERGED : NO
 MAX FORCE6 :   0.0043318  MAXIMUM6:   0.0004500  CONVERGED : NO
 RMSQ DR    :   0.0077659  MAXIMUM :   0.0012000  CONVERGED : NO
 MAX DR     :   0.0197060  MAXIMUM :   0.0018000  CONVERGED : NO
 


 HESSIAN EIGENVALUES


                1           2           3           4           5           6
             0.04400     0.13177     0.35132     0.96172     1.00000     1.00000
 


                7           8           9          10          11          12
             1.00007     1.00017     1.00045     1.00376     1.01523     1.04179
 


               13          14
             1.35958     1.59511
 


 LAMBDA FOR LMQA STEP: 0.00

  |TANGENTIAL STEP| =   0.050041  |PARALLEL STEP| =   0.000272


 STEP IN NORMAL COORDINATES

              1          2          3          4          5          6
           0.001003   0.008936   0.002401   0.015659  -0.018548  -0.027714

              7          8          9         10         11         12
           0.007275  -0.000229   0.001497  -0.011532   0.005201  -0.009926

             13         14         15
           0.003663   0.024486   0.011551

 DISPLACEMENT STEP IN ANGSTROM

  NO.  ATOM        X             Y             Z

    1  C        0.000438      0.004012      0.000771
    2  O        0.005682     -0.004268     -0.003179
    3  C       -0.004185      0.000214      0.002582
    4  H       -0.012632      0.002966      0.002133
    5  H        0.008459      0.004483     -0.011148
    6  H       -0.002998     -0.010528      0.003800
    7  H       -0.002534      0.005494      0.006309


 ACTIVE CARTESIAN DISPLACEMENT STEP

              1          2          3          4          5          6
           0.001003   0.008936   0.002401   0.015659  -0.018548  -0.027714

              7          8          9         10         11         12
           0.007275  -0.000229   0.001497  -0.011532   0.005201  -0.009926

             13         14         15
           0.003663   0.024486   0.011551
 
 PREDICTED ENERGY CHANGE: -0.000130270
 
 INTERPOLATION DISTANCE: 4.6040935841


 COORDINATES OF OPTIMIZATION STEP 12 IN ANGSTROM

  NO.  ATOM        X              Y              Z        Z-ATOM   MASS   TYPE

    1  C         0.121952      -0.455013       0.020604       6    12.011  QM
    2  O         1.123407       0.252648      -0.043375       8    15.999  QM
    3  C        -1.254338       0.158844       0.004434       6    12.011  QM
    4  H        -1.033746       1.232407       0.098128       1     1.008  QM
    5  H        -1.774509       0.000806      -0.970049       1     1.008  QM
    6  H        -1.892547      -0.220009       0.831867       1     1.008  QM
    7  H         0.225009      -1.564923       0.128373       1     1.008  QM


 
 NEW SCF-ENERGY CALCULATED IN 10 CYCLES
 

 TOTAL ENERGY    =       -153.654027050

 ENERGY CHANGE =         -0.000185795
 ENERGY RATIO  =          1.426233457
 TRUST RADIUS  =          0.200000000
 
 BFGS DELTA*GAMMA: 0.159E-03
 
 BFGS DELTA*DE2*DELTA: 0.271E-03
 
 *** ENTERING OPTIMIZATION CYCLE: 13 ***
 

 PROJECTED CARTESIAN GRADIENTS IN A.U.

  NO.  ATOM        X             Y             Z

    1  C       -0.000535     -0.001011     -0.001134
    2  O       -0.003551      0.001231      0.000557
    3  C        0.002340     -0.000936      0.001550
    4  H        0.009682     -0.003082     -0.003151
    5  H       -0.002069      0.003587     -0.006708
    6  H       -0.001643     -0.000728      0.004443
    7  H        0.001947      0.002039      0.001759


 ACTIVE CARTESIAN GRADIENTS

              1          2          3          4          5          6
          -0.000647  -0.001201  -0.001704  -0.005343   0.003323   0.000356

              7          8          9         10         11         12
          -0.002905  -0.001570   0.002675   0.008354  -0.004242  -0.002402

             13         14         15
          -0.002825   0.008281  -0.001565


 FULL LOCAL GRADIENT

              1          2          3          4          5          6
          -0.011664  -0.001219  -0.001642  -0.004105  -0.001519   0.002056

              7          8          9         10         11         12
           0.000890   0.000003   0.002636   0.003474  -0.003382   0.002749

             13         14         15
          -0.001049   0.004832  -0.002871


 TANGENTIAL LOCAL GRADIENTS IN A.U.

              1          2          3          4          5          6
          -0.001219  -0.001642  -0.004105  -0.001519   0.002056   0.000890

              7          8          9         10         11         12
           0.000003   0.002636   0.003474  -0.003382   0.002749  -0.001049

             13         14
           0.004832  -0.002871

 COSANG =         0.854342724
 
 RMSQ FORCE :   0.0026601  MAXIMUM :   0.0003000  CONVERGED : NO
 MAX FORCE  :   0.0048321  MAXIMUM :   0.0004500  CONVERGED : NO
 RMSQ FORCE6:   0.0007802  MAXIMUM6:   0.0003000  CONVERGED : NO
 MAX FORCE6 :   0.0036712  MAXIMUM6:   0.0004500  CONVERGED : NO
 RMSQ DR    :   0.0129206  MAXIMUM :   0.0012000  CONVERGED : NO
 MAX DR     :   0.0277135  MAXIMUM :   0.0018000  CONVERGED : NO
 


 HESSIAN EIGENVALUES


                1           2           3           4           5           6
             0.04084     0.08572     0.36583     0.96348     1.00000     1.00001
 


                7           8           9          10          11          12
             1.00005     1.00016     1.00066     1.00529     1.02464     1.05717
 


               13          14
             1.29668     1.53207
 


 LAMBDA FOR LMQA STEP: 0.00

  |TANGENTIAL STEP| =   0.042831  |PARALLEL STEP| =   0.000199


 STEP IN NORMAL COORDINATES

              1          2          3          4          5          6
          -0.000273   0.009697   0.003826   0.014787  -0.014675  -0.020608

              7          8          9         10         11         12
           0.005423   0.000794   0.001625  -0.010035   0.007505  -0.014888

             13         14         15
           0.006307   0.012778   0.015895

 DISPLACEMENT STEP IN ANGSTROM

  NO.  ATOM        X             Y             Z

    1  C       -0.000119      0.004364      0.001278
    2  O        0.005590     -0.003798     -0.002672
    3  C       -0.004014     -0.000108      0.001856
    4  H       -0.010415      0.003490     -0.000675
    5  H        0.008283      0.003551     -0.004714
    6  H       -0.001286     -0.011488      0.001195
    7  H       -0.004584      0.004887      0.004018


 ACTIVE CARTESIAN DISPLACEMENT STEP

              1          2          3          4          5          6
          -0.000273   0.009697   0.003826   0.014787  -0.014675  -0.020608

              7          8          9         10         11         12
           0.005423   0.000794   0.001625  -0.010035   0.007505  -0.014888

             13         14         15
           0.006307   0.012778   0.015895
 
 PREDICTED ENERGY CHANGE: -0.000089547
 
 INTERPOLATION DISTANCE: 4.6040935841


 COORDINATES OF OPTIMIZATION STEP 13 IN ANGSTROM

  NO.  ATOM        X              Y              Z        Z-ATOM   MASS   TYPE

    1  C         0.121832      -0.450648       0.021882       6    12.011  QM
    2  O         1.128997       0.248850      -0.046047       8    15.999  QM
    3  C        -1.258353       0.158735       0.006290       6    12.011  QM
    4  H        -1.044161       1.235897       0.097454       1     1.008  QM
    5  H        -1.766226       0.004357      -0.974763       1     1.008  QM
    6  H        -1.893834      -0.231496       0.833062       1     1.008  QM
    7  H         0.220425      -1.560036       0.132391       1     1.008  QM


 
 NEW SCF-ENERGY CALCULATED IN 12 CYCLES
 

 TOTAL ENERGY    =       -153.654160161

 ENERGY CHANGE =         -0.000133111
 ENERGY RATIO  =          1.486493256
 TRUST RADIUS  =          0.200000000
 
 BFGS DELTA*GAMMA: 0.981E-04
 
 BFGS DELTA*DE2*DELTA: 0.186E-03
 
 *** ENTERING OPTIMIZATION CYCLE: 14 ***
 

 PROJECTED CARTESIAN GRADIENTS IN A.U.

  NO.  ATOM        X             Y             Z

    1  C       -0.000681     -0.000069     -0.001196
    2  O       -0.001788      0.000738      0.000569
    3  C        0.000228     -0.001858      0.001483
    4  H        0.009883     -0.001706     -0.003865
    5  H       -0.001216      0.004302     -0.006847
    6  H       -0.001887     -0.001558      0.005806
    7  H        0.001907      0.002671      0.001649


 ACTIVE CARTESIAN GRADIENTS

              1          2          3          4          5          6
          -0.000823  -0.000096  -0.001757  -0.002937   0.002698   0.000393

              7          8          9         10         11         12
          -0.004201  -0.002830   0.002453   0.008565  -0.003200  -0.003906

             13         14         15
          -0.002028   0.009522  -0.001449


 FULL LOCAL GRADIENT

              1          2          3          4          5          6
          -0.012925  -0.000100  -0.001831  -0.002399  -0.000321   0.001545

              7          8          9         10         11         12
          -0.000910  -0.001188   0.002413   0.003378  -0.002285   0.001589

             13         14         15
          -0.000054   0.005766  -0.002849


 TANGENTIAL LOCAL GRADIENTS IN A.U.

              1          2          3          4          5          6
          -0.000100  -0.001831  -0.002399  -0.000321   0.001545  -0.000910

              7          8          9         10         11         12
          -0.001188   0.002413   0.003378  -0.002285   0.001589  -0.000054

             13         14
           0.005766  -0.002849

 COSANG =         0.921295511
 
 RMSQ FORCE :   0.0023933  MAXIMUM :   0.0003000  CONVERGED : NO
 MAX FORCE  :   0.0057657  MAXIMUM :   0.0004500  CONVERGED : NO
 RMSQ FORCE6:   0.0008507  MAXIMUM6:   0.0003000  CONVERGED : NO
 MAX FORCE6 :   0.0032109  MAXIMUM6:   0.0004500  CONVERGED : NO
 RMSQ DR    :   0.0110590  MAXIMUM :   0.0012000  CONVERGED : NO
 MAX DR     :   0.0206076  MAXIMUM :   0.0018000  CONVERGED : NO
 


 HESSIAN EIGENVALUES


                1           2           3           4           5           6
             0.03574     0.07136     0.36863     0.88974     0.98554     1.00001
 


                7           8           9          10          11          12
             1.00001     1.00009     1.00048     1.00110     1.00901     1.03554
 


               13          14
             1.12699     1.46367
 


 LAMBDA FOR LMQA STEP: 0.00

  |TANGENTIAL STEP| =   0.042209  |PARALLEL STEP| =   0.000193


 STEP IN NORMAL COORDINATES

              1          2          3          4          5          6
          -0.001045   0.009017   0.006349   0.011921  -0.011827  -0.022827

              7          8          9         10         11         12
           0.004133   0.001002  -0.000745  -0.011251   0.007147  -0.016235

             13         14         15
           0.005328   0.003964   0.018759

 DISPLACEMENT STEP IN ANGSTROM

  NO.  ATOM        X             Y             Z

    1  C       -0.000457      0.004064      0.002200
    2  O        0.004660     -0.003241     -0.003283
    3  C       -0.003170     -0.000250      0.001130
    4  H       -0.009680      0.003041      0.000138
    5  H        0.009444      0.004503     -0.000884
    6  H       -0.000361     -0.011770     -0.002219
    7  H       -0.005448      0.003971      0.004550


 ACTIVE CARTESIAN DISPLACEMENT STEP

              1          2          3          4          5          6
          -0.001045   0.009017   0.006349   0.011921  -0.011827  -0.022827

              7          8          9         10         11         12
           0.004133   0.001002  -0.000745  -0.011251   0.007147  -0.016235

             13         14         15
           0.005328   0.003964   0.018759
 
 PREDICTED ENERGY CHANGE: -0.000081161
 
 INTERPOLATION DISTANCE: 4.6040935841


 COORDINATES OF OPTIMIZATION STEP 14 IN ANGSTROM

  NO.  ATOM        X              Y              Z        Z-ATOM   MASS   TYPE

    1  C         0.121375      -0.446584       0.024082       6    12.011  QM
    2  O         1.133657       0.245609      -0.049330       8    15.999  QM
    3  C        -1.261522       0.158485       0.007420       6    12.011  QM
    4  H        -1.053841       1.238938       0.097592       1     1.008  QM
    5  H        -1.756782       0.008860      -0.975646       1     1.008  QM
    6  H        -1.894195      -0.243266       0.830843       1     1.008  QM
    7  H         0.214977      -1.556065       0.136941       1     1.008  QM


 
 NEW SCF-ENERGY CALCULATED IN 12 CYCLES
 

 TOTAL ENERGY    =       -153.654278165

 ENERGY CHANGE =         -0.000118004
 ENERGY RATIO  =          1.453948454
 TRUST RADIUS  =          0.200000000
 
 BFGS DELTA*GAMMA: 0.937E-04
 
 BFGS DELTA*DE2*DELTA: 0.168E-03
 
 *** ENTERING OPTIMIZATION CYCLE: 15 ***
 

 PROJECTED CARTESIAN GRADIENTS IN A.U.

  NO.  ATOM        X             Y             Z

    1  C       -0.001152      0.000898     -0.000781
    2  O        0.000312      0.000411      0.000409
    3  C       -0.002410     -0.003124      0.000599
    4  H        0.010209     -0.000366     -0.004213
    5  H        0.000484      0.005567     -0.004440
    6  H       -0.001398     -0.002082      0.006359
    7  H        0.001758      0.002929      0.001291


 ACTIVE CARTESIAN GRADIENTS

              1          2          3          4          5          6
          -0.001393   0.001032  -0.001113  -0.000247   0.002458   0.000663

              7          8          9         10         11         12
          -0.006534  -0.004509   0.000898   0.007910  -0.002270  -0.006036

             13         14         15
          -0.000970   0.008458  -0.000986


 FULL LOCAL GRADIENT

              1          2          3          4          5          6
          -0.014004   0.001057  -0.001755   0.000006   0.000874   0.001438

              7          8          9         10         11         12
          -0.003210  -0.002485   0.000846   0.001959  -0.001270   0.000025

             13         14         15
           0.001303   0.004331  -0.002440


 TANGENTIAL LOCAL GRADIENTS IN A.U.

              1          2          3          4          5          6
           0.001057  -0.001755   0.000006   0.000874   0.001438  -0.003210

              7          8          9         10         11         12
          -0.002485   0.000846   0.001959  -0.001270   0.000025   0.001303

             13         14
           0.004331  -0.002440

 COSANG =         0.810613034
 
 RMSQ FORCE :   0.0020014  MAXIMUM :   0.0003000  CONVERGED : NO
 MAX FORCE  :   0.0043305  MAXIMUM :   0.0004500  CONVERGED : NO
 RMSQ FORCE6:   0.0005894  MAXIMUM6:   0.0003000  CONVERGED : NO
 MAX FORCE6 :   0.0020196  MAXIMUM6:   0.0004500  CONVERGED : NO
 RMSQ DR    :   0.0108984  MAXIMUM :   0.0012000  CONVERGED : NO
 MAX DR     :   0.0228267  MAXIMUM :   0.0018000  CONVERGED : NO
 


 HESSIAN EIGENVALUES


                1           2           3           4           5           6
             0.02891     0.07374     0.34724     0.54576     0.99114     1.00000
 


                7           8           9          10          11          12
             1.00002     1.00019     1.00036     1.00249     1.01373     1.04171
 


               13          14
             1.25868     1.50097
 


 LAMBDA FOR LMQA STEP: 0.00

  |TANGENTIAL STEP| =   0.041651  |PARALLEL STEP| =   0.000188


 STEP IN NORMAL COORDINATES

              1          2          3          4          5          6
          -0.000923   0.005549   0.008821   0.006023  -0.007786  -0.029663

              7          8          9         10         11         12
           0.003390   0.000958  -0.004262  -0.012434   0.004658  -0.011525

             13         14         15
           0.000189  -0.001475   0.017510

 DISPLACEMENT STEP IN ANGSTROM

  NO.  ATOM        X             Y             Z

    1  C       -0.000404      0.002503      0.003138
    2  O        0.002428     -0.002049     -0.004359
    3  C       -0.001287     -0.000034      0.000456
    4  H       -0.008744      0.001731      0.003922
    5  H        0.009958      0.006045      0.000013
    6  H       -0.000329     -0.010067     -0.005813
    7  H       -0.004724      0.001933      0.006836


 ACTIVE CARTESIAN DISPLACEMENT STEP

              1          2          3          4          5          6
          -0.000923   0.005549   0.008821   0.006023  -0.007786  -0.029663

              7          8          9         10         11         12
           0.003390   0.000958  -0.004262  -0.012434   0.004658  -0.011525

             13         14         15
           0.000189  -0.001475   0.017510
 
 PREDICTED ENERGY CHANGE: -0.000070220
 
 INTERPOLATION DISTANCE: 4.6040935841


 COORDINATES OF OPTIMIZATION STEP 15 IN ANGSTROM

  NO.  ATOM        X              Y              Z        Z-ATOM   MASS   TYPE

    1  C         0.120971      -0.444081       0.027221       6    12.011  QM
    2  O         1.136085       0.243560      -0.053689       8    15.999  QM
    3  C        -1.262809       0.158451       0.007876       6    12.011  QM
    4  H        -1.062585       1.240669       0.101514       1     1.008  QM
    5  H        -1.746824       0.014904      -0.975634       1     1.008  QM
    6  H        -1.894523      -0.253333       0.825030       1     1.008  QM
    7  H         0.210253      -1.554132       0.143777       1     1.008  QM


 
 NEW SCF-ENERGY CALCULATED IN 13 CYCLES
 

 TOTAL ENERGY    =       -153.654387853

 ENERGY CHANGE =         -0.000109688
 ENERGY RATIO  =          1.562069702
 TRUST RADIUS  =          0.200000000
 
 BFGS DELTA*GAMMA: 0.654E-04
 
 BFGS DELTA*DE2*DELTA: 0.145E-03
 
 *** ENTERING OPTIMIZATION CYCLE: 16 ***
 

 PROJECTED CARTESIAN GRADIENTS IN A.U.

  NO.  ATOM        X             Y             Z

    1  C       -0.001474      0.001442     -0.000153
    2  O        0.001631      0.000299      0.000180
    3  C       -0.004317     -0.003966     -0.000513
    4  H        0.010193      0.000249     -0.004169
    5  H        0.002170      0.006748     -0.001280
    6  H       -0.000426     -0.002162      0.006150
    7  H        0.001556      0.002687      0.000883


 ACTIVE CARTESIAN GRADIENTS

              1          2          3          4          5          6
          -0.001782   0.001666  -0.000173   0.001427   0.002522   0.001001

              7          8          9         10         11         12
          -0.008589  -0.005620  -0.000954   0.006548  -0.001908  -0.007739

             13         14         15
          -0.000196   0.006305  -0.000400


 FULL LOCAL GRADIENT

              1          2          3          4          5          6
          -0.014320   0.001722  -0.001314   0.001783   0.001529   0.001632

              7          8          9         10         11         12
          -0.004893  -0.003173  -0.001029  -0.000055  -0.000865  -0.001340

             13         14         15
           0.002270   0.001987  -0.001829


 TANGENTIAL LOCAL GRADIENTS IN A.U.

              1          2          3          4          5          6
           0.001722  -0.001314   0.001783   0.001529   0.001632  -0.004893

              7          8          9         10         11         12
          -0.003173  -0.001029  -0.000055  -0.000865  -0.001340   0.002270

             13         14
           0.001987  -0.001829

 COSANG =         0.799931679
 
 RMSQ FORCE :   0.0021202  MAXIMUM :   0.0003000  CONVERGED : NO
 MAX FORCE  :   0.0048933  MAXIMUM :   0.0004500  CONVERGED : NO
 RMSQ FORCE6:   0.0003035  MAXIMUM6:   0.0003000  CONVERGED : NO
 MAX FORCE6 :   0.0007267  MAXIMUM6:   0.0004500  CONVERGED : NO
 RMSQ DR    :   0.0107542  MAXIMUM :   0.0012000  CONVERGED : NO
 MAX DR     :   0.0296635  MAXIMUM :   0.0018000  CONVERGED : NO
 


 HESSIAN EIGENVALUES


                1           2           3           4           5           6
             0.01906     0.07946     0.25613     0.40287     0.99389     1.00000
 


                7           8           9          10          11          12
             1.00007     1.00035     1.00037     1.00456     1.01801     1.05750
 


               13          14
             1.34229     1.61283
 


 LAMBDA FOR LMQA STEP: 0.00

  |TANGENTIAL STEP| =   0.075732  |PARALLEL STEP| =   0.000623


 STEP IN NORMAL COORDINATES

              1          2          3          4          5          6
          -0.000771   0.004792   0.017096   0.004030  -0.009574  -0.061751

              7          8          9         10         11         12
           0.006697   0.001904  -0.010110  -0.021258   0.005591  -0.011146

             13         14         15
          -0.007262  -0.001691   0.026176

 DISPLACEMENT STEP IN ANGSTROM

  NO.  ATOM        X             Y             Z

    1  C       -0.000338      0.002161      0.006157
    2  O        0.001654     -0.002149     -0.008872
    3  C        0.000110      0.000507      0.000653
    4  H       -0.014353      0.001708      0.012158
    5  H        0.016948      0.011984     -0.002876
    6  H       -0.001817     -0.015258     -0.012815
    7  H       -0.006581      0.000919      0.015375


 ACTIVE CARTESIAN DISPLACEMENT STEP

              1          2          3          4          5          6
          -0.000771   0.004792   0.017096   0.004030  -0.009574  -0.061751

              7          8          9         10         11         12
           0.006697   0.001904  -0.010110  -0.021258   0.005591  -0.011146

             13         14         15
          -0.007262  -0.001691   0.026176
 
 PREDICTED ENERGY CHANGE: -0.000104694
 
 INTERPOLATION DISTANCE: 4.6040935841


 COORDINATES OF OPTIMIZATION STEP 16 IN ANGSTROM

  NO.  ATOM        X              Y              Z        Z-ATOM   MASS   TYPE

    1  C         0.120633      -0.441921       0.033377       6    12.011  QM
    2  O         1.137739       0.241410      -0.062561       8    15.999  QM
    3  C        -1.262699       0.158959       0.008529       6    12.011  QM
    4  H        -1.076938       1.242377       0.113671       1     1.008  QM
    5  H        -1.729876       0.026888      -0.978510       1     1.008  QM
    6  H        -1.896341      -0.268591       0.812216       1     1.008  QM
    7  H         0.203672      -1.553213       0.159152       1     1.008  QM


 
 NEW SCF-ENERGY CALCULATED IN 13 CYCLES
 

 TOTAL ENERGY    =       -153.654550894

 ENERGY CHANGE =         -0.000163041
 ENERGY RATIO  =          1.557301304
 TRUST RADIUS  =          0.200000000
 
 BFGS DELTA*GAMMA: 0.103E-03
 
 BFGS DELTA*DE2*DELTA: 0.222E-03
 
 *** ENTERING OPTIMIZATION CYCLE: 17 ***
 

 PROJECTED CARTESIAN GRADIENTS IN A.U.

  NO.  ATOM        X             Y             Z

    1  C       -0.002085      0.001484      0.000839
    2  O        0.002714      0.000554     -0.000215
    3  C       -0.005616     -0.004458     -0.001735
    4  H        0.009553      0.000446     -0.003937
    5  H        0.003920      0.007953      0.002181
    6  H        0.001110     -0.002042      0.005384
    7  H        0.001188      0.001697      0.000322


 ACTIVE CARTESIAN GRADIENTS

              1          2          3          4          5          6
          -0.002519   0.001704   0.001275   0.002599   0.002923   0.001365

              7          8          9         10         11         12
          -0.010320  -0.006164  -0.002819   0.004170  -0.001737  -0.009183

             13         14         15
           0.000245   0.003621   0.000370


 FULL LOCAL GRADIENT

              1          2          3          4          5          6
          -0.013954   0.001813  -0.000694   0.003704   0.001698   0.002042

              7          8          9         10         11         12
          -0.005858  -0.003239  -0.002942  -0.002932  -0.000706  -0.002774

             13         14         15
           0.002766  -0.000691  -0.000938


 TANGENTIAL LOCAL GRADIENTS IN A.U.

              1          2          3          4          5          6
           0.001813  -0.000694   0.003704   0.001698   0.002042  -0.005858

              7          8          9         10         11         12
          -0.003239  -0.002942  -0.002932  -0.000706  -0.002774   0.002766

             13         14
          -0.000691  -0.000938

 COSANG =         0.861685944
 
 RMSQ FORCE :   0.0027230  MAXIMUM :   0.0003000  CONVERGED : NO
 MAX FORCE  :   0.0058580  MAXIMUM :   0.0004500  CONVERGED : NO
 RMSQ FORCE6:   0.0004725  MAXIMUM6:   0.0003000  CONVERGED : NO
 MAX FORCE6 :   0.0011957  MAXIMUM6:   0.0004500  CONVERGED : NO
 RMSQ DR    :   0.0195547  MAXIMUM :   0.0012000  CONVERGED : NO
 MAX DR     :   0.0617508  MAXIMUM :   0.0018000  CONVERGED : NO
 


 HESSIAN EIGENVALUES


                1           2           3           4           5           6
             0.01124     0.08351     0.19062     0.38664     0.99373     0.99998
 


                7           8           9          10          11          12
             1.00015     1.00035     1.00058     1.00676     1.02394     1.07608
 


               13          14
             1.33532     1.66715
 


 LAMBDA FOR LMQA STEP: 0.00

  |TANGENTIAL STEP| =   0.121691  |PARALLEL STEP| =   0.001608


 STEP IN NORMAL COORDINATES

              1          2          3          4          5          6
           0.000474   0.003097   0.026529   0.000434  -0.011597  -0.105079

              7          8          9         10         11         12
           0.011968   0.003200  -0.016918  -0.028369   0.007041  -0.007678

             13         14         15
          -0.018499   0.002179   0.034947

 DISPLACEMENT STEP IN ANGSTROM

  NO.  ATOM        X             Y             Z

    1  C        0.000208      0.001388      0.009617
    2  O        0.000078     -0.002180     -0.014643
    3  C        0.002364      0.001407      0.001361
    4  H       -0.020686      0.001739      0.023526
    5  H        0.024921      0.019239     -0.008772
    6  H       -0.004988     -0.021678     -0.021545
    7  H       -0.008435     -0.000259      0.027236


 ACTIVE CARTESIAN DISPLACEMENT STEP

              1          2          3          4          5          6
           0.000474   0.003097   0.026529   0.000434  -0.011597  -0.105079

              7          8          9         10         11         12
           0.011968   0.003200  -0.016918  -0.028369   0.007041  -0.007678

             13         14         15
          -0.018499   0.002179   0.034947
 
 PREDICTED ENERGY CHANGE: -0.000130706
 
 INTERPOLATION DISTANCE: 4.6040935841


 COORDINATES OF OPTIMIZATION STEP 17 IN ANGSTROM

  NO.  ATOM        X              Y              Z        Z-ATOM   MASS   TYPE

    1  C         0.120841      -0.440532       0.042994       6    12.011  QM
    2  O         1.137816       0.239230      -0.077204       8    15.999  QM
    3  C        -1.260335       0.160365       0.009890       6    12.011  QM
    4  H        -1.097624       1.244116       0.137197       1     1.008  QM
    5  H        -1.704954       0.046126      -0.987282       1     1.008  QM
    6  H        -1.901329      -0.290269       0.790671       1     1.008  QM
    7  H         0.195238      -1.553472       0.186388       1     1.008  QM


 
 NEW SCF-ENERGY CALCULATED IN 13 CYCLES
 

 TOTAL ENERGY    =       -153.654757004

 ENERGY CHANGE =         -0.000206110
 ENERGY RATIO  =          1.576891651
 TRUST RADIUS  =          0.200000000
 
 BFGS DELTA*GAMMA: 0.139E-03
 
 BFGS DELTA*DE2*DELTA: 0.294E-03
 
 *** ENTERING OPTIMIZATION CYCLE: 18 ***
 

 PROJECTED CARTESIAN GRADIENTS IN A.U.

  NO.  ATOM        X             Y             Z

    1  C       -0.002612      0.000886      0.001871
    2  O        0.002586      0.001150     -0.000671
    3  C       -0.005025     -0.004212     -0.002328
    4  H        0.008126      0.000368     -0.003699
    5  H        0.004752      0.008545      0.003772
    6  H        0.002682     -0.001855      0.004307
    7  H        0.000498     -0.000160     -0.000131


 ACTIVE CARTESIAN GRADIENTS

              1          2          3          4          5          6
          -0.003156   0.000989   0.002739   0.002108   0.003741   0.001493

              7          8          9         10         11         12
          -0.010294  -0.005601  -0.003415   0.001373  -0.001431  -0.009459

             13         14         15
          -0.000146   0.002071   0.001133


 FULL LOCAL GRADIENT

              1          2          3          4          5          6
          -0.012759   0.001150   0.000109   0.004564   0.000967   0.002400

              7          8          9         10         11         12
          -0.004796  -0.002392  -0.003610  -0.005645  -0.000503  -0.003650

             13         14         15
           0.002154  -0.001901   0.000037


 TANGENTIAL LOCAL GRADIENTS IN A.U.

              1          2          3          4          5          6
           0.001150   0.000109   0.004564   0.000967   0.002400  -0.004796

              7          8          9         10         11         12
          -0.002392  -0.003610  -0.005645  -0.000503  -0.003650   0.002154

             13         14
          -0.001901   0.000037

 COSANG =         0.934811551
 
 RMSQ FORCE :   0.0029799  MAXIMUM :   0.0003000  CONVERGED : NO
 MAX FORCE  :   0.0056451  MAXIMUM :   0.0004500  CONVERGED : NO
 RMSQ FORCE6:   0.0006646  MAXIMUM6:   0.0003000  CONVERGED : NO
 MAX FORCE6 :   0.0007764  MAXIMUM6:   0.0004500  CONVERGED : NO
 RMSQ DR    :   0.0314231  MAXIMUM :   0.0012000  CONVERGED : NO
 MAX DR     :   0.1050793  MAXIMUM :   0.0018000  CONVERGED : NO
 


 HESSIAN EIGENVALUES


                1           2           3           4           5           6
             0.00710     0.08520     0.16549     0.38125     0.99220     0.99996
 


                7           8           9          10          11          12
             1.00021     1.00040     1.00135     1.00701     1.03529     1.10103
 


               13          14
             1.23034     1.53019
 


 LAMBDA FOR LMQA STEP: 0.00

  |TANGENTIAL STEP| =   0.142745  |PARALLEL STEP| =   0.002213


 STEP IN NORMAL COORDINATES

              1          2          3          4          5          6
           0.002329   0.000356   0.028471  -0.004427  -0.011438  -0.127692

              7          8          9         10         11         12
           0.015061   0.003451  -0.020256  -0.022742   0.006162   0.000070

             13         14         15
          -0.026782   0.006707   0.033804

 DISPLACEMENT STEP IN ANGSTROM

  NO.  ATOM        X             Y             Z

    1  C        0.001020      0.000141      0.010379
    2  O       -0.002084     -0.001774     -0.017111
    3  C        0.004485      0.002086      0.002119
    4  H       -0.021122      0.000932      0.030511
    5  H        0.026679      0.021805     -0.013289
    6  H       -0.008481     -0.023019     -0.026384
    7  H       -0.007779     -0.000339      0.034189


 ACTIVE CARTESIAN DISPLACEMENT STEP

              1          2          3          4          5          6
           0.002329   0.000356   0.028471  -0.004427  -0.011438  -0.127692

              7          8          9         10         11         12
           0.015061   0.003451  -0.020256  -0.022742   0.006162   0.000070

             13         14         15
          -0.026782   0.006707   0.033804
 
 PREDICTED ENERGY CHANGE: -0.000119112
 
 INTERPOLATION DISTANCE: 4.6040935841


 COORDINATES OF OPTIMIZATION STEP 18 IN ANGSTROM

  NO.  ATOM        X              Y              Z        Z-ATOM   MASS   TYPE

    1  C         0.121861      -0.440391       0.053373       6    12.011  QM
    2  O         1.135733       0.237456      -0.094315       8    15.999  QM
    3  C        -1.255850       0.162451       0.012009       6    12.011  QM
    4  H        -1.118746       1.245048       0.167708       1     1.008  QM
    5  H        -1.678275       0.067932      -1.000571       1     1.008  QM
    6  H        -1.909810      -0.313288       0.764286       1     1.008  QM
    7  H         0.187459      -1.553810       0.220577       1     1.008  QM


 
 NEW SCF-ENERGY CALCULATED IN 13 CYCLES
 

 TOTAL ENERGY    =       -153.654934205

 ENERGY CHANGE =         -0.000177201
 ENERGY RATIO  =          1.487679955
 TRUST RADIUS  =          0.200000000
 
 BFGS DELTA*GAMMA: 0.169E-03
 
 BFGS DELTA*DE2*DELTA: 0.285E-03
 
 *** ENTERING OPTIMIZATION CYCLE: 19 ***
 

 PROJECTED CARTESIAN GRADIENTS IN A.U.

  NO.  ATOM        X             Y             Z

    1  C       -0.002463     -0.000132      0.002283
    2  O        0.000554      0.001746     -0.000893
    3  C       -0.002031     -0.003160     -0.001663
    4  H        0.006332      0.000241     -0.003667
    5  H        0.004028      0.008000      0.001841
    6  H        0.003376     -0.001796      0.003328
    7  H       -0.000432     -0.002036     -0.000085


 ACTIVE CARTESIAN GRADIENTS

              1          2          3          4          5          6
          -0.002976  -0.000211   0.003259  -0.000676   0.004624   0.001125

              7          8          9         10         11         12
          -0.007735  -0.004001  -0.001825  -0.000437  -0.000886  -0.007984

             13         14         15
          -0.001242   0.002962   0.001652


 FULL LOCAL GRADIENT

              1          2          3          4          5          6
          -0.011036  -0.000056   0.000784   0.003073  -0.000720   0.002180

              7          8          9         10         11         12
          -0.001471  -0.000984  -0.002074  -0.006555  -0.000133  -0.003301

             13         14         15
           0.000583  -0.000378   0.000788


 TANGENTIAL LOCAL GRADIENTS IN A.U.

              1          2          3          4          5          6
          -0.000056   0.000784   0.003073  -0.000720   0.002180  -0.001471

              7          8          9         10         11         12
          -0.000984  -0.002074  -0.006555  -0.000133  -0.003301   0.000583

             13         14
          -0.000378   0.000788

 COSANG =         0.880859556
 
 RMSQ FORCE :   0.0023567  MAXIMUM :   0.0003000  CONVERGED : NO
 MAX FORCE  :   0.0065555  MAXIMUM :   0.0004500  CONVERGED : NO
 RMSQ FORCE6:   0.0003758  MAXIMUM6:   0.0003000  CONVERGED : NO
 MAX FORCE6 :   0.0013894  MAXIMUM6:   0.0004500  CONVERGED : NO
 RMSQ DR    :   0.0368610  MAXIMUM :   0.0012000  CONVERGED : NO
 MAX DR     :   0.1276918  MAXIMUM :   0.0018000  CONVERGED : NO
 


 HESSIAN EIGENVALUES


                1           2           3           4           5           6
             0.00607     0.08477     0.15131     0.38757     0.87823     0.99660
 


                7           8           9          10          11          12
             1.00012     1.00039     1.00051     1.00388     1.01266     1.05070
 


               13          14
             1.22801     1.45580
 


 LAMBDA FOR LMQA STEP: 0.00

  |TANGENTIAL STEP| =   0.068701  |PARALLEL STEP| =   0.000513


 STEP IN NORMAL COORDINATES

              1          2          3          4          5          6
           0.002532  -0.002237   0.010365  -0.006229  -0.004026  -0.062739

              7          8          9         10         11         12
           0.008662   0.002297  -0.010061  -0.000045   0.000277   0.007378

             13         14         15
          -0.016082  -0.000320   0.010739

 DISPLACEMENT STEP IN ANGSTROM

  NO.  ATOM        X             Y             Z

    1  C        0.001109     -0.001024      0.003834
    2  O       -0.002795     -0.000329     -0.007796
    3  C        0.003708      0.001578      0.001404
    4  H       -0.006763     -0.001031      0.016747
    5  H        0.009894      0.008378     -0.006351
    6  H       -0.006652     -0.008725     -0.015352
    7  H       -0.001969      0.000776      0.017934


 ACTIVE CARTESIAN DISPLACEMENT STEP

              1          2          3          4          5          6
           0.002532  -0.002237   0.010365  -0.006229  -0.004026  -0.062739

              7          8          9         10         11         12
           0.008662   0.002297  -0.010061  -0.000045   0.000277   0.007378

             13         14         15
          -0.016082  -0.000320   0.010739
 
 PREDICTED ENERGY CHANGE: -0.000066734
 
 INTERPOLATION DISTANCE: 4.6040935841


 COORDINATES OF OPTIMIZATION STEP 19 IN ANGSTROM

  NO.  ATOM        X              Y              Z        Z-ATOM   MASS   TYPE

    1  C         0.122970      -0.441415       0.057207       6    12.011  QM
    2  O         1.132937       0.237127      -0.102110       8    15.999  QM
    3  C        -1.252141       0.164028       0.013413       6    12.011  QM
    4  H        -1.125509       1.244017       0.184456       1     1.008  QM
    5  H        -1.668381       0.076310      -1.006922       1     1.008  QM
    6  H        -1.916461      -0.322013       0.748934       1     1.008  QM
    7  H         0.185490      -1.553035       0.238511       1     1.008  QM


 
 NEW SCF-ENERGY CALCULATED IN 13 CYCLES
 

 TOTAL ENERGY    =       -153.655032520

 ENERGY CHANGE =         -0.000098315
 ENERGY RATIO  =          1.473242923
 TRUST RADIUS  =          0.200000000
 
 BFGS DELTA*GAMMA: 0.799E-04
 
 BFGS DELTA*DE2*DELTA: 0.143E-03
 
 *** ENTERING OPTIMIZATION CYCLE: 20 ***
 

 PROJECTED CARTESIAN GRADIENTS IN A.U.

  NO.  ATOM        X             Y             Z

    1  C       -0.001008     -0.000700      0.001743
    2  O       -0.002370      0.001585     -0.000617
    3  C        0.000704     -0.001826     -0.000514
    4  H        0.005354     -0.000554     -0.003834
    5  H        0.002836      0.006805     -0.000618
    6  H        0.003152     -0.001698      0.002346
    7  H       -0.000851     -0.002149      0.000325


 ACTIVE CARTESIAN GRADIENTS

              1          2          3          4          5          6
          -0.001219  -0.000849   0.002449  -0.003953   0.004512   0.000648

              7          8          9         10         11         12
          -0.005122  -0.002397   0.000311  -0.000315  -0.001286  -0.006166

             13         14         15
          -0.001922   0.003926   0.001940


 FULL LOCAL GRADIENT

              1          2          3          4          5          6
          -0.009584  -0.000792   0.001234  -0.000406  -0.002126   0.001630

              7          8          9         10         11         12
           0.000865   0.000111   0.000080  -0.005336  -0.000663  -0.002326

             13         14         15
          -0.000465   0.001103   0.001213


 TANGENTIAL LOCAL GRADIENTS IN A.U.

              1          2          3          4          5          6
          -0.000792   0.001234  -0.000406  -0.002126   0.001630   0.000865

              7          8          9         10         11         12
           0.000111   0.000080  -0.005336  -0.000663  -0.002326  -0.000465

             13         14
           0.001103   0.001213

 COSANG =         0.762162270
 
 RMSQ FORCE :   0.0018417  MAXIMUM :   0.0003000  CONVERGED : NO
 MAX FORCE  :   0.0053356  MAXIMUM :   0.0004500  CONVERGED : NO
 RMSQ FORCE6:   0.0006986  MAXIMUM6:   0.0003000  CONVERGED : NO
 MAX FORCE6 :   0.0007827  MAXIMUM6:   0.0004500  CONVERGED : NO
 RMSQ DR    :   0.0177390  MAXIMUM :   0.0012000  CONVERGED : NO
 MAX DR     :   0.0627387  MAXIMUM :   0.0018000  CONVERGED : NO
 


 HESSIAN EIGENVALUES


                1           2           3           4           5           6
             0.00591     0.08030     0.13650     0.38695     0.50583     0.99450
 


                7           8           9          10          11          12
             1.00008     1.00046     1.00103     1.00618     1.01311     1.05138
 


               13          14
             1.30966     1.61632
 


 LAMBDA FOR LMQA STEP: 0.00

  |TANGENTIAL STEP| =   0.043023  |PARALLEL STEP| =   0.000201


 STEP IN NORMAL COORDINATES

              1          2          3          4          5          6
           0.001831  -0.001647   0.002522  -0.002465  -0.002595  -0.037554

              7          8          9         10         11         12
           0.006473   0.002047  -0.006516   0.010414  -0.000864   0.009697

             13         14         15
          -0.010395  -0.003528   0.001778

 DISPLACEMENT STEP IN ANGSTROM

  NO.  ATOM        X             Y             Z

    1  C        0.000802     -0.000753      0.000957
    2  O       -0.001259     -0.000177     -0.004125
    3  C        0.002084      0.001197      0.001171
    4  H       -0.001137     -0.001240      0.011687
    5  H        0.003020      0.002340     -0.003591
    6  H       -0.007159     -0.004061     -0.010699
    7  H        0.000331      0.002135      0.011690


 ACTIVE CARTESIAN DISPLACEMENT STEP

              1          2          3          4          5          6
           0.001831  -0.001647   0.002522  -0.002465  -0.002595  -0.037554

              7          8          9         10         11         12
           0.006473   0.002047  -0.006516   0.010414  -0.000864   0.009697

             13         14         15
          -0.010395  -0.003528   0.001778
 
 PREDICTED ENERGY CHANGE: -0.000055792
 
 INTERPOLATION DISTANCE: 4.6040935841


 COORDINATES OF OPTIMIZATION STEP 20 IN ANGSTROM

  NO.  ATOM        X              Y              Z        Z-ATOM   MASS   TYPE

    1  C         0.123771      -0.442168       0.058164       6    12.011  QM
    2  O         1.131678       0.236950      -0.106235       8    15.999  QM
    3  C        -1.250057       0.165225       0.014584       6    12.011  QM
    4  H        -1.126646       1.242777       0.196142       1     1.008  QM
    5  H        -1.665361       0.078650      -1.010513       1     1.008  QM
    6  H        -1.923620      -0.326074       0.738235       1     1.008  QM
    7  H         0.185821      -1.550899       0.250201       1     1.008  QM


 
 NEW SCF-ENERGY CALCULATED IN 12 CYCLES
 

 TOTAL ENERGY    =       -153.655117090

 ENERGY CHANGE =         -0.000084570
 ENERGY RATIO  =          1.515810277
 TRUST RADIUS  =          0.200000000
 
 BFGS DELTA*GAMMA: 0.575E-04
 
 BFGS DELTA*DE2*DELTA: 0.115E-03
 
 *** ENTERING OPTIMIZATION CYCLE: 21 ***
 

 PROJECTED CARTESIAN GRADIENTS IN A.U.

  NO.  ATOM        X             Y             Z

    1  C       -0.000182     -0.001377      0.000913
    2  O       -0.004059      0.001567     -0.000271
    3  C        0.002559     -0.000723      0.000659
    4  H        0.004944     -0.001191     -0.003918
    5  H        0.001617      0.005358     -0.002851
    6  H        0.002408     -0.001667      0.001548
    7  H       -0.001001     -0.001496      0.000876


 ACTIVE CARTESIAN GRADIENTS

              1          2          3          4          5          6
          -0.000221  -0.001631   0.001200  -0.005854   0.004118   0.000143

              7          8          9         10         11         12
          -0.003007  -0.001154   0.002226   0.000762  -0.001679  -0.004414

             13         14         15
          -0.002208   0.004732   0.002010


 FULL LOCAL GRADIENT

              1          2          3          4          5          6
          -0.008527  -0.001620   0.000803  -0.002775  -0.002849   0.000999

              7          8          9         10         11         12
           0.002331   0.000822   0.002032  -0.003359  -0.001127  -0.001109

             13         14         15
          -0.001007   0.002283   0.001368


 TANGENTIAL LOCAL GRADIENTS IN A.U.

              1          2          3          4          5          6
          -0.001620   0.000803  -0.002775  -0.002849   0.000999   0.002331

              7          8          9         10         11         12
           0.000822   0.002032  -0.003359  -0.001127  -0.001109  -0.001007

             13         14
           0.002283   0.001368

 COSANG =         0.788425855
 
 RMSQ FORCE :   0.0019312  MAXIMUM :   0.0003000  CONVERGED : NO
 MAX FORCE  :   0.0033595  MAXIMUM :   0.0004500  CONVERGED : NO
 RMSQ FORCE6:   0.0006247  MAXIMUM6:   0.0003000  CONVERGED : NO
 MAX FORCE6 :   0.0023638  MAXIMUM6:   0.0004500  CONVERGED : NO
 RMSQ DR    :   0.0111086  MAXIMUM :   0.0012000  CONVERGED : NO
 MAX DR     :   0.0375539  MAXIMUM :   0.0018000  CONVERGED : NO
 


 HESSIAN EIGENVALUES


                1           2           3           4           5           6
             0.00562     0.07326     0.11895     0.30046     0.38753     0.99387
 


                7           8           9          10          11          12
             1.00008     1.00052     1.00146     1.00657     1.01795     1.05187
 


               13          14
             1.33584     1.76109
 


 LAMBDA FOR LMQA STEP: 0.00

  |TANGENTIAL STEP| =   0.050144  |PARALLEL STEP| =   0.000273


 STEP IN NORMAL COORDINATES

              1          2          3          4          5          6
           0.001853   0.001037   0.000954   0.003245  -0.004797  -0.041727

              7          8          9         10         11         12
           0.007072   0.002149  -0.009129   0.018331   0.000212   0.011627

             13         14         15
          -0.009933  -0.005130  -0.000410

 DISPLACEMENT STEP IN ANGSTROM

  NO.  ATOM        X             Y             Z

    1  C        0.000811      0.000448      0.000312
    2  O        0.000873     -0.000960     -0.004350
    3  C        0.000284      0.000959      0.001172
    4  H        0.000029     -0.000931      0.013986
    5  H        0.002102      0.001041     -0.003241
    6  H       -0.010442     -0.005167     -0.011791
    7  H        0.001050      0.004022      0.013254


 ACTIVE CARTESIAN DISPLACEMENT STEP

              1          2          3          4          5          6
           0.001853   0.001037   0.000954   0.003245  -0.004797  -0.041727

              7          8          9         10         11         12
           0.007072   0.002149  -0.009129   0.018331   0.000212   0.011627

             13         14         15
          -0.009933  -0.005130  -0.000410
 
 PREDICTED ENERGY CHANGE: -0.000063971
 
 INTERPOLATION DISTANCE: 4.6040935841


 COORDINATES OF OPTIMIZATION STEP 21 IN ANGSTROM

  NO.  ATOM        X              Y              Z        Z-ATOM   MASS   TYPE

    1  C         0.124582      -0.441719       0.058476       6    12.011  QM
    2  O         1.132551       0.235990      -0.110585       8    15.999  QM
    3  C        -1.249773       0.166184       0.015756       6    12.011  QM
    4  H        -1.126617       1.241846       0.210129       1     1.008  QM
    5  H        -1.663259       0.079691      -1.013755       1     1.008  QM
    6  H        -1.934062      -0.331241       0.726445       1     1.008  QM
    7  H         0.186871      -1.546877       0.263455       1     1.008  QM


 
 NEW SCF-ENERGY CALCULATED IN 12 CYCLES
 

 TOTAL ENERGY    =       -153.655211681

 ENERGY CHANGE =         -0.000094592
 ENERGY RATIO  =          1.478666916
 TRUST RADIUS  =          0.200000000
 
 BFGS DELTA*GAMMA: 0.719E-04
 
 BFGS DELTA*DE2*DELTA: 0.133E-03
 
 *** ENTERING OPTIMIZATION CYCLE: 22 ***
 

 PROJECTED CARTESIAN GRADIENTS IN A.U.

  NO.  ATOM        X             Y             Z

    1  C        0.000137     -0.001641     -0.000112
    2  O       -0.004499      0.001509      0.000092
    3  C        0.003447     -0.000143      0.001619
    4  H        0.005058     -0.001030     -0.003590
    5  H        0.000452      0.003657     -0.004601
    6  H        0.001103     -0.001788      0.001058
    7  H       -0.001059     -0.000695      0.001565


 ACTIVE CARTESIAN GRADIENTS

              1          2          3          4          5          6
           0.000166  -0.001936  -0.000307  -0.006288   0.003776  -0.000395

              7          8          9         10         11         12
          -0.001427  -0.000415   0.003464   0.002511  -0.001302  -0.002724

             13         14         15
          -0.002118   0.005353   0.001747


 FULL LOCAL GRADIENT

              1          2          3          4          5          6
          -0.007790  -0.001941  -0.000202  -0.003972  -0.002680   0.000277

              7          8          9         10         11         12
           0.003133   0.001088   0.003303  -0.001012  -0.000761   0.000314

             13         14         15
          -0.001092   0.003157   0.001159


 TANGENTIAL LOCAL GRADIENTS IN A.U.

              1          2          3          4          5          6
          -0.001941  -0.000202  -0.003972  -0.002680   0.000277   0.003133

              7          8          9         10         11         12
           0.001088   0.003303  -0.001012  -0.000761   0.000314  -0.001092

             13         14
           0.003157   0.001159

 COSANG =         0.883061757
 
 RMSQ FORCE :   0.0021207  MAXIMUM :   0.0003000  CONVERGED : NO
 MAX FORCE  :   0.0039722  MAXIMUM :   0.0004500  CONVERGED : NO
 RMSQ FORCE6:   0.0005041  MAXIMUM6:   0.0003000  CONVERGED : NO
 MAX FORCE6 :   0.0017472  MAXIMUM6:   0.0004500  CONVERGED : NO
 RMSQ DR    :   0.0129473  MAXIMUM :   0.0012000  CONVERGED : NO
 MAX DR     :   0.0417269  MAXIMUM :   0.0018000  CONVERGED : NO
 


 HESSIAN EIGENVALUES


                1           2           3           4           5           6
             0.00531     0.06551     0.10633     0.23205     0.38905     0.99348
 


                7           8           9          10          11          12
             1.00019     1.00119     1.00148     1.00727     1.01857     1.05610
 


               13          14
             1.31887     1.65098
 


 LAMBDA FOR LMQA STEP: 0.00

  |TANGENTIAL STEP| =   0.049878  |PARALLEL STEP| =   0.000270


 STEP IN NORMAL COORDINATES

              1          2          3          4          5          6
           0.001336   0.004279   0.001432   0.008611  -0.006970  -0.040217

              7          8          9         10         11         12
           0.005374   0.001183  -0.011337   0.019723   0.000547   0.008875

             13         14         15
          -0.007700  -0.006217  -0.000889

 DISPLACEMENT STEP IN ANGSTROM

  NO.  ATOM        X             Y             Z

    1  C        0.000585      0.001904      0.000399
    2  O        0.002977     -0.001810     -0.004310
    3  C       -0.001906      0.000326      0.000570
    4  H        0.000020     -0.000712      0.013784
    5  H        0.002318      0.001088     -0.001471
    6  H       -0.010922     -0.005930     -0.010982
    7  H        0.001286      0.005065      0.012497


 ACTIVE CARTESIAN DISPLACEMENT STEP

              1          2          3          4          5          6
           0.001336   0.004279   0.001432   0.008611  -0.006970  -0.040217

              7          8          9         10         11         12
           0.005374   0.001183  -0.011337   0.019723   0.000547   0.008875

             13         14         15
          -0.007700  -0.006217  -0.000889
 
 PREDICTED ENERGY CHANGE: -0.000055818
 
 INTERPOLATION DISTANCE: 4.6040935841


 COORDINATES OF OPTIMIZATION STEP 22 IN ANGSTROM

  NO.  ATOM        X              Y              Z        Z-ATOM   MASS   TYPE

    1  C         0.125167      -0.439815       0.058875       6    12.011  QM
    2  O         1.135528       0.234180      -0.114895       8    15.999  QM
    3  C        -1.251679       0.166511       0.016326       6    12.011  QM
    4  H        -1.126597       1.241134       0.223912       1     1.008  QM
    5  H        -1.660941       0.080779      -1.015226       1     1.008  QM
    6  H        -1.944984      -0.337172       0.715462       1     1.008  QM
    7  H         0.188157      -1.541813       0.275952       1     1.008  QM


 
 NEW SCF-ENERGY CALCULATED IN 10 CYCLES
 

 TOTAL ENERGY    =       -153.655290724

 ENERGY CHANGE =         -0.000079042
 ENERGY RATIO  =          1.416076145
 TRUST RADIUS  =          0.200000000
 
 BFGS DELTA*GAMMA: 0.708E-04
 
 BFGS DELTA*DE2*DELTA: 0.117E-03
 
 *** ENTERING OPTIMIZATION CYCLE: 23 ***
 

 PROJECTED CARTESIAN GRADIENTS IN A.U.

  NO.  ATOM        X             Y             Z

    1  C       -0.000327     -0.001383     -0.000780
    2  O       -0.003178      0.001484      0.000252
    3  C        0.002691     -0.000396      0.001695
    4  H        0.005677     -0.000125     -0.002757
    5  H       -0.000017      0.002409     -0.004432
    6  H       -0.000161     -0.001940      0.000975
    7  H       -0.001000     -0.000120      0.002052


 ACTIVE CARTESIAN GRADIENTS

              1          2          3          4          5          6
          -0.000395  -0.001642  -0.001261  -0.004693   0.003647  -0.000684

              7          8          9         10         11         12
          -0.001307  -0.000545   0.003002   0.004103  -0.000294  -0.001921

             13         14         15
          -0.001575   0.004957   0.001266


 FULL LOCAL GRADIENT

              1          2          3          4          5          6
          -0.007590  -0.001618  -0.001308  -0.003067  -0.001554  -0.000200

              7          8          9         10         11         12
           0.002727   0.000798   0.002841   0.000565   0.000305   0.001276

             13         14         15
          -0.000560   0.002785   0.000691


 TANGENTIAL LOCAL GRADIENTS IN A.U.

              1          2          3          4          5          6
          -0.001618  -0.001308  -0.003067  -0.001554  -0.000200   0.002727

              7          8          9         10         11         12
           0.000798   0.002841   0.000565   0.000305   0.001276  -0.000560

             13         14
           0.002785   0.000691

 COSANG =         0.929006061
 
 RMSQ FORCE :   0.0017511  MAXIMUM :   0.0003000  CONVERGED : NO
 MAX FORCE  :   0.0030671  MAXIMUM :   0.0004500  CONVERGED : NO
 RMSQ FORCE6:   0.0006410  MAXIMUM6:   0.0003000  CONVERGED : NO
 MAX FORCE6 :   0.0022301  MAXIMUM6:   0.0004500  CONVERGED : NO
 RMSQ DR    :   0.0128785  MAXIMUM :   0.0012000  CONVERGED : NO
 MAX DR     :   0.0402166  MAXIMUM :   0.0018000  CONVERGED : NO
 


 HESSIAN EIGENVALUES


                1           2           3           4           5           6
             0.00500     0.06540     0.10374     0.20572     0.39514     0.98466
 


                7           8           9          10          11          12
             1.00015     1.00028     1.00336     1.00393     1.01389     1.06042
 


               13          14
             1.09628     1.49179
 


 LAMBDA FOR LMQA STEP: 0.00

  |TANGENTIAL STEP| =   0.037283  |PARALLEL STEP| =   0.000151


 STEP IN NORMAL COORDINATES

              1          2          3          4          5          6
           0.000724   0.005441   0.003841   0.008705  -0.007592  -0.030891

              7          8          9         10         11         12
           0.002041  -0.000623  -0.010136   0.010401  -0.000631   0.002147

             13         14         15
          -0.004592  -0.003857   0.001013

 DISPLACEMENT STEP IN ANGSTROM

  NO.  ATOM        X             Y             Z

    1  C        0.000317      0.002429      0.001248
    2  O        0.003125     -0.002076     -0.003717
    3  C       -0.002723     -0.000298     -0.000169
    4  H       -0.001789     -0.000808      0.009737
    5  H        0.003714      0.002945      0.000007
    6  H       -0.006901     -0.005281     -0.007443
    7  H        0.000830      0.004057      0.008780


 ACTIVE CARTESIAN DISPLACEMENT STEP

              1          2          3          4          5          6
           0.000724   0.005441   0.003841   0.008705  -0.007592  -0.030891

              7          8          9         10         11         12
           0.002041  -0.000623  -0.010136   0.010401  -0.000631   0.002147

             13         14         15
          -0.004592  -0.003857   0.001013
 
 PREDICTED ENERGY CHANGE: -0.000032291
 
 INTERPOLATION DISTANCE: 4.6040935841


 COORDINATES OF OPTIMIZATION STEP 23 IN ANGSTROM

  NO.  ATOM        X              Y              Z        Z-ATOM   MASS   TYPE

    1  C         0.125483      -0.437386       0.060123       6    12.011  QM
    2  O         1.138653       0.232104      -0.118612       8    15.999  QM
    3  C        -1.254401       0.166213       0.016157       6    12.011  QM
    4  H        -1.128385       1.240327       0.233649       1     1.008  QM
    5  H        -1.657227       0.083725      -1.015218       1     1.008  QM
    6  H        -1.951885      -0.342452       0.708020       1     1.008  QM
    7  H         0.188987      -1.537756       0.284733       1     1.008  QM


 
 NEW SCF-ENERGY CALCULATED IN 12 CYCLES
 

 TOTAL ENERGY    =       -153.655335142

 ENERGY CHANGE =         -0.000044418
 ENERGY RATIO  =          1.375549059
 TRUST RADIUS  =          0.200000000
 
 BFGS DELTA*GAMMA: 0.433E-04
 
 BFGS DELTA*DE2*DELTA: 0.676E-04
 
 *** ENTERING OPTIMIZATION CYCLE: 24 ***
 

 PROJECTED CARTESIAN GRADIENTS IN A.U.

  NO.  ATOM        X             Y             Z

    1  C       -0.000645     -0.000589     -0.000822
    2  O       -0.001551      0.001224      0.000207
    3  C        0.000929     -0.001088      0.000935
    4  H        0.006304      0.000699     -0.001879
    5  H        0.000388      0.002154     -0.002577
    6  H       -0.000622     -0.001956      0.001166
    7  H       -0.000867      0.000016      0.002073


 ACTIVE CARTESIAN GRADIENTS

              1          2          3          4          5          6
          -0.000780  -0.000712  -0.001254  -0.002581   0.003599  -0.000595

              7          8          9         10         11         12
          -0.002498  -0.001206   0.001288   0.004626   0.000500  -0.002236

             13         14         15
          -0.000904   0.003712   0.000928


 FULL LOCAL GRADIENT

              1          2          3          4          5          6
          -0.007745  -0.000658  -0.001501  -0.001557  -0.000222  -0.000253

              7          8          9         10         11         12
           0.001379   0.000283   0.001091   0.000686   0.001166   0.001323

             13         14         15
           0.000210   0.001412   0.000341


 TANGENTIAL LOCAL GRADIENTS IN A.U.

              1          2          3          4          5          6
          -0.000658  -0.001501  -0.001557  -0.000222  -0.000253   0.001379

              7          8          9         10         11         12
           0.000283   0.001091   0.000686   0.001166   0.001323   0.000210

             13         14
           0.001412   0.000341

 COSANG =         0.883804202
 
 RMSQ FORCE :   0.0010045  MAXIMUM :   0.0003000  CONVERGED : NO
 MAX FORCE  :   0.0015566  MAXIMUM :   0.0004500  CONVERGED : NO
 RMSQ FORCE6:   0.0010190  MAXIMUM6:   0.0003000  CONVERGED : NO
 MAX FORCE6 :   0.0031823  MAXIMUM6:   0.0004500  CONVERGED : NO
 RMSQ DR    :   0.0096264  MAXIMUM :   0.0012000  CONVERGED : NO
 MAX DR     :   0.0308908  MAXIMUM :   0.0018000  CONVERGED : NO
 


 HESSIAN EIGENVALUES


                1           2           3           4           5           6
             0.00449     0.07075     0.11052     0.19343     0.38779     0.67608
 


                7           8           9          10          11          12
             0.99640     1.00025     1.00151     1.00410     1.02148     1.03701
 


               13          14
             1.10946     1.48899
 


 LAMBDA FOR LMQA STEP: 0.00

  |TANGENTIAL STEP| =   0.033082  |PARALLEL STEP| =   0.000119


 STEP IN NORMAL COORDINATES

              1          2          3          4          5          6
           0.000208   0.004093   0.006896   0.005306  -0.007526  -0.028865

              7          8          9         10         11         12
           0.000883  -0.001663  -0.008110   0.000697  -0.001800  -0.002096

             13         14         15
          -0.004423   0.000506   0.003852

 DISPLACEMENT STEP IN ANGSTROM

  NO.  ATOM        X             Y             Z

    1  C        0.000091      0.001830      0.002407
    2  O        0.001948     -0.001772     -0.003942
    3  C       -0.001816     -0.000364     -0.000231
    4  H       -0.004385     -0.001080      0.007337
    5  H        0.005855      0.005661     -0.000804
    6  H       -0.003390     -0.005129     -0.005668
    7  H        0.000116      0.002548      0.007330


 ACTIVE CARTESIAN DISPLACEMENT STEP

              1          2          3          4          5          6
           0.000208   0.004093   0.006896   0.005306  -0.007526  -0.028865

              7          8          9         10         11         12
           0.000883  -0.001663  -0.008110   0.000697  -0.001800  -0.002096

             13         14         15
          -0.004423   0.000506   0.003852
 
 PREDICTED ENERGY CHANGE: -0.000014193
 
 INTERPOLATION DISTANCE: 4.6040935841


 COORDINATES OF OPTIMIZATION STEP 24 IN ANGSTROM

  NO.  ATOM        X              Y              Z        Z-ATOM   MASS   TYPE

    1  C         0.125574      -0.435556       0.062529       6    12.011  QM
    2  O         1.140600       0.230332      -0.122554       8    15.999  QM
    3  C        -1.256217       0.165849       0.015926       6    12.011  QM
    4  H        -1.132770       1.239247       0.240986       1     1.008  QM
    5  H        -1.651371       0.089386      -1.016022       1     1.008  QM
    6  H        -1.955275      -0.347581       0.702352       1     1.008  QM
    7  H         0.189102      -1.535208       0.292062       1     1.008  QM


 
 NEW SCF-ENERGY CALCULATED IN 12 CYCLES
 

 TOTAL ENERGY    =       -153.655354951

 ENERGY CHANGE =         -0.000019809
 ENERGY RATIO  =          1.395754477
 TRUST RADIUS  =          0.200000000
 
 BFGS DELTA*GAMMA: 0.193E-04
 
 BFGS DELTA*DE2*DELTA: 0.306E-04
 
 *** ENTERING OPTIMIZATION CYCLE: 25 ***
 

 PROJECTED CARTESIAN GRADIENTS IN A.U.

  NO.  ATOM        X             Y             Z

    1  C       -0.001231     -0.000238     -0.000408
    2  O       -0.000152      0.001237     -0.000013
    3  C       -0.000377     -0.001566      0.000144
    4  H        0.006462      0.000964     -0.001366
    5  H        0.000977      0.002429     -0.000904
    6  H       -0.000511     -0.001934      0.001410
    7  H       -0.000772     -0.000164      0.001826


 ACTIVE CARTESIAN GRADIENTS

              1          2          3          4          5          6
          -0.001488  -0.000310  -0.000635  -0.000946   0.003625  -0.000407

              7          8          9         10         11         12
          -0.003574  -0.001637  -0.000171   0.004308   0.000746  -0.002857

             13         14         15
          -0.000475   0.002742   0.000806


 FULL LOCAL GRADIENT

              1          2          3          4          5          6
          -0.007873  -0.000194  -0.001374   0.000167   0.000477  -0.000152

              7          8          9         10         11         12
           0.000393   0.000040  -0.000409   0.000069   0.001436   0.000906

             13         14         15
           0.000712   0.000349   0.000216


 TANGENTIAL LOCAL GRADIENTS IN A.U.

              1          2          3          4          5          6
          -0.000194  -0.001374   0.000167   0.000477  -0.000152   0.000393

              7          8          9         10         11         12
           0.000040  -0.000409   0.000069   0.001436   0.000906   0.000712

             13         14
           0.000349   0.000216

 COSANG =         0.604396902
 
 RMSQ FORCE :   0.0006596  MAXIMUM :   0.0003000  CONVERGED : NO
 MAX FORCE  :   0.0014363  MAXIMUM :   0.0004500  CONVERGED : NO
 RMSQ FORCE6:   0.0011366  MAXIMUM6:   0.0003000  CONVERGED : NO
 MAX FORCE6 :   0.0023668  MAXIMUM6:   0.0004500  CONVERGED : NO
 RMSQ DR    :   0.0085418  MAXIMUM :   0.0012000  CONVERGED : NO
 MAX DR     :   0.0288648  MAXIMUM :   0.0018000  CONVERGED : NO
 


 HESSIAN EIGENVALUES


                1           2           3           4           5           6
             0.00388     0.07100     0.11218     0.18697     0.29427     0.58029
 


                7           8           9          10          11          12
             0.99609     1.00033     1.00149     1.00467     1.02268     1.04812
 


               13          14
             1.17192     1.61203
 


 LAMBDA FOR LMQA STEP: 0.00

  |TANGENTIAL STEP| =   0.025168  |PARALLEL STEP| =   0.000069


 STEP IN NORMAL COORDINATES

              1          2          3          4          5          6
           0.000482   0.002402   0.006364   0.001667  -0.006170  -0.021542

              7          8          9         10         11         12
           0.000465  -0.002005  -0.005163  -0.002012  -0.003521  -0.002483

             13         14         15
          -0.004356   0.001007   0.002918

 DISPLACEMENT STEP IN ANGSTROM

  NO.  ATOM        X             Y             Z

    1  C        0.000211      0.001070      0.002260
    2  O        0.000536     -0.001313     -0.003076
    3  C       -0.000733     -0.000260     -0.000139
    4  H       -0.004036     -0.001597      0.004854
    5  H        0.004803      0.005509     -0.000812
    6  H       -0.001584     -0.003235     -0.004339
    7  H        0.000482      0.001758      0.005233


 ACTIVE CARTESIAN DISPLACEMENT STEP

              1          2          3          4          5          6
           0.000482   0.002402   0.006364   0.001667  -0.006170  -0.021542

              7          8          9         10         11         12
           0.000465  -0.002005  -0.005163  -0.002012  -0.003521  -0.002483

             13         14         15
          -0.004356   0.001007   0.002918
 
 PREDICTED ENERGY CHANGE: -0.000007305
 
 INTERPOLATION DISTANCE: 4.6040935841


 COORDINATES OF OPTIMIZATION STEP 25 IN ANGSTROM

  NO.  ATOM        X              Y              Z        Z-ATOM   MASS   TYPE

    1  C         0.125786      -0.434486       0.064789       6    12.011  QM
    2  O         1.141137       0.229019      -0.125630       8    15.999  QM
    3  C        -1.256951       0.165589       0.015787       6    12.011  QM
    4  H        -1.136806       1.237651       0.245840       1     1.008  QM
    5  H        -1.646569       0.094894      -1.016834       1     1.008  QM
    6  H        -1.956859      -0.350817       0.698012       1     1.008  QM
    7  H         0.189585      -1.533450       0.297295       1     1.008  QM


 
 NEW SCF-ENERGY CALCULATED IN 12 CYCLES
 

 TOTAL ENERGY    =       -153.655365665

 ENERGY CHANGE =         -0.000010715
 ENERGY RATIO  =          1.466655901
 TRUST RADIUS  =          0.200000000
 
 BFGS DELTA*GAMMA: 0.880E-05
 
 BFGS DELTA*DE2*DELTA: 0.158E-04
 
 *** ENTERING OPTIMIZATION CYCLE: 26 ***
 

 PROJECTED CARTESIAN GRADIENTS IN A.U.

  NO.  ATOM        X             Y             Z

    1  C       -0.000884      0.000181     -0.000091
    2  O       -0.000092      0.000920     -0.000098
    3  C       -0.001009     -0.001625     -0.000309
    4  H        0.006320      0.000529     -0.001253
    5  H        0.001380      0.002743      0.000141
    6  H       -0.000148     -0.001792      0.001373
    7  H       -0.000650     -0.000160      0.001510


 ACTIVE CARTESIAN GRADIENTS

              1          2          3          4          5          6
          -0.001068   0.000193  -0.000130  -0.000658   0.003362  -0.000218

              7          8          9         10         11         12
          -0.004186  -0.001684  -0.000842   0.003822   0.000268  -0.003300

             13         14         15
          -0.000297   0.002014   0.000872


 FULL LOCAL GRADIENT

              1          2          3          4          5          6
          -0.007742   0.000281  -0.000689   0.000270   0.000609  -0.000026

              7          8          9         10         11         12
          -0.000302   0.000050  -0.001098  -0.000419   0.000937   0.000459

             13         14         15
           0.000899  -0.000371   0.000297


 TANGENTIAL LOCAL GRADIENTS IN A.U.

              1          2          3          4          5          6
           0.000281  -0.000689   0.000270   0.000609  -0.000026  -0.000302

              7          8          9         10         11         12
           0.000050  -0.001098  -0.000419   0.000937   0.000459   0.000899

             13         14
          -0.000371   0.000297

 COSANG =         0.731762555
 
 RMSQ FORCE :   0.0005729  MAXIMUM :   0.0003000  CONVERGED : NO
 MAX FORCE  :   0.0010978  MAXIMUM :   0.0004500  CONVERGED : NO
 RMSQ FORCE6:   0.0010791  MAXIMUM6:   0.0003000  CONVERGED : NO
 MAX FORCE6 :   0.0018751  MAXIMUM6:   0.0004500  CONVERGED : NO
 RMSQ DR    :   0.0064984  MAXIMUM :   0.0012000  CONVERGED : NO
 MAX DR     :   0.0215423  MAXIMUM :   0.0018000  CONVERGED : NO
 


 HESSIAN EIGENVALUES


                1           2           3           4           5           6
             0.00273     0.07098     0.10466     0.19092     0.24539     0.57696
 


                7           8           9          10          11          12
             0.99638     1.00042     1.00384     1.00511     1.01698     1.07219
 


               13          14
             1.23035     1.53941
 


 LAMBDA FOR LMQA STEP: 0.00

  |TANGENTIAL STEP| =   0.043557  |PARALLEL STEP| =   0.000206


 STEP IN NORMAL COORDINATES

              1          2          3          4          5          6
           0.000705   0.002199   0.010096   0.001370  -0.008778  -0.038812

              7          8          9         10         11         12
           0.002330  -0.002550  -0.007600  -0.002068  -0.003860  -0.001886

             13         14         15
          -0.008685   0.003908   0.004641

 DISPLACEMENT STEP IN ANGSTROM

  NO.  ATOM        X             Y             Z

    1  C        0.000309      0.000977      0.003634
    2  O        0.000383     -0.001614     -0.005367
    3  C       -0.000255     -0.000094      0.000286
    4  H       -0.006586     -0.001969      0.008913
    5  H        0.007755      0.008911     -0.003155
    6  H       -0.003302     -0.005801     -0.007819
    7  H        0.000420      0.002241      0.009910


 ACTIVE CARTESIAN DISPLACEMENT STEP

              1          2          3          4          5          6
           0.000705   0.002199   0.010096   0.001370  -0.008778  -0.038812

              7          8          9         10         11         12
           0.002330  -0.002550  -0.007600  -0.002068  -0.003860  -0.001886

             13         14         15
          -0.008685   0.003908   0.004641
 
 PREDICTED ENERGY CHANGE: -0.000004629
 
 INTERPOLATION DISTANCE: 4.6040935841


 COORDINATES OF OPTIMIZATION STEP 26 IN ANGSTROM

  NO.  ATOM        X              Y              Z        Z-ATOM   MASS   TYPE

    1  C         0.126094      -0.433509       0.068423       6    12.011  QM
    2  O         1.141520       0.227405      -0.130997       8    15.999  QM
    3  C        -1.257206       0.165495       0.016073       6    12.011  QM
    4  H        -1.143392       1.235681       0.254753       1     1.008  QM
    5  H        -1.638813       0.103805      -1.019989       1     1.008  QM
    6  H        -1.960161      -0.356618       0.690193       1     1.008  QM
    7  H         0.190005      -1.531208       0.307205       1     1.008  QM


 
 NEW SCF-ENERGY CALCULATED IN 12 CYCLES
 

 TOTAL ENERGY    =       -153.655372725

 ENERGY CHANGE =         -0.000007059
 ENERGY RATIO  =          1.524933806
 TRUST RADIUS  =          0.200000000
 
 BFGS DELTA*GAMMA: 0.743E-05
 
 BFGS DELTA*DE2*DELTA: 0.125E-04
 
 *** ENTERING OPTIMIZATION CYCLE: 27 ***
 

 PROJECTED CARTESIAN GRADIENTS IN A.U.

  NO.  ATOM        X             Y             Z

    1  C       -0.001032      0.000148      0.000293
    2  O        0.000079      0.000938     -0.000261
    3  C       -0.001030     -0.001510     -0.000419
    4  H        0.005929      0.000091     -0.001250
    5  H        0.001458      0.002900      0.000180
    6  H        0.000026     -0.001761      0.001333
    7  H       -0.000607     -0.000266      0.001211


 ACTIVE CARTESIAN GRADIENTS

              1          2          3          4          5          6
          -0.001247   0.000151   0.000418  -0.000503   0.003212  -0.000161

              7          8          9         10         11         12
          -0.004122  -0.001467  -0.000836   0.003400  -0.000117  -0.003333

             13         14         15
          -0.000275   0.001999   0.000875


 FULL LOCAL GRADIENT

              1          2          3          4          5          6
          -0.007470   0.000260  -0.000310   0.000740   0.000410  -0.000043

              7          8          9         10         11         12
          -0.000318   0.000219  -0.001099  -0.000652   0.000509   0.000253

             13         14         15
           0.000861  -0.000291   0.000328


 TANGENTIAL LOCAL GRADIENTS IN A.U.

              1          2          3          4          5          6
           0.000260  -0.000310   0.000740   0.000410  -0.000043  -0.000318

              7          8          9         10         11         12
           0.000219  -0.001099  -0.000652   0.000509   0.000253   0.000861

             13         14
          -0.000291   0.000328

 COSANG =         0.918057131
 
 RMSQ FORCE :   0.0005291  MAXIMUM :   0.0003000  CONVERGED : NO
 MAX FORCE  :   0.0010987  MAXIMUM :   0.0004500  CONVERGED : NO
 RMSQ FORCE6:   0.0009243  MAXIMUM6:   0.0003000  CONVERGED : NO
 MAX FORCE6 :   0.0015783  MAXIMUM6:   0.0004500  CONVERGED : NO
 RMSQ DR    :   0.0112464  MAXIMUM :   0.0012000  CONVERGED : NO
 MAX DR     :   0.0388120  MAXIMUM :   0.0018000  CONVERGED : NO
 


 HESSIAN EIGENVALUES


                1           2           3           4           5           6
             0.00247     0.07494     0.10311     0.17004     0.21729     0.57288
 


                7           8           9          10          11          12
             0.96285     0.99828     1.00226     1.00397     1.01378     1.05448
 


               13          14
             1.09188     1.51726
 


 LAMBDA FOR LMQA STEP: 0.00

  |TANGENTIAL STEP| =   0.013985  |PARALLEL STEP| =   0.000021


 STEP IN NORMAL COORDINATES

              1          2          3          4          5          6
           0.000618   0.000119   0.003370  -0.000911  -0.003880  -0.010957

              7          8          9         10         11         12
           0.001158  -0.001836  -0.001464   0.000370  -0.004298  -0.000401

             13         14         15
          -0.004635  -0.000343  -0.000817

 DISPLACEMENT STEP IN ANGSTROM

  NO.  ATOM        X             Y             Z

    1  C        0.000271      0.000048      0.001231
    2  O       -0.000454     -0.000589     -0.001546
    3  C        0.000344     -0.000059      0.000156
    4  H       -0.001857     -0.001698      0.002349
    5  H        0.001344      0.003380     -0.000631
    6  H       -0.001305     -0.000582     -0.003223
    7  H        0.001506      0.001283      0.002876


 ACTIVE CARTESIAN DISPLACEMENT STEP

              1          2          3          4          5          6
           0.000618   0.000119   0.003370  -0.000911  -0.003880  -0.010957

              7          8          9         10         11         12
           0.001158  -0.001836  -0.001464   0.000370  -0.004298  -0.000401

             13         14         15
          -0.004635  -0.000343  -0.000817
 
 PREDICTED ENERGY CHANGE: -0.000003663
 
 INTERPOLATION DISTANCE: 4.6040935841


 COORDINATES OF OPTIMIZATION STEP 27 IN ANGSTROM

  NO.  ATOM        X              Y              Z        Z-ATOM   MASS   TYPE

    1  C         0.126365      -0.433461       0.069655       6    12.011  QM
    2  O         1.141066       0.226816      -0.132543       8    15.999  QM
    3  C        -1.256862       0.165437       0.016229       6    12.011  QM
    4  H        -1.145249       1.233984       0.257102       1     1.008  QM
    5  H        -1.637469       0.107185      -1.020620       1     1.008  QM
    6  H        -1.961466      -0.357200       0.686970       1     1.008  QM
    7  H         0.191511      -1.529925       0.310082       1     1.008  QM


 
 NEW SCF-ENERGY CALCULATED IN 9 CYCLES
 

 TOTAL ENERGY    =       -153.655377163

 ENERGY CHANGE =         -0.000004438
 ENERGY RATIO  =          1.211664460
 TRUST RADIUS  =          0.200000000
 
 BFGS DELTA*GAMMA: 0.610E-05
 
 BFGS DELTA*DE2*DELTA: 0.761E-05
 
 *** ENTERING OPTIMIZATION CYCLE: 28 ***
 

 PROJECTED CARTESIAN GRADIENTS IN A.U.

  NO.  ATOM        X             Y             Z

    1  C       -0.000515      0.000158      0.000370
    2  O       -0.000549      0.000690     -0.000224
    3  C       -0.000807     -0.001170     -0.000216
    4  H        0.005614     -0.000773     -0.001532
    5  H        0.001327      0.002922      0.000016
    6  H        0.000245     -0.001555      0.000895
    7  H       -0.000436      0.000150      0.000985


 ACTIVE CARTESIAN GRADIENTS

              1          2          3          4          5          6
          -0.000622   0.000174   0.000539  -0.001085   0.002713  -0.000111

              7          8          9         10         11         12
          -0.003903  -0.001170  -0.000268   0.003301  -0.001057  -0.003211

             13         14         15
          -0.000386   0.001776   0.000998


 FULL LOCAL GRADIENT

              1          2          3          4          5          6
          -0.007110   0.000229   0.000134   0.000028  -0.000004  -0.000023

              7          8          9         10         11         12
          -0.000431   0.000375  -0.000511  -0.000456  -0.000474   0.000200

             13         14         15
           0.000691  -0.000407   0.000476


 TANGENTIAL LOCAL GRADIENTS IN A.U.

              1          2          3          4          5          6
           0.000229   0.000134   0.000028  -0.000004  -0.000023  -0.000431

              7          8          9         10         11         12
           0.000375  -0.000511  -0.000456  -0.000474   0.000200   0.000691

             13         14
          -0.000407   0.000476

 COSANG =         0.640786274
 
 RMSQ FORCE :   0.0003781  MAXIMUM :   0.0003000  CONVERGED : NO
 MAX FORCE  :   0.0006910  MAXIMUM :   0.0004500  CONVERGED : NO
 RMSQ FORCE6:   0.0006953  MAXIMUM6:   0.0003000  CONVERGED : NO
 MAX FORCE6 :   0.0012069  MAXIMUM6:   0.0004500  CONVERGED : NO
 RMSQ DR    :   0.0036110  MAXIMUM :   0.0012000  CONVERGED : NO
 MAX DR     :   0.0109572  MAXIMUM :   0.0018000  CONVERGED : NO
 


 HESSIAN EIGENVALUES


                1           2           3           4           5           6
             0.00224     0.07221     0.10693     0.18873     0.22838     0.53264
 


                7           8           9          10          11          12
             0.70907     0.99683     1.00163     1.00545     1.02669     1.04339
 


               13          14
             1.15688     1.57935
 


 LAMBDA FOR LMQA STEP: 0.00

  |TANGENTIAL STEP| =   0.010142  |PARALLEL STEP| =   0.000011


 STEP IN NORMAL COORDINATES

              1          2          3          4          5          6
           0.000545  -0.000150   0.001972   0.000070  -0.001909  -0.008654

              7          8          9         10         11         12
           0.001597  -0.000769  -0.001119   0.001140  -0.000671   0.000378

             13         14         15
          -0.003570   0.000794  -0.000668

 DISPLACEMENT STEP IN ANGSTROM

  NO.  ATOM        X             Y             Z

    1  C        0.000239     -0.000072      0.000727
    2  O       -0.000074     -0.000251     -0.001153
    3  C        0.000240      0.000045      0.000227
    4  H       -0.001219     -0.000283      0.002086
    5  H        0.000668      0.001998     -0.001039
    6  H       -0.001491     -0.001018     -0.002254
    7  H        0.000688      0.000394      0.002510


 ACTIVE CARTESIAN DISPLACEMENT STEP

              1          2          3          4          5          6
           0.000545  -0.000150   0.001972   0.000070  -0.001909  -0.008654

              7          8          9         10         11         12
           0.001597  -0.000769  -0.001119   0.001140  -0.000671   0.000378

             13         14         15
          -0.003570   0.000794  -0.000668
 
 PREDICTED ENERGY CHANGE: -0.000001584
 
 INTERPOLATION DISTANCE: 4.6040935841
 
 *** SCFTOL TIGHTEN TO 0.500E-08 ***
 
 *** CDFTOL TIGHTEN TO 0.750E-05 ***


 COORDINATES OF OPTIMIZATION STEP 28 IN ANGSTROM

  NO.  ATOM        X              Y              Z        Z-ATOM   MASS   TYPE

    1  C         0.126604      -0.433533       0.070381       6    12.011  QM
    2  O         1.140992       0.226565      -0.133696       8    15.999  QM
    3  C        -1.256622       0.165482       0.016456       6    12.011  QM
    4  H        -1.146469       1.233701       0.259188       1     1.008  QM
    5  H        -1.636801       0.109183      -1.021659       1     1.008  QM
    6  H        -1.962957      -0.358218       0.684716       1     1.008  QM
    7  H         0.192199      -1.529532       0.312591       1     1.008  QM


 
 NEW SCF-ENERGY CALCULATED IN 9 CYCLES
 

 TOTAL ENERGY    =       -153.655379656

 ENERGY CHANGE =         -0.000002493
 ENERGY RATIO  =          1.574277588
 TRUST RADIUS  =          0.200000000
 
 BFGS DELTA*GAMMA: 0.163E-05
 
 BFGS DELTA*DE2*DELTA: 0.332E-05
 
 *** ENTERING OPTIMIZATION CYCLE: 29 ***
 

 PROJECTED CARTESIAN GRADIENTS IN A.U.

  NO.  ATOM        X             Y             Z

    1  C       -0.000404      0.000130      0.000337
    2  O       -0.000812      0.000656     -0.000200
    3  C       -0.000459     -0.001076      0.000010
    4  H        0.005473     -0.000794     -0.001620
    5  H        0.001054      0.002847     -0.000549
    6  H        0.000099     -0.001570      0.000791
    7  H       -0.000413      0.000171      0.000976


 ACTIVE CARTESIAN GRADIENTS

              1          2          3          4          5          6
          -0.000488   0.000144   0.000491  -0.001392   0.002651  -0.000154

              7          8          9         10         11         12
          -0.003479  -0.001071   0.000193   0.003408  -0.001062  -0.002953

             13         14         15
          -0.000530   0.002099   0.000915


 FULL LOCAL GRADIENT

              1          2          3          4          5          6
          -0.006973   0.000187   0.000166  -0.000260  -0.000188  -0.000079

              7          8          9         10         11         12
          -0.000127   0.000377  -0.000037  -0.000191  -0.000496   0.000344

             13         14         15
           0.000501  -0.000024   0.000402


 TANGENTIAL LOCAL GRADIENTS IN A.U.

              1          2          3          4          5          6
           0.000187   0.000166  -0.000260  -0.000188  -0.000079  -0.000127

              7          8          9         10         11         12
           0.000377  -0.000037  -0.000191  -0.000496   0.000344   0.000501

             13         14
          -0.000024   0.000402

 COSANG =         0.801498952
 
 RMSQ FORCE :   0.0002861  MAXIMUM :   0.0003000  CONVERGED :YES
 MAX FORCE  :   0.0005007  MAXIMUM :   0.0004500  CONVERGED : NO
 RMSQ FORCE6:   0.0004013  MAXIMUM6:   0.0003000  CONVERGED : NO
 MAX FORCE6 :   0.0007404  MAXIMUM6:   0.0004500  CONVERGED : NO
 RMSQ DR    :   0.0026186  MAXIMUM :   0.0012000  CONVERGED : NO
 MAX DR     :   0.0086536  MAXIMUM :   0.0018000  CONVERGED : NO
 


 HESSIAN EIGENVALUES


                1           2           3           4           5           6
             0.00233     0.06327     0.10652     0.16994     0.22010     0.32415
 


                7           8           9          10          11          12
             0.66974     0.99698     1.00365     1.00557     1.02132     1.05212
 


               13          14
             1.20487     1.64252
 


 LAMBDA FOR LMQA STEP: 0.00

  |TANGENTIAL STEP| =   0.005074  |PARALLEL STEP| =   0.000003


 STEP IN NORMAL COORDINATES

              1          2          3          4          5          6
           0.000512  -0.000661   0.000206   0.000598  -0.000840  -0.000424

              7          8          9         10         11         12
           0.001749  -0.000695   0.000561   0.001940  -0.000048  -0.000024

             13         14         15
          -0.002990  -0.000520  -0.002632

 DISPLACEMENT STEP IN ANGSTROM

  NO.  ATOM        X             Y             Z

    1  C        0.000224     -0.000300      0.000095
    2  O        0.000128      0.000001     -0.000080
    3  C        0.000137      0.000018      0.000154
    4  H       -0.000086      0.000191      0.000019
    5  H       -0.001587      0.000608     -0.000119
    6  H       -0.001250      0.000172     -0.000928
    7  H        0.001166     -0.000005      0.000487


 ACTIVE CARTESIAN DISPLACEMENT STEP

              1          2          3          4          5          6
           0.000512  -0.000661   0.000206   0.000598  -0.000840  -0.000424

              7          8          9         10         11         12
           0.001749  -0.000695   0.000561   0.001940  -0.000048  -0.000024

             13         14         15
          -0.002990  -0.000520  -0.002632
 
 PREDICTED ENERGY CHANGE: -0.000001816
 
 INTERPOLATION DISTANCE: 4.6040935841


 COORDINATES OF OPTIMIZATION STEP 29 IN ANGSTROM

  NO.  ATOM        X              Y              Z        Z-ATOM   MASS   TYPE

    1  C         0.126828      -0.433833       0.070476       6    12.011  QM
    2  O         1.141119       0.226567      -0.133776       8    15.999  QM
    3  C        -1.256485       0.165500       0.016610       6    12.011  QM
    4  H        -1.146555       1.233892       0.259207       1     1.008  QM
    5  H        -1.638388       0.109791      -1.021778       1     1.008  QM
    6  H        -1.964207      -0.358046       0.683788       1     1.008  QM
    7  H         0.193365      -1.529537       0.313078       1     1.008  QM


 
 NEW SCF-ENERGY CALCULATED IN 9 CYCLES
 

 TOTAL ENERGY    =       -153.655382221

 ENERGY CHANGE =         -0.000002565
 ENERGY RATIO  =          1.412664476
 TRUST RADIUS  =          0.200000000
 
 BFGS DELTA*GAMMA: 0.223E-05
 
 BFGS DELTA*DE2*DELTA: 0.367E-05
 
 *** ENTERING OPTIMIZATION CYCLE: 30 ***
 

 PROJECTED CARTESIAN GRADIENTS IN A.U.

  NO.  ATOM        X             Y             Z

    1  C       -0.000587     -0.000103      0.000357
    2  O       -0.000734      0.000790     -0.000224
    3  C       -0.000204     -0.001027      0.000225
    4  H        0.005391     -0.000699     -0.001728
    5  H        0.000720      0.002807     -0.001005
    6  H       -0.000115     -0.001598      0.000644
    7  H       -0.000340      0.000242      0.000974


 ACTIVE CARTESIAN GRADIENTS

              1          2          3          4          5          6
          -0.000709  -0.000136   0.000491  -0.001390   0.002603  -0.000186

              7          8          9         10         11         12
          -0.003088  -0.001076   0.000624   0.003619  -0.000986  -0.002775

             13         14         15
          -0.000714   0.002327   0.000787


 FULL LOCAL GRADIENT

              1          2          3          4          5          6
          -0.006919  -0.000074   0.000037  -0.000089  -0.000314  -0.000111

              7          8          9         10         11         12
           0.000147   0.000287   0.000407   0.000129  -0.000427   0.000463

             13         14         15
           0.000291   0.000228   0.000273


 TANGENTIAL LOCAL GRADIENTS IN A.U.

              1          2          3          4          5          6
          -0.000074   0.000037  -0.000089  -0.000314  -0.000111   0.000147

              7          8          9         10         11         12
           0.000287   0.000407   0.000129  -0.000427   0.000463   0.000291

             13         14
           0.000228   0.000273

 COSANG =         0.698170429
 
 RMSQ FORCE :   0.0002700  MAXIMUM :   0.0003000  CONVERGED :YES
 MAX FORCE  :   0.0004632  MAXIMUM :   0.0004500  CONVERGED : NO
 RMSQ FORCE6:   0.0002540  MAXIMUM6:   0.0003000  CONVERGED :YES
 MAX FORCE6 :   0.0006011  MAXIMUM6:   0.0004500  CONVERGED : NO
 RMSQ DR    :   0.0013102  MAXIMUM :   0.0012000  CONVERGED : NO
 MAX DR     :   0.0029900  MAXIMUM :   0.0018000  CONVERGED : NO
 


 HESSIAN EIGENVALUES


                1           2           3           4           5           6
             0.00235     0.05516     0.10598     0.12709     0.21774     0.28014
 


                7           8           9          10          11          12
             0.68102     0.99707     1.00329     1.00609     1.02036     1.05593
 


               13          14
             1.31427     1.59578
 


 LAMBDA FOR LMQA STEP: 0.00

  |TANGENTIAL STEP| =   0.010230  |PARALLEL STEP| =   0.000011


 STEP IN NORMAL COORDINATES

              1          2          3          4          5          6
           0.000508  -0.000719  -0.001690   0.000644   0.000743   0.008949

              7          8          9         10         11         12
           0.000905  -0.000424   0.002082   0.000753   0.000820  -0.000969

             13         14         15
          -0.000910  -0.001091  -0.003229

 DISPLACEMENT STEP IN ANGSTROM

  NO.  ATOM        X             Y             Z

    1  C        0.000223     -0.000326     -0.000600
    2  O        0.000146      0.000213      0.001145
    3  C       -0.000051     -0.000061     -0.000051
    4  H        0.000889      0.000733     -0.002450
    5  H       -0.003048     -0.000906      0.000877
    6  H       -0.000061      0.001347      0.001292
    7  H        0.001044     -0.000689     -0.002034


 ACTIVE CARTESIAN DISPLACEMENT STEP

              1          2          3          4          5          6
           0.000508  -0.000719  -0.001690   0.000644   0.000743   0.008949

              7          8          9         10         11         12
           0.000905  -0.000424   0.002082   0.000753   0.000820  -0.000969

             13         14         15
          -0.000910  -0.001091  -0.003229
 
 PREDICTED ENERGY CHANGE: -0.000001252
 
 INTERPOLATION DISTANCE: 4.6040935841
 
 *** SCFTOL TIGHTEN TO 0.100E-08 ***
 
 *** CDFTOL TIGHTEN TO 0.500E-05 ***


 COORDINATES OF OPTIMIZATION STEP 30 IN ANGSTROM

  NO.  ATOM        X              Y              Z        Z-ATOM   MASS   TYPE

    1  C         0.127051      -0.434159       0.069877       6    12.011  QM
    2  O         1.141265       0.226780      -0.132631       8    15.999  QM
    3  C        -1.256536       0.165439       0.016559       6    12.011  QM
    4  H        -1.145666       1.234625       0.256757       1     1.008  QM
    5  H        -1.641436       0.108885      -1.020901       1     1.008  QM
    6  H        -1.964268      -0.356700       0.685080       1     1.008  QM
    7  H         0.194408      -1.530225       0.311044       1     1.008  QM


 
 NEW SCF-ENERGY CALCULATED IN 9 CYCLES
 

 TOTAL ENERGY    =       -153.655383990

 ENERGY CHANGE =         -0.000001768
 ENERGY RATIO  =          1.413021654
 TRUST RADIUS  =          0.200000000
 
 BFGS DELTA*GAMMA: 0.163E-05
 
 BFGS DELTA*DE2*DELTA: 0.266E-05
 
 *** ENTERING OPTIMIZATION CYCLE: 31 ***
 

 PROJECTED CARTESIAN GRADIENTS IN A.U.

  NO.  ATOM        X             Y             Z

    1  C       -0.000399      0.000002      0.000305
    2  O       -0.000865      0.000698     -0.000184
    3  C       -0.000174     -0.001103      0.000276
    4  H        0.005412     -0.000457     -0.001800
    5  H        0.000526      0.002896     -0.001071
    6  H       -0.000258     -0.001613      0.000596
    7  H       -0.000255      0.000195      0.001001


 ACTIVE CARTESIAN GRADIENTS

              1          2          3          4          5          6
          -0.000482  -0.000008   0.000432  -0.001464   0.002590  -0.000155

              7          8          9         10         11         12
          -0.002971  -0.001229   0.000722   0.003728  -0.000785  -0.002829

             13         14         15
          -0.000889   0.002374   0.000645


 FULL LOCAL GRADIENT

              1          2          3          4          5          6
          -0.006974   0.000033   0.000111  -0.000323  -0.000252  -0.000068

              7          8          9         10         11         12
           0.000194   0.000105   0.000512   0.000254  -0.000224   0.000415

             13         14         15
           0.000121   0.000255   0.000122


 TANGENTIAL LOCAL GRADIENTS IN A.U.

              1          2          3          4          5          6
           0.000033   0.000111  -0.000323  -0.000252  -0.000068   0.000194

              7          8          9         10         11         12
           0.000105   0.000512   0.000254  -0.000224   0.000415   0.000121

             13         14
           0.000255   0.000122

 COSANG =         0.878424403
 
 *** CONVERGED BY RMSQ FORCE AND MAX FORCE DESVIATION ***
 *** AFTER 30 OPTIMIZATION CYCLES ***
 
 
 RMSQ FORCE :   0.0002504  MAXIMUM :   0.0003000  CONVERGED :YES
 MAX FORCE  :   0.0005116  MAXIMUM :   0.0004500  CONVERGED : NO
 RMSQ FORCE6:   0.0001998  MAXIMUM6:   0.0003000  CONVERGED :YES
 MAX FORCE6 :   0.0003803  MAXIMUM6:   0.0004500  CONVERGED :YES
 RMSQ DR    :   0.0026413  MAXIMUM :   0.0012000  CONVERGED : NO
 MAX DR     :   0.0089492  MAXIMUM :   0.0018000  CONVERGED : NO
 
 
 *** THE GEOMETRY IS OPTIMIZED ***
 
 
 INTERPOLATION DISTANCE: 4.6040935841


 RELAXED PRODUCT COORDINATES OF SADDLE STEP 1 IN ANGSTROM

  NO.  ATOM        X              Y              Z        Z-ATOM   MASS   TYPE

    1  C         0.127051      -0.434159       0.069877       6    12.011  QM
    2  O         1.141265       0.226780      -0.132631       8    15.999  QM
    3  C        -1.256536       0.165439       0.016559       6    12.011  QM
    4  H        -1.145666       1.234625       0.256757       1     1.008  QM
    5  H        -1.641436       0.108885      -1.020901       1     1.008  QM
    6  H        -1.964268      -0.356700       0.685080       1     1.008  QM
    7  H         0.194408      -1.530225       0.311044       1     1.008  QM


 NUMBER OF CONSTRAINED OPTIMIZATION CYCLES: 30
 
 RELAXED PRODUCT ENERGY = -153.655383989566
 
 ANGLE BETWEEN SUCCESSIVE SADDLE GRADIENTS: 91.090
 
 RMSQ FORCE :   0.0016489  MAXIMUM :   0.0003000  CONVERGED :NO 
 MAX FORCE  :   0.0048232  MAXIMUM :   0.0004500  CONVERGED :NO 


 UNRELAXED COORDINATES OF SADDLE STEP 2 IN ANGSTROM

  NO.  ATOM        X              Y              Z        Z-ATOM   MASS   TYPE

    1  C         0.111833      -0.433799       0.072621       6    12.011  QM
    2  O         1.140001       0.237459      -0.125160       8    15.999  QM
    3  C        -1.259771       0.146184       0.014321       6    12.011  QM
    4  H        -0.919123       1.235390       0.197515       1     1.008  QM
    5  H        -1.629889       0.213576      -0.931941       1     1.008  QM
    6  H        -1.980188      -0.396688       0.624536       1     1.008  QM
    7  H         0.200989      -1.523591       0.312349       1     1.008  QM


 UNRELAXED SCF-ENERGY CALCULATED IN 12 CYCLES
 
 UNRELAXED TOTAL SADDLE ENERGY = -153.638763404711
 
 
 
 
 ***************************************
 *** MOLECULAR GEOMETRY OPTIMIZATION ***
 ***************************************
 
 INTERPOLATION DISTANCE: 4.1284993419
 
 *** ACTIVE DEGREES OF FREEDOM: 15 ***
 
 *** ENTERING OPTIMIZATION CYCLE: 1 ***
 

 PROJECTED CARTESIAN GRADIENTS IN A.U.

  NO.  ATOM        X             Y             Z

    1  C       -0.017739      0.007279      0.011695
    2  O        0.028786      0.004402     -0.005501
    3  C       -0.034749     -0.021707     -0.024909
    4  H        0.035927      0.021464     -0.000388
    5  H        0.022645      0.012690      0.076935
    6  H        0.008813     -0.003174     -0.004446
    7  H       -0.000884      0.001289     -0.004569


 ACTIVE CARTESIAN GRADIENTS

              1          2          3          4          5          6
          -0.021433   0.008244   0.017472   0.030299   0.011676   0.008344

              7          8          9         10         11         12
          -0.048382  -0.027343  -0.045308   0.010435   0.017569  -0.045234

             13         14         15
           0.008141  -0.049735   0.007469


 FULL LOCAL GRADIENT

              1          2          3          4          5          6
          -0.063827   0.006466  -0.005449   0.040759   0.009821   0.007105

              7          8          9         10         11         12
          -0.025622  -0.011938  -0.046520  -0.024496   0.020616  -0.017030

             13         14         15
           0.017488  -0.039797   0.005976


 TANGENTIAL LOCAL GRADIENTS IN A.U.

              1          2          3          4          5          6
           0.006466  -0.005449   0.040759   0.009821   0.007105  -0.025622

              7          8          9         10         11         12
          -0.011938  -0.046520  -0.024496   0.020616  -0.017030   0.017488

             13         14
          -0.039797   0.005976
 
 RMSQ FORCE :   0.0240287  MAXIMUM :   0.0003000  CONVERGED : NO
 MAX FORCE  :   0.0465196  MAXIMUM :   0.0004500  CONVERGED : NO
 RMSQ FORCE6:   4.9759713  MAXIMUM6:   0.0003000  CONVERGED : NO
 MAX FORCE6 :   4.9534804  MAXIMUM6:   0.0004500  CONVERGED : NO
 


 HESSIAN EIGENVALUES


                1           2           3           4           5           6
             1.00000     1.00000     1.00000     1.00000     1.00000     1.00000
 


                7           8           9          10          11          12
             1.00000     1.00000     1.00000     1.00000     1.00000     1.00000
 


               13          14
             1.00000     1.00000
 


 LAMBDA FOR LMQA STEP: 0.00

  |TANGENTIAL STEP| =   0.089907  |PARALLEL STEP| =   0.000979


 STEP IN NORMAL COORDINATES

              1          2          3          4          5          6
           0.015810  -0.007783  -0.010847  -0.040042   0.008904  -0.004630

              7          8          9         10         11         12
           0.020684   0.014358   0.046299   0.025766  -0.021517   0.011981

             13         14         15
          -0.018497   0.039070  -0.005951

 DISPLACEMENT STEP IN ANGSTROM

  NO.  ATOM        X             Y             Z

    1  C        0.006924     -0.003602     -0.003764
    2  O       -0.017840      0.000710      0.002032
    3  C        0.016109      0.006001      0.012530
    4  H        0.007739     -0.011683     -0.008815
    5  H       -0.011229      0.003715     -0.029900
    6  H       -0.006773     -0.003741     -0.004388
    7  H        0.001829      0.000598      0.004743


 ACTIVE CARTESIAN DISPLACEMENT STEP

              1          2          3          4          5          6
           0.015810  -0.007783  -0.010847  -0.040042   0.008904  -0.004630

              7          8          9         10         11         12
           0.020684   0.014358   0.046299   0.025766  -0.021517   0.011981

             13         14         15
          -0.018497   0.039070  -0.005951
 
 PREDICTED ENERGY CHANGE: -0.003978662
 
 INTERPOLATION DISTANCE: 4.1284993419
 
 *** SCFTOL TIGHTEN TO 0.100E-06 ***
 
 *** CDFTOL TIGHTEN TO 0.750E-04 ***


 COORDINATES OF OPTIMIZATION STEP 1 IN ANGSTROM

  NO.  ATOM        X              Y              Z        Z-ATOM   MASS   TYPE

    1  C         0.118757      -0.437401       0.068857       6    12.011  QM
    2  O         1.122161       0.238169      -0.123128       8    15.999  QM
    3  C        -1.243662       0.152185       0.026851       6    12.011  QM
    4  H        -0.911384       1.223707       0.188700       1     1.008  QM
    5  H        -1.641118       0.217291      -0.961841       1     1.008  QM
    6  H        -1.986961      -0.400429       0.620148       1     1.008  QM
    7  H         0.202818      -1.522993       0.317092       1     1.008  QM


 
 NEW SCF-ENERGY CALCULATED IN 10 CYCLES
 

 TOTAL ENERGY    =       -153.643720207

 ENERGY CHANGE =         -0.004956802
 ENERGY RATIO  =          1.245846288
 TRUST RADIUS  =          0.200000000
 
 BFGS DELTA*GAMMA: 0.597E-02
 
 BFGS DELTA*DE2*DELTA: 0.808E-02
 
 *** ENTERING OPTIMIZATION CYCLE: 2 ***
 

 PROJECTED CARTESIAN GRADIENTS IN A.U.

  NO.  ATOM        X             Y             Z

    1  C        0.000264      0.017044      0.002200
    2  O       -0.000840     -0.006024      0.000014
    3  C       -0.010205     -0.015579     -0.004836
    4  H        0.030518      0.011025     -0.011212
    5  H        0.007768      0.011208      0.030664
    6  H        0.001319     -0.007800     -0.008453
    7  H       -0.001942      0.004509     -0.001955


 ACTIVE CARTESIAN GRADIENTS

              1          2          3          4          5          6
           0.000319   0.020181   0.004974  -0.001125   0.008179   0.004820

              7          8          9         10         11         12
          -0.023351  -0.017515  -0.007557   0.019067   0.007674  -0.029533

             13         14         15
           0.000715  -0.019974   0.006539


 FULL LOCAL GRADIENT

              1          2          3          4          5          6
          -0.046201   0.020113   0.001995   0.002664   0.000775   0.003340

              7          8          9         10         11         12
          -0.007949  -0.008452  -0.007747  -0.005013   0.009948  -0.007351

             13         14         15
           0.007632  -0.012143   0.005391


 TANGENTIAL LOCAL GRADIENTS IN A.U.

              1          2          3          4          5          6
           0.020113   0.001995   0.002664   0.000775   0.003340  -0.007949

              7          8          9         10         11         12
          -0.008452  -0.007747  -0.005013   0.009948  -0.007351   0.007632

             13         14
          -0.012143   0.005391

 COSANG =         0.700504977
 
 RMSQ FORCE :   0.0085978  MAXIMUM :   0.0003000  CONVERGED : NO
 MAX FORCE  :   0.0201135  MAXIMUM :   0.0004500  CONVERGED : NO
 RMSQ FORCE6:   4.4644512  MAXIMUM6:   0.0003000  CONVERGED : NO
 MAX FORCE6 :   4.4541616  MAXIMUM6:   0.0004500  CONVERGED : NO
 RMSQ DR    :   0.0232153  MAXIMUM :   0.0012000  CONVERGED : NO
 MAX DR     :   0.0462986  MAXIMUM :   0.0018000  CONVERGED : NO
 


 HESSIAN EIGENVALUES


                1           2           3           4           5           6
             0.59991     1.00000     1.00000     1.00000     1.00000     1.00000
 


                7           8           9          10          11          12
             1.00000     1.00000     1.00000     1.00000     1.00000     1.00000
 


               13          14
             1.00000     1.22462
 


 LAMBDA FOR LMQA STEP: 0.00

  |TANGENTIAL STEP| =   0.051574  |PARALLEL STEP| =   0.000322


 STEP IN NORMAL COORDINATES

              1          2          3          4          5          6
          -0.004108  -0.027395  -0.001439  -0.012341   0.009770  -0.003546

              7          8          9         10         11         12
           0.006957   0.012586   0.016197   0.012114  -0.016469   0.008848

             13         14         15
          -0.012991   0.020782  -0.008004

 DISPLACEMENT STEP IN ANGSTROM

  NO.  ATOM        X             Y             Z

    1  C       -0.001797     -0.012213      0.000369
    2  O       -0.003900      0.007294     -0.000646
    3  C        0.006899      0.006325      0.004173
    4  H        0.004931     -0.009365     -0.001891
    5  H       -0.006170      0.002485     -0.014655
    6  H       -0.003672      0.000023     -0.000819
    7  H        0.002838     -0.001879      0.004258


 ACTIVE CARTESIAN DISPLACEMENT STEP

              1          2          3          4          5          6
          -0.004108  -0.027395  -0.001439  -0.012341   0.009770  -0.003546

              7          8          9         10         11         12
           0.006957   0.012586   0.016197   0.012114  -0.016469   0.008848

             13         14         15
          -0.012991   0.020782  -0.008004
 
 PREDICTED ENERGY CHANGE: -0.000806173
 
 INTERPOLATION DISTANCE: 4.1284993419


 COORDINATES OF OPTIMIZATION STEP 2 IN ANGSTROM

  NO.  ATOM        X              Y              Z        Z-ATOM   MASS   TYPE

    1  C         0.116960      -0.449613       0.069227       6    12.011  QM
    2  O         1.118261       0.245463      -0.123774       8    15.999  QM
    3  C        -1.236763       0.158510       0.031025       6    12.011  QM
    4  H        -0.906452       1.214342       0.186808       1     1.008  QM
    5  H        -1.647288       0.219777      -0.976496       1     1.008  QM
    6  H        -1.990633      -0.400406       0.619329       1     1.008  QM
    7  H         0.205656      -1.524871       0.321350       1     1.008  QM


 
 NEW SCF-ENERGY CALCULATED IN 10 CYCLES
 

 TOTAL ENERGY    =       -153.644589030

 ENERGY CHANGE =         -0.000868823
 ENERGY RATIO  =          1.077713367
 TRUST RADIUS  =          0.200000000
 
 BFGS DELTA*GAMMA: 0.150E-02
 
 BFGS DELTA*DE2*DELTA: 0.163E-02
 
 *** ENTERING OPTIMIZATION CYCLE: 3 ***
 

 PROJECTED CARTESIAN GRADIENTS IN A.U.

  NO.  ATOM        X             Y             Z

    1  C       -0.010602     -0.000850      0.003849
    2  O        0.003943      0.004573     -0.001646
    3  C       -0.000601     -0.006959      0.001414
    4  H        0.026145      0.002550     -0.015345
    5  H        0.001834      0.009546      0.013914
    6  H       -0.002462     -0.011839     -0.008707
    7  H       -0.002554      0.008481     -0.001471


 ACTIVE CARTESIAN GRADIENTS

              1          2          3          4          5          6
          -0.012848  -0.001256   0.005350  -0.000665   0.007611   0.003088

              7          8          9         10         11         12
          -0.011605  -0.008174   0.005301   0.022615  -0.000092  -0.024635

             13         14         15
          -0.000087  -0.008462   0.007171


 FULL LOCAL GRADIENT

              1          2          3          4          5          6
          -0.037997  -0.003445  -0.005913   0.008098  -0.003705   0.001258

              7          8          9         10         11         12
           0.001245  -0.002122   0.005296   0.004609   0.001712  -0.005585

             13         14         15
           0.005691  -0.001716   0.006155


 TANGENTIAL LOCAL GRADIENTS IN A.U.

              1          2          3          4          5          6
          -0.003445  -0.005913   0.008098  -0.003705   0.001258   0.001245

              7          8          9         10         11         12
          -0.002122   0.005296   0.004609   0.001712  -0.005585   0.005691

             13         14
          -0.001716   0.006155

 COSANG =         0.075261789
 
 RMSQ FORCE :   0.0045545  MAXIMUM :   0.0003000  CONVERGED : NO
 MAX FORCE  :   0.0080984  MAXIMUM :   0.0004500  CONVERGED : NO
 RMSQ FORCE6:   3.8694657  MAXIMUM6:   0.0003000  CONVERGED : NO
 MAX FORCE6 :   3.8667522  MAXIMUM6:   0.0004500  CONVERGED : NO
 RMSQ DR    :   0.0133165  MAXIMUM :   0.0012000  CONVERGED : NO
 MAX DR     :   0.0273950  MAXIMUM :   0.0018000  CONVERGED : NO
 


 HESSIAN EIGENVALUES


                1           2           3           4           5           6
             0.41311     0.99992     1.00000     1.00000     1.00000     1.00000
 


                7           8           9          10          11          12
             1.00000     1.00000     1.00000     1.00000     1.00000     1.00000
 


               13          14
             1.14147     1.42457
 


 LAMBDA FOR LMQA STEP: 0.00

  |TANGENTIAL STEP| =   0.023324  |PARALLEL STEP| =   0.000066


 STEP IN NORMAL COORDINATES

              1          2          3          4          5          6
           0.009056  -0.004692  -0.001756  -0.007831   0.006985  -0.001764

              7          8          9         10         11         12
          -0.003658   0.003363  -0.001844   0.001097  -0.005994   0.007348

             13         14         15
          -0.009277   0.006727  -0.008553

 DISPLACEMENT STEP IN ANGSTROM

  NO.  ATOM        X             Y             Z

    1  C        0.003954     -0.002177     -0.000532
    2  O       -0.004577      0.001064      0.000210
    3  C        0.000385      0.001799     -0.000410
    4  H        0.003093     -0.003658      0.002496
    5  H       -0.002024      0.001706     -0.004160
    6  H       -0.000668      0.003489      0.000729
    7  H        0.002855     -0.004471      0.003350


 ACTIVE CARTESIAN DISPLACEMENT STEP

              1          2          3          4          5          6
           0.009056  -0.004692  -0.001756  -0.007831   0.006985  -0.001764

              7          8          9         10         11         12
          -0.003658   0.003363  -0.001844   0.001097  -0.005994   0.007348

             13         14         15
          -0.009277   0.006727  -0.008553
 
 PREDICTED ENERGY CHANGE: -0.000166240
 
 INTERPOLATION DISTANCE: 4.1284993419
 
 *** SCFTOL TIGHTEN TO 0.750E-07 ***
 
 *** CDFTOL TIGHTEN TO 0.500E-04 ***


 COORDINATES OF OPTIMIZATION STEP 3 IN ANGSTROM

  NO.  ATOM        X              Y              Z        Z-ATOM   MASS   TYPE

    1  C         0.120915      -0.451790       0.068694       6    12.011  QM
    2  O         1.113684       0.246527      -0.123563       8    15.999  QM
    3  C        -1.236378       0.160309       0.030615       6    12.011  QM
    4  H        -0.903359       1.210684       0.189304       1     1.008  QM
    5  H        -1.649312       0.221483      -0.980656       1     1.008  QM
    6  H        -1.991301      -0.396916       0.620059       1     1.008  QM
    7  H         0.208511      -1.529342       0.324700       1     1.008  QM


 
 NEW SCF-ENERGY CALCULATED IN 9 CYCLES
 

 TOTAL ENERGY    =       -153.644838204

 ENERGY CHANGE =         -0.000249174
 ENERGY RATIO  =          1.498878247
 TRUST RADIUS  =          0.200000000
 
 BFGS DELTA*GAMMA: 0.170E-03
 
 BFGS DELTA*DE2*DELTA: 0.337E-03
 
 *** ENTERING OPTIMIZATION CYCLE: 4 ***
 

 PROJECTED CARTESIAN GRADIENTS IN A.U.

  NO.  ATOM        X             Y             Z

    1  C       -0.002086      0.001897      0.002258
    2  O       -0.003173      0.001245     -0.000419
    3  C       -0.000327     -0.004466      0.002526
    4  H        0.025484      0.000253     -0.015901
    5  H        0.000804      0.008990      0.010686
    6  H       -0.002768     -0.012168     -0.008862
    7  H       -0.002544      0.006834     -0.000767


 ACTIVE CARTESIAN GRADIENTS

              1          2          3          4          5          6
          -0.002529   0.002193   0.003480  -0.005744   0.007192   0.002959

              7          8          9         10         11         12
          -0.010737  -0.004874   0.007458   0.022253  -0.001382  -0.023294

             13         14         15
          -0.001400  -0.006325   0.006645


 FULL LOCAL GRADIENT

              1          2          3          4          5          6
          -0.035446   0.001703   0.000143  -0.001004  -0.002300   0.001327

              7          8          9         10         11         12
           0.000798   0.000492   0.007443   0.006038   0.000245  -0.005471

             13         14         15
           0.003937   0.000051   0.005624


 TANGENTIAL LOCAL GRADIENTS IN A.U.

              1          2          3          4          5          6
           0.001703   0.000143  -0.001004  -0.002300   0.001327   0.000798

              7          8          9         10         11         12
           0.000492   0.007443   0.006038   0.000245  -0.005471   0.003937

             13         14
           0.000051   0.005624

 COSANG =         0.656537730
 
 RMSQ FORCE :   0.0035941  MAXIMUM :   0.0003000  CONVERGED : NO
 MAX FORCE  :   0.0074428  MAXIMUM :   0.0004500  CONVERGED : NO
 RMSQ FORCE6:   3.1600186  MAXIMUM6:   0.0003000  CONVERGED : NO
 MAX FORCE6 :   3.1576239  MAXIMUM6:   0.0004500  CONVERGED : NO
 RMSQ DR    :   0.0060224  MAXIMUM :   0.0012000  CONVERGED : NO
 MAX DR     :   0.0092772  MAXIMUM :   0.0018000  CONVERGED : NO
 


 HESSIAN EIGENVALUES


                1           2           3           4           5           6
             0.18641     0.86165     0.99999     1.00000     1.00000     1.00000
 


                7           8           9          10          11          12
             1.00000     1.00000     1.00000     1.00000     1.00000     1.00044
 


               13          14
             1.05219     2.00233
 


 LAMBDA FOR LMQA STEP: 0.00

  |TANGENTIAL STEP| =   0.048355  |PARALLEL STEP| =   0.000283


 STEP IN NORMAL COORDINATES

              1          2          3          4          5          6
           0.008706  -0.011478  -0.001948  -0.009784   0.016655  -0.004043

              7          8          9         10         11         12
          -0.011653   0.000647  -0.012914  -0.001610  -0.010005   0.018711

             13         14         15
          -0.020059   0.010936  -0.021442

 DISPLACEMENT STEP IN ANGSTROM

  NO.  ATOM        X             Y             Z

    1  C        0.003800     -0.005211     -0.000383
    2  O       -0.005253      0.003871     -0.000273
    3  C       -0.000582      0.001187     -0.003111
    4  H        0.006397     -0.005594      0.008693
    5  H       -0.003281      0.004103     -0.006001
    6  H       -0.000552      0.010672      0.002848
    7  H        0.007254     -0.010714      0.007607


 ACTIVE CARTESIAN DISPLACEMENT STEP

              1          2          3          4          5          6
           0.008706  -0.011478  -0.001948  -0.009784   0.016655  -0.004043

              7          8          9         10         11         12
          -0.011653   0.000647  -0.012914  -0.001610  -0.010005   0.018711

             13         14         15
          -0.020059   0.010936  -0.021442
 
 PREDICTED ENERGY CHANGE: -0.000247524
 
 INTERPOLATION DISTANCE: 4.1284993419
 
 *** SCFTOL TIGHTEN TO 0.500E-07 ***
 
 *** CDFTOL TIGHTEN TO 0.250E-04 ***


 COORDINATES OF OPTIMIZATION STEP 4 IN ANGSTROM

  NO.  ATOM        X              Y              Z        Z-ATOM   MASS   TYPE

    1  C         0.124715      -0.457002       0.068311       6    12.011  QM
    2  O         1.108431       0.250398      -0.123836       8    15.999  QM
    3  C        -1.236960       0.161496       0.027504       6    12.011  QM
    4  H        -0.896962       1.205090       0.197997       1     1.008  QM
    5  H        -1.652593       0.225586      -0.986657       1     1.008  QM
    6  H        -1.991853      -0.386245       0.622907       1     1.008  QM
    7  H         0.215765      -1.540056       0.332307       1     1.008  QM


 
 NEW SCF-ENERGY CALCULATED IN 12 CYCLES
 

 TOTAL ENERGY    =       -153.645223322

 ENERGY CHANGE =         -0.000385118
 ENERGY RATIO  =          1.555879015
 TRUST RADIUS  =          0.200000000
 
 BFGS DELTA*GAMMA: 0.242E-03
 
 BFGS DELTA*DE2*DELTA: 0.516E-03
 
 *** ENTERING OPTIMIZATION CYCLE: 5 ***
 

 PROJECTED CARTESIAN GRADIENTS IN A.U.

  NO.  ATOM        X             Y             Z

    1  C        0.002728      0.002633      0.001365
    2  O       -0.006243      0.000329      0.000090
    3  C       -0.001467     -0.002533      0.003117
    4  H        0.025173     -0.001244     -0.015307
    5  H       -0.000092      0.008437      0.007770
    6  H       -0.002232     -0.011209     -0.008932
    7  H       -0.002327      0.002357      0.000638


 ACTIVE CARTESIAN GRADIENTS

              1          2          3          4          5          6
           0.003310   0.003186   0.002347  -0.007261   0.008985   0.002688

              7          8          9         10         11         12
          -0.011527  -0.001726   0.008381   0.020511  -0.001295  -0.020858

             13         14         15
          -0.004194  -0.004521   0.005257


 FULL LOCAL GRADIENT

              1          2          3          4          5          6
          -0.033134   0.003794   0.003496  -0.005308   0.000644   0.000968

              7          8          9         10         11         12
           0.000495   0.003752   0.008287   0.004872   0.000177  -0.003980

             13         14         15
           0.000641   0.001554   0.004131


 TANGENTIAL LOCAL GRADIENTS IN A.U.

              1          2          3          4          5          6
           0.003794   0.003496  -0.005308   0.000644   0.000968   0.000495

              7          8          9         10         11         12
           0.003752   0.008287   0.004872   0.000177  -0.003980   0.000641

             13         14
           0.001554   0.004131

 COSANG =         0.807715686
 
 RMSQ FORCE :   0.0037666  MAXIMUM :   0.0003000  CONVERGED : NO
 MAX FORCE  :   0.0082866  MAXIMUM :   0.0004500  CONVERGED : NO
 RMSQ FORCE6:   2.2344029  MAXIMUM6:   0.0003000  CONVERGED : NO
 MAX FORCE6 :   2.2324339  MAXIMUM6:   0.0004500  CONVERGED : NO
 RMSQ DR    :   0.0124855  MAXIMUM :   0.0012000  CONVERGED : NO
 MAX DR     :   0.0214424  MAXIMUM :   0.0018000  CONVERGED : NO
 


 HESSIAN EIGENVALUES


                1           2           3           4           5           6
             0.09145     0.74725     0.99999     0.99999     1.00000     1.00000
 


                7           8           9          10          11          12
             1.00000     1.00000     1.00000     1.00000     1.00026     1.02594
 


               13          14
             1.06927     2.10629
 


 LAMBDA FOR LMQA STEP: 0.00

  |TANGENTIAL STEP| =   0.068348  |PARALLEL STEP| =   0.000566


 STEP IN NORMAL COORDINATES

              1          2          3          4          5          6
           0.005879  -0.014887  -0.001435  -0.011253   0.021171  -0.005545

              7          8          9         10         11         12
          -0.017854  -0.006855  -0.026892  -0.003711  -0.013578   0.027025

             13         14         15
          -0.025065   0.011434  -0.032118

 DISPLACEMENT STEP IN ANGSTROM

  NO.  ATOM        X             Y             Z

    1  C        0.002564     -0.006711     -0.000071
    2  O       -0.005292      0.005459     -0.000690
    3  C       -0.001049     -0.000910     -0.006660
    4  H        0.008546     -0.006045      0.014989
    5  H       -0.003306      0.006450     -0.004881
    6  H       -0.000697      0.017337      0.005442
    7  H        0.011313     -0.013185      0.010438


 ACTIVE CARTESIAN DISPLACEMENT STEP

              1          2          3          4          5          6
           0.005879  -0.014887  -0.001435  -0.011253   0.021171  -0.005545

              7          8          9         10         11         12
          -0.017854  -0.006855  -0.026892  -0.003711  -0.013578   0.027025

             13         14         15
          -0.025065   0.011434  -0.032118
 
 PREDICTED ENERGY CHANGE: -0.000249161
 
 INTERPOLATION DISTANCE: 4.1284993419


 COORDINATES OF OPTIMIZATION STEP 5 IN ANGSTROM

  NO.  ATOM        X              Y              Z        Z-ATOM   MASS   TYPE

    1  C         0.127278      -0.463713       0.068240       6    12.011  QM
    2  O         1.103139       0.255857      -0.124526       8    15.999  QM
    3  C        -1.238009       0.160587       0.020843       6    12.011  QM
    4  H        -0.888416       1.199045       0.212986       1     1.008  QM
    5  H        -1.655899       0.232035      -0.991538       1     1.008  QM
    6  H        -1.992550      -0.368908       0.628348       1     1.008  QM
    7  H         0.227079      -1.553242       0.342745       1     1.008  QM


 
 NEW SCF-ENERGY CALCULATED IN 10 CYCLES
 

 TOTAL ENERGY    =       -153.645559647

 ENERGY CHANGE =         -0.000336325
 ENERGY RATIO  =          1.349832225
 TRUST RADIUS  =          0.200000000
 
 BFGS DELTA*GAMMA: 0.368E-03
 
 BFGS DELTA*DE2*DELTA: 0.541E-03
 
 *** ENTERING OPTIMIZATION CYCLE: 6 ***
 

 PROJECTED CARTESIAN GRADIENTS IN A.U.

  NO.  ATOM        X             Y             Z

    1  C        0.003447      0.002254      0.001507
    2  O       -0.005618      0.001287     -0.000108
    3  C       -0.003512     -0.002568      0.001767
    4  H        0.025776     -0.000268     -0.012714
    5  H       -0.000168      0.008354      0.007795
    6  H       -0.001157     -0.008876     -0.008098
    7  H       -0.001847     -0.003258      0.002147


 ACTIVE CARTESIAN GRADIENTS

              1          2          3          4          5          6
           0.004187   0.002760   0.002542  -0.005951   0.012229   0.002763

              7          8          9         10         11         12
          -0.014000  -0.001088   0.005560   0.018137   0.000973  -0.018354

             13         14         15
          -0.006919  -0.004357   0.003104


 FULL LOCAL GRADIENT

              1          2          3          4          5          6
          -0.032414   0.003671   0.004236  -0.004717   0.003559   0.000638

              7          8          9         10         11         12
           0.000423   0.005463   0.005251   0.001075   0.002373  -0.001427

             13         14         15
          -0.002403   0.001692   0.001749


 TANGENTIAL LOCAL GRADIENTS IN A.U.

              1          2          3          4          5          6
           0.003671   0.004236  -0.004717   0.003559   0.000638   0.000423

              7          8          9         10         11         12
           0.005463   0.005251   0.001075   0.002373  -0.001427  -0.002403

             13         14
           0.001692   0.001749

 COSANG =         0.828584104
 
 RMSQ FORCE :   0.0032167  MAXIMUM :   0.0003000  CONVERGED : NO
 MAX FORCE  :   0.0054631  MAXIMUM :   0.0004500  CONVERGED : NO
 RMSQ FORCE6:   0.0096367  MAXIMUM6:   0.0003000  CONVERGED : NO
 MAX FORCE6 :   0.0195914  MAXIMUM6:   0.0004500  CONVERGED : NO
 RMSQ DR    :   0.0176481  MAXIMUM :   0.0012000  CONVERGED : NO
 MAX DR     :   0.0321181  MAXIMUM :   0.0018000  CONVERGED : NO
 


 HESSIAN EIGENVALUES


                1           2           3           4           5           6
             0.07184     0.66927     0.99992     0.99998     1.00000     1.00000
 


                7           8           9          10          11          12
             1.00000     1.00000     1.00000     1.00028     1.00189     1.04117
 


               13          14
             1.10163     1.93234
 


 LAMBDA FOR LMQA STEP: 0.00

  |TANGENTIAL STEP| =   0.030945  |PARALLEL STEP| =   0.000116


 STEP IN NORMAL COORDINATES

              1          2          3          4          5          6
          -0.001719  -0.005525  -0.000232  -0.004505   0.005303  -0.002891

              7          8          9         10         11         12
          -0.007204  -0.008676  -0.016044  -0.001402  -0.008453   0.011519

             13         14         15
          -0.007304   0.002629  -0.014709

 DISPLACEMENT STEP IN ANGSTROM

  NO.  ATOM        X             Y             Z

    1  C       -0.000749     -0.002453      0.000104
    2  O       -0.001380      0.001988     -0.000415
    3  C        0.000095     -0.002019     -0.003987
    4  H        0.003028     -0.002338      0.007890
    5  H       -0.000430      0.003482     -0.000107
    6  H       -0.000759      0.008821      0.003128
    7  H        0.005915     -0.002449      0.004145


 ACTIVE CARTESIAN DISPLACEMENT STEP

              1          2          3          4          5          6
          -0.001719  -0.005525  -0.000232  -0.004505   0.005303  -0.002891

              7          8          9         10         11         12
          -0.007204  -0.008676  -0.016044  -0.001402  -0.008453   0.011519

             13         14         15
          -0.007304   0.002629  -0.014709
 
 PREDICTED ENERGY CHANGE: -0.000082829
 
 INTERPOLATION DISTANCE: 4.1284993419


 COORDINATES OF OPTIMIZATION STEP 6 IN ANGSTROM

  NO.  ATOM        X              Y              Z        Z-ATOM   MASS   TYPE

    1  C         0.126529      -0.466165       0.068344       6    12.011  QM
    2  O         1.101759       0.257845      -0.124941       8    15.999  QM
    3  C        -1.237914       0.158567       0.016856       6    12.011  QM
    4  H        -0.885389       1.196707       0.220876       1     1.008  QM
    5  H        -1.656328       0.235518      -0.991645       1     1.008  QM
    6  H        -1.993309      -0.360086       0.631477       1     1.008  QM
    7  H         0.232994      -1.555691       0.346891       1     1.008  QM


 
 NEW SCF-ENERGY CALCULATED IN 11 CYCLES
 

 TOTAL ENERGY    =       -153.645682387

 ENERGY CHANGE =         -0.000122740
 ENERGY RATIO  =          1.481853618
 TRUST RADIUS  =          0.200000000
 
 BFGS DELTA*GAMMA: 0.949E-04
 
 BFGS DELTA*DE2*DELTA: 0.174E-03
 
 *** ENTERING OPTIMIZATION CYCLE: 7 ***
 

 PROJECTED CARTESIAN GRADIENTS IN A.U.

  NO.  ATOM        X             Y             Z

    1  C        0.000392      0.001017      0.002301
    2  O       -0.003201      0.002915     -0.000610
    3  C       -0.003758     -0.003827     -0.000026
    4  H        0.026314      0.001312     -0.010733
    5  H        0.000332      0.008641      0.009958
    6  H       -0.000834     -0.007534     -0.006988
    7  H       -0.001438     -0.004329      0.002344


 ACTIVE CARTESIAN GRADIENTS

              1          2          3          4          5          6
           0.000476   0.001215   0.003533  -0.004314   0.013411   0.003140

              7          8          9         10         11         12
          -0.014964  -0.002755   0.002141   0.017473   0.002381  -0.017856

             13         14         15
          -0.006915  -0.005408   0.002177


 FULL LOCAL GRADIENT

              1          2          3          4          5          6
          -0.033206   0.001295   0.002508  -0.001551   0.003296   0.000705

              7          8          9         10         11         12
           0.001023   0.004473   0.001660  -0.000982   0.003780  -0.000295

             13         14         15
          -0.002365   0.000802   0.000670


 TANGENTIAL LOCAL GRADIENTS IN A.U.

              1          2          3          4          5          6
           0.001295   0.002508  -0.001551   0.003296   0.000705   0.001023

              7          8          9         10         11         12
           0.004473   0.001660  -0.000982   0.003780  -0.000295  -0.002365

             13         14
           0.000802   0.000670

 COSANG =         0.859244079
 
 RMSQ FORCE :   0.0021969  MAXIMUM :   0.0003000  CONVERGED : NO
 MAX FORCE  :   0.0044729  MAXIMUM :   0.0004500  CONVERGED : NO
 RMSQ FORCE6:   0.0032245  MAXIMUM6:   0.0003000  CONVERGED : NO
 MAX FORCE6 :   0.0075116  MAXIMUM6:   0.0004500  CONVERGED : NO
 RMSQ DR    :   0.0079900  MAXIMUM :   0.0012000  CONVERGED : NO
 MAX DR     :   0.0160444  MAXIMUM :   0.0018000  CONVERGED : NO
 


 HESSIAN EIGENVALUES


                1           2           3           4           5           6
             0.06662     0.46357     0.93574     0.99999     1.00000     1.00000
 


                7           8           9          10          11          12
             1.00000     1.00000     1.00008     1.00031     1.00147     1.01833
 


               13          14
             1.05128     1.87406
 


 LAMBDA FOR LMQA STEP: 0.00

  |TANGENTIAL STEP| =   0.024691  |PARALLEL STEP| =   0.000074


 STEP IN NORMAL COORDINATES

              1          2          3          4          5          6
          -0.004187  -0.002186  -0.000499  -0.003330  -0.002038  -0.003322

              7          8          9         10         11         12
          -0.003650  -0.011314  -0.012378   0.000184  -0.010793   0.007003

             13         14         15
          -0.000985   0.000072  -0.009987

 DISPLACEMENT STEP IN ANGSTROM

  NO.  ATOM        X             Y             Z

    1  C       -0.001824     -0.000936     -0.000086
    2  O       -0.000489      0.000452     -0.000290
    3  C        0.000725     -0.002727     -0.002946
    4  H        0.001133     -0.002282      0.005930
    5  H        0.000754      0.003252      0.001044
    6  H       -0.001299      0.006894      0.002272
    7  H        0.005151      0.002981      0.002377


 ACTIVE CARTESIAN DISPLACEMENT STEP

              1          2          3          4          5          6
          -0.004187  -0.002186  -0.000499  -0.003330  -0.002038  -0.003322

              7          8          9         10         11         12
          -0.003650  -0.011314  -0.012378   0.000184  -0.010793   0.007003

             13         14         15
          -0.000985   0.000072  -0.009987
 
 PREDICTED ENERGY CHANGE: -0.000065414
 
 INTERPOLATION DISTANCE: 4.1284993419
 
 *** SCFTOL TIGHTEN TO 0.250E-07 ***
 
 *** CDFTOL TIGHTEN TO 0.100E-04 ***


 COORDINATES OF OPTIMIZATION STEP 7 IN ANGSTROM

  NO.  ATOM        X              Y              Z        Z-ATOM   MASS   TYPE

    1  C         0.124706      -0.467102       0.068258       6    12.011  QM
    2  O         1.101270       0.258297      -0.125231       8    15.999  QM
    3  C        -1.237189       0.155840       0.013910       6    12.011  QM
    4  H        -0.884256       1.194424       0.226806       1     1.008  QM
    5  H        -1.655574       0.238769      -0.990601       1     1.008  QM
    6  H        -1.994608      -0.353192       0.633749       1     1.008  QM
    7  H         0.238145      -1.552709       0.349268       1     1.008  QM


 
 NEW SCF-ENERGY CALCULATED IN 12 CYCLES
 

 TOTAL ENERGY    =       -153.645775007

 ENERGY CHANGE =         -0.000092619
 ENERGY RATIO  =          1.415905283
 TRUST RADIUS  =          0.200000000
 
 BFGS DELTA*GAMMA: 0.818E-04
 
 BFGS DELTA*DE2*DELTA: 0.136E-03
 
 *** ENTERING OPTIMIZATION CYCLE: 8 ***
 

 PROJECTED CARTESIAN GRADIENTS IN A.U.

  NO.  ATOM        X             Y             Z

    1  C       -0.003164     -0.000056      0.003054
    2  O       -0.001131      0.004174     -0.001004
    3  C       -0.003020     -0.005373     -0.001686
    4  H        0.026616      0.002581     -0.009157
    5  H        0.000949      0.008999      0.012372
    6  H       -0.000763     -0.006393     -0.005899
    7  H       -0.000948     -0.003077      0.001962


 ACTIVE CARTESIAN GRADIENTS

              1          2          3          4          5          6
          -0.003845  -0.000149   0.004472  -0.003463   0.013264   0.003637

              7          8          9         10         11         12
          -0.015054  -0.005234  -0.000917   0.017509   0.002738  -0.017808

             13         14         15
          -0.005780  -0.006738   0.001838


 FULL LOCAL GRADIENT

              1          2          3          4          5          6
          -0.034130  -0.001134   0.000294   0.001266   0.001591   0.001005

              7          8          9         10         11         12
           0.001682   0.002301  -0.001545  -0.001969   0.004106   0.000405

             13         14         15
          -0.001127  -0.000373   0.000206


 TANGENTIAL LOCAL GRADIENTS IN A.U.

              1          2          3          4          5          6
          -0.001134   0.000294   0.001266   0.001591   0.001005   0.001682

              7          8          9         10         11         12
           0.002301  -0.001545  -0.001969   0.004106   0.000405  -0.001127

             13         14
          -0.000373   0.000206

 COSANG =         0.630882717
 
 RMSQ FORCE :   0.0016771  MAXIMUM :   0.0003000  CONVERGED : NO
 MAX FORCE  :   0.0041058  MAXIMUM :   0.0004500  CONVERGED : NO
 RMSQ FORCE6:   0.0019474  MAXIMUM6:   0.0003000  CONVERGED : NO
 MAX FORCE6 :   0.0030507  MAXIMUM6:   0.0004500  CONVERGED : NO
 RMSQ DR    :   0.0063753  MAXIMUM :   0.0012000  CONVERGED : NO
 MAX DR     :   0.0123779  MAXIMUM :   0.0018000  CONVERGED : NO
 


 HESSIAN EIGENVALUES


                1           2           3           4           5           6
             0.06215     0.28905     0.83045     0.99998     1.00000     1.00000
 


                7           8           9          10          11          12
             1.00000     1.00003     1.00025     1.00041     1.00147     1.03223
 


               13          14
             1.06356     2.12754
 


 LAMBDA FOR LMQA STEP: 0.00

  |TANGENTIAL STEP| =   0.019129  |PARALLEL STEP| =   0.000044


 STEP IN NORMAL COORDINATES

              1          2          3          4          5          6
          -0.003065  -0.000068  -0.001168  -0.002156  -0.005793  -0.003980

              7          8          9         10         11         12
          -0.001169  -0.009371  -0.005431   0.001714  -0.011639   0.002982

             13         14         15
           0.001685  -0.000034  -0.005682

 DISPLACEMENT STEP IN ANGSTROM

  NO.  ATOM        X             Y             Z

    1  C       -0.001335     -0.000001     -0.000399
    2  O       -0.000250     -0.000615     -0.000153
    3  C        0.000651     -0.002096     -0.001024
    4  H       -0.000022     -0.002745      0.003117
    5  H        0.001113      0.002792      0.000288
    6  H       -0.001664      0.004202      0.000785
    7  H        0.003928      0.005439      0.001332


 ACTIVE CARTESIAN DISPLACEMENT STEP

              1          2          3          4          5          6
          -0.003065  -0.000068  -0.001168  -0.002156  -0.005793  -0.003980

              7          8          9         10         11         12
          -0.001169  -0.009371  -0.005431   0.001714  -0.011639   0.002982

             13         14         15
           0.001685  -0.000034  -0.005682
 
 PREDICTED ENERGY CHANGE: -0.000039552
 
 INTERPOLATION DISTANCE: 4.1284993419


 COORDINATES OF OPTIMIZATION STEP 8 IN ANGSTROM

  NO.  ATOM        X              Y              Z        Z-ATOM   MASS   TYPE

    1  C         0.123371      -0.467102       0.067859       6    12.011  QM
    2  O         1.101020       0.257682      -0.125384       8    15.999  QM
    3  C        -1.236538       0.153744       0.012886       6    12.011  QM
    4  H        -0.884277       1.191680       0.229923       1     1.008  QM
    5  H        -1.654461       0.241561      -0.990313       1     1.008  QM
    6  H        -1.996272      -0.348990       0.634534       1     1.008  QM
    7  H         0.242072      -1.547270       0.350600       1     1.008  QM


 
 NEW SCF-ENERGY CALCULATED IN 12 CYCLES
 

 TOTAL ENERGY    =       -153.645832112

 ENERGY CHANGE =         -0.000057105
 ENERGY RATIO  =          1.443809460
 TRUST RADIUS  =          0.200000000
 
 BFGS DELTA*GAMMA: 0.470E-04
 
 BFGS DELTA*DE2*DELTA: 0.820E-04
 
 *** ENTERING OPTIMIZATION CYCLE: 9 ***
 

 PROJECTED CARTESIAN GRADIENTS IN A.U.

  NO.  ATOM        X             Y             Z

    1  C       -0.004898     -0.000588      0.003212
    2  O       -0.000698      0.004459     -0.001021
    3  C       -0.001916     -0.006173     -0.002149
    4  H        0.026468      0.002623     -0.008714
    5  H        0.001176      0.009206      0.013125
    6  H       -0.000778     -0.005600     -0.005479
    7  H       -0.000565     -0.000654      0.001466


 ACTIVE CARTESIAN GRADIENTS

              1          2          3          4          5          6
          -0.005951  -0.000824   0.004618  -0.003865   0.012122   0.003948

              7          8          9         10         11         12
          -0.014412  -0.007003  -0.001708   0.017932   0.001683  -0.017625

             13         14         15
          -0.004608  -0.007351   0.002054


 FULL LOCAL GRADIENT

              1          2          3          4          5          6
          -0.034274  -0.002340  -0.001015   0.001859  -0.000152   0.001326

              7          8          9         10         11         12
           0.001906   0.000341  -0.002385  -0.001647   0.002970   0.000779

             13         14         15
           0.000074  -0.000971   0.000368


 TANGENTIAL LOCAL GRADIENTS IN A.U.

              1          2          3          4          5          6
          -0.002340  -0.001015   0.001859  -0.000152   0.001326   0.001906

              7          8          9         10         11         12
           0.000341  -0.002385  -0.001647   0.002970   0.000779   0.000074

             13         14
          -0.000971   0.000368

 COSANG =         0.803714863
 
 RMSQ FORCE :   0.0015676  MAXIMUM :   0.0003000  CONVERGED : NO
 MAX FORCE  :   0.0029696  MAXIMUM :   0.0004500  CONVERGED : NO
 RMSQ FORCE6:   0.0015537  MAXIMUM6:   0.0003000  CONVERGED : NO
 MAX FORCE6 :   0.0034073  MAXIMUM6:   0.0004500  CONVERGED : NO
 RMSQ DR    :   0.0049390  MAXIMUM :   0.0012000  CONVERGED : NO
 MAX DR     :   0.0116392  MAXIMUM :   0.0018000  CONVERGED : NO
 


 HESSIAN EIGENVALUES


                1           2           3           4           5           6
             0.05726     0.19892     0.73880     0.99995     1.00000     1.00000
 


                7           8           9          10          11          12
             1.00000     1.00007     1.00032     1.00055     1.00507     1.04127
 


               13          14
             1.08479     2.09195
 


 LAMBDA FOR LMQA STEP: 0.00

  |TANGENTIAL STEP| =   0.016784  |PARALLEL STEP| =   0.000034


 STEP IN NORMAL COORDINATES

              1          2          3          4          5          6
          -0.000801   0.000928  -0.001594  -0.000957  -0.006172  -0.005185

              7          8          9         10         11         12
          -0.000920  -0.006581  -0.001318   0.002269  -0.011663   0.001068

             13         14         15
           0.001236   0.001080  -0.004570

 DISPLACEMENT STEP IN ANGSTROM

  NO.  ATOM        X             Y             Z

    1  C       -0.000349      0.000422     -0.000594
    2  O       -0.000209     -0.001050     -0.000176
    3  C       -0.000054     -0.001308      0.000183
    4  H       -0.000341     -0.003319      0.001687
    5  H        0.001157      0.002733     -0.000784
    6  H       -0.002033      0.002632     -0.000186
    7  H        0.003443      0.005194      0.001405


 ACTIVE CARTESIAN DISPLACEMENT STEP

              1          2          3          4          5          6
          -0.000801   0.000928  -0.001594  -0.000957  -0.006172  -0.005185

              7          8          9         10         11         12
          -0.000920  -0.006581  -0.001318   0.002269  -0.011663   0.001068

             13         14         15
           0.001236   0.001080  -0.004570
 
 PREDICTED ENERGY CHANGE: -0.000026508
 
 INTERPOLATION DISTANCE: 4.1284993419


 COORDINATES OF OPTIMIZATION STEP 9 IN ANGSTROM

  NO.  ATOM        X              Y              Z        Z-ATOM   MASS   TYPE

    1  C         0.123023      -0.466680       0.067264       6    12.011  QM
    2  O         1.100811       0.256633      -0.125560       8    15.999  QM
    3  C        -1.236592       0.152436       0.013069       6    12.011  QM
    4  H        -0.884618       1.188360       0.231610       1     1.008  QM
    5  H        -1.653304       0.244294      -0.991097       1     1.008  QM
    6  H        -1.998305      -0.346358       0.634348       1     1.008  QM
    7  H         0.245515      -1.542076       0.352005       1     1.008  QM


 
 NEW SCF-ENERGY CALCULATED IN 12 CYCLES
 

 TOTAL ENERGY    =       -153.645868981

 ENERGY CHANGE =         -0.000036869
 ENERGY RATIO  =          1.390870701
 TRUST RADIUS  =          0.200000000
 
 BFGS DELTA*GAMMA: 0.345E-04
 
 BFGS DELTA*DE2*DELTA: 0.552E-04
 
 *** ENTERING OPTIMIZATION CYCLE: 10 ***
 

 PROJECTED CARTESIAN GRADIENTS IN A.U.

  NO.  ATOM        X             Y             Z

    1  C       -0.004494     -0.000289      0.002796
    2  O       -0.001606      0.003783     -0.000708
    3  C       -0.001250     -0.006261     -0.001673
    4  H        0.026081      0.001700     -0.009065
    5  H        0.001112      0.009250      0.012496
    6  H       -0.000729     -0.005019     -0.005621
    7  H       -0.000236      0.001607      0.001136


 ACTIVE CARTESIAN GRADIENTS

              1          2          3          4          5          6
          -0.005460  -0.000458   0.004039  -0.004919   0.010677   0.004056

              7          8          9         10         11         12
          -0.013795  -0.007757  -0.000804   0.018312  -0.000106  -0.017218

             13         14         15
          -0.003916  -0.007313   0.002411


 FULL LOCAL GRADIENT

              1          2          3          4          5          6
          -0.033762  -0.001851  -0.001143   0.000606  -0.001120   0.001593

              7          8          9         10         11         12
           0.001449  -0.000823  -0.001466  -0.000792   0.001070   0.000991

             13         14         15
           0.000709  -0.001024   0.000714


 TANGENTIAL LOCAL GRADIENTS IN A.U.

              1          2          3          4          5          6
          -0.001851  -0.001143   0.000606  -0.001120   0.001593   0.001449

              7          8          9         10         11         12
          -0.000823  -0.001466  -0.000792   0.001070   0.000991   0.000709

             13         14
          -0.001024   0.000714

 COSANG =         0.846909640
 
 RMSQ FORCE :   0.0011536  MAXIMUM :   0.0003000  CONVERGED : NO
 MAX FORCE  :   0.0018510  MAXIMUM :   0.0004500  CONVERGED : NO
 RMSQ FORCE6:   0.0015886  MAXIMUM6:   0.0003000  CONVERGED : NO
 MAX FORCE6 :   0.0036790  MAXIMUM6:   0.0004500  CONVERGED : NO
 RMSQ DR    :   0.0043337  MAXIMUM :   0.0012000  CONVERGED : NO
 MAX DR     :   0.0116631  MAXIMUM :   0.0018000  CONVERGED : NO
 


 HESSIAN EIGENVALUES


                1           2           3           4           5           6
             0.05291     0.17135     0.64415     0.99893     0.99999     1.00000
 


                7           8           9          10          11          12
             1.00002     1.00011     1.00024     1.00050     1.00443     1.04225
 


               13          14
             1.09901     1.85740
 


 LAMBDA FOR LMQA STEP: 0.00

  |TANGENTIAL STEP| =   0.010927  |PARALLEL STEP| =   0.000014


 STEP IN NORMAL COORDINATES

              1          2          3          4          5          6
           0.001034   0.000964  -0.001029   0.000752  -0.003331  -0.005103

              7          8          9         10         11         12
          -0.001075  -0.002164   0.000615   0.001488  -0.007270  -0.000324

             13         14         15
          -0.000436   0.001974  -0.003627

 DISPLACEMENT STEP IN ANGSTROM

  NO.  ATOM        X             Y             Z

    1  C        0.000450      0.000421     -0.000403
    2  O        0.000096     -0.000762     -0.000308
    3  C       -0.000827     -0.000313      0.000651
    4  H       -0.000344     -0.002557      0.000745
    5  H        0.000871      0.002058     -0.001237
    6  H       -0.001871      0.000852     -0.000620
    7  H        0.002264      0.002308      0.001484


 ACTIVE CARTESIAN DISPLACEMENT STEP

              1          2          3          4          5          6
           0.001034   0.000964  -0.001029   0.000752  -0.003331  -0.005103

              7          8          9         10         11         12
          -0.001075  -0.002164   0.000615   0.001488  -0.007270  -0.000324

             13         14         15
          -0.000436   0.001974  -0.003627
 
 PREDICTED ENERGY CHANGE: -0.000013250
 
 INTERPOLATION DISTANCE: 4.1284993419


 COORDINATES OF OPTIMIZATION STEP 10 IN ANGSTROM

  NO.  ATOM        X              Y              Z        Z-ATOM   MASS   TYPE

    1  C         0.123473      -0.466259       0.066862       6    12.011  QM
    2  O         1.100907       0.255871      -0.125868       8    15.999  QM
    3  C        -1.237419       0.152123       0.013720       6    12.011  QM
    4  H        -0.884962       1.185804       0.232355       1     1.008  QM
    5  H        -1.652433       0.246352      -0.992334       1     1.008  QM
    6  H        -2.000176      -0.345506       0.633728       1     1.008  QM
    7  H         0.247779      -1.539768       0.353489       1     1.008  QM


 
 NEW SCF-ENERGY CALCULATED IN 9 CYCLES
 

 TOTAL ENERGY    =       -153.645888035

 ENERGY CHANGE =         -0.000019054
 ENERGY RATIO  =          1.438055837
 TRUST RADIUS  =          0.200000000
 
 BFGS DELTA*GAMMA: 0.160E-04
 
 BFGS DELTA*DE2*DELTA: 0.274E-04
 
 *** ENTERING OPTIMIZATION CYCLE: 11 ***
 

 PROJECTED CARTESIAN GRADIENTS IN A.U.

  NO.  ATOM        X             Y             Z

    1  C       -0.003094      0.000460      0.002220
    2  O       -0.002618      0.002871     -0.000362
    3  C       -0.001423     -0.005882     -0.000927
    4  H        0.025737      0.000548     -0.009663
    5  H        0.000964      0.009151      0.011436
    6  H       -0.000687     -0.004821     -0.005934
    7  H        0.000008      0.002400      0.001138


 ACTIVE CARTESIAN GRADIENTS

              1          2          3          4          5          6
          -0.003758   0.000464   0.003291  -0.005537   0.009852   0.003989

              7          8          9         10         11         12
          -0.013690  -0.007391   0.000505   0.018364  -0.001459  -0.016896

             13         14         15
          -0.003905  -0.006891   0.002497


 FULL LOCAL GRADIENT

              1          2          3          4          5          6
          -0.033107  -0.000510  -0.000598  -0.000852  -0.000968   0.001683

              7          8          9         10         11         12
           0.000679  -0.000758  -0.000125  -0.000187  -0.000364   0.000980

             13         14         15
           0.000633  -0.000704   0.000803


 TANGENTIAL LOCAL GRADIENTS IN A.U.

              1          2          3          4          5          6
          -0.000510  -0.000598  -0.000852  -0.000968   0.001683   0.000679

              7          8          9         10         11         12
          -0.000758  -0.000125  -0.000187  -0.000364   0.000980   0.000633

             13         14
          -0.000704   0.000803

 COSANG =         0.712342635
 
 RMSQ FORCE :   0.0007944  MAXIMUM :   0.0003000  CONVERGED : NO
 MAX FORCE  :   0.0016830  MAXIMUM :   0.0004500  CONVERGED : NO
 RMSQ FORCE6:   0.0013668  MAXIMUM6:   0.0003000  CONVERGED : NO
 MAX FORCE6 :   0.0024341  MAXIMUM6:   0.0004500  CONVERGED : NO
 RMSQ DR    :   0.0028213  MAXIMUM :   0.0012000  CONVERGED : NO
 MAX DR     :   0.0072704  MAXIMUM :   0.0018000  CONVERGED : NO
 


 HESSIAN EIGENVALUES


                1           2           3           4           5           6
             0.04858     0.15330     0.47197     0.88850     0.99999     1.00000
 


                7           8           9          10          11          12
             1.00005     1.00010     1.00027     1.00059     1.00149     1.03803
 


               13          14
             1.07655     2.07096
 


 LAMBDA FOR LMQA STEP: 0.00

  |TANGENTIAL STEP| =   0.009468  |PARALLEL STEP| =   0.000011


 STEP IN NORMAL COORDINATES

              1          2          3          4          5          6
           0.001460   0.000699  -0.000260   0.002015  -0.001643  -0.005876

              7          8          9         10         11         12
          -0.001126  -0.000309   0.000396   0.000863  -0.004435  -0.001137

             13         14         15
          -0.001422   0.002469  -0.003786

 DISPLACEMENT STEP IN ANGSTROM

  NO.  ATOM        X             Y             Z

    1  C        0.000636      0.000298     -0.000122
    2  O        0.000489     -0.000462     -0.000563
    3  C       -0.001246      0.000054      0.000602
    4  H       -0.000468     -0.001861      0.000769
    5  H        0.000911      0.001974     -0.001212
    6  H       -0.002067     -0.000035     -0.000742
    7  H        0.001783      0.000547      0.001771


 ACTIVE CARTESIAN DISPLACEMENT STEP

              1          2          3          4          5          6
           0.001460   0.000699  -0.000260   0.002015  -0.001643  -0.005876

              7          8          9         10         11         12
          -0.001126  -0.000309   0.000396   0.000863  -0.004435  -0.001137

             13         14         15
          -0.001422   0.002469  -0.003786
 
 PREDICTED ENERGY CHANGE: -0.000008969
 
 INTERPOLATION DISTANCE: 4.1284993419


 COORDINATES OF OPTIMIZATION STEP 11 IN ANGSTROM

  NO.  ATOM        X              Y              Z        Z-ATOM   MASS   TYPE

    1  C         0.124109      -0.465961       0.066739       6    12.011  QM
    2  O         1.101396       0.255409      -0.126431       8    15.999  QM
    3  C        -1.238666       0.152177       0.014322       6    12.011  QM
    4  H        -0.885430       1.183943       0.233124       1     1.008  QM
    5  H        -1.651522       0.248326      -0.993546       1     1.008  QM
    6  H        -2.002244      -0.345541       0.632986       1     1.008  QM
    7  H         0.249562      -1.539221       0.355260       1     1.008  QM


 
 NEW SCF-ENERGY CALCULATED IN 9 CYCLES
 

 TOTAL ENERGY    =       -153.645901748

 ENERGY CHANGE =         -0.000013714
 ENERGY RATIO  =          1.528946065
 TRUST RADIUS  =          0.200000000
 
 BFGS DELTA*GAMMA: 0.932E-05
 
 BFGS DELTA*DE2*DELTA: 0.187E-04
 
 *** ENTERING OPTIMIZATION CYCLE: 12 ***
 

 PROJECTED CARTESIAN GRADIENTS IN A.U.

  NO.  ATOM        X             Y             Z

    1  C       -0.002150      0.000888      0.001802
    2  O       -0.002864      0.002403     -0.000169
    3  C       -0.002025     -0.005413     -0.000364
    4  H        0.025491     -0.000406     -0.010162
    5  H        0.000861      0.009027      0.010616
    6  H       -0.000754     -0.004844     -0.006071
    7  H        0.000225      0.002271      0.001324


 ACTIVE CARTESIAN GRADIENTS

              1          2          3          4          5          6
          -0.002611   0.000995   0.002733  -0.005334   0.009606   0.003875

              7          8          9         10         11         12
          -0.013891  -0.006613   0.001414   0.018232  -0.002248  -0.016787

             13         14         15
          -0.004135  -0.006393   0.002300


 FULL LOCAL GRADIENT

              1          2          3          4          5          6
          -0.032618   0.000303  -0.000240  -0.001401  -0.000306   0.001657

              7          8          9         10         11         12
          -0.000015  -0.000134   0.000804   0.000085  -0.001208   0.000818

             13         14         15
           0.000333  -0.000269   0.000602


 TANGENTIAL LOCAL GRADIENTS IN A.U.

              1          2          3          4          5          6
           0.000303  -0.000240  -0.001401  -0.000306   0.001657  -0.000015

              7          8          9         10         11         12
          -0.000134   0.000804   0.000085  -0.001208   0.000818   0.000333

             13         14
          -0.000269   0.000602

 COSANG =         0.743830075
 
 RMSQ FORCE :   0.0007697  MAXIMUM :   0.0003000  CONVERGED : NO
 MAX FORCE  :   0.0016568  MAXIMUM :   0.0004500  CONVERGED : NO
 RMSQ FORCE6:   0.0008538  MAXIMUM6:   0.0003000  CONVERGED : NO
 MAX FORCE6 :   0.0017714  MAXIMUM6:   0.0004500  CONVERGED : NO
 RMSQ DR    :   0.0024447  MAXIMUM :   0.0012000  CONVERGED : NO
 MAX DR     :   0.0058755  MAXIMUM :   0.0018000  CONVERGED : NO
 


 HESSIAN EIGENVALUES


                1           2           3           4           5           6
             0.04417     0.11791     0.32094     0.79536     1.00000     1.00001
 


                7           8           9          10          11          12
             1.00004     1.00009     1.00039     1.00061     1.00458     1.03988
 


               13          14
             1.15070     2.25819
 


 LAMBDA FOR LMQA STEP: 0.00

  |TANGENTIAL STEP| =   0.011724  |PARALLEL STEP| =   0.000017


 STEP IN NORMAL COORDINATES

              1          2          3          4          5          6
           0.001689   0.001136   0.000768   0.003427  -0.001580  -0.008560

              7          8          9         10         11         12
          -0.000784   0.000058  -0.000177   0.000561  -0.002748  -0.002586

             13         14         15
          -0.001737   0.002845  -0.004346

 DISPLACEMENT STEP IN ANGSTROM

  NO.  ATOM        X             Y             Z

    1  C        0.000736      0.000492      0.000228
    2  O        0.000974     -0.000522     -0.001023
    3  C       -0.001643      0.000060      0.000583
    4  H       -0.001040     -0.001270      0.001185
    5  H        0.001478      0.002529     -0.001041
    6  H       -0.002873     -0.000950     -0.001153
    7  H        0.001687     -0.000133      0.002287


 ACTIVE CARTESIAN DISPLACEMENT STEP

              1          2          3          4          5          6
           0.001689   0.001136   0.000768   0.003427  -0.001580  -0.008560

              7          8          9         10         11         12
          -0.000784   0.000058  -0.000177   0.000561  -0.002748  -0.002586

             13         14         15
          -0.001737   0.002845  -0.004346
 
 PREDICTED ENERGY CHANGE: -0.000009100
 
 INTERPOLATION DISTANCE: 4.1284993419


 COORDINATES OF OPTIMIZATION STEP 12 IN ANGSTROM

  NO.  ATOM        X              Y              Z        Z-ATOM   MASS   TYPE

    1  C         0.124845      -0.465469       0.066967       6    12.011  QM
    2  O         1.102370       0.254887      -0.127454       8    15.999  QM
    3  C        -1.240309       0.152237       0.014905       6    12.011  QM
    4  H        -0.886470       1.182673       0.234309       1     1.008  QM
    5  H        -1.650044       0.250855      -0.994587       1     1.008  QM
    6  H        -2.005117      -0.346491       0.631833       1     1.008  QM
    7  H         0.251248      -1.539354       0.357546       1     1.008  QM


 
 NEW SCF-ENERGY CALCULATED IN 9 CYCLES
 

 TOTAL ENERGY    =       -153.645915509

 ENERGY CHANGE =         -0.000013761
 ENERGY RATIO  =          1.512222249
 TRUST RADIUS  =          0.200000000
 
 BFGS DELTA*GAMMA: 0.101E-04
 
 BFGS DELTA*DE2*DELTA: 0.193E-04
 
 *** ENTERING OPTIMIZATION CYCLE: 13 ***
 

 PROJECTED CARTESIAN GRADIENTS IN A.U.

  NO.  ATOM        X             Y             Z

    1  C       -0.001311      0.001524      0.001472
    2  O       -0.002776      0.001949     -0.000039
    3  C       -0.002912     -0.005047     -0.000039
    4  H        0.025344     -0.001072     -0.010535
    5  H        0.000854      0.008929      0.010165
    6  H       -0.001022     -0.005061     -0.005974
    7  H        0.000459      0.001603      0.001551


 ACTIVE CARTESIAN GRADIENTS

              1          2          3          4          5          6
          -0.001592   0.001770   0.002327  -0.004719   0.009629   0.003771

              7          8          9         10         11         12
          -0.014282  -0.005736   0.001844   0.018051  -0.002543  -0.016957

             13         14         15
          -0.004363  -0.005887   0.001837


 FULL LOCAL GRADIENT

              1          2          3          4          5          6
          -0.032334   0.001318   0.000089  -0.001479   0.000583   0.001593

              7          8          9         10         11         12
          -0.000703   0.000668   0.001244   0.000191  -0.001539   0.000459

             13         14         15
           0.000067   0.000219   0.000119


 TANGENTIAL LOCAL GRADIENTS IN A.U.

              1          2          3          4          5          6
           0.001318   0.000089  -0.001479   0.000583   0.001593  -0.000703

              7          8          9         10         11         12
           0.000668   0.001244   0.000191  -0.001539   0.000459   0.000067

             13         14
           0.000219   0.000119

 COSANG =         0.814181701
 
 RMSQ FORCE :   0.0009251  MAXIMUM :   0.0003000  CONVERGED : NO
 MAX FORCE  :   0.0015934  MAXIMUM :   0.0004500  CONVERGED : NO
 RMSQ FORCE6:   0.0004630  MAXIMUM6:   0.0003000  CONVERGED : NO
 MAX FORCE6 :   0.0012872  MAXIMUM6:   0.0004500  CONVERGED : NO
 RMSQ DR    :   0.0030271  MAXIMUM :   0.0012000  CONVERGED : NO
 MAX DR     :   0.0085599  MAXIMUM :   0.0018000  CONVERGED : NO
 


 HESSIAN EIGENVALUES


                1           2           3           4           5           6
             0.03670     0.08868     0.26471     0.74472     0.99991     1.00002
 


                7           8           9          10          11          12
             1.00004     1.00009     1.00041     1.00063     1.01390     1.04188
 


               13          14
             1.22724     2.26637
 


 LAMBDA FOR LMQA STEP: 0.00

  |TANGENTIAL STEP| =   0.013944  |PARALLEL STEP| =   0.000024


 STEP IN NORMAL COORDINATES

              1          2          3          4          5          6
           0.001227   0.000706   0.002020   0.003731  -0.001616  -0.011149

              7          8          9         10         11         12
          -0.000063  -0.000665  -0.001215   0.000361  -0.001263  -0.003352

             13         14         15
          -0.001970   0.002779  -0.004587

 DISPLACEMENT STEP IN ANGSTROM

  NO.  ATOM        X             Y             Z

    1  C        0.000535      0.000304      0.000690
    2  O        0.001169     -0.000374     -0.001510
    3  C       -0.001473     -0.000122      0.000386
    4  H       -0.001532     -0.000488      0.001921
    5  H        0.001993      0.003154     -0.000754
    6  H       -0.003442     -0.001438     -0.001621
    7  H        0.001562     -0.000365      0.002755


 ACTIVE CARTESIAN DISPLACEMENT STEP

              1          2          3          4          5          6
           0.001227   0.000706   0.002020   0.003731  -0.001616  -0.011149

              7          8          9         10         11         12
          -0.000063  -0.000665  -0.001215   0.000361  -0.001263  -0.003352

             13         14         15
          -0.001970   0.002779  -0.004587
 
 PREDICTED ENERGY CHANGE: -0.000008784
 
 INTERPOLATION DISTANCE: 4.1284993419


 COORDINATES OF OPTIMIZATION STEP 13 IN ANGSTROM

  NO.  ATOM        X              Y              Z        Z-ATOM   MASS   TYPE

    1  C         0.125379      -0.465165       0.067658       6    12.011  QM
    2  O         1.103539       0.254513      -0.128964       8    15.999  QM
    3  C        -1.241782       0.152115       0.015291       6    12.011  QM
    4  H        -0.888002       1.182185       0.236230       1     1.008  QM
    5  H        -1.648051       0.254009      -0.995342       1     1.008  QM
    6  H        -2.008559      -0.347928       0.630212       1     1.008  QM
    7  H         0.252810      -1.539719       0.360301       1     1.008  QM


 
 NEW SCF-ENERGY CALCULATED IN 9 CYCLES
 

 TOTAL ENERGY    =       -153.645929469

 ENERGY CHANGE =         -0.000013960
 ENERGY RATIO  =          1.589238119
 TRUST RADIUS  =          0.200000000
 
 BFGS DELTA*GAMMA: 0.859E-05
 
 BFGS DELTA*DE2*DELTA: 0.191E-04
 
 *** ENTERING OPTIMIZATION CYCLE: 14 ***
 

 PROJECTED CARTESIAN GRADIENTS IN A.U.

  NO.  ATOM        X             Y             Z

    1  C       -0.001573      0.001480      0.001495
    2  O       -0.001838      0.002149     -0.000133
    3  C       -0.003637     -0.004894     -0.000068
    4  H        0.025278     -0.001186     -0.010654
    5  H        0.000878      0.008936      0.010150
    6  H       -0.001495     -0.005365     -0.005603
    7  H        0.000646      0.000838      0.001709


 ACTIVE CARTESIAN GRADIENTS

              1          2          3          4          5          6
          -0.001910   0.001711   0.002352  -0.003542   0.009911   0.003711

              7          8          9         10         11         12
          -0.014537  -0.005179   0.001664   0.017959  -0.002313  -0.017319

             13         14         15
          -0.004425  -0.005442   0.001245


 FULL LOCAL GRADIENT

              1          2          3          4          5          6
          -0.032321   0.001188  -0.000099  -0.000440   0.001266   0.001474

              7          8          9         10         11         12
          -0.000970   0.001224   0.001057   0.000186  -0.001323   0.000061

             13         14         15
           0.000004   0.000699  -0.000510


 TANGENTIAL LOCAL GRADIENTS IN A.U.

              1          2          3          4          5          6
           0.001188  -0.000099  -0.000440   0.001266   0.001474  -0.000970

              7          8          9         10         11         12
           0.001224   0.001057   0.000186  -0.001323   0.000061   0.000004

             13         14
           0.000699  -0.000510

 COSANG =         0.878274654
 
 RMSQ FORCE :   0.0009057  MAXIMUM :   0.0003000  CONVERGED : NO
 MAX FORCE  :   0.0014740  MAXIMUM :   0.0004500  CONVERGED : NO
 RMSQ FORCE6:   0.0003258  MAXIMUM6:   0.0003000  CONVERGED : NO
 MAX FORCE6 :   0.0007029  MAXIMUM6:   0.0004500  CONVERGED : NO
 RMSQ DR    :   0.0036002  MAXIMUM :   0.0012000  CONVERGED : NO
 MAX DR     :   0.0111485  MAXIMUM :   0.0018000  CONVERGED : NO
 


 HESSIAN EIGENVALUES


                1           2           3           4           5           6
             0.02657     0.07054     0.24186     0.68352     0.99917     1.00003
 


                7           8           9          10          11          12
             1.00005     1.00012     1.00058     1.00127     1.02134     1.04296
 


               13          14
             1.27714     2.00313
 


 LAMBDA FOR LMQA STEP: 0.00

  |TANGENTIAL STEP| =   0.019643  |PARALLEL STEP| =   0.000047


 STEP IN NORMAL COORDINATES

              1          2          3          4          5          6
           0.001247   0.000705   0.003903   0.003731  -0.002546  -0.016637

              7          8          9         10         11         12
           0.001007  -0.002329  -0.002425   0.000208  -0.000027  -0.004732

             13         14         15
          -0.002415   0.002535  -0.004934

 DISPLACEMENT STEP IN ANGSTROM

  NO.  ATOM        X             Y             Z

    1  C        0.000543      0.000303      0.001362
    2  O        0.001165     -0.000485     -0.002360
    3  C       -0.001224     -0.000491      0.000287
    4  H       -0.002496      0.000407      0.003223
    5  H        0.003122      0.004513     -0.000422
    6  H       -0.004488     -0.002185     -0.002855
    7  H        0.001569     -0.000156      0.003768


 ACTIVE CARTESIAN DISPLACEMENT STEP

              1          2          3          4          5          6
           0.001247   0.000705   0.003903   0.003731  -0.002546  -0.016637

              7          8          9         10         11         12
           0.001007  -0.002329  -0.002425   0.000208  -0.000027  -0.004732

             13         14         15
          -0.002415   0.002535  -0.004934
 
 PREDICTED ENERGY CHANGE: -0.000010361
 
 INTERPOLATION DISTANCE: 4.1284993419


 COORDINATES OF OPTIMIZATION STEP 14 IN ANGSTROM

  NO.  ATOM        X              Y              Z        Z-ATOM   MASS   TYPE

    1  C         0.125922      -0.464862       0.069019       6    12.011  QM
    2  O         1.104705       0.254028      -0.131325       8    15.999  QM
    3  C        -1.243006       0.151624       0.015578       6    12.011  QM
    4  H        -0.890498       1.182592       0.239453       1     1.008  QM
    5  H        -1.644929       0.258522      -0.995764       1     1.008  QM
    6  H        -2.013048      -0.350113       0.627357       1     1.008  QM
    7  H         0.254379      -1.539875       0.364069       1     1.008  QM


 
 NEW SCF-ENERGY CALCULATED IN 11 CYCLES
 

 TOTAL ENERGY    =       -153.645945966

 ENERGY CHANGE =         -0.000016497
 ENERGY RATIO  =          1.592207849
 TRUST RADIUS  =          0.200000000
 
 BFGS DELTA*GAMMA: 0.114E-04
 
 BFGS DELTA*DE2*DELTA: 0.238E-04
 
 *** ENTERING OPTIMIZATION CYCLE: 15 ***
 

 PROJECTED CARTESIAN GRADIENTS IN A.U.

  NO.  ATOM        X             Y             Z

    1  C       -0.002104      0.001333      0.001757
    2  O       -0.000785      0.002481     -0.000328
    3  C       -0.004201     -0.005061     -0.000455
    4  H        0.025340     -0.000575     -0.010513
    5  H        0.000954      0.009122      0.010605
    6  H       -0.002169     -0.005673     -0.005011
    7  H        0.000768      0.000112      0.001731


 ACTIVE CARTESIAN GRADIENTS

              1          2          3          4          5          6
          -0.002556   0.001523   0.002713  -0.002360   0.010266   0.003729

              7          8          9         10         11         12
          -0.014670  -0.005196   0.000897   0.018006  -0.001488  -0.017878

             13         14         15
          -0.004271  -0.005111   0.000549


 FULL LOCAL GRADIENT

              1          2          3          4          5          6
          -0.032597   0.000853  -0.000260   0.000902   0.001713   0.001346

              7          8          9         10         11         12
          -0.000976   0.001244   0.000266   0.000126  -0.000494  -0.000380

             13         14         15
           0.000196   0.001119  -0.001261


 TANGENTIAL LOCAL GRADIENTS IN A.U.

              1          2          3          4          5          6
           0.000853  -0.000260   0.000902   0.001713   0.001346  -0.000976

              7          8          9         10         11         12
           0.001244   0.000266   0.000126  -0.000494  -0.000380   0.000196

             13         14
           0.001119  -0.001261

 COSANG =         0.812883939
 
 *** CONVERGED BY RMSQ FORCE AND MAX FORCE DESVIATION ***
 *** AFTER 14 OPTIMIZATION CYCLES ***
 
 
 RMSQ FORCE :   0.0009339  MAXIMUM :   0.0003000  CONVERGED : NO
 MAX FORCE  :   0.0017125  MAXIMUM :   0.0004500  CONVERGED : NO
 RMSQ FORCE6:   0.0001382  MAXIMUM6:   0.0003000  CONVERGED :YES
 MAX FORCE6 :   0.0001373  MAXIMUM6:   0.0004500  CONVERGED :YES
 RMSQ DR    :   0.0050719  MAXIMUM :   0.0012000  CONVERGED : NO
 MAX DR     :   0.0166374  MAXIMUM :   0.0018000  CONVERGED : NO
 
 
 *** THE GEOMETRY IS OPTIMIZED ***
 
 
 INTERPOLATION DISTANCE: 4.1284993419


 RELAXED PRODUCT COORDINATES OF SADDLE STEP 2 IN ANGSTROM

  NO.  ATOM        X              Y              Z        Z-ATOM   MASS   TYPE

    1  C         0.125922      -0.464862       0.069019       6    12.011  QM
    2  O         1.104705       0.254028      -0.131325       8    15.999  QM
    3  C        -1.243006       0.151624       0.015578       6    12.011  QM
    4  H        -0.890498       1.182592       0.239453       1     1.008  QM
    5  H        -1.644929       0.258522      -0.995764       1     1.008  QM
    6  H        -2.013048      -0.350113       0.627357       1     1.008  QM
    7  H         0.254379      -1.539875       0.364069       1     1.008  QM


 NUMBER OF CONSTRAINED OPTIMIZATION CYCLES: 14
 
 RELAXED PRODUCT ENERGY = -153.645945966035
 
 ANGLE BETWEEN SUCCESSIVE SADDLE GRADIENTS: 96.212
 
 RMSQ FORCE :   0.0075833  MAXIMUM :   0.0003000  CONVERGED :NO 
 MAX FORCE  :   0.0227712  MAXIMUM :   0.0004500  CONVERGED :NO 


 UNRELAXED COORDINATES OF SADDLE STEP 3 IN ANGSTROM

  NO.  ATOM        X              Y              Z        Z-ATOM   MASS   TYPE

    1  C         0.112542      -0.461473       0.071539       6    12.011  QM
    2  O         1.107240       0.260772      -0.124830       8    15.999  QM
    3  C        -1.247227       0.135933       0.013691       6    12.011  QM
    4  H        -0.715144       1.188473       0.188655       1     1.008  QM
    5  H        -1.634341       0.336386      -0.919398       1     1.008  QM
    6  H        -2.022286      -0.386229       0.579446       1     1.008  QM
    7  H         0.254217      -1.533028       0.359923       1     1.008  QM


 UNRELAXED SCF-ENERGY CALCULATED IN 12 CYCLES
 
 UNRELAXED TOTAL SADDLE ENERGY = -153.623934002979
 
 
 
 
 ***************************************
 *** MOLECULAR GEOMETRY OPTIMIZATION ***
 ***************************************
 
 INTERPOLATION DISTANCE: 3.7136761196
 
 *** ACTIVE DEGREES OF FREEDOM: 15 ***
 
 *** ENTERING OPTIMIZATION CYCLE: 1 ***
 

 PROJECTED CARTESIAN GRADIENTS IN A.U.

  NO.  ATOM        X             Y             Z

    1  C       -0.014384      0.005546      0.010737
    2  O        0.022399      0.006302     -0.004490
    3  C       -0.034387     -0.020503     -0.019237
    4  H        0.054371      0.021389     -0.008202
    5  H        0.018175      0.009713      0.067098
    6  H        0.005430     -0.004850     -0.008944
    7  H        0.001141      0.000273     -0.002725


 ACTIVE CARTESIAN GRADIENTS

              1          2          3          4          5          6
          -0.017460   0.006229   0.016370   0.023329   0.017081   0.010215

              7          8          9         10         11         12
          -0.054101  -0.025456  -0.033577   0.028809   0.018985  -0.045698

             13         14         15
           0.003400  -0.043248   0.004699


 FULL LOCAL GRADIENT

              1          2          3          4          5          6
          -0.080271   0.001607  -0.004141   0.033537   0.007273   0.005793

              7          8          9         10         11         12
          -0.022165  -0.005554  -0.034944  -0.019400   0.021312  -0.004358

             13         14         15
           0.013233  -0.031530   0.000817


 TANGENTIAL LOCAL GRADIENTS IN A.U.

              1          2          3          4          5          6
           0.001607  -0.004141   0.033537   0.007273   0.005793  -0.022165

              7          8          9         10         11         12
          -0.005554  -0.034944  -0.019400   0.021312  -0.004358   0.013233

             13         14
          -0.031530   0.000817
 
 RMSQ FORCE :   0.0188863  MAXIMUM :   0.0003000  CONVERGED : NO
 MAX FORCE  :   0.0349444  MAXIMUM :   0.0004500  CONVERGED : NO
 RMSQ FORCE6:   4.9811137  MAXIMUM6:   0.0003000  CONVERGED : NO
 MAX FORCE6 :   4.9650556  MAXIMUM6:   0.0004500  CONVERGED : NO
 


 HESSIAN EIGENVALUES


                1           2           3           4           5           6
             1.00000     1.00000     1.00000     1.00000     1.00000     1.00000
 


                7           8           9          10          11          12
             1.00000     1.00000     1.00000     1.00000     1.00000     1.00000
 


               13          14
             1.00000     1.00000
 


 LAMBDA FOR LMQA STEP: 0.00

  |TANGENTIAL STEP| =   0.070666  |PARALLEL STEP| =   0.000672


 STEP IN NORMAL COORDINATES

              1          2          3          4          5          6
           0.009876  -0.004245  -0.006615  -0.034000   0.005664  -0.002729

              7          8          9         10         11         12
           0.020931   0.009055   0.034692   0.017139  -0.021506   0.001570

             13         14         15
          -0.013832   0.031063  -0.000784

 DISPLACEMENT STEP IN ANGSTROM

  NO.  ATOM        X             Y             Z

    1  C        0.004306     -0.001982     -0.002250
    2  O       -0.014462     -0.000023      0.001387
    3  C        0.015045      0.003971      0.009125
    4  H        0.004131     -0.010515     -0.007839
    5  H       -0.008426      0.006967     -0.021081
    6  H       -0.004913     -0.005165     -0.003834
    7  H        0.000031      0.001938      0.003493


 ACTIVE CARTESIAN DISPLACEMENT STEP

              1          2          3          4          5          6
           0.009876  -0.004245  -0.006615  -0.034000   0.005664  -0.002729

              7          8          9         10         11         12
           0.020931   0.009055   0.034692   0.017139  -0.021506   0.001570

             13         14         15
          -0.013832   0.031063  -0.000784
 
 PREDICTED ENERGY CHANGE: -0.002442638
 
 INTERPOLATION DISTANCE: 3.7136761196
 
 *** SCFTOL TIGHTEN TO 0.100E-06 ***
 
 *** CDFTOL TIGHTEN TO 0.750E-04 ***


 COORDINATES OF OPTIMIZATION STEP 1 IN ANGSTROM

  NO.  ATOM        X              Y              Z        Z-ATOM   MASS   TYPE

    1  C         0.116848      -0.463455       0.069289       6    12.011  QM
    2  O         1.092778       0.260749      -0.123443       8    15.999  QM
    3  C        -1.232182       0.139904       0.022816       6    12.011  QM
    4  H        -0.711013       1.177958       0.180816       1     1.008  QM
    5  H        -1.642767       0.343353      -0.940479       1     1.008  QM
    6  H        -2.027199      -0.391394       0.575612       1     1.008  QM
    7  H         0.254248      -1.531090       0.363416       1     1.008  QM


 
 NEW SCF-ENERGY CALCULATED IN 10 CYCLES
 

 TOTAL ENERGY    =       -153.627092181

 ENERGY CHANGE =         -0.003158178
 ENERGY RATIO  =          1.292937043
 TRUST RADIUS  =          0.200000000
 
 BFGS DELTA*GAMMA: 0.350E-02
 
 BFGS DELTA*DE2*DELTA: 0.499E-02
 
 *** ENTERING OPTIMIZATION CYCLE: 2 ***
 

 PROJECTED CARTESIAN GRADIENTS IN A.U.

  NO.  ATOM        X             Y             Z

    1  C       -0.003909      0.015073      0.004317
    2  O       -0.000654     -0.002300     -0.000534
    3  C       -0.011186     -0.018924     -0.005746
    4  H        0.050188      0.014594     -0.015425
    5  H        0.006848      0.013378      0.034468
    6  H       -0.001952     -0.008843     -0.010837
    7  H       -0.000372      0.003326     -0.001145


 ACTIVE CARTESIAN GRADIENTS

              1          2          3          4          5          6
          -0.004749   0.017744   0.008021  -0.003311   0.015111   0.008286

              7          8          9         10         11         12
          -0.031942  -0.022082  -0.007762   0.034953   0.010666  -0.036603

             13         14         15
          -0.001415  -0.020302   0.003404


 FULL LOCAL GRADIENT

              1          2          3          4          5          6
          -0.068007   0.015925  -0.002026   0.004753  -0.000570   0.003026

              7          8          9         10         11         12
          -0.005225  -0.007485  -0.008088  -0.004592   0.012383   0.000174

             13         14         15
           0.006958  -0.009619   0.000101


 TANGENTIAL LOCAL GRADIENTS IN A.U.

              1          2          3          4          5          6
           0.015925  -0.002026   0.004753  -0.000570   0.003026  -0.005225

              7          8          9         10         11         12
          -0.007485  -0.008088  -0.004592   0.012383   0.000174   0.006958

             13         14
          -0.009619   0.000101

 COSANG =         0.718663707
 
 RMSQ FORCE :   0.0073382  MAXIMUM :   0.0003000  CONVERGED : NO
 MAX FORCE  :   0.0159249  MAXIMUM :   0.0004500  CONVERGED : NO
 RMSQ FORCE6:   4.4655754  MAXIMUM6:   0.0003000  CONVERGED : NO
 MAX FORCE6 :   4.4579004  MAXIMUM6:   0.0004500  CONVERGED : NO
 RMSQ DR    :   0.0182467  MAXIMUM :   0.0012000  CONVERGED : NO
 MAX DR     :   0.0346925  MAXIMUM :   0.0018000  CONVERGED : NO
 


 HESSIAN EIGENVALUES


                1           2           3           4           5           6
             0.56297     1.00000     1.00000     1.00000     1.00000     1.00000
 


                7           8           9          10          11          12
             1.00000     1.00000     1.00000     1.00000     1.00000     1.00000
 


               13          14
             1.00000     1.23983
 


 LAMBDA FOR LMQA STEP: 0.00

  |TANGENTIAL STEP| =   0.046975  |PARALLEL STEP| =   0.000297


 STEP IN NORMAL COORDINATES

              1          2          3          4          5          6
          -0.001055  -0.023020  -0.000465  -0.012421   0.006392  -0.003306

              7          8          9         10         11         12
           0.008250   0.012773   0.016696   0.007578  -0.020709  -0.000712

             13         14         15
          -0.012114   0.018051  -0.000303

 DISPLACEMENT STEP IN ANGSTROM

  NO.  ATOM        X             Y             Z

    1  C       -0.000460     -0.010282      0.000598
    2  O       -0.004486      0.005645     -0.000624
    3  C        0.006594      0.006290      0.004167
    4  H        0.002195     -0.011171     -0.004203
    5  H       -0.004922      0.005264     -0.011224
    6  H       -0.001545     -0.003078     -0.002414
    7  H        0.000969      0.000274      0.003874


 ACTIVE CARTESIAN DISPLACEMENT STEP

              1          2          3          4          5          6
          -0.001055  -0.023020  -0.000465  -0.012421   0.006392  -0.003306

              7          8          9         10         11         12
           0.008250   0.012773   0.016696   0.007578  -0.020709  -0.000712

             13         14         15
          -0.012114   0.018051  -0.000303
 
 PREDICTED ENERGY CHANGE: -0.000617537
 
 INTERPOLATION DISTANCE: 3.7136761196


 COORDINATES OF OPTIMIZATION STEP 2 IN ANGSTROM

  NO.  ATOM        X              Y              Z        Z-ATOM   MASS   TYPE

    1  C         0.116388      -0.473737       0.069888       6    12.011  QM
    2  O         1.088291       0.266394      -0.124067       8    15.999  QM
    3  C        -1.225588       0.146194       0.026984       6    12.011  QM
    4  H        -0.708818       1.166788       0.176614       1     1.008  QM
    5  H        -1.647689       0.348618      -0.951703       1     1.008  QM
    6  H        -2.028745      -0.394472       0.573198       1     1.008  QM
    7  H         0.255216      -1.530815       0.367290       1     1.008  QM


 
 NEW SCF-ENERGY CALCULATED IN 10 CYCLES
 

 TOTAL ENERGY    =       -153.627771625

 ENERGY CHANGE =         -0.000679444
 ENERGY RATIO  =          1.100247822
 TRUST RADIUS  =          0.200000000
 
 BFGS DELTA*GAMMA: 0.115E-02
 
 BFGS DELTA*DE2*DELTA: 0.127E-02
 
 *** ENTERING OPTIMIZATION CYCLE: 3 ***
 

 PROJECTED CARTESIAN GRADIENTS IN A.U.

  NO.  ATOM        X             Y             Z

    1  C       -0.010518      0.000479      0.005866
    2  O        0.000525      0.005858     -0.001732
    3  C       -0.001848     -0.012264     -0.000584
    4  H        0.045935      0.007530     -0.019252
    5  H        0.001718      0.014332      0.020701
    6  H       -0.005424     -0.012386     -0.011474
    7  H       -0.001634      0.007867     -0.001308


 ACTIVE CARTESIAN GRADIENTS

              1          2          3          4          5          6
          -0.012802   0.000299   0.008663  -0.005418   0.014458   0.007099

              7          8          9         10         11         12
          -0.020865  -0.015907   0.003415   0.037279   0.002866  -0.033640

             13         14         15
          -0.001667  -0.010547   0.004546


 FULL LOCAL GRADIENT

              1          2          3          4          5          6
          -0.061017  -0.003746  -0.003917   0.004365  -0.003651   0.001428

              7          8          9         10         11         12
           0.002932  -0.004247   0.003419   0.003725   0.004084  -0.000067

             13         14         15
           0.005794  -0.000575   0.001578


 TANGENTIAL LOCAL GRADIENTS IN A.U.

              1          2          3          4          5          6
          -0.003746  -0.003917   0.004365  -0.003651   0.001428   0.002932

              7          8          9         10         11         12
          -0.004247   0.003419   0.003725   0.004084  -0.000067   0.005794

             13         14
          -0.000575   0.001578

 COSANG =         0.122445020
 
 RMSQ FORCE :   0.0034751  MAXIMUM :   0.0003000  CONVERGED : NO
 MAX FORCE  :   0.0057939  MAXIMUM :   0.0004500  CONVERGED : NO
 RMSQ FORCE6:   3.8702981  MAXIMUM6:   0.0003000  CONVERGED : NO
 MAX FORCE6 :   3.8685200  MAXIMUM6:   0.0004500  CONVERGED : NO
 RMSQ DR    :   0.0121292  MAXIMUM :   0.0012000  CONVERGED : NO
 MAX DR     :   0.0230200  MAXIMUM :   0.0018000  CONVERGED : NO
 


 HESSIAN EIGENVALUES


                1           2           3           4           5           6
             0.41144     0.99985     1.00000     1.00000     1.00000     1.00000
 


                7           8           9          10          11          12
             1.00000     1.00000     1.00000     1.00000     1.00000     1.00000
 


               13          14
             1.16091     1.31424
 


 LAMBDA FOR LMQA STEP: 0.00

  |TANGENTIAL STEP| =   0.017539  |PARALLEL STEP| =   0.000041


 STEP IN NORMAL COORDINATES

              1          2          3          4          5          6
           0.007328  -0.002357  -0.001390  -0.004492   0.003866  -0.002090

              7          8          9         10         11         12
          -0.003382   0.005758  -0.000435  -0.001737  -0.008235   0.000203

             13         14         15
          -0.008482   0.004030  -0.001763

 DISPLACEMENT STEP IN ANGSTROM

  NO.  ATOM        X             Y             Z

    1  C        0.003186     -0.001123     -0.000449
    2  O       -0.002995      0.000309      0.000077
    3  C       -0.000510      0.002233      0.000026
    4  H        0.000874     -0.005272      0.000184
    5  H       -0.000937      0.002419     -0.001636
    6  H        0.001311      0.000577     -0.000551
    7  H        0.001449     -0.002790      0.003158


 ACTIVE CARTESIAN DISPLACEMENT STEP

              1          2          3          4          5          6
           0.007328  -0.002357  -0.001390  -0.004492   0.003866  -0.002090

              7          8          9         10         11         12
          -0.003382   0.005758  -0.000435  -0.001737  -0.008235   0.000203

             13         14         15
          -0.008482   0.004030  -0.001763
 
 PREDICTED ENERGY CHANGE: -0.000096385
 
 INTERPOLATION DISTANCE: 3.7136761196
 
 *** SCFTOL TIGHTEN TO 0.500E-07 ***
 
 *** CDFTOL TIGHTEN TO 0.250E-04 ***


 COORDINATES OF OPTIMIZATION STEP 3 IN ANGSTROM

  NO.  ATOM        X              Y              Z        Z-ATOM   MASS   TYPE

    1  C         0.119574      -0.474860       0.069438       6    12.011  QM
    2  O         1.085296       0.266703      -0.123990       8    15.999  QM
    3  C        -1.226098       0.148427       0.027010       6    12.011  QM
    4  H        -0.707945       1.161515       0.176798       1     1.008  QM
    5  H        -1.648625       0.351037      -0.953339       1     1.008  QM
    6  H        -2.027434      -0.393895       0.572647       1     1.008  QM
    7  H         0.256665      -1.533605       0.370448       1     1.008  QM


 
 NEW SCF-ENERGY CALCULATED IN 10 CYCLES
 

 TOTAL ENERGY    =       -153.627906979

 ENERGY CHANGE =         -0.000135354
 ENERGY RATIO  =          1.404310218
 TRUST RADIUS  =          0.200000000
 
 BFGS DELTA*GAMMA: 0.117E-03
 
 BFGS DELTA*DE2*DELTA: 0.198E-03
 
 *** ENTERING OPTIMIZATION CYCLE: 4 ***
 

 PROJECTED CARTESIAN GRADIENTS IN A.U.

  NO.  ATOM        X             Y             Z

    1  C       -0.003773      0.002520      0.004733
    2  O       -0.004538      0.003163     -0.000827
    3  C       -0.002591     -0.009850      0.000183
    4  H        0.045157      0.004730     -0.020180
    5  H        0.001413      0.014097      0.019295
    6  H       -0.004986     -0.012722     -0.012046
    7  H       -0.001537      0.006593     -0.000745


 ACTIVE CARTESIAN GRADIENTS

              1          2          3          4          5          6
          -0.004593   0.002884   0.007330  -0.008662   0.013951   0.007124

              7          8          9         10         11         12
          -0.021127  -0.012748   0.004952   0.036268   0.001037  -0.033474

             13         14         15
          -0.002808  -0.009780   0.004534


 FULL LOCAL GRADIENT

              1          2          3          4          5          6
          -0.059260   0.001293   0.000688  -0.001640  -0.001897   0.001900

              7          8          9         10         11         12
           0.001408  -0.001531   0.004949   0.004339   0.002073  -0.001091

             13         14         15
           0.004301  -0.000024   0.001624


 TANGENTIAL LOCAL GRADIENTS IN A.U.

              1          2          3          4          5          6
           0.001293   0.000688  -0.001640  -0.001897   0.001900   0.001408

              7          8          9         10         11         12
          -0.001531   0.004949   0.004339   0.002073  -0.001091   0.004301

             13         14
          -0.000024   0.001624

 COSANG =         0.618276135
 
 RMSQ FORCE :   0.0024832  MAXIMUM :   0.0003000  CONVERGED : NO
 MAX FORCE  :   0.0049494  MAXIMUM :   0.0004500  CONVERGED : NO
 RMSQ FORCE6:   3.1607165  MAXIMUM6:   0.0003000  CONVERGED : NO
 MAX FORCE6 :   3.1591797  MAXIMUM6:   0.0004500  CONVERGED : NO
 RMSQ DR    :   0.0045287  MAXIMUM :   0.0012000  CONVERGED : NO
 MAX DR     :   0.0084820  MAXIMUM :   0.0018000  CONVERGED : NO
 


 HESSIAN EIGENVALUES


                1           2           3           4           5           6
             0.24192     0.78725     0.99999     1.00000     1.00000     1.00000
 


                7           8           9          10          11          12
             1.00000     1.00000     1.00000     1.00000     1.00000     1.00107
 


               13          14
             1.08791     1.78917
 


 LAMBDA FOR LMQA STEP: 0.00

  |TANGENTIAL STEP| =   0.024563  |PARALLEL STEP| =   0.000081


 STEP IN NORMAL COORDINATES

              1          2          3          4          5          6
           0.003484  -0.004064  -0.001303  -0.002056   0.007152  -0.004114

              7          8          9         10         11         12
          -0.007350   0.005203  -0.006724  -0.005211  -0.010627   0.001982

             13         14         15
          -0.013948   0.004493  -0.003953

 DISPLACEMENT STEP IN ANGSTROM

  NO.  ATOM        X             Y             Z

    1  C        0.001514     -0.001850     -0.000342
    2  O       -0.001400      0.001546     -0.000392
    3  C       -0.001577      0.001656     -0.001353
    4  H        0.001024     -0.006819      0.002441
    5  H       -0.000873      0.004025     -0.000719
    6  H        0.002843      0.002507      0.000096
    7  H        0.002800     -0.005201      0.005596


 ACTIVE CARTESIAN DISPLACEMENT STEP

              1          2          3          4          5          6
           0.003484  -0.004064  -0.001303  -0.002056   0.007152  -0.004114

              7          8          9         10         11         12
          -0.007350   0.005203  -0.006724  -0.005211  -0.010627   0.001982

             13         14         15
          -0.013948   0.004493  -0.003953
 
 PREDICTED ENERGY CHANGE: -0.000088745
 
 INTERPOLATION DISTANCE: 3.7136761196
 
 *** SCFTOL TIGHTEN TO 0.250E-07 ***
 
 *** CDFTOL TIGHTEN TO 0.100E-04 ***


 COORDINATES OF OPTIMIZATION STEP 4 IN ANGSTROM

  NO.  ATOM        X              Y              Z        Z-ATOM   MASS   TYPE

    1  C         0.121088      -0.476710       0.069096       6    12.011  QM
    2  O         1.083896       0.268249      -0.124382       8    15.999  QM
    3  C        -1.227675       0.150083       0.025657       6    12.011  QM
    4  H        -0.706921       1.154696       0.179238       1     1.008  QM
    5  H        -1.649498       0.355062      -0.954058       1     1.008  QM
    6  H        -2.024591      -0.391388       0.572744       1     1.008  QM
    7  H         0.259465      -1.538806       0.376044       1     1.008  QM


 
 NEW SCF-ENERGY CALCULATED IN 13 CYCLES
 

 TOTAL ENERGY    =       -153.628039903

 ENERGY CHANGE =         -0.000132924
 ENERGY RATIO  =          1.497819285
 TRUST RADIUS  =          0.200000000
 
 BFGS DELTA*GAMMA: 0.989E-04
 
 BFGS DELTA*DE2*DELTA: 0.187E-03
 
 *** ENTERING OPTIMIZATION CYCLE: 5 ***
 

 PROJECTED CARTESIAN GRADIENTS IN A.U.

  NO.  ATOM        X             Y             Z

    1  C       -0.001893      0.002564      0.004360
    2  O       -0.004806      0.003069     -0.000704
    3  C       -0.004585     -0.008029      0.000464
    4  H        0.044437      0.001837     -0.020660
    5  H        0.001678      0.013653      0.019314
    6  H       -0.003543     -0.012388     -0.012759
    7  H       -0.001062      0.003534      0.000255


 ACTIVE CARTESIAN GRADIENTS

              1          2          3          4          5          6
          -0.002305   0.002984   0.006821  -0.007941   0.015022   0.007050

              7          8          9         10         11         12
          -0.022993  -0.009408   0.005269   0.034012  -0.000221  -0.033354

             13         14         15
          -0.004858  -0.010143   0.004183


 FULL LOCAL GRADIENT

              1          2          3          4          5          6
          -0.058257   0.002086   0.002019  -0.002163   0.000323   0.001810

              7          8          9         10         11         12
          -0.000005   0.002156   0.005168   0.002594   0.000618  -0.001811

             13         14         15
           0.001887  -0.000486   0.001260


 TANGENTIAL LOCAL GRADIENTS IN A.U.

              1          2          3          4          5          6
           0.002086   0.002019  -0.002163   0.000323   0.001810  -0.000005

              7          8          9         10         11         12
           0.002156   0.005168   0.002594   0.000618  -0.001811   0.001887

             13         14
          -0.000486   0.001260

 COSANG =         0.774816684
 
 RMSQ FORCE :   0.0021317  MAXIMUM :   0.0003000  CONVERGED : NO
 MAX FORCE  :   0.0051685  MAXIMUM :   0.0004500  CONVERGED : NO
 RMSQ FORCE6:   2.2351285  MAXIMUM6:   0.0003000  CONVERGED : NO
 MAX FORCE6 :   2.2338015  MAXIMUM6:   0.0004500  CONVERGED : NO
 RMSQ DR    :   0.0063422  MAXIMUM :   0.0012000  CONVERGED : NO
 MAX DR     :   0.0139481  MAXIMUM :   0.0018000  CONVERGED : NO
 


 HESSIAN EIGENVALUES


                1           2           3           4           5           6
             0.13965     0.64328     0.99997     1.00000     1.00000     1.00000
 


                7           8           9          10          11          12
             1.00000     1.00000     1.00000     1.00000     1.00083     1.03469
 


               13          14
             1.18848     1.76868
 


 LAMBDA FOR LMQA STEP: 0.00

  |TANGENTIAL STEP| =   0.028098  |PARALLEL STEP| =   0.000106


 STEP IN NORMAL COORDINATES

              1          2          3          4          5          6
           0.000738  -0.003711  -0.001025  -0.001928   0.007374  -0.005624

              7          8          9         10         11         12
          -0.008081   0.000271  -0.013212  -0.005825  -0.010655   0.003835

             13         14         15
          -0.015147   0.004977  -0.005304

 DISPLACEMENT STEP IN ANGSTROM

  NO.  ATOM        X             Y             Z

    1  C        0.000321     -0.001666     -0.000241
    2  O       -0.000859      0.001746     -0.000653
    3  C       -0.001347      0.000045     -0.002910
    4  H        0.001162     -0.005903      0.005006
    5  H       -0.000812      0.005430      0.000244
    6  H        0.003117      0.004084      0.001374
    7  H        0.003495     -0.004971      0.006855


 ACTIVE CARTESIAN DISPLACEMENT STEP

              1          2          3          4          5          6
           0.000738  -0.003711  -0.001025  -0.001928   0.007374  -0.005624

              7          8          9         10         11         12
          -0.008081   0.000271  -0.013212  -0.005825  -0.010655   0.003835

             13         14         15
          -0.015147   0.004977  -0.005304
 
 PREDICTED ENERGY CHANGE: -0.000068045
 
 INTERPOLATION DISTANCE: 3.7136761196


 COORDINATES OF OPTIMIZATION STEP 5 IN ANGSTROM

  NO.  ATOM        X              Y              Z        Z-ATOM   MASS   TYPE

    1  C         0.121409      -0.478377       0.068855       6    12.011  QM
    2  O         1.083037       0.269995      -0.125036       8    15.999  QM
    3  C        -1.229021       0.150128       0.022748       6    12.011  QM
    4  H        -0.705759       1.148793       0.184245       1     1.008  QM
    5  H        -1.650310       0.360492      -0.953814       1     1.008  QM
    6  H        -2.021474      -0.387304       0.574117       1     1.008  QM
    7  H         0.262961      -1.543777       0.382899       1     1.008  QM


 
 NEW SCF-ENERGY CALCULATED IN 13 CYCLES
 

 TOTAL ENERGY    =       -153.628138583

 ENERGY CHANGE =         -0.000098680
 ENERGY RATIO  =          1.450204005
 TRUST RADIUS  =          0.200000000
 
 BFGS DELTA*GAMMA: 0.874E-04
 
 BFGS DELTA*DE2*DELTA: 0.149E-03
 
 *** ENTERING OPTIMIZATION CYCLE: 6 ***
 

 PROJECTED CARTESIAN GRADIENTS IN A.U.

  NO.  ATOM        X             Y             Z

    1  C       -0.002707      0.002407      0.004426
    2  O       -0.003201      0.003860     -0.000904
    3  C       -0.006359     -0.007520     -0.000088
    4  H        0.044212      0.000282     -0.020306
    5  H        0.002277      0.013312      0.020631
    6  H       -0.002003     -0.011543     -0.012945
    7  H       -0.000436      0.000219      0.001248


 ACTIVE CARTESIAN GRADIENTS

              1          2          3          4          5          6
          -0.003298   0.002777   0.006896  -0.006139   0.016681   0.007145

              7          8          9         10         11         12
          -0.025203  -0.007502   0.003923   0.031783  -0.000326  -0.033242

             13         14         15
          -0.006724  -0.011166   0.003508


 FULL LOCAL GRADIENT

              1          2          3          4          5          6
          -0.058174   0.001536   0.001402  -0.000373   0.001820   0.001519

              7          8          9         10         11         12
          -0.000707   0.004830   0.003615  -0.000197   0.000344  -0.001912

             13         14         15
          -0.000254  -0.001453   0.000505


 TANGENTIAL LOCAL GRADIENTS IN A.U.

              1          2          3          4          5          6
           0.001536   0.001402  -0.000373   0.001820   0.001519  -0.000707

              7          8          9         10         11         12
           0.004830   0.003615  -0.000197   0.000344  -0.001912  -0.000254

             13         14
          -0.001453   0.000505

 COSANG =         0.744214327
 
 RMSQ FORCE :   0.0019497  MAXIMUM :   0.0003000  CONVERGED : NO
 MAX FORCE  :   0.0048296  MAXIMUM :   0.0004500  CONVERGED : NO
 RMSQ FORCE6:   0.0079816  MAXIMUM6:   0.0003000  CONVERGED : NO
 MAX FORCE6 :   0.0143601  MAXIMUM6:   0.0004500  CONVERGED : NO
 RMSQ DR    :   0.0072550  MAXIMUM :   0.0012000  CONVERGED : NO
 MAX DR     :   0.0151467  MAXIMUM :   0.0018000  CONVERGED : NO
 


 HESSIAN EIGENVALUES


                1           2           3           4           5           6
             0.08951     0.56297     0.99965     1.00000     1.00000     1.00000
 


                7           8           9          10          11          12
             1.00000     1.00000     1.00000     1.00074     1.00146     1.05664
 


               13          14
             1.30198     1.65047
 


 LAMBDA FOR LMQA STEP: 0.00

  |TANGENTIAL STEP| =   0.024907  |PARALLEL STEP| =   0.000084


 STEP IN NORMAL COORDINATES

              1          2          3          4          5          6
          -0.000537  -0.003080  -0.000666  -0.002934   0.004431  -0.006016

              7          8          9         10         11         12
          -0.004981  -0.005395  -0.014275  -0.002957  -0.008911   0.004418

             13         14         15
          -0.011363   0.005493  -0.004585

 DISPLACEMENT STEP IN ANGSTROM

  NO.  ATOM        X             Y             Z

    1  C       -0.000233     -0.001372     -0.000129
    2  O       -0.001003      0.001272     -0.000672
    3  C       -0.000110     -0.001364     -0.003226
    4  H        0.001122     -0.003427      0.005884
    5  H       -0.000834      0.005747      0.000161
    6  H        0.001894      0.004074      0.002102
    7  H        0.003002     -0.002018      0.006111


 ACTIVE CARTESIAN DISPLACEMENT STEP

              1          2          3          4          5          6
          -0.000537  -0.003080  -0.000666  -0.002934   0.004431  -0.006016

              7          8          9         10         11         12
          -0.004981  -0.005395  -0.014275  -0.002957  -0.008911   0.004418

             13         14         15
          -0.011363   0.005493  -0.004585
 
 PREDICTED ENERGY CHANGE: -0.000043233
 
 INTERPOLATION DISTANCE: 3.7136761196


 COORDINATES OF OPTIMIZATION STEP 6 IN ANGSTROM

  NO.  ATOM        X              Y              Z        Z-ATOM   MASS   TYPE

    1  C         0.121176      -0.479748       0.068727       6    12.011  QM
    2  O         1.082034       0.271268      -0.125707       8    15.999  QM
    3  C        -1.229132       0.148764       0.019521       6    12.011  QM
    4  H        -0.704638       1.145366       0.190129       1     1.008  QM
    5  H        -1.651144       0.366239      -0.953653       1     1.008  QM
    6  H        -2.019580      -0.383230       0.576219       1     1.008  QM
    7  H         0.265963      -1.545795       0.389010       1     1.008  QM


 
 NEW SCF-ENERGY CALCULATED IN 12 CYCLES
 

 TOTAL ENERGY    =       -153.628208712

 ENERGY CHANGE =         -0.000070129
 ENERGY RATIO  =          1.622124559
 TRUST RADIUS  =          0.200000000
 
 BFGS DELTA*GAMMA: 0.425E-04
 
 BFGS DELTA*DE2*DELTA: 0.963E-04
 
 *** ENTERING OPTIMIZATION CYCLE: 7 ***
 

 PROJECTED CARTESIAN GRADIENTS IN A.U.

  NO.  ATOM        X             Y             Z

    1  C       -0.004169      0.002176      0.004686
    2  O       -0.002110      0.004625     -0.001103
    3  C       -0.006622     -0.007983     -0.000958
    4  H        0.044415      0.000390     -0.019449
    5  H        0.002590      0.013352      0.021687
    6  H       -0.001283     -0.010701     -0.012477
    7  H       -0.000063     -0.001424      0.001760


 ACTIVE CARTESIAN GRADIENTS

              1          2          3          4          5          6
          -0.005080   0.002464   0.007243  -0.005443   0.017782   0.007407

              7          8          9         10         11         12
          -0.026099  -0.007585   0.002171   0.030833   0.000249  -0.032900

             13         14         15
          -0.007517  -0.011678   0.002932


 FULL LOCAL GRADIENT

              1          2          3          4          5          6
          -0.058433   0.000610   0.000419   0.000906   0.001982   0.001304

              7          8          9         10         11         12
          -0.000328   0.005256   0.001620  -0.001994   0.000787  -0.001339

             13         14         15
          -0.001205  -0.001835  -0.000157


 TANGENTIAL LOCAL GRADIENTS IN A.U.

              1          2          3          4          5          6
           0.000610   0.000419   0.000906   0.001982   0.001304  -0.000328

              7          8          9         10         11         12
           0.005256   0.001620  -0.001994   0.000787  -0.001339  -0.001205

             13         14
          -0.001835  -0.000157

 COSANG =         0.872420891
 
 RMSQ FORCE :   0.0018630  MAXIMUM :   0.0003000  CONVERGED : NO
 MAX FORCE  :   0.0052560  MAXIMUM :   0.0004500  CONVERGED : NO
 RMSQ FORCE6:   0.0025707  MAXIMUM6:   0.0003000  CONVERGED : NO
 MAX FORCE6 :   0.0047833  MAXIMUM6:   0.0004500  CONVERGED : NO
 RMSQ DR    :   0.0064309  MAXIMUM :   0.0012000  CONVERGED : NO
 MAX DR     :   0.0142755  MAXIMUM :   0.0018000  CONVERGED : NO
 


 HESSIAN EIGENVALUES


                1           2           3           4           5           6
             0.05571     0.46353     0.98301     0.99999     1.00000     1.00000
 


                7           8           9          10          11          12
             1.00000     1.00000     1.00007     1.00071     1.00917     1.03324
 


               13          14
             1.09229     1.74366
 


 LAMBDA FOR LMQA STEP: 0.00

  |TANGENTIAL STEP| =   0.035051  |PARALLEL STEP| =   0.000165


 STEP IN NORMAL COORDINATES

              1          2          3          4          5          6
          -0.000796  -0.004286  -0.000978  -0.005241   0.002889  -0.009941

              7          8          9         10         11         12
          -0.003990  -0.012933  -0.020115  -0.000673  -0.012803   0.006427

             13         14         15
          -0.012891   0.009188  -0.005475

 DISPLACEMENT STEP IN ANGSTROM

  NO.  ATOM        X             Y             Z

    1  C       -0.000346     -0.001908     -0.000196
    2  O       -0.001819      0.001267     -0.001001
    3  C        0.000876     -0.003012     -0.004497
    4  H        0.001578     -0.003191      0.009030
    5  H       -0.001305      0.008982     -0.000466
    6  H        0.001293      0.005494      0.003284
    7  H        0.003851      0.000647      0.008340


 ACTIVE CARTESIAN DISPLACEMENT STEP

              1          2          3          4          5          6
          -0.000796  -0.004286  -0.000978  -0.005241   0.002889  -0.009941

              7          8          9         10         11         12
          -0.003990  -0.012933  -0.020115  -0.000673  -0.012803   0.006427

             13         14         15
          -0.012891   0.009188  -0.005475
 
 PREDICTED ENERGY CHANGE: -0.000050460
 
 INTERPOLATION DISTANCE: 3.7136761196


 COORDINATES OF OPTIMIZATION STEP 7 IN ANGSTROM

  NO.  ATOM        X              Y              Z        Z-ATOM   MASS   TYPE

    1  C         0.120830      -0.481656       0.068531       6    12.011  QM
    2  O         1.080215       0.272535      -0.126708       8    15.999  QM
    3  C        -1.228256       0.145753       0.015024       6    12.011  QM
    4  H        -0.703059       1.142175       0.199159       1     1.008  QM
    5  H        -1.652449       0.375221      -0.954120       1     1.008  QM
    6  H        -2.018287      -0.377736       0.579504       1     1.008  QM
    7  H         0.269814      -1.545148       0.397350       1     1.008  QM


 
 NEW SCF-ENERGY CALCULATED IN 12 CYCLES
 

 TOTAL ENERGY    =       -153.628283224

 ENERGY CHANGE =         -0.000074512
 ENERGY RATIO  =          1.476658510
 TRUST RADIUS  =          0.200000000
 
 BFGS DELTA*GAMMA: 0.723E-04
 
 BFGS DELTA*DE2*DELTA: 0.120E-03
 
 *** ENTERING OPTIMIZATION CYCLE: 8 ***
 

 PROJECTED CARTESIAN GRADIENTS IN A.U.

  NO.  ATOM        X             Y             Z

    1  C       -0.005955      0.001572      0.005093
    2  O       -0.001670      0.005487     -0.001271
    3  C       -0.005612     -0.009144     -0.002128
    4  H        0.044965      0.001752     -0.018006
    5  H        0.002550      0.013834      0.022180
    6  H       -0.001066     -0.009561     -0.011336
    7  H        0.000133     -0.001747      0.001991


 ACTIVE CARTESIAN GRADIENTS

              1          2          3          4          5          6
          -0.007257   0.001701   0.007766  -0.005857   0.018495   0.007895

              7          8          9         10         11         12
          -0.025916  -0.009379   0.000042   0.030826   0.001206  -0.031983

             13         14         15
          -0.007625  -0.011500   0.002418


 FULL LOCAL GRADIENT

              1          2          3          4          5          6
          -0.058709  -0.000923  -0.000602   0.001393   0.001185   0.001169

              7          8          9         10         11         12
           0.000939   0.003719  -0.000872  -0.003094   0.001556   0.000118

             13         14         15
          -0.001477  -0.001454  -0.000773


 TANGENTIAL LOCAL GRADIENTS IN A.U.

              1          2          3          4          5          6
          -0.000923  -0.000602   0.001393   0.001185   0.001169   0.000939

              7          8          9         10         11         12
           0.003719  -0.000872  -0.003094   0.001556   0.000118  -0.001477

             13         14
          -0.001454  -0.000773

 COSANG =         0.787061226
 
 RMSQ FORCE :   0.0016541  MAXIMUM :   0.0003000  CONVERGED : NO
 MAX FORCE  :   0.0037188  MAXIMUM :   0.0004500  CONVERGED : NO
 RMSQ FORCE6:   0.0009341  MAXIMUM6:   0.0003000  CONVERGED : NO
 MAX FORCE6 :   0.0015178  MAXIMUM6:   0.0004500  CONVERGED : NO
 RMSQ DR    :   0.0090503  MAXIMUM :   0.0012000  CONVERGED : NO
 MAX DR     :   0.0201146  MAXIMUM :   0.0018000  CONVERGED : NO
 


 HESSIAN EIGENVALUES


                1           2           3           4           5           6
             0.04634     0.38067     0.82740     0.99997     1.00000     1.00000
 


                7           8           9          10          11          12
             1.00000     1.00000     1.00037     1.00109     1.00485     1.03386
 


               13          14
             1.10942     1.79541
 


 LAMBDA FOR LMQA STEP: 0.00

  |TANGENTIAL STEP| =   0.018075  |PARALLEL STEP| =   0.000044


 STEP IN NORMAL COORDINATES

              1          2          3          4          5          6
           0.000067  -0.001427  -0.000790  -0.002393  -0.002204  -0.006828

              7          8          9         10         11         12
           0.000576  -0.009892  -0.008390   0.002634  -0.006801   0.002447

             13         14         15
          -0.003081   0.005263  -0.001371

 DISPLACEMENT STEP IN ANGSTROM

  NO.  ATOM        X             Y             Z

    1  C        0.000029     -0.000639     -0.000229
    2  O       -0.000906     -0.000090     -0.000558
    3  C        0.000829     -0.002146     -0.001689
    4  H        0.000414     -0.000457      0.004610
    5  H       -0.000460      0.004899     -0.000842
    6  H       -0.000750      0.001935      0.001319
    7  H        0.001446      0.003595      0.003758


 ACTIVE CARTESIAN DISPLACEMENT STEP

              1          2          3          4          5          6
           0.000067  -0.001427  -0.000790  -0.002393  -0.002204  -0.006828

              7          8          9         10         11         12
           0.000576  -0.009892  -0.008390   0.002634  -0.006801   0.002447

             13         14         15
          -0.003081   0.005263  -0.001371
 
 PREDICTED ENERGY CHANGE: -0.000027635
 
 INTERPOLATION DISTANCE: 3.7136761196


 COORDINATES OF OPTIMIZATION STEP 8 IN ANGSTROM

  NO.  ATOM        X              Y              Z        Z-ATOM   MASS   TYPE

    1  C         0.120860      -0.482295       0.068302       6    12.011  QM
    2  O         1.079309       0.272444      -0.127266       8    15.999  QM
    3  C        -1.227427       0.143607       0.013335       6    12.011  QM
    4  H        -0.702646       1.141718       0.203769       1     1.008  QM
    5  H        -1.652909       0.380119      -0.954962       1     1.008  QM
    6  H        -2.019038      -0.375801       0.580823       1     1.008  QM
    7  H         0.271259      -1.541553       0.401108       1     1.008  QM


 
 NEW SCF-ENERGY CALCULATED IN 12 CYCLES
 

 TOTAL ENERGY    =       -153.628325042

 ENERGY CHANGE =         -0.000041818
 ENERGY RATIO  =          1.513249482
 TRUST RADIUS  =          0.200000000
 
 BFGS DELTA*GAMMA: 0.320E-04
 
 BFGS DELTA*DE2*DELTA: 0.604E-04
 
 *** ENTERING OPTIMIZATION CYCLE: 9 ***
 

 PROJECTED CARTESIAN GRADIENTS IN A.U.

  NO.  ATOM        X             Y             Z

    1  C       -0.006146      0.001211      0.005189
    2  O       -0.002455      0.005506     -0.001192
    3  C       -0.004323     -0.009982     -0.002422
    4  H        0.045338      0.003121     -0.017344
    5  H        0.002158      0.014391      0.021473
    6  H       -0.001514     -0.009020     -0.010611
    7  H       -0.000059     -0.000150      0.001678


 ACTIVE CARTESIAN GRADIENTS

              1          2          3          4          5          6
          -0.007491   0.001267   0.007869  -0.007080   0.017989   0.008187

              7          8          9         10         11         12
          -0.024811  -0.011478  -0.000317   0.031810   0.001498  -0.031225

             13         14         15
          -0.006888  -0.010739   0.002530


 FULL LOCAL GRADIENT

              1          2          3          4          5          6
          -0.058680  -0.001436  -0.000585   0.000419   0.000205   0.001317

              7          8          9         10         11         12
           0.001740   0.001325  -0.001373  -0.002409   0.001745   0.001210

             13         14         15
          -0.000773  -0.000603  -0.000682


 TANGENTIAL LOCAL GRADIENTS IN A.U.

              1          2          3          4          5          6
          -0.001436  -0.000585   0.000419   0.000205   0.001317   0.001740

              7          8          9         10         11         12
           0.001325  -0.001373  -0.002409   0.001745   0.001210  -0.000773

             13         14
          -0.000603  -0.000682

 COSANG =         0.835201389
 
 RMSQ FORCE :   0.0012752  MAXIMUM :   0.0003000  CONVERGED : NO
 MAX FORCE  :   0.0024094  MAXIMUM :   0.0004500  CONVERGED : NO
 RMSQ FORCE6:   0.0007920  MAXIMUM6:   0.0003000  CONVERGED : NO
 MAX FORCE6 :   0.0024389  MAXIMUM6:   0.0004500  CONVERGED : NO
 RMSQ DR    :   0.0046669  MAXIMUM :   0.0012000  CONVERGED : NO
 MAX DR     :   0.0098921  MAXIMUM :   0.0018000  CONVERGED : NO
 


 HESSIAN EIGENVALUES


                1           2           3           4           5           6
             0.04440     0.26499     0.63376     0.99968     1.00000     1.00000
 


                7           8           9          10          11          12
             1.00000     1.00005     1.00039     1.00209     1.00504     1.05913
 


               13          14
             1.19273     1.69048
 


 LAMBDA FOR LMQA STEP: 0.00

  |TANGENTIAL STEP| =   0.014003  |PARALLEL STEP| =   0.000026


 STEP IN NORMAL COORDINATES

              1          2          3          4          5          6
           0.000877   0.000341  -0.001025   0.000104  -0.004889  -0.007082

              7          8          9         10         11         12
           0.002087  -0.007159  -0.002698   0.003839  -0.005445  -0.000355

             13         14         15
           0.000727   0.003451   0.000499

 DISPLACEMENT STEP IN ANGSTROM

  NO.  ATOM        X             Y             Z

    1  C        0.000381      0.000144     -0.000374
    2  O       -0.000117     -0.000871     -0.000492
    3  C        0.000188     -0.001424     -0.000150
    4  H       -0.000463     -0.000112      0.002575
    5  H        0.000208      0.003282     -0.000952
    6  H       -0.001803     -0.000184     -0.000146
    7  H        0.000558      0.004904      0.002293


 ACTIVE CARTESIAN DISPLACEMENT STEP

              1          2          3          4          5          6
           0.000877   0.000341  -0.001025   0.000104  -0.004889  -0.007082

              7          8          9         10         11         12
           0.002087  -0.007159  -0.002698   0.003839  -0.005445  -0.000355

             13         14         15
           0.000727   0.003451   0.000499
 
 PREDICTED ENERGY CHANGE: -0.000021928
 
 INTERPOLATION DISTANCE: 3.7136761196


 COORDINATES OF OPTIMIZATION STEP 9 IN ANGSTROM

  NO.  ATOM        X              Y              Z        Z-ATOM   MASS   TYPE

    1  C         0.121240      -0.482151       0.067927       6    12.011  QM
    2  O         1.079192       0.271573      -0.127759       8    15.999  QM
    3  C        -1.227239       0.142183       0.013185       6    12.011  QM
    4  H        -0.703109       1.141606       0.206344       1     1.008  QM
    5  H        -1.652701       0.383401      -0.955914       1     1.008  QM
    6  H        -2.020841      -0.375985       0.580678       1     1.008  QM
    7  H         0.271817      -1.536649       0.403401       1     1.008  QM


 
 NEW SCF-ENERGY CALCULATED IN 12 CYCLES
 

 TOTAL ENERGY    =       -153.628356210

 ENERGY CHANGE =         -0.000031168
 ENERGY RATIO  =          1.421361073
 TRUST RADIUS  =          0.200000000
 
 BFGS DELTA*GAMMA: 0.283E-04
 
 BFGS DELTA*DE2*DELTA: 0.469E-04
 
 *** ENTERING OPTIMIZATION CYCLE: 10 ***
 

 PROJECTED CARTESIAN GRADIENTS IN A.U.

  NO.  ATOM        X             Y             Z

    1  C       -0.005131      0.001143      0.004998
    2  O       -0.003761      0.004942     -0.000935
    3  C       -0.003503     -0.010367     -0.002166
    4  H        0.045482      0.003952     -0.017282
    5  H        0.001729      0.014841      0.020306
    6  H       -0.002079     -0.008772     -0.010279
    7  H       -0.000344      0.002131      0.001205


 ACTIVE CARTESIAN GRADIENTS

              1          2          3          4          5          6
          -0.006253   0.001214   0.007591  -0.008340   0.016859   0.008363

              7          8          9         10         11         12
          -0.023712  -0.013190   0.000349   0.032954   0.001134  -0.030677

             13         14         15
          -0.005897  -0.009896   0.002941


 FULL LOCAL GRADIENT

              1          2          3          4          5          6
          -0.058410  -0.001042   0.000129  -0.001182  -0.000436   0.001673

              7          8          9         10         11         12
           0.001749  -0.000910  -0.000730  -0.001039   0.001294   0.001844

             13         14         15
           0.000220   0.000256  -0.000247


 TANGENTIAL LOCAL GRADIENTS IN A.U.

              1          2          3          4          5          6
          -0.001042   0.000129  -0.001182  -0.000436   0.001673   0.001749

              7          8          9         10         11         12
          -0.000910  -0.000730  -0.001039   0.001294   0.001844   0.000220

             13         14
           0.000256  -0.000247

 COSANG =         0.661312202
 
 RMSQ FORCE :   0.0010770  MAXIMUM :   0.0003000  CONVERGED : NO
 MAX FORCE  :   0.0018439  MAXIMUM :   0.0004500  CONVERGED : NO
 RMSQ FORCE6:   0.0007568  MAXIMUM6:   0.0003000  CONVERGED : NO
 MAX FORCE6 :   0.0026626  MAXIMUM6:   0.0004500  CONVERGED : NO
 RMSQ DR    :   0.0036157  MAXIMUM :   0.0012000  CONVERGED : NO
 MAX DR     :   0.0071592  MAXIMUM :   0.0018000  CONVERGED : NO
 


 HESSIAN EIGENVALUES


                1           2           3           4           5           6
             0.04113     0.18405     0.54347     0.99844     1.00000     1.00000
 


                7           8           9          10          11          12
             1.00001     1.00015     1.00048     1.00248     1.00750     1.06622
 


               13          14
             1.24516     1.75868
 


 LAMBDA FOR LMQA STEP: 0.00

  |TANGENTIAL STEP| =   0.012364  |PARALLEL STEP| =   0.000021


 STEP IN NORMAL COORDINATES

              1          2          3          4          5          6
           0.000776   0.001208  -0.001058   0.002035  -0.004550  -0.007919

              7          8          9         10         11         12
           0.001320  -0.003356  -0.000996   0.002826  -0.005462  -0.002111

             13         14         15
           0.000212   0.002338   0.000599

 DISPLACEMENT STEP IN ANGSTROM

  NO.  ATOM        X             Y             Z

    1  C        0.000337      0.000532     -0.000415
    2  O        0.000623     -0.000950     -0.000616
    3  C       -0.000602     -0.000635      0.000403
    4  H       -0.000973     -0.001082      0.001753
    5  H        0.000645      0.002621     -0.000583
    6  H       -0.001785     -0.001231     -0.001108
    7  H        0.000548      0.003832      0.002431


 ACTIVE CARTESIAN DISPLACEMENT STEP

              1          2          3          4          5          6
           0.000776   0.001208  -0.001058   0.002035  -0.004550  -0.007919

              7          8          9         10         11         12
           0.001320  -0.003356  -0.000996   0.002826  -0.005462  -0.002111

             13         14         15
           0.000212   0.002338   0.000599
 
 PREDICTED ENERGY CHANGE: -0.000014221
 
 INTERPOLATION DISTANCE: 3.7136761196


 COORDINATES OF OPTIMIZATION STEP 10 IN ANGSTROM

  NO.  ATOM        X              Y              Z        Z-ATOM   MASS   TYPE

    1  C         0.121577      -0.481619       0.067513       6    12.011  QM
    2  O         1.079815       0.270623      -0.128375       8    15.999  QM
    3  C        -1.227841       0.141548       0.013588       6    12.011  QM
    4  H        -0.704082       1.140525       0.208097       1     1.008  QM
    5  H        -1.652055       0.386023      -0.956497       1     1.008  QM
    6  H        -2.022626      -0.377216       0.579569       1     1.008  QM
    7  H         0.272365      -1.532817       0.405832       1     1.008  QM


 
 NEW SCF-ENERGY CALCULATED IN 11 CYCLES
 

 TOTAL ENERGY    =       -153.628379875

 ENERGY CHANGE =         -0.000023665
 ENERGY RATIO  =          1.664160350
 TRUST RADIUS  =          0.200000000
 
 BFGS DELTA*GAMMA: 0.119E-04
 
 BFGS DELTA*DE2*DELTA: 0.308E-04
 
 *** ENTERING OPTIMIZATION CYCLE: 11 ***
 

 PROJECTED CARTESIAN GRADIENTS IN A.U.

  NO.  ATOM        X             Y             Z

    1  C       -0.004273      0.001195      0.004704
    2  O       -0.004365      0.004460     -0.000711
    3  C       -0.003458     -0.010314     -0.001751
    4  H        0.045364      0.003872     -0.017576
    5  H        0.001520      0.014971      0.019485
    6  H       -0.002386     -0.008725     -0.010246
    7  H       -0.000417      0.003587      0.000978


 ACTIVE CARTESIAN GRADIENTS

              1          2          3          4          5          6
          -0.005207   0.001300   0.007165  -0.008698   0.015974   0.008431

              7          8          9         10         11         12
          -0.023253  -0.013740   0.001158   0.033500   0.000426  -0.030487

             13         14         15
          -0.005289  -0.009399   0.003201


 FULL LOCAL GRADIENT

              1          2          3          4          5          6
          -0.058074  -0.000578   0.000569  -0.001996  -0.000523   0.001948

              7          8          9         10         11         12
           0.001244  -0.001849   0.000087  -0.000079   0.000498   0.001897

             13         14         15
           0.000807   0.000736   0.000041


 TANGENTIAL LOCAL GRADIENTS IN A.U.

              1          2          3          4          5          6
          -0.000578   0.000569  -0.001996  -0.000523   0.001948   0.001244

              7          8          9         10         11         12
          -0.001849   0.000087  -0.000079   0.000498   0.001897   0.000807

             13         14
           0.000736   0.000041

 COSANG =         0.854286458
 
 RMSQ FORCE :   0.0011568  MAXIMUM :   0.0003000  CONVERGED : NO
 MAX FORCE  :   0.0019959  MAXIMUM :   0.0004500  CONVERGED : NO
 RMSQ FORCE6:   0.0005282  MAXIMUM6:   0.0003000  CONVERGED : NO
 MAX FORCE6 :   0.0020891  MAXIMUM6:   0.0004500  CONVERGED : NO
 RMSQ DR    :   0.0031924  MAXIMUM :   0.0012000  CONVERGED : NO
 MAX DR     :   0.0079187  MAXIMUM :   0.0018000  CONVERGED : NO
 


 HESSIAN EIGENVALUES


                1           2           3           4           5           6
             0.03128     0.11363     0.46389     0.96278     0.99998     1.00000
 


                7           8           9          10          11          12
             1.00005     1.00032     1.00102     1.00248     1.00580     1.04401
 


               13          14
             1.15984     1.92623
 


 LAMBDA FOR LMQA STEP: 0.00

  |TANGENTIAL STEP| =   0.027655  |PARALLEL STEP| =   0.000103


 STEP IN NORMAL COORDINATES

              1          2          3          4          5          6
           0.001089   0.003032  -0.001913   0.005473  -0.008067  -0.019450

              7          8          9         10         11         12
           0.001137  -0.004457  -0.004168   0.004262  -0.012659  -0.005496

             13         14         15
          -0.002745   0.004758   0.000336

 DISPLACEMENT STEP IN ANGSTROM

  NO.  ATOM        X             Y             Z

    1  C        0.000473      0.001344     -0.000777
    2  O        0.001852     -0.001804     -0.001712
    3  C       -0.001930     -0.000945      0.000527
    4  H       -0.002385     -0.003687      0.004442
    5  H        0.001714      0.006174     -0.000522
    6  H       -0.003388     -0.002946     -0.002976
    7  H        0.001706      0.006269      0.006742


 ACTIVE CARTESIAN DISPLACEMENT STEP

              1          2          3          4          5          6
           0.001089   0.003032  -0.001913   0.005473  -0.008067  -0.019450

              7          8          9         10         11         12
           0.001137  -0.004457  -0.004168   0.004262  -0.012659  -0.005496

             13         14         15
          -0.002745   0.004758   0.000336
 
 PREDICTED ENERGY CHANGE: -0.000022036
 
 INTERPOLATION DISTANCE: 3.7136761196


 COORDINATES OF OPTIMIZATION STEP 11 IN ANGSTROM

  NO.  ATOM        X              Y              Z        Z-ATOM   MASS   TYPE

    1  C         0.122050      -0.480275       0.066736       6    12.011  QM
    2  O         1.081667       0.268819      -0.130087       8    15.999  QM
    3  C        -1.229771       0.140603       0.014115       6    12.011  QM
    4  H        -0.706466       1.136837       0.212539       1     1.008  QM
    5  H        -1.650341       0.392197      -0.957020       1     1.008  QM
    6  H        -2.026014      -0.380162       0.576593       1     1.008  QM
    7  H         0.274071      -1.526548       0.412574       1     1.008  QM


 
 NEW SCF-ENERGY CALCULATED IN 12 CYCLES
 

 TOTAL ENERGY    =       -153.628416116

 ENERGY CHANGE =         -0.000036240
 ENERGY RATIO  =          1.644603206
 TRUST RADIUS  =          0.200000000
 
 BFGS DELTA*GAMMA: 0.275E-04
 
 BFGS DELTA*DE2*DELTA: 0.561E-04
 
 *** ENTERING OPTIMIZATION CYCLE: 12 ***
 

 PROJECTED CARTESIAN GRADIENTS IN A.U.

  NO.  ATOM        X             Y             Z

    1  C       -0.003478      0.001514      0.004109
    2  O       -0.004486      0.003802     -0.000371
    3  C       -0.003902     -0.010049     -0.001069
    4  H        0.044925      0.002982     -0.018241
    5  H        0.001371      0.014912      0.018572
    6  H       -0.002726     -0.008725     -0.010244
    7  H       -0.000222      0.005145      0.000897


 ACTIVE CARTESIAN GRADIENTS

              1          2          3          4          5          6
          -0.004237   0.001699   0.006310  -0.008408   0.014801   0.008537

              7          8          9         10         11         12
          -0.022973  -0.013744   0.002289   0.033816  -0.000990  -0.030470

             13         14         15
          -0.004609  -0.008833   0.003286


 FULL LOCAL GRADIENT

              1          2          3          4          5          6
          -0.057459   0.000169   0.000590  -0.002366  -0.000346   0.002292

              7          8          9         10         11         12
           0.000168  -0.002378   0.001191   0.001029  -0.001119   0.001507

             13         14         15
           0.001393   0.001276   0.000165


 TANGENTIAL LOCAL GRADIENTS IN A.U.

              1          2          3          4          5          6
           0.000169   0.000590  -0.002366  -0.000346   0.002292   0.000168

              7          8          9         10         11         12
          -0.002378   0.001191   0.001029  -0.001119   0.001507   0.001393

             13         14
           0.001276   0.000165

 COSANG =         0.833049727
 
 RMSQ FORCE :   0.0013790  MAXIMUM :   0.0003000  CONVERGED : NO
 MAX FORCE  :   0.0023782  MAXIMUM :   0.0004500  CONVERGED : NO
 RMSQ FORCE6:   0.0003037  MAXIMUM6:   0.0003000  CONVERGED : NO
 MAX FORCE6 :   0.0014500  MAXIMUM6:   0.0004500  CONVERGED : NO
 RMSQ DR    :   0.0071406  MAXIMUM :   0.0012000  CONVERGED : NO
 MAX DR     :   0.0194500  MAXIMUM :   0.0018000  CONVERGED : NO
 


 HESSIAN EIGENVALUES


                1           2           3           4           5           6
             0.02012     0.09831     0.42575     0.87992     0.99995     1.00000
 


                7           8           9          10          11          12
             1.00004     1.00040     1.00126     1.00254     1.00873     1.05648
 


               13          14
             1.18697     1.94369
 


 LAMBDA FOR LMQA STEP: 0.00

  |TANGENTIAL STEP| =   0.024198  |PARALLEL STEP| =   0.000079


 STEP IN NORMAL COORDINATES

              1          2          3          4          5          6
           0.000542   0.003095  -0.000670   0.005594  -0.005289  -0.018438

              7          8          9         10         11         12
          -0.000059  -0.000851  -0.004528   0.001961  -0.009542  -0.005736

             13         14         15
          -0.004358   0.002823   0.000062

 DISPLACEMENT STEP IN ANGSTROM

  NO.  ATOM        X             Y             Z

    1  C        0.000236      0.001378     -0.000342
    2  O        0.001995     -0.001346     -0.001860
    3  C       -0.002081     -0.000320      0.000266
    4  H       -0.002432     -0.003558      0.004116
    5  H        0.001912      0.005095      0.000458
    6  H       -0.002462     -0.003138     -0.003407
    7  H        0.001408      0.003312      0.006506


 ACTIVE CARTESIAN DISPLACEMENT STEP

              1          2          3          4          5          6
           0.000542   0.003095  -0.000670   0.005594  -0.005289  -0.018438

              7          8          9         10         11         12
          -0.000059  -0.000851  -0.004528   0.001961  -0.009542  -0.005736

             13         14         15
          -0.004358   0.002823   0.000062
 
 PREDICTED ENERGY CHANGE: -0.000015413
 
 INTERPOLATION DISTANCE: 3.7136761196


 COORDINATES OF OPTIMIZATION STEP 12 IN ANGSTROM

  NO.  ATOM        X              Y              Z        Z-ATOM   MASS   TYPE

    1  C         0.122286      -0.478897       0.066394       6    12.011  QM
    2  O         1.083662       0.267473      -0.131947       8    15.999  QM
    3  C        -1.231852       0.140283       0.014381       6    12.011  QM
    4  H        -0.708898       1.133279       0.216655       1     1.008  QM
    5  H        -1.648429       0.397292      -0.956561       1     1.008  QM
    6  H        -2.028476      -0.383300       0.573186       1     1.008  QM
    7  H         0.275478      -1.523235       0.419081       1     1.008  QM


 
 NEW SCF-ENERGY CALCULATED IN 12 CYCLES
 

 TOTAL ENERGY    =       -153.628443113

 ENERGY CHANGE =         -0.000026997
 ENERGY RATIO  =          1.751594122
 TRUST RADIUS  =          0.200000000
 
 BFGS DELTA*GAMMA: 0.168E-04
 
 BFGS DELTA*DE2*DELTA: 0.401E-04
 
 *** ENTERING OPTIMIZATION CYCLE: 13 ***
 

 PROJECTED CARTESIAN GRADIENTS IN A.U.

  NO.  ATOM        X             Y             Z

    1  C       -0.003346      0.002086      0.003668
    2  O       -0.003763      0.003431     -0.000200
    3  C       -0.004918     -0.009663     -0.000788
    4  H        0.044478      0.001786     -0.018773
    5  H        0.001572      0.014528      0.018784
    6  H       -0.002721     -0.008855     -0.010314
    7  H        0.000193      0.005029      0.001159


 ACTIVE CARTESIAN GRADIENTS

              1          2          3          4          5          6
          -0.004075   0.002379   0.005706  -0.007311   0.014442   0.008595

              7          8          9         10         11         12
          -0.023498  -0.012730   0.002536   0.033369  -0.001881  -0.030893

             13         14         15
          -0.004535  -0.008947   0.002988


 FULL LOCAL GRADIENT

              1          2          3          4          5          6
          -0.057170   0.000900   0.000136  -0.001650   0.000218   0.002390

              7          8          9         10         11         12
          -0.000889  -0.001517   0.001387   0.001116  -0.002157   0.000689

             13         14         15
           0.001368   0.001155  -0.000117


 TANGENTIAL LOCAL GRADIENTS IN A.U.

              1          2          3          4          5          6
           0.000900   0.000136  -0.001650   0.000218   0.002390  -0.000889

              7          8          9         10         11         12
          -0.001517   0.001387   0.001116  -0.002157   0.000689   0.001368

             13         14
           0.001155  -0.000117

 COSANG =         0.895901543
 
 RMSQ FORCE :   0.0013072  MAXIMUM :   0.0003000  CONVERGED : NO
 MAX FORCE  :   0.0023904  MAXIMUM :   0.0004500  CONVERGED : NO
 RMSQ FORCE6:   0.0002011  MAXIMUM6:   0.0003000  CONVERGED :YES
 MAX FORCE6 :   0.0006663  MAXIMUM6:   0.0004500  CONVERGED : NO
 RMSQ DR    :   0.0062479  MAXIMUM :   0.0012000  CONVERGED : NO
 MAX DR     :   0.0184381  MAXIMUM :   0.0018000  CONVERGED : NO
 


 HESSIAN EIGENVALUES


                1           2           3           4           5           6
             0.01345     0.09623     0.36264     0.68684     0.99948     1.00000
 


                7           8           9          10          11          12
             1.00009     1.00030     1.00117     1.00249     1.01532     1.07357
 


               13          14
             1.24221     1.74740
 


 LAMBDA FOR LMQA STEP: 0.00

  |TANGENTIAL STEP| =   0.022338  |PARALLEL STEP| =   0.000067


 STEP IN NORMAL COORDINATES

              1          2          3          4          5          6
          -0.000155   0.002488   0.001239   0.004794  -0.002454  -0.018261

              7          8          9         10         11         12
          -0.000382   0.001627  -0.005114   0.000023  -0.005586  -0.005532

             13         14         15
          -0.006074   0.001012   0.000337

 DISPLACEMENT STEP IN ANGSTROM

  NO.  ATOM        X             Y             Z

    1  C       -0.000067      0.001113      0.000351
    2  O        0.001819     -0.000738     -0.002194
    3  C       -0.001679      0.000102     -0.000088
    4  H       -0.002505     -0.002768      0.004271
    5  H        0.002075      0.004264      0.001281
    6  H       -0.001556     -0.003309     -0.004040
    7  H        0.000769      0.000559      0.006321


 ACTIVE CARTESIAN DISPLACEMENT STEP

              1          2          3          4          5          6
          -0.000155   0.002488   0.001239   0.004794  -0.002454  -0.018261

              7          8          9         10         11         12
          -0.000382   0.001627  -0.005114   0.000023  -0.005586  -0.005532

             13         14         15
          -0.006074   0.001012   0.000337
 
 PREDICTED ENERGY CHANGE: -0.000016486
 
 INTERPOLATION DISTANCE: 3.7136761196


 COORDINATES OF OPTIMIZATION STEP 13 IN ANGSTROM

  NO.  ATOM        X              Y              Z        Z-ATOM   MASS   TYPE

    1  C         0.122219      -0.477784       0.066745       6    12.011  QM
    2  O         1.085480       0.266734      -0.134141       8    15.999  QM
    3  C        -1.233532       0.140386       0.014293       6    12.011  QM
    4  H        -0.711403       1.130511       0.220926       1     1.008  QM
    5  H        -1.646354       0.401556      -0.955280       1     1.008  QM
    6  H        -2.030031      -0.386609       0.569146       1     1.008  QM
    7  H         0.276248      -1.522677       0.425402       1     1.008  QM


 
 NEW SCF-ENERGY CALCULATED IN 13 CYCLES
 

 TOTAL ENERGY    =       -153.628469264

 ENERGY CHANGE =         -0.000026151
 ENERGY RATIO  =          1.586298204
 TRUST RADIUS  =          0.200000000
 
 BFGS DELTA*GAMMA: 0.215E-04
 
 BFGS DELTA*DE2*DELTA: 0.408E-04
 
 *** ENTERING OPTIMIZATION CYCLE: 14 ***
 

 PROJECTED CARTESIAN GRADIENTS IN A.U.

  NO.  ATOM        X             Y             Z

    1  C       -0.004271      0.002408      0.003577
    2  O       -0.002201      0.003661     -0.000292
    3  C       -0.005994     -0.009267     -0.000973
    4  H        0.044063      0.000658     -0.019032
    5  H        0.001952      0.013945      0.019943
    6  H       -0.002498     -0.009086     -0.010387
    7  H        0.000687      0.003576      0.001650


 ACTIVE CARTESIAN GRADIENTS

              1          2          3          4          5          6
          -0.005199   0.002737   0.005583  -0.005637   0.014886   0.008612

              7          8          9         10         11         12
          -0.024373  -0.011109   0.001888   0.032413  -0.002093  -0.031614

             13         14         15
          -0.004951  -0.009577   0.002409


 FULL LOCAL GRADIENT

              1          2          3          4          5          6
          -0.057214   0.000901  -0.000840   0.000159   0.000831   0.002137

              7          8          9         10         11         12
          -0.001476   0.000252   0.000660   0.000410  -0.002452  -0.000344

             13         14         15
           0.000852   0.000545  -0.000694


 TANGENTIAL LOCAL GRADIENTS IN A.U.

              1          2          3          4          5          6
           0.000901  -0.000840   0.000159   0.000831   0.002137  -0.001476

              7          8          9         10         11         12
           0.000252   0.000660   0.000410  -0.002452  -0.000344   0.000852

             13         14
           0.000545  -0.000694

 COSANG =         0.735520594
 
 *** CONVERGED BY RMSQ FORCE AND MAX FORCE DESVIATION ***
 *** AFTER 13 OPTIMIZATION CYCLES ***
 
 
 RMSQ FORCE :   0.0011110  MAXIMUM :   0.0003000  CONVERGED : NO
 MAX FORCE  :   0.0024517  MAXIMUM :   0.0004500  CONVERGED : NO
 RMSQ FORCE6:   0.0001677  MAXIMUM6:   0.0003000  CONVERGED :YES
 MAX FORCE6 :   0.0003430  MAXIMUM6:   0.0004500  CONVERGED :YES
 RMSQ DR    :   0.0057677  MAXIMUM :   0.0012000  CONVERGED : NO
 MAX DR     :   0.0182613  MAXIMUM :   0.0018000  CONVERGED : NO
 
 
 *** THE GEOMETRY IS OPTIMIZED ***
 
 
 INTERPOLATION DISTANCE: 3.7136761196


 RELAXED PRODUCT COORDINATES OF SADDLE STEP 3 IN ANGSTROM

  NO.  ATOM        X              Y              Z        Z-ATOM   MASS   TYPE

    1  C         0.122219      -0.477784       0.066745       6    12.011  QM
    2  O         1.085480       0.266734      -0.134141       8    15.999  QM
    3  C        -1.233532       0.140386       0.014293       6    12.011  QM
    4  H        -0.711403       1.130511       0.220926       1     1.008  QM
    5  H        -1.646354       0.401556      -0.955280       1     1.008  QM
    6  H        -2.030031      -0.386609       0.569146       1     1.008  QM
    7  H         0.276248      -1.522677       0.425402       1     1.008  QM


 NUMBER OF CONSTRAINED OPTIMIZATION CYCLES: 13
 
 RELAXED PRODUCT ENERGY = -153.628469264488
 
 ANGLE BETWEEN SUCCESSIVE SADDLE GRADIENTS: 95.205
 
 RMSQ FORCE :   0.0132453  MAXIMUM :   0.0003000  CONVERGED :NO 
 MAX FORCE  :   0.0397220  MAXIMUM :   0.0004500  CONVERGED :NO 

 
 *** RELAXING OF REACTANT STRUCTURE ***


 UNRELAXED COORDINATES OF SADDLE STEP 4 IN ANGSTROM

  NO.  ATOM        X              Y              Z        Z-ATOM   MASS   TYPE

    1  C        -0.007878      -0.430967       0.094211       6    12.011  QM
    2  O         1.130054       0.321464      -0.066383       8    15.999  QM
    3  C        -1.285224      -0.005290      -0.003286       6    12.011  QM
    4  H         0.863046       1.241409      -0.268528       1     1.008  QM
    5  H        -1.539046       1.037164      -0.232107       1     1.008  QM
    6  H        -2.105429      -0.711272       0.148249       1     1.008  QM
    7  H         0.252761      -1.471403       0.322615       1     1.008  QM


 UNRELAXED SCF-ENERGY CALCULATED IN 12 CYCLES
 
 UNRELAXED TOTAL SADDLE ENERGY = -153.640720844587
 


 RELAXED REACTANT COORDINATES OF SADDLE STEP 4 IN ANGSTROM

  NO.  ATOM        X              Y              Z        Z-ATOM   MASS   TYPE

    1  C        -0.007878      -0.430967       0.094211       6    12.011  QM
    2  O         1.130054       0.321464      -0.066383       8    15.999  QM
    3  C        -1.285224      -0.005290      -0.003286       6    12.011  QM
    4  H         0.863046       1.241409      -0.268528       1     1.008  QM
    5  H        -1.539046       1.037164      -0.232107       1     1.008  QM
    6  H        -2.105429      -0.711272       0.148249       1     1.008  QM
    7  H         0.252761      -1.471403       0.322615       1     1.008  QM


 NUMBER OF CONSTRAINED OPTIMIZATION CYCLES: -1
 
 RELAXED REACTANT ENERGY = -153.640720844587
 
 ANGLE BETWEEN SUCCESSIVE SADDLE GRADIENTS: 95.205
 
 RMSQ FORCE :   0.0132453  MAXIMUM :   0.0003000  CONVERGED :NO 
 MAX FORCE  :   0.0397220  MAXIMUM :   0.0004500  CONVERGED :NO 


 UNRELAXED COORDINATES OF SADDLE STEP 5 IN ANGSTROM

  NO.  ATOM        X              Y              Z        Z-ATOM   MASS   TYPE

    1  C         0.005132      -0.435649       0.091464       6    12.011  QM
    2  O         1.125597       0.315991      -0.073159       8    15.999  QM
    3  C        -1.280055       0.009278      -0.001528       6    12.011  QM
    4  H         0.705601       1.230319      -0.219583       1     1.008  QM
    5  H        -1.549777       0.973603      -0.304424       1     1.008  QM
    6  H        -2.097889      -0.678806       0.190339       1     1.008  QM
    7  H         0.255110      -1.476530       0.332894       1     1.008  QM


 UNRELAXED SCF-ENERGY CALCULATED IN 12 CYCLES
 
 UNRELAXED TOTAL SADDLE ENERGY = -153.635136321451
 
 
 
 
 ***************************************
 *** MOLECULAR GEOMETRY OPTIMIZATION ***
 ***************************************
 
 INTERPOLATION DISTANCE: 3.3389803550
 
 *** ACTIVE DEGREES OF FREEDOM: 15 ***
 
 *** ENTERING OPTIMIZATION CYCLE: 1 ***
 

 PROJECTED CARTESIAN GRADIENTS IN A.U.

  NO.  ATOM        X             Y             Z

    1  C        0.022956      0.008647     -0.003010
    2  O        0.004812     -0.018667      0.004097
    3  C       -0.023325      0.020374     -0.004327
    4  H       -0.030573      0.022395     -0.002584
    5  H        0.000963     -0.044636      0.010403
    6  H        0.004941     -0.004368      0.001792
    7  H        0.006771      0.000800     -0.000603


 ACTIVE CARTESIAN GRADIENTS

              1          2          3          4          5          6
           0.027726   0.010245  -0.003429   0.020173  -0.036828   0.004533

              7          8          9         10         11         12
          -0.003990   0.032157  -0.007444  -0.014659   0.021783  -0.000113

             13         14         15
           0.006825  -0.033232   0.000045


 FULL LOCAL GRADIENT

              1          2          3          4          5          6
          -0.035541  -0.017644  -0.016177  -0.006448   0.006031  -0.021694

              7          8          9         10         11         12
           0.031377  -0.018638   0.007771  -0.017000  -0.021501   0.018015

             13         14         15
          -0.008679   0.026197  -0.000726


 TANGENTIAL LOCAL GRADIENTS IN A.U.

              1          2          3          4          5          6
          -0.017644  -0.016177  -0.006448   0.006031  -0.021694   0.031377

              7          8          9         10         11         12
          -0.018638   0.007771  -0.017000  -0.021501   0.018015  -0.008679

             13         14
           0.026197  -0.000726
 
 RMSQ FORCE :   0.0176308  MAXIMUM :   0.0003000  CONVERGED : NO
 MAX FORCE  :   0.0313767  MAXIMUM :   0.0004500  CONVERGED : NO
 RMSQ FORCE6:   4.9823692  MAXIMUM6:   0.0003000  CONVERGED : NO
 MAX FORCE6 :   4.9686233  MAXIMUM6:   0.0004500  CONVERGED : NO
 


 HESSIAN EIGENVALUES


                1           2           3           4           5           6
             1.00000     1.00000     1.00000     1.00000     1.00000     1.00000
 


                7           8           9          10          11          12
             1.00000     1.00000     1.00000     1.00000     1.00000     1.00000
 


               13          14
             1.00000     1.00000
 


 LAMBDA FOR LMQA STEP: 0.00

  |TANGENTIAL STEP| =   0.065968  |PARALLEL STEP| =   0.000652


 STEP IN NORMAL COORDINATES

              1          2          3          4          5          6
          -0.023876  -0.011376  -0.001473  -0.015759   0.028532  -0.009364

              7          8          9         10         11         12
           0.017074  -0.023569   0.007627  -0.008012  -0.021536   0.018364

             13         14         15
          -0.009057   0.025446  -0.000739

 DISPLACEMENT STEP IN ANGSTROM

  NO.  ATOM        X             Y             Z

    1  C       -0.010461     -0.005083     -0.000129
    2  O       -0.001593      0.008487     -0.001985
    3  C        0.013731     -0.007670      0.002895
    4  H        0.001448     -0.012870      0.007281
    5  H       -0.001017      0.018291     -0.011472
    6  H       -0.001828      0.006045      0.002686
    7  H       -0.003547     -0.001254     -0.000135


 ACTIVE CARTESIAN DISPLACEMENT STEP

              1          2          3          4          5          6
          -0.023876  -0.011376  -0.001473  -0.015759   0.028532  -0.009364

              7          8          9         10         11         12
           0.017074  -0.023569   0.007627  -0.008012  -0.021536   0.018364

             13         14         15
          -0.009057   0.025446  -0.000739
 
 PREDICTED ENERGY CHANGE: -0.002152537
 
 INTERPOLATION DISTANCE: 3.3389803550
 
 *** SCFTOL TIGHTEN TO 0.100E-06 ***
 
 *** CDFTOL TIGHTEN TO 0.750E-04 ***


 COORDINATES OF OPTIMIZATION STEP 1 IN ANGSTROM

  NO.  ATOM        X              Y              Z        Z-ATOM   MASS   TYPE

    1  C        -0.005329      -0.440732       0.091335       6    12.011  QM
    2  O         1.124004       0.324478      -0.075144       8    15.999  QM
    3  C        -1.266324       0.001608       0.001367       6    12.011  QM
    4  H         0.707049       1.217449      -0.212302       1     1.008  QM
    5  H        -1.550794       0.991894      -0.315896       1     1.008  QM
    6  H        -2.099717      -0.672761       0.193025       1     1.008  QM
    7  H         0.251563      -1.477784       0.332759       1     1.008  QM


 
 NEW SCF-ENERGY CALCULATED IN 10 CYCLES
 

 TOTAL ENERGY    =       -153.637644912

 ENERGY CHANGE =         -0.002508590
 ENERGY RATIO  =          1.165410799
 TRUST RADIUS  =          0.200000000
 
 BFGS DELTA*GAMMA: 0.364E-02
 
 BFGS DELTA*DE2*DELTA: 0.435E-02
 
 *** ENTERING OPTIMIZATION CYCLE: 2 ***
 

 PROJECTED CARTESIAN GRADIENTS IN A.U.

  NO.  ATOM        X             Y             Z

    1  C       -0.011043      0.009340     -0.003689
    2  O        0.007620     -0.007084      0.002059
    3  C        0.008477      0.001870      0.000907
    4  H       -0.021018      0.006040     -0.000239
    5  H       -0.004206     -0.018011      0.001560
    6  H        0.001188      0.000052      0.000687
    7  H        0.002539      0.001444     -0.000608


 ACTIVE CARTESIAN GRADIENTS

              1          2          3          4          5          6
          -0.013350   0.011051  -0.004374   0.004469  -0.015885   0.001935

              7          8          9         10         11         12
           0.013445   0.010610  -0.000682  -0.011369   0.004722   0.002554

             13         14         15
           0.000379  -0.014044  -0.000533


 FULL LOCAL GRADIENT

              1          2          3          4          5          6
          -0.021786  -0.007553   0.014654  -0.007640   0.013000  -0.005400

              7          8          9         10         11         12
          -0.003543  -0.002775   0.000775  -0.006221  -0.004392   0.008483

             13         14         15
          -0.001539   0.009429   0.000121


 TANGENTIAL LOCAL GRADIENTS IN A.U.

              1          2          3          4          5          6
          -0.007553   0.014654  -0.007640   0.013000  -0.005400  -0.003543

              7          8          9         10         11         12
          -0.002775   0.000775  -0.006221  -0.004392   0.008483  -0.001539

             13         14
           0.009429   0.000121

 COSANG =         0.382774618
 
 RMSQ FORCE :   0.0074183  MAXIMUM :   0.0003000  CONVERGED : NO
 MAX FORCE  :   0.0146543  MAXIMUM :   0.0004500  CONVERGED : NO
 RMSQ FORCE6:   4.4655032  MAXIMUM6:   0.0003000  CONVERGED : NO
 MAX FORCE6 :   4.4590350  MAXIMUM6:   0.0004500  CONVERGED : NO
 RMSQ DR    :   0.0170338  MAXIMUM :   0.0012000  CONVERGED : NO
 MAX DR     :   0.0285318  MAXIMUM :   0.0018000  CONVERGED : NO
 


 HESSIAN EIGENVALUES


                1           2           3           4           5           6
             0.57725     1.00000     1.00000     1.00000     1.00000     1.00000
 


                7           8           9          10          11          12
             1.00000     1.00000     1.00000     1.00000     1.00000     1.00000
 


               13          14
             1.00000     1.43809
 


 LAMBDA FOR LMQA STEP: 0.00

  |TANGENTIAL STEP| =   0.040715  |PARALLEL STEP| =   0.000248


 STEP IN NORMAL COORDINATES

              1          2          3          4          5          6
           0.013540  -0.016401   0.001293  -0.005504   0.018946  -0.007802

              7          8          9         10         11         12
          -0.002762  -0.011364   0.002542  -0.004618  -0.010051   0.014141

             13         14         15
          -0.004011   0.016492  -0.000045

 DISPLACEMENT STEP IN ANGSTROM

  NO.  ATOM        X             Y             Z

    1  C        0.005927     -0.007338      0.001035
    2  O       -0.004449      0.005256     -0.001593
    3  C       -0.001359     -0.000527      0.000507
    4  H        0.002821     -0.007285      0.006026
    5  H        0.002024      0.011335     -0.007724
    6  H       -0.000560      0.003958      0.002757
    7  H       -0.002329     -0.001800     -0.000036


 ACTIVE CARTESIAN DISPLACEMENT STEP

              1          2          3          4          5          6
           0.013540  -0.016401   0.001293  -0.005504   0.018946  -0.007802

              7          8          9         10         11         12
          -0.002762  -0.011364   0.002542  -0.004618  -0.010051   0.014141

             13         14         15
          -0.004011   0.016492  -0.000045
 
 PREDICTED ENERGY CHANGE: -0.000527736
 
 INTERPOLATION DISTANCE: 3.3389803550


 COORDINATES OF OPTIMIZATION STEP 2 IN ANGSTROM

  NO.  ATOM        X              Y              Z        Z-ATOM   MASS   TYPE

    1  C         0.000599      -0.448070       0.092370       6    12.011  QM
    2  O         1.119555       0.329734      -0.076737       8    15.999  QM
    3  C        -1.267683       0.001080       0.001874       6    12.011  QM
    4  H         0.709870       1.210164      -0.206276       1     1.008  QM
    5  H        -1.548770       1.003229      -0.323620       1     1.008  QM
    6  H        -2.100276      -0.668803       0.195781       1     1.008  QM
    7  H         0.249234      -1.479584       0.332723       1     1.008  QM


 
 NEW SCF-ENERGY CALCULATED IN 12 CYCLES
 

 TOTAL ENERGY    =       -153.638233901

 ENERGY CHANGE =         -0.000588989
 ENERGY RATIO  =          1.116067500
 TRUST RADIUS  =          0.200000000
 
 BFGS DELTA*GAMMA: 0.945E-03
 
 BFGS DELTA*DE2*DELTA: 0.106E-02
 
 *** ENTERING OPTIMIZATION CYCLE: 3 ***
 

 PROJECTED CARTESIAN GRADIENTS IN A.U.

  NO.  ATOM        X             Y             Z

    1  C       -0.000014     -0.001717     -0.001511
    2  O        0.002846     -0.000176      0.000858
    3  C        0.001515      0.003230      0.001102
    4  H       -0.012460     -0.006201      0.001517
    5  H       -0.004588     -0.007608     -0.001820
    6  H        0.002209      0.004119     -0.000253
    7  H       -0.001681      0.005168     -0.001451


 ACTIVE CARTESIAN GRADIENTS

              1          2          3          4          5          6
          -0.000017  -0.002030  -0.002448   0.004047  -0.003623   0.000781

              7          8          9         10         11         12
           0.007880   0.004806   0.001419  -0.008440  -0.007321   0.004177

             13         14         15
          -0.000935  -0.008996   0.002884


 FULL LOCAL GRADIENT

              1          2          3          4          5          6
          -0.014934   0.001991   0.001251  -0.002004  -0.000656  -0.002718

              7          8          9         10         11         12
          -0.002110  -0.000328  -0.001382  -0.001940   0.007574   0.002986

             13         14         15
           0.000146   0.005733  -0.003168


 TANGENTIAL LOCAL GRADIENTS IN A.U.

              1          2          3          4          5          6
           0.001991   0.001251  -0.002004  -0.000656  -0.002718  -0.002110

              7          8          9         10         11         12
          -0.000328  -0.001382  -0.001940   0.007574   0.002986   0.000146

             13         14
           0.005733  -0.003168

 COSANG =         0.276185576
 
 RMSQ FORCE :   0.0031260  MAXIMUM :   0.0003000  CONVERGED : NO
 MAX FORCE  :   0.0075741  MAXIMUM :   0.0004500  CONVERGED : NO
 RMSQ FORCE6:   3.8705679  MAXIMUM6:   0.0003000  CONVERGED : NO
 MAX FORCE6 :   3.8671325  MAXIMUM6:   0.0004500  CONVERGED : NO
 RMSQ DR    :   0.0105127  MAXIMUM :   0.0012000  CONVERGED : NO
 MAX DR     :   0.0189457  MAXIMUM :   0.0018000  CONVERGED : NO
 


 HESSIAN EIGENVALUES


                1           2           3           4           5           6
             0.43513     0.99992     1.00000     1.00000     1.00000     1.00000
 


                7           8           9          10          11          12
             1.00000     1.00000     1.00000     1.00000     1.00000     1.00000
 


               13          14
             1.14950     1.46427
 


 LAMBDA FOR LMQA STEP: 0.00

  |TANGENTIAL STEP| =   0.016371  |PARALLEL STEP| =   0.000040


 STEP IN NORMAL COORDINATES

              1          2          3          4          5          6
           0.003319  -0.000978   0.000609  -0.003653   0.003686  -0.004494

              7          8          9         10         11         12
          -0.002747  -0.003615  -0.000946  -0.001949   0.006281   0.006344

             13         14         15
          -0.000797   0.009494  -0.003571

 DISPLACEMENT STEP IN ANGSTROM

  NO.  ATOM        X             Y             Z

    1  C        0.001451     -0.000438      0.000251
    2  O       -0.001945      0.000436     -0.000714
    3  C       -0.000143     -0.000702     -0.000219
    4  H        0.000977      0.001814      0.002941
    5  H        0.002724      0.004109     -0.003067
    6  H       -0.001049      0.000022      0.002283
    7  H        0.000580     -0.003749      0.000576


 ACTIVE CARTESIAN DISPLACEMENT STEP

              1          2          3          4          5          6
           0.003319  -0.000978   0.000609  -0.003653   0.003686  -0.004494

              7          8          9         10         11         12
          -0.002747  -0.003615  -0.000946  -0.001949   0.006281   0.006344

             13         14         15
          -0.000797   0.009494  -0.003571
 
 PREDICTED ENERGY CHANGE: -0.000084509
 
 INTERPOLATION DISTANCE: 3.3389803550
 
 *** SCFTOL TIGHTEN TO 0.750E-07 ***
 
 *** CDFTOL TIGHTEN TO 0.500E-04 ***


 COORDINATES OF OPTIMIZATION STEP 3 IN ANGSTROM

  NO.  ATOM        X              Y              Z        Z-ATOM   MASS   TYPE

    1  C         0.002050      -0.448508       0.092622       6    12.011  QM
    2  O         1.117610       0.330170      -0.077451       8    15.999  QM
    3  C        -1.267827       0.000379       0.001655       6    12.011  QM
    4  H         0.710847       1.211978      -0.203335       1     1.008  QM
    5  H        -1.546046       1.007339      -0.326687       1     1.008  QM
    6  H        -2.101326      -0.668781       0.198065       1     1.008  QM
    7  H         0.249815      -1.483333       0.333300       1     1.008  QM


 
 NEW SCF-ENERGY CALCULATED IN 10 CYCLES
 

 TOTAL ENERGY    =       -153.638375215

 ENERGY CHANGE =         -0.000141314
 ENERGY RATIO  =          1.672179591
 TRUST RADIUS  =          0.200000000
 
 BFGS DELTA*GAMMA: 0.558E-04
 
 BFGS DELTA*DE2*DELTA: 0.170E-03
 
 *** ENTERING OPTIMIZATION CYCLE: 4 ***
 

 PROJECTED CARTESIAN GRADIENTS IN A.U.

  NO.  ATOM        X             Y             Z

    1  C        0.001952      0.000020     -0.001839
    2  O        0.001471     -0.000937      0.000992
    3  C        0.001103      0.002124      0.001402
    4  H       -0.011670     -0.006355      0.001601
    5  H       -0.004833     -0.004466     -0.002830
    6  H        0.001814      0.004027     -0.000186
    7  H       -0.001719      0.003126     -0.001032


 ACTIVE CARTESIAN GRADIENTS

              1          2          3          4          5          6
           0.002362   0.000024  -0.002726   0.003222  -0.002405   0.000548

              7          8          9         10         11         12
           0.007635   0.003406   0.001866  -0.008300  -0.006868   0.004275

             13         14         15
          -0.002460  -0.005889   0.002181


 FULL LOCAL GRADIENT

              1          2          3          4          5          6
          -0.013776  -0.000506  -0.000061  -0.000469  -0.001976  -0.002312

              7          8          9         10         11         12
          -0.002174   0.000754  -0.001828  -0.001279   0.007079   0.002503

             13         14         15
           0.001706   0.002778  -0.002428


 TANGENTIAL LOCAL GRADIENTS IN A.U.

              1          2          3          4          5          6
          -0.000506  -0.000061  -0.000469  -0.001976  -0.002312  -0.002174

              7          8          9         10         11         12
           0.000754  -0.001828  -0.001279   0.007079   0.002503   0.001706

             13         14
           0.002778  -0.002428

 COSANG =         0.902483137
 
 RMSQ FORCE :   0.0025759  MAXIMUM :   0.0003000  CONVERGED : NO
 MAX FORCE  :   0.0070788  MAXIMUM :   0.0004500  CONVERGED : NO
 RMSQ FORCE6:   3.1606564  MAXIMUM6:   0.0003000  CONVERGED : NO
 MAX FORCE6 :   3.1578212  MAXIMUM6:   0.0004500  CONVERGED : NO
 RMSQ DR    :   0.0042269  MAXIMUM :   0.0012000  CONVERGED : NO
 MAX DR     :   0.0094944  MAXIMUM :   0.0018000  CONVERGED : NO
 


 HESSIAN EIGENVALUES


                1           2           3           4           5           6
             0.16027     0.79591     1.00000     1.00000     1.00000     1.00000
 


                7           8           9          10          11          12
             1.00000     1.00000     1.00000     1.00000     1.00000     1.00012
 


               13          14
             1.29086     1.45519
 


 LAMBDA FOR LMQA STEP: 0.00

  |TANGENTIAL STEP| =   0.047914  |PARALLEL STEP| =   0.000344


 STEP IN NORMAL COORDINATES

              1          2          3          4          5          6
           0.003977  -0.006812   0.003467  -0.010054   0.006745  -0.014139

              7          8          9         10         11         12
          -0.011152  -0.007338  -0.005638  -0.004647   0.024661   0.018907

             13         14         15
           0.002859   0.023338  -0.011181

 DISPLACEMENT STEP IN ANGSTROM

  NO.  ATOM        X             Y             Z

    1  C        0.001739     -0.003049      0.001478
    2  O       -0.004438      0.001805     -0.002582
    3  C       -0.000440     -0.000717     -0.001568
    4  H        0.003248      0.008828      0.009128
    5  H        0.010409      0.008348     -0.007668
    6  H       -0.003204     -0.000969      0.007596
    7  H        0.002745     -0.010400      0.001543


 ACTIVE CARTESIAN DISPLACEMENT STEP

              1          2          3          4          5          6
           0.003977  -0.006812   0.003467  -0.010054   0.006745  -0.014139

              7          8          9         10         11         12
          -0.011152  -0.007338  -0.005638  -0.004647   0.024661   0.018907

             13         14         15
           0.002859   0.023338  -0.011181
 
 PREDICTED ENERGY CHANGE: -0.000195774
 
 INTERPOLATION DISTANCE: 3.3389803550
 
 *** SCFTOL TIGHTEN TO 0.500E-07 ***
 
 *** CDFTOL TIGHTEN TO 0.250E-04 ***


 COORDINATES OF OPTIMIZATION STEP 4 IN ANGSTROM

  NO.  ATOM        X              Y              Z        Z-ATOM   MASS   TYPE

    1  C         0.003789      -0.451557       0.094100       6    12.011  QM
    2  O         1.113172       0.331976      -0.080033       8    15.999  QM
    3  C        -1.268267      -0.000338       0.000087       6    12.011  QM
    4  H         0.714096       1.220806      -0.194207       1     1.008  QM
    5  H        -1.535636       1.015686      -0.334354       1     1.008  QM
    6  H        -2.104530      -0.669751       0.205660       1     1.008  QM
    7  H         0.252560      -1.493732       0.334842       1     1.008  QM


 
 NEW SCF-ENERGY CALCULATED IN 12 CYCLES
 

 TOTAL ENERGY    =       -153.638625534

 ENERGY CHANGE =         -0.000250318
 ENERGY RATIO  =          1.278609541
 TRUST RADIUS  =          0.200000000
 
 BFGS DELTA*GAMMA: 0.289E-03
 
 BFGS DELTA*DE2*DELTA: 0.401E-03
 
 *** ENTERING OPTIMIZATION CYCLE: 5 ***
 

 PROJECTED CARTESIAN GRADIENTS IN A.U.

  NO.  ATOM        X             Y             Z

    1  C        0.005072      0.001493     -0.001831
    2  O       -0.000807     -0.002100      0.001040
    3  C        0.000809      0.001775      0.001331
    4  H       -0.010841     -0.003796      0.001512
    5  H       -0.004990      0.000633     -0.004350
    6  H        0.000020      0.001994      0.000583
    7  H       -0.001277     -0.001743     -0.000161


 ACTIVE CARTESIAN GRADIENTS

              1          2          3          4          5          6
           0.006141   0.001771  -0.002536   0.001773  -0.001937   0.000203

              7          8          9         10         11         12
           0.007788   0.002593   0.001945  -0.007581  -0.003158   0.004210

             13         14         15
          -0.004403   0.000736   0.000022


 FULL LOCAL GRADIENT

              1          2          3          4          5          6
          -0.011944  -0.002897  -0.002865   0.001929  -0.002811  -0.001966

              7          8          9         10         11         12
          -0.002066   0.001625  -0.001880  -0.001642   0.003256   0.002239

             13         14         15
           0.003660  -0.003679  -0.000195


 TANGENTIAL LOCAL GRADIENTS IN A.U.

              1          2          3          4          5          6
          -0.002897  -0.002865   0.001929  -0.002811  -0.001966  -0.002066

              7          8          9         10         11         12
           0.001625  -0.001880  -0.001642   0.003256   0.002239   0.003660

             13         14
          -0.003679  -0.000195

 COSANG =         0.523031569
 
 RMSQ FORCE :   0.0025045  MAXIMUM :   0.0003000  CONVERGED : NO
 MAX FORCE  :   0.0036792  MAXIMUM :   0.0004500  CONVERGED : NO
 RMSQ FORCE6:   2.2349593  MAXIMUM6:   0.0003000  CONVERGED : NO
 MAX FORCE6 :   2.2344635  MAXIMUM6:   0.0004500  CONVERGED : NO
 RMSQ DR    :   0.0123717  MAXIMUM :   0.0012000  CONVERGED : NO
 MAX DR     :   0.0246614  MAXIMUM :   0.0018000  CONVERGED : NO
 


 HESSIAN EIGENVALUES


                1           2           3           4           5           6
             0.10908     0.73991     1.00000     1.00000     1.00000     1.00000
 


                7           8           9          10          11          12
             1.00000     1.00000     1.00000     1.00000     1.00013     1.02498
 


               13          14
             1.40352     1.47698
 


 LAMBDA FOR LMQA STEP: 0.00

  |TANGENTIAL STEP| =   0.027588  |PARALLEL STEP| =   0.000114


 STEP IN NORMAL COORDINATES

              1          2          3          4          5          6
          -0.002506  -0.004741   0.002485  -0.005018   0.002233  -0.008863

              7          8          9         10         11         12
          -0.009687  -0.003302  -0.004788  -0.002434   0.015570   0.011227

             13         14         15
           0.005304   0.007407  -0.005693

 DISPLACEMENT STEP IN ANGSTROM

  NO.  ATOM        X             Y             Z

    1  C       -0.001096     -0.002120      0.001058
    2  O       -0.001420      0.001318     -0.001743
    3  C       -0.000520     -0.000319     -0.001281
    4  H        0.002434      0.006118      0.005751
    5  H        0.007804      0.001571     -0.003293
    6  H       -0.001121     -0.000120      0.004620
    7  H        0.002120     -0.004399      0.000636


 ACTIVE CARTESIAN DISPLACEMENT STEP

              1          2          3          4          5          6
          -0.002506  -0.004741   0.002485  -0.005018   0.002233  -0.008863

              7          8          9         10         11         12
          -0.009687  -0.003302  -0.004788  -0.002434   0.015570   0.011227

             13         14         15
           0.005304   0.007407  -0.005693
 
 PREDICTED ENERGY CHANGE: -0.000069136
 
 INTERPOLATION DISTANCE: 3.3389803550
 
 *** SCFTOL TIGHTEN TO 0.250E-07 ***
 
 *** CDFTOL TIGHTEN TO 0.100E-04 ***


 COORDINATES OF OPTIMIZATION STEP 5 IN ANGSTROM

  NO.  ATOM        X              Y              Z        Z-ATOM   MASS   TYPE

    1  C         0.002693      -0.453677       0.095158       6    12.011  QM
    2  O         1.111752       0.333294      -0.081776       8    15.999  QM
    3  C        -1.268787      -0.000657      -0.001195       6    12.011  QM
    4  H         0.716530       1.226924      -0.188456       1     1.008  QM
    5  H        -1.527832       1.017258      -0.337647       1     1.008  QM
    6  H        -2.105651      -0.669871       0.210280       1     1.008  QM
    7  H         0.254680      -1.498132       0.335478       1     1.008  QM


 
 NEW SCF-ENERGY CALCULATED IN 10 CYCLES
 

 TOTAL ENERGY    =       -153.638734104

 ENERGY CHANGE =         -0.000108570
 ENERGY RATIO  =          1.570397246
 TRUST RADIUS  =          0.200000000
 
 BFGS DELTA*GAMMA: 0.629E-04
 
 BFGS DELTA*DE2*DELTA: 0.142E-03
 
 *** ENTERING OPTIMIZATION CYCLE: 6 ***
 

 PROJECTED CARTESIAN GRADIENTS IN A.U.

  NO.  ATOM        X             Y             Z

    1  C        0.003947      0.000922     -0.001404
    2  O       -0.000025     -0.001891      0.000805
    3  C        0.000811      0.002210      0.000994
    4  H       -0.010895     -0.001415      0.001417
    5  H       -0.004499      0.000976     -0.004332
    6  H       -0.000301      0.000737      0.001067
    7  H       -0.000630     -0.003578      0.000054


 ACTIVE CARTESIAN GRADIENTS

              1          2          3          4          5          6
           0.004781   0.001095  -0.001971   0.002237  -0.002757   0.000092

              7          8          9         10         11         12
           0.007449   0.003280   0.001498  -0.007390  -0.000432   0.004084

             13         14         15
          -0.004555   0.002231  -0.000754


 FULL LOCAL GRADIENT

              1          2          3          4          5          6
          -0.011587  -0.001913  -0.002297   0.000862  -0.001759  -0.001881

              7          8          9         10         11         12
          -0.001644   0.000969  -0.001408  -0.001907   0.000465   0.002326

             13         14         15
           0.003792  -0.005158   0.000605


 TANGENTIAL LOCAL GRADIENTS IN A.U.

              1          2          3          4          5          6
          -0.001913  -0.002297   0.000862  -0.001759  -0.001881  -0.001644

              7          8          9         10         11         12
           0.000969  -0.001408  -0.001907   0.000465   0.002326   0.003792

             13         14
          -0.005158   0.000605

 COSANG =         0.910060842
 
 RMSQ FORCE :   0.0022764  MAXIMUM :   0.0003000  CONVERGED : NO
 MAX FORCE  :   0.0051578  MAXIMUM :   0.0004500  CONVERGED : NO
 RMSQ FORCE6:   0.0072534  MAXIMUM6:   0.0003000  CONVERGED : NO
 MAX FORCE6 :   0.0125645  MAXIMUM6:   0.0004500  CONVERGED : NO
 RMSQ DR    :   0.0071234  MAXIMUM :   0.0012000  CONVERGED : NO
 MAX DR     :   0.0155704  MAXIMUM :   0.0018000  CONVERGED : NO
 


 HESSIAN EIGENVALUES


                1           2           3           4           5           6
             0.07015     0.58929     0.99902     1.00000     1.00000     1.00000
 


                7           8           9          10          11          12
             1.00000     1.00000     1.00000     1.00003     1.00042     1.09765
 


               13          14
             1.14363     1.46008
 


 LAMBDA FOR LMQA STEP: 0.00

  |TANGENTIAL STEP| =   0.040796  |PARALLEL STEP| =   0.000249


 STEP IN NORMAL COORDINATES

              1          2          3          4          5          6
          -0.006179  -0.006169   0.003203  -0.008190   0.003106  -0.013858

              7          8          9         10         11         12
          -0.017148  -0.005471  -0.008016  -0.003317   0.020370   0.017207

             13         14         15
           0.012081   0.002834  -0.006701

 DISPLACEMENT STEP IN ANGSTROM

  NO.  ATOM        X             Y             Z

    1  C       -0.002700     -0.002757      0.001368
    2  O       -0.001950      0.001913     -0.002637
    3  C       -0.000832     -0.000915     -0.002002
    4  H        0.004503      0.008211      0.009157
    5  H        0.013145     -0.001058     -0.003765
    6  H       -0.000849      0.001291      0.006750
    7  H        0.003159     -0.003390      0.000551


 ACTIVE CARTESIAN DISPLACEMENT STEP

              1          2          3          4          5          6
          -0.006179  -0.006169   0.003203  -0.008190   0.003106  -0.013858

              7          8          9         10         11         12
          -0.017148  -0.005471  -0.008016  -0.003317   0.020370   0.017207

             13         14         15
           0.012081   0.002834  -0.006701
 
 PREDICTED ENERGY CHANGE: -0.000091465
 
 INTERPOLATION DISTANCE: 3.3389803550


 COORDINATES OF OPTIMIZATION STEP 6 IN ANGSTROM

  NO.  ATOM        X              Y              Z        Z-ATOM   MASS   TYPE

    1  C        -0.000007      -0.456434       0.096527       6    12.011  QM
    2  O         1.109803       0.335207      -0.084413       8    15.999  QM
    3  C        -1.269619      -0.001572      -0.003197       6    12.011  QM
    4  H         0.721033       1.235136      -0.179299       1     1.008  QM
    5  H        -1.514687       1.016200      -0.341412       1     1.008  QM
    6  H        -2.106500      -0.668580       0.217030       1     1.008  QM
    7  H         0.257839      -1.501522       0.336029       1     1.008  QM


 
 NEW SCF-ENERGY CALCULATED IN 17 CYCLES
 

 TOTAL ENERGY    =       -153.638862282

 ENERGY CHANGE =         -0.000128178
 ENERGY RATIO  =          1.401382469
 TRUST RADIUS  =          0.200000000
 
 BFGS DELTA*GAMMA: 0.117E-03
 
 BFGS DELTA*DE2*DELTA: 0.189E-03
 
 *** ENTERING OPTIMIZATION CYCLE: 7 ***
 

 PROJECTED CARTESIAN GRADIENTS IN A.U.

  NO.  ATOM        X             Y             Z

    1  C        0.001515     -0.000881     -0.000588
    2  O        0.001375     -0.000929      0.000339
    3  C        0.000780      0.003249      0.000342
    4  H       -0.010615      0.001184      0.001426
    5  H       -0.003135     -0.000540     -0.003619
    6  H        0.000154     -0.000318      0.001625
    7  H        0.000194     -0.004801      0.000069


 ACTIVE CARTESIAN GRADIENTS

              1          2          3          4          5          6
           0.001836  -0.001041  -0.000984   0.002833  -0.003672  -0.000059

              7          8          9         10         11         12
           0.006153   0.004760   0.000571  -0.007207   0.002587   0.003974

             13         14         15
          -0.003982   0.001907  -0.001027


 FULL LOCAL GRADIENT

              1          2          3          4          5          6
          -0.011303   0.000742  -0.000922  -0.001025  -0.000003  -0.001566

              7          8          9         10         11         12
          -0.000865  -0.000848  -0.000447  -0.001737  -0.002638   0.002174

             13         14         15
           0.003196  -0.004764   0.000905


 TANGENTIAL LOCAL GRADIENTS IN A.U.

              1          2          3          4          5          6
           0.000742  -0.000922  -0.001025  -0.000003  -0.001566  -0.000865

              7          8          9         10         11         12
          -0.000848  -0.000447  -0.001737  -0.002638   0.002174   0.003196

             13         14
          -0.004764   0.000905

 COSANG =         0.765814612
 
 RMSQ FORCE :   0.0019821  MAXIMUM :   0.0003000  CONVERGED : NO
 MAX FORCE  :   0.0047639  MAXIMUM :   0.0004500  CONVERGED : NO
 RMSQ FORCE6:   0.0025128  MAXIMUM6:   0.0003000  CONVERGED : NO
 MAX FORCE6 :   0.0047415  MAXIMUM6:   0.0004500  CONVERGED : NO
 RMSQ DR    :   0.0105338  MAXIMUM :   0.0012000  CONVERGED : NO
 MAX DR     :   0.0203700  MAXIMUM :   0.0018000  CONVERGED : NO
 


 HESSIAN EIGENVALUES


                1           2           3           4           5           6
             0.05591     0.45323     0.94720     1.00000     1.00000     1.00000
 


                7           8           9          10          11          12
             1.00000     1.00000     1.00001     1.00013     1.00182     1.01737
 


               13          14
             1.27233     1.48133
 


 LAMBDA FOR LMQA STEP: 0.00

  |TANGENTIAL STEP| =   0.029155  |PARALLEL STEP| =   0.000127


 STEP IN NORMAL COORDINATES

              1          2          3          4          5          6
          -0.004925  -0.001805   0.001074  -0.006590   0.002339  -0.010182

              7          8          9         10         11         12
          -0.013230  -0.005657  -0.005701  -0.001864   0.009799   0.012399

             13         14         15
           0.011998  -0.004703  -0.003153

 DISPLACEMENT STEP IN ANGSTROM

  NO.  ATOM        X             Y             Z

    1  C       -0.002151     -0.000806      0.000450
    2  O       -0.001577      0.000890     -0.001707
    3  C       -0.000520     -0.001552     -0.001218
    4  H        0.003854      0.004197      0.006875
    5  H        0.009975     -0.003038     -0.001873
    6  H       -0.000265      0.002454      0.004405
    7  H        0.001940      0.000980      0.000044


 ACTIVE CARTESIAN DISPLACEMENT STEP

              1          2          3          4          5          6
          -0.004925  -0.001805   0.001074  -0.006590   0.002339  -0.010182

              7          8          9         10         11         12
          -0.013230  -0.005657  -0.005701  -0.001864   0.009799   0.012399

             13         14         15
           0.011998  -0.004703  -0.003153
 
 PREDICTED ENERGY CHANGE: -0.000055210
 
 INTERPOLATION DISTANCE: 3.3389803550


 COORDINATES OF OPTIMIZATION STEP 7 IN ANGSTROM

  NO.  ATOM        X              Y              Z        Z-ATOM   MASS   TYPE

    1  C        -0.002158      -0.457240       0.096977       6    12.011  QM
    2  O         1.108225       0.336097      -0.086120       8    15.999  QM
    3  C        -1.270138      -0.003124      -0.004415       6    12.011  QM
    4  H         0.724886       1.239333      -0.172423       1     1.008  QM
    5  H        -1.504711       1.013162      -0.343285       1     1.008  QM
    6  H        -2.106765      -0.666126       0.221434       1     1.008  QM
    7  H         0.259779      -1.500542       0.336072       1     1.008  QM


 
 NEW SCF-ENERGY CALCULATED IN 16 CYCLES
 

 TOTAL ENERGY    =       -153.638945171

 ENERGY CHANGE =         -0.000082889
 ENERGY RATIO  =          1.501341289
 TRUST RADIUS  =          0.200000000
 
 BFGS DELTA*GAMMA: 0.585E-04
 
 BFGS DELTA*DE2*DELTA: 0.113E-03
 
 *** ENTERING OPTIMIZATION CYCLE: 8 ***
 

 PROJECTED CARTESIAN GRADIENTS IN A.U.

  NO.  ATOM        X             Y             Z

    1  C       -0.000434     -0.001750     -0.000172
    2  O        0.002159     -0.000220      0.000057
    3  C        0.000845      0.003489      0.000018
    4  H       -0.009975      0.001783      0.001574
    5  H       -0.001774     -0.002528     -0.002832
    6  H        0.001229     -0.000058      0.001737
    7  H        0.000499     -0.004324     -0.000172


 ACTIVE CARTESIAN GRADIENTS

              1          2          3          4          5          6
          -0.000526  -0.002072  -0.000478   0.002829  -0.003746  -0.000164

              7          8          9         10         11         12
           0.004714   0.005307   0.000036  -0.007220   0.003347   0.004020

             13         14         15
          -0.003188  -0.000036  -0.000454


 FULL LOCAL GRADIENT

              1          2          3          4          5          6
          -0.011078   0.002127   0.000465  -0.002091   0.001096  -0.001139

              7          8          9         10         11         12
          -0.000414  -0.002041   0.000094  -0.000818  -0.003431   0.001688

             13         14         15
           0.002406  -0.002691   0.000345


 TANGENTIAL LOCAL GRADIENTS IN A.U.

              1          2          3          4          5          6
           0.002127   0.000465  -0.002091   0.001096  -0.001139  -0.000414

              7          8          9         10         11         12
          -0.002041   0.000094  -0.000818  -0.003431   0.001688   0.002406

             13         14
          -0.002691   0.000345

 COSANG =         0.851582858
 
 RMSQ FORCE :   0.0017807  MAXIMUM :   0.0003000  CONVERGED : NO
 MAX FORCE  :   0.0034309  MAXIMUM :   0.0004500  CONVERGED : NO
 RMSQ FORCE6:   0.0008065  MAXIMUM6:   0.0003000  CONVERGED : NO
 MAX FORCE6 :   0.0026568  MAXIMUM6:   0.0004500  CONVERGED : NO
 RMSQ DR    :   0.0075279  MAXIMUM :   0.0012000  CONVERGED : NO
 MAX DR     :   0.0132304  MAXIMUM :   0.0018000  CONVERGED : NO
 


 HESSIAN EIGENVALUES


                1           2           3           4           5           6
             0.04635     0.31144     0.81730     1.00000     1.00000     1.00000
 


                7           8           9          10          11          12
             1.00000     1.00001     1.00007     1.00012     1.00321     1.02380
 


               13          14
             1.31264     1.48324
 


 LAMBDA FOR LMQA STEP: 0.00

  |TANGENTIAL STEP| =   0.029517  |PARALLEL STEP| =   0.000130


 STEP IN NORMAL COORDINATES

              1          2          3          4          5          6
          -0.002881   0.001027  -0.000565  -0.007271   0.002787  -0.010404

              7          8          9         10         11         12
          -0.012108  -0.008135  -0.005026  -0.001024   0.004072   0.012455

             13         14         15
           0.014394  -0.008300  -0.002408

 DISPLACEMENT STEP IN ANGSTROM

  NO.  ATOM        X             Y             Z

    1  C       -0.001258      0.000459     -0.000240
    2  O       -0.002190      0.000224     -0.001414
    3  C       -0.000357     -0.002498     -0.000821
    4  H        0.004177      0.002150      0.007106
    5  H        0.009564     -0.003680     -0.001655
    6  H       -0.000841      0.003654      0.003965
    7  H        0.001400      0.004021     -0.000123


 ACTIVE CARTESIAN DISPLACEMENT STEP

              1          2          3          4          5          6
          -0.002881   0.001027  -0.000565  -0.007271   0.002787  -0.010404

              7          8          9         10         11         12
          -0.012108  -0.008135  -0.005026  -0.001024   0.004072   0.012455

             13         14         15
           0.014394  -0.008300  -0.002408
 
 PREDICTED ENERGY CHANGE: -0.000051071
 
 INTERPOLATION DISTANCE: 3.3389803550


 COORDINATES OF OPTIMIZATION STEP 8 IN ANGSTROM

  NO.  ATOM        X              Y              Z        Z-ATOM   MASS   TYPE

    1  C        -0.003416      -0.456781       0.096737       6    12.011  QM
    2  O         1.106035       0.336321      -0.087533       8    15.999  QM
    3  C        -1.270495      -0.005622      -0.005236       6    12.011  QM
    4  H         0.729063       1.241483      -0.165317       1     1.008  QM
    5  H        -1.495148       1.009481      -0.344940       1     1.008  QM
    6  H        -2.107605      -0.662471       0.225399       1     1.008  QM
    7  H         0.261178      -1.496521       0.335950       1     1.008  QM


 
 NEW SCF-ENERGY CALCULATED IN 12 CYCLES
 

 TOTAL ENERGY    =       -153.639015133

 ENERGY CHANGE =         -0.000069962
 ENERGY RATIO  =          1.369900569
 TRUST RADIUS  =          0.200000000
 
 BFGS DELTA*GAMMA: 0.672E-04
 
 BFGS DELTA*DE2*DELTA: 0.105E-03
 
 *** ENTERING OPTIMIZATION CYCLE: 9 ***
 

 PROJECTED CARTESIAN GRADIENTS IN A.U.

  NO.  ATOM        X             Y             Z

    1  C       -0.000882     -0.001879     -0.000079
    2  O        0.001619      0.000076     -0.000026
    3  C        0.000875      0.003158     -0.000069
    4  H       -0.008776      0.000899      0.001825
    5  H       -0.000332     -0.004124     -0.002220
    6  H        0.002459      0.001093      0.001597
    7  H        0.000223     -0.002588     -0.000589


 ACTIVE CARTESIAN GRADIENTS

              1          2          3          4          5          6
          -0.001068  -0.002225  -0.000356   0.001801  -0.003041  -0.000250

              7          8          9         10         11         12
           0.003173   0.004765  -0.000133  -0.007183   0.002405   0.004211

             13         14         15
          -0.002100  -0.002495   0.000694


 FULL LOCAL GRADIENT

              1          2          3          4          5          6
          -0.010568   0.002360   0.000783  -0.001529   0.001332  -0.000659

              7          8          9         10         11         12
          -0.000113  -0.002371   0.000246   0.000582  -0.002492   0.000827

             13         14         15
           0.001348  -0.000008  -0.000791


 TANGENTIAL LOCAL GRADIENTS IN A.U.

              1          2          3          4          5          6
           0.002360   0.000783  -0.001529   0.001332  -0.000659  -0.000113

              7          8          9         10         11         12
          -0.002371   0.000246   0.000582  -0.002492   0.000827   0.001348

             13         14
          -0.000008  -0.000791

 COSANG =         0.827357391
 
 RMSQ FORCE :   0.0013654  MAXIMUM :   0.0003000  CONVERGED : NO
 MAX FORCE  :   0.0024919  MAXIMUM :   0.0004500  CONVERGED : NO
 RMSQ FORCE6:   0.0009106  MAXIMUM6:   0.0003000  CONVERGED : NO
 MAX FORCE6 :   0.0026683  MAXIMUM6:   0.0004500  CONVERGED : NO
 RMSQ DR    :   0.0076212  MAXIMUM :   0.0012000  CONVERGED : NO
 MAX DR     :   0.0143943  MAXIMUM :   0.0018000  CONVERGED : NO
 


 HESSIAN EIGENVALUES


                1           2           3           4           5           6
             0.04319     0.24750     0.72896     1.00000     1.00000     1.00000
 


                7           8           9          10          11          12
             1.00000     1.00002     1.00006     1.00056     1.00520     1.05480
 


               13          14
             1.24738     1.45371
 


 LAMBDA FOR LMQA STEP: 0.00

  |TANGENTIAL STEP| =   0.015530  |PARALLEL STEP| =   0.000036


 STEP IN NORMAL COORDINATES

              1          2          3          4          5          6
           0.000493   0.002654  -0.001642  -0.003137   0.001431  -0.005497

              7          8          9         10         11         12
          -0.004002  -0.005858  -0.001899   0.000579  -0.001900   0.006074

             13         14         15
           0.008341  -0.004624  -0.001830

 DISPLACEMENT STEP IN ANGSTROM

  NO.  ATOM        X             Y             Z

    1  C        0.000215      0.001187     -0.000685
    2  O       -0.001250     -0.000434     -0.000483
    3  C       -0.000129     -0.001930     -0.000063
    4  H        0.002081     -0.000197      0.003682
    5  H        0.003800     -0.001453     -0.000928
    6  H       -0.001627      0.002228      0.001710
    7  H        0.000429      0.003718      0.000045


 ACTIVE CARTESIAN DISPLACEMENT STEP

              1          2          3          4          5          6
           0.000493   0.002654  -0.001642  -0.003137   0.001431  -0.005497

              7          8          9         10         11         12
          -0.004002  -0.005858  -0.001899   0.000579  -0.001900   0.006074

             13         14         15
           0.008341  -0.004624  -0.001830
 
 PREDICTED ENERGY CHANGE: -0.000022442
 
 INTERPOLATION DISTANCE: 3.3389803550


 COORDINATES OF OPTIMIZATION STEP 9 IN ANGSTROM

  NO.  ATOM        X              Y              Z        Z-ATOM   MASS   TYPE

    1  C        -0.003200      -0.455594       0.096052       6    12.011  QM
    2  O         1.104785       0.335887      -0.088017       8    15.999  QM
    3  C        -1.270624      -0.007552      -0.005299       6    12.011  QM
    4  H         0.731145       1.241286      -0.161636       1     1.008  QM
    5  H        -1.491348       1.008028      -0.345868       1     1.008  QM
    6  H        -2.109232      -0.660243       0.227109       1     1.008  QM
    7  H         0.261607      -1.492803       0.335995       1     1.008  QM


 
 NEW SCF-ENERGY CALCULATED IN 12 CYCLES
 

 TOTAL ENERGY    =       -153.639045885

 ENERGY CHANGE =         -0.000030752
 ENERGY RATIO  =          1.370307130
 TRUST RADIUS  =          0.200000000
 
 BFGS DELTA*GAMMA: 0.290E-04
 
 BFGS DELTA*DE2*DELTA: 0.456E-04
 
 *** ENTERING OPTIMIZATION CYCLE: 10 ***
 

 PROJECTED CARTESIAN GRADIENTS IN A.U.

  NO.  ATOM        X             Y             Z

    1  C       -0.000130     -0.001059     -0.000343
    2  O        0.000540     -0.000267      0.000106
    3  C        0.001055      0.002356      0.000129
    4  H       -0.008000     -0.000269      0.001995
    5  H        0.000235     -0.004012     -0.002257
    6  H        0.002694      0.001974      0.001436
    7  H       -0.000273     -0.001105     -0.000855


 ACTIVE CARTESIAN GRADIENTS

              1          2          3          4          5          6
          -0.000157  -0.001254  -0.000645   0.000695  -0.002340  -0.000301

              7          8          9         10         11         12
           0.002802   0.003497   0.000125  -0.007080   0.000973   0.004389

             13         14         15
          -0.001372  -0.003275   0.001326


 FULL LOCAL GRADIENT

              1          2          3          4          5          6
          -0.010068   0.001263   0.000377  -0.000219   0.000953  -0.000412

              7          8          9         10         11         12
          -0.000257  -0.001516  -0.000029   0.001354  -0.001046   0.000242

             13         14         15
           0.000645   0.000929  -0.001413


 TANGENTIAL LOCAL GRADIENTS IN A.U.

              1          2          3          4          5          6
           0.001263   0.000377  -0.000219   0.000953  -0.000412  -0.000257

              7          8          9         10         11         12
          -0.001516  -0.000029   0.001354  -0.001046   0.000242   0.000645

             13         14
           0.000929  -0.001413

 COSANG =         0.828209624
 
 RMSQ FORCE :   0.0009058  MAXIMUM :   0.0003000  CONVERGED : NO
 MAX FORCE  :   0.0015156  MAXIMUM :   0.0004500  CONVERGED : NO
 RMSQ FORCE6:   0.0011463  MAXIMUM6:   0.0003000  CONVERGED : NO
 MAX FORCE6 :   0.0025737  MAXIMUM6:   0.0004500  CONVERGED : NO
 RMSQ DR    :   0.0040098  MAXIMUM :   0.0012000  CONVERGED : NO
 MAX DR     :   0.0083414  MAXIMUM :   0.0018000  CONVERGED : NO
 


 HESSIAN EIGENVALUES


                1           2           3           4           5           6
             0.04255     0.21392     0.59311     0.98749     1.00000     1.00000
 


                7           8           9          10          11          12
             1.00000     1.00001     1.00003     1.00032     1.00186     1.03652
 


               13          14
             1.17823     1.45698
 


 LAMBDA FOR LMQA STEP: 0.00

  |TANGENTIAL STEP| =   0.008713  |PARALLEL STEP| =   0.000011


 STEP IN NORMAL COORDINATES

              1          2          3          4          5          6
           0.001541   0.002196  -0.001681  -0.000065   0.000365  -0.003157

              7          8          9         10         11         12
          -0.000064  -0.003463  -0.000729   0.001515  -0.002774   0.002724

             13         14         15
           0.004296  -0.001153  -0.002463

 DISPLACEMENT STEP IN ANGSTROM

  NO.  ATOM        X             Y             Z

    1  C        0.000673      0.000982     -0.000682
    2  O       -0.000295     -0.000491     -0.000147
    3  C       -0.000256     -0.001178      0.000153
    4  H        0.000890     -0.000536      0.001929
    5  H        0.000735     -0.000080     -0.000617
    6  H       -0.002181      0.000915      0.000748
    7  H        0.000291      0.002336      0.000351


 ACTIVE CARTESIAN DISPLACEMENT STEP

              1          2          3          4          5          6
           0.001541   0.002196  -0.001681  -0.000065   0.000365  -0.003157

              7          8          9         10         11         12
          -0.000064  -0.003463  -0.000729   0.001515  -0.002774   0.002724

             13         14         15
           0.004296  -0.001153  -0.002463
 
 PREDICTED ENERGY CHANGE: -0.000010492
 
 INTERPOLATION DISTANCE: 3.3389803550


 COORDINATES OF OPTIMIZATION STEP 10 IN ANGSTROM

  NO.  ATOM        X              Y              Z        Z-ATOM   MASS   TYPE

    1  C        -0.002527      -0.454613       0.095370       6    12.011  QM
    2  O         1.104490       0.335396      -0.088164       8    15.999  QM
    3  C        -1.270880      -0.008731      -0.005146       6    12.011  QM
    4  H         0.732035       1.240750      -0.159706       1     1.008  QM
    5  H        -1.490613       1.007949      -0.346485       1     1.008  QM
    6  H        -2.111413      -0.659328       0.227857       1     1.008  QM
    7  H         0.261899      -1.490468       0.336346       1     1.008  QM


 
 NEW SCF-ENERGY CALCULATED IN 10 CYCLES
 

 TOTAL ENERGY    =       -153.639060420

 ENERGY CHANGE =         -0.000014534
 ENERGY RATIO  =          1.385225954
 TRUST RADIUS  =          0.200000000
 
 BFGS DELTA*GAMMA: 0.131E-04
 
 BFGS DELTA*DE2*DELTA: 0.212E-04
 
 *** ENTERING OPTIMIZATION CYCLE: 11 ***
 

 PROJECTED CARTESIAN GRADIENTS IN A.U.

  NO.  ATOM        X             Y             Z

    1  C        0.000841     -0.000158     -0.000644
    2  O       -0.000222     -0.000793      0.000265
    3  C        0.001111      0.001724      0.000330
    4  H       -0.007747     -0.000894      0.002087
    5  H        0.000292     -0.003285     -0.002520
    6  H        0.002211      0.002196      0.001417
    7  H       -0.000612     -0.000264     -0.000952


 ACTIVE CARTESIAN GRADIENTS

              1          2          3          4          5          6
           0.001019  -0.000186  -0.000978   0.000167  -0.002089  -0.000350

              7          8          9         10         11         12
           0.003055   0.002507   0.000384  -0.006920   0.000058   0.004483

             13         14         15
          -0.000831  -0.002963   0.001380


 FULL LOCAL GRADIENT

              1          2          3          4          5          6
          -0.009778   0.000016  -0.000178   0.000749   0.000510  -0.000380

              7          8          9         10         11         12
          -0.000372  -0.000516  -0.000291   0.001407  -0.000121   0.000023

             13         14         15
           0.000108   0.000682  -0.001457


 TANGENTIAL LOCAL GRADIENTS IN A.U.

              1          2          3          4          5          6
           0.000016  -0.000178   0.000749   0.000510  -0.000380  -0.000372

              7          8          9         10         11         12
          -0.000516  -0.000291   0.001407  -0.000121   0.000023   0.000108

             13         14
           0.000682  -0.001457

 COSANG =         0.731751538
 
 RMSQ FORCE :   0.0006590  MAXIMUM :   0.0003000  CONVERGED : NO
 MAX FORCE  :   0.0014567  MAXIMUM :   0.0004500  CONVERGED : NO
 RMSQ FORCE6:   0.0011122  MAXIMUM6:   0.0003000  CONVERGED : NO
 MAX FORCE6 :   0.0024334  MAXIMUM6:   0.0004500  CONVERGED : NO
 RMSQ DR    :   0.0022496  MAXIMUM :   0.0012000  CONVERGED : NO
 MAX DR     :   0.0042957  MAXIMUM :   0.0018000  CONVERGED : NO
 


 HESSIAN EIGENVALUES


                1           2           3           4           5           6
             0.04171     0.18429     0.42900     0.87353     1.00000     1.00000
 


                7           8           9          10          11          12
             1.00000     1.00002     1.00012     1.00028     1.00325     1.02787
 


               13          14
             1.33101     1.48050
 


 LAMBDA FOR LMQA STEP: 0.00

  |TANGENTIAL STEP| =   0.007074  |PARALLEL STEP| =   0.000007


 STEP IN NORMAL COORDINATES

              1          2          3          4          5          6
           0.001148   0.001128  -0.001480   0.001577  -0.000083  -0.002844

              7          8          9         10         11         12
           0.000863  -0.002025  -0.000753   0.002033  -0.001925   0.001820

             13         14         15
           0.002488   0.000376  -0.003431

 DISPLACEMENT STEP IN ANGSTROM

  NO.  ATOM        X             Y             Z

    1  C        0.000501      0.000504     -0.000570
    2  O        0.000383     -0.000263     -0.000169
    3  C       -0.000467     -0.000695      0.000110
    4  H        0.000570     -0.000185      0.001560
    5  H       -0.000295      0.000279     -0.000530
    6  H       -0.002485      0.000341      0.000572
    7  H        0.000562      0.001274      0.000656


 ACTIVE CARTESIAN DISPLACEMENT STEP

              1          2          3          4          5          6
           0.001148   0.001128  -0.001480   0.001577  -0.000083  -0.002844

              7          8          9         10         11         12
           0.000863  -0.002025  -0.000753   0.002033  -0.001925   0.001820

             13         14         15
           0.002488   0.000376  -0.003431
 
 PREDICTED ENERGY CHANGE: -0.000006379
 
 INTERPOLATION DISTANCE: 3.3389803550


 COORDINATES OF OPTIMIZATION STEP 11 IN ANGSTROM

  NO.  ATOM        X              Y              Z        Z-ATOM   MASS   TYPE

    1  C        -0.002026      -0.454109       0.094801       6    12.011  QM
    2  O         1.104873       0.335133      -0.088333       8    15.999  QM
    3  C        -1.271347      -0.009426      -0.005035       6    12.011  QM
    4  H         0.732605       1.240565      -0.158147       1     1.008  QM
    5  H        -1.490908       1.008227      -0.347015       1     1.008  QM
    6  H        -2.113898      -0.658987       0.228429       1     1.008  QM
    7  H         0.262460      -1.489194       0.337002       1     1.008  QM


 
 NEW SCF-ENERGY CALCULATED IN 10 CYCLES
 

 TOTAL ENERGY    =       -153.639069809

 ENERGY CHANGE =         -0.000009390
 ENERGY RATIO  =          1.471958910
 TRUST RADIUS  =          0.200000000
 
 BFGS DELTA*GAMMA: 0.687E-05
 
 BFGS DELTA*DE2*DELTA: 0.129E-04
 
 *** ENTERING OPTIMIZATION CYCLE: 12 ***
 

 PROJECTED CARTESIAN GRADIENTS IN A.U.

  NO.  ATOM        X             Y             Z

    1  C        0.001512      0.000238     -0.000831
    2  O       -0.000496     -0.001082      0.000353
    3  C        0.001079      0.001463      0.000434
    4  H       -0.007775     -0.001074      0.002134
    5  H        0.000170     -0.002613     -0.002758
    6  H        0.001408      0.002019      0.001516
    7  H       -0.000775      0.000107     -0.000927


 ACTIVE CARTESIAN GRADIENTS

              1          2          3          4          5          6
           0.001832   0.000283  -0.001205   0.000162  -0.002072  -0.000414

              7          8          9         10         11         12
           0.003522   0.002023   0.000497  -0.006726  -0.000330   0.004508

             13         14         15
          -0.000364  -0.002327   0.001085


 FULL LOCAL GRADIENT

              1          2          3          4          5          6
          -0.009658  -0.000585  -0.000591   0.001147   0.000128  -0.000410

              7          8          9         10         11         12
          -0.000451   0.000176  -0.000396   0.001057   0.000272   0.000024

             13         14         15
          -0.000371   0.000056  -0.001151


 TANGENTIAL LOCAL GRADIENTS IN A.U.

              1          2          3          4          5          6
          -0.000585  -0.000591   0.001147   0.000128  -0.000410  -0.000451

              7          8          9         10         11         12
           0.000176  -0.000396   0.001057   0.000272   0.000024  -0.000371

             13         14
           0.000056  -0.001151

 COSANG =         0.796816556
 
 RMSQ FORCE :   0.0006118  MAXIMUM :   0.0003000  CONVERGED : NO
 MAX FORCE  :   0.0011506  MAXIMUM :   0.0004500  CONVERGED : NO
 RMSQ FORCE6:   0.0008832  MAXIMUM6:   0.0003000  CONVERGED : NO
 MAX FORCE6 :   0.0020141  MAXIMUM6:   0.0004500  CONVERGED : NO
 RMSQ DR    :   0.0018264  MAXIMUM :   0.0012000  CONVERGED : NO
 MAX DR     :   0.0034314  MAXIMUM :   0.0018000  CONVERGED : NO
 


 HESSIAN EIGENVALUES


                1           2           3           4           5           6
             0.04016     0.13397     0.33369     0.79553     1.00000     1.00000
 


                7           8           9          10          11          12
             1.00001     1.00007     1.00011     1.00092     1.00356     1.06148
 


               13          14
             1.36628     1.49658
 


 LAMBDA FOR LMQA STEP: 0.00

  |TANGENTIAL STEP| =   0.008616  |PARALLEL STEP| =   0.000011


 STEP IN NORMAL COORDINATES

              1          2          3          4          5          6
           0.000366   0.000703  -0.001654   0.002993  -0.000474  -0.003783

              7          8          9         10         11         12
           0.000733  -0.001450  -0.001300   0.002944  -0.001450   0.002005

             13         14         15
           0.001921   0.000340  -0.004945

 DISPLACEMENT STEP IN ANGSTROM

  NO.  ATOM        X             Y             Z

    1  C        0.000160      0.000314     -0.000615
    2  O        0.001046     -0.000130     -0.000310
    3  C       -0.000812     -0.000577      0.000041
    4  H        0.000752      0.000189      0.001973
    5  H       -0.000769      0.000013     -0.000468
    6  H       -0.003009      0.000308      0.000640
    7  H        0.001107      0.000915      0.001075


 ACTIVE CARTESIAN DISPLACEMENT STEP

              1          2          3          4          5          6
           0.000366   0.000703  -0.001654   0.002993  -0.000474  -0.003783

              7          8          9         10         11         12
           0.000733  -0.001450  -0.001300   0.002944  -0.001450   0.002005

             13         14         15
           0.001921   0.000340  -0.004945
 
 PREDICTED ENERGY CHANGE: -0.000006061
 
 INTERPOLATION DISTANCE: 3.3389803550


 COORDINATES OF OPTIMIZATION STEP 12 IN ANGSTROM

  NO.  ATOM        X              Y              Z        Z-ATOM   MASS   TYPE

    1  C        -0.001866      -0.453795       0.094185       6    12.011  QM
    2  O         1.105920       0.335003      -0.088643       8    15.999  QM
    3  C        -1.272159      -0.010003      -0.004995       6    12.011  QM
    4  H         0.733357       1.240754      -0.156173       1     1.008  QM
    5  H        -1.491676       1.008240      -0.347483       1     1.008  QM
    6  H        -2.116907      -0.658679       0.229069       1     1.008  QM
    7  H         0.263568      -1.488278       0.338077       1     1.008  QM


 
 NEW SCF-ENERGY CALCULATED IN 12 CYCLES
 

 TOTAL ENERGY    =       -153.639078306

 ENERGY CHANGE =         -0.000008497
 ENERGY RATIO  =          1.401863851
 TRUST RADIUS  =          0.200000000
 
 BFGS DELTA*GAMMA: 0.742E-05
 
 BFGS DELTA*DE2*DELTA: 0.123E-04
 
 *** ENTERING OPTIMIZATION CYCLE: 13 ***
 

 PROJECTED CARTESIAN GRADIENTS IN A.U.

  NO.  ATOM        X             Y             Z

    1  C        0.001619      0.000478     -0.000990
    2  O       -0.000110     -0.001214      0.000388
    3  C        0.000889      0.001325      0.000496
    4  H       -0.008008     -0.000940      0.002170
    5  H        0.000012     -0.002250     -0.002887
    6  H        0.000497      0.001626      0.001680
    7  H       -0.000716      0.000177     -0.000804


 ACTIVE CARTESIAN GRADIENTS

              1          2          3          4          5          6
           0.001960   0.000567  -0.001410   0.000773  -0.002239  -0.000514

              7          8          9         10         11         12
           0.003959   0.001930   0.000475  -0.006568  -0.000321   0.004482

             13         14         15
           0.000067  -0.001732   0.000549


 FULL LOCAL GRADIENT

              1          2          3          4          5          6
          -0.009696  -0.000891  -0.000517   0.000794  -0.000169  -0.000453

              7          8          9         10         11         12
          -0.000381   0.000564  -0.000360   0.000541   0.000266   0.000166

             13         14         15
          -0.000823  -0.000565  -0.000600


 TANGENTIAL LOCAL GRADIENTS IN A.U.

              1          2          3          4          5          6
          -0.000891  -0.000517   0.000794  -0.000169  -0.000453  -0.000381

              7          8          9         10         11         12
           0.000564  -0.000360   0.000541   0.000266   0.000166  -0.000823

             13         14
          -0.000565  -0.000600

 COSANG =         0.830920375
 
 RMSQ FORCE :   0.0005520  MAXIMUM :   0.0003000  CONVERGED : NO
 MAX FORCE  :   0.0008911  MAXIMUM :   0.0004500  CONVERGED : NO
 RMSQ FORCE6:   0.0006799  MAXIMUM6:   0.0003000  CONVERGED : NO
 MAX FORCE6 :   0.0013993  MAXIMUM6:   0.0004500  CONVERGED : NO
 RMSQ DR    :   0.0022246  MAXIMUM :   0.0012000  CONVERGED : NO
 MAX DR     :   0.0049454  MAXIMUM :   0.0018000  CONVERGED : NO
 


 HESSIAN EIGENVALUES


                1           2           3           4           5           6
             0.03788     0.10901     0.29785     0.73538     1.00000     1.00000
 


                7           8           9          10          11          12
             1.00001     1.00007     1.00012     1.00124     1.01207     1.10515
 


               13          14
             1.26744     1.45654
 


 LAMBDA FOR LMQA STEP: 0.00

  |TANGENTIAL STEP| =   0.007178  |PARALLEL STEP| =   0.000008


 STEP IN NORMAL COORDINATES

              1          2          3          4          5          6
          -0.000471  -0.000268  -0.001058   0.002427  -0.000469  -0.003531

              7          8          9         10         11         12
          -0.000118  -0.000517  -0.001419   0.002639  -0.000428   0.001836

             13         14         15
           0.000431  -0.000281  -0.004295

 DISPLACEMENT STEP IN ANGSTROM

  NO.  ATOM        X             Y             Z

    1  C       -0.000206     -0.000120     -0.000367
    2  O        0.000984      0.000103     -0.000388
    3  C       -0.000710     -0.000220     -0.000084
    4  H        0.000844      0.000462      0.001840
    5  H       -0.000771     -0.000371     -0.000283
    6  H       -0.002070      0.000437      0.000489
    7  H        0.001240      0.000233      0.001056


 ACTIVE CARTESIAN DISPLACEMENT STEP

              1          2          3          4          5          6
          -0.000471  -0.000268  -0.001058   0.002427  -0.000469  -0.003531

              7          8          9         10         11         12
          -0.000118  -0.000517  -0.001419   0.002639  -0.000428   0.001836

             13         14         15
           0.000431  -0.000281  -0.004295
 
 PREDICTED ENERGY CHANGE: -0.000003858
 
 INTERPOLATION DISTANCE: 3.3389803550
 
 *** SCFTOL TIGHTEN TO 0.100E-07 ***
 
 *** CDFTOL TIGHTEN TO 0.750E-05 ***


 COORDINATES OF OPTIMIZATION STEP 13 IN ANGSTROM

  NO.  ATOM        X              Y              Z        Z-ATOM   MASS   TYPE

    1  C        -0.002072      -0.453914       0.093818       6    12.011  QM
    2  O         1.106904       0.335106      -0.089031       8    15.999  QM
    3  C        -1.272869      -0.010222      -0.005079       6    12.011  QM
    4  H         0.734201       1.241216      -0.154333       1     1.008  QM
    5  H        -1.492447       1.007869      -0.347766       1     1.008  QM
    6  H        -2.118977      -0.658242       0.229559       1     1.008  QM
    7  H         0.264808      -1.488045       0.339133       1     1.008  QM


 
 NEW SCF-ENERGY CALCULATED IN 12 CYCLES
 

 TOTAL ENERGY    =       -153.639083756

 ENERGY CHANGE =         -0.000005449
 ENERGY RATIO  =          1.412518051
 TRUST RADIUS  =          0.200000000
 
 BFGS DELTA*GAMMA: 0.468E-05
 
 BFGS DELTA*DE2*DELTA: 0.787E-05
 
 *** ENTERING OPTIMIZATION CYCLE: 14 ***
 

 PROJECTED CARTESIAN GRADIENTS IN A.U.

  NO.  ATOM        X             Y             Z

    1  C        0.001225      0.000255     -0.000999
    2  O        0.000582     -0.001014      0.000334
    3  C        0.000656      0.001434      0.000470
    4  H       -0.008173     -0.000758      0.002201
    5  H       -0.000092     -0.002372     -0.002841
    6  H       -0.000032      0.001333      0.001796
    7  H       -0.000515      0.000004     -0.000662


 ACTIVE CARTESIAN GRADIENTS

              1          2          3          4          5          6
           0.001483   0.000303  -0.001452   0.001534  -0.002323  -0.000611

              7          8          9         10         11         12
           0.004095   0.002235   0.000340  -0.006464  -0.000109   0.004435

             13         14         15
           0.000245  -0.001567   0.000089


 FULL LOCAL GRADIENT

              1          2          3          4          5          6
          -0.009785  -0.000548  -0.000159   0.000044  -0.000328  -0.000428

              7          8          9         10         11         12
          -0.000269   0.000424  -0.000212   0.000177   0.000054   0.000292

             13         14         15
          -0.001013  -0.000755  -0.000129


 TANGENTIAL LOCAL GRADIENTS IN A.U.

              1          2          3          4          5          6
          -0.000548  -0.000159   0.000044  -0.000328  -0.000428  -0.000269

              7          8          9         10         11         12
           0.000424  -0.000212   0.000177   0.000054   0.000292  -0.001013

             13         14
          -0.000755  -0.000129

 COSANG =         0.824002930
 
 RMSQ FORCE :   0.0004349  MAXIMUM :   0.0003000  CONVERGED : NO
 MAX FORCE  :   0.0010128  MAXIMUM :   0.0004500  CONVERGED : NO
 RMSQ FORCE6:   0.0004864  MAXIMUM6:   0.0003000  CONVERGED : NO
 MAX FORCE6 :   0.0007309  MAXIMUM6:   0.0004500  CONVERGED : NO
 RMSQ DR    :   0.0018533  MAXIMUM :   0.0012000  CONVERGED : NO
 MAX DR     :   0.0042954  MAXIMUM :   0.0018000  CONVERGED : NO
 


 HESSIAN EIGENVALUES


                1           2           3           4           5           6
             0.03536     0.09799     0.27650     0.62404     0.96748     1.00000
 


                7           8           9          10          11          12
             1.00002     1.00003     1.00008     1.00016     1.00198     1.04168
 


               13          14
             1.24642     1.47588
 


 LAMBDA FOR LMQA STEP: 0.00

  |TANGENTIAL STEP| =   0.005818  |PARALLEL STEP| =   0.000005


 STEP IN NORMAL COORDINATES

              1          2          3          4          5          6
          -0.000672  -0.000643  -0.000563   0.001138  -0.000492  -0.003095

              7          8          9         10         11         12
          -0.000763  -0.000116  -0.001301   0.002213   0.000043   0.001668

             13         14         15
          -0.000849  -0.001023  -0.003134

 DISPLACEMENT STEP IN ANGSTROM

  NO.  ATOM        X             Y             Z

    1  C       -0.000294     -0.000287     -0.000176
    2  O        0.000541      0.000134     -0.000393
    3  C       -0.000435     -0.000012     -0.000152
    4  H        0.000924      0.000551      0.001644
    5  H       -0.000738     -0.000625     -0.000139
    6  H       -0.001005      0.000682      0.000279
    7  H        0.001176     -0.000110      0.000916


 ACTIVE CARTESIAN DISPLACEMENT STEP

              1          2          3          4          5          6
          -0.000672  -0.000643  -0.000563   0.001138  -0.000492  -0.003095

              7          8          9         10         11         12
          -0.000763  -0.000116  -0.001301   0.002213   0.000043   0.001668

             13         14         15
          -0.000849  -0.001023  -0.003134
 
 PREDICTED ENERGY CHANGE: -0.000002583
 
 INTERPOLATION DISTANCE: 3.3389803550


 COORDINATES OF OPTIMIZATION STEP 14 IN ANGSTROM

  NO.  ATOM        X              Y              Z        Z-ATOM   MASS   TYPE

    1  C        -0.002365      -0.454202       0.093642       6    12.011  QM
    2  O         1.107445       0.335240      -0.089424       8    15.999  QM
    3  C        -1.273304      -0.010235      -0.005231       6    12.011  QM
    4  H         0.735125       1.241767      -0.152689       1     1.008  QM
    5  H        -1.493185       1.007244      -0.347905       1     1.008  QM
    6  H        -2.119982      -0.657560       0.229838       1     1.008  QM
    7  H         0.265984      -1.488156       0.340049       1     1.008  QM


 
 NEW SCF-ENERGY CALCULATED IN 10 CYCLES
 

 TOTAL ENERGY    =       -153.639087590

 ENERGY CHANGE =         -0.000003834
 ENERGY RATIO  =          1.484351660
 TRUST RADIUS  =          0.200000000
 
 BFGS DELTA*GAMMA: 0.276E-05
 
 BFGS DELTA*DE2*DELTA: 0.527E-05
 
 *** ENTERING OPTIMIZATION CYCLE: 15 ***
 

 PROJECTED CARTESIAN GRADIENTS IN A.U.

  NO.  ATOM        X             Y             Z

    1  C        0.000888     -0.000080     -0.000956
    2  O        0.001051     -0.000769      0.000269
    3  C        0.000434      0.001653      0.000407
    4  H       -0.008194     -0.000641      0.002230
    5  H       -0.000142     -0.002755     -0.002700
    6  H       -0.000133      0.001290      0.001820
    7  H       -0.000279     -0.000260     -0.000529


 ACTIVE CARTESIAN GRADIENTS

              1          2          3          4          5          6
           0.001075  -0.000094  -0.001430   0.002008  -0.002320  -0.000688

              7          8          9         10         11         12
           0.003953   0.002641   0.000184  -0.006415   0.000121   0.004392

             13         14         15
           0.000154  -0.001774  -0.000190


 FULL LOCAL GRADIENT

              1          2          3          4          5          6
          -0.009874  -0.000087   0.000087  -0.000474  -0.000413  -0.000368

              7          8          9         10         11         12
          -0.000099   0.000045  -0.000048   0.000033  -0.000177   0.000352

             13         14         15
          -0.000922  -0.000560   0.000159


 TANGENTIAL LOCAL GRADIENTS IN A.U.

              1          2          3          4          5          6
          -0.000087   0.000087  -0.000474  -0.000413  -0.000368  -0.000099

              7          8          9         10         11         12
           0.000045  -0.000048   0.000033  -0.000177   0.000352  -0.000922

             13         14
          -0.000560   0.000159

 COSANG =         0.799845745
 
 RMSQ FORCE :   0.0003688  MAXIMUM :   0.0003000  CONVERGED : NO
 MAX FORCE  :   0.0009215  MAXIMUM :   0.0004500  CONVERGED : NO
 RMSQ FORCE6:   0.0003064  MAXIMUM6:   0.0003000  CONVERGED : NO
 MAX FORCE6 :   0.0003744  MAXIMUM6:   0.0004500  CONVERGED :YES
 RMSQ DR    :   0.0015023  MAXIMUM :   0.0012000  CONVERGED : NO
 MAX DR     :   0.0031340  MAXIMUM :   0.0018000  CONVERGED : NO
 


 HESSIAN EIGENVALUES


                1           2           3           4           5           6
             0.03260     0.08437     0.24996     0.45720     0.84737     1.00000
 


                7           8           9          10          11          12
             1.00002     1.00003     1.00013     1.00022     1.00392     1.04475
 


               13          14
             1.39415     1.49223
 


 LAMBDA FOR LMQA STEP: 0.00

  |TANGENTIAL STEP| =   0.006284  |PARALLEL STEP| =   0.000006


 STEP IN NORMAL COORDINATES

              1          2          3          4          5          6
          -0.000662  -0.000685  -0.000410   0.000191  -0.000748  -0.003367

              7          8          9         10         11         12
          -0.000954  -0.000223  -0.001288   0.002484  -0.000218   0.001862

             13         14         15
          -0.001992  -0.001707  -0.002702

 DISPLACEMENT STEP IN ANGSTROM

  NO.  ATOM        X             Y             Z

    1  C       -0.000289     -0.000306     -0.000120
    2  O        0.000188      0.000056     -0.000441
    3  C       -0.000181      0.000027     -0.000178
    4  H        0.001144      0.000580      0.001826
    5  H       -0.001083     -0.000768     -0.000110
    6  H       -0.000443      0.001043      0.000107
    7  H        0.001258     -0.000114      0.000962


 ACTIVE CARTESIAN DISPLACEMENT STEP

              1          2          3          4          5          6
          -0.000662  -0.000685  -0.000410   0.000191  -0.000748  -0.003367

              7          8          9         10         11         12
          -0.000954  -0.000223  -0.001288   0.002484  -0.000218   0.001862

             13         14         15
          -0.001992  -0.001707  -0.002702
 
 PREDICTED ENERGY CHANGE: -0.000002358
 
 INTERPOLATION DISTANCE: 3.3389803550


 COORDINATES OF OPTIMIZATION STEP 15 IN ANGSTROM

  NO.  ATOM        X              Y              Z        Z-ATOM   MASS   TYPE

    1  C        -0.002655      -0.454508       0.093522       6    12.011  QM
    2  O         1.107632       0.335296      -0.089865       8    15.999  QM
    3  C        -1.273485      -0.010207      -0.005409       6    12.011  QM
    4  H         0.736269       1.242347      -0.150863       1     1.008  QM
    5  H        -1.494268       1.006477      -0.348015       1     1.008  QM
    6  H        -2.120425      -0.656517       0.229945       1     1.008  QM
    7  H         0.267242      -1.488269       0.341011       1     1.008  QM


 
 NEW SCF-ENERGY CALCULATED IN 10 CYCLES
 

 TOTAL ENERGY    =       -153.639090960

 ENERGY CHANGE =         -0.000003370
 ENERGY RATIO  =          1.429131689
 TRUST RADIUS  =          0.200000000
 
 BFGS DELTA*GAMMA: 0.283E-05
 
 BFGS DELTA*DE2*DELTA: 0.483E-05
 
 *** ENTERING OPTIMIZATION CYCLE: 16 ***
 

 PROJECTED CARTESIAN GRADIENTS IN A.U.

  NO.  ATOM        X             Y             Z

    1  C        0.000480     -0.000316     -0.000925
    2  O        0.001357     -0.000560      0.000211
    3  C        0.000362      0.001774      0.000367
    4  H       -0.008098     -0.000585      0.002268
    5  H       -0.000221     -0.003167     -0.002545
    6  H        0.000020      0.001472      0.001761
    7  H       -0.000017     -0.000520     -0.000401


 ACTIVE CARTESIAN GRADIENTS

              1          2          3          4          5          6
           0.000582  -0.000374  -0.001414   0.002211  -0.002269  -0.000767

              7          8          9         10         11         12
           0.003728   0.002917   0.000071  -0.006376   0.000271   0.004366

             13         14         15
          -0.000156  -0.002156  -0.000371


 FULL LOCAL GRADIENT

              1          2          3          4          5          6
          -0.009908   0.000273   0.000417  -0.000816  -0.000367  -0.000252

              7          8          9         10         11         12
           0.000001  -0.000300   0.000067   0.000055  -0.000325   0.000329

             13         14         15
          -0.000600  -0.000169   0.000348


 TANGENTIAL LOCAL GRADIENTS IN A.U.

              1          2          3          4          5          6
           0.000273   0.000417  -0.000816  -0.000367  -0.000252   0.000001

              7          8          9         10         11         12
          -0.000300   0.000067   0.000055  -0.000325   0.000329  -0.000600

             13         14
          -0.000169   0.000348

 COSANG =         0.784425308
 
 *** CONVERGED BY RMSQ FORCE AND MAX FORCE DESVIATION ***
 *** AFTER 15 OPTIMIZATION CYCLES ***
 
 
 RMSQ FORCE :   0.0003717  MAXIMUM :   0.0003000  CONVERGED : NO
 MAX FORCE  :   0.0008161  MAXIMUM :   0.0004500  CONVERGED : NO
 RMSQ FORCE6:   0.0001880  MAXIMUM6:   0.0003000  CONVERGED :YES
 MAX FORCE6 :   0.0003399  MAXIMUM6:   0.0004500  CONVERGED :YES
 RMSQ DR    :   0.0016226  MAXIMUM :   0.0012000  CONVERGED : NO
 MAX DR     :   0.0033674  MAXIMUM :   0.0018000  CONVERGED : NO
 
 
 *** THE GEOMETRY IS OPTIMIZED ***
 
 
 INTERPOLATION DISTANCE: 3.3389803550


 RELAXED REACTANT COORDINATES OF SADDLE STEP 5 IN ANGSTROM

  NO.  ATOM        X              Y              Z        Z-ATOM   MASS   TYPE

    1  C        -0.002655      -0.454508       0.093522       6    12.011  QM
    2  O         1.107632       0.335296      -0.089865       8    15.999  QM
    3  C        -1.273485      -0.010207      -0.005409       6    12.011  QM
    4  H         0.736269       1.242347      -0.150863       1     1.008  QM
    5  H        -1.494268       1.006477      -0.348015       1     1.008  QM
    6  H        -2.120425      -0.656517       0.229945       1     1.008  QM
    7  H         0.267242      -1.488269       0.341011       1     1.008  QM


 NUMBER OF CONSTRAINED OPTIMIZATION CYCLES: 15
 
 RELAXED REACTANT ENERGY = -153.639090959912
 
 ANGLE BETWEEN SUCCESSIVE SADDLE GRADIENTS: 157.439
 
 RMSQ FORCE :   0.0023360  MAXIMUM :   0.0003000  CONVERGED :NO 
 MAX FORCE  :   0.0072688  MAXIMUM :   0.0004500  CONVERGED :NO 


 UNRELAXED COORDINATES OF SADDLE STEP 6 IN ANGSTROM

  NO.  ATOM        X              Y              Z        Z-ATOM   MASS   TYPE

    1  C         0.009833      -0.456835       0.090844       6    12.011  QM
    2  O         1.105417       0.328440      -0.094293       8    15.999  QM
    3  C        -1.269489       0.004852      -0.003439       6    12.011  QM
    4  H         0.591501       1.231163      -0.113684       1     1.008  QM
    5  H        -1.509477       0.945984      -0.408742       1     1.008  QM
    6  H        -2.111386      -0.629526       0.263865       1     1.008  QM
    7  H         0.268142      -1.491710       0.349450       1     1.008  QM


 UNRELAXED SCF-ENERGY CALCULATED IN 12 CYCLES
 
 UNRELAXED TOTAL SADDLE ENERGY = -153.630186536795
 
 
 
 
 ***************************************
 *** MOLECULAR GEOMETRY OPTIMIZATION ***
 ***************************************
 
 INTERPOLATION DISTANCE: 2.9998896207
 
 *** ACTIVE DEGREES OF FREEDOM: 15 ***
 
 *** ENTERING OPTIMIZATION CYCLE: 1 ***
 

 PROJECTED CARTESIAN GRADIENTS IN A.U.

  NO.  ATOM        X             Y             Z

    1  C        0.021336      0.010819     -0.002711
    2  O        0.009343     -0.022304      0.002500
    3  C       -0.021096      0.018834     -0.005033
    4  H       -0.045308      0.030317      0.004523
    5  H       -0.002268     -0.040049      0.010743
    6  H        0.003156     -0.004974      0.003055
    7  H        0.006368      0.001205     -0.001548


 ACTIVE CARTESIAN GRADIENTS

              1          2          3          4          5          6
           0.025856   0.012867  -0.002644   0.025601  -0.046938  -0.001619

              7          8          9         10         11         12
           0.005662   0.028510  -0.009228  -0.023342   0.026576   0.004612

             13         14         15
           0.005578  -0.029408  -0.000536


 FULL LOCAL GRADIENT

              1          2          3          4          5          6
          -0.049542  -0.017471  -0.016680  -0.010812   0.011659  -0.015284

              7          8          9         10         11         12
           0.033335  -0.007599   0.010361  -0.018853  -0.026980   0.020873

             13         14         15
          -0.008111   0.020386   0.000169


 TANGENTIAL LOCAL GRADIENTS IN A.U.

              1          2          3          4          5          6
          -0.017471  -0.016680  -0.010812   0.011659  -0.015284   0.033335

              7          8          9         10         11         12
          -0.007599   0.010361  -0.018853  -0.026980   0.020873  -0.008111

             13         14
           0.020386   0.000169
 
 RMSQ FORCE :   0.0176202  MAXIMUM :   0.0003000  CONVERGED : NO
 MAX FORCE  :   0.0333352  MAXIMUM :   0.0004500  CONVERGED : NO
 RMSQ FORCE6:   4.9823798  MAXIMUM6:   0.0003000  CONVERGED : NO
 MAX FORCE6 :   4.9666648  MAXIMUM6:   0.0004500  CONVERGED : NO
 


 HESSIAN EIGENVALUES


                1           2           3           4           5           6
             1.00000     1.00000     1.00000     1.00000     1.00000     1.00000
 


                7           8           9          10          11          12
             1.00000     1.00000     1.00000     1.00000     1.00000     1.00000
 


               13          14
             1.00000     1.00000
 


 LAMBDA FOR LMQA STEP: 0.00

  |TANGENTIAL STEP| =   0.065929  |PARALLEL STEP| =   0.000725


 STEP IN NORMAL COORDINATES

              1          2          3          4          5          6
          -0.020304  -0.013922  -0.004764  -0.018593   0.034568  -0.004010

              7          8          9         10         11         12
           0.013222  -0.015310   0.009918  -0.007712  -0.026922   0.020118

             13         14         15
          -0.008356   0.019878   0.000163

 DISPLACEMENT STEP IN ANGSTROM

  NO.  ATOM        X             Y             Z

    1  C       -0.008866     -0.006204     -0.001153
    2  O       -0.003318      0.009629     -0.000820
    3  C        0.012995     -0.005321      0.003692
    4  H        0.003052     -0.017750      0.004849
    5  H       -0.000364      0.013436     -0.013278
    6  H       -0.000203      0.007407      0.002956
    7  H       -0.003517     -0.001674     -0.000027


 ACTIVE CARTESIAN DISPLACEMENT STEP

              1          2          3          4          5          6
          -0.020304  -0.013922  -0.004764  -0.018593   0.034568  -0.004010

              7          8          9         10         11         12
           0.013222  -0.015310   0.009918  -0.007712  -0.026922   0.020118

             13         14         15
          -0.008356   0.019878   0.000163
 
 PREDICTED ENERGY CHANGE: -0.002137147
 
 INTERPOLATION DISTANCE: 2.9998896207
 
 *** SCFTOL TIGHTEN TO 0.100E-06 ***
 
 *** CDFTOL TIGHTEN TO 0.750E-04 ***


 COORDINATES OF OPTIMIZATION STEP 1 IN ANGSTROM

  NO.  ATOM        X              Y              Z        Z-ATOM   MASS   TYPE

    1  C         0.000967      -0.463039       0.089691       6    12.011  QM
    2  O         1.102099       0.338069      -0.095113       8    15.999  QM
    3  C        -1.256494      -0.000469       0.000253       6    12.011  QM
    4  H         0.594553       1.213413      -0.108835       1     1.008  QM
    5  H        -1.509841       0.959420      -0.422020       1     1.008  QM
    6  H        -2.111589      -0.622119       0.266821       1     1.008  QM
    7  H         0.264625      -1.493384       0.349423       1     1.008  QM


 
 NEW SCF-ENERGY CALCULATED IN 10 CYCLES
 

 TOTAL ENERGY    =       -153.632978442

 ENERGY CHANGE =         -0.002791905
 ENERGY RATIO  =          1.306370038
 TRUST RADIUS  =          0.200000000
 
 BFGS DELTA*GAMMA: 0.306E-02
 
 BFGS DELTA*DE2*DELTA: 0.435E-02
 
 *** ENTERING OPTIMIZATION CYCLE: 2 ***
 

 PROJECTED CARTESIAN GRADIENTS IN A.U.

  NO.  ATOM        X             Y             Z

    1  C       -0.007042      0.008997     -0.003455
    2  O        0.009835     -0.010498      0.001372
    3  C        0.006527      0.004544      0.000248
    4  H       -0.034320      0.013233      0.004037
    5  H       -0.005708     -0.019270      0.000872
    6  H        0.000112     -0.000873      0.002126
    7  H        0.002508      0.001990     -0.001433


 ACTIVE CARTESIAN GRADIENTS

              1          2          3          4          5          6
          -0.008544   0.010630  -0.004092   0.009980  -0.026070  -0.001622

              7          8          9         10         11         12
           0.019245   0.012161  -0.001703  -0.019048   0.009837   0.006852

             13         14         15
           0.001138  -0.013853  -0.000811


 FULL LOCAL GRADIENT

              1          2          3          4          5          6
          -0.035882  -0.009347   0.010289  -0.009775   0.014971  -0.004973

              7          8          9         10         11         12
           0.001486   0.002197   0.002252  -0.009219  -0.009750   0.011470

             13         14         15
          -0.002952   0.006948   0.000542


 TANGENTIAL LOCAL GRADIENTS IN A.U.

              1          2          3          4          5          6
          -0.009347   0.010289  -0.009775   0.014971  -0.004973   0.001486

              7          8          9         10         11         12
           0.002197   0.002252  -0.009219  -0.009750   0.011470  -0.002952

             13         14
           0.006948   0.000542

 COSANG =         0.623567412
 
 RMSQ FORCE :   0.0081005  MAXIMUM :   0.0003000  CONVERGED : NO
 MAX FORCE  :   0.0149708  MAXIMUM :   0.0004500  CONVERGED : NO
 RMSQ FORCE6:   4.4648927  MAXIMUM6:   0.0003000  CONVERGED : NO
 MAX FORCE6 :   4.4587533  MAXIMUM6:   0.0004500  CONVERGED : NO
 RMSQ DR    :   0.0170238  MAXIMUM :   0.0012000  CONVERGED : NO
 MAX DR     :   0.0345676  MAXIMUM :   0.0018000  CONVERGED : NO
 


 HESSIAN EIGENVALUES


                1           2           3           4           5           6
             0.50349     1.00000     1.00000     1.00000     1.00000     1.00000
 


                7           8           9          10          11          12
             1.00000     1.00000     1.00000     1.00000     1.00000     1.00000
 


               13          14
             1.00000     1.38503
 


 LAMBDA FOR LMQA STEP: 0.00

  |TANGENTIAL STEP| =   0.055582  |PARALLEL STEP| =   0.000515


 STEP IN NORMAL COORDINATES

              1          2          3          4          5          6
           0.012418  -0.019648  -0.003103  -0.011767   0.032954  -0.004433

              7          8          9         10         11         12
          -0.004322  -0.007574   0.005604  -0.006766  -0.021116   0.020713

             13         14         15
          -0.006553   0.014964   0.000756

 DISPLACEMENT STEP IN ANGSTROM

  NO.  ATOM        X             Y             Z

    1  C        0.005416     -0.008798     -0.000379
    2  O       -0.006544      0.008074     -0.000727
    3  C        0.000410      0.000023      0.001843
    4  H        0.005009     -0.016127      0.005670
    5  H        0.002487      0.009858     -0.011721
    6  H        0.001372      0.007382      0.003787
    7  H       -0.002906     -0.002989      0.000111


 ACTIVE CARTESIAN DISPLACEMENT STEP

              1          2          3          4          5          6
           0.012418  -0.019648  -0.003103  -0.011767   0.032954  -0.004433

              7          8          9         10         11         12
          -0.004322  -0.007574   0.005604  -0.006766  -0.021116   0.020713

             13         14         15
          -0.006553   0.014964   0.000756
 
 PREDICTED ENERGY CHANGE: -0.000797824
 
 INTERPOLATION DISTANCE: 2.9998896207


 COORDINATES OF OPTIMIZATION STEP 2 IN ANGSTROM

  NO.  ATOM        X              Y              Z        Z-ATOM   MASS   TYPE

    1  C         0.006383      -0.471837       0.089312       6    12.011  QM
    2  O         1.095555       0.346143      -0.095840       8    15.999  QM
    3  C        -1.256084      -0.000446       0.002096       6    12.011  QM
    4  H         0.599561       1.197285      -0.103166       1     1.008  QM
    5  H        -1.507355       0.969278      -0.433741       1     1.008  QM
    6  H        -2.110217      -0.614737       0.270608       1     1.008  QM
    7  H         0.261720      -1.496374       0.349533       1     1.008  QM


 
 NEW SCF-ENERGY CALCULATED IN 10 CYCLES
 

 TOTAL ENERGY    =       -153.633761212

 ENERGY CHANGE =         -0.000782771
 ENERGY RATIO  =          0.981132402
 TRUST RADIUS  =          0.200000000
 
 BFGS DELTA*GAMMA: 0.169E-02
 
 BFGS DELTA*DE2*DELTA: 0.162E-02
 
 *** ENTERING OPTIMIZATION CYCLE: 3 ***
 

 PROJECTED CARTESIAN GRADIENTS IN A.U.

  NO.  ATOM        X             Y             Z

    1  C        0.002250     -0.003908     -0.001761
    2  O        0.002599     -0.000380      0.000764
    3  C        0.002251      0.005817      0.001431
    4  H       -0.020075     -0.006494      0.003587
    5  H       -0.005341     -0.008394     -0.004350
    6  H        0.001961      0.004727      0.000723
    7  H       -0.002439      0.005087     -0.001869


 ACTIVE CARTESIAN GRADIENTS

              1          2          3          4          5          6
[truncated: 1,527,476 more chars]
