# Supplementary material for: Constrained Structure Minimizations on Hyperspheres for Minimum Energy Path Following
Source: J Chem Inf Model. 2025 Apr 1;65(7):3488–501. doi: 10.1021/acs.jcim.4c02351 (PMC12004539; doi:10.1021/acs.jcim.4c02351)
Supplement: Supplementary file 1 — ci4c02351_si_001.zip [file ci4c02351_si_001.zip › data_availability/rxn12/outputs/SADDLE/10/rxn12-sad.mol]

    7
 TRAJECTORY GEOMETRY    -153.640722
  C      0.081244   -0.433670    0.000002
  C      1.268023    0.209662   -0.000001
  O     -1.168944    0.135419   -0.000004
  H     -1.062543    1.108627    0.000051
  H      2.197040   -0.365696    0.000005
  H      0.001664   -1.527413    0.000011
  H      1.340538    1.304302   -0.000012
    7
 TRAJECTORY GEOMETRY    -153.655384
  C      0.127051   -0.434159    0.069877
  O      1.141265    0.226780   -0.132631
  C     -1.256536    0.165439    0.016559
  H     -1.145666    1.234625    0.256757
  H     -1.641436    0.108885   -1.020901
  H     -1.964268   -0.356700    0.685080
  H      0.194408   -1.530225    0.311044
    7
 TRAJECTORY GEOMETRY    -153.645946
  C      0.125922   -0.464862    0.069019
  O      1.104705    0.254028   -0.131325
  C     -1.243006    0.151624    0.015578
  H     -0.890498    1.182592    0.239453
  H     -1.644929    0.258522   -0.995764
  H     -2.013048   -0.350113    0.627357
  H      0.254379   -1.539875    0.364069
    7
 TRAJECTORY GEOMETRY    -153.628469
  C      0.122219   -0.477784    0.066745
  O      1.085480    0.266734   -0.134141
  C     -1.233532    0.140386    0.014293
  H     -0.711403    1.130511    0.220926
  H     -1.646354    0.401556   -0.955280
  H     -2.030031   -0.386609    0.569146
  H      0.276248   -1.522677    0.425402
    7
 TRAJECTORY GEOMETRY    -153.640721
  C     -0.007878   -0.430967    0.094211
  O      1.130054    0.321464   -0.066383
  C     -1.285224   -0.005290   -0.003286
  H      0.863046    1.241409   -0.268528
  H     -1.539046    1.037164   -0.232107
  H     -2.105429   -0.711272    0.148249
  H      0.252761   -1.471403    0.322615
    7
 TRAJECTORY GEOMETRY    -153.639091
  C     -0.002655   -0.454508    0.093522
  O      1.107632    0.335296   -0.089865
  C     -1.273485   -0.010207   -0.005409
  H      0.736269    1.242347   -0.150863
  H     -1.494268    1.006477   -0.348015
  H     -2.120425   -0.656517    0.229945
  H      0.267242   -1.488269    0.341011
    7
 TRAJECTORY GEOMETRY    -153.634434
  C      0.003105   -0.475298    0.088724
  O      1.086339    0.350166   -0.104237
  C     -1.261498   -0.009914   -0.005721
  H      0.624846    1.221359   -0.053944
  H     -1.470067    0.964192   -0.459073
  H     -2.122137   -0.597784    0.308263
  H      0.277787   -1.503711    0.350455
    7
 TRAJECTORY GEOMETRY    -153.628469
  C      0.122219   -0.477784    0.066745
  O      1.085480    0.266734   -0.134141
  C     -1.233532    0.140386    0.014293
  H     -0.711403    1.130511    0.220926
  H     -1.646354    0.401556   -0.955280
  H     -2.030031   -0.386609    0.569146
  H      0.276248   -1.522677    0.425402
    7
 TRAJECTORY GEOMETRY    -153.626959
  C      0.008924   -0.492239    0.081450
  O      1.068647    0.364324   -0.109300
  C     -1.250565   -0.004254   -0.002781
  H      0.518141    1.186230    0.011012
  H     -1.455368    0.914217   -0.559199
  H     -2.114982   -0.542699    0.376932
  H      0.283534   -1.519498    0.350943
    7
 TRAJECTORY GEOMETRY    -153.613248
  C      0.116878   -0.491133    0.077483
  O      1.055428    0.286905   -0.150190
  C     -1.226321    0.125443    0.018249
  H     -0.586727    1.091531    0.237691
  H     -1.566299    0.488029   -0.948140
  H     -2.059734   -0.383480    0.541882
  H      0.297092   -1.530488    0.443005
    7
 TRAJECTORY GEOMETRY    -153.618520
  C      0.013919   -0.508590    0.076159
  O      1.049105    0.376793   -0.115283
  C     -1.240619    0.002356    0.002635
  H      0.427793    1.149986    0.061655
  H     -1.428479    0.871284   -0.636303
  H     -2.112860   -0.491106    0.420664
  H      0.296821   -1.530919    0.356154
    7
 TRAJECTORY GEOMETRY    -153.608338
  C      0.019870   -0.520195    0.069515
  O      1.036795    0.384575   -0.113718
  C     -1.231105    0.015076    0.009262
  H      0.341867    1.114874    0.086318
  H     -1.428077    0.824095   -0.703631
  H     -2.102093   -0.453122    0.456844
  H      0.300337   -1.542122    0.355623
    7
 TRAJECTORY GEOMETRY    -153.599743
  C      0.109995   -0.500099    0.077142
  O      1.038311    0.302413   -0.145931
  C     -1.223088    0.117580    0.019992
  H     -0.487920    1.065388    0.224039
  H     -1.530221    0.523102   -0.945429
  H     -2.068315   -0.370257    0.547160
  H      0.311793   -1.537734    0.427612
    7
 TRAJECTORY GEOMETRY    -153.598516
  C      0.024942   -0.528852    0.065355
  O      1.025150    0.389610   -0.111748
  C     -1.224993    0.025778    0.014588
  H      0.271582    1.085674    0.104154
  H     -1.420591    0.780805   -0.758523
  H     -2.096545   -0.416046    0.488126
  H      0.311189   -1.550565    0.348848
    7
 TRAJECTORY GEOMETRY    -153.587940
  C      0.102846   -0.505649    0.076945
  O      1.028321    0.313642   -0.139065
  C     -1.220902    0.111443    0.023772
  H     -0.408683    1.056543    0.201472
  H     -1.507991    0.540367   -0.939341
  H     -2.075594   -0.360137    0.549210
  H      0.323307   -1.545607    0.402925
    7
 TRAJECTORY GEOMETRY    -153.589600
  C      0.030335   -0.533678    0.064121
  O      1.017208    0.390647   -0.108751
  C     -1.220131    0.036670    0.021043
  H      0.211009    1.066802    0.107279
  H     -1.419093    0.742395   -0.798906
  H     -2.093519   -0.389840    0.506545
  H      0.319586   -1.558116    0.337172
    7
 TRAJECTORY GEOMETRY    -153.580954
  C      0.035974   -0.534662    0.063001
  O      1.014146    0.388052   -0.108446
  C     -1.216419    0.046957    0.025015
  H      0.152253    1.053042    0.112645
  H     -1.425962    0.714182   -0.825264
  H     -2.088237   -0.378922    0.515715
  H      0.320346   -1.561034    0.337446
    7
 TRAJECTORY GEOMETRY    -153.579760
  C      0.096595   -0.510727    0.075639
  O      1.020586    0.323796   -0.130076
  C     -1.218644    0.108981    0.028081
  H     -0.348044    1.050048    0.179124
  H     -1.493507    0.539946   -0.940903
  H     -2.077524   -0.347253    0.556559
  H      0.330263   -1.555024    0.373749
    7
 TRAJECTORY GEOMETRY    -153.574330
  C      0.040848   -0.535229    0.064217
  O      1.009981    0.385204   -0.105243
  C     -1.214599    0.055816    0.030091
  H      0.107433    1.048695    0.109796
  H     -1.427141    0.680091   -0.853098
  H     -2.087262   -0.362084    0.528310
  H      0.326858   -1.566593    0.320660
    7
 TRAJECTORY GEOMETRY    -153.573572
  C      0.090888   -0.513869    0.075472
  O      1.015978    0.330407   -0.122562
  C     -1.217450    0.106819    0.032579
  H     -0.298758    1.053468    0.158656
  H     -1.483340    0.536895   -0.940752
  H     -2.080266   -0.339921    0.559416
  H      0.336283   -1.561854    0.346681
    7
 TRAJECTORY GEOMETRY    -153.569451
  C      0.045113   -0.534508    0.066080
  O      1.007510    0.381390   -0.102250
  C     -1.213819    0.063987    0.034896
  H      0.070747    1.049291    0.103304
  H     -1.429270    0.650371   -0.873260
  H     -2.087268   -0.351599    0.536079
  H      0.332190   -1.571458    0.304274
    7
 TRAJECTORY GEOMETRY    -153.569124
  C      0.085958   -0.516297    0.075758
  O      1.013209    0.335609   -0.116851
  C     -1.216725    0.105440    0.036615
  H     -0.259062    1.056977    0.141787
  H     -1.475371    0.534669   -0.940513
  H     -2.082788   -0.336687    0.560301
  H      0.340014   -1.566750    0.325038
    7
 TRAJECTORY GEOMETRY    -153.565991
  C      0.048675   -0.533329    0.067907
  O      1.006312    0.377366   -0.100612
  C     -1.213236    0.070300    0.038605
  H      0.040330    1.052072    0.098574
  H     -1.431996    0.628398   -0.887519
  H     -2.087846   -0.346233    0.540556
  H      0.335379   -1.573947    0.292888
    7
 TRAJECTORY GEOMETRY    -153.565991
  C      0.082049   -0.518015    0.075892
  O      1.011246    0.339465   -0.112438
  C     -1.216146    0.103883    0.040006
  H     -0.226680    1.061534    0.128799
  H     -1.469431    0.533465   -0.940274
  H     -2.084842   -0.335152    0.560098
  H      0.341958   -1.569860    0.308475
    7
 TRAJECTORY GEOMETRY    -153.563644
  C      0.051606   -0.531940    0.069609
  O      1.005654    0.373459   -0.099334
  C     -1.213190    0.075355    0.041758
  H      0.016163    1.057199    0.094653
  H     -1.434094    0.609227   -0.898494
  H     -2.088694   -0.342576    0.543679
  H      0.337832   -1.575496    0.282594
    7
 TRAJECTORY GEOMETRY    -153.563838
  C      0.078806   -0.519198    0.075812
  O      1.009870    0.342482   -0.109186
  C     -1.215700    0.102327    0.042430
  H     -0.200450    1.065390    0.119775
  H     -1.464833    0.532946   -0.939499
  H     -2.086125   -0.334275    0.559408
  H      0.342852   -1.571917    0.296554
    7
 TRAJECTORY GEOMETRY    -153.562181
  C      0.076224   -0.519992    0.075103
  O      1.009341    0.345273   -0.108064
  C     -1.215531    0.099482    0.042728
  H     -0.178634    1.064884    0.116857
  H     -1.461710    0.540381   -0.935924
  H     -2.086413   -0.335084    0.557670
  H      0.342415   -1.572340    0.294756
    7
 TRAJECTORY GEOMETRY    -153.562208
  C      0.053758   -0.530824    0.070717
  O      1.005332    0.370510   -0.098573
  C     -1.213115    0.079018    0.043936
  H     -0.001519    1.061017    0.092335
  H     -1.436058    0.595577   -0.906046
  H     -2.089224   -0.340512    0.545666
  H      0.339212   -1.576300    0.275946
    7
 TRAJECTORY GEOMETRY    -153.561106
  C      0.055876   -0.529602    0.071268
  O      1.005659    0.367871   -0.099045
  C     -1.213343    0.081396    0.044580
  H     -0.018836    1.062166    0.093482
  H     -1.438455    0.588122   -0.910455
  H     -2.089049   -0.339712    0.546933
  H      0.339765   -1.576153    0.275559
    7
 TRAJECTORY GEOMETRY    -153.561240
  C      0.073904   -0.520808    0.075439
  O      1.008501    0.347103   -0.105409
  C     -1.215317    0.099258    0.045042
  H     -0.160846    1.068724    0.109125
  H     -1.458463    0.537344   -0.936554
  H     -2.087653   -0.334987    0.557308
  H      0.343279   -1.573839    0.283879
    7
 TRAJECTORY GEOMETRY    -153.560501
  C      0.072147   -0.521459    0.074954
  O      1.008121    0.349052   -0.104641
  C     -1.215144    0.097432    0.045244
  H     -0.146462    1.068329    0.107254
  H     -1.456407    0.542007   -0.934284
  H     -2.087753   -0.335321    0.556188
  H      0.342952   -1.574194    0.282629
    7
 TRAJECTORY GEOMETRY    -153.560486
  C      0.057220   -0.528703    0.072280
  O      1.005309    0.365626   -0.097968
  C     -1.213321    0.084456    0.046633
  H     -0.029887    1.066565    0.090040
  H     -1.439458    0.576319   -0.915965
  H     -2.089677   -0.338555    0.548245
  H      0.340996   -1.577140    0.268219
    7
 TRAJECTORY GEOMETRY    -153.560056
  C      0.070420   -0.522133    0.075260
  O      1.007391    0.350371   -0.102437
  C     -1.214942    0.097569    0.047292
  H     -0.133081    1.071970    0.100927
  H     -1.453911    0.538344   -0.935214
  H     -2.088745   -0.335156    0.555839
  H      0.343564   -1.575483    0.273425
    7
 TRAJECTORY GEOMETRY    -153.560076
  C      0.058375   -0.528191    0.073055
  O      1.004964    0.364078   -0.097147
  C     -1.213319    0.087085    0.048243
  H     -0.038500    1.069711    0.087802
  H     -1.440411    0.566217   -0.920482
  H     -2.090028   -0.337324    0.549297
  H      0.341707   -1.578125    0.262337
    7
 TRAJECTORY GEOMETRY    -153.559758
  C      0.059547   -0.527560    0.073267
  O      1.005193    0.362707   -0.097666
  C     -1.213431    0.088118    0.048157
  H     -0.047942    1.069933    0.089128
  H     -1.441781    0.563386   -0.921998
  H     -2.089901   -0.337078    0.549966
  H      0.341891   -1.577875    0.263421
    7
 TRAJECTORY GEOMETRY    -153.559790
  C      0.069126   -0.522822    0.075287
  O      1.006614    0.351765   -0.100728
  C     -1.214612    0.097861    0.048612
  H     -0.122736    1.073765    0.097068
  H     -1.452334    0.534459   -0.935970
  H     -2.088998   -0.334114    0.555808
  H      0.343655   -1.576969    0.266673
    7
 TRAJECTORY GEOMETRY    -153.559580
  C      0.068248   -0.523154    0.075050
  O      1.006427    0.352764   -0.100398
  C     -1.214530    0.096844    0.048605
  H     -0.115215    1.073396    0.096261
  H     -1.451279    0.537354   -0.934665
  H     -2.089108   -0.334408    0.555236
  H      0.343484   -1.577043    0.266329
    7
 TRAJECTORY GEOMETRY    -153.559586
  C      0.060320   -0.526762    0.073491
  O      1.005267    0.361594   -0.097201
  C     -1.213965    0.089750    0.048949
  H     -0.053291    1.071009    0.088474
  H     -1.442342    0.556780   -0.924718
  H     -2.089876   -0.336453    0.551027
  H      0.342328   -1.578257    0.260325
    7
 TRAJECTORY GEOMETRY    -153.559448
  C      0.060940   -0.526641    0.073701
  O      1.005298    0.360843   -0.097499
  C     -1.213683    0.090490    0.048955
  H     -0.059482    1.071426    0.089186
  H     -1.443337    0.554734   -0.925899
  H     -2.089882   -0.336174    0.551476
  H      0.342398   -1.578094    0.260739
    7
 TRAJECTORY GEOMETRY    -153.559462
  C      0.067389   -0.523383    0.074962
  O      1.006303    0.353501   -0.099635
  C     -1.214585    0.096663    0.049143
  H     -0.108804    1.073910    0.094685
  H     -1.450335    0.536603   -0.934895
  H     -2.089358   -0.334404    0.555290
  H      0.343534   -1.577250    0.263533
    7
 TRAJECTORY GEOMETRY    -153.559372
  C      0.066605   -0.523824    0.074924
  O      1.005991    0.354322   -0.099114
  C     -1.214373    0.096392    0.049329
  H     -0.103189    1.074245    0.093600
  H     -1.449645    0.536731   -0.934466
  H     -2.089273   -0.334291    0.555100
  H      0.343511   -1.577666    0.261829
