# Supplementary material for: Constrained Structure Minimizations on Hyperspheres for Minimum Energy Path Following
Source: J Chem Inf Model. 2025 Apr 1;65(7):3488–501. doi: 10.1021/acs.jcim.4c02351 (PMC12004539; doi:10.1021/acs.jcim.4c02351)
Supplement: Supplementary file 1 — ci4c02351_si_001.zip [file ci4c02351_si_001.zip › data_availability/rxn12/outputs/IRC/rxn12-irc.out]

 Executing /home/jasa/demon/6.2.4/object.mpi/deMon.6.2.4.mpi.

node10
node10
node10
node10
node10
node10
node10
node10
node10
node10
node10
node10
node10
node10
node10
node10
node10
node10
node10
node10
node10
node10
node10
node10
(node10:0,1,2,3,4,5,6,7,8,9,10,11,12,13,14,15,16,17,18,19,20,21,22,23)

real	16m25.260s
user	335m58.696s
sys	57m32.234s
20M	.
 ******************************************************************************
 ******************************************************************************
 ***                                                                        ***
 ***                              PROGRAM deMon2k                           ***
 ***                                                                        ***
 ***                        (VERSION 6.2.2, Jun. 2022)                      ***
 ***                                                                        ***
 ***     COPYRIGHT (C) BY THE INTERNATIONAL DEMON DEVELOPERS COMMUNITY      ***
 ***                                                                        ***
 ***  AUTHORS: A.M. Koster, G. Geudtner, A. Alvarez-Ibarra, M.C. Amirani,   ***
 ***           P. Calaminici, A.A.M. Carranza, M.E. Casida, J. Carmona-     ***
 ***           Espindola, J. Cuny, F.A. Delesma, R. Delgado-Venegas, V.D.   ***
 ***           Dominguez, R. Flores-Moreno, G.U. Gamboa, A. Goursot, T.     ***
 ***           Heine, K. Hermann, A. Ipatov, F. Janetzko, A. de la Lande,   ***
 ***           F. Louisnard, J. Martin del Campo, N. Pedroza Montero, L.G.  ***
 ***           M. Pettersson, D. Mejia-Rodriguez, J. Reveles, J. Vasquez-   ***
 ***           Perez, A. Vela, B. Zuniga-Gutierrez and D.R. Salahub         ***
 ***                                                                        ***
 ******************************************************************************
 ******************************************************************************
                                                                                

 FIRST TIMING           DATE: WED JAN 17 21:44:40 2024  TOTAL TIME:       0.070
                                                                                

 INITIALIZATION                   STEP TIME:     0.035  TOTAL TIME:       0.106

 ******************************************************************************

 IRC FORWARD RXN11

 ******************************************************************************

 
 *** THE RESTART FILE WILL BE READ ***
 
 
 *** MOLECULAR SIMULATION DATA ***
 
 MOLECULAR CHARGE: 0
 NUMBER OF ATOMS: 7
 MOLECULAR SIMULATION TYPE: QM ONLY
 
 *** MOLECULAR QM DATA ***
 
 MULTIPLICITY: 1
 NUMBER OF QM ATOMS: 7
 NUMBER OF ELECTRONS: 24
 
 *** SCF OPTIONS ***
 
 SCF THEORY: RESTRICTED KOHN-SHAM (RKS)
 DIAGONALIZER: RS
 START GUESS: RESTART DENSITY
 SCF TOLERANCE: 0.100E-08
 POTENTIAL DENSITY: FITTED DENSITY
 NUMBER OF SCF ITERATIONS: 1000
 DIIS ACCELERATION: ON
 XC-POTENTIAL: PBE96 - PBE
 GRID TECHNIQUE: FIXED
 GRID PRUNING: ON
 GRID METHOD: DIRECT
 GRID TYPE: (99,590)p
 ATOMIC WEIGHT FUNCTION: BECKE SCREENED
 RADIAL QUADRATURE TYPE: EULER-MACLAURIN
 SCF METHODE: DIRECT & DOUBLE ASYMPTOTIC EXPANSION
 FREEZE AUXILIARY FUNCTIONS: OFF
 ANALYTICAL FIT SOLVER: DIAGONAL SVD
 SVD THRESHOLD: 0.100E-05
 SCF SCREENING: 0.417E-11
 SYMMETRY USE: NONE
 ROTATION OF THE ANGULAR GRIDS: OFF
 SCF PRINTING UNTIL CYCLE 0
 SPHERICAL ORBITALS WILL BE USED
 
 *** INTRINSIC REACTION COORDINATE OPTIONS ***
 
 STEP DIRECTION: FORWARD
 MAXIMUM IRC STEP: 0.100
 INITIAL ENERGY DECREASE: 0.00
 IRC PATH IN MASS WEIGHTED COORDINATES
 
 *** IRC PATH OPTIMIZATION OPTIONS ***
 
 NUMBER OF OPTIMIZATION STEPS: 50
 MAXIMUM OPTIMIZATION STEP: 0.300
 OPTMIZATION TOLERANCE: 0.100E-04
 HESSIAN UPDATE: BFGS
 STEP TYPE: LEVENBERG-MARQUARDT
 THE START HESSIAN IS READ FROM THE RESTART FILE
 NO WEIGHT DERIVATIVES WILL BE USED
 
 *** ACTIVATED INTERFACE PORTS ***
 
 FILE deMon.mol WILL BE WRITTEN
 
 
 *** GEOMETRY ***


 INPUT ORIENTATION IN ANGSTROM

  NO.  ATOM        X            Y            Z      Z-ATOM   MASS   TYPE OPTXYZ

    1  C         0.000000     0.000000     0.000000     6    12.011  QM       
    2  O         0.000000     0.000000     1.301386     8    15.999  QM       
    3  C         1.330339     0.000000    -0.499594     6    12.011  QM       
    4  H         1.589066     0.398946    -1.489005     1     1.008  QM       
    5  H         1.869968    -0.929102    -0.247179     1     1.008  QM       
    6  H        -0.965954     0.041005    -0.534942     1     1.008  QM       
    7  H         1.253202     0.226844     0.982087     1     1.008  QM       


 
 
 *** ERI STATISTIC ***
 
 Est. Integrated ERIs: 814373
 Est. Asymptotic ERIS: 0
                                                                                

 INPUT                            STEP TIME:     0.050  TOTAL TIME:       0.156
 
 *** THE INPUT ORIENTATION IS USED ***
 
 POINT GROUP: C1
 
 GROUP ORDER: 1


 STANDARD ORIENTATION IN ANGSTROM

  NO.  ATOM        X              Y              Z        Z-ATOM   MASS   TYPE

    1  C         0.026322      -0.541652      -0.035423       6    12.011  QM
    2  O         1.063404       0.242951       0.014212       8    15.999  QM
    3  C        -1.175367       0.213709       0.033633       6    12.011  QM
    4  H        -2.116267      -0.207568       0.410812       1     1.008  QM
    5  H        -1.309123       0.864910      -0.847384       1     1.008  QM
    6  H         0.183880      -1.634444      -0.078917       1     1.008  QM
    7  H         0.054173       1.028550       0.311216       1     1.008  QM
                                                                                

 SYMMETRY ANALYSIS                STEP TIME:     0.000  TOTAL TIME:       0.161
 
 
 GENERAL BASIS SET: (DZVP-GGA)
 
 NUMBER OF SHELLS: 30
 NUMBER OF ORBITALS: 65
 NUMBER OF PRIMITIVE GAUSSIAN EXPONENTS: 69
 
 
 GENERAL AUXIS SET: (GEN-A2*)
 
 NUMBER OF AUXILIARY FUNCTION SETS: 37
 NUMBER OF AUXILIARY FUNCTION SHELLS: 89
 NUMBER OF AUXILIARY FUNCTION: 367
 
 
 
 *** WARNING IN INVCDERI ***
 
 *** 8 COULOMB EIGENVALUES ARE QUENCHED ***
                                                                                

 MPI AUXILIARY FUNCTION FIT       STEP TIME:     0.045  TOTAL TIME:       0.213  
                                                                                

 CORE INTEGRALS                   STEP TIME:     0.053  TOTAL TIME:       0.217
                                                                                

 FIXED GRID GENERATION            STEP TIME:     0.000  TOTAL TIME:       0.254

 CYCLE:    1    EUPPER =     -203.728670917612    CDMIX =        0.300000000000
 CYCLE:    1    ELOWER =     -348.368459565227    SHIFT =        0.000000000000
 CYCLE:    1    EXC    =      -20.716805985622    ERCDC =       14.325501908281
 CYCLE:    1    ETOTAL =     -224.445476903235    ERROR =      144.639788647614

 CYCLE:    2    EUPPER =     -203.728651087771    CDMIX =        0.300000000000
 CYCLE:    2    ELOWER =     -203.728651087997    SHIFT =        0.000000000000
 CYCLE:    2    EXC    =      -20.716811934594    ERCDC =        0.000017225098
 CYCLE:    2    ETOTAL =     -224.445463022365    ERROR =        0.000000000226

 CYCLE:    3    EUPPER =     -203.728662074330    CDMIX =        0.300000000000
 CYCLE:    3    ELOWER =     -203.728662074362    SHIFT =        0.000000000000
 CYCLE:    3    EXC    =      -20.716812802948    ERCDC =        0.000004573775
 CYCLE:    3    ETOTAL =     -224.445474877278    ERROR =        0.000000000032

 CYCLE:    4    EUPPER =     -203.728660777895    CDMIX =        0.300000000000
 CYCLE:    4    ELOWER =     -203.728660777902    SHIFT =        0.000000000000
 CYCLE:    4    EXC    =      -20.716815867510    EDIIS =        0.000002436428
 CYCLE:    4    ETOTAL =     -224.445476645405    ERROR =        0.000000000007

 CYCLE:    5    EUPPER =     -203.728663788034    CDMIX =        0.300000000000
 CYCLE:    5    ELOWER =     -203.728663788038    SHIFT =        0.000000000000
 CYCLE:    5    EXC    =      -20.716814598200    EDIIS =        0.000002424785
 CYCLE:    5    ETOTAL =     -224.445478386234    ERROR =        0.000000000004

 CYCLE:    6    EUPPER =     -203.728661831084    CDMIX =        0.300000000000
 CYCLE:    6    ELOWER =     -203.728661831085    SHIFT =        0.000000000000
 CYCLE:    6    EXC    =      -20.716814762511    EDIIS =        0.000000753808
 CYCLE:    6    ETOTAL =     -224.445476593595    ERROR =        0.000000000000

 CYCLE:    7    EUPPER =     -203.728661929710    CDMIX =        0.100000000000
 CYCLE:    7    ELOWER =     -203.728661929711    SHIFT =        0.000000000000
 CYCLE:    7    EXC    =      -20.716814973749    ERCDC =        0.000001005574
 CYCLE:    7    ETOTAL =     -224.445476903459    ERROR =        0.000000000001
 
 *** SCF CONVERGED ***
 

 ELECTRONIC CORE ENERGY      =       -348.368518816
 ELECTRONIC COULOMB ENERGY   =        144.639856887
 ELECTRONIC HARTREE ENERGY   =       -203.728661930

 EXCHANGE ENERGY             =        -19.933482437
 CORRELATION ENERGY          =         -0.783332536
 EXCHANGE-CORRELATION ENERGY =        -20.716814974

 ELECTRONIC SCF ENERGY       =       -224.445476903
 NUCLEAR-REPULSION ENERGY    =         70.886249604
 TOTAL SCF ENERGY            =       -153.559227299
                                                                                

 SCF ITERATION                    STEP TIME:     0.402  TOTAL TIME:       0.667
 
 
 
 *************************************
 *** INTRINSIC REACTION COORDINATE ***
 *************************************


 MOLECULE ORIENTATION OF IRC START STRUCTURE IN ANGSTROM

  NO.  ATOM        X              Y              Z        Z-ATOM   MASS   TYPE

    1  C         0.000000       0.000000       0.000000       6    12.011  QM
    2  O         0.000000       0.000000       1.301386       8    15.999  QM
    3  C         1.330339       0.000000      -0.499594       6    12.011  QM
    4  H         1.589066       0.398946      -1.489005       1     1.008  QM
    5  H         1.869968      -0.929102      -0.247179       1     1.008  QM
    6  H        -0.965954       0.041005      -0.534942       1     1.008  QM
    7  H         1.253202       0.226844       0.982087       1     1.008  QM


 
 THE START HESSIAN WAS READ FROM THE RESTART FILE

  ANGLE =       1.80  COS_ANGLE =      -0.22


 IRC COORDINATES OF STEP 1 IN ANGSTROM

  NO.  ATOM        X              Y              Z        Z-ATOM   MASS   TYPE

    1  C         0.001223       0.000454      -0.002589       6    12.011  QM
    2  O         0.001978       0.000082       1.302386       8    15.999  QM
    3  C         1.329048      -0.000271      -0.501658       6    12.011  QM
    4  H         1.586258       0.394289      -1.492680       1     1.008  QM
    5  H         1.874862      -0.922759      -0.239173       1     1.008  QM
    6  H        -0.965593       0.044083      -0.534171       1     1.008  QM
    7  H         1.220169       0.218601       1.016550       1     1.008  QM


 RMSQ FORCE :   0.0043326  MAXIMUM :   0.0000100  CONVERGED :NO 
 MAX FORCE  :   0.0097094  MAXIMUM :   0.0000150  CONVERGED :NO 

 NUMBER OF CONSTRAINED OPTIMIZATION CYCLES: 2
 
 TOTAL ENERGY = -153.559971411316
 
 
 CURRENT SPLINE LENGTH: 0.053 AMU^1/2*ANGSTROM
 IRC COORDINATE: 0.053 AMU^1/2*ANGSTROM

  ANGLE =       0.01  COS_ANGLE =       1.00


 IRC COORDINATES OF STEP 2 IN ANGSTROM

  NO.  ATOM        X              Y              Z        Z-ATOM   MASS   TYPE

    1  C         0.002445       0.000919      -0.005198       6    12.011  QM
    2  O         0.003953       0.000138       1.303409       8    15.999  QM
    3  C         1.327746      -0.000592      -0.503725       6    12.011  QM
    4  H         1.583389       0.389581      -1.496340       1     1.008  QM
    5  H         1.879990      -0.916092      -0.231056       1     1.008  QM
    6  H        -0.965178       0.047479      -0.533440       1     1.008  QM
    7  H         1.187104       0.210627       1.050846       1     1.008  QM


 RMSQ FORCE :   0.0083533  MAXIMUM :   0.0000100  CONVERGED :NO 
 MAX FORCE  :   0.0185870  MAXIMUM :   0.0000150  CONVERGED :NO 

 NUMBER OF CONSTRAINED OPTIMIZATION CYCLES: 2
 
 TOTAL ENERGY = -153.562148759576
 
 
 CURRENT SPLINE LENGTH: 0.053 AMU^1/2*ANGSTROM
 IRC COORDINATE: 0.106 AMU^1/2*ANGSTROM

  ANGLE =       0.02  COS_ANGLE =       1.00


 IRC COORDINATES OF STEP 3 IN ANGSTROM

  NO.  ATOM        X              Y              Z        Z-ATOM   MASS   TYPE

    1  C         0.003693       0.001408      -0.007835       6    12.011  QM
    2  O         0.005890       0.000158       1.304473       8    15.999  QM
    3  C         1.326416      -0.000970      -0.505831       6    12.011  QM
    4  H         1.580419       0.384751      -1.500068       1     1.008  QM
    5  H         1.885447      -0.908978      -0.222724       1     1.008  QM
    6  H        -0.964694       0.051246      -0.532754       1     1.008  QM
    7  H         1.154369       0.202951       1.085191       1     1.008  QM


 RMSQ FORCE :   0.0117469  MAXIMUM :   0.0000100  CONVERGED :NO 
 MAX FORCE  :   0.0260189  MAXIMUM :   0.0000150  CONVERGED :NO 

 NUMBER OF CONSTRAINED OPTIMIZATION CYCLES: 4
 
 TOTAL ENERGY = -153.565579970091
 
 
 CURRENT SPLINE LENGTH: 0.053 AMU^1/2*ANGSTROM
 IRC COORDINATE: 0.159 AMU^1/2*ANGSTROM

  ANGLE =       0.03  COS_ANGLE =       1.00


 IRC COORDINATES OF STEP 4 IN ANGSTROM

  NO.  ATOM        X              Y              Z        Z-ATOM   MASS   TYPE

    1  C         0.005008       0.001934      -0.010526       6    12.011  QM
    2  O         0.007739       0.000123       1.305607       8    15.999  QM
    3  C         1.325029      -0.001418      -0.508021       6    12.011  QM
    4  H         1.577303       0.379678      -1.503958       1     1.008  QM
    5  H         1.891344      -0.901214      -0.213998       1     1.008  QM
    6  H        -0.964126       0.055478      -0.532095       1     1.008  QM
    7  H         1.122522       0.195641       1.119871       1     1.008  QM


 RMSQ FORCE :   0.0142436  MAXIMUM :   0.0000100  CONVERGED :NO 
 MAX FORCE  :   0.0315241  MAXIMUM :   0.0000150  CONVERGED :NO 

 NUMBER OF CONSTRAINED OPTIMIZATION CYCLES: 5
 
 TOTAL ENERGY = -153.569985056543
 
 
 CURRENT SPLINE LENGTH: 0.053 AMU^1/2*ANGSTROM
 IRC COORDINATE: 0.212 AMU^1/2*ANGSTROM

  ANGLE =       0.05  COS_ANGLE =       1.00


 IRC COORDINATES OF STEP 5 IN ANGSTROM

  NO.  ATOM        X              Y              Z        Z-ATOM   MASS   TYPE

    1  C         0.006445       0.002518      -0.013292       6    12.011  QM
    2  O         0.009432       0.000011       1.306837       8    15.999  QM
    3  C         1.323546      -0.001951      -0.510348       6    12.011  QM
    4  H         1.573986       0.374223      -1.508122       1     1.008  QM
    5  H         1.897846      -0.892527      -0.204675       1     1.008  QM
    6  H        -0.963443       0.060293      -0.531450       1     1.008  QM
    7  H         1.092338       0.188775       1.155223       1     1.008  QM


 RMSQ FORCE :   0.0156982  MAXIMUM :   0.0000100  CONVERGED :NO 
 MAX FORCE  :   0.0348102  MAXIMUM :   0.0000150  CONVERGED :NO 

 NUMBER OF CONSTRAINED OPTIMIZATION CYCLES: 4
 
 TOTAL ENERGY = -153.574987031570
 
 
 CURRENT SPLINE LENGTH: 0.053 AMU^1/2*ANGSTROM
 IRC COORDINATE: 0.265 AMU^1/2*ANGSTROM

  ANGLE =       0.08  COS_ANGLE =       1.00


 IRC COORDINATES OF STEP 6 IN ANGSTROM

  NO.  ATOM        X              Y              Z        Z-ATOM   MASS   TYPE

    1  C         0.008082       0.003187      -0.016139       6    12.011  QM
    2  O         0.010862      -0.000211       1.308194       8    15.999  QM
    3  C         1.321919      -0.002595      -0.512882       6    12.011  QM
    4  H         1.570399       0.368197      -1.512704       1     1.008  QM
    5  H         1.905172      -0.882561      -0.194474       1     1.008  QM
    6  H        -0.962593       0.065855      -0.530796       1     1.008  QM
    7  H         1.064921       0.182495       1.191529       1     1.008  QM


 RMSQ FORCE :   0.0161749  MAXIMUM :   0.0000100  CONVERGED :NO 
 MAX FORCE  :   0.0358657  MAXIMUM :   0.0000150  CONVERGED :NO 

 NUMBER OF CONSTRAINED OPTIMIZATION CYCLES: 5
 
 TOTAL ENERGY = -153.580187830364
 
 
 CURRENT SPLINE LENGTH: 0.053 AMU^1/2*ANGSTROM
 IRC COORDINATE: 0.318 AMU^1/2*ANGSTROM

  ANGLE =       0.10  COS_ANGLE =       0.99


 IRC COORDINATES OF STEP 7 IN ANGSTROM

  NO.  ATOM        X              Y              Z        Z-ATOM   MASS   TYPE

    1  C         0.009994       0.003973      -0.019040       6    12.011  QM
    2  O         0.011906      -0.000578       1.309703       8    15.999  QM
    3  C         1.320122      -0.003373      -0.515692       6    12.011  QM
    4  H         1.566496       0.361423      -1.517817       1     1.008  QM
    5  H         1.913499      -0.870944      -0.183180       1     1.008  QM
    6  H        -0.961508       0.072301      -0.530117       1     1.008  QM
    7  H         1.041469       0.176939       1.228788       1     1.008  QM


 RMSQ FORCE :   0.0159674  MAXIMUM :   0.0000100  CONVERGED :NO 
 MAX FORCE  :   0.0350154  MAXIMUM :   0.0000150  CONVERGED :NO 

 NUMBER OF CONSTRAINED OPTIMIZATION CYCLES: 12
 
 TOTAL ENERGY = -153.585255633228
 
 
 CURRENT SPLINE LENGTH: 0.053 AMU^1/2*ANGSTROM
 IRC COORDINATE: 0.370 AMU^1/2*ANGSTROM

  ANGLE =       0.12  COS_ANGLE =       0.99


 IRC COORDINATES OF STEP 8 IN ANGSTROM

  NO.  ATOM        X              Y              Z        Z-ATOM   MASS   TYPE

    1  C         0.012236       0.004898      -0.021904       6    12.011  QM
    2  O         0.012467      -0.001109       1.311351       8    15.999  QM
    3  C         1.318151      -0.004303      -0.518812       6    12.011  QM
    4  H         1.562295       0.353806      -1.523524       1     1.008  QM
    5  H         1.922891      -0.857430      -0.170747       1     1.008  QM
    6  H        -0.960112       0.079665      -0.529399       1     1.008  QM
    7  H         1.022747       0.172167       1.266488       1     1.008  QM


 RMSQ FORCE :   0.0154641  MAXIMUM :   0.0000100  CONVERGED :NO 
 MAX FORCE  :   0.0328503  MAXIMUM :   0.0000150  CONVERGED :NO 

 NUMBER OF CONSTRAINED OPTIMIZATION CYCLES: 13
 
 TOTAL ENERGY = -153.590003380845
 
 
 CURRENT SPLINE LENGTH: 0.053 AMU^1/2*ANGSTROM
 IRC COORDINATE: 0.423 AMU^1/2*ANGSTROM

  ANGLE =       0.12  COS_ANGLE =       0.99


 IRC COORDINATES OF STEP 9 IN ANGSTROM

  NO.  ATOM        X              Y              Z        Z-ATOM   MASS   TYPE

    1  C         0.014822       0.005972      -0.024604       6    12.011  QM
    2  O         0.012518      -0.001801       1.313100       8    15.999  QM
    3  C         1.316041      -0.005386      -0.522234       6    12.011  QM
    4  H         1.557876       0.345358      -1.529781       1     1.008  QM
    5  H         1.933263      -0.841979      -0.157351       1     1.008  QM
    6  H        -0.958335       0.087848      -0.528634       1     1.008  QM
    7  H         1.008533       0.168082       1.303769       1     1.008  QM


 RMSQ FORCE :   0.0149253  MAXIMUM :   0.0000100  CONVERGED :NO 
 MAX FORCE  :   0.0327901  MAXIMUM :   0.0000150  CONVERGED :NO 

 NUMBER OF CONSTRAINED OPTIMIZATION CYCLES: 15
 
 TOTAL ENERGY = -153.594391542270
 
 
 CURRENT SPLINE LENGTH: 0.053 AMU^1/2*ANGSTROM
 IRC COORDINATE: 0.476 AMU^1/2*ANGSTROM

  ANGLE =       0.10  COS_ANGLE =       1.00


 IRC COORDINATES OF STEP 10 IN ANGSTROM

  NO.  ATOM        X              Y              Z        Z-ATOM   MASS   TYPE

    1  C         0.017725       0.007191      -0.027034       6    12.011  QM
    2  O         0.012109      -0.002630       1.314914       8    15.999  QM
    3  C         1.313849      -0.006616      -0.525930       6    12.011  QM
    4  H         1.553332       0.336150      -1.536500       1     1.008  QM
    5  H         1.944440      -0.824672      -0.143279       1     1.008  QM
    6  H        -0.956134       0.096679      -0.527824       1     1.008  QM
    7  H         0.997732       0.164441       1.339821       1     1.008  QM


 RMSQ FORCE :   0.0144180  MAXIMUM :   0.0000100  CONVERGED :NO 
 MAX FORCE  :   0.0328685  MAXIMUM :   0.0000150  CONVERGED :NO 

 NUMBER OF CONSTRAINED OPTIMIZATION CYCLES: 8
 
 TOTAL ENERGY = -153.598455184075
 
 
 CURRENT SPLINE LENGTH: 0.053 AMU^1/2*ANGSTROM
 IRC COORDINATE: 0.529 AMU^1/2*ANGSTROM

  ANGLE =       0.08  COS_ANGLE =       1.00


 IRC COORDINATES OF STEP 11 IN ANGSTROM

  NO.  ATOM        X              Y              Z        Z-ATOM   MASS   TYPE

    1  C         0.020901       0.008552      -0.029124       6    12.011  QM
    2  O         0.011315      -0.003570       1.316765       8    15.999  QM
    3  C         1.311630      -0.007989      -0.529871       6    12.011  QM
    4  H         1.548711       0.326281      -1.543599       1     1.008  QM
    5  H         1.956245      -0.805593      -0.128794       1     1.008  QM
    6  H        -0.953468       0.105992      -0.527003       1     1.008  QM
    7  H         0.989096       0.160974       1.374109       1     1.008  QM


 RMSQ FORCE :   0.0139285  MAXIMUM :   0.0000100  CONVERGED :NO 
 MAX FORCE  :   0.0326981  MAXIMUM :   0.0000150  CONVERGED :NO 

 NUMBER OF CONSTRAINED OPTIMIZATION CYCLES: 10
 
 TOTAL ENERGY = -153.602237627374
 
 
 CURRENT SPLINE LENGTH: 0.053 AMU^1/2*ANGSTROM
 IRC COORDINATE: 0.582 AMU^1/2*ANGSTROM

  ANGLE =       0.07  COS_ANGLE =       1.00


 IRC COORDINATES OF STEP 12 IN ANGSTROM

  NO.  ATOM        X              Y              Z        Z-ATOM   MASS   TYPE

    1  C         0.024302       0.010049      -0.030841       6    12.011  QM
    2  O         0.010204      -0.004595       1.318642       8    15.999  QM
    3  C         1.309434      -0.009498      -0.534037       6    12.011  QM
    4  H         1.544051       0.315801      -1.551000       1     1.008  QM
    5  H         1.968541      -0.784839      -0.114150       1     1.008  QM
    6  H        -0.950333       0.115643      -0.526185       1     1.008  QM
    7  H         0.981597       0.157471       1.406358       1     1.008  QM


 RMSQ FORCE :   0.0134379  MAXIMUM :   0.0000100  CONVERGED :NO 
 MAX FORCE  :   0.0322932  MAXIMUM :   0.0000150  CONVERGED :NO 

 NUMBER OF CONSTRAINED OPTIMIZATION CYCLES: 5
 
 TOTAL ENERGY = -153.605771424781
 
 
 CURRENT SPLINE LENGTH: 0.053 AMU^1/2*ANGSTROM
 IRC COORDINATE: 0.635 AMU^1/2*ANGSTROM

  ANGLE =       0.07  COS_ANGLE =       1.00


 IRC COORDINATES OF STEP 13 IN ANGSTROM

  NO.  ATOM        X              Y              Z        Z-ATOM   MASS   TYPE

    1  C         0.027891       0.011677      -0.032172       6    12.011  QM
    2  O         0.008824      -0.005686       1.320534       8    15.999  QM
    3  C         1.307299      -0.011142      -0.538398       6    12.011  QM
    4  H         1.539361       0.304781      -1.558654       1     1.008  QM
    5  H         1.981193      -0.762481      -0.099608       1     1.008  QM
    6  H        -0.946741       0.125502      -0.525390       1     1.008  QM
    7  H         0.974620       0.153794       1.436469       1     1.008  QM


 RMSQ FORCE :   0.0129408  MAXIMUM :   0.0000100  CONVERGED :NO 
 MAX FORCE  :   0.0316931  MAXIMUM :   0.0000150  CONVERGED :NO 

 NUMBER OF CONSTRAINED OPTIMIZATION CYCLES: 8
 
 TOTAL ENERGY = -153.609079452297
 
 
 CURRENT SPLINE LENGTH: 0.053 AMU^1/2*ANGSTROM
 IRC COORDINATE: 0.688 AMU^1/2*ANGSTROM

  ANGLE =       0.06  COS_ANGLE =       1.00


 IRC COORDINATES OF STEP 14 IN ANGSTROM

  NO.  ATOM        X              Y              Z        Z-ATOM   MASS   TYPE

    1  C         0.031623       0.013429      -0.033119       6    12.011  QM
    2  O         0.007210      -0.006827       1.322437       8    15.999  QM
    3  C         1.305262      -0.012912      -0.542932       6    12.011  QM
    4  H         1.534640       0.293280      -1.566521       1     1.008  QM
    5  H         1.994104      -0.738660      -0.085373       1     1.008  QM
    6  H        -0.942720       0.135437      -0.524636       1     1.008  QM
    7  H         0.967837       0.149849       1.464460       1     1.008  QM


 RMSQ FORCE :   0.0124303  MAXIMUM :   0.0000100  CONVERGED :NO 
 MAX FORCE  :   0.0308854  MAXIMUM :   0.0000150  CONVERGED :NO 

 NUMBER OF CONSTRAINED OPTIMIZATION CYCLES: 5
 
 TOTAL ENERGY = -153.612178854698
 
 
 CURRENT SPLINE LENGTH: 0.053 AMU^1/2*ANGSTROM
 IRC COORDINATE: 0.741 AMU^1/2*ANGSTROM

  ANGLE =       0.06  COS_ANGLE =       1.00


 IRC COORDINATES OF STEP 15 IN ANGSTROM

  NO.  ATOM        X              Y              Z        Z-ATOM   MASS   TYPE

    1  C         0.035464       0.015300      -0.033691       6    12.011  QM
    2  O         0.005381      -0.008003       1.324348       8    15.999  QM
    3  C         1.303356      -0.014803      -0.547615       6    12.011  QM
    4  H         1.529860       0.281344      -1.574560       1     1.008  QM
    5  H         2.007169      -0.713465      -0.071669       1     1.008  QM
    6  H        -0.938313       0.145337      -0.523937       1     1.008  QM
    7  H         0.961119       0.145587       1.490388       1     1.008  QM


 RMSQ FORCE :   0.0119075  MAXIMUM :   0.0000100  CONVERGED :NO 
 MAX FORCE  :   0.0298767  MAXIMUM :   0.0000150  CONVERGED :NO 

 NUMBER OF CONSTRAINED OPTIMIZATION CYCLES: 7
 
 TOTAL ENERGY = -153.615082899452
 
 
 CURRENT SPLINE LENGTH: 0.053 AMU^1/2*ANGSTROM
 IRC COORDINATE: 0.794 AMU^1/2*ANGSTROM

  ANGLE =       0.06  COS_ANGLE =       1.00


 IRC COORDINATES OF STEP 16 IN ANGSTROM

  NO.  ATOM        X              Y              Z        Z-ATOM   MASS   TYPE

    1  C         0.039389       0.017285      -0.033902       6    12.011  QM
    2  O         0.003353      -0.009201       1.326259       8    15.999  QM
    3  C         1.301603      -0.016805      -0.552419       6    12.011  QM
    4  H         1.524996       0.269021      -1.582745       1     1.008  QM
    5  H         2.020300      -0.687042      -0.058705       1     1.008  QM
    6  H        -0.933574       0.155084      -0.523295       1     1.008  QM
    7  H         0.954410       0.140961       1.514393       1     1.008  QM


 RMSQ FORCE :   0.0113684  MAXIMUM :   0.0000100  CONVERGED :NO 
 MAX FORCE  :   0.0286906  MAXIMUM :   0.0000150  CONVERGED :NO 

 NUMBER OF CONSTRAINED OPTIMIZATION CYCLES: 8
 
 TOTAL ENERGY = -153.617802043911
 
 
 CURRENT SPLINE LENGTH: 0.053 AMU^1/2*ANGSTROM
 IRC COORDINATE: 0.847 AMU^1/2*ANGSTROM

  ANGLE =       0.05  COS_ANGLE =       1.00


 IRC COORDINATES OF STEP 17 IN ANGSTROM

  NO.  ATOM        X              Y              Z        Z-ATOM   MASS   TYPE

    1  C         0.043377       0.019377      -0.033778       6    12.011  QM
    2  O         0.001138      -0.010408       1.328176       8    15.999  QM
    3  C         1.300028      -0.018908      -0.557324       6    12.011  QM
    4  H         1.520000       0.256357      -1.591035       1     1.008  QM
    5  H         2.033413      -0.659530      -0.046671       1     1.008  QM
    6  H        -0.928555       0.164554      -0.522718       1     1.008  QM
    7  H         0.947698       0.135926       1.536634       1     1.008  QM


 RMSQ FORCE :   0.0108156  MAXIMUM :   0.0000100  CONVERGED :NO 
 MAX FORCE  :   0.0273335  MAXIMUM :   0.0000150  CONVERGED :NO 

 NUMBER OF CONSTRAINED OPTIMIZATION CYCLES: 9
 
 TOTAL ENERGY = -153.620343825815
 
 
 CURRENT SPLINE LENGTH: 0.053 AMU^1/2*ANGSTROM
 IRC COORDINATE: 0.900 AMU^1/2*ANGSTROM

  ANGLE =       0.05  COS_ANGLE =       1.00


 IRC COORDINATES OF STEP 18 IN ANGSTROM

  NO.  ATOM        X              Y              Z        Z-ATOM   MASS   TYPE

    1  C         0.047414       0.021570      -0.033333       6    12.011  QM
    2  O        -0.001257      -0.011612       1.330087       8    15.999  QM
    3  C         1.298640      -0.021099      -0.562304       6    12.011  QM
    4  H         1.514825       0.243380      -1.599432       1     1.008  QM
    5  H         2.046478      -0.631088      -0.035738       1     1.008  QM
    6  H        -0.923313       0.173657      -0.522201       1     1.008  QM
    7  H         0.940997       0.130438       1.557281       1     1.008  QM


 RMSQ FORCE :   0.0102403  MAXIMUM :   0.0000100  CONVERGED :NO 
 MAX FORCE  :   0.0258256  MAXIMUM :   0.0000150  CONVERGED :NO 

 NUMBER OF CONSTRAINED OPTIMIZATION CYCLES: 9
 
 TOTAL ENERGY = -153.622713771740
 
 
 CURRENT SPLINE LENGTH: 0.053 AMU^1/2*ANGSTROM
 IRC COORDINATE: 0.953 AMU^1/2*ANGSTROM

  ANGLE =       0.05  COS_ANGLE =       1.00


 IRC COORDINATES OF STEP 19 IN ANGSTROM

  NO.  ATOM        X              Y              Z        Z-ATOM   MASS   TYPE

    1  C         0.051500       0.023857      -0.032593       6    12.011  QM
    2  O        -0.003824      -0.012799       1.331993       8    15.999  QM
    3  C         1.297447      -0.023362      -0.567336       6    12.011  QM
    4  H         1.509411       0.230122      -1.607909       1     1.008  QM
    5  H         2.059434      -0.601878      -0.026074       1     1.008  QM
    6  H        -0.917899       0.182273      -0.521726       1     1.008  QM
    7  H         0.934323       0.124445       1.576521       1     1.008  QM


 RMSQ FORCE :   0.0096526  MAXIMUM :   0.0000100  CONVERGED :NO 
 MAX FORCE  :   0.0242117  MAXIMUM :   0.0000150  CONVERGED :NO 

 NUMBER OF CONSTRAINED OPTIMIZATION CYCLES: 15
 
 TOTAL ENERGY = -153.624916026305
 
 
 CURRENT SPLINE LENGTH: 0.053 AMU^1/2*ANGSTROM
 IRC COORDINATE: 1.005 AMU^1/2*ANGSTROM

  ANGLE =       0.05  COS_ANGLE =       1.00


 IRC COORDINATES OF STEP 20 IN ANGSTROM

  NO.  ATOM        X              Y              Z        Z-ATOM   MASS   TYPE

    1  C         0.055628       0.026232      -0.031581       6    12.011  QM
    2  O        -0.006563      -0.013959       1.333899       8    15.999  QM
    3  C         1.296465      -0.025684      -0.572408       6    12.011  QM
    4  H         1.503688       0.216618      -1.616452       1     1.008  QM
    5  H         2.072256      -0.572071      -0.017816       1     1.008  QM
    6  H        -0.912362       0.190302      -0.521292       1     1.008  QM
    7  H         0.927671       0.117884       1.594511       1     1.008  QM


 RMSQ FORCE :   0.0090468  MAXIMUM :   0.0000100  CONVERGED :NO 
 MAX FORCE  :   0.0224959  MAXIMUM :   0.0000150  CONVERGED :NO 

 NUMBER OF CONSTRAINED OPTIMIZATION CYCLES: 14
 
 TOTAL ENERGY = -153.626953791689
 
 
 CURRENT SPLINE LENGTH: 0.053 AMU^1/2*ANGSTROM
 IRC COORDINATE: 1.058 AMU^1/2*ANGSTROM

  ANGLE =       0.05  COS_ANGLE =       1.00


 IRC COORDINATES OF STEP 21 IN ANGSTROM

  NO.  ATOM        X              Y              Z        Z-ATOM   MASS   TYPE

    1  C         0.059812       0.028680      -0.030315       6    12.011  QM
    2  O        -0.009467      -0.015074       1.335789       8    15.999  QM
    3  C         1.295683      -0.028042      -0.577490       6    12.011  QM
    4  H         1.497585       0.202879      -1.625041       1     1.008  QM
    5  H         2.084935      -0.541840      -0.011122       1     1.008  QM
    6  H        -0.906750       0.197654      -0.520868       1     1.008  QM
    7  H         0.921043       0.110673       1.611440       1     1.008  QM


 RMSQ FORCE :   0.0084289  MAXIMUM :   0.0000100  CONVERGED :NO 
 MAX FORCE  :   0.0207314  MAXIMUM :   0.0000150  CONVERGED :NO 

 NUMBER OF CONSTRAINED OPTIMIZATION CYCLES: 11
 
 TOTAL ENERGY = -153.628829820867
 
 
 CURRENT SPLINE LENGTH: 0.053 AMU^1/2*ANGSTROM
 IRC COORDINATE: 1.111 AMU^1/2*ANGSTROM

  ANGLE =       0.05  COS_ANGLE =       1.00


 IRC COORDINATES OF STEP 22 IN ANGSTROM

  NO.  ATOM        X              Y              Z        Z-ATOM   MASS   TYPE

    1  C         0.064053       0.031190      -0.028817       6    12.011  QM
    2  O        -0.012535      -0.016130       1.337671       8    15.999  QM
    3  C         1.295110      -0.030415      -0.582572       6    12.011  QM
    4  H         1.491023       0.188930      -1.633670       1     1.008  QM
    5  H         2.097454      -0.511379      -0.006096       1     1.008  QM
    6  H        -0.901088       0.204237      -0.520437       1     1.008  QM
    7  H         0.914407       0.102723       1.627420       1     1.008  QM


 RMSQ FORCE :   0.0078002  MAXIMUM :   0.0000100  CONVERGED :NO 
 MAX FORCE  :   0.0189400  MAXIMUM :   0.0000150  CONVERGED :NO 

 NUMBER OF CONSTRAINED OPTIMIZATION CYCLES: 18
 
 TOTAL ENERGY = -153.630546933013
 
 
 CURRENT SPLINE LENGTH: 0.053 AMU^1/2*ANGSTROM
 IRC COORDINATE: 1.164 AMU^1/2*ANGSTROM

  ANGLE =       0.05  COS_ANGLE =       1.00


 IRC COORDINATES OF STEP 23 IN ANGSTROM

  NO.  ATOM        X              Y              Z        Z-ATOM   MASS   TYPE

    1  C         0.068355       0.033751      -0.027110       6    12.011  QM
    2  O        -0.015770      -0.017112       1.339554       8    15.999  QM
    3  C         1.294755      -0.032777      -0.587650       6    12.011  QM
    4  H         1.483912       0.174818      -1.642293       1     1.008  QM
    5  H         2.109878      -0.480938      -0.002802       1     1.008  QM
    6  H        -0.895450       0.209920      -0.520007       1     1.008  QM
    7  H         0.907789       0.093936       1.642605       1     1.008  QM


 RMSQ FORCE :   0.0071589  MAXIMUM :   0.0000100  CONVERGED :NO 
 MAX FORCE  :   0.0170914  MAXIMUM :   0.0000150  CONVERGED :NO 

 NUMBER OF CONSTRAINED OPTIMIZATION CYCLES: 9
 
 TOTAL ENERGY = -153.632108389618
 
 
 CURRENT SPLINE LENGTH: 0.053 AMU^1/2*ANGSTROM
 IRC COORDINATE: 1.217 AMU^1/2*ANGSTROM

  ANGLE =       0.05  COS_ANGLE =       1.00


 IRC COORDINATES OF STEP 24 IN ANGSTROM

  NO.  ATOM        X              Y              Z        Z-ATOM   MASS   TYPE

    1  C         0.072730       0.036333      -0.025206       6    12.011  QM
    2  O        -0.019170      -0.017998       1.341424       8    15.999  QM
    3  C         1.294613      -0.035102      -0.592696       6    12.011  QM
    4  H         1.476177       0.160575      -1.650918       1     1.008  QM
    5  H         2.122137      -0.450690      -0.001404       1     1.008  QM
    6  H        -0.889826       0.214644      -0.519545       1     1.008  QM
    7  H         0.901147       0.084187       1.657107       1     1.008  QM


 RMSQ FORCE :   0.0065152  MAXIMUM :   0.0000100  CONVERGED :NO 
 MAX FORCE  :   0.0152851  MAXIMUM :   0.0000150  CONVERGED :NO 

 NUMBER OF CONSTRAINED OPTIMIZATION CYCLES: 9
 
 TOTAL ENERGY = -153.633518016905
 
 
 CURRENT SPLINE LENGTH: 0.053 AMU^1/2*ANGSTROM
 IRC COORDINATE: 1.270 AMU^1/2*ANGSTROM

  ANGLE =       0.06  COS_ANGLE =       1.00


 IRC COORDINATES OF STEP 25 IN ANGSTROM

  NO.  ATOM        X              Y              Z        Z-ATOM   MASS   TYPE

    1  C         0.077189       0.038911      -0.023133       6    12.011  QM
    2  O        -0.022731      -0.018763       1.343294       8    15.999  QM
    3  C         1.294683      -0.037358      -0.597703       6    12.011  QM
    4  H         1.467719       0.146271      -1.659520       1     1.008  QM
    5  H         2.134278      -0.420906      -0.001926       1     1.008  QM
    6  H        -0.884251       0.218316      -0.519051       1     1.008  QM
    7  H         0.894445       0.073350       1.671019       1     1.008  QM


 RMSQ FORCE :   0.0058742  MAXIMUM :   0.0000100  CONVERGED :NO 
 MAX FORCE  :   0.0135301  MAXIMUM :   0.0000150  CONVERGED :NO 

 NUMBER OF CONSTRAINED OPTIMIZATION CYCLES: 8
 
 TOTAL ENERGY = -153.634780398973
 
 
 CURRENT SPLINE LENGTH: 0.053 AMU^1/2*ANGSTROM
 IRC COORDINATE: 1.323 AMU^1/2*ANGSTROM

  ANGLE =       0.06  COS_ANGLE =       1.00


 IRC COORDINATES OF STEP 26 IN ANGSTROM

  NO.  ATOM        X              Y              Z        Z-ATOM   MASS   TYPE

    1  C         0.081740       0.041448      -0.020888       6    12.011  QM
    2  O        -0.026449      -0.019386       1.345145       8    15.999  QM
    3  C         1.294954      -0.039507      -0.602657       6    12.011  QM
    4  H         1.458512       0.131959      -1.668045       1     1.008  QM
    5  H         2.146330      -0.391840      -0.004450       1     1.008  QM
    6  H        -0.878749       0.220869      -0.518498       1     1.008  QM
    7  H         0.887653       0.061313       1.684411       1     1.008  QM


 RMSQ FORCE :   0.0052390  MAXIMUM :   0.0000100  CONVERGED :NO 
 MAX FORCE  :   0.0118414  MAXIMUM :   0.0000150  CONVERGED :NO 

 NUMBER OF CONSTRAINED OPTIMIZATION CYCLES: 10
 
 TOTAL ENERGY = -153.635900722907
 
 
 CURRENT SPLINE LENGTH: 0.053 AMU^1/2*ANGSTROM
 IRC COORDINATE: 1.376 AMU^1/2*ANGSTROM

  ANGLE =       0.06  COS_ANGLE =       1.00


 IRC COORDINATES OF STEP 27 IN ANGSTROM

  NO.  ATOM        X              Y              Z        Z-ATOM   MASS   TYPE

    1  C         0.086378       0.043889      -0.018513       6    12.011  QM
    2  O        -0.030319      -0.019835       1.347000       8    15.999  QM
    3  C         1.295435      -0.041508      -0.607553       6    12.011  QM
    4  H         1.448494       0.117737      -1.676448       1     1.008  QM
    5  H         2.158292      -0.363764      -0.008982       1     1.008  QM
    6  H        -0.873316       0.222297      -0.517894       1     1.008  QM
    7  H         0.880711       0.047914       1.697340       1     1.008  QM


 RMSQ FORCE :   0.0046183  MAXIMUM :   0.0000100  CONVERGED :NO 
 MAX FORCE  :   0.0107562  MAXIMUM :   0.0000150  CONVERGED :NO 

 NUMBER OF CONSTRAINED OPTIMIZATION CYCLES: 13
 
 TOTAL ENERGY = -153.636885125432
 
 
 CURRENT SPLINE LENGTH: 0.053 AMU^1/2*ANGSTROM
 IRC COORDINATE: 1.429 AMU^1/2*ANGSTROM

  ANGLE =       0.07  COS_ANGLE =       1.00


 IRC COORDINATES OF STEP 28 IN ANGSTROM

  NO.  ATOM        X              Y              Z        Z-ATOM   MASS   TYPE

    1  C         0.091101       0.046185      -0.015989       6    12.011  QM
    2  O        -0.034331      -0.020084       1.348842       8    15.999  QM
    3  C         1.296122      -0.043323      -0.612390       6    12.011  QM
    4  H         1.437599       0.103728      -1.684697       1     1.008  QM
    5  H         2.170150      -0.336968      -0.015477       1     1.008  QM
    6  H        -0.867937       0.222563      -0.517265       1     1.008  QM
    7  H         0.873600       0.033069       1.709804       1     1.008  QM


 RMSQ FORCE :   0.0040117  MAXIMUM :   0.0000100  CONVERGED :NO 
 MAX FORCE  :   0.0096218  MAXIMUM :   0.0000150  CONVERGED :NO 

 NUMBER OF CONSTRAINED OPTIMIZATION CYCLES: 15
 
 TOTAL ENERGY = -153.637740247822
 
 
 CURRENT SPLINE LENGTH: 0.053 AMU^1/2*ANGSTROM
 IRC COORDINATE: 1.482 AMU^1/2*ANGSTROM

  ANGLE =       0.07  COS_ANGLE =       1.00


 IRC COORDINATES OF STEP 29 IN ANGSTROM

  NO.  ATOM        X              Y              Z        Z-ATOM   MASS   TYPE

    1  C         0.095911       0.048272      -0.013371       6    12.011  QM
    2  O        -0.038469      -0.020098       1.350682       8    15.999  QM
    3  C         1.296998      -0.044907      -0.617147       6    12.011  QM
    4  H         1.425818       0.090077      -1.692722       1     1.008  QM
    5  H         2.181923      -0.311755      -0.023924       1     1.008  QM
    6  H        -0.862633       0.221661      -0.516585       1     1.008  QM
    7  H         0.866229       0.016641       1.721882       1     1.008  QM


 RMSQ FORCE :   0.0034290  MAXIMUM :   0.0000100  CONVERGED :NO 
 MAX FORCE  :   0.0084485  MAXIMUM :   0.0000150  CONVERGED :NO 

 NUMBER OF CONSTRAINED OPTIMIZATION CYCLES: 15
 
 TOTAL ENERGY = -153.638473173593
 
 
 CURRENT SPLINE LENGTH: 0.053 AMU^1/2*ANGSTROM
 IRC COORDINATE: 1.535 AMU^1/2*ANGSTROM

  ANGLE =       0.08  COS_ANGLE =       1.00


 IRC COORDINATES OF STEP 30 IN ANGSTROM

  NO.  ATOM        X              Y              Z        Z-ATOM   MASS   TYPE

    1  C         0.100807       0.050063      -0.010675       6    12.011  QM
    2  O        -0.042715      -0.019851       1.352528       8    15.999  QM
    3  C         1.298024      -0.046221      -0.621820       6    12.011  QM
    4  H         1.413274       0.076941      -1.700524       1     1.008  QM
    5  H         2.193616      -0.288336      -0.034193       1     1.008  QM
    6  H        -0.857319       0.219785      -0.515901       1     1.008  QM
    7  H         0.858570      -0.001382       1.733546       1     1.008  QM


 RMSQ FORCE :   0.0028721  MAXIMUM :   0.0000100  CONVERGED :NO 
 MAX FORCE  :   0.0072114  MAXIMUM :   0.0000150  CONVERGED :NO 

 NUMBER OF CONSTRAINED OPTIMIZATION CYCLES: 11
 
 TOTAL ENERGY = -153.639091131982
 
 
 CURRENT SPLINE LENGTH: 0.053 AMU^1/2*ANGSTROM
 IRC COORDINATE: 1.588 AMU^1/2*ANGSTROM

  ANGLE =       0.08  COS_ANGLE =       1.00


 IRC COORDINATES OF STEP 31 IN ANGSTROM

  NO.  ATOM        X              Y              Z        Z-ATOM   MASS   TYPE

    1  C         0.105734       0.051488      -0.007881       6    12.011  QM
    2  O        -0.047037      -0.019313       1.354364       8    15.999  QM
    3  C         1.299240      -0.047227      -0.626433       6    12.011  QM
    4  H         1.399969       0.064478      -1.707934       1     1.008  QM
    5  H         2.205112      -0.266959      -0.046154       1     1.008  QM
    6  H        -0.852018       0.216994      -0.515207       1     1.008  QM
    7  H         0.850493      -0.021050       1.744781       1     1.008  QM


 RMSQ FORCE :   0.0023428  MAXIMUM :   0.0000100  CONVERGED :NO 
 MAX FORCE  :   0.0059910  MAXIMUM :   0.0000150  CONVERGED :NO 

 NUMBER OF CONSTRAINED OPTIMIZATION CYCLES: 16
 
 TOTAL ENERGY = -153.639601000777
 
 
 CURRENT SPLINE LENGTH: 0.053 AMU^1/2*ANGSTROM
 IRC COORDINATE: 1.640 AMU^1/2*ANGSTROM

  ANGLE =       0.08  COS_ANGLE =       1.00


 IRC COORDINATES OF STEP 32 IN ANGSTROM

  NO.  ATOM        X              Y              Z        Z-ATOM   MASS   TYPE

    1  C         0.110695       0.052490      -0.005065       6    12.011  QM
    2  O        -0.051411      -0.018472       1.356230       8    15.999  QM
    3  C         1.300591      -0.047899      -0.630978       6    12.011  QM
    4  H         1.386105       0.052845      -1.715016       1     1.008  QM
    5  H         2.216425      -0.247809      -0.059540       1     1.008  QM
    6  H        -0.846704       0.213424      -0.514561       1     1.008  QM
    7  H         0.841954      -0.042315       1.755594       1     1.008  QM


 RMSQ FORCE :   0.0018386  MAXIMUM :   0.0000100  CONVERGED :NO 
 MAX FORCE  :   0.0047463  MAXIMUM :   0.0000150  CONVERGED :NO 

 NUMBER OF CONSTRAINED OPTIMIZATION CYCLES: 18
 
 TOTAL ENERGY = -153.640009152764
 
 
 CURRENT SPLINE LENGTH: 0.053 AMU^1/2*ANGSTROM
 IRC COORDINATE: 1.693 AMU^1/2*ANGSTROM

  ANGLE =       0.08  COS_ANGLE =       1.00


 IRC COORDINATES OF STEP 33 IN ANGSTROM

  NO.  ATOM        X              Y              Z        Z-ATOM   MASS   TYPE

    1  C         0.115666       0.052964      -0.002227       6    12.011  QM
    2  O        -0.055797      -0.017303       1.358109       8    15.999  QM
    3  C         1.302046      -0.048249      -0.635452       6    12.011  QM
    4  H         1.371812       0.042436      -1.721655       1     1.008  QM
    5  H         2.227526      -0.230810      -0.074205       1     1.008  QM
    6  H        -0.841313       0.209479      -0.513971       1     1.008  QM
    7  H         0.832812      -0.065050       1.765976       1     1.008  QM


 RMSQ FORCE :   0.0013605  MAXIMUM :   0.0000100  CONVERGED :NO 
 MAX FORCE  :   0.0035355  MAXIMUM :   0.0000150  CONVERGED :NO 

 NUMBER OF CONSTRAINED OPTIMIZATION CYCLES: 15
 
 TOTAL ENERGY = -153.640321242251
 
 
 CURRENT SPLINE LENGTH: 0.053 AMU^1/2*ANGSTROM
 IRC COORDINATE: 1.746 AMU^1/2*ANGSTROM

  ANGLE =       0.08  COS_ANGLE =       1.00


 IRC COORDINATES OF STEP 34 IN ANGSTROM

  NO.  ATOM        X              Y              Z        Z-ATOM   MASS   TYPE

    1  C         0.120624       0.052869       0.000608       6    12.011  QM
    2  O        -0.060175      -0.015812       1.360026       8    15.999  QM
    3  C         1.303600      -0.048238      -0.639884       6    12.011  QM
    4  H         1.357277       0.033240      -1.727902       1     1.008  QM
    5  H         2.238319      -0.216181      -0.089880       1     1.008  QM
    6  H        -0.835842       0.205295      -0.513425       1     1.008  QM
    7  H         0.822993      -0.089014       1.775986       1     1.008  QM


 RMSQ FORCE :   0.0009018  MAXIMUM :   0.0000100  CONVERGED :NO 
 MAX FORCE  :   0.0023350  MAXIMUM :   0.0000150  CONVERGED :NO 

 NUMBER OF CONSTRAINED OPTIMIZATION CYCLES: 11
 
 TOTAL ENERGY = -153.640541849691
 
 
 CURRENT SPLINE LENGTH: 0.053 AMU^1/2*ANGSTROM
 IRC COORDINATE: 1.799 AMU^1/2*ANGSTROM

  ANGLE =       0.09  COS_ANGLE =       1.00


 IRC COORDINATES OF STEP 35 IN ANGSTROM

  NO.  ATOM        X              Y              Z        Z-ATOM   MASS   TYPE

    1  C         0.125542       0.052187       0.003418       6    12.011  QM
    2  O        -0.064477      -0.013992       1.361937       8    15.999  QM
    3  C         1.305190      -0.047897      -0.644227       6    12.011  QM
    4  H         1.342684       0.025490      -1.733700       1     1.008  QM
    5  H         2.248742      -0.203751      -0.106260       1     1.008  QM
    6  H        -0.830307       0.200960      -0.512931       1     1.008  QM
    7  H         0.812389      -0.114238       1.785641       1     1.008  QM


 RMSQ FORCE :   0.0004624  MAXIMUM :   0.0000100  CONVERGED :NO 
 MAX FORCE  :   0.0011690  MAXIMUM :   0.0000150  CONVERGED :NO 

 NUMBER OF CONSTRAINED OPTIMIZATION CYCLES: 4
 
 TOTAL ENERGY = -153.640674493658
 
 
 CURRENT SPLINE LENGTH: 0.053 AMU^1/2*ANGSTROM
 IRC COORDINATE: 1.852 AMU^1/2*ANGSTROM

  ANGLE =       0.36  COS_ANGLE =       0.94


 IRC COORDINATES OF STEP 36 IN ANGSTROM

  NO.  ATOM        X              Y              Z        Z-ATOM   MASS   TYPE

    1  C         0.130421       0.050789       0.006191       6    12.011  QM
    2  O        -0.068722      -0.011835       1.363917       8    15.999  QM
    3  C         1.306836      -0.047223      -0.648582       6    12.011  QM
    4  H         1.328297       0.019834      -1.739076       1     1.008  QM
    5  H         2.258711      -0.193816      -0.123270       1     1.008  QM
    6  H        -0.824699       0.196881      -0.512437       1     1.008  QM
    7  H         0.800879      -0.140104       1.795066       1     1.008  QM


 RMSQ FORCE :   0.0000236  MAXIMUM :   0.0000100  CONVERGED :NO 
 MAX FORCE  :   0.0000496  MAXIMUM :   0.0000150  CONVERGED :NO 

 NUMBER OF CONSTRAINED OPTIMIZATION CYCLES: 3
 
 TOTAL ENERGY = -153.640721731086
 
 
 CURRENT SPLINE LENGTH: 0.053 AMU^1/2*ANGSTROM
 IRC COORDINATE: 1.905 AMU^1/2*ANGSTROM

  ANGLE =       2.83  COS_ANGLE =      -0.95


 IRC COORDINATES OF STEP 37 IN ANGSTROM

  NO.  ATOM        X              Y              Z        Z-ATOM   MASS   TYPE

    1  C         0.134760       0.048701       0.008663       6    12.011  QM
    2  O        -0.072388      -0.009158       1.365831       8    15.999  QM
    3  C         1.308410      -0.046174      -0.652442       6    12.011  QM
    4  H         1.315401       0.015063      -1.743644       1     1.008  QM
    5  H         2.267630      -0.184412      -0.138740       1     1.008  QM
    6  H        -0.819592       0.192761      -0.512080       1     1.008  QM
    7  H         0.788509      -0.170841       1.803144       1     1.008  QM


 RMSQ FORCE :   0.0003818  MAXIMUM :   0.0000100  CONVERGED :NO 
 MAX FORCE  :   0.0008664  MAXIMUM :   0.0000150  CONVERGED :NO 

 NUMBER OF CONSTRAINED OPTIMIZATION CYCLES: 4
 
 TOTAL ENERGY = -153.640685161279
 
 
 CURRENT SPLINE LENGTH: 0.053 AMU^1/2*ANGSTROM
 IRC COORDINATE: 1.958 AMU^1/2*ANGSTROM

  ANGLE =       3.02  COS_ANGLE =      -0.99
 
 *** COORDINATES RELOADED ***

  ANGLE =       0.02  COS_ANGLE =       1.00


 IRC COORDINATES OF STEP 38 IN ANGSTROM

  NO.  ATOM        X              Y              Z        Z-ATOM   MASS   TYPE

    1  C         0.132603       0.049758       0.007462       6    12.011  QM
    2  O        -0.070563      -0.010520       1.364889       8    15.999  QM
    3  C         1.307647      -0.046685      -0.650479       6    12.011  QM
    4  H         1.321850       0.017482      -1.741347       1     1.008  QM
    5  H         2.263235      -0.189086      -0.130970       1     1.008  QM
    6  H        -0.822115       0.194829      -0.512247       1     1.008  QM
    7  H         0.794829      -0.155496       1.799178       1     1.008  QM


 RMSQ FORCE :   0.0001784  MAXIMUM :   0.0000100  CONVERGED :NO 
 MAX FORCE  :   0.0004047  MAXIMUM :   0.0000150  CONVERGED :NO 

 NUMBER OF CONSTRAINED OPTIMIZATION CYCLES: 1
 
 TOTAL ENERGY = -153.640713887593
 
 
 CURRENT SPLINE LENGTH: 0.026 AMU^1/2*ANGSTROM
 IRC COORDINATE: 2.037 AMU^1/2*ANGSTROM

  ANGLE =       2.70  COS_ANGLE =      -0.90
 
 *** COORDINATES RELOADED ***

  ANGLE =       0.02  COS_ANGLE =       1.00


 IRC COORDINATES OF STEP 39 IN ANGSTROM

  NO.  ATOM        X              Y              Z        Z-ATOM   MASS   TYPE

    1  C         0.131523       0.050285       0.006853       6    12.011  QM
    2  O        -0.069641      -0.011204       1.364425       8    15.999  QM
    3  C         1.307267      -0.046937      -0.649494       6    12.011  QM
    4  H         1.325091       0.018652      -1.740184       1     1.008  QM
    5  H         2.261008      -0.191406      -0.127074       1     1.008  QM
    6  H        -0.823380       0.195883      -0.512329       1     1.008  QM
    7  H         0.797881      -0.147824       1.797166       1     1.008  QM


 RMSQ FORCE :   0.0000763  MAXIMUM :   0.0000100  CONVERGED :NO 
 MAX FORCE  :   0.0001751  MAXIMUM :   0.0000150  CONVERGED :NO 

 NUMBER OF CONSTRAINED OPTIMIZATION CYCLES: 1
 
 TOTAL ENERGY = -153.640720420635
 
 
 CURRENT SPLINE LENGTH: 0.013 AMU^1/2*ANGSTROM
 IRC COORDINATE: 2.077 AMU^1/2*ANGSTROM

  ANGLE =       2.98  COS_ANGLE =      -0.99
 
 *** COORDINATES RELOADED ***

  ANGLE =       0.02  COS_ANGLE =       1.00


 IRC COORDINATES OF STEP 40 IN ANGSTROM

  NO.  ATOM        X              Y              Z        Z-ATOM   MASS   TYPE

    1  C         0.130990       0.050547       0.006552       6    12.011  QM
    2  O        -0.069182      -0.011548       1.364197       8    15.999  QM
    3  C         1.307077      -0.047061      -0.649004       6    12.011  QM
    4  H         1.326698       0.019262      -1.739599       1     1.008  QM
    5  H         2.259895      -0.192582      -0.125144       1     1.008  QM
    6  H        -0.824007       0.196414      -0.512367       1     1.008  QM
    7  H         0.799377      -0.143949       1.796167       1     1.008  QM


 RMSQ FORCE :   0.0000257  MAXIMUM :   0.0000100  CONVERGED :NO 
 MAX FORCE  :   0.0000588  MAXIMUM :   0.0000150  CONVERGED :NO 

 NUMBER OF CONSTRAINED OPTIMIZATION CYCLES: 1
 
 TOTAL ENERGY = -153.640721729450
 
 
 CURRENT SPLINE LENGTH: 0.007 AMU^1/2*ANGSTROM
 IRC COORDINATE: 2.097 AMU^1/2*ANGSTROM

  ANGLE =       3.07  COS_ANGLE =      -1.00


 IRC COORDINATES OF STEP 41 IN ANGSTROM

  NO.  ATOM        X              Y              Z        Z-ATOM   MASS   TYPE

    1  C         0.130444       0.050802       0.006250       6    12.011  QM
    2  O        -0.068707      -0.011889       1.363965       8    15.999  QM
    3  C         1.306889      -0.047181      -0.648496       6    12.011  QM
    4  H         1.328330       0.019881      -1.738992       1     1.008  QM
    5  H         2.258776      -0.193723      -0.123180       1     1.008  QM
    6  H        -0.824648       0.196939      -0.512408       1     1.008  QM
    7  H         0.800858      -0.140164       1.795149       1     1.008  QM


 RMSQ FORCE :   0.0000262  MAXIMUM :   0.0000100  CONVERGED :NO 
 MAX FORCE  :   0.0000609  MAXIMUM :   0.0000150  CONVERGED :NO 

 NUMBER OF CONSTRAINED OPTIMIZATION CYCLES: 1
 
 TOTAL ENERGY = -153.640721732604
 
 
 CURRENT SPLINE LENGTH: 0.007 AMU^1/2*ANGSTROM
 IRC COORDINATE: 2.103 AMU^1/2*ANGSTROM

  ANGLE =       2.97  COS_ANGLE =      -0.99


 IRC COORDINATES OF STEP 42 IN ANGSTROM

  NO.  ATOM        X              Y              Z        Z-ATOM   MASS   TYPE

    1  C         0.131004       0.050547       0.006581       6    12.011  QM
    2  O        -0.069179      -0.011565       1.364210       8    15.999  QM
    3  C         1.307079      -0.047049      -0.649003       6    12.011  QM
    4  H         1.326702       0.019301      -1.739597       1     1.008  QM
    5  H         2.259901      -0.192573      -0.125149       1     1.008  QM
    6  H        -0.823990       0.196407      -0.512357       1     1.008  QM
    7  H         0.799383      -0.143900       1.796193       1     1.008  QM


 RMSQ FORCE :   0.0000277  MAXIMUM :   0.0000100  CONVERGED :NO 
 MAX FORCE  :   0.0000610  MAXIMUM :   0.0000150  CONVERGED :NO 

 NUMBER OF CONSTRAINED OPTIMIZATION CYCLES: 1
 
 TOTAL ENERGY = -153.640721728656
 
 
 CURRENT SPLINE LENGTH: 0.007 AMU^1/2*ANGSTROM
 IRC COORDINATE: 2.110 AMU^1/2*ANGSTROM

  ANGLE =       2.94  COS_ANGLE =      -0.98


 IRC COORDINATES OF STEP 43 IN ANGSTROM

  NO.  ATOM        X              Y              Z        Z-ATOM   MASS   TYPE

    1  C         0.130422       0.050802       0.006239       6    12.011  QM
    2  O        -0.068679      -0.011896       1.363980       8    15.999  QM
    3  C         1.306894      -0.047153      -0.648459       6    12.011  QM
    4  H         1.328350       0.019718      -1.738967       1     1.008  QM
    5  H         2.258776      -0.193610      -0.123110       1     1.008  QM
    6  H        -0.824680       0.196971      -0.512381       1     1.008  QM
    7  H         0.800904      -0.140364       1.795090       1     1.008  QM


 RMSQ FORCE :   0.0000292  MAXIMUM :   0.0000100  CONVERGED :NO 
 MAX FORCE  :   0.0000645  MAXIMUM :   0.0000150  CONVERGED :NO 

 NUMBER OF CONSTRAINED OPTIMIZATION CYCLES: 1
 
 TOTAL ENERGY = -153.640721731651
 
 
 CURRENT SPLINE LENGTH: 0.007 AMU^1/2*ANGSTROM
 IRC COORDINATE: 2.117 AMU^1/2*ANGSTROM

  ANGLE =       2.70  COS_ANGLE =      -0.90


 IRC COORDINATES OF STEP 44 IN ANGSTROM

  NO.  ATOM        X              Y              Z        Z-ATOM   MASS   TYPE

    1  C         0.131065       0.050549       0.006622       6    12.011  QM
    2  O        -0.069218      -0.011594       1.364228       8    15.999  QM
    3  C         1.307092      -0.047055      -0.649022       6    12.011  QM
    4  H         1.326623       0.019600      -1.739592       1     1.008  QM
    5  H         2.259940      -0.192742      -0.125257       1     1.008  QM
    6  H        -0.823905       0.196376      -0.512353       1     1.008  QM
    7  H         0.799374      -0.143472       1.796332       1     1.008  QM


 RMSQ FORCE :   0.0000336  MAXIMUM :   0.0000100  CONVERGED :NO 
 MAX FORCE  :   0.0000859  MAXIMUM :   0.0000150  CONVERGED :NO 

 NUMBER OF CONSTRAINED OPTIMIZATION CYCLES: 1
 
 TOTAL ENERGY = -153.640721724173
 
 
 CURRENT SPLINE LENGTH: 0.007 AMU^1/2*ANGSTROM
 IRC COORDINATE: 2.123 AMU^1/2*ANGSTROM

  ANGLE =       2.72  COS_ANGLE =      -0.91
 
 *** COORDINATES RELOADED ***

  ANGLE =       1.29  COS_ANGLE =       0.28


 IRC COORDINATES OF STEP 45 IN ANGSTROM

  NO.  ATOM        X              Y              Z        Z-ATOM   MASS   TYPE

    1  C         0.130731       0.050673       0.006421       6    12.011  QM
    2  O        -0.068936      -0.011742       1.364113       8    15.999  QM
    3  C         1.307000      -0.047091      -0.648725       6    12.011  QM
    4  H         1.327532       0.019594      -1.739270       1     1.008  QM
    5  H         2.259351      -0.193116      -0.124130       1     1.008  QM
    6  H        -0.824324       0.196661      -0.512353       1     1.008  QM
    7  H         0.800135      -0.142079       1.795686       1     1.008  QM


 RMSQ FORCE :   0.0000020  MAXIMUM :   0.0000100  CONVERGED :YES
 MAX FORCE  :   0.0000057  MAXIMUM :   0.0000150  CONVERGED :YES

 NUMBER OF CONSTRAINED OPTIMIZATION CYCLES: 2
 
 TOTAL ENERGY = -153.640721894323
 
 
 CURRENT SPLINE LENGTH: 0.003 AMU^1/2*ANGSTROM
 IRC COORDINATE: 2.133 AMU^1/2*ANGSTROM
 
 
 *** IRC PATH GENERATION FINISHED ***
 
 
 *** CONVERGED BY GRADIENT AND ENERGY CRITERIA ***
 
 
 *** IRC PATH IN AMU^1/2*ANGSTROM ***
 
 IRC STEP  IRC COORDINATE   IRC ENERGY   No.REDO
     0        0.000000     -153.559227
     1        0.052918     -153.559971
     2        0.105835     -153.562149
     3        0.158753     -153.565580
     4        0.211671     -153.569985
     5        0.264589     -153.574987
     6        0.317506     -153.580188
     7        0.370424     -153.585256
     8        0.423342     -153.590003
     9        0.476259     -153.594392
    10        0.529177     -153.598455
    11        0.582095     -153.602238
    12        0.635013     -153.605771
    13        0.687930     -153.609079
    14        0.740848     -153.612179
    15        0.793766     -153.615083
    16        0.846684     -153.617802
    17        0.899601     -153.620344
    18        0.952519     -153.622714
    19        1.005437     -153.624916
    20        1.058354     -153.626954
    21        1.111272     -153.628830
    22        1.164190     -153.630547
    23        1.217108     -153.632108
    24        1.270025     -153.633518
    25        1.322943     -153.634780
    26        1.375861     -153.635901
    27        1.428778     -153.636885
    28        1.481696     -153.637740
    29        1.534614     -153.638473
    30        1.587532     -153.639091
    31        1.640449     -153.639601
    32        1.693367     -153.640009
    33        1.746285     -153.640321
    34        1.799203     -153.640542
    35        1.852120     -153.640674
    36        1.905038     -153.640722
    37        1.957956     -153.640685
    38        2.037332     -153.640714
    39        2.077021     -153.640720
    40        2.096865     -153.640722
    41        2.103479     -153.640722
    42        2.110094     -153.640722
    43        2.116709     -153.640722
    44        2.123324     -153.640722
    45        2.133246     -153.640722
                                                                                

 IRC PATH                         STEP TIME:   982.725  TOTAL TIME:     983.393
 
 TIMING STATISTICS (SECONDS)
 

 TIMER ENTRY                    NUMBER OF CALLS   CUMUL. CPU TIME   CONTRIBUT.

 INITIALIZATION                              1             0.035         0.0 %
 INPUT                                       1             0.050         0.0 %
 DIAGONALIZATION                          4229             0.265         0.0 %
 SYMMETRY ANALYSIS                         780             0.014         0.0 %
 CORE INTEGRALS                            780            34.543         3.5 %
 ORTHOGONALIZATION MATRIX                  780             2.008         0.2 %
 MPI DIAGONALIZATION                     15100            39.209         4.0 %
                         ON NODE             1            40.099
                         ON NODE             2            40.033
                         ON NODE             3            39.932
                         ON NODE             4            39.991
                         ON NODE             5            39.913
                         ON NODE             6            39.979
                         ON NODE             7            39.880
                         ON NODE             8            40.143
                         ON NODE             9            39.983
                         ON NODE            10            40.034
                         ON NODE            11            40.010
                         ON NODE            12            40.123
                         ON NODE            13            40.079
                         ON NODE            14            40.144
                         ON NODE            15            40.070
                         ON NODE            16            40.154
                         ON NODE            17            40.006
                         ON NODE            18            40.056
                         ON NODE            19            40.034
                         ON NODE            20            40.154
                         ON NODE            21            40.068
                         ON NODE            22            39.861
                         ON NODE            23            40.034
           AVERAGE PER PROCESSOR                          39.999
 MPI AUXILIARY FUNCTION FIT              27664           106.100        10.8 %
                         ON NODE             1           105.084
                         ON NODE             2           105.779
                         ON NODE             3           105.133
                         ON NODE             4           105.539
                         ON NODE             5           107.793
                         ON NODE             6           105.391
                         ON NODE             7           108.814
                         ON NODE             8           109.770
                         ON NODE             9           108.686
                         ON NODE            10           108.581
                         ON NODE            11           108.798
                         ON NODE            12           109.244
                         ON NODE            13           110.875
                         ON NODE            14           109.151
                         ON NODE            15           108.457
                         ON NODE            16           109.632
                         ON NODE            17           108.645
                         ON NODE            18           108.569
                         ON NODE            19           108.650
                         ON NODE            20           109.239
                         ON NODE            21           108.687
                         ON NODE            22           108.337
                         ON NODE            23           108.628
           AVERAGE PER PROCESSOR                         108.066
 MPI CORE HAMILTONIAN                      780             2.057         0.2 %
                         ON NODE             1             2.068
                         ON NODE             2             2.044
                         ON NODE             3             2.075
                         ON NODE             4             1.864
                         ON NODE             5             1.903
                         ON NODE             6             1.755
                         ON NODE             7             1.715
                         ON NODE             8             1.703
                         ON NODE             9             1.708
                         ON NODE            10             1.719
                         ON NODE            11             1.714
                         ON NODE            12             1.957
                         ON NODE            13             1.795
                         ON NODE            14             1.740
                         ON NODE            15             1.707
                         ON NODE            16             1.724
                         ON NODE            17             1.732
                         ON NODE            18             1.707
                         ON NODE            19             1.724
                         ON NODE            20             1.727
                         ON NODE            21             1.724
                         ON NODE            22             1.724
                         ON NODE            23             1.701
           AVERAGE PER PROCESSOR                           1.803
 SCF ITERATION                             780           748.492        76.1 %
 MPI NEAR J CALCULATION                  13442            33.396         3.4 %
                         ON NODE             1            23.802
                         ON NODE             2            27.258
                         ON NODE             3            24.735
                         ON NODE             4            27.247
                         ON NODE             5            27.320
                         ON NODE             6            27.410
                         ON NODE             7            27.491
                         ON NODE             8            27.219
                         ON NODE             9            27.546
                         ON NODE            10            25.110
                         ON NODE            11            27.472
                         ON NODE            12            27.583
                         ON NODE            13            27.541
                         ON NODE            14            27.523
                         ON NODE            15            27.484
                         ON NODE            16            27.257
                         ON NODE            17            27.417
                         ON NODE            18            27.391
                         ON NODE            19            27.533
                         ON NODE            20            27.429
                         ON NODE            21            27.511
                         ON NODE            22            27.559
                         ON NODE            23            27.517
           AVERAGE PER PROCESSOR                          27.323
 MPI FAR J CALCULATION                   13442            12.860         1.3 %
                         ON NODE             1            16.190
                         ON NODE             2            12.872
                         ON NODE             3            15.352
                         ON NODE             4            12.877
                         ON NODE             5            12.845
                         ON NODE             6            12.835
                         ON NODE             7            12.890
                         ON NODE             8            12.913
                         ON NODE             9            12.874
                         ON NODE            10            15.263
                         ON NODE            11            12.941
                         ON NODE            12            10.286
                         ON NODE            13             8.678
                         ON NODE            14             9.430
                         ON NODE            15            11.682
                         ON NODE            16            12.748
                         ON NODE            17            12.787
                         ON NODE            18            12.460
                         ON NODE            19            12.184
                         ON NODE            20            11.599
                         ON NODE            21             9.873
                         ON NODE            22             9.445
                         ON NODE            23            10.203
           AVERAGE PER PROCESSOR                          12.254
 GRID INITIALIZATION                        50             0.203         0.0 %
 FIXED GRID GENERATION                      50             0.002         0.0 %
 MPI XC POTENTIAL                        13442           428.387        43.6 %
                         ON NODE             1           422.815
                         ON NODE             2           423.403
                         ON NODE             3           423.038
                         ON NODE             4           425.357
                         ON NODE             5           423.482
                         ON NODE             6           426.560
                         ON NODE             7           422.813
                         ON NODE             8           422.474
                         ON NODE             9           425.454
                         ON NODE            10           423.969
                         ON NODE            11           422.897
                         ON NODE            12           422.161
                         ON NODE            13           421.604
                         ON NODE            14           422.070
                         ON NODE            15           422.857
                         ON NODE            16           422.149
                         ON NODE            17           422.963
                         ON NODE            18           423.068
                         ON NODE            19           422.899
                         ON NODE            20           422.656
                         ON NODE            21           422.968
                         ON NODE            22           422.969
                         ON NODE            23           422.966
           AVERAGE PER PROCESSOR                         423.416
 MPI NEAR ERI CALCULATION                13442            33.081         3.4 %
                         ON NODE             1            24.578
                         ON NODE             2            26.547
                         ON NODE             3            26.535
                         ON NODE             4            26.552
                         ON NODE             5            26.543
                         ON NODE             6            26.531
                         ON NODE             7            26.587
                         ON NODE             8            26.566
                         ON NODE             9            26.532
                         ON NODE            10            23.436
                         ON NODE            11            26.574
                         ON NODE            12            26.540
                         ON NODE            13            26.542
                         ON NODE            14            26.565
                         ON NODE            15            26.544
                         ON NODE            16            26.568
                         ON NODE            17            21.906
                         ON NODE            18            26.566
                         ON NODE            19            26.551
                         ON NODE            20            26.544
                         ON NODE            21            26.582
                         ON NODE            22            26.530
                         ON NODE            23            26.575
           AVERAGE PER PROCESSOR                          26.420
 MPI FAR ERI CALCULATION                 13442             5.029         0.5 %
                         ON NODE             1             6.933
                         ON NODE             2             5.095
                         ON NODE             3             5.023
                         ON NODE             4             5.181
                         ON NODE             5             5.209
                         ON NODE             6             4.750
                         ON NODE             7             5.070
                         ON NODE             8             5.147
                         ON NODE             9             4.896
                         ON NODE            10             7.226
                         ON NODE            11             3.760
                         ON NODE            12             4.486
                         ON NODE            13             4.558
                         ON NODE            14             4.231
                         ON NODE            15             5.186
                         ON NODE            16             4.571
                         ON NODE            17             9.525
                         ON NODE            18             4.933
                         ON NODE            19             5.014
                         ON NODE            20             5.151
                         ON NODE            21             5.124
                         ON NODE            22             5.344
                         ON NODE            23             4.766
           AVERAGE PER PROCESSOR                           5.259
 MPI MATRIX MULTIPLICATION               40326            26.981         2.7 %
                         ON NODE             1            27.377
                         ON NODE             2            27.552
                         ON NODE             3            27.672
                         ON NODE             4            27.469
                         ON NODE             5            27.645
                         ON NODE             6            27.485
                         ON NODE             7            27.548
                         ON NODE             8            27.428
                         ON NODE             9            27.518
                         ON NODE            10            27.433
                         ON NODE            11            27.512
                         ON NODE            12            27.543
                         ON NODE            13            27.433
                         ON NODE            14            27.495
                         ON NODE            15            27.417
                         ON NODE            16            27.399
                         ON NODE            17            27.597
                         ON NODE            18            27.415
                         ON NODE            19            27.466
                         ON NODE            20            27.440
                         ON NODE            21            27.596
                         ON NODE            22            27.608
                         ON NODE            23            27.507
           AVERAGE PER PROCESSOR                          27.480
 IRC PATH                                    1           982.725        99.9 %
 OPTIMIZATION CYCLE                          1           982.725        99.9 %
 ENERGY GRADIENTS                          731            60.823         6.2 %
 MPI XC ENERGY GRADIENTS                   731            45.727         4.6 %
                         ON NODE             1            45.423
                         ON NODE             2            45.426
                         ON NODE             3            45.438
                         ON NODE             4            45.405
                         ON NODE             5            45.422
                         ON NODE             6            45.425
                         ON NODE             7            45.433
                         ON NODE             8            45.437
                         ON NODE             9            45.441
                         ON NODE            10            45.369
                         ON NODE            11            45.424
                         ON NODE            12            45.452
                         ON NODE            13            45.448
                         ON NODE            14            45.424
                         ON NODE            15            45.437
                         ON NODE            16            45.407
                         ON NODE            17            45.423
                         ON NODE            18            45.440
                         ON NODE            19            45.443
                         ON NODE            20            45.409
                         ON NODE            21            45.460
                         ON NODE            22            45.452
                         ON NODE            23            45.445
           AVERAGE PER PROCESSOR                          45.442
 MPI NEAR ERI GRADIENTS                    731             3.964         0.4 %
                         ON NODE             1             3.805
                         ON NODE             2             3.797
                         ON NODE             3             3.514
                         ON NODE             4             3.784
                         ON NODE             5             3.796
                         ON NODE             6             3.792
                         ON NODE             7             3.817
                         ON NODE             8             3.796
                         ON NODE             9             3.819
                         ON NODE            10             3.810
                         ON NODE            11             3.805
                         ON NODE            12             3.791
                         ON NODE            13             3.811
                         ON NODE            14             3.820
                         ON NODE            15             3.808
                         ON NODE            16             3.799
                         ON NODE            17             3.806
                         ON NODE            18             3.810
                         ON NODE            19             3.800
                         ON NODE            20             3.803
                         ON NODE            21             3.815
                         ON NODE            22             3.801
                         ON NODE            23             3.811
           AVERAGE PER PROCESSOR                           3.799
 MPI FAR ERI GRADIENTS                     731             0.505         0.1 %
                         ON NODE             1             0.632
                         ON NODE             2             0.612
                         ON NODE             3             0.931
                         ON NODE             4             0.675
                         ON NODE             5             0.655
                         ON NODE             6             0.578
                         ON NODE             7             0.449
                         ON NODE             8             0.518
                         ON NODE             9             0.637
                         ON NODE            10             0.664
                         ON NODE            11             0.550
                         ON NODE            12             0.675
                         ON NODE            13             0.641
                         ON NODE            14             0.627
                         ON NODE            15             0.665
                         ON NODE            16             0.663
                         ON NODE            17             0.661
                         ON NODE            18             0.656
                         ON NODE            19             0.671
                         ON NODE            20             0.673
                         ON NODE            21             0.640
                         ON NODE            22             0.630
                         ON NODE            23             0.636
           AVERAGE PER PROCESSOR                           0.635
 MPI CORE HAMILTONIAN GRADIENTS            731             2.083         0.2 %
                         ON NODE             1             2.775
                         ON NODE             2             2.801
                         ON NODE             3             2.766
                         ON NODE             4             2.760
                         ON NODE             5             2.776
                         ON NODE             6             2.841
                         ON NODE             7             2.971
                         ON NODE             8             2.937
                         ON NODE             9             2.790
                         ON NODE            10             2.408
                         ON NODE            11             2.869
                         ON NODE            12             2.774
                         ON NODE            13             2.784
                         ON NODE            14             2.787
                         ON NODE            15             2.747
                         ON NODE            16             2.747
                         ON NODE            17             2.773
                         ON NODE            18             2.759
                         ON NODE            19             2.755
                         ON NODE            20             2.762
                         ON NODE            21             2.775
                         ON NODE            22             2.804
                         ON NODE            23             2.792
           AVERAGE PER PROCESSOR                           2.751
 MATRIX MULTIPLICATION                   15841             0.103         0.0 %
 START GUESS                                49            90.211         9.2 %
 NULLSPACE                                  49             0.170         0.0 %

 FINAL TIMING           DATE: WED JAN 17 22:01:05 2024  TOTAL TIME:     983.394
