# Supplementary material for: Constrained Structure Minimizations on Hyperspheres for Minimum Energy Path Following
Source: J Chem Inf Model. 2025 Apr 1;65(7):3488–501. doi: 10.1021/acs.jcim.4c02351 (PMC12004539; doi:10.1021/acs.jcim.4c02351)
Supplement: Supplementary file 1 — ci4c02351_si_001.zip [file ci4c02351_si_001.zip › data_availability/rxn12/outputs/IRC/rxn12-irc.mol]

    7
 TRAJECTORY GEOMETRY    -153.559971
  C      0.001223    0.000454   -0.002589
  O      0.001978    0.000082    1.302386
  C      1.329048   -0.000271   -0.501658
  H      1.586258    0.394289   -1.492680
  H      1.874862   -0.922759   -0.239173
  H     -0.965593    0.044083   -0.534171
  H      1.220169    0.218601    1.016550
    7
 TRAJECTORY GEOMETRY    -153.562149
  C      0.002445    0.000919   -0.005198
  O      0.003953    0.000138    1.303409
  C      1.327746   -0.000592   -0.503725
  H      1.583389    0.389581   -1.496340
  H      1.879990   -0.916092   -0.231056
  H     -0.965178    0.047479   -0.533440
  H      1.187104    0.210627    1.050846
    7
 TRAJECTORY GEOMETRY    -153.565580
  C      0.003693    0.001408   -0.007835
  O      0.005890    0.000158    1.304473
  C      1.326416   -0.000970   -0.505831
  H      1.580419    0.384751   -1.500068
  H      1.885447   -0.908978   -0.222724
  H     -0.964694    0.051246   -0.532754
  H      1.154369    0.202951    1.085191
    7
 TRAJECTORY GEOMETRY    -153.569985
  C      0.005008    0.001934   -0.010526
  O      0.007739    0.000123    1.305607
  C      1.325029   -0.001418   -0.508021
  H      1.577303    0.379678   -1.503958
  H      1.891344   -0.901214   -0.213998
  H     -0.964126    0.055478   -0.532095
  H      1.122522    0.195641    1.119871
    7
 TRAJECTORY GEOMETRY    -153.574987
  C      0.006445    0.002518   -0.013292
  O      0.009432    0.000011    1.306837
  C      1.323546   -0.001951   -0.510348
  H      1.573986    0.374223   -1.508122
  H      1.897846   -0.892527   -0.204675
  H     -0.963443    0.060293   -0.531450
  H      1.092338    0.188775    1.155223
    7
 TRAJECTORY GEOMETRY    -153.580188
  C      0.008082    0.003187   -0.016139
  O      0.010862   -0.000211    1.308194
  C      1.321919   -0.002595   -0.512882
  H      1.570399    0.368197   -1.512704
  H      1.905172   -0.882561   -0.194474
  H     -0.962593    0.065855   -0.530796
  H      1.064921    0.182495    1.191529
    7
 TRAJECTORY GEOMETRY    -153.585256
  C      0.009994    0.003973   -0.019040
  O      0.011906   -0.000578    1.309703
  C      1.320122   -0.003373   -0.515692
  H      1.566496    0.361423   -1.517817
  H      1.913499   -0.870944   -0.183180
  H     -0.961508    0.072301   -0.530117
  H      1.041469    0.176939    1.228788
    7
 TRAJECTORY GEOMETRY    -153.590003
  C      0.012236    0.004898   -0.021904
  O      0.012467   -0.001109    1.311351
  C      1.318151   -0.004303   -0.518812
  H      1.562295    0.353806   -1.523524
  H      1.922891   -0.857430   -0.170747
  H     -0.960112    0.079665   -0.529399
  H      1.022747    0.172167    1.266488
    7
 TRAJECTORY GEOMETRY    -153.594392
  C      0.014822    0.005972   -0.024604
  O      0.012518   -0.001801    1.313100
  C      1.316041   -0.005386   -0.522234
  H      1.557876    0.345358   -1.529781
  H      1.933263   -0.841979   -0.157351
  H     -0.958335    0.087848   -0.528634
  H      1.008533    0.168082    1.303769
    7
 TRAJECTORY GEOMETRY    -153.598455
  C      0.017725    0.007191   -0.027034
  O      0.012109   -0.002630    1.314914
  C      1.313849   -0.006616   -0.525930
  H      1.553332    0.336150   -1.536500
  H      1.944440   -0.824672   -0.143279
  H     -0.956134    0.096679   -0.527824
  H      0.997732    0.164441    1.339821
    7
 TRAJECTORY GEOMETRY    -153.602238
  C      0.020901    0.008552   -0.029124
  O      0.011315   -0.003570    1.316765
  C      1.311630   -0.007989   -0.529871
  H      1.548711    0.326281   -1.543599
  H      1.956245   -0.805593   -0.128794
  H     -0.953468    0.105992   -0.527003
  H      0.989096    0.160974    1.374109
    7
 TRAJECTORY GEOMETRY    -153.605771
  C      0.024302    0.010049   -0.030841
  O      0.010204   -0.004595    1.318642
  C      1.309434   -0.009498   -0.534037
  H      1.544051    0.315801   -1.551000
  H      1.968541   -0.784839   -0.114150
  H     -0.950333    0.115643   -0.526185
  H      0.981597    0.157471    1.406358
    7
 TRAJECTORY GEOMETRY    -153.609079
  C      0.027891    0.011677   -0.032172
  O      0.008824   -0.005686    1.320534
  C      1.307299   -0.011142   -0.538398
  H      1.539361    0.304781   -1.558654
  H      1.981193   -0.762481   -0.099608
  H     -0.946741    0.125502   -0.525390
  H      0.974620    0.153794    1.436469
    7
 TRAJECTORY GEOMETRY    -153.612179
  C      0.031623    0.013429   -0.033119
  O      0.007210   -0.006827    1.322437
  C      1.305262   -0.012912   -0.542932
  H      1.534640    0.293280   -1.566521
  H      1.994104   -0.738660   -0.085373
  H     -0.942720    0.135437   -0.524636
  H      0.967837    0.149849    1.464460
    7
 TRAJECTORY GEOMETRY    -153.615083
  C      0.035464    0.015300   -0.033691
  O      0.005381   -0.008003    1.324348
  C      1.303356   -0.014803   -0.547615
  H      1.529860    0.281344   -1.574560
  H      2.007169   -0.713465   -0.071669
  H     -0.938313    0.145337   -0.523937
  H      0.961119    0.145587    1.490388
    7
 TRAJECTORY GEOMETRY    -153.617802
  C      0.039389    0.017285   -0.033902
  O      0.003353   -0.009201    1.326259
  C      1.301603   -0.016805   -0.552419
  H      1.524996    0.269021   -1.582745
  H      2.020300   -0.687042   -0.058705
  H     -0.933574    0.155084   -0.523295
  H      0.954410    0.140961    1.514393
    7
 TRAJECTORY GEOMETRY    -153.620344
  C      0.043377    0.019377   -0.033778
  O      0.001138   -0.010408    1.328176
  C      1.300028   -0.018908   -0.557324
  H      1.520000    0.256357   -1.591035
  H      2.033413   -0.659530   -0.046671
  H     -0.928555    0.164554   -0.522718
  H      0.947698    0.135926    1.536634
    7
 TRAJECTORY GEOMETRY    -153.622714
  C      0.047414    0.021570   -0.033333
  O     -0.001257   -0.011612    1.330087
  C      1.298640   -0.021099   -0.562304
  H      1.514825    0.243380   -1.599432
  H      2.046478   -0.631088   -0.035738
  H     -0.923313    0.173657   -0.522201
  H      0.940997    0.130438    1.557281
    7
 TRAJECTORY GEOMETRY    -153.624916
  C      0.051500    0.023857   -0.032593
  O     -0.003824   -0.012799    1.331993
  C      1.297447   -0.023362   -0.567336
  H      1.509411    0.230122   -1.607909
  H      2.059434   -0.601878   -0.026074
  H     -0.917899    0.182273   -0.521726
  H      0.934323    0.124445    1.576521
    7
 TRAJECTORY GEOMETRY    -153.626954
  C      0.055628    0.026232   -0.031581
  O     -0.006563   -0.013959    1.333899
  C      1.296465   -0.025684   -0.572408
  H      1.503688    0.216618   -1.616452
  H      2.072256   -0.572071   -0.017816
  H     -0.912362    0.190302   -0.521292
  H      0.927671    0.117884    1.594511
    7
 TRAJECTORY GEOMETRY    -153.628830
  C      0.059812    0.028680   -0.030315
  O     -0.009467   -0.015074    1.335789
  C      1.295683   -0.028042   -0.577490
  H      1.497585    0.202879   -1.625041
  H      2.084935   -0.541840   -0.011122
  H     -0.906750    0.197654   -0.520868
  H      0.921043    0.110673    1.611440
    7
 TRAJECTORY GEOMETRY    -153.630547
  C      0.064053    0.031190   -0.028817
  O     -0.012535   -0.016130    1.337671
  C      1.295110   -0.030415   -0.582572
  H      1.491023    0.188930   -1.633670
  H      2.097454   -0.511379   -0.006096
  H     -0.901088    0.204237   -0.520437
  H      0.914407    0.102723    1.627420
    7
 TRAJECTORY GEOMETRY    -153.632108
  C      0.068355    0.033751   -0.027110
  O     -0.015770   -0.017112    1.339554
  C      1.294755   -0.032777   -0.587650
  H      1.483912    0.174818   -1.642293
  H      2.109878   -0.480938   -0.002802
  H     -0.895450    0.209920   -0.520007
  H      0.907789    0.093936    1.642605
    7
 TRAJECTORY GEOMETRY    -153.633518
  C      0.072730    0.036333   -0.025206
  O     -0.019170   -0.017998    1.341424
  C      1.294613   -0.035102   -0.592696
  H      1.476177    0.160575   -1.650918
  H      2.122137   -0.450690   -0.001404
  H     -0.889826    0.214644   -0.519545
  H      0.901147    0.084187    1.657107
    7
 TRAJECTORY GEOMETRY    -153.634780
  C      0.077189    0.038911   -0.023133
  O     -0.022731   -0.018763    1.343294
  C      1.294683   -0.037358   -0.597703
  H      1.467719    0.146271   -1.659520
  H      2.134278   -0.420906   -0.001926
  H     -0.884251    0.218316   -0.519051
  H      0.894445    0.073350    1.671019
    7
 TRAJECTORY GEOMETRY    -153.635901
  C      0.081740    0.041448   -0.020888
  O     -0.026449   -0.019386    1.345145
  C      1.294954   -0.039507   -0.602657
  H      1.458512    0.131959   -1.668045
  H      2.146330   -0.391840   -0.004450
  H     -0.878749    0.220869   -0.518498
  H      0.887653    0.061313    1.684411
    7
 TRAJECTORY GEOMETRY    -153.636885
  C      0.086378    0.043889   -0.018513
  O     -0.030319   -0.019835    1.347000
  C      1.295435   -0.041508   -0.607553
  H      1.448494    0.117737   -1.676448
  H      2.158292   -0.363764   -0.008982
  H     -0.873316    0.222297   -0.517894
  H      0.880711    0.047914    1.697340
    7
 TRAJECTORY GEOMETRY    -153.637740
  C      0.091101    0.046185   -0.015989
  O     -0.034331   -0.020084    1.348842
  C      1.296122   -0.043323   -0.612390
  H      1.437599    0.103728   -1.684697
  H      2.170150   -0.336968   -0.015477
  H     -0.867937    0.222563   -0.517265
  H      0.873600    0.033069    1.709804
    7
 TRAJECTORY GEOMETRY    -153.638473
  C      0.095911    0.048272   -0.013371
  O     -0.038469   -0.020098    1.350682
  C      1.296998   -0.044907   -0.617147
  H      1.425818    0.090077   -1.692722
  H      2.181923   -0.311755   -0.023924
  H     -0.862633    0.221661   -0.516585
  H      0.866229    0.016641    1.721882
    7
 TRAJECTORY GEOMETRY    -153.639091
  C      0.100807    0.050063   -0.010675
  O     -0.042715   -0.019851    1.352528
  C      1.298024   -0.046221   -0.621820
  H      1.413274    0.076941   -1.700524
  H      2.193616   -0.288336   -0.034193
  H     -0.857319    0.219785   -0.515901
  H      0.858570   -0.001382    1.733546
    7
 TRAJECTORY GEOMETRY    -153.639601
  C      0.105734    0.051488   -0.007881
  O     -0.047037   -0.019313    1.354364
  C      1.299240   -0.047227   -0.626433
  H      1.399969    0.064478   -1.707934
  H      2.205112   -0.266959   -0.046154
  H     -0.852018    0.216994   -0.515207
  H      0.850493   -0.021050    1.744781
    7
 TRAJECTORY GEOMETRY    -153.640009
  C      0.110695    0.052490   -0.005065
  O     -0.051411   -0.018472    1.356230
  C      1.300591   -0.047899   -0.630978
  H      1.386105    0.052845   -1.715016
  H      2.216425   -0.247809   -0.059540
  H     -0.846704    0.213424   -0.514561
  H      0.841954   -0.042315    1.755594
    7
 TRAJECTORY GEOMETRY    -153.640321
  C      0.115666    0.052964   -0.002227
  O     -0.055797   -0.017303    1.358109
  C      1.302046   -0.048249   -0.635452
  H      1.371812    0.042436   -1.721655
  H      2.227526   -0.230810   -0.074205
  H     -0.841313    0.209479   -0.513971
  H      0.832812   -0.065050    1.765976
    7
 TRAJECTORY GEOMETRY    -153.640542
  C      0.120624    0.052869    0.000608
  O     -0.060175   -0.015812    1.360026
  C      1.303600   -0.048238   -0.639884
  H      1.357277    0.033240   -1.727902
  H      2.238319   -0.216181   -0.089880
  H     -0.835842    0.205295   -0.513425
  H      0.822993   -0.089014    1.775986
    7
 TRAJECTORY GEOMETRY    -153.640674
  C      0.125542    0.052187    0.003418
  O     -0.064477   -0.013992    1.361937
  C      1.305190   -0.047897   -0.644227
  H      1.342684    0.025490   -1.733700
  H      2.248742   -0.203751   -0.106260
  H     -0.830307    0.200960   -0.512931
  H      0.812389   -0.114238    1.785641
    7
 TRAJECTORY GEOMETRY    -153.640722
  C      0.130421    0.050789    0.006191
  O     -0.068722   -0.011835    1.363917
  C      1.306836   -0.047223   -0.648582
  H      1.328297    0.019834   -1.739076
  H      2.258711   -0.193816   -0.123270
  H     -0.824699    0.196881   -0.512437
  H      0.800879   -0.140104    1.795066
    7
 TRAJECTORY GEOMETRY    -153.640685
  C      0.134760    0.048701    0.008663
  O     -0.072388   -0.009158    1.365831
  C      1.308410   -0.046174   -0.652442
  H      1.315401    0.015063   -1.743644
  H      2.267630   -0.184412   -0.138740
  H     -0.819592    0.192761   -0.512080
  H      0.788509   -0.170841    1.803144
    7
 TRAJECTORY GEOMETRY    -153.640714
  C      0.132603    0.049758    0.007462
  O     -0.070563   -0.010520    1.364889
  C      1.307647   -0.046685   -0.650479
  H      1.321850    0.017482   -1.741347
  H      2.263235   -0.189086   -0.130970
  H     -0.822115    0.194829   -0.512247
  H      0.794829   -0.155496    1.799178
    7
 TRAJECTORY GEOMETRY    -153.640720
  C      0.131523    0.050285    0.006853
  O     -0.069641   -0.011204    1.364425
  C      1.307267   -0.046937   -0.649494
  H      1.325091    0.018652   -1.740184
  H      2.261008   -0.191406   -0.127074
  H     -0.823380    0.195883   -0.512329
  H      0.797881   -0.147824    1.797166
    7
 TRAJECTORY GEOMETRY    -153.640722
  C      0.130990    0.050547    0.006552
  O     -0.069182   -0.011548    1.364197
  C      1.307077   -0.047061   -0.649004
  H      1.326698    0.019262   -1.739599
  H      2.259895   -0.192582   -0.125144
  H     -0.824007    0.196414   -0.512367
  H      0.799377   -0.143949    1.796167
    7
 TRAJECTORY GEOMETRY    -153.640722
  C      0.130444    0.050802    0.006250
  O     -0.068707   -0.011889    1.363965
  C      1.306889   -0.047181   -0.648496
  H      1.328330    0.019881   -1.738992
  H      2.258776   -0.193723   -0.123180
  H     -0.824648    0.196939   -0.512408
  H      0.800858   -0.140164    1.795149
    7
 TRAJECTORY GEOMETRY    -153.640722
  C      0.131004    0.050547    0.006581
  O     -0.069179   -0.011565    1.364210
  C      1.307079   -0.047049   -0.649003
  H      1.326702    0.019301   -1.739597
  H      2.259901   -0.192573   -0.125149
  H     -0.823990    0.196407   -0.512357
  H      0.799383   -0.143900    1.796193
    7
 TRAJECTORY GEOMETRY    -153.640722
  C      0.130422    0.050802    0.006239
  O     -0.068679   -0.011896    1.363980
  C      1.306894   -0.047153   -0.648459
  H      1.328350    0.019718   -1.738967
  H      2.258776   -0.193610   -0.123110
  H     -0.824680    0.196971   -0.512381
  H      0.800904   -0.140364    1.795090
    7
 TRAJECTORY GEOMETRY    -153.640722
  C      0.131065    0.050549    0.006622
  O     -0.069218   -0.011594    1.364228
  C      1.307092   -0.047055   -0.649022
  H      1.326623    0.019600   -1.739592
  H      2.259940   -0.192742   -0.125257
  H     -0.823905    0.196376   -0.512353
  H      0.799374   -0.143472    1.796332
    7
 TRAJECTORY GEOMETRY    -153.640722
  C      0.130731    0.050673    0.006421
  O     -0.068936   -0.011742    1.364113
  C      1.307000   -0.047091   -0.648725
  H      1.327532    0.019594   -1.739270
  H      2.259351   -0.193116   -0.124130
  H     -0.824324    0.196661   -0.512353
  H      0.800135   -0.142079    1.795686
