# Supplementary material for: Constrained Structure Minimizations on Hyperspheres for Minimum Energy Path Following
Source: J Chem Inf Model. 2025 Apr 1;65(7):3488–501. doi: 10.1021/acs.jcim.4c02351 (PMC12004539; doi:10.1021/acs.jcim.4c02351)
Supplement: Supplementary file 1 — ci4c02351_si_001.zip [file ci4c02351_si_001.zip › data_availability/rxn12/outputs/IRC/irc-full.out]

 Executing /home/jasa/demon/6.2.4/object.mpi/deMon.6.2.4.mpi.

node05
node05
node05
node05
node05
node05
node05
node05
node05
node05
node05
node05
node05
node05
node05
node05
node05
node05
node05
node05
node05
node05
node05
node05
(node05:0,1,2,3,4,5,6,7,8,9,10,11,12,13,14,15,16,17,18,19,20,21,22,23)

real	14m43.279s
user	300m26.866s
sys	52m23.740s
21M	.
 ******************************************************************************
 ******************************************************************************
 ***                                                                        ***
 ***                              PROGRAM deMon2k                           ***
 ***                                                                        ***
 ***                        (VERSION 6.2.2, Jun. 2022)                      ***
 ***                                                                        ***
 ***     COPYRIGHT (C) BY THE INTERNATIONAL DEMON DEVELOPERS COMMUNITY      ***
 ***                                                                        ***
 ***  AUTHORS: A.M. Koster, G. Geudtner, A. Alvarez-Ibarra, M.C. Amirani,   ***
 ***           P. Calaminici, A.A.M. Carranza, M.E. Casida, J. Carmona-     ***
 ***           Espindola, J. Cuny, F.A. Delesma, R. Delgado-Venegas, V.D.   ***
 ***           Dominguez, R. Flores-Moreno, G.U. Gamboa, A. Goursot, T.     ***
 ***           Heine, K. Hermann, A. Ipatov, F. Janetzko, A. de la Lande,   ***
 ***           F. Louisnard, J. Martin del Campo, N. Pedroza Montero, L.G.  ***
 ***           M. Pettersson, D. Mejia-Rodriguez, J. Reveles, J. Vasquez-   ***
 ***           Perez, A. Vela, B. Zuniga-Gutierrez and D.R. Salahub         ***
 ***                                                                        ***
 ******************************************************************************
 ******************************************************************************
                                                                                

 FIRST TIMING           DATE: FRI JAN 26 17:37:18 2024  TOTAL TIME:       0.068
                                                                                

 INITIALIZATION                   STEP TIME:     0.034  TOTAL TIME:       0.104

 ******************************************************************************

 IRC FORWARD RXN11

 ******************************************************************************

 
 *** THE RESTART FILE WILL BE READ ***
 
 
 *** MOLECULAR SIMULATION DATA ***
 
 MOLECULAR CHARGE: 0
 NUMBER OF ATOMS: 7
 MOLECULAR SIMULATION TYPE: QM ONLY
 
 *** MOLECULAR QM DATA ***
 
 MULTIPLICITY: 1
 NUMBER OF QM ATOMS: 7
 NUMBER OF ELECTRONS: 24
 
 *** SCF OPTIONS ***
 
 SCF THEORY: RESTRICTED KOHN-SHAM (RKS)
 DIAGONALIZER: RS
 START GUESS: RESTART DENSITY
 SCF TOLERANCE: 0.100E-08
 POTENTIAL DENSITY: FITTED DENSITY
 NUMBER OF SCF ITERATIONS: 1000
 DIIS ACCELERATION: ON
 XC-POTENTIAL: PBE96 - PBE
 GRID TECHNIQUE: FIXED
 GRID PRUNING: ON
 GRID METHOD: DIRECT
 GRID TYPE: (99,590)p
 ATOMIC WEIGHT FUNCTION: BECKE SCREENED
 RADIAL QUADRATURE TYPE: EULER-MACLAURIN
 SCF METHODE: DIRECT & DOUBLE ASYMPTOTIC EXPANSION
 FREEZE AUXILIARY FUNCTIONS: OFF
 ANALYTICAL FIT SOLVER: DIAGONAL SVD
 SVD THRESHOLD: 0.100E-05
 SCF SCREENING: 0.417E-11
 SYMMETRY USE: NONE
 ROTATION OF THE ANGULAR GRIDS: OFF
 SCF PRINTING UNTIL CYCLE 0
 SPHERICAL ORBITALS WILL BE USED
 
 *** INTRINSIC REACTION COORDINATE OPTIONS ***
 
 STEP DIRECTION: REVERSE (IRC EXTENSION)
 MAXIMUM IRC STEP: 0.100
 INITIAL ENERGY DECREASE: 0.00
 IRC PATH IN MASS WEIGHTED COORDINATES
 
 *** IRC PATH OPTIMIZATION OPTIONS ***
 
 NUMBER OF OPTIMIZATION STEPS: 50
 MAXIMUM OPTIMIZATION STEP: 0.300
 OPTMIZATION TOLERANCE: 0.100E-04
 HESSIAN UPDATE: BFGS
 STEP TYPE: LEVENBERG-MARQUARDT
 THE START HESSIAN IS READ FROM THE RESTART FILE
 NO WEIGHT DERIVATIVES WILL BE USED
 
 *** ACTIVATED INTERFACE PORTS ***
 
 FILE deMon.mol WILL BE WRITTEN
 
 
 *** GEOMETRY ***


 INPUT ORIENTATION IN ANGSTROM

  NO.  ATOM        X            Y            Z      Z-ATOM   MASS   TYPE OPTXYZ

    1  C         0.000000     0.000000     0.000000     6    12.011  QM       
    2  O         0.000000     0.000000     1.301386     8    15.999  QM       
    3  C         1.330339     0.000000    -0.499594     6    12.011  QM       
    4  H         1.589066     0.398946    -1.489005     1     1.008  QM       
    5  H         1.869968    -0.929102    -0.247179     1     1.008  QM       
    6  H        -0.965954     0.041005    -0.534942     1     1.008  QM       
    7  H         1.253202     0.226844     0.982087     1     1.008  QM       


 
 
 *** ERI STATISTIC ***
 
 Est. Integrated ERIs: 814373
 Est. Asymptotic ERIS: 0
                                                                                

 INPUT                            STEP TIME:     0.049  TOTAL TIME:       0.153
 
 *** THE INPUT ORIENTATION IS USED ***
 
 POINT GROUP: C1
 
 GROUP ORDER: 1


 STANDARD ORIENTATION IN ANGSTROM

  NO.  ATOM        X              Y              Z        Z-ATOM   MASS   TYPE

    1  C         0.026322      -0.541652      -0.035423       6    12.011  QM
    2  O         1.063404       0.242951       0.014212       8    15.999  QM
    3  C        -1.175367       0.213709       0.033633       6    12.011  QM
    4  H        -2.116267      -0.207568       0.410812       1     1.008  QM
    5  H        -1.309123       0.864910      -0.847384       1     1.008  QM
    6  H         0.183880      -1.634444      -0.078917       1     1.008  QM
    7  H         0.054173       1.028550       0.311216       1     1.008  QM
                                                                                

 SYMMETRY ANALYSIS                STEP TIME:     0.000  TOTAL TIME:       0.163
 
 
 GENERAL BASIS SET: (DZVP-GGA)
 
 NUMBER OF SHELLS: 30
 NUMBER OF ORBITALS: 65
 NUMBER OF PRIMITIVE GAUSSIAN EXPONENTS: 69
 
 
 GENERAL AUXIS SET: (GEN-A2*)
 
 NUMBER OF AUXILIARY FUNCTION SETS: 37
 NUMBER OF AUXILIARY FUNCTION SHELLS: 89
 NUMBER OF AUXILIARY FUNCTION: 367
 
 
 
 *** WARNING IN INVCDERI ***
 
 *** 8 COULOMB EIGENVALUES ARE QUENCHED ***
                                                                                

 MPI AUXILIARY FUNCTION FIT       STEP TIME:     0.046  TOTAL TIME:       0.215  
                                                                                

 CORE INTEGRALS                   STEP TIME:     0.053  TOTAL TIME:       0.219
                                                                                

 FIXED GRID GENERATION            STEP TIME:     0.000  TOTAL TIME:       0.257

 CYCLE:    1    EUPPER =     -203.728670917612    CDMIX =        0.300000000000
 CYCLE:    1    ELOWER =     -348.368459565227    SHIFT =        0.000000000000
 CYCLE:    1    EXC    =      -20.716805985622    ERCDC =       14.325501908281
 CYCLE:    1    ETOTAL =     -224.445476903235    ERROR =      144.639788647614

 CYCLE:    2    EUPPER =     -203.728651087771    CDMIX =        0.300000000000
 CYCLE:    2    ELOWER =     -203.728651087997    SHIFT =        0.000000000000
 CYCLE:    2    EXC    =      -20.716811934594    ERCDC =        0.000017225098
 CYCLE:    2    ETOTAL =     -224.445463022365    ERROR =        0.000000000226

 CYCLE:    3    EUPPER =     -203.728662074330    CDMIX =        0.300000000000
 CYCLE:    3    ELOWER =     -203.728662074362    SHIFT =        0.000000000000
 CYCLE:    3    EXC    =      -20.716812802948    ERCDC =        0.000004573775
 CYCLE:    3    ETOTAL =     -224.445474877278    ERROR =        0.000000000032

 CYCLE:    4    EUPPER =     -203.728660777895    CDMIX =        0.300000000000
 CYCLE:    4    ELOWER =     -203.728660777902    SHIFT =        0.000000000000
 CYCLE:    4    EXC    =      -20.716815867510    EDIIS =        0.000002436428
 CYCLE:    4    ETOTAL =     -224.445476645405    ERROR =        0.000000000007

 CYCLE:    5    EUPPER =     -203.728663788034    CDMIX =        0.300000000000
 CYCLE:    5    ELOWER =     -203.728663788039    SHIFT =        0.000000000000
 CYCLE:    5    EXC    =      -20.716814598200    EDIIS =        0.000002424785
 CYCLE:    5    ETOTAL =     -224.445478386234    ERROR =        0.000000000004

 CYCLE:    6    EUPPER =     -203.728661831084    CDMIX =        0.300000000000
 CYCLE:    6    ELOWER =     -203.728661831084    SHIFT =        0.000000000000
 CYCLE:    6    EXC    =      -20.716814762511    EDIIS =        0.000000753809
 CYCLE:    6    ETOTAL =     -224.445476593595    ERROR =        0.000000000000

 CYCLE:    7    EUPPER =     -203.728661929710    CDMIX =        0.100000000000
 CYCLE:    7    ELOWER =     -203.728661929711    SHIFT =        0.000000000000
 CYCLE:    7    EXC    =      -20.716814973750    ERCDC =        0.000001005574
 CYCLE:    7    ETOTAL =     -224.445476903459    ERROR =        0.000000000001
 
 *** SCF CONVERGED ***
 

 ELECTRONIC CORE ENERGY      =       -348.368518816
 ELECTRONIC COULOMB ENERGY   =        144.639856887
 ELECTRONIC HARTREE ENERGY   =       -203.728661930

 EXCHANGE ENERGY             =        -19.933482437
 CORRELATION ENERGY          =         -0.783332536
 EXCHANGE-CORRELATION ENERGY =        -20.716814974

 ELECTRONIC SCF ENERGY       =       -224.445476903
 NUCLEAR-REPULSION ENERGY    =         70.886249604
 TOTAL SCF ENERGY            =       -153.559227299
                                                                                

 SCF ITERATION                    STEP TIME:     0.398  TOTAL TIME:       0.666
 
 
 
 *************************************
 *** INTRINSIC REACTION COORDINATE ***
 *************************************


 MOLECULE ORIENTATION OF IRC START STRUCTURE IN ANGSTROM

  NO.  ATOM        X              Y              Z        Z-ATOM   MASS   TYPE

    1  C         0.000000       0.000000       0.000000       6    12.011  QM
    2  O         0.000000       0.000000       1.301386       8    15.999  QM
    3  C         1.330339       0.000000      -0.499594       6    12.011  QM
    4  H         1.589066       0.398946      -1.489005       1     1.008  QM
    5  H         1.869968      -0.929102      -0.247179       1     1.008  QM
    6  H        -0.965954       0.041005      -0.534942       1     1.008  QM
    7  H         1.253202       0.226844       0.982087       1     1.008  QM


 
 THE START HESSIAN WAS READ FROM THE RESTART FILE

  ANGLE =       1.34  COS_ANGLE =       0.23


 IRC COORDINATES OF STEP 1 IN ANGSTROM

  NO.  ATOM        X              Y              Z        Z-ATOM   MASS   TYPE

    1  C        -0.001256      -0.000453       0.002553       6    12.011  QM
    2  O        -0.001955      -0.000105       1.300447       8    15.999  QM
    3  C         1.331646       0.000206      -0.497508       6    12.011  QM
    4  H         1.591832       0.403615      -1.485273       1     1.008  QM
    5  H         1.865378      -0.935150      -0.255260       1     1.008  QM
    6  H        -0.966197       0.038376      -0.535918       1     1.008  QM
    7  H         1.285685       0.235462       0.947043       1     1.008  QM


 RMSQ FORCE :   0.0043179  MAXIMUM :   0.0000100  CONVERGED :NO 
 MAX FORCE  :   0.0099004  MAXIMUM :   0.0000150  CONVERGED :NO 

 NUMBER OF CONSTRAINED OPTIMIZATION CYCLES: 2
 
 TOTAL ENERGY = -153.559973242100
 
 
 CURRENT SPLINE LENGTH: 0.053 AMU^1/2*ANGSTROM
 IRC COORDINATE: 0.053 AMU^1/2*ANGSTROM

  ANGLE =       0.01  COS_ANGLE =       1.00


 IRC COORDINATES OF STEP 2 IN ANGSTROM

  NO.  ATOM        X              Y              Z        Z-ATOM   MASS   TYPE

    1  C        -0.002546      -0.000909       0.005104       6    12.011  QM
    2  O        -0.003876      -0.000219       1.299512       8    15.999  QM
    3  C         1.332974       0.000373      -0.495390       6    12.011  QM
    4  H         1.594572       0.408331      -1.481421       1     1.008  QM
    5  H         1.860882      -0.941062      -0.263412       1     1.008  QM
    6  H        -0.966395       0.035978      -0.536955       1     1.008  QM
    7  H         1.317671       0.244305       0.911595       1     1.008  QM


 RMSQ FORCE :   0.0083725  MAXIMUM :   0.0000100  CONVERGED :NO 
 MAX FORCE  :   0.0193990  MAXIMUM :   0.0000150  CONVERGED :NO 

 NUMBER OF CONSTRAINED OPTIMIZATION CYCLES: 2
 
 TOTAL ENERGY = -153.562161974519
 
 
 CURRENT SPLINE LENGTH: 0.053 AMU^1/2*ANGSTROM
 IRC COORDINATE: 0.106 AMU^1/2*ANGSTROM

  ANGLE =       0.01  COS_ANGLE =       1.00


 IRC COORDINATES OF STEP 3 IN ANGSTROM

  NO.  ATOM        X              Y              Z        Z-ATOM   MASS   TYPE

    1  C        -0.003871      -0.001370       0.007655       6    12.011  QM
    2  O        -0.005763      -0.000340       1.298583       8    15.999  QM
    3  C         1.334332       0.000506      -0.493243       6    12.011  QM
    4  H         1.597290       0.413104      -1.477439       1     1.008  QM
    5  H         1.856439      -0.946882      -0.271683       1     1.008  QM
    6  H        -0.966542       0.033786      -0.538068       1     1.008  QM
    7  H         1.349119       0.253381       0.875760       1     1.008  QM


 RMSQ FORCE :   0.0119619  MAXIMUM :   0.0000100  CONVERGED :NO 
 MAX FORCE  :   0.0279826  MAXIMUM :   0.0000150  CONVERGED :NO 

 NUMBER OF CONSTRAINED OPTIMIZATION CYCLES: 3
 
 TOTAL ENERGY = -153.565664451863
 
 
 CURRENT SPLINE LENGTH: 0.053 AMU^1/2*ANGSTROM
 IRC COORDINATE: 0.159 AMU^1/2*ANGSTROM

  ANGLE =       0.01  COS_ANGLE =       1.00


 IRC COORDINATES OF STEP 4 IN ANGSTROM

  NO.  ATOM        X              Y              Z        Z-ATOM   MASS   TYPE

    1  C        -0.005228      -0.001838       0.010215       6    12.011  QM
    2  O        -0.007624      -0.000467       1.297658       8    15.999  QM
    3  C         1.335725       0.000605      -0.491078       6    12.011  QM
    4  H         1.599982       0.417934      -1.473322       1     1.008  QM
    5  H         1.852013      -0.952643      -0.280114       1     1.008  QM
    6  H        -0.966636       0.031770      -0.539260       1     1.008  QM
    7  H         1.380065       0.262717       0.839623       1     1.008  QM


 RMSQ FORCE :   0.0149564  MAXIMUM :   0.0000100  CONVERGED :NO 
 MAX FORCE  :   0.0352171  MAXIMUM :   0.0000150  CONVERGED :NO 

 NUMBER OF CONSTRAINED OPTIMIZATION CYCLES: 3
 
 TOTAL ENERGY = -153.570292440549
 
 
 CURRENT SPLINE LENGTH: 0.053 AMU^1/2*ANGSTROM
 IRC COORDINATE: 0.212 AMU^1/2*ANGSTROM

  ANGLE =       0.01  COS_ANGLE =       1.00


 IRC COORDINATES OF STEP 5 IN ANGSTROM

  NO.  ATOM        X              Y              Z        Z-ATOM   MASS   TYPE

    1  C        -0.006617      -0.002312       0.012797       6    12.011  QM
    2  O        -0.009469      -0.000597       1.296735       8    15.999  QM
    3  C         1.337161       0.000669      -0.488910       6    12.011  QM
    4  H         1.602647       0.422816      -1.469066       1     1.008  QM
    5  H         1.847559      -0.958369      -0.288734       1     1.008  QM
    6  H        -0.966672       0.029903      -0.540538       1     1.008  QM
    7  H         1.410606       0.272370       0.803323       1     1.008  QM


 RMSQ FORCE :   0.0172788  MAXIMUM :   0.0000100  CONVERGED :NO 
 MAX FORCE  :   0.0407494  MAXIMUM :   0.0000150  CONVERGED :NO 

 NUMBER OF CONSTRAINED OPTIMIZATION CYCLES: 5
 
 TOTAL ENERGY = -153.575818904640
 
 
 CURRENT SPLINE LENGTH: 0.053 AMU^1/2*ANGSTROM
 IRC COORDINATE: 0.265 AMU^1/2*ANGSTROM

  ANGLE =       0.01  COS_ANGLE =       1.00


 IRC COORDINATES OF STEP 6 IN ANGSTROM

  NO.  ATOM        X              Y              Z        Z-ATOM   MASS   TYPE

    1  C        -0.008033      -0.002794       0.015414       6    12.011  QM
    2  O        -0.011311      -0.000732       1.295810       8    15.999  QM
    3  C         1.338648       0.000697      -0.486762       6    12.011  QM
    4  H         1.605274       0.427757      -1.464674       1     1.008  QM
    5  H         1.843033      -0.964088      -0.297606       1     1.008  QM
    6  H        -0.966648       0.028159      -0.541899       1     1.008  QM
    7  H         1.440876       0.282440       0.767050       1     1.008  QM


 RMSQ FORCE :   0.0188937  MAXIMUM :   0.0000100  CONVERGED :NO 
 MAX FORCE  :   0.0443227  MAXIMUM :   0.0000150  CONVERGED :NO 

 NUMBER OF CONSTRAINED OPTIMIZATION CYCLES: 4
 
 TOTAL ENERGY = -153.581995482527
 
 
 CURRENT SPLINE LENGTH: 0.053 AMU^1/2*ANGSTROM
 IRC COORDINATE: 0.318 AMU^1/2*ANGSTROM

  ANGLE =       0.02  COS_ANGLE =       1.00


 IRC COORDINATES OF STEP 7 IN ANGSTROM

  NO.  ATOM        X              Y              Z        Z-ATOM   MASS   TYPE

    1  C        -0.009477      -0.003284       0.018087       6    12.011  QM
    2  O        -0.013169      -0.000872       1.294881       8    15.999  QM
    3  C         1.340200       0.000681      -0.484662       6    12.011  QM
    4  H         1.607850       0.432764      -1.460159       1     1.008  QM
    5  H         1.838381      -0.969835      -0.306810       1     1.008  QM
    6  H        -0.966555       0.026505      -0.543348       1     1.008  QM
    7  H         1.471062       0.293075       0.731066       1     1.008  QM


 RMSQ FORCE :   0.0198039  MAXIMUM :   0.0000100  CONVERGED :NO 
 MAX FORCE  :   0.0458003  MAXIMUM :   0.0000150  CONVERGED :NO 

 NUMBER OF CONSTRAINED OPTIMIZATION CYCLES: 6
 
 TOTAL ENERGY = -153.588566700600
 
 
 CURRENT SPLINE LENGTH: 0.053 AMU^1/2*ANGSTROM
 IRC COORDINATE: 0.370 AMU^1/2*ANGSTROM

  ANGLE =       0.02  COS_ANGLE =       1.00


 IRC COORDINATES OF STEP 8 IN ANGSTROM

  NO.  ATOM        X              Y              Z        Z-ATOM   MASS   TYPE

    1  C        -0.010941      -0.003781       0.020839       6    12.011  QM
    2  O        -0.015066      -0.001016       1.293946       8    15.999  QM
    3  C         1.341826       0.000611      -0.482649       6    12.011  QM
    4  H         1.610351       0.437843      -1.455551       1     1.008  QM
    5  H         1.833542      -0.975638      -0.316435       1     1.008  QM
    6  H        -0.966381       0.024903      -0.544887       1     1.008  QM
    7  H         1.501392       0.304446       0.695695       1     1.008  QM


 RMSQ FORCE :   0.0200496  MAXIMUM :   0.0000100  CONVERGED :NO 
 MAX FORCE  :   0.0451996  MAXIMUM :   0.0000150  CONVERGED :NO 

 NUMBER OF CONSTRAINED OPTIMIZATION CYCLES: 5
 
 TOTAL ENERGY = -153.595282605341
 
 
 CURRENT SPLINE LENGTH: 0.053 AMU^1/2*ANGSTROM
 IRC COORDINATE: 0.423 AMU^1/2*ANGSTROM

  ANGLE =       0.03  COS_ANGLE =       1.00


 IRC COORDINATES OF STEP 9 IN ANGSTROM

  NO.  ATOM        X              Y              Z        Z-ATOM   MASS   TYPE

    1  C        -0.012418      -0.004283       0.023689       6    12.011  QM
    2  O        -0.017026      -0.001166       1.293005       8    15.999  QM
    3  C         1.343538       0.000478      -0.480762       6    12.011  QM
    4  H         1.612742       0.442978      -1.450909       1     1.008  QM
    5  H         1.828453      -0.981510      -0.326561       1     1.008  QM
    6  H        -0.966111       0.023313      -0.546519       1     1.008  QM
    7  H         1.532117       0.316735       0.661302       1     1.008  QM


 RMSQ FORCE :   0.0197138  MAXIMUM :   0.0000100  CONVERGED :NO 
 MAX FORCE  :   0.0427458  MAXIMUM :   0.0000150  CONVERGED :NO 

 NUMBER OF CONSTRAINED OPTIMIZATION CYCLES: 6
 
 TOTAL ENERGY = -153.601916647936
 
 
 CURRENT SPLINE LENGTH: 0.053 AMU^1/2*ANGSTROM
 IRC COORDINATE: 0.476 AMU^1/2*ANGSTROM

  ANGLE =       0.04  COS_ANGLE =       1.00


 IRC COORDINATES OF STEP 10 IN ANGSTROM

  NO.  ATOM        X              Y              Z        Z-ATOM   MASS   TYPE

    1  C        -0.013889      -0.004785       0.026656       6    12.011  QM
    2  O        -0.019078      -0.001323       1.292067       8    15.999  QM
    3  C         1.345346       0.000270      -0.479049       6    12.011  QM
    4  H         1.614958       0.448154      -1.446328       1     1.008  QM
    5  H         1.823065      -0.987452      -0.337279       1     1.008  QM
    6  H        -0.965715       0.021687      -0.548248       1     1.008  QM
    7  H         1.563455       0.330099       0.628278       1     1.008  QM


 RMSQ FORCE :   0.0189157  MAXIMUM :   0.0000100  CONVERGED :NO 
 MAX FORCE  :   0.0416650  MAXIMUM :   0.0000150  CONVERGED :NO 

 NUMBER OF CONSTRAINED OPTIMIZATION CYCLES: 6
 
 TOTAL ENERGY = -153.608283242163
 
 
 CURRENT SPLINE LENGTH: 0.053 AMU^1/2*ANGSTROM
 IRC COORDINATE: 0.529 AMU^1/2*ANGSTROM

  ANGLE =       0.05  COS_ANGLE =       1.00


 IRC COORDINATES OF STEP 11 IN ANGSTROM

  NO.  ATOM        X              Y              Z        Z-ATOM   MASS   TYPE

    1  C        -0.015327      -0.005278       0.029749       6    12.011  QM
    2  O        -0.021253      -0.001489       1.291149       8    15.999  QM
    3  C         1.347258      -0.000020      -0.477549       6    12.011  QM
    4  H         1.616905       0.453314      -1.441943       1     1.008  QM
    5  H         1.817344      -0.993440      -0.348640       1     1.008  QM
    6  H        -0.965161       0.019975      -0.550076       1     1.008  QM
    7  H         1.595547       0.344608       0.596937       1     1.008  QM


 RMSQ FORCE :   0.0177964  MAXIMUM :   0.0000100  CONVERGED :NO 
 MAX FORCE  :   0.0402618  MAXIMUM :   0.0000150  CONVERGED :NO 

 NUMBER OF CONSTRAINED OPTIMIZATION CYCLES: 4
 
 TOTAL ENERGY = -153.614248126315
 
 
 CURRENT SPLINE LENGTH: 0.053 AMU^1/2*ANGSTROM
 IRC COORDINATE: 0.582 AMU^1/2*ANGSTROM

  ANGLE =       0.05  COS_ANGLE =       1.00


 IRC COORDINATES OF STEP 12 IN ANGSTROM

  NO.  ATOM        X              Y              Z        Z-ATOM   MASS   TYPE

    1  C        -0.016694      -0.005751       0.032967       6    12.011  QM
    2  O        -0.023581      -0.001665       1.290275       8    15.999  QM
    3  C         1.349285      -0.000388      -0.476292       6    12.011  QM
    4  H         1.618447       0.458366      -1.437938       1     1.008  QM
    5  H         1.811290      -0.999425      -0.360666       1     1.008  QM
    6  H        -0.964410       0.018132      -0.551999       1     1.008  QM
    7  H         1.628406       0.360186       0.567427       1     1.008  QM


 RMSQ FORCE :   0.0164867  MAXIMUM :   0.0000100  CONVERGED :NO 
 MAX FORCE  :   0.0381296  MAXIMUM :   0.0000150  CONVERGED :NO 

 NUMBER OF CONSTRAINED OPTIMIZATION CYCLES: 10
 
 TOTAL ENERGY = -153.619731584438
 
 
 CURRENT SPLINE LENGTH: 0.053 AMU^1/2*ANGSTROM
 IRC COORDINATE: 0.635 AMU^1/2*ANGSTROM

  ANGLE =       0.05  COS_ANGLE =       1.00


 IRC COORDINATES OF STEP 13 IN ANGSTROM

  NO.  ATOM        X              Y              Z        Z-ATOM   MASS   TYPE

    1  C        -0.017941      -0.006187       0.036282       6    12.011  QM
    2  O        -0.026095      -0.001853       1.289491       8    15.999  QM
    3  C         1.351438      -0.000818      -0.475286       6    12.011  QM
    4  H         1.619410       0.463196      -1.434498       1     1.008  QM
    5  H         1.804924      -1.005346      -0.373349       1     1.008  QM
    6  H        -0.963411       0.016104      -0.554023       1     1.008  QM
    7  H         1.661927       0.376600       0.539651       1     1.008  QM


 RMSQ FORCE :   0.0150951  MAXIMUM :   0.0000100  CONVERGED :NO 
 MAX FORCE  :   0.0357755  MAXIMUM :   0.0000150  CONVERGED :NO 

 NUMBER OF CONSTRAINED OPTIMIZATION CYCLES: 10
 
 TOTAL ENERGY = -153.624698554984
 
 
 CURRENT SPLINE LENGTH: 0.053 AMU^1/2*ANGSTROM
 IRC COORDINATE: 0.688 AMU^1/2*ANGSTROM

  ANGLE =       0.05  COS_ANGLE =       1.00


 IRC COORDINATES OF STEP 14 IN ANGSTROM

  NO.  ATOM        X              Y              Z        Z-ATOM   MASS   TYPE

    1  C        -0.019015      -0.006572       0.039681       6    12.011  QM
    2  O        -0.028836      -0.002053       1.288838       8    15.999  QM
    3  C         1.353743      -0.001280      -0.474531       6    12.011  QM
    4  H         1.619590       0.467653      -1.431851       1     1.008  QM
    5  H         1.798309      -1.011145      -0.386667       1     1.008  QM
    6  H        -0.962110       0.013857      -0.556133       1     1.008  QM
    7  H         1.695895       0.393466       0.513293       1     1.008  QM


 RMSQ FORCE :   0.0136959  MAXIMUM :   0.0000100  CONVERGED :NO 
 MAX FORCE  :   0.0346754  MAXIMUM :   0.0000150  CONVERGED :NO 

 NUMBER OF CONSTRAINED OPTIMIZATION CYCLES: 6
 
 TOTAL ENERGY = -153.629141446228
 
 
 CURRENT SPLINE LENGTH: 0.053 AMU^1/2*ANGSTROM
 IRC COORDINATE: 0.741 AMU^1/2*ANGSTROM

  ANGLE =       0.05  COS_ANGLE =       1.00


 IRC COORDINATES OF STEP 15 IN ANGSTROM

  NO.  ATOM        X              Y              Z        Z-ATOM   MASS   TYPE

    1  C        -0.019846      -0.006884       0.043138       6    12.011  QM
    2  O        -0.031854      -0.002271       1.288379       8    15.999  QM
    3  C         1.356232      -0.001740      -0.474031       6    12.011  QM
    4  H         1.618716       0.471579      -1.430192       1     1.008  QM
    5  H         1.791503      -1.016750      -0.400611       1     1.008  QM
    6  H        -0.960421       0.011329      -0.558346       1     1.008  QM
    7  H         1.730043       0.410326       0.487938       1     1.008  QM


 RMSQ FORCE :   0.0123458  MAXIMUM :   0.0000100  CONVERGED :NO 
 MAX FORCE  :   0.0335325  MAXIMUM :   0.0000150  CONVERGED :NO 

 NUMBER OF CONSTRAINED OPTIMIZATION CYCLES: 5
 
 TOTAL ENERGY = -153.633068419762
 
 
 CURRENT SPLINE LENGTH: 0.053 AMU^1/2*ANGSTROM
 IRC COORDINATE: 0.794 AMU^1/2*ANGSTROM

  ANGLE =       0.06  COS_ANGLE =       1.00


 IRC COORDINATES OF STEP 16 IN ANGSTROM

  NO.  ATOM        X              Y              Z        Z-ATOM   MASS   TYPE

    1  C        -0.020355      -0.007111       0.046636       6    12.011  QM
    2  O        -0.035209      -0.002504       1.288167       8    15.999  QM
    3  C         1.358936      -0.002157      -0.473798       6    12.011  QM
    4  H         1.616501       0.474788      -1.429721       1     1.008  QM
    5  H         1.784604      -1.022098      -0.415166       1     1.008  QM
    6  H        -0.958259       0.008486      -0.560654       1     1.008  QM
    7  H         1.764097       0.426686       0.463235       1     1.008  QM


 RMSQ FORCE :   0.0110984  MAXIMUM :   0.0000100  CONVERGED :NO 
 MAX FORCE  :   0.0323512  MAXIMUM :   0.0000150  CONVERGED :NO 

 NUMBER OF CONSTRAINED OPTIMIZATION CYCLES: 10
 
 TOTAL ENERGY = -153.636498618382
 
 
 CURRENT SPLINE LENGTH: 0.053 AMU^1/2*ANGSTROM
 IRC COORDINATE: 0.847 AMU^1/2*ANGSTROM

  ANGLE =       0.08  COS_ANGLE =       1.00


 IRC COORDINATES OF STEP 17 IN ANGSTROM

  NO.  ATOM        X              Y              Z        Z-ATOM   MASS   TYPE

    1  C        -0.020453      -0.007235       0.050146       6    12.011  QM
    2  O        -0.038963      -0.002756       1.288277       8    15.999  QM
    3  C         1.361888      -0.002489      -0.473867       6    12.011  QM
    4  H         1.612641       0.477123      -1.430637       1     1.008  QM
    5  H         1.777728      -1.027130      -0.430272       1     1.008  QM
    6  H        -0.955521       0.005301      -0.563066       1     1.008  QM
    7  H         1.797700       0.441999       0.438903       1     1.008  QM


 RMSQ FORCE :   0.0100033  MAXIMUM :   0.0000100  CONVERGED :NO 
 MAX FORCE  :   0.0311121  MAXIMUM :   0.0000150  CONVERGED :NO 

 NUMBER OF CONSTRAINED OPTIMIZATION CYCLES: 13
 
 TOTAL ENERGY = -153.639460708821
 
 
 CURRENT SPLINE LENGTH: 0.053 AMU^1/2*ANGSTROM
 IRC COORDINATE: 0.900 AMU^1/2*ANGSTROM

  ANGLE =       0.09  COS_ANGLE =       1.00


 IRC COORDINATES OF STEP 18 IN ANGSTROM

  NO.  ATOM        X              Y              Z        Z-ATOM   MASS   TYPE

    1  C        -0.020034      -0.007246       0.053658       6    12.011  QM
    2  O        -0.043175      -0.003023       1.288762       8    15.999  QM
    3  C         1.365088      -0.002704      -0.474290       6    12.011  QM
    4  H         1.606867       0.478459      -1.433088       1     1.008  QM
    5  H         1.771028      -1.031772      -0.445837       1     1.008  QM
    6  H        -0.952088       0.001766      -0.565589       1     1.008  QM
    7  H         1.830469       0.455769       0.414943       1     1.008  QM


 RMSQ FORCE :   0.0090915  MAXIMUM :   0.0000100  CONVERGED :NO 
 MAX FORCE  :   0.0297991  MAXIMUM :   0.0000150  CONVERGED :NO 

 NUMBER OF CONSTRAINED OPTIMIZATION CYCLES: 12
 
 TOTAL ENERGY = -153.641995877452
 
 
 CURRENT SPLINE LENGTH: 0.053 AMU^1/2*ANGSTROM
 IRC COORDINATE: 0.953 AMU^1/2*ANGSTROM

  ANGLE =       0.10  COS_ANGLE =       0.99


 IRC COORDINATES OF STEP 19 IN ANGSTROM

  NO.  ATOM        X              Y              Z        Z-ATOM   MASS   TYPE

    1  C        -0.019005      -0.007136       0.057150       6    12.011  QM
    2  O        -0.047881      -0.003300       1.289673       8    15.999  QM
    3  C         1.368523      -0.002784      -0.475146       6    12.011  QM
    4  H         1.599002       0.478725      -1.437047       1     1.008  QM
    5  H         1.764675      -1.035913      -0.461671       1     1.008  QM
    6  H        -0.947846      -0.002092      -0.568223       1     1.008  QM
    7  H         1.861946       0.467558       0.391499       1     1.008  QM


 RMSQ FORCE :   0.0083602  MAXIMUM :   0.0000100  CONVERGED :NO 
 MAX FORCE  :   0.0283870  MAXIMUM :   0.0000150  CONVERGED :NO 

 NUMBER OF CONSTRAINED OPTIMIZATION CYCLES: 8
 
 TOTAL ENERGY = -153.644157081236
 
 
 CURRENT SPLINE LENGTH: 0.053 AMU^1/2*ANGSTROM
 IRC COORDINATE: 1.005 AMU^1/2*ANGSTROM

  ANGLE =       0.11  COS_ANGLE =       0.99


 IRC COORDINATES OF STEP 20 IN ANGSTROM

  NO.  ATOM        X              Y              Z        Z-ATOM   MASS   TYPE

    1  C        -0.017290      -0.006923       0.060625       6    12.011  QM
    2  O        -0.053074      -0.003575       1.291004       8    15.999  QM
    3  C         1.372117      -0.002728      -0.476486       6    12.011  QM
    4  H         1.589105       0.478021      -1.442409       1     1.008  QM
    5  H         1.758851      -1.039515      -0.477544       1     1.008  QM
    6  H        -0.942724      -0.006180      -0.570942       1     1.008  QM
    7  H         1.891716       0.477113       0.368871       1     1.008  QM


 RMSQ FORCE :   0.0077735  MAXIMUM :   0.0000100  CONVERGED :NO 
 MAX FORCE  :   0.0268628  MAXIMUM :   0.0000150  CONVERGED :NO 

 NUMBER OF CONSTRAINED OPTIMIZATION CYCLES: 6
 
 TOTAL ENERGY = -153.646003549302
 
 
 CURRENT SPLINE LENGTH: 0.053 AMU^1/2*ANGSTROM
 IRC COORDINATE: 1.058 AMU^1/2*ANGSTROM

  ANGLE =       0.11  COS_ANGLE =       0.99


 IRC COORDINATES OF STEP 21 IN ANGSTROM

  NO.  ATOM        X              Y              Z        Z-ATOM   MASS   TYPE

    1  C        -0.014866      -0.006622       0.064082       6    12.011  QM
    2  O        -0.058714      -0.003836       1.292730       8    15.999  QM
    3  C         1.375790      -0.002558      -0.478343       6    12.011  QM
    4  H         1.577381       0.476538      -1.448876       1     1.008  QM
    5  H         1.753698      -1.042535      -0.493203       1     1.008  QM
    6  H        -0.936695      -0.010400      -0.573738       1     1.008  QM
    7  H         1.919436       0.484371       0.347331       1     1.008  QM


 RMSQ FORCE :   0.0072723  MAXIMUM :   0.0000100  CONVERGED :NO 
 MAX FORCE  :   0.0252228  MAXIMUM :   0.0000150  CONVERGED :NO 

 NUMBER OF CONSTRAINED OPTIMIZATION CYCLES: 7
 
 TOTAL ENERGY = -153.647592880760
 
 
 CURRENT SPLINE LENGTH: 0.053 AMU^1/2*ANGSTROM
 IRC COORDINATE: 1.111 AMU^1/2*ANGSTROM

  ANGLE =       0.10  COS_ANGLE =       1.00


 IRC COORDINATES OF STEP 22 IN ANGSTROM

  NO.  ATOM        X              Y              Z        Z-ATOM   MASS   TYPE

    1  C        -0.011765      -0.006276       0.067540       6    12.011  QM
    2  O        -0.064726      -0.004068       1.294776       8    15.999  QM
    3  C         1.379446      -0.002306      -0.480703       6    12.011  QM
    4  H         1.564247       0.474594      -1.456016       1     1.008  QM
    5  H         1.749279      -1.044995      -0.508459       1     1.008  QM
    6  H        -0.929796      -0.014605      -0.576564       1     1.008  QM
    7  H         1.944999       0.489510       0.326982       1     1.008  QM


 RMSQ FORCE :   0.0068031  MAXIMUM :   0.0000100  CONVERGED :NO 
 MAX FORCE  :   0.0234787  MAXIMUM :   0.0000150  CONVERGED :NO 

 NUMBER OF CONSTRAINED OPTIMIZATION CYCLES: 10
 
 TOTAL ENERGY = -153.648974208356
 
 
 CURRENT SPLINE LENGTH: 0.053 AMU^1/2*ANGSTROM
 IRC COORDINATE: 1.164 AMU^1/2*ANGSTROM

  ANGLE =       0.09  COS_ANGLE =       1.00


 IRC COORDINATES OF STEP 23 IN ANGSTROM

  NO.  ATOM        X              Y              Z        Z-ATOM   MASS   TYPE

    1  C        -0.008067      -0.005922       0.071029       6    12.011  QM
    2  O        -0.071029      -0.004254       1.297063       8    15.999  QM
    3  C         1.383021      -0.002015      -0.483527       6    12.011  QM
    4  H         1.550178       0.472561      -1.463477       1     1.008  QM
    5  H         1.745601      -1.046963      -0.523256       1     1.008  QM
    6  H        -0.922124      -0.018697      -0.579410       1     1.008  QM
    7  H         1.968461       0.492864       0.307839       1     1.008  QM


 RMSQ FORCE :   0.0063284  MAXIMUM :   0.0000100  CONVERGED :NO 
 MAX FORCE  :   0.0216403  MAXIMUM :   0.0000150  CONVERGED :NO 

 NUMBER OF CONSTRAINED OPTIMIZATION CYCLES: 13
 
 TOTAL ENERGY = -153.650184670454
 
 
 CURRENT SPLINE LENGTH: 0.053 AMU^1/2*ANGSTROM
 IRC COORDINATE: 1.217 AMU^1/2*ANGSTROM

  ANGLE =       0.07  COS_ANGLE =       1.00


 IRC COORDINATES OF STEP 24 IN ANGSTROM

  NO.  ATOM        X              Y              Z        Z-ATOM   MASS   TYPE

    1  C        -0.003867      -0.005612       0.074571       6    12.011  QM
    2  O        -0.077552      -0.004376       1.299508       8    15.999  QM
    3  C         1.386468      -0.001712      -0.486748       6    12.011  QM
    4  H         1.535621       0.470728      -1.470878       1     1.008  QM
    5  H         1.742596      -1.048504      -0.537640       1     1.008  QM
    6  H        -0.913824      -0.022587      -0.582164       1     1.008  QM
    7  H         1.990134       0.494765       0.289745       1     1.008  QM


 RMSQ FORCE :   0.0058286  MAXIMUM :   0.0000100  CONVERGED :NO 
 MAX FORCE  :   0.0197295  MAXIMUM :   0.0000150  CONVERGED :NO 

 NUMBER OF CONSTRAINED OPTIMIZATION CYCLES: 16
 
 TOTAL ENERGY = -153.651250348495
 
 
 CURRENT SPLINE LENGTH: 0.053 AMU^1/2*ANGSTROM
 IRC COORDINATE: 1.270 AMU^1/2*ANGSTROM

  ANGLE =       0.06  COS_ANGLE =       1.00


 IRC COORDINATES OF STEP 25 IN ANGSTROM

  NO.  ATOM        X              Y              Z        Z-ATOM   MASS   TYPE

    1  C         0.000722      -0.005365       0.078175       6    12.011  QM
    2  O        -0.084237      -0.004431       1.302061       8    15.999  QM
    3  C         1.389801      -0.001425      -0.490302       6    12.011  QM
    4  H         1.520882       0.469295      -1.478025       1     1.008  QM
    5  H         1.740180      -1.049681      -0.551684       1     1.008  QM
    6  H        -0.905040      -0.026244      -0.584821       1     1.008  QM
    7  H         2.010212       0.495559       0.272464       1     1.008  QM


 RMSQ FORCE :   0.0052979  MAXIMUM :   0.0000100  CONVERGED :NO 
 MAX FORCE  :   0.0177636  MAXIMUM :   0.0000150  CONVERGED :NO 

 NUMBER OF CONSTRAINED OPTIMIZATION CYCLES: 7
 
 TOTAL ENERGY = -153.652188365553
 
 
 CURRENT SPLINE LENGTH: 0.053 AMU^1/2*ANGSTROM
 IRC COORDINATE: 1.323 AMU^1/2*ANGSTROM

  ANGLE =       0.05  COS_ANGLE =       1.00


 IRC COORDINATES OF STEP 26 IN ANGSTROM

  NO.  ATOM        X              Y              Z        Z-ATOM   MASS   TYPE

    1  C         0.005614      -0.005226       0.081849       6    12.011  QM
    2  O        -0.091037      -0.004399       1.304675       8    15.999  QM
    3  C         1.393019      -0.001169      -0.494119       6    12.011  QM
    4  H         1.506170       0.468522      -1.484741       1     1.008  QM
    5  H         1.738240      -1.050611      -0.565627       1     1.008  QM
    6  H        -0.895876      -0.029695      -0.587369       1     1.008  QM
    7  H         2.029001       0.495480       0.255870       1     1.008  QM


 RMSQ FORCE :   0.0047408  MAXIMUM :   0.0000100  CONVERGED :NO 
 MAX FORCE  :   0.0157649  MAXIMUM :   0.0000150  CONVERGED :NO 

 NUMBER OF CONSTRAINED OPTIMIZATION CYCLES: 11
 
 TOTAL ENERGY = -153.653010181474
 
 
 CURRENT SPLINE LENGTH: 0.053 AMU^1/2*ANGSTROM
 IRC COORDINATE: 1.376 AMU^1/2*ANGSTROM

  ANGLE =       0.04  COS_ANGLE =       1.00


 IRC COORDINATES OF STEP 27 IN ANGSTROM

  NO.  ATOM        X              Y              Z        Z-ATOM   MASS   TYPE

    1  C         0.010715      -0.005221       0.085615       6    12.011  QM
    2  O        -0.097913      -0.004266       1.307301       8    15.999  QM
    3  C         1.396148      -0.000948      -0.498136       6    12.011  QM
    4  H         1.491649       0.468496      -1.490887       1     1.008  QM
    5  H         1.736625      -1.051308      -0.579683       1     1.008  QM
    6  H        -0.886448      -0.032995      -0.589778       1     1.008  QM
    7  H         2.046767       0.494691       0.239800       1     1.008  QM


 RMSQ FORCE :   0.0041615  MAXIMUM :   0.0000100  CONVERGED :NO 
 MAX FORCE  :   0.0137514  MAXIMUM :   0.0000150  CONVERGED :NO 

 NUMBER OF CONSTRAINED OPTIMIZATION CYCLES: 13
 
 TOTAL ENERGY = -153.653723450119
 
 
 CURRENT SPLINE LENGTH: 0.053 AMU^1/2*ANGSTROM
 IRC COORDINATE: 1.429 AMU^1/2*ANGSTROM

  ANGLE =       0.04  COS_ANGLE =       1.00


 IRC COORDINATES OF STEP 28 IN ANGSTROM

  NO.  ATOM        X              Y              Z        Z-ATOM   MASS   TYPE

    1  C         0.015940      -0.005409       0.089435       6    12.011  QM
    2  O        -0.104836      -0.003994       1.309936       8    15.999  QM
    3  C         1.399233      -0.000760      -0.502302       6    12.011  QM
    4  H         1.477400       0.469476      -1.496348       1     1.008  QM
    5  H         1.735245      -1.051784      -0.594214       1     1.008  QM
    6  H        -0.876930      -0.036280      -0.591954       1     1.008  QM
    7  H         2.063756       0.493127       0.224264       1     1.008  QM


 RMSQ FORCE :   0.0035685  MAXIMUM :   0.0000100  CONVERGED :NO 
 MAX FORCE  :   0.0117307  MAXIMUM :   0.0000150  CONVERGED :NO 

 NUMBER OF CONSTRAINED OPTIMIZATION CYCLES: 16
 
 TOTAL ENERGY = -153.654333788872
 
 
 CURRENT SPLINE LENGTH: 0.053 AMU^1/2*ANGSTROM
 IRC COORDINATE: 1.482 AMU^1/2*ANGSTROM

  ANGLE =       0.04  COS_ANGLE =       1.00


 IRC COORDINATES OF STEP 29 IN ANGSTROM

  NO.  ATOM        X              Y              Z        Z-ATOM   MASS   TYPE

    1  C         0.021263      -0.005794       0.093319       6    12.011  QM
    2  O        -0.111766      -0.003574       1.312526       8    15.999  QM
    3  C         1.402244      -0.000597      -0.506533       6    12.011  QM
    4  H         1.463389       0.471534      -1.501037       1     1.008  QM
    5  H         1.733912      -1.052102      -0.609394       1     1.008  QM
    6  H        -0.867293      -0.039756      -0.593991       1     1.008  QM
    7  H         2.080166       0.490812       0.209184       1     1.008  QM


 RMSQ FORCE :   0.0029737  MAXIMUM :   0.0000100  CONVERGED :NO 
 MAX FORCE  :   0.0097315  MAXIMUM :   0.0000150  CONVERGED :NO 

 NUMBER OF CONSTRAINED OPTIMIZATION CYCLES: 16
 
 TOTAL ENERGY = -153.654845788810
 
 
 CURRENT SPLINE LENGTH: 0.053 AMU^1/2*ANGSTROM
 IRC COORDINATE: 1.535 AMU^1/2*ANGSTROM

  ANGLE =       0.06  COS_ANGLE =       1.00


 IRC COORDINATES OF STEP 30 IN ANGSTROM

  NO.  ATOM        X              Y              Z        Z-ATOM   MASS   TYPE

    1  C         0.026560      -0.006471       0.097243       6    12.011  QM
    2  O        -0.118669      -0.002940       1.315079       8    15.999  QM
    3  C         1.405258      -0.000437      -0.510814       6    12.011  QM
    4  H         1.449940       0.475009      -1.504761       1     1.008  QM
    5  H         1.732364      -1.052170      -0.625701       1     1.008  QM
    6  H        -0.857770      -0.043741      -0.595756       1     1.008  QM
    7  H         2.096189       0.487479       0.194724       1     1.008  QM


 RMSQ FORCE :   0.0023817  MAXIMUM :   0.0000100  CONVERGED :NO 
 MAX FORCE  :   0.0077635  MAXIMUM :   0.0000150  CONVERGED :NO 

 NUMBER OF CONSTRAINED OPTIMIZATION CYCLES: 19
 
 TOTAL ENERGY = -153.655263624487
 
 
 CURRENT SPLINE LENGTH: 0.053 AMU^1/2*ANGSTROM
 IRC COORDINATE: 1.588 AMU^1/2*ANGSTROM

  ANGLE =       0.08  COS_ANGLE =       1.00


 IRC COORDINATES OF STEP 31 IN ANGSTROM

  NO.  ATOM        X              Y              Z        Z-ATOM   MASS   TYPE

    1  C         0.031789      -0.007578       0.101159       6    12.011  QM
    2  O        -0.125448      -0.001980       1.317529       8    15.999  QM
    3  C         1.408211      -0.000259      -0.515022       6    12.011  QM
    4  H         1.437094       0.480610      -1.507099       1     1.008  QM
    5  H         1.730323      -1.051981      -0.643885       1     1.008  QM
    6  H        -0.848383      -0.048793      -0.597294       1     1.008  QM
    7  H         2.111824       0.482548       0.181355       1     1.008  QM


 RMSQ FORCE :   0.0018111  MAXIMUM :   0.0000100  CONVERGED :NO 
 MAX FORCE  :   0.0058677  MAXIMUM :   0.0000150  CONVERGED :NO 

 NUMBER OF CONSTRAINED OPTIMIZATION CYCLES: 21
 
 TOTAL ENERGY = -153.655592149846
 
 
 CURRENT SPLINE LENGTH: 0.053 AMU^1/2*ANGSTROM
 IRC COORDINATE: 1.640 AMU^1/2*ANGSTROM

  ANGLE =       0.13  COS_ANGLE =       0.99


 IRC COORDINATES OF STEP 32 IN ANGSTROM

  NO.  ATOM        X              Y              Z        Z-ATOM   MASS   TYPE

    1  C         0.036807      -0.009284       0.104941       6    12.011  QM
    2  O        -0.131930      -0.000557       1.319829       8    15.999  QM
    3  C         1.411051      -0.000018      -0.519014       6    12.011  QM
    4  H         1.425286       0.489204      -1.507532       1     1.008  QM
    5  H         1.727203      -1.051443      -0.664684       1     1.008  QM
    6  H        -0.839341      -0.055777      -0.598624       1     1.008  QM
    7  H         2.126969       0.475259       0.169874       1     1.008  QM


 RMSQ FORCE :   0.0012813  MAXIMUM :   0.0000100  CONVERGED :NO 
 MAX FORCE  :   0.0040923  MAXIMUM :   0.0000150  CONVERGED :NO 

 NUMBER OF CONSTRAINED OPTIMIZATION CYCLES: 23
 
 TOTAL ENERGY = -153.655838574601
 
 
 CURRENT SPLINE LENGTH: 0.053 AMU^1/2*ANGSTROM
 IRC COORDINATE: 1.693 AMU^1/2*ANGSTROM

  ANGLE =       0.22  COS_ANGLE =       0.98


 IRC COORDINATES OF STEP 33 IN ANGSTROM

  NO.  ATOM        X              Y              Z        Z-ATOM   MASS   TYPE

    1  C         0.041301      -0.011905       0.108355       6    12.011  QM
    2  O        -0.137682       0.001570       1.321794       8    15.999  QM
    3  C         1.413569       0.000324      -0.522466       6    12.011  QM
    4  H         1.415476       0.502266      -1.504923       1     1.008  QM
    5  H         1.722570      -1.050205      -0.689103       1     1.008  QM
    6  H        -0.831130      -0.065790      -0.599644       1     1.008  QM
    7  H         2.140968       0.464371       0.161924       1     1.008  QM


 RMSQ FORCE :   0.0008403  MAXIMUM :   0.0000100  CONVERGED :NO 
 MAX FORCE  :   0.0025716  MAXIMUM :   0.0000150  CONVERGED :NO 

 NUMBER OF CONSTRAINED OPTIMIZATION CYCLES: 13
 
 TOTAL ENERGY = -153.656015302233
 
 
 CURRENT SPLINE LENGTH: 0.053 AMU^1/2*ANGSTROM
 IRC COORDINATE: 1.746 AMU^1/2*ANGSTROM

  ANGLE =       0.28  COS_ANGLE =       0.96


 IRC COORDINATES OF STEP 34 IN ANGSTROM

  NO.  ATOM        X              Y              Z        Z-ATOM   MASS   TYPE

    1  C         0.044802      -0.015567       0.110972       6    12.011  QM
    2  O        -0.142061       0.004484       1.323222       8    15.999  QM
    3  C         1.415480       0.000785      -0.524942       6    12.011  QM
    4  H         1.408811       0.520215      -1.498469       1     1.008  QM
    5  H         1.716151      -1.047930      -0.716634       1     1.008  QM
    6  H        -0.824532      -0.079187      -0.600313       1     1.008  QM
    7  H         2.152491       0.449439       0.159242       1     1.008  QM


 RMSQ FORCE :   0.0005437  MAXIMUM :   0.0000100  CONVERGED :NO 
 MAX FORCE  :   0.0014733  MAXIMUM :   0.0000150  CONVERGED :NO 

 NUMBER OF CONSTRAINED OPTIMIZATION CYCLES: 6
 
 TOTAL ENERGY = -153.656143267885
 
 
 CURRENT SPLINE LENGTH: 0.053 AMU^1/2*ANGSTROM
 IRC COORDINATE: 1.799 AMU^1/2*ANGSTROM

  ANGLE =       0.25  COS_ANGLE =       0.97


 IRC COORDINATES OF STEP 35 IN ANGSTROM

  NO.  ATOM        X              Y              Z        Z-ATOM   MASS   TYPE

    1  C         0.047224      -0.019914       0.112758       6    12.011  QM
    2  O        -0.144958       0.007903       1.324050       8    15.999  QM
    3  C         1.416692       0.001299      -0.526385       6    12.011  QM
    4  H         1.405339       0.541238      -1.488904       1     1.008  QM
    5  H         1.708807      -1.044576      -0.745146       1     1.008  QM
    6  H        -0.819709      -0.094630      -0.600583       1     1.008  QM
    7  H         2.161139       0.431962       0.161122       1     1.008  QM


 RMSQ FORCE :   0.0003958  MAXIMUM :   0.0000100  CONVERGED :NO 
 MAX FORCE  :   0.0009940  MAXIMUM :   0.0000150  CONVERGED :NO 

 NUMBER OF CONSTRAINED OPTIMIZATION CYCLES: 15
 
 TOTAL ENERGY = -153.656245894045
 
 
 CURRENT SPLINE LENGTH: 0.053 AMU^1/2*ANGSTROM
 IRC COORDINATE: 1.852 AMU^1/2*ANGSTROM

  ANGLE =       0.16  COS_ANGLE =       0.99


 IRC COORDINATES OF STEP 36 IN ANGSTROM

  NO.  ATOM        X              Y              Z        Z-ATOM   MASS   TYPE

    1  C         0.048882      -0.024585       0.113919       6    12.011  QM
    2  O        -0.146797       0.011548       1.324471       8    15.999  QM
    3  C         1.417404       0.001807      -0.527105       6    12.011  QM
    4  H         1.403913       0.563471      -1.477337       1     1.008  QM
    5  H         1.701212      -1.040250      -0.773384       1     1.008  QM
    6  H        -0.816158      -0.110806      -0.600583       1     1.008  QM
    7  H         2.167545       0.413364       0.165749       1     1.008  QM


 RMSQ FORCE :   0.0003309  MAXIMUM :   0.0000100  CONVERGED :NO 
 MAX FORCE  :   0.0009625  MAXIMUM :   0.0000150  CONVERGED :NO 

 NUMBER OF CONSTRAINED OPTIMIZATION CYCLES: 5
 
 TOTAL ENERGY = -153.656336789211
 
 
 CURRENT SPLINE LENGTH: 0.053 AMU^1/2*ANGSTROM
 IRC COORDINATE: 1.905 AMU^1/2*ANGSTROM

  ANGLE =       0.09  COS_ANGLE =       1.00


 IRC COORDINATES OF STEP 37 IN ANGSTROM

  NO.  ATOM        X              Y              Z        Z-ATOM   MASS   TYPE

    1  C         0.050085      -0.029402       0.114750       6    12.011  QM
    2  O        -0.148035       0.015289       1.324640       8    15.999  QM
    3  C         1.417849       0.002261      -0.527436       6    12.011  QM
    4  H         1.403616       0.586113      -1.464458       1     1.008  QM
    5  H         1.693772      -1.035044      -0.801153       1     1.008  QM
    6  H        -0.813368      -0.127042      -0.600317       1     1.008  QM
    7  H         2.172490       0.394383       0.171642       1     1.008  QM


 RMSQ FORCE :   0.0002976  MAXIMUM :   0.0000100  CONVERGED :NO 
 MAX FORCE  :   0.0009129  MAXIMUM :   0.0000150  CONVERGED :NO 

 NUMBER OF CONSTRAINED OPTIMIZATION CYCLES: 10
 
 TOTAL ENERGY = -153.656420490212
 
 
 CURRENT SPLINE LENGTH: 0.053 AMU^1/2*ANGSTROM
 IRC COORDINATE: 1.958 AMU^1/2*ANGSTROM

  ANGLE =       0.03  COS_ANGLE =       1.00


 IRC COORDINATES OF STEP 38 IN ANGSTROM

  NO.  ATOM        X              Y              Z        Z-ATOM   MASS   TYPE

    1  C         0.051016      -0.034303       0.115377       6    12.011  QM
    2  O        -0.148866       0.019081       1.324603       8    15.999  QM
    3  C         1.418065       0.002669      -0.527475       6    12.011  QM
    4  H         1.404033       0.608780      -1.450524       1     1.008  QM
    5  H         1.686527      -1.028977      -0.828449       1     1.008  QM
    6  H        -0.811034      -0.143206      -0.599846       1     1.008  QM
    7  H         2.176471       0.375184       0.178079       1     1.008  QM


 RMSQ FORCE :   0.0002726  MAXIMUM :   0.0000100  CONVERGED :NO 
 MAX FORCE  :   0.0008492  MAXIMUM :   0.0000150  CONVERGED :NO 

 NUMBER OF CONSTRAINED OPTIMIZATION CYCLES: 5
 
 TOTAL ENERGY = -153.656497827888
 
 
 CURRENT SPLINE LENGTH: 0.053 AMU^1/2*ANGSTROM
 IRC COORDINATE: 2.011 AMU^1/2*ANGSTROM

  ANGLE =       0.05  COS_ANGLE =       1.00


 IRC COORDINATES OF STEP 39 IN ANGSTROM

  NO.  ATOM        X              Y              Z        Z-ATOM   MASS   TYPE

    1  C         0.051984      -0.039216       0.116061       6    12.011  QM
    2  O        -0.149754       0.022875       1.324556       8    15.999  QM
    3  C         1.418305       0.003017      -0.527561       6    12.011  QM
    4  H         1.404385       0.631217      -1.435996       1     1.008  QM
    5  H         1.679434      -1.022151      -0.855691       1     1.008  QM
    6  H        -0.808614      -0.159101      -0.599255       1     1.008  QM
    7  H         2.180479       0.355982       0.183842       1     1.008  QM


 RMSQ FORCE :   0.0002460  MAXIMUM :   0.0000100  CONVERGED :NO 
 MAX FORCE  :   0.0007792  MAXIMUM :   0.0000150  CONVERGED :NO 

 NUMBER OF CONSTRAINED OPTIMIZATION CYCLES: 2
 
 TOTAL ENERGY = -153.656568592543
 
 
 CURRENT SPLINE LENGTH: 0.053 AMU^1/2*ANGSTROM
 IRC COORDINATE: 2.064 AMU^1/2*ANGSTROM

  ANGLE =       0.03  COS_ANGLE =       1.00


 IRC COORDINATES OF STEP 40 IN ANGSTROM

  NO.  ATOM        X              Y              Z        Z-ATOM   MASS   TYPE

    1  C         0.052756      -0.044190       0.116618       6    12.011  QM
    2  O        -0.150395       0.026705       1.324391       8    15.999  QM
    3  C         1.418432       0.003309      -0.527507       6    12.011  QM
    4  H         1.405197       0.653560      -1.420595       1     1.008  QM
    5  H         1.672699      -1.014493      -0.882535       1     1.008  QM
    6  H        -0.806545      -0.174812      -0.598452       1     1.008  QM
    7  H         2.183768       0.336713       0.189841       1     1.008  QM


 RMSQ FORCE :   0.0002198  MAXIMUM :   0.0000100  CONVERGED :NO 
 MAX FORCE  :   0.0006961  MAXIMUM :   0.0000150  CONVERGED :NO 

 NUMBER OF CONSTRAINED OPTIMIZATION CYCLES: 3
 
 TOTAL ENERGY = -153.656632277514
 
 
 CURRENT SPLINE LENGTH: 0.053 AMU^1/2*ANGSTROM
 IRC COORDINATE: 2.117 AMU^1/2*ANGSTROM

  ANGLE =       0.03  COS_ANGLE =       1.00


 IRC COORDINATES OF STEP 41 IN ANGSTROM

  NO.  ATOM        X              Y              Z        Z-ATOM   MASS   TYPE

    1  C         0.053558      -0.049180       0.117229       6    12.011  QM
    2  O        -0.151075       0.030539       1.324199       8    15.999  QM
    3  C         1.418569       0.003540      -0.527496       6    12.011  QM
    4  H         1.405958       0.675654      -1.404548       1     1.008  QM
    5  H         1.666155      -1.006106      -0.909232       1     1.008  QM
    6  H        -0.804414      -0.190279      -0.597504       1     1.008  QM
    7  H         2.187027       0.317448       0.195205       1     1.008  QM


 RMSQ FORCE :   0.0001915  MAXIMUM :   0.0000100  CONVERGED :NO 
 MAX FORCE  :   0.0006082  MAXIMUM :   0.0000150  CONVERGED :NO 

 NUMBER OF CONSTRAINED OPTIMIZATION CYCLES: 3
 
 TOTAL ENERGY = -153.656688382801
 
 
 CURRENT SPLINE LENGTH: 0.053 AMU^1/2*ANGSTROM
 IRC COORDINATE: 2.170 AMU^1/2*ANGSTROM

  ANGLE =       0.02  COS_ANGLE =       1.00


 IRC COORDINATES OF STEP 42 IN ANGSTROM

  NO.  ATOM        X              Y              Z        Z-ATOM   MASS   TYPE

    1  C         0.054313      -0.054202       0.117835       6    12.011  QM
    2  O        -0.151698       0.034385       1.323947       8    15.999  QM
    3  C         1.418672       0.003717      -0.527454       6    12.011  QM
    4  H         1.406810       0.697459      -1.387820       1     1.008  QM
    5  H         1.659832      -0.996924      -0.935694       1     1.008  QM
    6  H        -0.802360      -0.205513      -0.596414       1     1.008  QM
    7  H         2.190096       0.298172       0.200198       1     1.008  QM


 RMSQ FORCE :   0.0001611  MAXIMUM :   0.0000100  CONVERGED :NO 
 MAX FORCE  :   0.0005109  MAXIMUM :   0.0000150  CONVERGED :NO 

 NUMBER OF CONSTRAINED OPTIMIZATION CYCLES: 3
 
 TOTAL ENERGY = -153.656736521287
 
 
 CURRENT SPLINE LENGTH: 0.053 AMU^1/2*ANGSTROM
 IRC COORDINATE: 2.223 AMU^1/2*ANGSTROM

  ANGLE =       0.06  COS_ANGLE =       1.00


 IRC COORDINATES OF STEP 43 IN ANGSTROM

  NO.  ATOM        X              Y              Z        Z-ATOM   MASS   TYPE

    1  C         0.055058      -0.059229       0.118455       6    12.011  QM
    2  O        -0.152299       0.038228       1.323650       8    15.999  QM
    3  C         1.418754       0.003858      -0.527429       6    12.011  QM
    4  H         1.407784       0.718986      -1.370405       1     1.008  QM
    5  H         1.653632      -0.987060      -0.961844       1     1.008  QM
    6  H        -0.800356      -0.220636      -0.595168       1     1.008  QM
    7  H         2.192989       0.278851       0.204774       1     1.008  QM


 RMSQ FORCE :   0.0001306  MAXIMUM :   0.0000100  CONVERGED :NO 
 MAX FORCE  :   0.0004151  MAXIMUM :   0.0000150  CONVERGED :NO 

 NUMBER OF CONSTRAINED OPTIMIZATION CYCLES: 2
 
 TOTAL ENERGY = -153.656776438005
 
 
 CURRENT SPLINE LENGTH: 0.053 AMU^1/2*ANGSTROM
 IRC COORDINATE: 2.275 AMU^1/2*ANGSTROM

  ANGLE =       0.09  COS_ANGLE =       1.00


 IRC COORDINATES OF STEP 44 IN ANGSTROM

  NO.  ATOM        X              Y              Z        Z-ATOM   MASS   TYPE

    1  C         0.055745      -0.064285       0.119069       6    12.011  QM
    2  O        -0.152858       0.042083       1.323305       8    15.999  QM
    3  C         1.418824       0.003965      -0.527396       6    12.011  QM
    4  H         1.408921       0.740173      -1.352374       1     1.008  QM
    5  H         1.647622      -0.976430      -0.987674       1     1.008  QM
    6  H        -0.798418      -0.235604      -0.593739       1     1.008  QM
    7  H         2.195771       0.259508       0.208926       1     1.008  QM


 RMSQ FORCE :   0.0000990  MAXIMUM :   0.0000100  CONVERGED :NO 
 MAX FORCE  :   0.0003107  MAXIMUM :   0.0000150  CONVERGED :NO 

 NUMBER OF CONSTRAINED OPTIMIZATION CYCLES: 2
 
 TOTAL ENERGY = -153.656807932296
 
 
 CURRENT SPLINE LENGTH: 0.053 AMU^1/2*ANGSTROM
 IRC COORDINATE: 2.328 AMU^1/2*ANGSTROM

  ANGLE =       0.08  COS_ANGLE =       1.00


 IRC COORDINATES OF STEP 45 IN ANGSTROM

  NO.  ATOM        X              Y              Z        Z-ATOM   MASS   TYPE

    1  C         0.056454      -0.069348       0.119731       6    12.011  QM
    2  O        -0.153418       0.045936       1.322908       8    15.999  QM
    3  C         1.418869       0.004050      -0.527380       6    12.011  QM
    4  H         1.410009       0.760952      -1.333743       1     1.008  QM
    5  H         1.641720      -0.965125      -1.013242       1     1.008  QM
    6  H        -0.796451      -0.250430      -0.592211       1     1.008  QM
    7  H         2.198519       0.240139       0.212558       1     1.008  QM


 RMSQ FORCE :   0.0000662  MAXIMUM :   0.0000100  CONVERGED :NO 
 MAX FORCE  :   0.0002108  MAXIMUM :   0.0000150  CONVERGED :NO 

 NUMBER OF CONSTRAINED OPTIMIZATION CYCLES: 3
 
 TOTAL ENERGY = -153.656830749023
 
 
 CURRENT SPLINE LENGTH: 0.053 AMU^1/2*ANGSTROM
 IRC COORDINATE: 2.381 AMU^1/2*ANGSTROM

  ANGLE =       0.10  COS_ANGLE =       1.00


 IRC COORDINATES OF STEP 46 IN ANGSTROM

  NO.  ATOM        X              Y              Z        Z-ATOM   MASS   TYPE

    1  C         0.057130      -0.074420       0.120389       6    12.011  QM
    2  O        -0.153940       0.049807       1.322471       8    15.999  QM
    3  C         1.418890       0.004112      -0.527377       6    12.011  QM
    4  H         1.411379       0.781328      -1.314501       1     1.008  QM
    5  H         1.635846      -0.953197      -1.038351       1     1.008  QM
    6  H        -0.794557      -0.265237      -0.590478       1     1.008  QM
    7  H         2.201102       0.220691       0.215795       1     1.008  QM


 RMSQ FORCE :   0.0000325  MAXIMUM :   0.0000100  CONVERGED :NO 
 MAX FORCE  :   0.0001044  MAXIMUM :   0.0000150  CONVERGED :NO 

 NUMBER OF CONSTRAINED OPTIMIZATION CYCLES: 2
 
 TOTAL ENERGY = -153.656844623954
 
 
 CURRENT SPLINE LENGTH: 0.053 AMU^1/2*ANGSTROM
 IRC COORDINATE: 2.434 AMU^1/2*ANGSTROM

  ANGLE =       1.59  COS_ANGLE =      -0.02


 IRC COORDINATES OF STEP 47 IN ANGSTROM

  NO.  ATOM        X              Y              Z        Z-ATOM   MASS   TYPE

    1  C         0.057780      -0.079484       0.121075       6    12.011  QM
    2  O        -0.154439       0.053695       1.321995       8    15.999  QM
    3  C         1.418897       0.004134      -0.527391       6    12.011  QM
    4  H         1.412806       0.801281      -1.294649       1     1.008  QM
    5  H         1.630146      -0.940609      -1.063100       1     1.008  QM
    6  H        -0.792697      -0.279934      -0.588601       1     1.008  QM
    7  H         2.203648       0.201200       0.218541       1     1.008  QM


 RMSQ FORCE :   0.0000017  MAXIMUM :   0.0000100  CONVERGED :YES
 MAX FORCE  :   0.0000039  MAXIMUM :   0.0000150  CONVERGED :YES

 NUMBER OF CONSTRAINED OPTIMIZATION CYCLES: 3
 
 TOTAL ENERGY = -153.656849334232
 
 
 CURRENT SPLINE LENGTH: 0.053 AMU^1/2*ANGSTROM
 IRC COORDINATE: 2.487 AMU^1/2*ANGSTROM
 
 
 *** IRC PATH GENERATION FINISHED ***
 
 
 *** CONVERGED BY GRADIENT AND ENERGY CRITERIA ***
 
 
 *** IRC PATH IN AMU^1/2*ANGSTROM ***
 
 IRC STEP  IRC COORDINATE   IRC ENERGY   No.REDO
   -47       -2.487133     -153.656849
   -46       -2.434215     -153.656845
   -45       -2.381297     -153.656831
   -44       -2.328380     -153.656808
   -43       -2.275462     -153.656776
   -42       -2.222544     -153.656737
   -41       -2.169627     -153.656688
   -40       -2.116709     -153.656632
   -39       -2.063791     -153.656569
   -38       -2.010873     -153.656498
   -37       -1.957956     -153.656420
   -36       -1.905038     -153.656337
   -35       -1.852120     -153.656246
   -34       -1.799203     -153.656143
   -33       -1.746285     -153.656015
   -32       -1.693367     -153.655839
   -31       -1.640449     -153.655592
   -30       -1.587532     -153.655264
   -29       -1.534614     -153.654846
   -28       -1.481696     -153.654334
   -27       -1.428778     -153.653723
   -26       -1.375861     -153.653010
   -25       -1.322943     -153.652188
   -24       -1.270025     -153.651250
   -23       -1.217108     -153.650185
   -22       -1.164190     -153.648974
   -21       -1.111272     -153.647593
   -20       -1.058354     -153.646004
   -19       -1.005437     -153.644157
   -18       -0.952519     -153.641996
   -17       -0.899601     -153.639461
   -16       -0.846684     -153.636499
   -15       -0.793766     -153.633068
   -14       -0.740848     -153.629141
   -13       -0.687930     -153.624699
   -12       -0.635013     -153.619732
   -11       -0.582095     -153.614248
   -10       -0.529177     -153.608283
    -9       -0.476259     -153.601917
    -8       -0.423342     -153.595283
    -7       -0.370424     -153.588567
    -6       -0.317506     -153.581995
    -5       -0.264589     -153.575819
    -4       -0.211671     -153.570292
    -3       -0.158753     -153.565664
    -2       -0.105835     -153.562162
    -1       -0.052918     -153.559973
     0        0.000000     -153.559227
     1        0.052918     -153.559971
     2        0.105835     -153.562149
     3        0.158753     -153.565580
     4        0.211671     -153.569985
     5        0.264589     -153.574987
     6        0.317506     -153.580188
     7        0.370424     -153.585256
     8        0.423342     -153.590003
     9        0.476259     -153.594392
    10        0.529177     -153.598455
    11        0.582095     -153.602238
    12        0.635013     -153.605771
    13        0.687930     -153.609079
    14        0.740848     -153.612179
    15        0.793766     -153.615083
    16        0.846684     -153.617802
    17        0.899601     -153.620344
    18        0.952519     -153.622714
    19        1.005437     -153.624916
    20        1.058354     -153.626954
    21        1.111272     -153.628830
    22        1.164190     -153.630547
    23        1.217108     -153.632108
    24        1.270025     -153.633518
    25        1.322943     -153.634780
    26        1.375861     -153.635901
    27        1.428778     -153.636885
    28        1.481696     -153.637740
    29        1.534614     -153.638473
    30        1.587532     -153.639091
    31        1.640449     -153.639601
    32        1.693367     -153.640009
    33        1.746285     -153.640321
    34        1.799203     -153.640542
    35        1.852120     -153.640674
    36        1.905038     -153.640722
    37        1.957956     -153.640685
    38        2.037332     -153.640714
    39        2.077021     -153.640720
    40        2.096865     -153.640722
    41        2.103479     -153.640722
    42        2.110094     -153.640722
    43        2.116709     -153.640722
    44        2.123324     -153.640722
    45        2.133246     -153.640722
                                                                                

 IRC PATH                         STEP TIME:   881.522  TOTAL TIME:     882.189
 
 TIMING STATISTICS (SECONDS)
 

 TIMER ENTRY                    NUMBER OF CALLS   CUMUL. CPU TIME   CONTRIBUT.

 INITIALIZATION                              1             0.034         0.0 %
 INPUT                                       1             0.049         0.0 %
 DIAGONALIZATION                          4126             0.270         0.0 %
 SYMMETRY ANALYSIS                         770             0.033         0.0 %
 CORE INTEGRALS                            770            34.557         3.9 %
 ORTHOGONALIZATION MATRIX                  770             1.936         0.2 %
 MPI DIAGONALIZATION                     13470            36.863         4.2 %
                         ON NODE             1            37.381
                         ON NODE             2            37.539
                         ON NODE             3            37.434
                         ON NODE             4            37.468
                         ON NODE             5            37.373
                         ON NODE             6            37.361
                         ON NODE             7            37.292
                         ON NODE             8            37.265
                         ON NODE             9            37.205
                         ON NODE            10            37.377
                         ON NODE            11            37.470
                         ON NODE            12            37.286
                         ON NODE            13            37.261
                         ON NODE            14            37.377
                         ON NODE            15            37.423
                         ON NODE            16            37.277
                         ON NODE            17            37.315
                         ON NODE            18            37.371
                         ON NODE            19            37.206
                         ON NODE            20            37.387
                         ON NODE            21            37.340
                         ON NODE            22            37.365
                         ON NODE            23            37.380
           AVERAGE PER PROCESSOR                          37.334
 MPI AUXILIARY FUNCTION FIT              24442            96.843        11.0 %
                         ON NODE             1            95.900
                         ON NODE             2            96.432
                         ON NODE             3            95.764
                         ON NODE             4            95.890
                         ON NODE             5            98.180
                         ON NODE             6            96.182
                         ON NODE             7            99.099
                         ON NODE             8            99.855
                         ON NODE             9            99.059
                         ON NODE            10            98.862
                         ON NODE            11            99.107
                         ON NODE            12            98.990
                         ON NODE            13           101.567
                         ON NODE            14            99.012
                         ON NODE            15            99.017
                         ON NODE            16            99.557
                         ON NODE            17            98.989
                         ON NODE            18            98.685
                         ON NODE            19            98.843
                         ON NODE            20            99.018
                         ON NODE            21            98.762
                         ON NODE            22            98.584
                         ON NODE            23            98.825
           AVERAGE PER PROCESSOR                          98.376
 MPI CORE HAMILTONIAN                      770             2.033         0.2 %
                         ON NODE             1             1.997
                         ON NODE             2             2.007
                         ON NODE             3             2.010
                         ON NODE             4             1.863
                         ON NODE             5             1.766
                         ON NODE             6             1.710
                         ON NODE             7             1.709
                         ON NODE             8             1.708
                         ON NODE             9             1.718
                         ON NODE            10             1.704
                         ON NODE            11             1.707
                         ON NODE            12             1.867
                         ON NODE            13             1.768
                         ON NODE            14             1.711
                         ON NODE            15             1.698
                         ON NODE            16             1.701
                         ON NODE            17             1.680
                         ON NODE            18             1.708
                         ON NODE            19             1.714
                         ON NODE            20             1.702
                         ON NODE            21             1.707
                         ON NODE            22             1.710
                         ON NODE            23             1.696
           AVERAGE PER PROCESSOR                           1.774
 SCF ITERATION                             770           660.038        74.8 %
 MPI NEAR J CALCULATION                  11836            29.945         3.4 %
                         ON NODE             1            18.799
                         ON NODE             2            24.285
                         ON NODE             3            24.249
                         ON NODE             4            24.254
                         ON NODE             5            24.279
                         ON NODE             6            24.327
                         ON NODE             7            24.441
                         ON NODE             8            24.249
                         ON NODE             9            24.537
                         ON NODE            10            24.576
                         ON NODE            11            24.504
                         ON NODE            12            24.663
                         ON NODE            13            24.501
                         ON NODE            14            24.551
                         ON NODE            15            24.438
                         ON NODE            16            24.244
                         ON NODE            17            24.239
                         ON NODE            18            24.336
                         ON NODE            19            24.434
                         ON NODE            20            24.290
                         ON NODE            21            24.479
                         ON NODE            22            24.518
                         ON NODE            23            24.475
           AVERAGE PER PROCESSOR                          24.401
 MPI FAR J CALCULATION                   11836            11.004         1.2 %
                         ON NODE             1            16.393
                         ON NODE             2            11.126
                         ON NODE             3            11.178
                         ON NODE             4            11.166
                         ON NODE             5            11.152
                         ON NODE             6            11.054
                         ON NODE             7            11.161
                         ON NODE             8            11.116
                         ON NODE             9            11.144
                         ON NODE            10            11.158
                         ON NODE            11            11.149
                         ON NODE            12             9.543
                         ON NODE            13             6.824
                         ON NODE            14             7.702
                         ON NODE            15             9.559
                         ON NODE            16            11.135
                         ON NODE            17            11.236
                         ON NODE            18            10.493
                         ON NODE            19             9.701
                         ON NODE            20            10.540
                         ON NODE            21             8.388
                         ON NODE            22             9.401
                         ON NODE            23             9.272
           AVERAGE PER PROCESSOR                          10.525
 GRID INITIALIZATION                        48             0.202         0.0 %
 FIXED GRID GENERATION                      48             0.001         0.0 %
 MPI XC POTENTIAL                        11836           382.385        43.3 %
                         ON NODE             1           377.236
                         ON NODE             2           376.898
                         ON NODE             3           377.657
                         ON NODE             4           377.219
                         ON NODE             5           378.457
                         ON NODE             6           377.842
                         ON NODE             7           377.524
                         ON NODE             8           378.202
                         ON NODE             9           377.289
                         ON NODE            10           377.324
                         ON NODE            11           378.705
                         ON NODE            12           380.425
                         ON NODE            13           374.442
                         ON NODE            14           374.972
                         ON NODE            15           375.311
                         ON NODE            16           381.054
                         ON NODE            17           377.577
                         ON NODE            18           378.373
                         ON NODE            19           378.274
                         ON NODE            20           380.673
                         ON NODE            21           376.587
                         ON NODE            22           379.283
                         ON NODE            23           375.978
           AVERAGE PER PROCESSOR                         377.904
 MPI NEAR ERI CALCULATION                11836            29.151         3.3 %
                         ON NODE             1            18.913
                         ON NODE             2            23.487
                         ON NODE             3            23.496
                         ON NODE             4            23.502
                         ON NODE             5            23.509
                         ON NODE             6            23.520
                         ON NODE             7            23.512
                         ON NODE             8            23.507
                         ON NODE             9            23.508
                         ON NODE            10            21.620
                         ON NODE            11            23.502
                         ON NODE            12            23.506
                         ON NODE            13            23.496
                         ON NODE            14            23.521
                         ON NODE            15            23.539
                         ON NODE            16            23.528
                         ON NODE            17            20.881
                         ON NODE            18            23.531
                         ON NODE            19            23.490
                         ON NODE            20            23.503
                         ON NODE            21            23.522
                         ON NODE            22            23.540
                         ON NODE            23            23.500
           AVERAGE PER PROCESSOR                          23.366
 MPI FAR ERI CALCULATION                 11836             4.622         0.5 %
                         ON NODE             1             8.943
                         ON NODE             2             4.635
                         ON NODE             3             4.512
                         ON NODE             4             4.556
                         ON NODE             5             4.440
                         ON NODE             6             4.260
                         ON NODE             7             4.570
                         ON NODE             8             4.543
                         ON NODE             9             4.448
                         ON NODE            10             6.344
                         ON NODE            11             4.508
                         ON NODE            12             4.241
                         ON NODE            13             3.892
                         ON NODE            14             3.312
                         ON NODE            15             4.360
                         ON NODE            16             3.887
                         ON NODE            17             6.697
                         ON NODE            18             4.122
                         ON NODE            19             4.317
                         ON NODE            20             4.472
                         ON NODE            21             4.607
                         ON NODE            22             4.533
                         ON NODE            23             3.887
           AVERAGE PER PROCESSOR                           4.696
 MPI MATRIX MULTIPLICATION               35508            23.881         2.7 %
                         ON NODE             1            24.498
                         ON NODE             2            24.223
                         ON NODE             3            24.410
                         ON NODE             4            24.379
                         ON NODE             5            24.499
                         ON NODE             6            24.309
                         ON NODE             7            24.323
                         ON NODE             8            24.421
                         ON NODE             9            24.473
                         ON NODE            10            24.466
                         ON NODE            11            24.286
                         ON NODE            12            24.463
                         ON NODE            13            24.341
                         ON NODE            14            24.541
                         ON NODE            15            24.457
                         ON NODE            16            24.391
                         ON NODE            17            24.572
                         ON NODE            18            24.537
                         ON NODE            19            24.345
                         ON NODE            20            24.472
                         ON NODE            21            24.263
                         ON NODE            22            24.511
                         ON NODE            23            24.373
           AVERAGE PER PROCESSOR                          24.393
 IRC PATH                                    1           881.522        99.9 %
 OPTIMIZATION CYCLE                          1           881.522        99.9 %
 ENERGY GRADIENTS                          723            57.565         6.5 %
 MPI XC ENERGY GRADIENTS                   723            42.524         4.8 %
                         ON NODE             1            42.532
                         ON NODE             2            42.520
                         ON NODE             3            42.536
                         ON NODE             4            42.537
                         ON NODE             5            42.535
                         ON NODE             6            42.494
                         ON NODE             7            42.515
                         ON NODE             8            42.539
                         ON NODE             9            42.484
                         ON NODE            10            42.463
                         ON NODE            11            42.515
                         ON NODE            12            42.675
                         ON NODE            13            42.522
                         ON NODE            14            42.535
                         ON NODE            15            42.536
                         ON NODE            16            42.548
                         ON NODE            17            42.530
                         ON NODE            18            42.524
                         ON NODE            19            42.539
                         ON NODE            20            42.616
                         ON NODE            21            42.555
                         ON NODE            22            42.708
                         ON NODE            23            42.575
           AVERAGE PER PROCESSOR                          42.544
 MPI NEAR ERI GRADIENTS                    723             3.828         0.4 %
                         ON NODE             1             3.713
                         ON NODE             2             3.725
                         ON NODE             3             3.399
                         ON NODE             4             3.702
                         ON NODE             5             3.715
                         ON NODE             6             3.711
                         ON NODE             7             3.729
                         ON NODE             8             3.720
                         ON NODE             9             3.718
                         ON NODE            10             3.728
                         ON NODE            11             3.735
                         ON NODE            12             3.730
                         ON NODE            13             3.725
                         ON NODE            14             3.728
                         ON NODE            15             3.716
                         ON NODE            16             3.714
                         ON NODE            17             3.717
                         ON NODE            18             3.722
                         ON NODE            19             3.734
                         ON NODE            20             3.727
                         ON NODE            21             3.727
                         ON NODE            22             3.738
                         ON NODE            23             3.744
           AVERAGE PER PROCESSOR                           3.715
 MPI FAR ERI GRADIENTS                     723             0.702         0.1 %
                         ON NODE             1             0.702
                         ON NODE             2             0.703
                         ON NODE             3             1.004
                         ON NODE             4             0.706
                         ON NODE             5             0.700
                         ON NODE             6             0.705
                         ON NODE             7             0.711
                         ON NODE             8             0.716
                         ON NODE             9             0.707
                         ON NODE            10             0.707
                         ON NODE            11             0.705
                         ON NODE            12             0.681
                         ON NODE            13             0.470
                         ON NODE            14             0.506
                         ON NODE            15             0.685
                         ON NODE            16             0.703
                         ON NODE            17             0.707
                         ON NODE            18             0.701
                         ON NODE            19             0.690
                         ON NODE            20             0.698
                         ON NODE            21             0.531
                         ON NODE            22             0.654
                         ON NODE            23             0.545
           AVERAGE PER PROCESSOR                           0.681
 MPI CORE HAMILTONIAN GRADIENTS            723             2.087         0.2 %
                         ON NODE             1             2.737
                         ON NODE             2             2.716
                         ON NODE             3             2.738
                         ON NODE             4             2.745
                         ON NODE             5             2.736
                         ON NODE             6             2.720
                         ON NODE             7             2.709
                         ON NODE             8             2.732
                         ON NODE             9             2.745
                         ON NODE            10             2.380
                         ON NODE            11             2.724
                         ON NODE            12             2.761
                         ON NODE            13             2.964
                         ON NODE            14             2.940
                         ON NODE            15             2.751
                         ON NODE            16             2.741
                         ON NODE            17             2.729
                         ON NODE            18             2.729
                         ON NODE            19             2.742
                         ON NODE            20             2.744
                         ON NODE            21             2.904
                         ON NODE            22             2.780
                         ON NODE            23             2.875
           AVERAGE PER PROCESSOR                           2.726
 MATRIX MULTIPLICATION                   15626             0.106         0.0 %
 START GUESS                                47            85.595         9.7 %
 NULLSPACE                                  47             0.147         0.0 %

 FINAL TIMING           DATE: FRI JAN 26 17:52:01 2024  TOTAL TIME:     882.191
