# Supplementary material for: Constrained Structure Minimizations on Hyperspheres for Minimum Energy Path Following
Source: J Chem Inf Model. 2025 Apr 1;65(7):3488–501. doi: 10.1021/acs.jcim.4c02351 (PMC12004539; doi:10.1021/acs.jcim.4c02351)
Supplement: Supplementary file 1 — ci4c02351_si_001.zip [file ci4c02351_si_001.zip › data_availability/rxn12/outputs/IRC/irc-full.mol]

    7
 TRAJECTORY GEOMETRY    -153.656849
  C      0.057780   -0.079484    0.121075
  O     -0.154439    0.053695    1.321995
  C      1.418897    0.004134   -0.527391
  H      1.412806    0.801281   -1.294649
  H      1.630146   -0.940609   -1.063100
  H     -0.792697   -0.279934   -0.588601
  H      2.203648    0.201200    0.218541
    7
 TRAJECTORY GEOMETRY    -153.656845
  C      0.057130   -0.074420    0.120389
  O     -0.153940    0.049807    1.322471
  C      1.418890    0.004112   -0.527377
  H      1.411379    0.781328   -1.314501
  H      1.635846   -0.953197   -1.038351
  H     -0.794557   -0.265237   -0.590478
  H      2.201102    0.220691    0.215795
    7
 TRAJECTORY GEOMETRY    -153.656831
  C      0.056454   -0.069348    0.119731
  O     -0.153418    0.045936    1.322908
  C      1.418869    0.004050   -0.527380
  H      1.410009    0.760952   -1.333743
  H      1.641720   -0.965125   -1.013242
  H     -0.796451   -0.250430   -0.592211
  H      2.198519    0.240139    0.212558
    7
 TRAJECTORY GEOMETRY    -153.656808
  C      0.055745   -0.064285    0.119069
  O     -0.152858    0.042083    1.323305
  C      1.418824    0.003965   -0.527396
  H      1.408921    0.740173   -1.352374
  H      1.647622   -0.976430   -0.987674
  H     -0.798418   -0.235604   -0.593739
  H      2.195771    0.259508    0.208926
    7
 TRAJECTORY GEOMETRY    -153.656776
  C      0.055058   -0.059229    0.118455
  O     -0.152299    0.038228    1.323650
  C      1.418754    0.003858   -0.527429
  H      1.407784    0.718986   -1.370405
  H      1.653632   -0.987060   -0.961844
  H     -0.800356   -0.220636   -0.595168
  H      2.192989    0.278851    0.204774
    7
 TRAJECTORY GEOMETRY    -153.656737
  C      0.054313   -0.054202    0.117835
  O     -0.151698    0.034385    1.323947
  C      1.418672    0.003717   -0.527454
  H      1.406810    0.697459   -1.387820
  H      1.659832   -0.996924   -0.935694
  H     -0.802360   -0.205513   -0.596414
  H      2.190096    0.298172    0.200198
    7
 TRAJECTORY GEOMETRY    -153.656688
  C      0.053558   -0.049180    0.117229
  O     -0.151075    0.030539    1.324199
  C      1.418569    0.003540   -0.527496
  H      1.405958    0.675654   -1.404548
  H      1.666155   -1.006106   -0.909232
  H     -0.804414   -0.190279   -0.597504
  H      2.187027    0.317448    0.195205
    7
 TRAJECTORY GEOMETRY    -153.656632
  C      0.052756   -0.044190    0.116618
  O     -0.150395    0.026705    1.324391
  C      1.418432    0.003309   -0.527507
  H      1.405197    0.653560   -1.420595
  H      1.672699   -1.014493   -0.882535
  H     -0.806545   -0.174812   -0.598452
  H      2.183768    0.336713    0.189841
    7
 TRAJECTORY GEOMETRY    -153.656569
  C      0.051984   -0.039216    0.116061
  O     -0.149754    0.022875    1.324556
  C      1.418305    0.003017   -0.527561
  H      1.404385    0.631217   -1.435996
  H      1.679434   -1.022151   -0.855691
  H     -0.808614   -0.159101   -0.599255
  H      2.180479    0.355982    0.183842
    7
 TRAJECTORY GEOMETRY    -153.656498
  C      0.051016   -0.034303    0.115377
  O     -0.148866    0.019081    1.324603
  C      1.418065    0.002669   -0.527475
  H      1.404033    0.608780   -1.450524
  H      1.686527   -1.028977   -0.828449
  H     -0.811034   -0.143206   -0.599846
  H      2.176471    0.375184    0.178079
    7
 TRAJECTORY GEOMETRY    -153.656420
  C      0.050085   -0.029402    0.114750
  O     -0.148035    0.015289    1.324640
  C      1.417849    0.002261   -0.527436
  H      1.403616    0.586113   -1.464458
  H      1.693772   -1.035044   -0.801153
  H     -0.813368   -0.127042   -0.600317
  H      2.172490    0.394383    0.171642
    7
 TRAJECTORY GEOMETRY    -153.656337
  C      0.048882   -0.024585    0.113919
  O     -0.146797    0.011548    1.324471
  C      1.417404    0.001807   -0.527105
  H      1.403913    0.563471   -1.477337
  H      1.701212   -1.040250   -0.773384
  H     -0.816158   -0.110806   -0.600583
  H      2.167545    0.413364    0.165749
    7
 TRAJECTORY GEOMETRY    -153.656246
  C      0.047224   -0.019914    0.112758
  O     -0.144958    0.007903    1.324050
  C      1.416692    0.001299   -0.526385
  H      1.405339    0.541238   -1.488904
  H      1.708807   -1.044576   -0.745146
  H     -0.819709   -0.094630   -0.600583
  H      2.161139    0.431962    0.161122
    7
 TRAJECTORY GEOMETRY    -153.656143
  C      0.044802   -0.015567    0.110972
  O     -0.142061    0.004484    1.323222
  C      1.415480    0.000785   -0.524942
  H      1.408811    0.520215   -1.498469
  H      1.716151   -1.047930   -0.716634
  H     -0.824532   -0.079187   -0.600313
  H      2.152491    0.449439    0.159242
    7
 TRAJECTORY GEOMETRY    -153.656015
  C      0.041301   -0.011905    0.108355
  O     -0.137682    0.001570    1.321794
  C      1.413569    0.000324   -0.522466
  H      1.415476    0.502266   -1.504923
  H      1.722570   -1.050205   -0.689103
  H     -0.831130   -0.065790   -0.599644
  H      2.140968    0.464371    0.161924
    7
 TRAJECTORY GEOMETRY    -153.655839
  C      0.036807   -0.009284    0.104941
  O     -0.131930   -0.000557    1.319829
  C      1.411051   -0.000018   -0.519014
  H      1.425286    0.489204   -1.507532
  H      1.727203   -1.051443   -0.664684
  H     -0.839341   -0.055777   -0.598624
  H      2.126969    0.475259    0.169874
    7
 TRAJECTORY GEOMETRY    -153.655592
  C      0.031789   -0.007578    0.101159
  O     -0.125448   -0.001980    1.317529
  C      1.408211   -0.000259   -0.515022
  H      1.437094    0.480610   -1.507099
  H      1.730323   -1.051981   -0.643885
  H     -0.848383   -0.048793   -0.597294
  H      2.111824    0.482548    0.181355
    7
 TRAJECTORY GEOMETRY    -153.655264
  C      0.026560   -0.006471    0.097243
  O     -0.118669   -0.002940    1.315079
  C      1.405258   -0.000437   -0.510814
  H      1.449940    0.475009   -1.504761
  H      1.732364   -1.052170   -0.625701
  H     -0.857770   -0.043741   -0.595756
  H      2.096189    0.487479    0.194724
    7
 TRAJECTORY GEOMETRY    -153.654846
  C      0.021263   -0.005794    0.093319
  O     -0.111766   -0.003574    1.312526
  C      1.402244   -0.000597   -0.506533
  H      1.463389    0.471534   -1.501037
  H      1.733912   -1.052102   -0.609394
  H     -0.867293   -0.039756   -0.593991
  H      2.080166    0.490812    0.209184
    7
 TRAJECTORY GEOMETRY    -153.654334
  C      0.015940   -0.005409    0.089435
  O     -0.104836   -0.003994    1.309936
  C      1.399233   -0.000760   -0.502302
  H      1.477400    0.469476   -1.496348
  H      1.735245   -1.051784   -0.594214
  H     -0.876930   -0.036280   -0.591954
  H      2.063756    0.493127    0.224264
    7
 TRAJECTORY GEOMETRY    -153.653723
  C      0.010715   -0.005221    0.085615
  O     -0.097913   -0.004266    1.307301
  C      1.396148   -0.000948   -0.498136
  H      1.491649    0.468496   -1.490887
  H      1.736625   -1.051308   -0.579683
  H     -0.886448   -0.032995   -0.589778
  H      2.046767    0.494691    0.239800
    7
 TRAJECTORY GEOMETRY    -153.653010
  C      0.005614   -0.005226    0.081849
  O     -0.091037   -0.004399    1.304675
  C      1.393019   -0.001169   -0.494119
  H      1.506170    0.468522   -1.484741
  H      1.738240   -1.050611   -0.565627
  H     -0.895876   -0.029695   -0.587369
  H      2.029001    0.495480    0.255870
    7
 TRAJECTORY GEOMETRY    -153.652188
  C      0.000722   -0.005365    0.078175
  O     -0.084237   -0.004431    1.302061
  C      1.389801   -0.001425   -0.490302
  H      1.520882    0.469295   -1.478025
  H      1.740180   -1.049681   -0.551684
  H     -0.905040   -0.026244   -0.584821
  H      2.010212    0.495559    0.272464
    7
 TRAJECTORY GEOMETRY    -153.651250
  C     -0.003867   -0.005612    0.074571
  O     -0.077552   -0.004376    1.299508
  C      1.386468   -0.001712   -0.486748
  H      1.535621    0.470728   -1.470878
  H      1.742596   -1.048504   -0.537640
  H     -0.913824   -0.022587   -0.582164
  H      1.990134    0.494765    0.289745
    7
 TRAJECTORY GEOMETRY    -153.650185
  C     -0.008067   -0.005922    0.071029
  O     -0.071029   -0.004254    1.297063
  C      1.383021   -0.002015   -0.483527
  H      1.550178    0.472561   -1.463477
  H      1.745601   -1.046963   -0.523256
  H     -0.922124   -0.018697   -0.579410
  H      1.968461    0.492864    0.307839
    7
 TRAJECTORY GEOMETRY    -153.648974
  C     -0.011765   -0.006276    0.067540
  O     -0.064726   -0.004068    1.294776
  C      1.379446   -0.002306   -0.480703
  H      1.564247    0.474594   -1.456016
  H      1.749279   -1.044995   -0.508459
  H     -0.929796   -0.014605   -0.576564
  H      1.944999    0.489510    0.326982
    7
 TRAJECTORY GEOMETRY    -153.647593
  C     -0.014866   -0.006622    0.064082
  O     -0.058714   -0.003836    1.292730
  C      1.375790   -0.002558   -0.478343
  H      1.577381    0.476538   -1.448876
  H      1.753698   -1.042535   -0.493203
  H     -0.936695   -0.010400   -0.573738
  H      1.919436    0.484371    0.347331
    7
 TRAJECTORY GEOMETRY    -153.646004
  C     -0.017290   -0.006923    0.060625
  O     -0.053074   -0.003575    1.291004
  C      1.372117   -0.002728   -0.476486
  H      1.589105    0.478021   -1.442409
  H      1.758851   -1.039515   -0.477544
  H     -0.942724   -0.006180   -0.570942
  H      1.891716    0.477113    0.368871
    7
 TRAJECTORY GEOMETRY    -153.644157
  C     -0.019005   -0.007136    0.057150
  O     -0.047881   -0.003300    1.289673
  C      1.368523   -0.002784   -0.475146
  H      1.599002    0.478725   -1.437047
  H      1.764675   -1.035913   -0.461671
  H     -0.947846   -0.002092   -0.568223
  H      1.861946    0.467558    0.391499
    7
 TRAJECTORY GEOMETRY    -153.641996
  C     -0.020034   -0.007246    0.053658
  O     -0.043175   -0.003023    1.288762
  C      1.365088   -0.002704   -0.474290
  H      1.606867    0.478459   -1.433088
  H      1.771028   -1.031772   -0.445837
  H     -0.952088    0.001766   -0.565589
  H      1.830469    0.455769    0.414943
    7
 TRAJECTORY GEOMETRY    -153.639461
  C     -0.020453   -0.007235    0.050146
  O     -0.038963   -0.002756    1.288277
  C      1.361888   -0.002489   -0.473867
  H      1.612641    0.477123   -1.430637
  H      1.777728   -1.027130   -0.430272
  H     -0.955521    0.005301   -0.563066
  H      1.797700    0.441999    0.438903
    7
 TRAJECTORY GEOMETRY    -153.636499
  C     -0.020355   -0.007111    0.046636
  O     -0.035209   -0.002504    1.288167
  C      1.358936   -0.002157   -0.473798
  H      1.616501    0.474788   -1.429721
  H      1.784604   -1.022098   -0.415166
  H     -0.958259    0.008486   -0.560654
  H      1.764097    0.426686    0.463235
    7
 TRAJECTORY GEOMETRY    -153.633068
  C     -0.019846   -0.006884    0.043138
  O     -0.031854   -0.002271    1.288379
  C      1.356232   -0.001740   -0.474031
  H      1.618716    0.471579   -1.430192
  H      1.791503   -1.016750   -0.400611
  H     -0.960421    0.011329   -0.558346
  H      1.730043    0.410326    0.487938
    7
 TRAJECTORY GEOMETRY    -153.629141
  C     -0.019015   -0.006572    0.039681
  O     -0.028836   -0.002053    1.288838
  C      1.353743   -0.001280   -0.474531
  H      1.619590    0.467653   -1.431851
  H      1.798309   -1.011145   -0.386667
  H     -0.962110    0.013857   -0.556133
  H      1.695895    0.393466    0.513293
    7
 TRAJECTORY GEOMETRY    -153.624699
  C     -0.017941   -0.006187    0.036282
  O     -0.026095   -0.001853    1.289491
  C      1.351438   -0.000818   -0.475286
  H      1.619410    0.463196   -1.434498
  H      1.804924   -1.005346   -0.373349
  H     -0.963411    0.016104   -0.554023
  H      1.661927    0.376600    0.539651
    7
 TRAJECTORY GEOMETRY    -153.619732
  C     -0.016694   -0.005751    0.032967
  O     -0.023581   -0.001665    1.290275
  C      1.349285   -0.000388   -0.476292
  H      1.618447    0.458366   -1.437938
  H      1.811290   -0.999425   -0.360666
  H     -0.964410    0.018132   -0.551999
  H      1.628406    0.360186    0.567427
    7
 TRAJECTORY GEOMETRY    -153.614248
  C     -0.015327   -0.005278    0.029749
  O     -0.021253   -0.001489    1.291149
  C      1.347258   -0.000020   -0.477549
  H      1.616905    0.453314   -1.441943
  H      1.817344   -0.993440   -0.348640
  H     -0.965161    0.019975   -0.550076
  H      1.595547    0.344608    0.596937
    7
 TRAJECTORY GEOMETRY    -153.608283
  C     -0.013889   -0.004785    0.026656
  O     -0.019078   -0.001323    1.292067
  C      1.345346    0.000270   -0.479049
  H      1.614958    0.448154   -1.446328
  H      1.823065   -0.987452   -0.337279
  H     -0.965715    0.021687   -0.548248
  H      1.563455    0.330099    0.628278
    7
 TRAJECTORY GEOMETRY    -153.601917
  C     -0.012418   -0.004283    0.023689
  O     -0.017026   -0.001166    1.293005
  C      1.343538    0.000478   -0.480762
  H      1.612742    0.442978   -1.450909
  H      1.828453   -0.981510   -0.326561
  H     -0.966111    0.023313   -0.546519
  H      1.532117    0.316735    0.661302
    7
 TRAJECTORY GEOMETRY    -153.595283
  C     -0.010941   -0.003781    0.020839
  O     -0.015066   -0.001016    1.293946
  C      1.341826    0.000611   -0.482649
  H      1.610351    0.437843   -1.455551
  H      1.833542   -0.975638   -0.316435
  H     -0.966381    0.024903   -0.544887
  H      1.501392    0.304446    0.695695
    7
 TRAJECTORY GEOMETRY    -153.588567
  C     -0.009477   -0.003284    0.018087
  O     -0.013169   -0.000872    1.294881
  C      1.340200    0.000681   -0.484662
  H      1.607850    0.432764   -1.460159
  H      1.838381   -0.969835   -0.306810
  H     -0.966555    0.026505   -0.543348
  H      1.471062    0.293075    0.731066
    7
 TRAJECTORY GEOMETRY    -153.581995
  C     -0.008033   -0.002794    0.015414
  O     -0.011311   -0.000732    1.295810
  C      1.338648    0.000697   -0.486762
  H      1.605274    0.427757   -1.464674
  H      1.843033   -0.964088   -0.297606
  H     -0.966648    0.028159   -0.541899
  H      1.440876    0.282440    0.767050
    7
 TRAJECTORY GEOMETRY    -153.575819
  C     -0.006617   -0.002312    0.012797
  O     -0.009469   -0.000597    1.296735
  C      1.337161    0.000669   -0.488910
  H      1.602647    0.422816   -1.469066
  H      1.847559   -0.958369   -0.288734
  H     -0.966672    0.029903   -0.540538
  H      1.410606    0.272370    0.803323
    7
 TRAJECTORY GEOMETRY    -153.570292
  C     -0.005228   -0.001838    0.010215
  O     -0.007624   -0.000467    1.297658
  C      1.335725    0.000605   -0.491078
  H      1.599982    0.417934   -1.473322
  H      1.852013   -0.952643   -0.280114
  H     -0.966636    0.031770   -0.539260
  H      1.380065    0.262717    0.839623
    7
 TRAJECTORY GEOMETRY    -153.565664
  C     -0.003871   -0.001370    0.007655
  O     -0.005763   -0.000340    1.298583
  C      1.334332    0.000506   -0.493243
  H      1.597290    0.413104   -1.477439
  H      1.856439   -0.946882   -0.271683
  H     -0.966542    0.033786   -0.538068
  H      1.349119    0.253381    0.875760
    7
 TRAJECTORY GEOMETRY    -153.562162
  C     -0.002546   -0.000909    0.005104
  O     -0.003876   -0.000219    1.299512
  C      1.332974    0.000373   -0.495390
  H      1.594572    0.408331   -1.481421
  H      1.860882   -0.941062   -0.263412
  H     -0.966395    0.035978   -0.536955
  H      1.317671    0.244305    0.911595
    7
 TRAJECTORY GEOMETRY    -153.559973
  C     -0.001256   -0.000453    0.002553
  O     -0.001955   -0.000105    1.300447
  C      1.331646    0.000206   -0.497508
  H      1.591832    0.403615   -1.485273
  H      1.865378   -0.935150   -0.255260
  H     -0.966197    0.038376   -0.535918
  H      1.285685    0.235462    0.947043
    7
 TRAJECTORY GEOMETRY    -153.559227
  C      0.000000    0.000000    0.000000
  O      0.000000    0.000000    1.301386
  C      1.330339    0.000000   -0.499594
  H      1.589066    0.398946   -1.489005
  H      1.869968   -0.929102   -0.247179
  H     -0.965954    0.041005   -0.534942
  H      1.253202    0.226844    0.982087
    7
 TRAJECTORY GEOMETRY    -153.559971
  C      0.001223    0.000454   -0.002589
  O      0.001978    0.000082    1.302386
  C      1.329048   -0.000271   -0.501658
  H      1.586258    0.394289   -1.492680
  H      1.874862   -0.922759   -0.239173
  H     -0.965593    0.044083   -0.534171
  H      1.220169    0.218601    1.016550
    7
 TRAJECTORY GEOMETRY    -153.562149
  C      0.002445    0.000919   -0.005198
  O      0.003953    0.000138    1.303409
  C      1.327746   -0.000592   -0.503725
  H      1.583389    0.389581   -1.496340
  H      1.879990   -0.916092   -0.231056
  H     -0.965178    0.047479   -0.533440
  H      1.187104    0.210627    1.050846
    7
 TRAJECTORY GEOMETRY    -153.565580
  C      0.003693    0.001408   -0.007835
  O      0.005890    0.000158    1.304473
  C      1.326416   -0.000970   -0.505831
  H      1.580419    0.384751   -1.500068
  H      1.885447   -0.908978   -0.222724
  H     -0.964694    0.051246   -0.532754
  H      1.154369    0.202951    1.085191
    7
 TRAJECTORY GEOMETRY    -153.569985
  C      0.005008    0.001934   -0.010526
  O      0.007739    0.000123    1.305607
  C      1.325029   -0.001418   -0.508021
  H      1.577303    0.379678   -1.503958
  H      1.891344   -0.901214   -0.213998
  H     -0.964126    0.055478   -0.532095
  H      1.122522    0.195641    1.119871
    7
 TRAJECTORY GEOMETRY    -153.574987
  C      0.006445    0.002518   -0.013292
  O      0.009432    0.000011    1.306837
  C      1.323546   -0.001951   -0.510348
  H      1.573986    0.374223   -1.508122
  H      1.897846   -0.892527   -0.204675
  H     -0.963443    0.060293   -0.531450
  H      1.092338    0.188775    1.155223
    7
 TRAJECTORY GEOMETRY    -153.580188
  C      0.008082    0.003187   -0.016139
  O      0.010862   -0.000211    1.308194
  C      1.321919   -0.002595   -0.512882
  H      1.570399    0.368197   -1.512704
  H      1.905172   -0.882561   -0.194474
  H     -0.962593    0.065855   -0.530796
  H      1.064921    0.182495    1.191529
    7
 TRAJECTORY GEOMETRY    -153.585256
  C      0.009994    0.003973   -0.019040
  O      0.011906   -0.000578    1.309703
  C      1.320122   -0.003373   -0.515692
  H      1.566496    0.361423   -1.517817
  H      1.913499   -0.870944   -0.183180
  H     -0.961508    0.072301   -0.530117
  H      1.041469    0.176939    1.228788
    7
 TRAJECTORY GEOMETRY    -153.590003
  C      0.012236    0.004898   -0.021904
  O      0.012467   -0.001109    1.311351
  C      1.318151   -0.004303   -0.518812
  H      1.562295    0.353806   -1.523524
  H      1.922891   -0.857430   -0.170747
  H     -0.960112    0.079665   -0.529399
  H      1.022747    0.172167    1.266488
    7
 TRAJECTORY GEOMETRY    -153.594392
  C      0.014822    0.005972   -0.024604
  O      0.012518   -0.001801    1.313100
  C      1.316041   -0.005386   -0.522234
  H      1.557876    0.345358   -1.529781
  H      1.933263   -0.841979   -0.157351
  H     -0.958335    0.087848   -0.528634
  H      1.008533    0.168082    1.303769
    7
 TRAJECTORY GEOMETRY    -153.598455
  C      0.017725    0.007191   -0.027034
  O      0.012109   -0.002630    1.314914
  C      1.313849   -0.006616   -0.525930
  H      1.553332    0.336150   -1.536500
  H      1.944440   -0.824672   -0.143279
  H     -0.956134    0.096679   -0.527824
  H      0.997732    0.164441    1.339821
    7
 TRAJECTORY GEOMETRY    -153.602238
  C      0.020901    0.008552   -0.029124
  O      0.011315   -0.003570    1.316765
  C      1.311630   -0.007989   -0.529871
  H      1.548711    0.326281   -1.543599
  H      1.956245   -0.805593   -0.128794
  H     -0.953468    0.105992   -0.527003
  H      0.989096    0.160974    1.374109
    7
 TRAJECTORY GEOMETRY    -153.605771
  C      0.024302    0.010049   -0.030841
  O      0.010204   -0.004595    1.318642
  C      1.309434   -0.009498   -0.534037
  H      1.544051    0.315801   -1.551000
  H      1.968541   -0.784839   -0.114150
  H     -0.950333    0.115643   -0.526185
  H      0.981597    0.157471    1.406358
    7
 TRAJECTORY GEOMETRY    -153.609079
  C      0.027891    0.011677   -0.032172
  O      0.008824   -0.005686    1.320534
  C      1.307299   -0.011142   -0.538398
  H      1.539361    0.304781   -1.558654
  H      1.981193   -0.762481   -0.099608
  H     -0.946741    0.125502   -0.525390
  H      0.974620    0.153794    1.436469
    7
 TRAJECTORY GEOMETRY    -153.612179
  C      0.031623    0.013429   -0.033119
  O      0.007210   -0.006827    1.322437
  C      1.305262   -0.012912   -0.542932
  H      1.534640    0.293280   -1.566521
  H      1.994104   -0.738660   -0.085373
  H     -0.942720    0.135437   -0.524636
  H      0.967837    0.149849    1.464460
    7
 TRAJECTORY GEOMETRY    -153.615083
  C      0.035464    0.015300   -0.033691
  O      0.005381   -0.008003    1.324348
  C      1.303356   -0.014803   -0.547615
  H      1.529860    0.281344   -1.574560
  H      2.007169   -0.713465   -0.071669
  H     -0.938313    0.145337   -0.523937
  H      0.961119    0.145587    1.490388
    7
 TRAJECTORY GEOMETRY    -153.617802
  C      0.039389    0.017285   -0.033902
  O      0.003353   -0.009201    1.326259
  C      1.301603   -0.016805   -0.552419
  H      1.524996    0.269021   -1.582745
  H      2.020300   -0.687042   -0.058705
  H     -0.933574    0.155084   -0.523295
  H      0.954410    0.140961    1.514393
    7
 TRAJECTORY GEOMETRY    -153.620344
  C      0.043377    0.019377   -0.033778
  O      0.001138   -0.010408    1.328176
  C      1.300028   -0.018908   -0.557324
  H      1.520000    0.256357   -1.591035
  H      2.033413   -0.659530   -0.046671
  H     -0.928555    0.164554   -0.522718
  H      0.947698    0.135926    1.536634
    7
 TRAJECTORY GEOMETRY    -153.622714
  C      0.047414    0.021570   -0.033333
  O     -0.001257   -0.011612    1.330087
  C      1.298640   -0.021099   -0.562304
  H      1.514825    0.243380   -1.599432
  H      2.046478   -0.631088   -0.035738
  H     -0.923313    0.173657   -0.522201
  H      0.940997    0.130438    1.557281
    7
 TRAJECTORY GEOMETRY    -153.624916
  C      0.051500    0.023857   -0.032593
  O     -0.003824   -0.012799    1.331993
  C      1.297447   -0.023362   -0.567336
  H      1.509411    0.230122   -1.607909
  H      2.059434   -0.601878   -0.026074
  H     -0.917899    0.182273   -0.521726
  H      0.934323    0.124445    1.576521
    7
 TRAJECTORY GEOMETRY    -153.626954
  C      0.055628    0.026232   -0.031581
  O     -0.006563   -0.013959    1.333899
  C      1.296465   -0.025684   -0.572408
  H      1.503688    0.216618   -1.616452
  H      2.072256   -0.572071   -0.017816
  H     -0.912362    0.190302   -0.521292
  H      0.927671    0.117884    1.594511
    7
 TRAJECTORY GEOMETRY    -153.628830
  C      0.059812    0.028680   -0.030315
  O     -0.009467   -0.015074    1.335789
  C      1.295683   -0.028042   -0.577490
  H      1.497585    0.202879   -1.625041
  H      2.084935   -0.541840   -0.011122
  H     -0.906750    0.197654   -0.520868
  H      0.921043    0.110673    1.611440
    7
 TRAJECTORY GEOMETRY    -153.630547
  C      0.064053    0.031190   -0.028817
  O     -0.012535   -0.016130    1.337671
  C      1.295110   -0.030415   -0.582572
  H      1.491023    0.188930   -1.633670
  H      2.097454   -0.511379   -0.006096
  H     -0.901088    0.204237   -0.520437
  H      0.914407    0.102723    1.627420
    7
 TRAJECTORY GEOMETRY    -153.632108
  C      0.068355    0.033751   -0.027110
  O     -0.015770   -0.017112    1.339554
  C      1.294755   -0.032777   -0.587650
  H      1.483912    0.174818   -1.642293
  H      2.109878   -0.480938   -0.002802
  H     -0.895450    0.209920   -0.520007
  H      0.907789    0.093936    1.642605
    7
 TRAJECTORY GEOMETRY    -153.633518
  C      0.072730    0.036333   -0.025206
  O     -0.019170   -0.017998    1.341424
  C      1.294613   -0.035102   -0.592696
  H      1.476177    0.160575   -1.650918
  H      2.122137   -0.450690   -0.001404
  H     -0.889826    0.214644   -0.519545
  H      0.901147    0.084187    1.657107
    7
 TRAJECTORY GEOMETRY    -153.634780
  C      0.077189    0.038911   -0.023133
  O     -0.022731   -0.018763    1.343294
  C      1.294683   -0.037358   -0.597703
  H      1.467719    0.146271   -1.659520
  H      2.134278   -0.420906   -0.001926
  H     -0.884251    0.218316   -0.519051
  H      0.894445    0.073350    1.671019
    7
 TRAJECTORY GEOMETRY    -153.635901
  C      0.081740    0.041448   -0.020888
  O     -0.026449   -0.019386    1.345145
  C      1.294954   -0.039507   -0.602657
  H      1.458512    0.131959   -1.668045
  H      2.146330   -0.391840   -0.004450
  H     -0.878749    0.220869   -0.518498
  H      0.887653    0.061313    1.684411
    7
 TRAJECTORY GEOMETRY    -153.636885
  C      0.086378    0.043889   -0.018513
  O     -0.030319   -0.019835    1.347000
  C      1.295435   -0.041508   -0.607553
  H      1.448494    0.117737   -1.676448
  H      2.158292   -0.363764   -0.008982
  H     -0.873316    0.222297   -0.517894
  H      0.880711    0.047914    1.697340
    7
 TRAJECTORY GEOMETRY    -153.637740
  C      0.091101    0.046185   -0.015989
  O     -0.034331   -0.020084    1.348842
  C      1.296122   -0.043323   -0.612390
  H      1.437599    0.103728   -1.684697
  H      2.170150   -0.336968   -0.015477
  H     -0.867937    0.222563   -0.517265
  H      0.873600    0.033069    1.709804
    7
 TRAJECTORY GEOMETRY    -153.638473
  C      0.095911    0.048272   -0.013371
  O     -0.038469   -0.020098    1.350682
  C      1.296998   -0.044907   -0.617147
  H      1.425818    0.090077   -1.692722
  H      2.181923   -0.311755   -0.023924
  H     -0.862633    0.221661   -0.516585
  H      0.866229    0.016641    1.721882
    7
 TRAJECTORY GEOMETRY    -153.639091
  C      0.100807    0.050063   -0.010675
  O     -0.042715   -0.019851    1.352528
  C      1.298024   -0.046221   -0.621820
  H      1.413274    0.076941   -1.700524
  H      2.193616   -0.288336   -0.034193
  H     -0.857319    0.219785   -0.515901
  H      0.858570   -0.001382    1.733546
    7
 TRAJECTORY GEOMETRY    -153.639601
  C      0.105734    0.051488   -0.007881
  O     -0.047037   -0.019313    1.354364
  C      1.299240   -0.047227   -0.626433
  H      1.399969    0.064478   -1.707934
  H      2.205112   -0.266959   -0.046154
  H     -0.852018    0.216994   -0.515207
  H      0.850493   -0.021050    1.744781
    7
 TRAJECTORY GEOMETRY    -153.640009
  C      0.110695    0.052490   -0.005065
  O     -0.051411   -0.018472    1.356230
  C      1.300591   -0.047899   -0.630978
  H      1.386105    0.052845   -1.715016
  H      2.216425   -0.247809   -0.059540
  H     -0.846704    0.213424   -0.514561
  H      0.841954   -0.042315    1.755594
    7
 TRAJECTORY GEOMETRY    -153.640321
  C      0.115666    0.052964   -0.002227
  O     -0.055797   -0.017303    1.358109
  C      1.302046   -0.048249   -0.635452
  H      1.371812    0.042436   -1.721655
  H      2.227526   -0.230810   -0.074205
  H     -0.841313    0.209479   -0.513971
  H      0.832812   -0.065050    1.765976
    7
 TRAJECTORY GEOMETRY    -153.640542
  C      0.120624    0.052869    0.000608
  O     -0.060175   -0.015812    1.360026
  C      1.303600   -0.048238   -0.639884
  H      1.357277    0.033240   -1.727902
  H      2.238319   -0.216181   -0.089880
  H     -0.835842    0.205295   -0.513425
  H      0.822993   -0.089014    1.775986
    7
 TRAJECTORY GEOMETRY    -153.640674
  C      0.125542    0.052187    0.003418
  O     -0.064477   -0.013992    1.361937
  C      1.305190   -0.047897   -0.644227
  H      1.342684    0.025490   -1.733700
  H      2.248742   -0.203751   -0.106260
  H     -0.830307    0.200960   -0.512931
  H      0.812389   -0.114238    1.785641
    7
 TRAJECTORY GEOMETRY    -153.640722
  C      0.130421    0.050789    0.006191
  O     -0.068722   -0.011835    1.363917
  C      1.306836   -0.047223   -0.648582
  H      1.328297    0.019834   -1.739076
  H      2.258711   -0.193816   -0.123270
  H     -0.824699    0.196881   -0.512437
  H      0.800879   -0.140104    1.795066
    7
 TRAJECTORY GEOMETRY    -153.640685
  C      0.134760    0.048701    0.008663
  O     -0.072388   -0.009158    1.365831
  C      1.308410   -0.046174   -0.652442
  H      1.315401    0.015063   -1.743644
  H      2.267630   -0.184412   -0.138740
  H     -0.819592    0.192761   -0.512080
  H      0.788509   -0.170841    1.803144
    7
 TRAJECTORY GEOMETRY    -153.640714
  C      0.132603    0.049758    0.007462
  O     -0.070563   -0.010520    1.364889
  C      1.307647   -0.046685   -0.650479
  H      1.321850    0.017482   -1.741347
  H      2.263235   -0.189086   -0.130970
  H     -0.822115    0.194829   -0.512247
  H      0.794829   -0.155496    1.799178
    7
 TRAJECTORY GEOMETRY    -153.640720
  C      0.131523    0.050285    0.006853
  O     -0.069641   -0.011204    1.364425
  C      1.307267   -0.046937   -0.649494
  H      1.325091    0.018652   -1.740184
  H      2.261008   -0.191406   -0.127074
  H     -0.823380    0.195883   -0.512329
  H      0.797881   -0.147824    1.797166
    7
 TRAJECTORY GEOMETRY    -153.640722
  C      0.130990    0.050547    0.006552
  O     -0.069182   -0.011548    1.364197
  C      1.307077   -0.047061   -0.649004
  H      1.326698    0.019262   -1.739599
  H      2.259895   -0.192582   -0.125144
  H     -0.824007    0.196414   -0.512367
  H      0.799377   -0.143949    1.796167
    7
 TRAJECTORY GEOMETRY    -153.640722
  C      0.130444    0.050802    0.006250
  O     -0.068707   -0.011889    1.363965
  C      1.306889   -0.047181   -0.648496
  H      1.328330    0.019881   -1.738992
  H      2.258776   -0.193723   -0.123180
  H     -0.824648    0.196939   -0.512408
  H      0.800858   -0.140164    1.795149
    7
 TRAJECTORY GEOMETRY    -153.640722
  C      0.131004    0.050547    0.006581
  O     -0.069179   -0.011565    1.364210
  C      1.307079   -0.047049   -0.649003
  H      1.326702    0.019301   -1.739597
  H      2.259901   -0.192573   -0.125149
  H     -0.823990    0.196407   -0.512357
  H      0.799383   -0.143900    1.796193
    7
 TRAJECTORY GEOMETRY    -153.640722
  C      0.130422    0.050802    0.006239
  O     -0.068679   -0.011896    1.363980
  C      1.306894   -0.047153   -0.648459
  H      1.328350    0.019718   -1.738967
  H      2.258776   -0.193610   -0.123110
  H     -0.824680    0.196971   -0.512381
  H      0.800904   -0.140364    1.795090
    7
 TRAJECTORY GEOMETRY    -153.640722
  C      0.131065    0.050549    0.006622
  O     -0.069218   -0.011594    1.364228
  C      1.307092   -0.047055   -0.649022
  H      1.326623    0.019600   -1.739592
  H      2.259940   -0.192742   -0.125257
  H     -0.823905    0.196376   -0.512353
  H      0.799374   -0.143472    1.796332
    7
 TRAJECTORY GEOMETRY    -153.640722
  C      0.130731    0.050673    0.006421
  O     -0.068936   -0.011742    1.364113
  C      1.307000   -0.047091   -0.648725
  H      1.327532    0.019594   -1.739270
  H      2.259351   -0.193116   -0.124130
  H     -0.824324    0.196661   -0.512353
  H      0.800135   -0.142079    1.795686
