# Supplementary material for: Constrained Structure Minimizations on Hyperspheres for Minimum Energy Path Following
Source: J Chem Inf Model. 2025 Apr 1;65(7):3488–501. doi: 10.1021/acs.jcim.4c02351 (PMC12004539; doi:10.1021/acs.jcim.4c02351)
Supplement: Supplementary file 1 — ci4c02351_si_001.zip [file ci4c02351_si_001.zip › data_availability/rxn12/outputs/TS/rxn12-TS.out]

 Executing /usr/local/deMon/6.2.4/object.mpi/deMon.6.2.4.mpi.

node05
node05
node05
node05
node05
node05
node05
node05
node05
node05
node05
node05
node05
node05
node05
node05
node05
node05
node05
node05
node05
node05
node05
node05
(node05:0,1,2,3,4,5,6,7,8,9,10,11,12,13,14,15,16,17,18,19,20,21,22,23)

real	0m9.301s
user	2m27.281s
sys	1m11.050s
4.2M	.
 ******************************************************************************
 ******************************************************************************
 ***                                                                        ***
 ***                              PROGRAM deMon2k                           ***
 ***                                                                        ***
 ***                        (VERSION 6.2.4, Sep. 2023)                      ***
 ***                                                                        ***
 ***     COPYRIGHT (C) BY THE INTERNATIONAL DEMON DEVELOPERS COMMUNITY      ***
 ***                                                                        ***
 ***  AUTHORS: A.M. Koster, G. Geudtner, A. Alvarez-Ibarra, M.C. Amirani,   ***
 ***           P. Calaminici, A.A.M. Carranza, M.E. Casida, J. Carmona-     ***
 ***           Espindola, J. Cuny, F.A. Delesma, R. Delgado-Venegas, V.D.   ***
 ***           Dominguez, R. Flores-Moreno, G.U. Gamboa, A. Goursot, T.     ***
 ***           Heine, K. Hermann, A. Ipatov, F. Janetzko, A. de la Lande,   ***
 ***           F. Louisnard, J. Martin del Campo, N. Pedroza Montero, L.G.  ***
 ***           M. Pettersson, D. Mejia-Rodriguez, J. Reveles, J. Vasquez-   ***
 ***           Perez, A. Vela, B. Zuniga-Gutierrez and D.R. Salahub         ***
 ***                                                                        ***
 ******************************************************************************
 ******************************************************************************
                                                                                

 FIRST TIMING           DATE: TUE FEB 13 13:47:02 2024  TOTAL TIME:       0.103
                                                                                

 INITIALIZATION                   STEP TIME:     0.034  TOTAL TIME:       0.139

 ******************************************************************************

 OPT TS-RNX11

 ******************************************************************************

 
 *** MOLECULAR SIMULATION DATA ***
 
 MOLECULAR CHARGE: 0
 NUMBER OF ATOMS: 7
 MOLECULAR SIMULATION TYPE: QM ONLY
 
 *** MOLECULAR QM DATA ***
 
 MULTIPLICITY: 1
 NUMBER OF QM ATOMS: 7
 NUMBER OF ELECTRONS: 24
 
 *** SCF OPTIONS ***
 
 SCF THEORY: RESTRICTED KOHN-SHAM (RKS)
 DIAGONALIZER: RS
 START GUESS: HUECKEL DENSITY
 SCF TOLERANCE: 0.100E-08
 SCF/SCP TOLERANCE WILL BE TIGHTEN
 POTENTIAL DENSITY: FITTED DENSITY
 NUMBER OF SCF ITERATIONS: 1000
 DIIS ACCELERATION: ON
 XC-POTENTIAL: PBE96 - PBE
 GRID TECHNIQUE: ADAPTIVE
 GRID PRUNING: ON
 GRID METHOD: DIRECT
 GRID GENERATING FUNCTION: SCF
 GRID TOLERANCE: 0.100E-04
 ATOMIC WEIGHT FUNCTION: BECKE SCREENED
 RADIAL QUADRATURE TYPE: GAUSS-CHEBYSHEV
 SCF METHODE: DIRECT & DOUBLE ASYMPTOTIC EXPANSION
 FREEZE AUXILIARY FUNCTIONS: OFF
 ANALYTICAL FIT SOLVER: DIAGONAL SVD
 SVD THRESHOLD: 0.100E-05
 SCF SCREENING: 0.417E-11
 SYMMETRY USE: NONE
 ROTATION OF THE ANGULAR GRIDS: ON
 SCF PRINTING UNTIL CYCLE 0
 SPHERICAL ORBITALS WILL BE USED
 
 *** GEOMETRY OPTIMIZATION OPTIONS ***
 
 NUMBER OF OPTIMIZATION STEPS: 200
 MAXIMUM OPTIMIZATION STEP: 0.300
 OPTMIZATION TOLERANCE: 0.100E-04
 COORDINATE SYSTEM: INTERNAL REDUNDANT
 TRANSITION STATE SEARCH
 FOLLOWING LOWEST MODE OF HESSIAN
 HESSIAN UPDATE: POWELL
 STEP TYPE: LEVENBERG-MARQUARDT
 THE START HESSIAN IS ANALYTICALLY CALCULATED
 NO WEIGHT DERIVATIVES WILL BE USED
 
 *** ACTIVATED INTERFACE PORTS ***
 
 FILE deMon.mol WILL BE WRITTEN
 
 
 *** GEOMETRY ***


 ORIGINAL INPUT ORIENTATION IN ANGSTROM

  NO.  ATOM        X              Y              Z        Z-ATOM   MASS

    1  C         0.060531      -0.526599       0.075783       6    12.011
    2  O         1.003947       0.360435      -0.096110       8    15.999
    3  C        -1.214301       0.091715       0.048622       6    12.011
    4  H        -0.060895       1.073916       0.084112       1     1.008
    5  H        -1.443941       0.543463      -0.932278       1     1.008
    6  H        -2.090945      -0.333593       0.551680       1     1.008
    7  H         0.342251      -1.578407       0.260264       1     1.008


 GENERATED Z-MATRIX IN ANGSTROM

  NO.  ATOM     NB    RAB     NC    THABC    ND    PHABCD  NCODE Z-ATOM   MASS

    1  C                                                            6    12.011
    2  O         1    1.3063                                        8    15.999
    3  C         1    1.4171    2  110.5417                  RAD    6    12.011
    4  H         3    1.0966    1  122.7621    2 -154.5796   RAD    1     1.008
    5  H         3    1.1041    1  112.4987    2   64.0329   RAD    1     1.008
    6  H         1    1.1044    2  118.9773    3 -177.1955   RAD    1     1.008
    7  H         2    1.2944    1   76.2222    3   10.4707   RAD    1     1.008


 GENERATED Z-MATRIX ORIENTATION IN ANGSTROM

  NO.  ATOM        X            Y            Z      Z-ATOM   MASS   TYPE OPTXYZ

    1  C         0.000000     0.000000     0.000000     6    12.011  QM       
    2  O         0.000000     0.000000     1.306296     8    15.999  QM       
    3  C         1.327021     0.000000    -0.497255     6    12.011  QM       
    4  H         1.590460     0.395830    -1.485373     1     1.008  QM       
    5  H         1.879362    -0.917062    -0.227271     1     1.008  QM       
    6  H        -0.964985     0.047271    -0.535040     1     1.008  QM       
    7  H         1.236204     0.228463     0.998031     1     1.008  QM       


 
 
 *** ERI STATISTIC ***
 
 Est. Integrated ERIs: 814373
 Est. Asymptotic ERIS: 0
                                                                                

 INPUT                            STEP TIME:     0.062  TOTAL TIME:       0.202
 
 *** THE GENERATED Z-MATRIX ORIENTATION IS USED ***
 
 POINT GROUP: C1
 
 GROUP ORDER: 1


 STANDARD ORIENTATION IN ANGSTROM

  NO.  ATOM        X              Y              Z        Z-ATOM   MASS   TYPE

    1  C         0.021426      -0.542829      -0.036609       6    12.011  QM
    2  O         1.064776       0.241538       0.014381       8    15.999  QM
    3  C        -1.174133       0.214803       0.033254       6    12.011  QM
    4  H        -2.118157      -0.199400       0.407037       1     1.008  QM
    5  H        -1.299360       0.887350      -0.833333       1     1.008  QM
    6  H         0.175105      -1.635800      -0.075285       1     1.008  QM
    7  H         0.076935       1.022724       0.313284       1     1.008  QM
                                                                                

 SYMMETRY ANALYSIS                STEP TIME:     0.000  TOTAL TIME:       0.205
 
 NUMBER OF TB ORBITALS: 19
                                                                                

 START GUESS                      STEP TIME:     1.830  TOTAL TIME:       2.036
 
 
 GENERAL BASIS SET: (DZVP-GGA)
 
 NUMBER OF SHELLS: 30
 NUMBER OF ORBITALS: 65
 NUMBER OF PRIMITIVE GAUSSIAN EXPONENTS: 69
 
 
 GENERAL AUXIS SET: (GEN-A2*)
 
 NUMBER OF AUXILIARY FUNCTION SETS: 37
 NUMBER OF AUXILIARY FUNCTION SHELLS: 89
 NUMBER OF AUXILIARY FUNCTION: 367
 
 
 
 *** WARNING IN INVCDERI ***
 
 *** 8 COULOMB EIGENVALUES ARE QUENCHED ***
                                                                                

 MPI AUXILIARY FUNCTION FIT       STEP TIME:     0.042  TOTAL TIME:       2.084  
                                                                                

 CORE INTEGRALS                   STEP TIME:     0.050  TOTAL TIME:       2.087
                                                                                

 NULLSPACE                        STEP TIME:     0.004  TOTAL TIME:       2.097
                                                                                

 ADAPTIVE GRID GENERATION         STEP TIME:     0.087  TOTAL TIME:       2.205

 CYCLE:    1    EUPPER =     -203.598829110289    CDMIX =        0.300000000000
 CYCLE:    1    ELOWER =     -344.209234909554    SHIFT =        0.000000000000
 CYCLE:    1    EXC    =      -20.352040198206    ERCDC =       14.038906663469
 CYCLE:    1    ETOTAL =     -223.950869308495    ERROR =      140.610405799265

 CYCLE:    2    EUPPER =     -202.785159818562    CDMIX =        0.300000000000
 CYCLE:    2    ELOWER =     -204.136598874101    SHIFT =        0.000000000000
 CYCLE:    2    EXC    =      -20.469303390488    ERCDC =        1.253122263064
 CYCLE:    2    ETOTAL =     -223.254463209050    ERROR =        1.351439055539

 CYCLE:    3    EUPPER =     -203.340176827774    CDMIX =        0.300000000000
 CYCLE:    3    ELOWER =     -203.542942887898    SHIFT =        0.000000000000
 CYCLE:    3    EXC    =      -20.620615574270    ERCDC =        0.493447384464
 CYCLE:    3    ETOTAL =     -223.960792402045    ERROR =        0.202766060124

 CYCLE:    4    EUPPER =     -203.698078686314    CDMIX =        0.300000000000
 CYCLE:    4    ELOWER =     -203.732456204983    SHIFT =        0.000000000000
 CYCLE:    4    EXC    =      -20.652321934525    ERCDC =        0.129222283477
 CYCLE:    4    ETOTAL =     -224.350400620839    ERROR =        0.034377518669

 CYCLE:    5    EUPPER =     -203.683817671047    CDMIX =        0.300000000000
 CYCLE:    5    ELOWER =     -203.693536419960    SHIFT =        0.000000000000
 CYCLE:    5    EXC    =      -20.683118573880    ERCDC =        0.064625403466
 CYCLE:    5    ETOTAL =     -224.366936244927    ERROR =        0.009718748913

 CYCLE:    6    EUPPER =     -203.720023563036    CDMIX =        0.300000000000
 CYCLE:    6    ELOWER =     -203.723308368075    SHIFT =        0.000000000000
 CYCLE:    6    EXC    =      -20.694833539771    ERCDC =        0.032316413091
 CYCLE:    6    ETOTAL =     -224.414857102807    ERROR =        0.003284805040

 CYCLE:    7    EUPPER =     -203.717903401940    CDMIX =        0.300000000000
 CYCLE:    7    ELOWER =     -203.719169081889    SHIFT =        0.000000000000
 CYCLE:    7    EXC    =      -20.727081744298    EDIIS =        0.019699935498
 CYCLE:    7    ETOTAL =     -224.444985146238    ERROR =        0.001265679949

 CYCLE:    8    EUPPER =     -203.748089633696    CDMIX =        0.200000000000
 CYCLE:    8    ELOWER =     -203.751137954055    SHIFT =        0.000000000000
 CYCLE:    8    EXC    =      -20.716319906591    EDIIS =        0.060085076819
 CYCLE:    8    ETOTAL =     -224.464409540287    ERROR =        0.003048320359

 CYCLE:    9    EUPPER =     -203.724959550800    CDMIX =        0.200000000000
 CYCLE:    9    ELOWER =     -203.724972416134    SHIFT =        0.000000000000
 CYCLE:    9    EXC    =      -20.717573412048    EDIIS =        0.002977099611
 CYCLE:    9    ETOTAL =     -224.442532962847    ERROR =        0.000012865335

 CYCLE:   10    EUPPER =     -203.727084877554    CDMIX =        0.200000000000
 CYCLE:   10    ELOWER =     -203.727085811007    SHIFT =        0.000000000000
 CYCLE:   10    EXC    =      -20.717214332019    EDIIS =        0.000856976173
 CYCLE:   10    ETOTAL =     -224.444299209574    ERROR =        0.000000933453

 CYCLE:   11    EUPPER =     -203.726307630790    CDMIX =        0.200000000000
 CYCLE:   11    ELOWER =     -203.726307784539    SHIFT =        0.000000000000
 CYCLE:   11    EXC    =      -20.717291714969    EDIIS =        0.000332252854
 CYCLE:   11    ETOTAL =     -224.443599345759    ERROR =        0.000000153750

 CYCLE:   12    EUPPER =     -203.726437024763    CDMIX =        0.200000000000
 CYCLE:   12    ELOWER =     -203.726437042356    SHIFT =        0.000000000000
 CYCLE:   12    EXC    =      -20.717324022587    EDIIS =        0.000137183577
 CYCLE:   12    ETOTAL =     -224.443761047349    ERROR =        0.000000017593

 CYCLE:   13    EUPPER =     -203.726483611602    CDMIX =        0.200000000000
 CYCLE:   13    ELOWER =     -203.726483614056    SHIFT =        0.000000000000
 CYCLE:   13    EXC    =      -20.717313660080    EDIIS =        0.000037490072
 CYCLE:   13    ETOTAL =     -224.443797271682    ERROR =        0.000000002454

 CYCLE:   14    EUPPER =     -203.726502941830    CDMIX =        0.133333333333
 CYCLE:   14    ELOWER =     -203.726502952605    SHIFT =        0.000000000000
 CYCLE:   14    EXC    =      -20.717299866821    EDIIS =        0.000103569862
 CYCLE:   14    ETOTAL =     -224.443802808651    ERROR =        0.000000010775

 CYCLE:   15    EUPPER =     -203.726451009697    CDMIX =        0.133333333333
 CYCLE:   15    ELOWER =     -203.726451010728    SHIFT =        0.000000000000
 CYCLE:   15    EXC    =      -20.717311213687    EDIIS =        0.000030872445
 CYCLE:   15    ETOTAL =     -224.443762223384    ERROR =        0.000000001031

 CYCLE:   16    EUPPER =     -203.726471863834    CDMIX =        0.100000000000
 CYCLE:   16    ELOWER =     -203.726471865021    SHIFT =        0.000000000000
 CYCLE:   16    EXC    =      -20.717314908655    EDIIS =        0.000033608114
 CYCLE:   16    ETOTAL =     -224.443786772489    ERROR =        0.000000001187

 CYCLE:   17    EUPPER =     -203.726478820205    CDMIX =        0.100000000000
 CYCLE:   17    ELOWER =     -203.726478820507    SHIFT =        0.000000000000
 CYCLE:   17    EXC    =      -20.717309214748    EDIIS =        0.000016743610
 CYCLE:   17    ETOTAL =     -224.443788034954    ERROR =        0.000000000302

 CYCLE:   18    EUPPER =     -203.726473430394    CDMIX =        0.100000000000
 CYCLE:   18    ELOWER =     -203.726473430639    SHIFT =        0.000000000000
 CYCLE:   18    EXC    =      -20.717304102121    EDIIS =        0.000015080790
 CYCLE:   18    ETOTAL =     -224.443777532515    ERROR =        0.000000000246

 CYCLE:   19    EUPPER =     -203.726456647178    CDMIX =        0.100000000000
 CYCLE:   19    ELOWER =     -203.726456647725    SHIFT =        0.000000000000
 CYCLE:   19    EXC    =      -20.717310776676    EDIIS =        0.000026260951
 CYCLE:   19    ETOTAL =     -224.443767423854    ERROR =        0.000000000548

 CYCLE:   20    EUPPER =     -203.726471795859    CDMIX =        0.100000000000
 CYCLE:   20    ELOWER =     -203.726471795940    SHIFT =        0.000000000000
 CYCLE:   20    EXC    =      -20.717310335310    EDIIS =        0.000008213852
 CYCLE:   20    ETOTAL =     -224.443782131169    ERROR =        0.000000000081

 CYCLE:   21    EUPPER =     -203.726475599373    CDMIX =        0.100000000000
 CYCLE:   21    ELOWER =     -203.726475599919    SHIFT =        0.000000000000
 CYCLE:   21    EXC    =      -20.717309486092    EDIIS =        0.000019132536
 CYCLE:   21    ETOTAL =     -224.443785085466    ERROR =        0.000000000546

 CYCLE:   22    EUPPER =     -203.726470056452    CDMIX =        0.100000000000
 CYCLE:   22    ELOWER =     -203.726470056453    SHIFT =        0.000000000000
 CYCLE:   22    EXC    =      -20.717309536597    EDIIS =        0.000000650441
 CYCLE:   22    ETOTAL =     -224.443779593049    ERROR =        0.000000000000

 CYCLE:   23    EUPPER =     -203.726470250324    CDMIX =        0.100000000000
 CYCLE:   23    ELOWER =     -203.726470250325    SHIFT =        0.000000000000
 CYCLE:   23    EXC    =      -20.717309358365    ERCDC =        0.000000717930
 CYCLE:   23    ETOTAL =     -224.443779608689    ERROR =        0.000000000001
 
 *** SCF CONVERGED ***
 
 
 RANDOMIZED SCF GRID GENERATED IN 23 CYCLES
 

 ELECTRONIC CORE ENERGY      =       -348.364124321
 ELECTRONIC COULOMB ENERGY   =        144.637694192
 ELECTRONIC HARTREE ENERGY   =       -203.726430128

 EXCHANGE ENERGY             =        -19.933977138
 CORRELATION ENERGY          =         -0.783379460
 EXCHANGE-CORRELATION ENERGY =        -20.717356598

 ELECTRONIC SCF ENERGY       =       -224.443786726
 NUCLEAR-REPULSION ENERGY    =         70.884381957
 TOTAL SCF ENERGY            =       -153.559404769
                                                                                

 SCF ITERATION                    STEP TIME:     1.593  TOTAL TIME:       3.940
 
 
 
 ***************************************
 *** MOLECULAR GEOMETRY OPTIMIZATION ***
 ***************************************
 
 NUMBER OF REDUNDANT VARIABLES: 20
 NUMBER OF PRIMITIVE COORDINATES: 20
 
 *** ACTIVE DEGREES OF FREEDOM: 15 ***
                                                                                

 I/O MPGMAS INTERCOMM             STEP TIME:     0.009  TOTAL TIME:       4.665
                                                                                

 I/O GRK INTERCOMM                STEP TIME:     0.012  TOTAL TIME:       4.978
 
 *** LINEAR RESPONSE LOOP ***
 
 ATOM:    1
 
 
 ATOM:    2
 
 
 ATOM:    3
 
 
 ATOM:    4
 
 
 ATOM:    5
 
 
 ATOM:    6
 
 
 ATOM:    7
 
 
 THE START HESSIAN WAS CALCULATED
 
 
 *** ENTERING OPTIMIZATION CYCLE: 1 ***
 
 
 RMSQ FORCE :   0.0040902  MAXIMUM :   0.0000100  CONVERGED : NO
 MAX FORCE  :   0.0141747  MAXIMUM :   0.0000150  CONVERGED : NO
 
 
 
 Z-MATRIX VARIABLES OF OPTIMIZATION CYCLE 1 IN ANGSTROM
 
 R1              1.301254
 R2              1.421095
 R3              1.097755
 R4              1.103708
 R5              1.104952
 R6              1.312943
 A1            110.585935
 A2            122.494026
 A3            112.139001
 A4            118.939882
 A5             75.943256
 D1           -154.490997
 D2             65.457673
 D3           -177.565780
 D4             10.215984


 COORDINATES OF OPTIMIZATION STEP 1 IN ANGSTROM

  NO.  ATOM        X              Y              Z        Z-ATOM   MASS   TYPE

    1  C         0.000000       0.000000       0.000000       6    12.011  QM
    2  O         0.000000       0.000000       1.301254       8    15.999  QM
    3  C         1.330352       0.000000      -0.499674       6    12.011  QM
    4  H         1.588601       0.398741      -1.489310       1     1.008  QM
    5  H         1.869039      -0.929971      -0.248395       1     1.008  QM
    6  H        -0.966101       0.041070      -0.534677       1     1.008  QM
    7  H         1.253436       0.225890       0.982363       1     1.008  QM


 
 NEW SCF-ENERGY CALCULATED IN 27 CYCLES
 

 TOTAL ENERGY    =       -153.559218275
                                                                                

 OPTIMIZATION CYCLE               STEP TIME:     3.980  TOTAL TIME:       7.927
 
 *** ENTERING OPTIMIZATION CYCLE: 2 ***
 
 
 RMSQ FORCE :   0.0000437  MAXIMUM :   0.0000100  CONVERGED : NO
 MAX FORCE  :   0.0001089  MAXIMUM :   0.0000150  CONVERGED : NO
 RMSQ DR    :   0.0150711  MAXIMUM :   0.0000400  CONVERGED : NO
 MAX DR     :   0.0427778  MAXIMUM :   0.0000600  CONVERGED : NO
 
 
 
 Z-MATRIX VARIABLES OF OPTIMIZATION CYCLE 2 IN ANGSTROM
 
 R1              1.301388
 R2              1.421057
 R3              1.097741
 R4              1.103698
 R5              1.104949
 R6              1.312981
 A1            110.582952
 A2            122.515582
 A3            112.165611
 A4            118.955299
 A5             75.925346
 D1           -154.468686
 D2             65.370928
 D3           -177.572349
 D4             10.261423
 
 *** SCFTOL TIGHTEN TO 0.750E-09 ***


 COORDINATES OF OPTIMIZATION STEP 2 IN ANGSTROM

  NO.  ATOM        X              Y              Z        Z-ATOM   MASS   TYPE

    1  C         0.000000       0.000000       0.000000       6    12.011  QM
    2  O         0.000000       0.000000       1.301388       8    15.999  QM
    3  C         1.330343       0.000000      -0.499591       6    12.011  QM
    4  H         1.589092       0.398965      -1.488990       1     1.008  QM
    5  H         1.869924      -0.929143      -0.247212       1     1.008  QM
    6  H        -0.965960       0.040953      -0.534936       1     1.008  QM
    7  H         1.253194       0.226872       0.982090       1     1.008  QM


 
 NEW SCF-ENERGY CALCULATED IN 18 CYCLES
 

 TOTAL ENERGY    =       -153.559218287
                                                                                

 OPTIMIZATION CYCLE               STEP TIME:     0.775  TOTAL TIME:       8.702
 
 *** ENTERING OPTIMIZATION CYCLE: 3 ***
 
 
 *** CONVERGED BY GRADIENT AND ENERGY CRITERIA ***
 *** AFTER 2 OPTIMIZATION CYCLES ***
 
 
 RMSQ FORCE :   0.0000030  MAXIMUM :   0.0000100  CONVERGED :YES
 MAX FORCE  :   0.0000069  MAXIMUM :   0.0000150  CONVERGED :YES
 RMSQ DR    :   0.0006579  MAXIMUM :   0.0000400  CONVERGED : NO
 MAX DR     :   0.0012624  MAXIMUM :   0.0000600  CONVERGED : NO
 
 
 *** THE GEOMETRY IS OPTIMIZED ***
 
 
 *** SCFTOL TIGHTEN TO 0.100E-09 ***
 
 *** OPTIMIZED Z-MATRIX VARIABLES IN ANGSTROM ***
 
 R1              1.301388
 R2              1.421057
 R3              1.097741
 R4              1.103698
 R5              1.104949
 R6              1.312981
 A1            110.582952
 A2            122.515582
 A3            112.165611
 A4            118.955299
 A5             75.925346
 D1           -154.468686
 D2             65.370928
 D3           -177.572349
 D4             10.261423


 FINAL INPUT ORIENTATION IN ANGSTROM

  NO.  ATOM        X              Y              Z        Z-ATOM   MASS   TYPE

    1  C         0.000000       0.000000       0.000000       6    12.011  QM
    2  O         0.000000       0.000000       1.301388       8    15.999  QM
    3  C         1.330343       0.000000      -0.499591       6    12.011  QM
    4  H         1.589092       0.398965      -1.488990       1     1.008  QM
    5  H         1.869924      -0.929143      -0.247212       1     1.008  QM
    6  H        -0.965960       0.040953      -0.534936       1     1.008  QM
    7  H         1.253194       0.226872       0.982090       1     1.008  QM


 
 *** THE GENERATED Z-MATRIX ORIENTATION IS USED ***
 
 POINT GROUP: C1
 
 GROUP ORDER: 1


 STANDARD ORIENTATION IN ANGSTROM

  NO.  ATOM        X              Y              Z        Z-ATOM   MASS   TYPE

    1  C         0.026321      -0.541654      -0.035413       6    12.011  QM
    2  O         1.063405       0.242952       0.014209       8    15.999  QM
    3  C        -1.175369       0.213712       0.033632       6    12.011  QM
    4  H        -2.116271      -0.207538       0.410838       1     1.008  QM
    5  H        -1.309124       0.864843      -0.847441       1     1.008  QM
    6  H         0.183889      -1.634444      -0.078943       1     1.008  QM
    7  H         0.054179       1.028547       0.311229       1     1.008  QM


 ELECTRONIC CORE ENERGY      =       -348.368261317
 ELECTRONIC COULOMB ENERGY   =        144.639680303
 ELECTRONIC HARTREE ENERGY   =       -203.728581014

 EXCHANGE ENERGY             =        -19.933464926
 CORRELATION ENERGY          =         -0.783327128
 EXCHANGE-CORRELATION ENERGY =        -20.716792054

 ELECTRONIC SCF ENERGY       =       -224.445373068
 NUCLEAR-REPULSION ENERGY    =         70.886154781
 TOTAL SCF ENERGY            =       -153.559218287
                                                                                

 OPTIMIZATION CYCLE               CUM. TIME:     5.076  TOTAL TIME:       9.023
 
 TIMING STATISTICS (SECONDS)
 

 TIMER ENTRY                    NUMBER OF CALLS   CUMUL. CPU TIME   CONTRIBUT.

 INITIALIZATION                              1             0.034         0.4 %
 INPUT                                       1             0.062         0.7 %
 MATRIX MULTIPLICATION                     617             0.013         0.1 %
 DIAGONALIZATION                            61             0.006         0.1 %
 SYMMETRY ANALYSIS                           5             0.000         0.0 %
 START GUESS                                 1             1.830        20.3 %
 CORE INTEGRALS                              4             0.189         2.1 %
 ORTHOGONALIZATION MATRIX                    4             0.014         0.2 %
 MPI DIAGONALIZATION                       109             0.274         3.0 %
                         ON NODE             1             0.282
                         ON NODE             2             0.278
                         ON NODE             3             0.279
                         ON NODE             4             0.279
                         ON NODE             5             0.281
                         ON NODE             6             0.279
                         ON NODE             7             0.284
                         ON NODE             8             0.281
                         ON NODE             9             0.276
                         ON NODE            10             0.278
                         ON NODE            11             0.277
                         ON NODE            12             0.285
                         ON NODE            13             0.282
                         ON NODE            14             0.278
                         ON NODE            15             0.284
                         ON NODE            16             0.285
                         ON NODE            17             0.279
                         ON NODE            18             0.276
                         ON NODE            19             0.278
                         ON NODE            20             0.279
                         ON NODE            21             0.277
                         ON NODE            22             0.284
                         ON NODE            23             0.278
           AVERAGE PER PROCESSOR                           0.280
 MPI AUXILIARY FUNCTION FIT                203             0.772         8.6 %
                         ON NODE             1             0.735
                         ON NODE             2             0.769
                         ON NODE             3             0.739
                         ON NODE             4             0.724
                         ON NODE             5             0.758
                         ON NODE             6             0.720
                         ON NODE             7             0.766
                         ON NODE             8             0.827
                         ON NODE             9             0.771
                         ON NODE            10             0.768
                         ON NODE            11             0.782
                         ON NODE            12             0.769
                         ON NODE            13             0.768
                         ON NODE            14             0.759
                         ON NODE            15             0.760
                         ON NODE            16             0.779
                         ON NODE            17             0.768
                         ON NODE            18             0.778
                         ON NODE            19             0.779
                         ON NODE            20             0.780
                         ON NODE            21             0.784
                         ON NODE            22             0.777
                         ON NODE            23             0.774
           AVERAGE PER PROCESSOR                           0.767
 MPI CORE HAMILTONIAN                        4             0.011         0.1 %
                         ON NODE             1             0.011
                         ON NODE             2             0.011
                         ON NODE             3             0.011
                         ON NODE             4             0.010
                         ON NODE             5             0.010
                         ON NODE             6             0.010
                         ON NODE             7             0.011
                         ON NODE             8             0.009
                         ON NODE             9             0.010
                         ON NODE            10             0.010
                         ON NODE            11             0.009
                         ON NODE            12             0.011
                         ON NODE            13             0.009
                         ON NODE            14             0.008
                         ON NODE            15             0.010
                         ON NODE            16             0.009
                         ON NODE            17             0.010
                         ON NODE            18             0.010
                         ON NODE            19             0.008
                         ON NODE            20             0.009
                         ON NODE            21             0.009
                         ON NODE            22             0.008
                         ON NODE            23             0.010
           AVERAGE PER PROCESSOR                           0.010
 SCF ITERATION                               4             3.383        37.5 %
 NULLSPACE                                   1             0.004         0.0 %
 MPI NEAR J CALCULATION                    106             0.248         2.7 %
                         ON NODE             1             0.166
                         ON NODE             2             0.224
                         ON NODE             3             0.227
                         ON NODE             4             0.217
                         ON NODE             5             0.221
                         ON NODE             6             0.222
                         ON NODE             7             0.227
                         ON NODE             8             0.221
                         ON NODE             9             0.222
                         ON NODE            10             0.222
                         ON NODE            11             0.227
                         ON NODE            12             0.228
                         ON NODE            13             0.223
                         ON NODE            14             0.223
                         ON NODE            15             0.216
                         ON NODE            16             0.225
                         ON NODE            17             0.221
                         ON NODE            18             0.220
                         ON NODE            19             0.224
                         ON NODE            20             0.222
                         ON NODE            21             0.221
                         ON NODE            22             0.221
                         ON NODE            23             0.224
           AVERAGE PER PROCESSOR                           0.221
 MPI FAR J CALCULATION                     106             0.064         0.7 %
                         ON NODE             1             0.153
                         ON NODE             2             0.102
                         ON NODE             3             0.107
                         ON NODE             4             0.104
                         ON NODE             5             0.100
                         ON NODE             6             0.092
                         ON NODE             7             0.093
                         ON NODE             8             0.092
                         ON NODE             9             0.108
                         ON NODE            10             0.107
                         ON NODE            11             0.095
                         ON NODE            12             0.106
                         ON NODE            13             0.106
                         ON NODE            14             0.105
                         ON NODE            15             0.108
                         ON NODE            16             0.109
                         ON NODE            17             0.110
                         ON NODE            18             0.110
                         ON NODE            19             0.110
                         ON NODE            20             0.107
                         ON NODE            21             0.106
                         ON NODE            22             0.107
                         ON NODE            23             0.107
           AVERAGE PER PROCESSOR                           0.104
 GRID INITIALIZATION                         2             0.004         0.0 %
 ADAPTIVE GRID GENERATION                    2             0.228         2.5 %
 MPI XC POTENTIAL                           99             0.902        10.0 %
                         ON NODE             1             0.863
                         ON NODE             2             0.861
                         ON NODE             3             0.863
                         ON NODE             4             0.862
                         ON NODE             5             0.865
                         ON NODE             6             0.861
                         ON NODE             7             0.864
                         ON NODE             8             0.831
                         ON NODE             9             0.866
                         ON NODE            10             0.861
                         ON NODE            11             0.860
                         ON NODE            12             0.892
                         ON NODE            13             0.888
                         ON NODE            14             0.850
                         ON NODE            15             0.857
                         ON NODE            16             0.870
                         ON NODE            17             0.878
                         ON NODE            18             0.862
                         ON NODE            19             0.873
                         ON NODE            20             0.897
                         ON NODE            21             0.893
                         ON NODE            22             0.866
                         ON NODE            23             0.873
           AVERAGE PER PROCESSOR                           0.869
 MPI NEAR ERI CALCULATION                  113             0.295         3.3 %
                         ON NODE             1             0.228
                         ON NODE             2             0.250
                         ON NODE             3             0.245
                         ON NODE             4             0.247
                         ON NODE             5             0.250
                         ON NODE             6             0.245
                         ON NODE             7             0.245
                         ON NODE             8             0.250
                         ON NODE             9             0.246
                         ON NODE            10             0.196
                         ON NODE            11             0.251
                         ON NODE            12             0.247
                         ON NODE            13             0.247
                         ON NODE            14             0.248
                         ON NODE            15             0.248
                         ON NODE            16             0.247
                         ON NODE            17             0.234
                         ON NODE            18             0.247
                         ON NODE            19             0.248
                         ON NODE            20             0.247
                         ON NODE            21             0.249
                         ON NODE            22             0.247
                         ON NODE            23             0.243
           AVERAGE PER PROCESSOR                           0.246
 MPI FAR ERI CALCULATION                   113             0.046         0.5 %
                         ON NODE             1             0.070
                         ON NODE             2             0.045
                         ON NODE             3             0.052
                         ON NODE             4             0.046
                         ON NODE             5             0.043
                         ON NODE             6             0.047
                         ON NODE             7             0.046
                         ON NODE             8             0.048
                         ON NODE             9             0.046
                         ON NODE            10             0.097
                         ON NODE            11             0.044
                         ON NODE            12             0.042
                         ON NODE            13             0.044
                         ON NODE            14             0.027
                         ON NODE            15             0.048
                         ON NODE            16             0.052
                         ON NODE            17             0.042
                         ON NODE            18             0.049
                         ON NODE            19             0.057
                         ON NODE            20             0.034
                         ON NODE            21             0.045
                         ON NODE            22             0.046
                         ON NODE            23             0.047
           AVERAGE PER PROCESSOR                           0.048
 MPI MATRIX MULTIPLICATION                 378             0.258         2.9 %
                         ON NODE             1             0.260
                         ON NODE             2             0.263
                         ON NODE             3             0.265
                         ON NODE             4             0.256
                         ON NODE             5             0.261
                         ON NODE             6             0.262
                         ON NODE             7             0.258
                         ON NODE             8             0.257
                         ON NODE             9             0.272
                         ON NODE            10             0.265
                         ON NODE            11             0.266
                         ON NODE            12             0.258
                         ON NODE            13             0.256
                         ON NODE            14             0.261
                         ON NODE            15             0.251
                         ON NODE            16             0.256
                         ON NODE            17             0.264
                         ON NODE            18             0.266
                         ON NODE            19             0.262
                         ON NODE            20             0.260
                         ON NODE            21             0.267
                         ON NODE            22             0.256
                         ON NODE            23             0.261
           AVERAGE PER PROCESSOR                           0.261
 OPTIMIZATION CYCLE                          3             5.076        56.2 %
 PRIMITIVES                                  4             0.003         0.0 %
 ENERGY GRADIENTS                            3             0.127         1.4 %
 MPI XC ENERGY GRADIENTS                     3             0.058         0.6 %
                         ON NODE             1             0.060
                         ON NODE             2             0.059
                         ON NODE             3             0.058
                         ON NODE             4             0.058
                         ON NODE             5             0.059
                         ON NODE             6             0.059
                         ON NODE             7             0.059
                         ON NODE             8             0.059
                         ON NODE             9             0.058
                         ON NODE            10             0.059
                         ON NODE            11             0.059
                         ON NODE            12             0.058
                         ON NODE            13             0.059
                         ON NODE            14             0.059
                         ON NODE            15             0.060
                         ON NODE            16             0.058
                         ON NODE            17             0.058
                         ON NODE            18             0.059
                         ON NODE            19             0.060
                         ON NODE            20             0.060
                         ON NODE            21             0.060
                         ON NODE            22             0.061
                         ON NODE            23             0.059
           AVERAGE PER PROCESSOR                           0.059
 MPI NEAR ERI GRADIENTS                     10             0.079         0.9 %
                         ON NODE             1             0.079
                         ON NODE             2             0.078
                         ON NODE             3             0.074
                         ON NODE             4             0.079
                         ON NODE             5             0.078
                         ON NODE             6             0.077
                         ON NODE             7             0.078
                         ON NODE             8             0.080
                         ON NODE             9             0.077
                         ON NODE            10             0.078
                         ON NODE            11             0.078
                         ON NODE            12             0.077
                         ON NODE            13             0.079
                         ON NODE            14             0.078
                         ON NODE            15             0.078
                         ON NODE            16             0.079
                         ON NODE            17             0.078
                         ON NODE            18             0.075
                         ON NODE            19             0.080
                         ON NODE            20             0.078
                         ON NODE            21             0.079
                         ON NODE            22             0.079
                         ON NODE            23             0.079
           AVERAGE PER PROCESSOR                           0.078
 MPI FAR ERI GRADIENTS                      10             0.011         0.1 %
                         ON NODE             1             0.011
                         ON NODE             2             0.010
                         ON NODE             3             0.013
                         ON NODE             4             0.010
                         ON NODE             5             0.011
                         ON NODE             6             0.011
                         ON NODE             7             0.010
                         ON NODE             8             0.010
                         ON NODE             9             0.011
                         ON NODE            10             0.012
                         ON NODE            11             0.011
                         ON NODE            12             0.011
                         ON NODE            13             0.011
                         ON NODE            14             0.010
                         ON NODE            15             0.013
                         ON NODE            16             0.011
                         ON NODE            17             0.010
                         ON NODE            18             0.010
                         ON NODE            19             0.011
                         ON NODE            20             0.012
                         ON NODE            21             0.010
                         ON NODE            22             0.012
                         ON NODE            23             0.010
           AVERAGE PER PROCESSOR                           0.011
 MPI CORE HAMILTONIAN GRADIENTS             10             0.066         0.7 %
                         ON NODE             1             0.065
                         ON NODE             2             0.065
                         ON NODE             3             0.066
                         ON NODE             4             0.065
                         ON NODE             5             0.065
                         ON NODE             6             0.067
                         ON NODE             7             0.066
                         ON NODE             8             0.064
                         ON NODE             9             0.063
                         ON NODE            10             0.059
                         ON NODE            11             0.066
                         ON NODE            12             0.065
                         ON NODE            13             0.064
                         ON NODE            14             0.070
                         ON NODE            15             0.069
                         ON NODE            16             0.063
                         ON NODE            17             0.061
                         ON NODE            18             0.068
                         ON NODE            19             0.064
                         ON NODE            20             0.065
                         ON NODE            21             0.064
                         ON NODE            22             0.065
                         ON NODE            23             0.067
           AVERAGE PER PROCESSOR                           0.065
 FORCE CONSTANTS                             1             2.824        31.3 %
 MPI FXC KERNEL                              1             0.275         3.0 %
                         ON NODE             1             0.274
                         ON NODE             2             0.274
                         ON NODE             3             0.275
                         ON NODE             4             0.274
                         ON NODE             5             0.275
                         ON NODE             6             0.274
                         ON NODE             7             0.274
                         ON NODE             8             0.275
                         ON NODE             9             0.275
                         ON NODE            10             0.275
                         ON NODE            11             0.274
                         ON NODE            12             0.275
                         ON NODE            13             0.275
                         ON NODE            14             0.274
                         ON NODE            15             0.275
                         ON NODE            16             0.275
                         ON NODE            17             0.275
                         ON NODE            18             0.275
                         ON NODE            19             0.274
                         ON NODE            20             0.274
                         ON NODE            21             0.275
                         ON NODE            22             0.275
                         ON NODE            23             0.275
           AVERAGE PER PROCESSOR                           0.275
 MPI COULOMB MATRIX                          1             0.245         2.7 %
                         ON NODE             1             0.245
                         ON NODE             2             0.244
                         ON NODE             3             0.246
                         ON NODE             4             0.245
                         ON NODE             5             0.245
                         ON NODE             6             0.245
                         ON NODE             7             0.246
                         ON NODE             8             0.246
                         ON NODE             9             0.245
                         ON NODE            10             0.246
                         ON NODE            11             0.245
                         ON NODE            12             0.245
                         ON NODE            13             0.246
                         ON NODE            14             0.245
                         ON NODE            15             0.245
                         ON NODE            16             0.245
                         ON NODE            17             0.244
                         ON NODE            18             0.246
                         ON NODE            19             0.244
                         ON NODE            20             0.246
                         ON NODE            21             0.246
                         ON NODE            22             0.245
                         ON NODE            23             0.245
           AVERAGE PER PROCESSOR                           0.245
 I/O MPGMAS INTERCOMM                        1             0.009         0.1 %
 SKELETON HESSIAN MATRIX                     1             0.106         1.2 %
 MPI NEAR ERI HESSIAN                        1             0.042         0.5 %
                         ON NODE             1             0.043
                         ON NODE             2             0.042
                         ON NODE             3             0.042
                         ON NODE             4             0.042
                         ON NODE             5             0.042
                         ON NODE             6             0.042
                         ON NODE             7             0.042
                         ON NODE             8             0.042
                         ON NODE             9             0.042
                         ON NODE            10             0.042
                         ON NODE            11             0.042
                         ON NODE            12             0.042
                         ON NODE            13             0.042
                         ON NODE            14             0.043
                         ON NODE            15             0.043
                         ON NODE            16             0.042
                         ON NODE            17             0.043
                         ON NODE            18             0.042
                         ON NODE            19             0.042
                         ON NODE            20             0.042
                         ON NODE            21             0.043
                         ON NODE            22             0.042
                         ON NODE            23             0.042
           AVERAGE PER PROCESSOR                           0.042
 MPI FAR ERI HESSIAN                         1             0.002         0.0 %
                         ON NODE             1             0.002
                         ON NODE             2             0.003
                         ON NODE             3             0.002
                         ON NODE             4             0.002
                         ON NODE             5             0.002
                         ON NODE             6             0.002
                         ON NODE             7             0.002
                         ON NODE             8             0.003
                         ON NODE             9             0.003
                         ON NODE            10             0.002
                         ON NODE            11             0.003
                         ON NODE            12             0.003
                         ON NODE            13             0.002
                         ON NODE            14             0.002
                         ON NODE            15             0.002
                         ON NODE            16             0.003
                         ON NODE            17             0.002
                         ON NODE            18             0.002
                         ON NODE            19             0.002
                         ON NODE            20             0.003
                         ON NODE            21             0.002
                         ON NODE            22             0.003
                         ON NODE            23             0.002
           AVERAGE PER PROCESSOR                           0.002
 MPI D2CORE                                  1             0.024         0.3 %
                         ON NODE             1             0.027
                         ON NODE             2             0.026
                         ON NODE             3             0.026
                         ON NODE             4             0.027
                         ON NODE             5             0.027
                         ON NODE             6             0.027
                         ON NODE             7             0.027
                         ON NODE             8             0.026
                         ON NODE             9             0.026
                         ON NODE            10             0.027
                         ON NODE            11             0.026
                         ON NODE            12             0.027
                         ON NODE            13             0.026
                         ON NODE            14             0.026
                         ON NODE            15             0.027
                         ON NODE            16             0.026
                         ON NODE            17             0.027
                         ON NODE            18             0.026
                         ON NODE            19             0.026
                         ON NODE            20             0.026
                         ON NODE            21             0.026
                         ON NODE            22             0.026
                         ON NODE            23             0.027
           AVERAGE PER PROCESSOR                           0.026
 FREQUENCY ADPT                              1             2.044        22.6 %
 I/O GRK INTERCOMM                           1             0.012         0.1 %
 BDKS_BEFORE                                 7             0.153         1.7 %
 MPI HAMILTONIAN GRADIENTS                   7             0.029         0.3 %
                         ON NODE             1             0.036
                         ON NODE             2             0.035
                         ON NODE             3             0.037
                         ON NODE             4             0.035
                         ON NODE             5             0.035
                         ON NODE             6             0.035
                         ON NODE             7             0.035
                         ON NODE             8             0.034
                         ON NODE             9             0.035
                         ON NODE            10             0.036
                         ON NODE            11             0.037
                         ON NODE            12             0.035
                         ON NODE            13             0.035
                         ON NODE            14             0.032
                         ON NODE            15             0.036
                         ON NODE            16             0.036
                         ON NODE            17             0.036
                         ON NODE            18             0.036
                         ON NODE            19             0.038
                         ON NODE            20             0.036
                         ON NODE            21             0.036
                         ON NODE            22             0.034
                         ON NODE            23             0.036
           AVERAGE PER PROCESSOR                           0.035
 MPI COULOMBA_DE2 E GRADS                    7             0.040         0.4 %
                         ON NODE             1             0.032
                         ON NODE             2             0.032
                         ON NODE             3             0.033
                         ON NODE             4             0.030
                         ON NODE             5             0.033
                         ON NODE             6             0.032
                         ON NODE             7             0.032
                         ON NODE             8             0.034
                         ON NODE             9             0.033
                         ON NODE            10             0.033
                         ON NODE            11             0.032
                         ON NODE            12             0.032
                         ON NODE            13             0.032
                         ON NODE            14             0.032
                         ON NODE            15             0.032
                         ON NODE            16             0.033
                         ON NODE            17             0.033
                         ON NODE            18             0.032
                         ON NODE            19             0.032
                         ON NODE            20             0.033
                         ON NODE            21             0.033
                         ON NODE            22             0.032
                         ON NODE            23             0.032
           AVERAGE PER PROCESSOR                           0.033
 BLDSMAT_DE2                                 7             0.009         0.1 %
 BLDPMAT_DE2                                 7             0.069         0.8 %
 P. Vector build                             7             0.212         2.3 %
 MPI ANA2DIERIS ENERGY GRADIENTS             7             0.112         1.2 %
                         ON NODE             1             0.106
                         ON NODE             2             0.108
                         ON NODE             3             0.108
                         ON NODE             4             0.106
                         ON NODE             5             0.108
                         ON NODE             6             0.109
                         ON NODE             7             0.105
                         ON NODE             8             0.107
                         ON NODE             9             0.109
                         ON NODE            10             0.108
                         ON NODE            11             0.108
                         ON NODE            12             0.109
                         ON NODE            13             0.106
                         ON NODE            14             0.107
                         ON NODE            15             0.107
                         ON NODE            16             0.109
                         ON NODE            17             0.108
                         ON NODE            18             0.108
                         ON NODE            19             0.108
                         ON NODE            20             0.107
                         ON NODE            21             0.108
                         ON NODE            22             0.109
                         ON NODE            23             0.108
           AVERAGE PER PROCESSOR                           0.108
 MPI J_HESS CALCULATION                      7             0.089         1.0 %
                         ON NODE             1             0.086
                         ON NODE             2             0.086
                         ON NODE             3             0.086
                         ON NODE             4             0.086
                         ON NODE             5             0.086
                         ON NODE             6             0.087
                         ON NODE             7             0.086
                         ON NODE             8             0.087
                         ON NODE             9             0.086
                         ON NODE            10             0.086
                         ON NODE            11             0.087
                         ON NODE            12             0.086
                         ON NODE            13             0.086
                         ON NODE            14             0.087
                         ON NODE            15             0.085
                         ON NODE            16             0.087
                         ON NODE            17             0.086
                         ON NODE            18             0.086
                         ON NODE            19             0.088
                         ON NODE            20             0.088
                         ON NODE            21             0.086
                         ON NODE            22             0.086
                         ON NODE            23             0.086
           AVERAGE PER PROCESSOR                           0.086
 MPI EN ADPT SOLVER                         21             0.860         9.5 %
                         ON NODE             1             0.860
                         ON NODE             2             0.860
                         ON NODE             3             0.860
                         ON NODE             4             0.860
                         ON NODE             5             0.860
                         ON NODE             6             0.861
                         ON NODE             7             0.861
                         ON NODE             8             0.861
                         ON NODE             9             0.861
                         ON NODE            10             0.860
                         ON NODE            11             0.861
                         ON NODE            12             0.860
                         ON NODE            13             0.859
                         ON NODE            14             0.860
                         ON NODE            15             0.860
                         ON NODE            16             0.861
                         ON NODE            17             0.859
                         ON NODE            18             0.860
                         ON NODE            19             0.861
                         ON NODE            20             0.859
                         ON NODE            21             0.861
                         ON NODE            22             0.861
                         ON NODE            23             0.860
           AVERAGE PER PROCESSOR                           0.860
 P.D. SCF MATRICES DE2 CONTR                 7             0.207         2.3 %
 P.D. SCF VEC DE2 CONTRIBUTION               1             0.013         0.1 %

 FINAL TIMING           DATE: TUE FEB 13 13:47:11 2024  TOTAL TIME:       9.026
