# Supplementary material for: Constrained Structure Minimizations on Hyperspheres for Minimum Energy Path Following
Source: J Chem Inf Model. 2025 Apr 1;65(7):3488–501. doi: 10.1021/acs.jcim.4c02351 (PMC12004539; doi:10.1021/acs.jcim.4c02351)
Supplement: Supplementary file 1 — ci4c02351_si_001.zip [file ci4c02351_si_001.zip › data_availability/rxn12/outputs/TS/rxn12-TS.mol]

[Molden Format]
[Atoms](Angs)
  C     1    6      0.000000    0.000000    0.000000
  O     2    8      0.000000    0.000000    1.306296
  C     3    6      1.327021    0.000000   -0.497255
  H     4    1      1.590460    0.395830   -1.485373
  H     5    1      1.879362   -0.917062   -0.227271
  H     6    1     -0.964985    0.047271   -0.535040
  H     7    1      1.236204    0.228463    0.998031
[GEOMETRIES] XYZ
    7

  C      0.000000    0.000000    0.000000
  O      0.000000    0.000000    1.306296
  C      1.327021    0.000000   -0.497255
  H      1.590460    0.395830   -1.485373
  H      1.879362   -0.917062   -0.227271
  H     -0.964985    0.047271   -0.535040
  H      1.236204    0.228463    0.998031
    7

  C      0.000000    0.000000    0.000000
  O      0.000000    0.000000    1.301254
  C      1.330352    0.000000   -0.499674
  H      1.588601    0.398741   -1.489310
  H      1.869039   -0.929971   -0.248395
  H     -0.966101    0.041070   -0.534677
  H      1.253436    0.225890    0.982363
    7

  C      0.000000    0.000000    0.000000
  O      0.000000    0.000000    1.301388
  C      1.330343    0.000000   -0.499591
  H      1.589092    0.398965   -1.488990
  H      1.869924   -0.929143   -0.247212
  H     -0.965960    0.040953   -0.534936
  H      1.253194    0.226872    0.982090
[Scfconv]
scf-first  1 THROUGH     23
   -153.06648735
   -152.37008125
   -153.07641044
   -153.46601866
   -153.48255429
   -153.53047515
   -153.56060319
   -153.58002758
   -153.55815101
   -153.55991725
   -153.55921739
   -153.55937909
   -153.55941531
   -153.55942085
   -153.55938027
   -153.55940481
   -153.55940608
   -153.55939558
   -153.55938547
   -153.55940017
   -153.55940313
   -153.55939764
   -153.55939765
scf-last   1 THROUGH      7
   -153.55921829
   -153.55921526
   -153.55921677
   -153.55921756
   -153.55921796
   -153.55921816
   -153.55921829
[GEOCONV]
energy
   -153.55940477
   -153.55921827
   -153.55921829
   -153.55921829
OPTIMIZATION CYCLES=    3
PRE OPTIMIZATION CYCLES=    0
ENERGY CYCLES =    4
