# Supplementary material for: Constrained Structure Minimizations on Hyperspheres for Minimum Energy Path Following
Source: J Chem Inf Model. 2025 Apr 1;65(7):3488–501. doi: 10.1021/acs.jcim.4c02351 (PMC12004539; doi:10.1021/acs.jcim.4c02351)
Supplement: Supplementary file 1 — ci4c02351_si_001.zip [file ci4c02351_si_001.zip › data_availability/rxn13/inputs/rxn13-irc.inp]

TITLE IRC FORWARD RXN12
#
IRC FORWARD MAX=1000 STEP=0.1 TOL=1.0E-5 TOL2=1.0E-5
HESSIAN RESTART
VXCTYPE PBE
BASIS (DZVP-GGA)
AUXIS (GEN-A2*)
MATINV ANALYTIC
SCFTYPE MAX=1000 TOL=1.0E-09 CDF=1.0E-06
GRID FIXED FINE
#
GEOMETRY CARTESIAN ANGSTROM
C        -2.028686      -0.109636       0.138474
O        -1.550015       1.063272       0.236038
C        -1.322082      -1.323548       0.041336
H        -0.347050      -1.392528       0.531978
H        -1.850951      -2.255990      -0.186718
H        -3.144154      -0.197953       0.188228
C         0.699097       0.555647      -0.738479
C         1.764652      -0.304797      -0.361863
C         2.673056       0.011885       0.623864
H         0.621488       1.551490      -0.297694
H         2.572902       0.937471       1.203678
H         0.089412       0.336097      -1.618068
H         3.514531      -0.647384       0.861038
H         1.864673      -1.261388      -0.893953
