# Supplementary material for: Constrained Structure Minimizations on Hyperspheres for Minimum Energy Path Following
Source: J Chem Inf Model. 2025 Apr 1;65(7):3488–501. doi: 10.1021/acs.jcim.4c02351 (PMC12004539; doi:10.1021/acs.jcim.4c02351)
Supplement: Supplementary file 1 — ci4c02351_si_001.zip [file ci4c02351_si_001.zip › data_availability/rxn13/inputs/rxn13-sad.inp]

TITLE HCN
#
SADDLE MAX=500 INT=5.0
BASIS (DZVP-GGA)
AUXIS (GEN-A2*)
SCFTYPE MAX=1000
VXCTYPE PBE
GRID FIXED FINE
PRINT OPT SADDLE IRC
MATINV ANALYTICAL DIA
#
REACTANT CARTESIAN ANGSTROMS
C        -1.981840      -0.409496       0.165165
O        -2.407455       0.725180      -0.027146
C        -0.525550      -0.815039       0.084311
C         0.446366       0.335989      -0.221048
C         1.865444      -0.143092      -0.386855
C         2.913146       0.256701       0.362278
H         3.923359      -0.130363       0.187730
H         2.790148       0.989148       1.171018
H         2.037861      -0.879876      -1.187875
H         0.388074       1.092080       0.581730
H         0.105596       0.840909      -1.145806
H        -0.267432      -1.322062       1.037079
H        -0.459854      -1.618088      -0.680581
H        -2.686902      -1.248338       0.421732
#
PRODUCT CARTESIAN ANGSTROMS
C        -1.748500      -0.198376      -0.334571
C        -1.998242       1.029054       0.177365
O        -0.638824      -0.986829      -0.196474
C         0.436139      -0.482593       0.634012
C         1.346316       0.455557      -0.114532
C         2.679793       0.281970      -0.202848
H        -2.967566       1.489353      -0.030035
H        -1.289230       1.594816       0.788071
H         3.316245       0.996037      -0.737417
H        -2.486443      -0.719017      -0.957877
H         3.177305      -0.578758       0.263602
H         0.870710       1.319364      -0.598849
H         0.991668      -1.377561       0.960472
H         0.001355       0.003483       1.530959
