# Supplementary material for: Constrained Structure Minimizations on Hyperspheres for Minimum Energy Path Following
Source: J Chem Inf Model. 2025 Apr 1;65(7):3488–501. doi: 10.1021/acs.jcim.4c02351 (PMC12004539; doi:10.1021/acs.jcim.4c02351)
Supplement: Supplementary file 1 — ci4c02351_si_001.zip [file ci4c02351_si_001.zip › data_availability/rxn13/inputs/rxn13-TS.inp]

TITLE OPT TS-RNX12
#
OPTIMIZATION TS MAX=200 TOL=1.0E-05
HESSIAN ANALYTIC
VXCTYPE PBE
BASIS (DZVP-GGA)
AUXIS (GEN-A2*)
MATINV ANALYTIC
SHIFT -0.3 MIN=0.1
SCFTYPE MAX=1000 TOL=1.0E-09 CDF=1.0E-08
ADPTYPE MAX=1000 TOL=1.0E-08
#
GEOMETRY CARTESIAN ANGSTROM
C        -1.644261      -0.237993      -0.526027
C        -1.686907       0.894583       0.315876
O        -0.926893      -1.272727      -0.351793
C         0.595109      -0.083464       0.926809
C         1.359368       0.636629      -0.057650
C         2.580088       0.183802      -0.462856
H        -2.078756       1.862318      -0.023336
H        -1.720711       0.699218       1.394507
H         3.240517       0.808026      -1.074545
H        -2.305201      -0.255577      -1.426932
H         2.974322      -0.771961      -0.095153
H         0.990494       1.605136      -0.413352
H         0.842646      -1.137614       1.102560
H         0.201751       0.463757       1.777975
