# Supplementary material for: Constrained Structure Minimizations on Hyperspheres for Minimum Energy Path Following
Source: J Chem Inf Model. 2025 Apr 1;65(7):3488–501. doi: 10.1021/acs.jcim.4c02351 (PMC12004539; doi:10.1021/acs.jcim.4c02351)
Supplement: Supplementary file 1 — ci4c02351_si_001.zip [file ci4c02351_si_001.zip › data_availability/rxn13/outputs/SADDLE/5/rxn13-sad.out]

 Executing /home/jasa/demon/6.2.4/object.mpi/deMon.6.2.4.mpi.

node07
node07
node07
node07
node07
node07
node07
node07
node07
node07
node07
node07
node07
node07
node07
node07
node07
node07
node07
node07
node07
node07
node07
node07
(node07:0,1,2,3,4,5,6,7,8,9,10,11,12,13,14,15,16,17,18,19,20,21,22,23)

real	54m45.957s
user	1182m52.608s
sys	129m40.954s
49M	.
 ******************************************************************************
 ******************************************************************************
 ***                                                                        ***
 ***                              PROGRAM deMon2k                           ***
 ***                                                                        ***
 ***                        (VERSION 6.2.4, Sep. 2023)                      ***
 ***                                                                        ***
 ***     COPYRIGHT (C) BY THE INTERNATIONAL DEMON DEVELOPERS COMMUNITY      ***
 ***                                                                        ***
 ***  AUTHORS: A.M. Koster, G. Geudtner, A. Alvarez-Ibarra, M.C. Amirani,   ***
 ***           P. Calaminici, A.A.M. Carranza, M.E. Casida, J. Carmona-     ***
 ***           Espindola, J. Cuny, F.A. Delesma, R. Delgado-Venegas, V.D.   ***
 ***           Dominguez, R. Flores-Moreno, G.U. Gamboa, A. Goursot, T.     ***
 ***           Heine, K. Hermann, A. Ipatov, F. Janetzko, A. de la Lande,   ***
 ***           F. Louisnard, J. Martin del Campo, N. Pedroza Montero, L.G.  ***
 ***           M. Pettersson, D. Mejia-Rodriguez, J. Reveles, J. Vasquez-   ***
 ***           Perez, A. Vela, B. Zuniga-Gutierrez and D.R. Salahub         ***
 ***                                                                        ***
 ******************************************************************************
 ******************************************************************************
                                                                                

 FIRST TIMING           DATE: WED OCT 02 13:18:30 2024  TOTAL TIME:       0.070
                                                                                

 INITIALIZATION                   STEP TIME:     0.035  TOTAL TIME:       0.106

 ******************************************************************************

 HCN

 ******************************************************************************

 
 *** MOLECULAR SIMULATION DATA ***
 
 MOLECULAR CHARGE: 0
 NUMBER OF ATOMS: 14
 MOLECULAR SIMULATION TYPE: QM ONLY
 
 *** MOLECULAR QM DATA ***
 
 MULTIPLICITY: 1
 NUMBER OF QM ATOMS: 14
 NUMBER OF ELECTRONS: 46
 
 *** SCF OPTIONS ***
 
 SCF THEORY: RESTRICTED KOHN-SHAM (RKS)
 DIAGONALIZER: RS
 START GUESS: HUECKEL DENSITY
 SCF TOLERANCE: 0.100E-04
 POTENTIAL DENSITY: FITTED DENSITY
 NUMBER OF SCF ITERATIONS: 1000
 DIIS ACCELERATION: ON
 XC-POTENTIAL: PBE96 - PBE
 GRID TECHNIQUE: FIXED
 GRID PRUNING: ON
 GRID METHOD: DIRECT
 GRID TYPE: (99,590)p
 ATOMIC WEIGHT FUNCTION: BECKE SCREENED
 RADIAL QUADRATURE TYPE: EULER-MACLAURIN
 SCF METHODE: DIRECT & DOUBLE ASYMPTOTIC EXPANSION
 FREEZE AUXILIARY FUNCTIONS: OFF
 ANALYTICAL FIT SOLVER: DIAGONAL SVD
 SVD THRESHOLD: 0.100E-05
 SCF SCREENING: 0.217E-11
 SYMMETRY USE: NONE
 ROTATION OF THE ANGULAR GRIDS: OFF
 SCF PRINTING UNTIL CYCLE 0
 SPHERICAL ORBITALS WILL BE USED
 
 *** SADDLE INTERPOLATION OPTIONS ***
 
 SADDLE TOLERANCE: 0.100
 NUMBER OF INTERPOLATION STEPS: 500
 INTERPOLATION DISTANCE REDUCTION [%]: 5.00
 REACTANT-PRODUCT ALIGNMENT ENABLED
 
 *** PRINT OPTIONS ***
 
 PRINT OPTIMIZATION INFORMATION
 PRINT SADDLE DEBUG OUTPUT
 
 *** OUTPUT OPTIONS ***
 
 SADDLE OPTIMIZATIONS NOT REMOVED
 
 *** ACTIVATED INTERFACE PORTS ***
 
 FILE deMon.mol WILL BE WRITTEN
 
 
 *** GEOMETRY ***


 INPUT ORIENTATION IN ANGSTROM

  NO.  ATOM        X            Y            Z      Z-ATOM   MASS   TYPE OPTXYZ

    1  C        -1.981840    -0.409496     0.165165     6    12.011  QM       
    2  O        -2.407455     0.725180    -0.027146     8    15.999  QM       
    3  C        -0.525550    -0.815039     0.084311     6    12.011  QM       
    4  C         0.446366     0.335989    -0.221048     6    12.011  QM       
    5  C         1.865444    -0.143092    -0.386855     6    12.011  QM       
    6  C         2.913146     0.256701     0.362278     6    12.011  QM       
    7  H         3.923359    -0.130363     0.187730     1     1.008  QM       
    8  H         2.790148     0.989148     1.171018     1     1.008  QM       
    9  H         2.037861    -0.879876    -1.187875     1     1.008  QM       
   10  H         0.388074     1.092080     0.581730     1     1.008  QM       
   11  H         0.105596     0.840909    -1.145806     1     1.008  QM       
   12  H        -0.267432    -1.322062     1.037079     1     1.008  QM       
   13  H        -0.459854    -1.618088    -0.680581     1     1.008  QM       
   14  H        -2.686902    -1.248338     0.421732     1     1.008  QM       


 
 
 *** ERI STATISTIC ***
 
 Est. Integrated ERIs: 6023204
 Est. Asymptotic ERIS: 0
                                                                                

 INPUT                            STEP TIME:     0.079  TOTAL TIME:       0.185
 
 *** THE INPUT ORIENTATION IS USED ***
 
 POINT GROUP: C1
 
 GROUP ORDER: 1


 STANDARD ORIENTATION IN ANGSTROM

  NO.  ATOM        X              Y              Z        Z-ATOM   MASS   TYPE

    1  C        -1.981840      -0.409496       0.165165       6    12.011  QM
    2  O        -2.407455       0.725180      -0.027146       8    15.999  QM
    3  C        -0.525550      -0.815039       0.084311       6    12.011  QM
    4  C         0.446366       0.335989      -0.221048       6    12.011  QM
    5  C         1.865444      -0.143092      -0.386855       6    12.011  QM
    6  C         2.913146       0.256701       0.362278       6    12.011  QM
    7  H         3.923359      -0.130363       0.187730       1     1.008  QM
    8  H         2.790148       0.989148       1.171018       1     1.008  QM
    9  H         2.037861      -0.879876      -1.187875       1     1.008  QM
   10  H         0.388074       1.092080       0.581730       1     1.008  QM
   11  H         0.105596       0.840909      -1.145806       1     1.008  QM
   12  H        -0.267432      -1.322062       1.037079       1     1.008  QM
   13  H        -0.459854      -1.618088      -0.680581       1     1.008  QM
   14  H        -2.686902      -1.248338       0.421732       1     1.008  QM
                                                                                

 SYMMETRY ANALYSIS                STEP TIME:     0.000  TOTAL TIME:       0.189
 
 NUMBER OF TB ORBITALS: 38
                                                                                

 START GUESS                      STEP TIME:     1.728  TOTAL TIME:       1.918
 
 
 GENERAL BASIS SET: (DZVP-GGA)
 
 NUMBER OF SHELLS: 60
 NUMBER OF ORBITALS: 130
 NUMBER OF PRIMITIVE GAUSSIAN EXPONENTS: 138
 
 
 GENERAL AUXIS SET: (GEN-A2*)
 
 NUMBER OF AUXILIARY FUNCTION SETS: 74
 NUMBER OF AUXILIARY FUNCTION SHELLS: 178
 NUMBER OF AUXILIARY FUNCTION: 734
 
 
 
 *** WARNING IN INVCDERI ***
 
 *** SVD THRESHOLD CHANGED TO: 0.813E-06 ***
 
 
 
 *** WARNING IN INVCDERI ***
 
 *** 24 COULOMB EIGENVALUES ARE QUENCHED ***
                                                                                

 MPI AUXILIARY FUNCTION FIT       STEP TIME:     0.142  TOTAL TIME:       2.070  
                                                                                

 CORE INTEGRALS                   STEP TIME:     0.159  TOTAL TIME:       2.078
                                                                                

 NULLSPACE                        STEP TIME:     0.010  TOTAL TIME:       2.096
                                                                                

 FIXED GRID GENERATION            STEP TIME:     0.000  TOTAL TIME:       2.130

 CYCLE:    1    EUPPER =     -444.608283796070    CDMIX =        0.300000000000
 CYCLE:    1    ELOWER =     -776.549889731131    SHIFT =        0.000000000000
 CYCLE:    1    EXC    =      -37.458087394397    ERCDC =       20.152801233010
 CYCLE:    1    ETOTAL =     -482.066371190467    ERROR =      331.941605935061

 CYCLE:    2    EUPPER =     -442.466839594272    CDMIX =        0.300000000000
 CYCLE:    2    ELOWER =     -444.943028680227    SHIFT =        0.000000000000
 CYCLE:    2    EXC    =      -37.864589930013    ERCDC =        1.315601961619
 CYCLE:    2    ETOTAL =     -480.331429524285    ERROR =        2.476189085955

 CYCLE:    3    EUPPER =     -443.881625598476    CDMIX =        0.300000000000
 CYCLE:    3    ELOWER =     -444.198621951153    SHIFT =        0.000000000000
 CYCLE:    3    EXC    =      -38.167978684640    ERCDC =        0.525567656924
 CYCLE:    3    ETOTAL =     -482.049604283116    ERROR =        0.316996352677

 CYCLE:    4    EUPPER =     -444.395111367575    CDMIX =        0.300000000000
 CYCLE:    4    ELOWER =     -444.446087637700    SHIFT =        0.000000000000
 CYCLE:    4    EXC    =      -38.276068285194    ERCDC =        0.124385173057
 CYCLE:    4    ETOTAL =     -482.671179652769    ERROR =        0.050976270125

 CYCLE:    5    EUPPER =     -444.448735743087    CDMIX =        0.300000000000
 CYCLE:    5    ELOWER =     -444.465473817063    SHIFT =        0.000000000000
 CYCLE:    5    EXC    =      -38.340846437581    ERCDC =        0.053286256456
 CYCLE:    5    ETOTAL =     -482.789582180668    ERROR =        0.016738073976

 CYCLE:    6    EUPPER =     -444.489666333958    CDMIX =        0.300000000000
 CYCLE:    6    ELOWER =     -444.496044438262    SHIFT =        0.000000000000
 CYCLE:    6    EXC    =      -38.375367749495    ERCDC =        0.032612278012
 CYCLE:    6    ETOTAL =     -482.865034083452    ERROR =        0.006378104304

 CYCLE:    7    EUPPER =     -444.501355183439    CDMIX =        0.300000000000
 CYCLE:    7    ELOWER =     -444.503932574779    SHIFT =        0.000000000000
 CYCLE:    7    EXC    =      -38.396547310889    ERCDC =        0.019828357080
 CYCLE:    7    ETOTAL =     -482.897902494328    ERROR =        0.002577391340

 CYCLE:    8    EUPPER =     -444.508722657475    CDMIX =        0.300000000000
 CYCLE:    8    ELOWER =     -444.509779663859    SHIFT =        0.000000000000
 CYCLE:    8    EXC    =      -38.428028236279    EDIIS =        0.012524652167
 CYCLE:    8    ETOTAL =     -482.936750893755    ERROR =        0.001057006384

 CYCLE:    9    EUPPER =     -444.511307146757    CDMIX =        0.300000000000
 CYCLE:    9    ELOWER =     -444.511382845209    SHIFT =        0.000000000000
 CYCLE:    9    EXC    =      -38.431015585025    EDIIS =        0.009536314757
 CYCLE:    9    ETOTAL =     -482.942322731782    ERROR =        0.000075698452

 CYCLE:   10    EUPPER =     -444.518313366184    CDMIX =        0.300000000000
 CYCLE:   10    ELOWER =     -444.518329144575    SHIFT =        0.000000000000
 CYCLE:   10    EXC    =      -38.431383262093    EDIIS =        0.003788104369
 CYCLE:   10    ETOTAL =     -482.949696628278    ERROR =        0.000015778391

 CYCLE:   11    EUPPER =     -444.517857281034    CDMIX =        0.300000000000
 CYCLE:   11    ELOWER =     -444.517857639549    SHIFT =        0.000000000000
 CYCLE:   11    EXC    =      -38.431109119897    EDIIS =        0.000393365985
 CYCLE:   11    ETOTAL =     -482.948966400931    ERROR =        0.000000358514

 CYCLE:   12    EUPPER =     -444.517390767076    CDMIX =        0.100000000000
 CYCLE:   12    ELOWER =     -444.517390772849    SHIFT =        0.000000000000
 CYCLE:   12    EXC    =      -38.431126086726    ERCDC =        0.000062379106
 CYCLE:   12    ETOTAL =     -482.948516853802    ERROR =        0.000000005773
 
 *** SCF CONVERGED ***
 

 ELECTRONIC CORE ENERGY      =       -786.558744860
 ELECTRONIC COULOMB ENERGY   =        342.041354093
 ELECTRONIC HARTREE ENERGY   =       -444.517390767

 EXCHANGE ENERGY             =        -36.937516721
 CORRELATION ENERGY          =         -1.493609366
 EXCHANGE-CORRELATION ENERGY =        -38.431126087

 ELECTRONIC SCF ENERGY       =       -482.948516854
 NUCLEAR-REPULSION ENERGY    =        212.745678526
 TOTAL SCF ENERGY            =       -270.202838328
                                                                                

 SCF ITERATION                    STEP TIME:     1.610  TOTAL TIME:       3.859
 
 
 
 *********************************************
 *** TRANSITION STATE SADDLE INTERPOLATION ***
 *********************************************


 UNRELAXED COORDINATES OF SADDLE STEP 0 IN ANGSTROM

  NO.  ATOM        X              Y              Z        Z-ATOM   MASS   TYPE

    1  C        -1.748500      -0.198376      -0.334571       6    12.011  QM
    2  C        -1.998242       1.029054       0.177365       6    12.011  QM
    3  O        -0.638824      -0.986829      -0.196474       8    15.999  QM
    4  C         0.436139      -0.482593       0.634012       6    12.011  QM
    5  C         1.346316       0.455557      -0.114532       6    12.011  QM
    6  C         2.679793       0.281970      -0.202848       6    12.011  QM
    7  H        -2.967566       1.489353      -0.030035       1     1.008  QM
    8  H        -1.289230       1.594816       0.788071       1     1.008  QM
    9  H         3.316245       0.996037      -0.737417       1     1.008  QM
   10  H        -2.486443      -0.719017      -0.957877       1     1.008  QM
   11  H         3.177305      -0.578758       0.263602       1     1.008  QM
   12  H         0.870710       1.319364      -0.598849       1     1.008  QM
   13  H         0.991668      -1.377561       0.960472       1     1.008  QM
   14  H         0.001355       0.003483       1.530959       1     1.008  QM


 UNRELAXED SCF-ENERGY CALCULATED IN 13 CYCLES
 
 UNRELAXED TOTAL SADDLE ENERGY = -270.172745733402
 


 ALIGNED COORDINATES OF REFERENCE STRUCTURE IN ANGSTROM

  NO.  ATOM        X              Y              Z        Z-ATOM   MASS   TYPE

    1  C        -1.748500      -0.198376      -0.334571       6    12.011  QM
    2  C        -1.998242       1.029054       0.177365       6    12.011  QM
    3  O        -0.638824      -0.986829      -0.196474       8    15.999  QM
    4  C         0.436139      -0.482593       0.634012       6    12.011  QM
    5  C         1.346316       0.455557      -0.114532       6    12.011  QM
    6  C         2.679793       0.281970      -0.202848       6    12.011  QM
    7  H        -2.967566       1.489353      -0.030035       1     1.008  QM
    8  H        -1.289230       1.594816       0.788071       1     1.008  QM
    9  H         3.316245       0.996037      -0.737417       1     1.008  QM
   10  H        -2.486443      -0.719016      -0.957877       1     1.008  QM
   11  H         3.177305      -0.578758       0.263602       1     1.008  QM
   12  H         0.870710       1.319364      -0.598849       1     1.008  QM
   13  H         0.991668      -1.377561       0.960472       1     1.008  QM
   14  H         0.001355       0.003483       1.530959       1     1.008  QM


 ALIGNED COORDINATES OF REACTANT IN ANGSTROM

  NO.  ATOM        X              Y              Z        Z-ATOM   MASS   TYPE

    1  C        -1.991315      -0.320783      -0.233278       6    12.011  QM
    2  C        -0.771550       0.572558      -0.156486       6    12.011  QM
    3  O        -2.004569      -1.517483       0.037563       8    15.999  QM
    4  C         0.524977      -0.143553       0.254529       6    12.011  QM
    5  C         1.680582       0.811070       0.409664       6    12.011  QM
    6  C         2.834058       0.754613      -0.286770       6    12.011  QM
    7  H        -0.663525       1.074346      -1.140358       1     1.008  QM
    8  H        -1.022777       1.396110       0.545590       1     1.008  QM
    9  H         3.638224       1.480894      -0.123529       1     1.008  QM
   10  H        -2.931641       0.200011      -0.566677       1     1.008  QM
   11  H         3.009040      -0.025848      -1.039052       1     1.008  QM
   12  H         1.550728       1.612353       1.154845       1     1.008  QM
   13  H         0.768517      -0.923106      -0.488780       1     1.008  QM
   14  H         0.340042      -0.674096       1.208766       1     1.008  QM

 SIMILARITY INDEX: 0.743
 


 UNRELAXED COORDINATES OF SADDLE STEP 1 IN ANGSTROM

  NO.  ATOM        X              Y              Z        Z-ATOM   MASS   TYPE

    1  C        -1.979174      -0.314663      -0.238342       6    12.011  QM
    2  C        -0.832884       0.595383      -0.139793       6    12.011  QM
    3  O        -1.936282      -1.490950       0.025861       8    15.999  QM
    4  C         0.520535      -0.160505       0.273503       6    12.011  QM
    5  C         1.663868       0.793294       0.383454       6    12.011  QM
    6  C         2.826344       0.730981      -0.282574       6    12.011  QM
    7  H        -0.778727       1.095096      -1.084842       1     1.008  QM
    8  H        -1.036100       1.406046       0.557714       1     1.008  QM
    9  H         3.622125       1.456651      -0.154224       1     1.008  QM
   10  H        -2.909381       0.154060      -0.586237       1     1.008  QM
   11  H         3.017454      -0.053494      -0.973920       1     1.008  QM
   12  H         1.516727       1.597704       1.067160       1     1.008  QM
   13  H         0.779675      -0.945829      -0.416318       1     1.008  QM
   14  H         0.323108      -0.640217       1.224876       1     1.008  QM


 UNRELAXED SCF-ENERGY CALCULATED IN 13 CYCLES
 
 UNRELAXED TOTAL SADDLE ENERGY = -270.193345299125
 
 
 
 
 ***************************************
 *** MOLECULAR GEOMETRY OPTIMIZATION ***
 ***************************************
 
 INTERPOLATION DISTANCE: 8.4497175643
 
 *** ACTIVE DEGREES OF FREEDOM: 36 ***
 
 *** ENTERING OPTIMIZATION CYCLE: 1 ***
 

 PROJECTED CARTESIAN GRADIENTS IN A.U.

  NO.  ATOM        X             Y             Z

    1  C        0.007268     -0.019911      0.001780
    2  C       -0.040741      0.014806     -0.013413
    3  O        0.006807      0.032306     -0.004729
    4  C        0.020769     -0.029677      0.011042
    5  C       -0.000138      0.007658      0.006622
    6  C        0.001880     -0.005035     -0.006991
    7  H       -0.008742     -0.012373      0.025306
    8  H        0.004367     -0.008879     -0.009385
    9  H       -0.004377     -0.005267     -0.002737
   10  H        0.015854     -0.008653      0.007104
   11  H       -0.004451      0.020408      0.016773
   12  H        0.002277     -0.020264     -0.015960
   13  H        0.002424      0.012469      0.014076
   14  H        0.003372      0.004867     -0.013027


 ACTIVE CARTESIAN GRADIENTS

              1          2          3          4          5          6
           0.007882  -0.023872   0.001356  -0.044809   0.008842  -0.017612

              7          8          9         10         11         12
           0.004763   0.040848  -0.015981   0.008699  -0.017681  -0.000821

             13         14         15         16         17         18
          -0.003874   0.010536   0.004706  -0.000278  -0.007489  -0.004587

             19         20         21         22         23         24
          -0.008509  -0.008234   0.023914   0.003900  -0.005815  -0.008698

             25         26         27         28         29         30
          -0.005528  -0.012023  -0.004607   0.013798  -0.002879   0.008524

             31         32         33         34         35         36
          -0.011053   0.023112   0.008648  -0.018105  -0.018722  -0.019300


 FULL LOCAL GRADIENT

              1          2          3          4          5          6
          -0.042050   0.023644   0.000547   0.025507   0.010282   0.033419

              7          8          9         10         11         12
           0.013911  -0.031050  -0.002104  -0.005284   0.017837  -0.008213

             13         14         15         16         17         18
           0.006745  -0.017244  -0.010194   0.008473   0.008586   0.003802

             19         20         21         22         23         24
          -0.010265   0.017829  -0.012975  -0.004330   0.007943   0.017926

             25         26         27         28         29         30
           0.004094   0.010840   0.002999  -0.011169   0.005710  -0.004834

             31         32         33         34         35         36
           0.009807  -0.017863  -0.006640   0.012347   0.011990   0.014835


 TANGENTIAL LOCAL GRADIENTS IN A.U.

              1          2          3          4          5          6
           0.023644   0.000547   0.025507   0.010282   0.033419   0.013911

              7          8          9         10         11         12
          -0.031050  -0.002104  -0.005284   0.017837  -0.008213   0.006745

             13         14         15         16         17         18
          -0.017244  -0.010194   0.008473   0.008586   0.003802  -0.010265

             19         20         21         22         23         24
           0.017829  -0.012975  -0.004330   0.007943   0.017926   0.004094

             25         26         27         28         29         30
           0.010840   0.002999  -0.011169   0.005710  -0.004834   0.009807

             31         32         33         34         35
          -0.017863  -0.006640   0.012347   0.011990   0.014835
 
 RMSQ FORCE :   0.0140502  MAXIMUM :   0.0003000  CONVERGED : NO
 MAX FORCE  :   0.0334189  MAXIMUM :   0.0004500  CONVERGED : NO
 RMSQ FORCE6:   4.9859498  MAXIMUM6:   0.0003000  CONVERGED : NO
 MAX FORCE6 :   4.9665811  MAXIMUM6:   0.0004500  CONVERGED : NO
 


 HESSIAN EIGENVALUES


                1           2           3           4           5           6
             1.00000     1.00000     1.00000     1.00000     1.00000     1.00000
 


                7           8           9          10          11          12
             1.00000     1.00000     1.00000     1.00000     1.00000     1.00000
 


               13          14          15          16          17          18
             1.00000     1.00000     1.00000     1.00000     1.00000     1.00000
 


               19          20          21          22          23          24
             1.00000     1.00000     1.00000     1.00000     1.00000     1.00000
 


               25          26          27          28          29          30
             1.00000     1.00000     1.00000     1.00000     1.00000     1.00000
 


               31          32          33          34          35
             1.00000     1.00000     1.00000     1.00000     1.00000
 


 LAMBDA FOR LMQA STEP: 0.00

  |TANGENTIAL STEP| =   0.083122  |PARALLEL STEP| =   0.000409


 STEP IN NORMAL COORDINATES

              1          2          3          4          5          6
          -0.004495   0.026531  -0.002321   0.034454  -0.002732   0.024607

              7          8          9         10         11         12
           0.009820  -0.033151   0.003948  -0.006409   0.017785  -0.005374

             13         14         15         16         17         18
           0.005911  -0.015556  -0.009123   0.007279   0.008463   0.003887

             19         20         21         22         23         24
          -0.010039   0.019803  -0.010443  -0.004392   0.008270   0.020397

             25         26         27         28         29         30
           0.003546   0.010405   0.002432  -0.010309   0.006610  -0.003666

             31         32         33         34         35         36
           0.009438  -0.016644  -0.006288   0.011556   0.011466   0.014703

 DISPLACEMENT STEP IN ANGSTROM

  NO.  ATOM        X             Y             Z

    1  C       -0.002194      0.011771     -0.001340
    2  C        0.016264     -0.005176      0.009572
    3  O        0.003565     -0.014231     -0.000396
    4  C       -0.010715      0.013958     -0.004718
    5  C       -0.000750     -0.006064     -0.005837
    6  C       -0.001223      0.000970      0.003727
    7  H       -0.006314      0.009042     -0.007644
    8  H       -0.003334      0.005511      0.006724
    9  H        0.000947      0.000577     -0.001393
   10  H       -0.006157      0.000527     -0.005310
   11  H        0.003220     -0.013003     -0.003099
   12  H       -0.004142      0.008964      0.000460
   13  H       -0.000100     -0.008533     -0.001071
   14  H       -0.003095      0.000246      0.008065


 ACTIVE CARTESIAN DISPLACEMENT STEP

              1          2          3          4          5          6
          -0.004495   0.026531  -0.002321   0.034454  -0.002732   0.024607

              7          8          9         10         11         12
           0.009820  -0.033151   0.003948  -0.006409   0.017785  -0.005374

             13         14         15         16         17         18
           0.005911  -0.015556  -0.009123   0.007279   0.008463   0.003887

             19         20         21         22         23         24
          -0.010039   0.019803  -0.010443  -0.004392   0.008270   0.020397

             25         26         27         28         29         30
           0.003546   0.010405   0.002432  -0.010309   0.006610  -0.003666

             31         32         33         34         35         36
           0.009438  -0.016644  -0.006288   0.011556   0.011466   0.014703
 
 PREDICTED ENERGY CHANGE: -0.003437343
 
 INTERPOLATION DISTANCE: 8.4497175643
 
 *** SCFTOL TIGHTEN TO 0.100E-06 ***
 
 *** CDFTOL TIGHTEN TO 0.750E-04 ***


 COORDINATES OF OPTIMIZATION STEP 1 IN ANGSTROM

  NO.  ATOM        X              Y              Z        Z-ATOM   MASS   TYPE

    1  C        -1.981368      -0.302892      -0.239682       6    12.011  QM
    2  C        -0.816620       0.590207      -0.130221       6    12.011  QM
    3  O        -1.932717      -1.505181       0.025465       8    15.999  QM
    4  C         0.509820      -0.146547       0.268785       6    12.011  QM
    5  C         1.663118       0.787230       0.377617       6    12.011  QM
    6  C         2.825121       0.731951      -0.278847       6    12.011  QM
    7  H        -0.785041       1.104138      -1.092486       1     1.008  QM
    8  H        -1.039434       1.411557       0.564438       1     1.008  QM
    9  H         3.623072       1.457228      -0.155617       1     1.008  QM
   10  H        -2.915538       0.154587      -0.591547       1     1.008  QM
   11  H         3.020674      -0.066497      -0.977019       1     1.008  QM
   12  H         1.512585       1.606668       1.067620       1     1.008  QM
   13  H         0.779575      -0.954362      -0.417389       1     1.008  QM
   14  H         0.320013      -0.639971       1.232941       1     1.008  QM


 
 NEW SCF-ENERGY CALCULATED IN 12 CYCLES
 

 TOTAL ENERGY    =       -270.197607665

 ENERGY CHANGE =         -0.004262366
 ENERGY RATIO  =          1.240017577
 TRUST RADIUS  =          0.200000000
 
 BFGS DELTA*GAMMA: 0.522E-02
 
 BFGS DELTA*DE2*DELTA: 0.691E-02
 
 *** ENTERING OPTIMIZATION CYCLE: 2 ***
 

 PROJECTED CARTESIAN GRADIENTS IN A.U.

  NO.  ATOM        X             Y             Z

    1  C        0.000652      0.020810     -0.008915
    2  C       -0.023477      0.000487     -0.002377
    3  O        0.007562     -0.003501      0.003995
    4  C        0.011185     -0.007117      0.005808
    5  C        0.004809     -0.007230     -0.005895
    6  C       -0.004324      0.003001      0.003653
    7  H       -0.008928     -0.006351      0.012139
    8  H        0.002121     -0.004093     -0.006751
    9  H       -0.003348     -0.005713     -0.003612
   10  H        0.013353     -0.007954      0.005279
   11  H       -0.002651      0.010743      0.009738
   12  H        0.000862     -0.011780     -0.009492
   13  H        0.005768      0.004046      0.007953
   14  H        0.001201      0.000698     -0.004501


 ACTIVE CARTESIAN GRADIENTS

              1          2          3          4          5          6
           0.000707   0.024672  -0.010310  -0.024479   0.006477  -0.004998

              7          8          9         10         11         12
          -0.000609   0.012148  -0.004982   0.004463   0.002501   0.001242

             13         14         15         16         17         18
           0.004688  -0.004439  -0.007777  -0.004065   0.000377   0.002212

             19         20         21         22         23         24
          -0.009221  -0.001260   0.012123   0.001117  -0.000451  -0.005806

             25         26         27         28         29         30
          -0.004806  -0.008612  -0.004262   0.011115   0.000385   0.005366

             31         32         33         34         35         36
          -0.007692   0.013071   0.002688  -0.009036  -0.011598  -0.007919


 FULL LOCAL GRADIENT

              1          2          3          4          5          6
          -0.027335  -0.019404   0.006713  -0.006502   0.008109   0.017907

              7          8          9         10         11         12
           0.016671  -0.005677  -0.004833  -0.002674  -0.002489  -0.005852

             13         14         15         16         17         18
          -0.003232   0.000818   0.004501   0.009081   0.000255  -0.002699

             19         20         21         22         23         24
          -0.002730   0.007932  -0.004447  -0.001393   0.001868   0.012047

             25         26         27         28         29         30
           0.003815   0.007774   0.003150  -0.009272   0.001572  -0.002775

             31         32         33         34         35         36
           0.006796  -0.009394  -0.001300   0.005128   0.007091   0.004942


 TANGENTIAL LOCAL GRADIENTS IN A.U.

              1          2          3          4          5          6
          -0.019404   0.006713  -0.006502   0.008109   0.017907   0.016671

              7          8          9         10         11         12
          -0.005677  -0.004833  -0.002674  -0.002489  -0.005852  -0.003232

             13         14         15         16         17         18
           0.000818   0.004501   0.009081   0.000255  -0.002699  -0.002730

             19         20         21         22         23         24
           0.007932  -0.004447  -0.001393   0.001868   0.012047   0.003815

             25         26         27         28         29         30
           0.007774   0.003150  -0.009272   0.001572  -0.002775   0.006796

             31         32         33         34         35
          -0.009394  -0.001300   0.005128   0.007091   0.004942

 COSANG =         0.442085467
 
 RMSQ FORCE :   0.0075808  MAXIMUM :   0.0003000  CONVERGED : NO
 MAX FORCE  :   0.0194040  MAXIMUM :   0.0004500  CONVERGED : NO
 RMSQ FORCE6:   4.4653564  MAXIMUM6:   0.0003000  CONVERGED : NO
 MAX FORCE6 :   4.4547849  MAXIMUM6:   0.0004500  CONVERGED : NO
 RMSQ DR    :   0.0138538  MAXIMUM :   0.0012000  CONVERGED : NO
 MAX DR     :   0.0344543  MAXIMUM :   0.0018000  CONVERGED : NO
 


 HESSIAN EIGENVALUES


                1           2           3           4           5           6
             0.47428     1.00000     1.00000     1.00000     1.00000     1.00000
 


                7           8           9          10          11          12
             1.00000     1.00000     1.00000     1.00000     1.00000     1.00000
 


               13          14          15          16          17          18
             1.00000     1.00000     1.00000     1.00000     1.00000     1.00000
 


               19          20          21          22          23          24
             1.00000     1.00000     1.00000     1.00000     1.00000     1.00000
 


               25          26          27          28          29          30
             1.00000     1.00000     1.00000     1.00000     1.00000     1.00000
 


               31          32          33          34          35
             1.00000     1.00000     1.00000     1.00000     1.58763
 


 LAMBDA FOR LMQA STEP: 0.00

  |TANGENTIAL STEP| =   0.080396  |PARALLEL STEP| =   0.000382


 STEP IN NORMAL COORDINATES

              1          2          3          4          5          6
           0.000155  -0.019477   0.011853   0.037344  -0.004392   0.022590

              7          8          9         10         11         12
           0.017368  -0.022851  -0.002305  -0.006565   0.003999  -0.009112

             13         14         15         16         17         18
          -0.002030  -0.004719   0.002687   0.014360   0.003734  -0.001931

             19         20         21         22         23         24
          -0.007913   0.019676  -0.008597  -0.003680   0.006060   0.026008

             25         26         27         28         29         30
           0.006070   0.014180   0.004722  -0.015839   0.005403  -0.004425

             31         32         33         34         35         36
           0.012614  -0.018456  -0.004071   0.010983   0.013714   0.012473

 DISPLACEMENT STEP IN ANGSTROM

  NO.  ATOM        X             Y             Z

    1  C        0.000076     -0.008683      0.005342
    2  C        0.018424     -0.000139      0.007695
    3  O        0.002345     -0.000840     -0.005444
    4  C       -0.011930      0.009112     -0.005032
    5  C       -0.004363      0.000826     -0.000248
    6  C        0.002332     -0.003159     -0.001025
    7  H       -0.005766      0.010256     -0.006627
    8  H       -0.003713      0.005808      0.008956
    9  H        0.001545      0.002307     -0.000495
   10  H       -0.009894      0.002279     -0.007172
   11  H        0.003906     -0.014678     -0.003058
   12  H       -0.004807      0.010322     -0.000080
   13  H       -0.003060     -0.007949     -0.000488
   14  H       -0.003224      0.002057      0.007412


 ACTIVE CARTESIAN DISPLACEMENT STEP

              1          2          3          4          5          6
           0.000155  -0.019477   0.011853   0.037344  -0.004392   0.022590

              7          8          9         10         11         12
           0.017368  -0.022851  -0.002305  -0.006565   0.003999  -0.009112

             13         14         15         16         17         18
          -0.002030  -0.004719   0.002687   0.014360   0.003734  -0.001931

             19         20         21         22         23         24
          -0.007913   0.019676  -0.008597  -0.003680   0.006060   0.026008

             25         26         27         28         29         30
           0.006070   0.014180   0.004722  -0.015839   0.005403  -0.004425

             31         32         33         34         35         36
           0.012614  -0.018456  -0.004071   0.010983   0.013714   0.012473
 
 PREDICTED ENERGY CHANGE: -0.001659178
 
 INTERPOLATION DISTANCE: 8.4497175643


 COORDINATES OF OPTIMIZATION STEP 2 IN ANGSTROM

  NO.  ATOM        X              Y              Z        Z-ATOM   MASS   TYPE

    1  C        -1.981292      -0.311575      -0.234340       6    12.011  QM
    2  C        -0.798196       0.590068      -0.122526       6    12.011  QM
    3  O        -1.930372      -1.506021       0.020021       8    15.999  QM
    4  C         0.497891      -0.137435       0.263753       6    12.011  QM
    5  C         1.658755       0.788056       0.377369       6    12.011  QM
    6  C         2.827453       0.728792      -0.279872       6    12.011  QM
    7  H        -0.790806       1.114394      -1.099112       1     1.008  QM
    8  H        -1.043147       1.417365       0.573393       1     1.008  QM
    9  H         3.624618       1.459535      -0.156112       1     1.008  QM
   10  H        -2.925431       0.156866      -0.598719       1     1.008  QM
   11  H         3.024580      -0.081175      -0.980077       1     1.008  QM
   12  H         1.507778       1.616990       1.067540       1     1.008  QM
   13  H         0.776514      -0.962311      -0.417877       1     1.008  QM
   14  H         0.316789      -0.637914       1.240353       1     1.008  QM


 
 NEW SCF-ENERGY CALCULATED IN 11 CYCLES
 

 TOTAL ENERGY    =       -270.199439514

 ENERGY CHANGE =         -0.001831849
 ENERGY RATIO  =          1.104070096
 TRUST RADIUS  =          0.200000000
 
 BFGS DELTA*GAMMA: 0.302E-02
 
 BFGS DELTA*DE2*DELTA: 0.333E-02
 
 *** ENTERING OPTIMIZATION CYCLE: 3 ***
 

 PROJECTED CARTESIAN GRADIENTS IN A.U.

  NO.  ATOM        X             Y             Z

    1  C        0.000012      0.000449     -0.003705
    2  C       -0.000703     -0.007824      0.005609
    3  O        0.005593      0.009806      0.000766
    4  C       -0.002721      0.006581     -0.001114
    5  C       -0.001741     -0.010650     -0.005306
    6  C       -0.000818      0.004856      0.003459
    7  H       -0.009639     -0.001331      0.002407
    8  H       -0.000562      0.000695     -0.004091
    9  H       -0.002081     -0.004209     -0.003340
   10  H        0.004627     -0.004230      0.000958
   11  H       -0.001555      0.004624      0.005309
   12  H       -0.000080     -0.007769     -0.006577
   13  H        0.007623     -0.001978      0.004179
   14  H        0.000000     -0.002131      0.001753


 ACTIVE CARTESIAN GRADIENTS

              1          2          3          4          5          6
           0.000013   0.000533  -0.004516  -0.000646  -0.008857   0.005109

              7          8          9         10         11         12
           0.007877   0.008866   0.000444  -0.002299   0.011746  -0.000354

             13         14         15         16         17         18
          -0.000202  -0.008623  -0.005468   0.000395   0.003736   0.002774

             19         20         21         22         23         24
          -0.009633   0.002914   0.003673  -0.001073   0.003627  -0.002527

             25         26         27         28         29         30
          -0.002891  -0.003953  -0.003492   0.002737   0.004612   0.001372

             31         32         33         34         35         36
          -0.005295   0.007693  -0.000587  -0.004093  -0.007708  -0.000229


 FULL LOCAL GRADIENT

              1          2          3          4          5          6
          -0.015971  -0.000414   0.004318  -0.001013   0.008348  -0.005990

              7          8          9         10         11         12
          -0.005959  -0.006406  -0.004222   0.002925  -0.011747  -0.001204

             13         14         15         16         17         18
           0.000702   0.007280   0.004104   0.001778  -0.003453  -0.002994

             19         20         21         22         23         24
           0.003280   0.001265   0.001150   0.000915  -0.002787   0.006312

             25         26         27         28         29         30
           0.002265   0.003410   0.002795  -0.001582  -0.003420   0.000236

             31         32         33         34         35         36
           0.004724  -0.005408   0.001440   0.001721   0.004977  -0.001561


 TANGENTIAL LOCAL GRADIENTS IN A.U.

              1          2          3          4          5          6
          -0.000414   0.004318  -0.001013   0.008348  -0.005990  -0.005959

              7          8          9         10         11         12
          -0.006406  -0.004222   0.002925  -0.011747  -0.001204   0.000702

             13         14         15         16         17         18
           0.007280   0.004104   0.001778  -0.003453  -0.002994   0.003280

             19         20         21         22         23         24
           0.001265   0.001150   0.000915  -0.002787   0.006312   0.002265

             25         26         27         28         29         30
           0.003410   0.002795  -0.001582  -0.003420   0.000236   0.004724

             31         32         33         34         35
          -0.005408   0.001440   0.001721   0.004977  -0.001561

 COSANG =         0.237559039
 
 RMSQ FORCE :   0.0042994  MAXIMUM :   0.0003000  CONVERGED : NO
 MAX FORCE  :   0.0117473  MAXIMUM :   0.0004500  CONVERGED : NO
 RMSQ FORCE6:   3.8696558  MAXIMUM6:   0.0003000  CONVERGED : NO
 MAX FORCE6 :   3.8638976  MAXIMUM6:   0.0004500  CONVERGED : NO
 RMSQ DR    :   0.0133994  MAXIMUM :   0.0012000  CONVERGED : NO
 MAX DR     :   0.0373439  MAXIMUM :   0.0018000  CONVERGED : NO
 


 HESSIAN EIGENVALUES


                1           2           3           4           5           6
             0.34885     0.99998     1.00000     1.00000     1.00000     1.00000
 


                7           8           9          10          11          12
             1.00000     1.00000     1.00000     1.00000     1.00000     1.00000
 


               13          14          15          16          17          18
             1.00000     1.00000     1.00000     1.00000     1.00000     1.00000
 


               19          20          21          22          23          24
             1.00000     1.00000     1.00000     1.00000     1.00000     1.00000
 


               25          26          27          28          29          30
             1.00000     1.00000     1.00000     1.00000     1.00000     1.00000
 


               31          32          33          34          35
             1.00000     1.00000     1.00000     1.24663     1.55960
 


 LAMBDA FOR LMQA STEP: 0.00

  |TANGENTIAL STEP| =   0.036284  |PARALLEL STEP| =   0.000078


 STEP IN NORMAL COORDINATES

              1          2          3          4          5          6
           0.001159  -0.001709   0.006786   0.005931   0.011259   0.003327

              7          8          9         10         11         12
           0.001516  -0.013108  -0.005768   0.001748  -0.010980  -0.004327

             13         14         15         16         17         18
           0.001032   0.005490   0.004132   0.005817  -0.002447  -0.003492

             19         20         21         22         23         24
           0.000618   0.006781  -0.000748  -0.000031  -0.001243   0.014099

             25         26         27         28         29         30
           0.003777   0.007125   0.004010  -0.005341  -0.002024  -0.000611

             31         32         33         34         35         36
           0.008266  -0.010474   0.000436   0.004665   0.008881   0.001734

 DISPLACEMENT STEP IN ANGSTROM

  NO.  ATOM        X             Y             Z

    1  C        0.000566     -0.000746      0.002972
    2  C        0.002861      0.005325     -0.000076
    3  O        0.000430     -0.005537     -0.002761
    4  C       -0.001345     -0.001902     -0.000220
    5  C       -0.000237      0.005120      0.001717
    6  C        0.000774     -0.004095     -0.001985
    7  H       -0.000516      0.004427     -0.000792
    8  H       -0.001044      0.001455      0.005322
    9  H        0.001009      0.002008      0.000565
   10  H       -0.004107      0.001260     -0.002948
   11  H        0.002245     -0.007336     -0.001447
   12  H       -0.002380      0.006359      0.000491
   13  H       -0.004576     -0.001752      0.000069
   14  H       -0.001381      0.002857      0.001424


 ACTIVE CARTESIAN DISPLACEMENT STEP

              1          2          3          4          5          6
           0.001159  -0.001709   0.006786   0.005931   0.011259   0.003327

              7          8          9         10         11         12
           0.001516  -0.013108  -0.005768   0.001748  -0.010980  -0.004327

             13         14         15         16         17         18
           0.001032   0.005490   0.004132   0.005817  -0.002447  -0.003492

             19         20         21         22         23         24
           0.000618   0.006781  -0.000748  -0.000031  -0.001243   0.014099

             25         26         27         28         29         30
           0.003777   0.007125   0.004010  -0.005341  -0.002024  -0.000611

             31         32         33         34         35         36
           0.008266  -0.010474   0.000436   0.004665   0.008881   0.001734
 
 PREDICTED ENERGY CHANGE: -0.000380650
 
 INTERPOLATION DISTANCE: 8.4497175643


 COORDINATES OF OPTIMIZATION STEP 3 IN ANGSTROM

  NO.  ATOM        X              Y              Z        Z-ATOM   MASS   TYPE

    1  C        -1.980726      -0.312321      -0.231368       6    12.011  QM
    2  C        -0.795335       0.595393      -0.122601       6    12.011  QM
    3  O        -1.929942      -1.511557       0.017259       8    15.999  QM
    4  C         0.496546      -0.139337       0.263533       6    12.011  QM
    5  C         1.658517       0.793176       0.379086       6    12.011  QM
    6  C         2.828227       0.724697      -0.281857       6    12.011  QM
    7  H        -0.791322       1.118821      -1.099904       1     1.008  QM
    8  H        -1.044191       1.418821       0.578716       1     1.008  QM
    9  H         3.625626       1.461543      -0.155547       1     1.008  QM
   10  H        -2.929538       0.158126      -0.601667       1     1.008  QM
   11  H         3.026826      -0.088511      -0.981524       1     1.008  QM
   12  H         1.505398       1.623349       1.068031       1     1.008  QM
   13  H         0.771938      -0.964064      -0.417808       1     1.008  QM
   14  H         0.315408      -0.635058       1.241777       1     1.008  QM


 
 NEW SCF-ENERGY CALCULATED IN 11 CYCLES
 

 TOTAL ENERGY    =       -270.200034895

 ENERGY CHANGE =         -0.000595381
 ENERGY RATIO  =          1.564116229
 TRUST RADIUS  =          0.200000000
 
 BFGS DELTA*GAMMA: 0.329E-03
 
 BFGS DELTA*DE2*DELTA: 0.764E-03
 
 *** ENTERING OPTIMIZATION CYCLE: 4 ***
 

 PROJECTED CARTESIAN GRADIENTS IN A.U.

  NO.  ATOM        X             Y             Z

    1  C        0.001568      0.003747     -0.002396
    2  C        0.002360     -0.003948      0.004225
    3  O        0.004896      0.003754      0.001072
    4  C       -0.004721      0.002693     -0.002183
    5  C       -0.002981     -0.006012     -0.002200
    6  C       -0.000704      0.002278      0.001471
    7  H       -0.009602     -0.000969      0.002021
    8  H       -0.001113      0.001364     -0.003305
    9  H       -0.000332     -0.001738     -0.002343
   10  H        0.001442     -0.002205     -0.000831
   11  H       -0.000996      0.003440      0.004002
   12  H       -0.000479     -0.007232     -0.005970
   13  H        0.006964     -0.001690      0.004320
   14  H        0.000066     -0.001638      0.001573


 ACTIVE CARTESIAN GRADIENTS

              1          2          3          4          5          6
           0.001700   0.004390  -0.002881   0.003154  -0.003272   0.004411

              7          8          9         10         11         12
           0.006869   0.004863   0.001158  -0.003135   0.006378  -0.001656

             13         14         15         16         17         18
          -0.001040  -0.004778  -0.001964   0.000943   0.001751   0.001429

             19         20         21         22         23         24
          -0.009521   0.002063   0.003425  -0.001432   0.003275  -0.001486

             25         26         27         28         29         30
          -0.000892  -0.001405  -0.002600  -0.000195   0.004967   0.000257

             31         32         33         34         35         36
          -0.004181   0.006280  -0.001126  -0.004186  -0.007103  -0.000562


 FULL LOCAL GRADIENT

              1          2          3          4          5          6
          -0.013125  -0.002432   0.001845  -0.005453   0.002357  -0.005088

              7          8          9         10         11         12
          -0.005086  -0.002852  -0.003914   0.003565  -0.006369   0.000558

             13         14         15         16         17         18
           0.001403   0.003828   0.001043   0.000497  -0.001558  -0.001573

             19         20         21         22         23         24
           0.004734   0.001289   0.000472   0.001303  -0.002589   0.004583

             25         26         27         28         29         30
           0.000370   0.000950   0.002025   0.001136  -0.004005   0.001038

             31         32         33         34         35         36
           0.003714  -0.004433   0.001809   0.002270   0.004865  -0.000909


 TANGENTIAL LOCAL GRADIENTS IN A.U.

              1          2          3          4          5          6
          -0.002432   0.001845  -0.005453   0.002357  -0.005088  -0.005086

              7          8          9         10         11         12
          -0.002852  -0.003914   0.003565  -0.006369   0.000558   0.001403

             13         14         15         16         17         18
           0.003828   0.001043   0.000497  -0.001558  -0.001573   0.004734

             19         20         21         22         23         24
           0.001289   0.000472   0.001303  -0.002589   0.004583   0.000370

             25         26         27         28         29         30
           0.000950   0.002025   0.001136  -0.004005   0.001038   0.003714

             31         32         33         34         35
          -0.004433   0.001809   0.002270   0.004865  -0.000909

 COSANG =         0.872275943
 
 RMSQ FORCE :   0.0031162  MAXIMUM :   0.0003000  CONVERGED : NO
 MAX FORCE  :   0.0063690  MAXIMUM :   0.0004500  CONVERGED : NO
 RMSQ FORCE6:   3.1603113  MAXIMUM6:   0.0003000  CONVERGED : NO
 MAX FORCE6 :   3.1582790  MAXIMUM6:   0.0004500  CONVERGED : NO
 RMSQ DR    :   0.0060474  MAXIMUM :   0.0012000  CONVERGED : NO
 MAX DR     :   0.0140990  MAXIMUM :   0.0018000  CONVERGED : NO
 


 HESSIAN EIGENVALUES


                1           2           3           4           5           6
             0.18848     0.76789     1.00000     1.00000     1.00000     1.00000
 


                7           8           9          10          11          12
             1.00000     1.00000     1.00000     1.00000     1.00000     1.00000
 


               13          14          15          16          17          18
             1.00000     1.00000     1.00000     1.00000     1.00000     1.00000
 


               19          20          21          22          23          24
             1.00000     1.00000     1.00000     1.00000     1.00000     1.00000
 


               25          26          27          28          29          30
             1.00000     1.00000     1.00000     1.00000     1.00000     1.00000
 


               31          32          33          34          35
             1.00000     1.00000     1.00007     1.25895     1.60096
 


 LAMBDA FOR LMQA STEP: 0.00

  |TANGENTIAL STEP| =   0.066648  |PARALLEL STEP| =   0.000263


 STEP IN NORMAL COORDINATES

              1          2          3          4          5          6
          -0.001143  -0.010090   0.011970  -0.001526   0.017955   0.003137

              7          8          9         10         11         12
          -0.000435  -0.020749  -0.015023   0.008223  -0.019079  -0.005413

             13         14         15         16         17         18
           0.004700   0.008510   0.003531   0.009682  -0.003426  -0.005963

             19         20         21         22         23         24
           0.006578   0.013070  -0.001027   0.001889  -0.004744   0.026992

             25         26         27         28         29         30
           0.004332   0.009859   0.007923  -0.003996  -0.008462   0.001397

             31         32         33         34         35         36
           0.016703  -0.021044   0.003292   0.010774   0.020056   0.002583

 DISPLACEMENT STEP IN ANGSTROM

  NO.  ATOM        X             Y             Z

    1  C       -0.000558     -0.004518      0.005269
    2  C       -0.000289      0.009552     -0.001142
    3  O        0.000216     -0.007383     -0.006071
    4  C        0.002079     -0.002896      0.001955
    5  C        0.002099      0.008579      0.001481
    6  C        0.001468     -0.006987     -0.002838
    7  H        0.001879      0.008360     -0.000652
    8  H       -0.000972      0.001387      0.010794
    9  H        0.000397      0.002185      0.000924
   10  H       -0.004951      0.000989     -0.003631
   11  H        0.004210     -0.014074     -0.002350
   12  H       -0.004198      0.014034      0.001814
   13  H       -0.011060     -0.002550     -0.000807
   14  H       -0.002730      0.006210      0.001789


 ACTIVE CARTESIAN DISPLACEMENT STEP

              1          2          3          4          5          6
          -0.001143  -0.010090   0.011970  -0.001526   0.017955   0.003137

              7          8          9         10         11         12
          -0.000435  -0.020749  -0.015023   0.008223  -0.019079  -0.005413

             13         14         15         16         17         18
           0.004700   0.008510   0.003531   0.009682  -0.003426  -0.005963

             19         20         21         22         23         24
           0.006578   0.013070  -0.001027   0.001889  -0.004744   0.026992

             25         26         27         28         29         30
           0.004332   0.009859   0.007923  -0.003996  -0.008462   0.001397

             31         32         33         34         35         36
           0.016703  -0.021044   0.003292   0.010774   0.020056   0.002583
 
 PREDICTED ENERGY CHANGE: -0.000508301
 
 INTERPOLATION DISTANCE: 8.4497175643
 
 *** SCFTOL TIGHTEN TO 0.500E-07 ***
 
 *** CDFTOL TIGHTEN TO 0.250E-04 ***


 COORDINATES OF OPTIMIZATION STEP 4 IN ANGSTROM

  NO.  ATOM        X              Y              Z        Z-ATOM   MASS   TYPE

    1  C        -1.981284      -0.316839      -0.226099       6    12.011  QM
    2  C        -0.795625       0.604944      -0.123743       6    12.011  QM
    3  O        -1.929726      -1.518940       0.011188       8    15.999  QM
    4  C         0.498624      -0.142233       0.265488       6    12.011  QM
    5  C         1.660616       0.801756       0.380567       6    12.011  QM
    6  C         2.829695       0.717709      -0.284695       6    12.011  QM
    7  H        -0.789443       1.127181      -1.100556       1     1.008  QM
    8  H        -1.045162       1.420207       0.589510       1     1.008  QM
    9  H         3.626023       1.463728      -0.154623       1     1.008  QM
   10  H        -2.934490       0.159115      -0.605298       1     1.008  QM
   11  H         3.031035      -0.102586      -0.983874       1     1.008  QM
   12  H         1.501200       1.637383       1.069845       1     1.008  QM
   13  H         0.760878      -0.966613      -0.418614       1     1.008  QM
   14  H         0.312678      -0.628847       1.243566       1     1.008  QM


 
 NEW SCF-ENERGY CALCULATED IN 13 CYCLES
 

 TOTAL ENERGY    =       -270.200669880

 ENERGY CHANGE =         -0.000634985
 ENERGY RATIO  =          1.249229745
 TRUST RADIUS  =          0.200000000
 
 BFGS DELTA*GAMMA: 0.767E-03
 
 BFGS DELTA*DE2*DELTA: 0.102E-02
 
 *** ENTERING OPTIMIZATION CYCLE: 5 ***
 

 PROJECTED CARTESIAN GRADIENTS IN A.U.

  NO.  ATOM        X             Y             Z

    1  C        0.003237      0.001047      0.001521
    2  C        0.002269      0.003528      0.000214
    3  O        0.003659      0.001650     -0.000156
    4  C       -0.003235     -0.004753     -0.001128
    5  C       -0.002081     -0.000870     -0.000442
    6  C       -0.002319     -0.000375      0.000397
    7  H       -0.008954     -0.000660      0.001898
    8  H       -0.001453      0.002108     -0.001868
    9  H        0.001457      0.001536     -0.000678
   10  H       -0.001966      0.000524     -0.003140
   11  H        0.000044      0.000769      0.001217
   12  H       -0.001709     -0.004261     -0.003092
   13  H        0.005331     -0.001234      0.004245
   14  H        0.000020     -0.000442      0.000101


 ACTIVE CARTESIAN GRADIENTS

              1          2          3          4          5          6
           0.003510   0.001130   0.001774   0.003099   0.004398   0.001251

              7          8          9         10         11         12
           0.005493   0.004274   0.000333  -0.001381  -0.002581  -0.001134

             13         14         15         16         17         18
           0.000763  -0.000888  -0.000005   0.000529  -0.000812   0.000145

             19         20         21         22         23         24
          -0.008750   0.000385   0.003325  -0.001397   0.002428   0.000219

             25         26         27         28         29         30
           0.001296   0.001733  -0.001241  -0.003081   0.004556  -0.000939

             31         32         33         34         35         36
          -0.001995   0.002100  -0.002644  -0.003315  -0.004088  -0.001709


 FULL LOCAL GRADIENT

              1          2          3          4          5          6
          -0.010080   0.001283  -0.002574  -0.003879  -0.004707  -0.000898

              7          8          9         10         11         12
          -0.003228  -0.002302  -0.003045   0.001827   0.002608  -0.000017

             13         14         15         16         17         18
          -0.000385  -0.000061  -0.000825   0.000709   0.000980  -0.000263

             19         20         21         22         23         24
           0.004558   0.002496  -0.000011   0.001285  -0.001835   0.002463

             25         26         27         28         29         30
          -0.001768  -0.002145   0.000730   0.003891  -0.003734   0.002024

             31         32         33         34         35         36
           0.001589  -0.000590   0.003172   0.001818   0.002350   0.000584


 TANGENTIAL LOCAL GRADIENTS IN A.U.

              1          2          3          4          5          6
           0.001283  -0.002574  -0.003879  -0.004707  -0.000898  -0.003228

              7          8          9         10         11         12
          -0.002302  -0.003045   0.001827   0.002608  -0.000017  -0.000385

             13         14         15         16         17         18
          -0.000061  -0.000825   0.000709   0.000980  -0.000263   0.004558

             19         20         21         22         23         24
           0.002496  -0.000011   0.001285  -0.001835   0.002463  -0.001768

             25         26         27         28         29         30
          -0.002145   0.000730   0.003891  -0.003734   0.002024   0.001589

             31         32         33         34         35
          -0.000590   0.003172   0.001818   0.002350   0.000584

 COSANG =         0.482809028
 
 RMSQ FORCE :   0.0023016  MAXIMUM :   0.0003000  CONVERGED : NO
 MAX FORCE  :   0.0047069  MAXIMUM :   0.0004500  CONVERGED : NO
 RMSQ FORCE6:   2.2350463  MAXIMUM6:   0.0003000  CONVERGED : NO
 MAX FORCE6 :   2.2340119  MAXIMUM6:   0.0004500  CONVERGED : NO
 RMSQ DR    :   0.0111081  MAXIMUM :   0.0012000  CONVERGED : NO
 MAX DR     :   0.0269923  MAXIMUM :   0.0018000  CONVERGED : NO
 


 HESSIAN EIGENVALUES


                1           2           3           4           5           6
             0.13921     0.66795     1.00000     1.00000     1.00000     1.00000
 


                7           8           9          10          11          12
             1.00000     1.00000     1.00000     1.00000     1.00000     1.00000
 


               13          14          15          16          17          18
             1.00000     1.00000     1.00000     1.00000     1.00000     1.00000
 


               19          20          21          22          23          24
             1.00000     1.00000     1.00000     1.00000     1.00000     1.00000
 


               25          26          27          28          29          30
             1.00000     1.00000     1.00000     1.00000     1.00000     1.00000
 


               31          32          33          34          35
             1.00000     1.00008     1.05113     1.38823     1.60161
 


 LAMBDA FOR LMQA STEP: 0.00

  |TANGENTIAL STEP| =   0.035667  |PARALLEL STEP| =   0.000075


 STEP IN NORMAL COORDINATES

              1          2          3          4          5          6
          -0.003342  -0.004325   0.002649  -0.006218   0.004286   0.002111

              7          8          9         10         11         12
          -0.002269  -0.012074  -0.009919   0.005210  -0.005174  -0.003199

             13         14         15         16         17         18
           0.000922   0.003789   0.001099   0.005824  -0.000420  -0.003152

             19         20         21         22         23         24
           0.007566   0.008357  -0.000422   0.002201  -0.004121   0.014446

             25         26         27         28         29         30
          -0.000056   0.001840   0.004166   0.002525  -0.007629   0.002944

             31         32         33         34         35         36
           0.008878  -0.009094   0.005297   0.006311   0.010741   0.001827

 DISPLACEMENT STEP IN ANGSTROM

  NO.  ATOM        X             Y             Z

    1  C       -0.001631     -0.001978      0.001144
    2  C       -0.002588      0.002588      0.000220
    3  O       -0.000135     -0.003577     -0.003226
    4  C        0.002523      0.001191      0.001570
    5  C        0.001603      0.003876      0.000613
    6  C        0.002217     -0.003395     -0.001700
    7  H        0.003128      0.004664      0.000192
    8  H        0.000150     -0.000432      0.006203
    9  H       -0.001023     -0.000587     -0.000002
   10  H       -0.000432     -0.000978     -0.000087
   11  H        0.001979     -0.006935      0.000024
   12  H       -0.001481      0.007782      0.000184
   13  H       -0.007600     -0.000811     -0.001103
   14  H       -0.001518      0.003670      0.001070


 ACTIVE CARTESIAN DISPLACEMENT STEP

              1          2          3          4          5          6
          -0.003342  -0.004325   0.002649  -0.006218   0.004286   0.002111

              7          8          9         10         11         12
          -0.002269  -0.012074  -0.009919   0.005210  -0.005174  -0.003199

             13         14         15         16         17         18
           0.000922   0.003789   0.001099   0.005824  -0.000420  -0.003152

             19         20         21         22         23         24
           0.007566   0.008357  -0.000422   0.002201  -0.004121   0.014446

             25         26         27         28         29         30
          -0.000056   0.001840   0.004166   0.002525  -0.007629   0.002944

             31         32         33         34         35         36
           0.008878  -0.009094   0.005297   0.006311   0.010741   0.001827
 
 PREDICTED ENERGY CHANGE: -0.000153316
 
 INTERPOLATION DISTANCE: 8.4497175643
 
 *** SCFTOL TIGHTEN TO 0.250E-07 ***
 
 *** CDFTOL TIGHTEN TO 0.100E-04 ***


 COORDINATES OF OPTIMIZATION STEP 5 IN ANGSTROM

  NO.  ATOM        X              Y              Z        Z-ATOM   MASS   TYPE

    1  C        -1.982916      -0.318817      -0.224955       6    12.011  QM
    2  C        -0.798212       0.607532      -0.123523       6    12.011  QM
    3  O        -1.929860      -1.522517       0.007962       8    15.999  QM
    4  C         0.501147      -0.141042       0.267058       6    12.011  QM
    5  C         1.662219       0.805632       0.381180       6    12.011  QM
    6  C         2.831912       0.714314      -0.286396       6    12.011  QM
    7  H        -0.786316       1.131845      -1.100364       1     1.008  QM
    8  H        -1.045012       1.419776       0.595713       1     1.008  QM
    9  H         3.625000       1.463141      -0.154625       1     1.008  QM
   10  H        -2.934922       0.158137      -0.605385       1     1.008  QM
   11  H         3.033014      -0.109521      -0.983850       1     1.008  QM
   12  H         1.499718       1.645166       1.070028       1     1.008  QM
   13  H         0.753278      -0.967425      -0.419718       1     1.008  QM
   14  H         0.311161      -0.625177       1.244636       1     1.008  QM


 
 NEW SCF-ENERGY CALCULATED IN 15 CYCLES
 

 TOTAL ENERGY    =       -270.200907085

 ENERGY CHANGE =         -0.000237205
 ENERGY RATIO  =          1.547163061
 TRUST RADIUS  =          0.200000000
 
 BFGS DELTA*GAMMA: 0.139E-03
 
 BFGS DELTA*DE2*DELTA: 0.308E-03
 
 *** ENTERING OPTIMIZATION CYCLE: 6 ***
 

 PROJECTED CARTESIAN GRADIENTS IN A.U.

  NO.  ATOM        X             Y             Z

    1  C        0.002256      0.001471      0.002123
    2  C        0.000302      0.004806     -0.000995
    3  O        0.003346      0.000263     -0.000476
    4  C       -0.000683     -0.005778      0.000035
    5  C       -0.002786      0.000149      0.000578
    6  C       -0.000556     -0.001076     -0.000821
    7  H       -0.008239     -0.000154      0.001103
    8  H       -0.001241      0.002486     -0.001031
    9  H        0.000856      0.001791     -0.000074
   10  H       -0.001680      0.000902     -0.003370
   11  H        0.000308     -0.000072      0.000418
   12  H       -0.002422     -0.002635     -0.001525
   13  H        0.004425     -0.001763      0.003552
   14  H       -0.000276     -0.000131     -0.000355


 ACTIVE CARTESIAN GRADIENTS

              1          2          3          4          5          6
           0.002446   0.001666   0.002552   0.000757   0.005956   0.000193

              7          8          9         10         11         12
           0.004053   0.003561  -0.000316   0.000582  -0.004127  -0.000115

             13         14         15         16         17         18
          -0.000539   0.000029   0.001315   0.001871  -0.001359  -0.000869

             19         20         21         22         23         24
          -0.007984   0.000385   0.002426  -0.000942   0.002601   0.000924

             25         26         27         28         29         30
           0.000909   0.001978  -0.000922  -0.002507   0.004252  -0.000887

             31         32         33         34         35         36
          -0.001180   0.000547  -0.003094  -0.002486  -0.002091  -0.001557


 FULL LOCAL GRADIENT

              1          2          3          4          5          6
          -0.008875   0.000208  -0.003207  -0.002344  -0.005220   0.001141

              7          8          9         10         11         12
          -0.001036  -0.001559  -0.002418  -0.000113   0.004163  -0.001097

             13         14         15         16         17         18
           0.000923  -0.000975  -0.002107  -0.000681   0.001526   0.000755

             19         20         21         22         23         24
           0.003910   0.002352   0.000686   0.000835  -0.002046   0.001577

             25         26         27         28         29         30
          -0.001358  -0.002372   0.000433   0.003274  -0.003460   0.001919

             31         32         33         34         35         36
           0.000784   0.000875   0.003576   0.001111   0.000526   0.000564


 TANGENTIAL LOCAL GRADIENTS IN A.U.

              1          2          3          4          5          6
           0.000208  -0.003207  -0.002344  -0.005220   0.001141  -0.001036

              7          8          9         10         11         12
          -0.001559  -0.002418  -0.000113   0.004163  -0.001097   0.000923

             13         14         15         16         17         18
          -0.000975  -0.002107  -0.000681   0.001526   0.000755   0.003910

             19         20         21         22         23         24
           0.002352   0.000686   0.000835  -0.002046   0.001577  -0.001358

             25         26         27         28         29         30
          -0.002372   0.000433   0.003274  -0.003460   0.001919   0.000784

             31         32         33         34         35
           0.000875   0.003576   0.001111   0.000526   0.000564

 COSANG =         0.891301683
 
 RMSQ FORCE :   0.0021418  MAXIMUM :   0.0003000  CONVERGED : NO
 MAX FORCE  :   0.0052203  MAXIMUM :   0.0004500  CONVERGED : NO
 RMSQ FORCE6:   0.0059501  MAXIMUM6:   0.0003000  CONVERGED : NO
 MAX FORCE6 :   0.0144259  MAXIMUM6:   0.0004500  CONVERGED : NO
 RMSQ DR    :   0.0059446  MAXIMUM :   0.0012000  CONVERGED : NO
 MAX DR     :   0.0144458  MAXIMUM :   0.0018000  CONVERGED : NO
 


 HESSIAN EIGENVALUES


                1           2           3           4           5           6
             0.09024     0.49817     0.99971     1.00000     1.00000     1.00000
 


                7           8           9          10          11          12
             1.00000     1.00000     1.00000     1.00000     1.00000     1.00000
 


               13          14          15          16          17          18
             1.00000     1.00000     1.00000     1.00000     1.00000     1.00000
 


               19          20          21          22          23          24
             1.00000     1.00000     1.00000     1.00000     1.00000     1.00000
 


               25          26          27          28          29          30
             1.00000     1.00000     1.00000     1.00000     1.00000     1.00000
 


               31          32          33          34          35
             1.00006     1.00496     1.11488     1.20519     1.60628
 


 LAMBDA FOR LMQA STEP: 0.00

  |TANGENTIAL STEP| =   0.056791  |PARALLEL STEP| =   0.000191


 STEP IN NORMAL COORDINATES

              1          2          3          4          5          6
          -0.005769  -0.007657  -0.000338  -0.011737   0.000005   0.004342

              7          8          9         10         11         12
          -0.004289  -0.019027  -0.016584   0.005845  -0.002344  -0.006967

             13         14         15         16         17         18
           0.003483   0.004617  -0.001619   0.006319   0.001225  -0.003062

             19         20         21         22         23         24
           0.016296   0.013657   0.001048   0.004032  -0.009344   0.021446

             25         26         27         28         29         30
          -0.001284  -0.000643   0.006402   0.007440  -0.015641   0.006679

             31         32         33         34         35         36
           0.013066  -0.010300   0.012964   0.009435   0.014172   0.002652

 DISPLACEMENT STEP IN ANGSTROM

  NO.  ATOM        X             Y             Z

    1  C       -0.002816     -0.003500     -0.000153
    2  C       -0.004996      0.001106      0.001692
    3  O       -0.000673     -0.004239     -0.004817
    4  C        0.003356      0.004769      0.002118
    5  C        0.004389      0.005140     -0.000161
    6  C        0.002708     -0.004561     -0.001583
    7  H        0.007300      0.006923      0.001734
    8  H        0.000821     -0.002488      0.009563
    9  H       -0.002035     -0.002630     -0.000849
   10  H        0.001047     -0.003151      0.002043
   11  H        0.002669     -0.009712      0.001718
   12  H       -0.000732      0.011489     -0.001515
   13  H       -0.013427      0.000235     -0.002012
   14  H       -0.002078      0.006028      0.001904


 ACTIVE CARTESIAN DISPLACEMENT STEP

              1          2          3          4          5          6
          -0.005769  -0.007657  -0.000338  -0.011737   0.000005   0.004342

              7          8          9         10         11         12
          -0.004289  -0.019027  -0.016584   0.005845  -0.002344  -0.006967

             13         14         15         16         17         18
           0.003483   0.004617  -0.001619   0.006319   0.001225  -0.003062

             19         20         21         22         23         24
           0.016296   0.013657   0.001048   0.004032  -0.009344   0.021446

             25         26         27         28         29         30
          -0.001284  -0.000643   0.006402   0.007440  -0.015641   0.006679

             31         32         33         34         35         36
           0.013066  -0.010300   0.012964   0.009435   0.014172   0.002652
 
 PREDICTED ENERGY CHANGE: -0.000219722
 
 INTERPOLATION DISTANCE: 8.4497175643


 COORDINATES OF OPTIMIZATION STEP 6 IN ANGSTROM

  NO.  ATOM        X              Y              Z        Z-ATOM   MASS   TYPE

    1  C        -1.985731      -0.322317      -0.225108       6    12.011  QM
    2  C        -0.803209       0.608638      -0.121831       6    12.011  QM
    3  O        -1.930533      -1.526756       0.003146       8    15.999  QM
    4  C         0.504503      -0.136273       0.269176       6    12.011  QM
    5  C         1.666608       0.810772       0.381019       6    12.011  QM
    6  C         2.834621       0.709753      -0.287979       6    12.011  QM
    7  H        -0.779015       1.138767      -1.098630       1     1.008  QM
    8  H        -1.044191       1.417288       0.605276       1     1.008  QM
    9  H         3.622965       1.460511      -0.155474       1     1.008  QM
   10  H        -2.933875       0.154986      -0.603342       1     1.008  QM
   11  H         3.035683      -0.119233      -0.982132       1     1.008  QM
   12  H         1.498986       1.656655       1.068513       1     1.008  QM
   13  H         0.739851      -0.967190      -0.421730       1     1.008  QM
   14  H         0.309082      -0.619149       1.246540       1     1.008  QM


 
 NEW SCF-ENERGY CALCULATED IN 13 CYCLES
 

 TOTAL ENERGY    =       -270.201209122

 ENERGY CHANGE =         -0.000302037
 ENERGY RATIO  =          1.374631904
 TRUST RADIUS  =          0.200000000
 
 BFGS DELTA*GAMMA: 0.277E-03
 
 BFGS DELTA*DE2*DELTA: 0.443E-03
 
 *** ENTERING OPTIMIZATION CYCLE: 7 ***
 

 PROJECTED CARTESIAN GRADIENTS IN A.U.

  NO.  ATOM        X             Y             Z

    1  C       -0.000112      0.000857      0.002079
    2  C       -0.003280      0.003978     -0.001390
    3  O        0.003006      0.000479     -0.000921
    4  C        0.002804     -0.004749      0.001286
    5  C       -0.000427      0.000292      0.000208
    6  C        0.000014     -0.001166     -0.000805
    7  H       -0.006815      0.000808     -0.000644
    8  H       -0.000509      0.002852     -0.000002
    9  H       -0.000708      0.001261      0.000454
   10  H        0.000245      0.000474     -0.002837
   11  H        0.000671     -0.001129     -0.000445
   12  H       -0.003492     -0.000366      0.000592
   13  H        0.003075     -0.002994      0.002207
   14  H       -0.000988     -0.000099     -0.000410


 ACTIVE CARTESIAN GRADIENTS

              1          2          3          4          5          6
          -0.000121   0.001019   0.002562  -0.003656   0.004738  -0.000238

              7          8          9         10         11         12
           0.002286   0.003177  -0.001125   0.002784  -0.003682   0.001062

             13         14         15         16         17         18
           0.001120   0.000218   0.000986   0.002240  -0.001203  -0.001329

             19         20         21         22         23         24
          -0.006563   0.001210   0.000491   0.000086   0.003199   0.001595

             25         26         27         28         29         30
          -0.000368   0.001555  -0.000735  -0.000149   0.003711  -0.000366

             31         32         33         34         35         36
           0.000056  -0.001331  -0.003533  -0.000948   0.000702  -0.000647


 FULL LOCAL GRADIENT

              1          2          3          4          5          6
          -0.007417  -0.000874  -0.002615   0.001536  -0.002687   0.002553

              7          8          9         10         11         12
           0.001501  -0.001162  -0.001641  -0.002285   0.003723  -0.002352

             13         14         15         16         17         18
          -0.000718  -0.001229  -0.001830  -0.000959   0.001385   0.001207

             19         20         21         22         23         24
           0.002462   0.001422   0.002445  -0.000186  -0.002686   0.000690

             25         26         27         28         29         30
          -0.000052  -0.001927   0.000267   0.000875  -0.002930   0.001359

             31         32         33         34         35         36
          -0.000453   0.002688   0.003966  -0.000312  -0.002077  -0.000189


 TANGENTIAL LOCAL GRADIENTS IN A.U.

              1          2          3          4          5          6
          -0.000874  -0.002615   0.001536  -0.002687   0.002553   0.001501

              7          8          9         10         11         12
          -0.001162  -0.001641  -0.002285   0.003723  -0.002352  -0.000718

             13         14         15         16         17         18
          -0.001229  -0.001830  -0.000959   0.001385   0.001207   0.002462

             19         20         21         22         23         24
           0.001422   0.002445  -0.000186  -0.002686   0.000690  -0.000052

             25         26         27         28         29         30
          -0.001927   0.000267   0.000875  -0.002930   0.001359  -0.000453

             31         32         33         34         35
           0.002688   0.003966  -0.000312  -0.002077  -0.000189

 COSANG =         0.753170407
 
 RMSQ FORCE :   0.0019173  MAXIMUM :   0.0003000  CONVERGED : NO
 MAX FORCE  :   0.0039662  MAXIMUM :   0.0004500  CONVERGED : NO
 RMSQ FORCE6:   0.0028066  MAXIMUM6:   0.0003000  CONVERGED : NO
 MAX FORCE6 :   0.0078328  MAXIMUM6:   0.0004500  CONVERGED : NO
 RMSQ DR    :   0.0094652  MAXIMUM :   0.0012000  CONVERGED : NO
 MAX DR     :   0.0214458  MAXIMUM :   0.0018000  CONVERGED : NO
 


 HESSIAN EIGENVALUES


                1           2           3           4           5           6
             0.06985     0.39708     0.95564     1.00000     1.00000     1.00000
 


                7           8           9          10          11          12
             1.00000     1.00000     1.00000     1.00000     1.00000     1.00000
 


               13          14          15          16          17          18
             1.00000     1.00000     1.00000     1.00000     1.00000     1.00000
 


               19          20          21          22          23          24
             1.00000     1.00000     1.00000     1.00000     1.00000     1.00000
 


               25          26          27          28          29          30
             1.00000     1.00000     1.00000     1.00000     1.00000     1.00003
 


               31          32          33          34          35
             1.00018     1.01390     1.10686     1.26682     1.60557
 


 LAMBDA FOR LMQA STEP: 0.00

  |TANGENTIAL STEP| =   0.044926  |PARALLEL STEP| =   0.000119


 STEP IN NORMAL COORDINATES

              1          2          3          4          5          6
          -0.002782  -0.005270  -0.004124  -0.006985  -0.004107   0.003857

              7          8          9         10         11         12
          -0.003241  -0.014758  -0.012859   0.001209   0.002596  -0.007362

             13         14         15         16         17         18
           0.000325   0.002319  -0.002845   0.003017   0.002310  -0.000761

             19         20         21         22         23         24
           0.015953   0.009649   0.003859   0.002641  -0.010551   0.014553

             25         26         27         28         29         30
          -0.000987  -0.003381   0.004737   0.006520  -0.015132   0.006418

             31         32         33         34         35         36
           0.008074  -0.002960   0.014524   0.005718   0.006478   0.000999

 DISPLACEMENT STEP IN ANGSTROM

  NO.  ATOM        X             Y             Z

    1  C       -0.001358     -0.002393     -0.001778
    2  C       -0.003052     -0.001128      0.002316
    3  O       -0.001004     -0.002674     -0.003177
    4  C        0.000878      0.005609      0.001034
    5  C        0.002800      0.003050     -0.000497
    6  C        0.002102     -0.002775     -0.000775
    7  H        0.007484      0.004392      0.003405
    8  H        0.000794     -0.003758      0.006738
    9  H       -0.001232     -0.003279     -0.001542
   10  H        0.001316     -0.003467      0.003302
   11  H        0.001409     -0.005824      0.003086
   12  H        0.001520      0.007298     -0.003454
   13  H       -0.011126      0.002260     -0.001400
   14  H       -0.000892      0.004872      0.001485


 ACTIVE CARTESIAN DISPLACEMENT STEP

              1          2          3          4          5          6
          -0.002782  -0.005270  -0.004124  -0.006985  -0.004107   0.003857

              7          8          9         10         11         12
          -0.003241  -0.014758  -0.012859   0.001209   0.002596  -0.007362

             13         14         15         16         17         18
           0.000325   0.002319  -0.002845   0.003017   0.002310  -0.000761

             19         20         21         22         23         24
           0.015953   0.009649   0.003859   0.002641  -0.010551   0.014553

             25         26         27         28         29         30
          -0.000987  -0.003381   0.004737   0.006520  -0.015132   0.006418

             31         32         33         34         35         36
           0.008074  -0.002960   0.014524   0.005718   0.006478   0.000999
 
 PREDICTED ENERGY CHANGE: -0.000138970
 
 INTERPOLATION DISTANCE: 8.4497175643


 COORDINATES OF OPTIMIZATION STEP 7 IN ANGSTROM

  NO.  ATOM        X              Y              Z        Z-ATOM   MASS   TYPE

    1  C        -1.987089      -0.324710      -0.226886       6    12.011  QM
    2  C        -0.806261       0.607510      -0.119515       6    12.011  QM
    3  O        -1.931538      -1.529430      -0.000031       8    15.999  QM
    4  C         0.505381      -0.130664       0.270210       6    12.011  QM
    5  C         1.669408       0.813822       0.380522       6    12.011  QM
    6  C         2.836723       0.706978      -0.288754       6    12.011  QM
    7  H        -0.771532       1.143159      -1.095225       1     1.008  QM
    8  H        -1.043397       1.413530       0.612013       1     1.008  QM
    9  H         3.621733       1.457232      -0.157016       1     1.008  QM
   10  H        -2.932559       0.151519      -0.600039       1     1.008  QM
   11  H         3.037092      -0.125056      -0.979046       1     1.008  QM
   12  H         1.500506       1.663953       1.065059       1     1.008  QM
   13  H         0.728725      -0.964929      -0.423131       1     1.008  QM
   14  H         0.308191      -0.614277       1.248025       1     1.008  QM


 
 NEW SCF-ENERGY CALCULATED IN 13 CYCLES
 

 TOTAL ENERGY    =       -270.201419556

 ENERGY CHANGE =         -0.000210434
 ENERGY RATIO  =          1.514238047
 TRUST RADIUS  =          0.200000000
 
 BFGS DELTA*GAMMA: 0.137E-03
 
 BFGS DELTA*DE2*DELTA: 0.280E-03
 
 *** ENTERING OPTIMIZATION CYCLE: 8 ***
 

 PROJECTED CARTESIAN GRADIENTS IN A.U.

  NO.  ATOM        X             Y             Z

    1  C       -0.001971      0.001254      0.001075
    2  C       -0.005252      0.001811     -0.000698
    3  O        0.002753      0.000465     -0.000806
    4  C        0.004310     -0.002268      0.001316
    5  C        0.000734     -0.000077      0.000448
    6  C        0.001361     -0.000924     -0.001058
    7  H       -0.005655      0.001334     -0.001680
    8  H        0.000280      0.002768      0.000400
    9  H       -0.002325      0.000112      0.000478
   10  H        0.002160     -0.000433     -0.001903
   11  H        0.000711     -0.001197     -0.000364
   12  H       -0.003861      0.000363      0.001242
   13  H        0.002059     -0.003778      0.001350
   14  H       -0.001510     -0.000313     -0.000049


 ACTIVE CARTESIAN GRADIENTS

              1          2          3          4          5          6
          -0.002137   0.001554   0.001409  -0.006118   0.002353   0.000216

              7          8          9         10         11         12
           0.001091   0.002360  -0.001255   0.003419  -0.001469   0.001053

             13         14         15         16         17         18
           0.001334   0.000145   0.001201   0.003011  -0.000545  -0.001621

             19         20         21         22         23         24
          -0.005380   0.002078  -0.000736   0.001062   0.003605   0.001651

             25         26         27         28         29         30
          -0.001790   0.000561  -0.000832   0.002061   0.003239   0.000211

             31         32         33         34         35         36
           0.000627  -0.001467  -0.003230  -0.000161   0.001799   0.000152


 FULL LOCAL GRADIENT

              1          2          3          4          5          6
          -0.006566  -0.002548  -0.001199   0.003356   0.000314   0.002414

              7          8          9         10         11         12
           0.002872  -0.000509  -0.001230  -0.002960   0.001505  -0.002246

             13         14         15         16         17         18
          -0.000960  -0.001093  -0.001984  -0.001798   0.000719   0.001503

             19         20         21         22         23         24
           0.001543   0.000342   0.003421  -0.001153  -0.003140   0.000385

             25         26         27         28         29         30
           0.001410  -0.000897   0.000398  -0.001392  -0.002490   0.000719

             31         32         33         34         35         36
          -0.001011   0.002747   0.003624  -0.001020  -0.003057  -0.000897


 TANGENTIAL LOCAL GRADIENTS IN A.U.

              1          2          3          4          5          6
          -0.002548  -0.001199   0.003356   0.000314   0.002414   0.002872

              7          8          9         10         11         12
          -0.000509  -0.001230  -0.002960   0.001505  -0.002246  -0.000960

             13         14         15         16         17         18
          -0.001093  -0.001984  -0.001798   0.000719   0.001503   0.001543

             19         20         21         22         23         24
           0.000342   0.003421  -0.001153  -0.003140   0.000385   0.001410

             25         26         27         28         29         30
          -0.000897   0.000398  -0.001392  -0.002490   0.000719  -0.001011

             31         32         33         34         35
           0.002747   0.003624  -0.001020  -0.003057  -0.000897

 COSANG =         0.840164085
 
 RMSQ FORCE :   0.0019516  MAXIMUM :   0.0003000  CONVERGED : NO
 MAX FORCE  :   0.0036241  MAXIMUM :   0.0004500  CONVERGED : NO
 RMSQ FORCE6:   0.0011856  MAXIMUM6:   0.0003000  CONVERGED : NO
 MAX FORCE6 :   0.0039334  MAXIMUM6:   0.0004500  CONVERGED : NO
 RMSQ DR    :   0.0074878  MAXIMUM :   0.0012000  CONVERGED : NO
 MAX DR     :   0.0159528  MAXIMUM :   0.0018000  CONVERGED : NO
 


 HESSIAN EIGENVALUES


                1           2           3           4           5           6
             0.05031     0.28959     0.81442     1.00000     1.00000     1.00000
 


                7           8           9          10          11          12
             1.00000     1.00000     1.00000     1.00000     1.00000     1.00000
 


               13          14          15          16          17          18
             1.00000     1.00000     1.00000     1.00000     1.00000     1.00000
 


               19          20          21          22          23          24
             1.00000     1.00000     1.00000     1.00000     1.00000     1.00000
 


               25          26          27          28          29          30
             1.00000     1.00000     1.00000     1.00000     1.00002     1.00014
 


               31          32          33          34          35
             1.00060     1.02465     1.08382     1.38247     1.61370
 


 LAMBDA FOR LMQA STEP: 0.00

  |TANGENTIAL STEP| =   0.062814  |PARALLEL STEP| =   0.000233


 STEP IN NORMAL COORDINATES

              1          2          3          4          5          6
           0.000328  -0.007657  -0.007733  -0.003816  -0.006873   0.005226

              7          8          9         10         11         12
          -0.002847  -0.019225  -0.017261  -0.002297   0.005219  -0.011377

             13         14         15         16         17         18
          -0.001239   0.001318  -0.006776   0.000522   0.003797   0.001377

             19         20         21         22         23         24
           0.023839   0.011093   0.009345   0.001590  -0.018190   0.017817

             25         26         27         28         29         30
           0.000771  -0.005906   0.006492   0.006474  -0.023080   0.009081

             31         32         33         34         35         36
           0.008391   0.000301   0.023536   0.005748   0.003583  -0.000330

 DISPLACEMENT STEP IN ANGSTROM

  NO.  ATOM        X             Y             Z

    1  C        0.000160     -0.003415     -0.003281
    2  C       -0.001767     -0.002110      0.003687
    3  O       -0.001766     -0.002957     -0.003894
    4  C       -0.001509      0.008016      0.000937
    5  C        0.002757      0.003187     -0.001740
    6  C        0.001470     -0.002992     -0.000031
    7  H        0.011426      0.004763      0.007114
    8  H        0.000597     -0.006807      0.008340
    9  H       -0.000060     -0.004796     -0.002947
   10  H        0.000828     -0.004981      0.005526
   11  H        0.001284     -0.006472      0.005611
   12  H        0.004407      0.008246     -0.007080
   13  H       -0.015150      0.005609     -0.001405
   14  H       -0.000133      0.006944      0.001834


 ACTIVE CARTESIAN DISPLACEMENT STEP

              1          2          3          4          5          6
           0.000328  -0.007657  -0.007733  -0.003816  -0.006873   0.005226

              7          8          9         10         11         12
          -0.002847  -0.019225  -0.017261  -0.002297   0.005219  -0.011377

             13         14         15         16         17         18
          -0.001239   0.001318  -0.006776   0.000522   0.003797   0.001377

             19         20         21         22         23         24
           0.023839   0.011093   0.009345   0.001590  -0.018190   0.017817

             25         26         27         28         29         30
           0.000771  -0.005906   0.006492   0.006474  -0.023080   0.009081

             31         32         33         34         35         36
           0.008391   0.000301   0.023536   0.005748   0.003583  -0.000330
 
 PREDICTED ENERGY CHANGE: -0.000181006
 
 INTERPOLATION DISTANCE: 8.4497175643


 COORDINATES OF OPTIMIZATION STEP 8 IN ANGSTROM

  NO.  ATOM        X              Y              Z        Z-ATOM   MASS   TYPE

    1  C        -1.986929      -0.328125      -0.230167       6    12.011  QM
    2  C        -0.808027       0.605400      -0.115828       6    12.011  QM
    3  O        -1.933304      -1.532387      -0.003925       8    15.999  QM
    4  C         0.503872      -0.122648       0.271147       6    12.011  QM
    5  C         1.672165       0.817009       0.378783       6    12.011  QM
    6  C         2.838193       0.703986      -0.288785       6    12.011  QM
    7  H        -0.760106       1.147922      -1.088111       1     1.008  QM
    8  H        -1.042800       1.406723       0.620354       1     1.008  QM
    9  H         3.621673       1.452437      -0.159963       1     1.008  QM
   10  H        -2.931731       0.146538      -0.594514       1     1.008  QM
   11  H         3.038376      -0.131528      -0.973435       1     1.008  QM
   12  H         1.504913       1.672200       1.057979       1     1.008  QM
   13  H         0.713575      -0.959320      -0.424536       1     1.008  QM
   14  H         0.308058      -0.607333       1.249859       1     1.008  QM


 
 NEW SCF-ENERGY CALCULATED IN 13 CYCLES
 

 TOTAL ENERGY    =       -270.201684869

 ENERGY CHANGE =         -0.000265313
 ENERGY RATIO  =          1.465774318
 TRUST RADIUS  =          0.200000000
 
 BFGS DELTA*GAMMA: 0.198E-03
 
 BFGS DELTA*DE2*DELTA: 0.365E-03
 
 *** ENTERING OPTIMIZATION CYCLE: 9 ***
 

 PROJECTED CARTESIAN GRADIENTS IN A.U.

  NO.  ATOM        X             Y             Z

    1  C       -0.002945      0.000501     -0.000124
    2  C       -0.005887     -0.001038      0.000512
    3  O        0.002097      0.001489     -0.000614
    4  C        0.004087      0.001047      0.000553
    5  C        0.002977     -0.000709      0.000262
    6  C        0.001423     -0.000388     -0.000603
    7  H       -0.004282      0.001485     -0.002039
    8  H        0.001353      0.002189      0.000480
    9  H       -0.003724     -0.001100      0.000252
   10  H        0.003772     -0.001653     -0.000693
   11  H        0.000702     -0.000872      0.000027
   12  H       -0.003796      0.000516      0.001288
   13  H        0.000750     -0.003989      0.000774
   14  H       -0.001939     -0.000476      0.000289


 ACTIVE CARTESIAN GRADIENTS

              1          2          3          4          5          6
          -0.003194   0.000696  -0.000039  -0.007000  -0.001158   0.001009

              7          8          9         10         11         12
           0.000353   0.001683  -0.001069   0.002643   0.001641   0.000224

             13         14         15         16         17         18
           0.002908  -0.000179   0.000702   0.002836   0.000324  -0.001349

             19         20         21         22         23         24
          -0.003941   0.002727  -0.001355   0.002290   0.003550   0.001357

             25         26         27         28         29         30
          -0.002958  -0.000589  -0.000959   0.004012   0.002346   0.000849

             31         32         33         34         35         36
           0.001148  -0.000910  -0.002441   0.000291   0.002161   0.000609


 FULL LOCAL GRADIENT

              1          2          3          4          5          6
          -0.005561  -0.002551   0.000510   0.004596   0.003637   0.001128

              7          8          9         10         11         12
           0.002871  -0.000264  -0.000805  -0.002289  -0.001617  -0.001149

             13         14         15         16         17         18
          -0.002603  -0.000611  -0.001358  -0.001798  -0.000177   0.001246

             19         20         21         22         23         24
           0.000718  -0.000722   0.003594  -0.002366  -0.003155   0.000303

             25         26         27         28         29         30
           0.002643   0.000313   0.000589  -0.003445  -0.001678  -0.000049

             31         32         33         34         35         36
          -0.001489   0.002028   0.002769  -0.001331  -0.003250  -0.001243


 TANGENTIAL LOCAL GRADIENTS IN A.U.

              1          2          3          4          5          6
          -0.002551   0.000510   0.004596   0.003637   0.001128   0.002871

              7          8          9         10         11         12
          -0.000264  -0.000805  -0.002289  -0.001617  -0.001149  -0.002603

             13         14         15         16         17         18
          -0.000611  -0.001358  -0.001798  -0.000177   0.001246   0.000718

             19         20         21         22         23         24
          -0.000722   0.003594  -0.002366  -0.003155   0.000303   0.002643

             25         26         27         28         29         30
           0.000313   0.000589  -0.003445  -0.001678  -0.000049  -0.001489

             31         32         33         34         35
           0.002028   0.002769  -0.001331  -0.003250  -0.001243

 COSANG =         0.840226787
 
 RMSQ FORCE :   0.0020972  MAXIMUM :   0.0003000  CONVERGED : NO
 MAX FORCE  :   0.0045965  MAXIMUM :   0.0004500  CONVERGED : NO
 RMSQ FORCE6:   0.0004766  MAXIMUM6:   0.0003000  CONVERGED : NO
 MAX FORCE6 :   0.0009885  MAXIMUM6:   0.0004500  CONVERGED : NO
 RMSQ DR    :   0.0104691  MAXIMUM :   0.0012000  CONVERGED : NO
 MAX DR     :   0.0238391  MAXIMUM :   0.0018000  CONVERGED : NO
 


 HESSIAN EIGENVALUES


                1           2           3           4           5           6
             0.03759     0.22900     0.71353     0.99999     1.00000     1.00000
 


                7           8           9          10          11          12
             1.00000     1.00000     1.00000     1.00000     1.00000     1.00000
 


               13          14          15          16          17          18
             1.00000     1.00000     1.00000     1.00000     1.00000     1.00000
 


               19          20          21          22          23          24
             1.00000     1.00000     1.00000     1.00000     1.00000     1.00000
 


               25          26          27          28          29          30
             1.00000     1.00000     1.00000     1.00002     1.00011     1.00022
 


               31          32          33          34          35
             1.00196     1.04690     1.07056     1.42075     1.60752
 


 LAMBDA FOR LMQA STEP: 0.00

  |TANGENTIAL STEP| =   0.067899  |PARALLEL STEP| =   0.000273


 STEP IN NORMAL COORDINATES

              1          2          3          4          5          6
           0.004407  -0.007192  -0.008627   0.002345  -0.005232   0.005061

              7          8          9         10         11         12
          -0.000952  -0.019340  -0.017912  -0.004888   0.004319  -0.012019

             13         14         15         16         17         18
          -0.005514  -0.000255  -0.009003  -0.002001   0.003972   0.003264

             19         20         21         22         23         24
           0.025805   0.009453   0.013405  -0.001722  -0.022318   0.017388

             25         26         27         28         29         30
           0.003801  -0.006145   0.007046   0.002557  -0.025420   0.009044

             31         32         33         34         35         36
           0.006015   0.003219   0.027180   0.004272  -0.000870  -0.001591

 DISPLACEMENT STEP IN ANGSTROM

  NO.  ATOM        X             Y             Z

    1  C        0.002151     -0.003148     -0.003619
    2  C        0.000843     -0.001462      0.003863
    3  O       -0.001852     -0.003260     -0.003788
    4  C       -0.003789      0.007361      0.000990
    5  C        0.000272      0.002656     -0.002661
    6  C        0.000725     -0.002634      0.000544
    7  H        0.012578      0.004022      0.009492
    8  H       -0.000538     -0.008239      0.008101
    9  H        0.002125     -0.004767     -0.003718
   10  H       -0.000901     -0.004698      0.006068
   11  H        0.000776     -0.005864      0.006816
   12  H        0.006733      0.007315     -0.009438
   13  H       -0.015149      0.008092     -0.000982
   14  H        0.001054      0.007552      0.001804


 ACTIVE CARTESIAN DISPLACEMENT STEP

              1          2          3          4          5          6
           0.004407  -0.007192  -0.008627   0.002345  -0.005232   0.005061

              7          8          9         10         11         12
          -0.000952  -0.019340  -0.017912  -0.004888   0.004319  -0.012019

             13         14         15         16         17         18
          -0.005514  -0.000255  -0.009003  -0.002001   0.003972   0.003264

             19         20         21         22         23         24
           0.025805   0.009453   0.013405  -0.001722  -0.022318   0.017388

             25         26         27         28         29         30
           0.003801  -0.006145   0.007046   0.002557  -0.025420   0.009044

             31         32         33         34         35         36
           0.006015   0.003219   0.027180   0.004272  -0.000870  -0.001591
 
 PREDICTED ENERGY CHANGE: -0.000174717
 
 INTERPOLATION DISTANCE: 8.4497175643


 COORDINATES OF OPTIMIZATION STEP 9 IN ANGSTROM

  NO.  ATOM        X              Y              Z        Z-ATOM   MASS   TYPE

    1  C        -1.984779      -0.331273      -0.233786       6    12.011  QM
    2  C        -0.807185       0.603938      -0.111965       6    12.011  QM
    3  O        -1.935156      -1.535647      -0.007713       8    15.999  QM
    4  C         0.500084      -0.115287       0.272137       6    12.011  QM
    5  C         1.672438       0.819665       0.376122       6    12.011  QM
    6  C         2.838918       0.701352      -0.288241       6    12.011  QM
    7  H        -0.747527       1.151944      -1.078619       1     1.008  QM
    8  H        -1.043339       1.398484       0.628455       1     1.008  QM
    9  H         3.623799       1.447670      -0.163681       1     1.008  QM
   10  H        -2.932633       0.141840      -0.588446       1     1.008  QM
   11  H         3.039152      -0.137392      -0.966620       1     1.008  QM
   12  H         1.511646       1.679515       1.048540       1     1.008  QM
   13  H         0.698426      -0.951228      -0.425518       1     1.008  QM
   14  H         0.309112      -0.599781       1.251663       1     1.008  QM


 
 NEW SCF-ENERGY CALCULATED IN 19 CYCLES
 

 TOTAL ENERGY    =       -270.201935442

 ENERGY CHANGE =         -0.000250573
 ENERGY RATIO  =          1.434163156
 TRUST RADIUS  =          0.200000000
 
 BFGS DELTA*GAMMA: 0.203E-03
 
 BFGS DELTA*DE2*DELTA: 0.353E-03
 
 *** ENTERING OPTIMIZATION CYCLE: 10 ***
 

 PROJECTED CARTESIAN GRADIENTS IN A.U.

  NO.  ATOM        X             Y             Z

    1  C       -0.002148      0.000047     -0.000970
    2  C       -0.004255     -0.002559      0.001371
    3  O        0.001171      0.001648     -0.000229
    4  C        0.001995      0.003307     -0.000660
    5  C        0.003382     -0.001039      0.000637
    6  C        0.001425     -0.000069     -0.000487
    7  H       -0.003170      0.000968     -0.001105
    8  H        0.002316      0.001181      0.000207
    9  H       -0.004056     -0.001643     -0.000106
   10  H        0.003861     -0.002407      0.000155
   11  H        0.000580     -0.000148      0.000614
   12  H       -0.003042     -0.000115      0.000569
   13  H       -0.000566     -0.003075      0.000848
   14  H       -0.001968     -0.000242      0.000107


 ACTIVE CARTESIAN GRADIENTS

              1          2          3          4          5          6
          -0.002329   0.000131  -0.001108  -0.005057  -0.003010   0.001462

              7          8          9         10         11         12
           0.000123   0.000671  -0.000524   0.000819   0.003787  -0.001067

             13         14         15         16         17         18
           0.002957  -0.000310   0.000755   0.002605   0.000764  -0.000985

             19         20         21         22         23         24
          -0.002717   0.002428  -0.000688   0.003300   0.002650   0.000850

             25         26         27         28         29         30
          -0.003116  -0.001264  -0.000963   0.004378   0.001108   0.001207

             31         32         33         34         35         36
           0.001336   0.000310  -0.001280  -0.000044   0.001535   0.000120


 FULL LOCAL GRADIENT

              1          2          3          4          5          6
          -0.004455  -0.001584   0.001460   0.003312   0.004559  -0.000302

              7          8          9         10         11         12
           0.001768   0.000132  -0.000485  -0.000629  -0.003777   0.000550

             13         14         15         16         17         18
          -0.002768  -0.000185  -0.001161  -0.001936  -0.000668   0.000914

             19         20         21         22         23         24
           0.000532  -0.001049   0.002276  -0.003354  -0.002354   0.000332

             25         26         27         28         29         30
           0.002887   0.001067   0.000688  -0.003958  -0.000593  -0.000614

             31         32         33         34         35         36
          -0.001596   0.000540   0.001519  -0.000774  -0.002396  -0.000625


 TANGENTIAL LOCAL GRADIENTS IN A.U.

              1          2          3          4          5          6
          -0.001584   0.001460   0.003312   0.004559  -0.000302   0.001768

              7          8          9         10         11         12
           0.000132  -0.000485  -0.000629  -0.003777   0.000550  -0.002768

             13         14         15         16         17         18
          -0.000185  -0.001161  -0.001936  -0.000668   0.000914   0.000532

             19         20         21         22         23         24
          -0.001049   0.002276  -0.003354  -0.002354   0.000332   0.002887

             25         26         27         28         29         30
           0.001067   0.000688  -0.003958  -0.000593  -0.000614  -0.001596

             31         32         33         34         35
           0.000540   0.001519  -0.000774  -0.002396  -0.000625

 COSANG =         0.897975885
 
 RMSQ FORCE :   0.0019316  MAXIMUM :   0.0003000  CONVERGED : NO
 MAX FORCE  :   0.0045592  MAXIMUM :   0.0004500  CONVERGED : NO
 RMSQ FORCE6:   0.0002046  MAXIMUM6:   0.0003000  CONVERGED :YES
 MAX FORCE6 :   0.0005807  MAXIMUM6:   0.0004500  CONVERGED : NO
 RMSQ DR    :   0.0113166  MAXIMUM :   0.0012000  CONVERGED : NO
 MAX DR     :   0.0271800  MAXIMUM :   0.0018000  CONVERGED : NO
 


 HESSIAN EIGENVALUES


                1           2           3           4           5           6
             0.03211     0.19790     0.61666     0.99988     1.00000     1.00000
 


                7           8           9          10          11          12
             1.00000     1.00000     1.00000     1.00000     1.00000     1.00000
 


               13          14          15          16          17          18
             1.00000     1.00000     1.00000     1.00000     1.00000     1.00000
 


               19          20          21          22          23          24
             1.00000     1.00000     1.00000     1.00000     1.00000     1.00000
 


               25          26          27          28          29          30
             1.00000     1.00000     1.00001     1.00003     1.00004     1.00029
 


               31          32          33          34          35
             1.00922     1.04604     1.09031     1.23678     1.60804
 


 LAMBDA FOR LMQA STEP: 0.00

  |TANGENTIAL STEP| =   0.053306  |PARALLEL STEP| =   0.000168


 STEP IN NORMAL COORDINATES

              1          2          3          4          5          6
           0.005843  -0.004772  -0.005619   0.006236  -0.000648   0.003250

              7          8          9         10         11         12
           0.001327  -0.013233  -0.013728  -0.004190  -0.000180  -0.007778

             13         14         15         16         17         18
          -0.007353  -0.001514  -0.008935  -0.004084   0.002632   0.003920

             19         20         21         22         23         24
           0.019478   0.005616   0.012015  -0.005865  -0.018847   0.012642

             25         26         27         28         29         30
           0.006036  -0.003546   0.005753  -0.002754  -0.018951   0.005740

             31         32         33         34         35         36
           0.002013   0.003135   0.021494   0.002476  -0.003820  -0.001240

 DISPLACEMENT STEP IN ANGSTROM

  NO.  ATOM        X             Y             Z

    1  C        0.002851     -0.002046     -0.002317
    2  C        0.002572      0.000293      0.002536
    3  O       -0.001010     -0.002638     -0.002862
    4  C       -0.003879      0.003482      0.001345
    5  C       -0.002103      0.001679     -0.003150
    6  C       -0.000488     -0.001684      0.001060
    7  H        0.009745      0.002611      0.008139
    8  H       -0.002192     -0.006583      0.005824
    9  H        0.003957     -0.002961     -0.003112
   10  H       -0.002581     -0.002461      0.004302
   11  H        0.000179     -0.004261      0.005432
   12  H        0.006633      0.004966     -0.008364
   13  H       -0.010034      0.007525     -0.000594
   14  H        0.001925      0.005724      0.001587


 ACTIVE CARTESIAN DISPLACEMENT STEP

              1          2          3          4          5          6
           0.005843  -0.004772  -0.005619   0.006236  -0.000648   0.003250

              7          8          9         10         11         12
           0.001327  -0.013233  -0.013728  -0.004190  -0.000180  -0.007778

             13         14         15         16         17         18
          -0.007353  -0.001514  -0.008935  -0.004084   0.002632   0.003920

             19         20         21         22         23         24
           0.019478   0.005616   0.012015  -0.005865  -0.018847   0.012642

             25         26         27         28         29         30
           0.006036  -0.003546   0.005753  -0.002754  -0.018951   0.005740

             31         32         33         34         35         36
           0.002013   0.003135   0.021494   0.002476  -0.003820  -0.001240
 
 PREDICTED ENERGY CHANGE: -0.000126009
 
 INTERPOLATION DISTANCE: 8.4497175643


 COORDINATES OF OPTIMIZATION STEP 10 IN ANGSTROM

  NO.  ATOM        X              Y              Z        Z-ATOM   MASS   TYPE

    1  C        -1.981928      -0.333319      -0.236103       6    12.011  QM
    2  C        -0.804613       0.604231      -0.109429       6    12.011  QM
    3  O        -1.936165      -1.538285      -0.010576       8    15.999  QM
    4  C         0.496205      -0.111805       0.273482       6    12.011  QM
    5  C         1.670335       0.821344       0.372972       6    12.011  QM
    6  C         2.838430       0.699668      -0.287181       6    12.011  QM
    7  H        -0.737782       1.154555      -1.070480       1     1.008  QM
    8  H        -1.045530       1.391901       0.634279       1     1.008  QM
    9  H         3.627756       1.444709      -0.166793       1     1.008  QM
   10  H        -2.935214       0.139378      -0.584144       1     1.008  QM
   11  H         3.039331      -0.141653      -0.961187       1     1.008  QM
   12  H         1.518279       1.684481       1.040177       1     1.008  QM
   13  H         0.688392      -0.943703      -0.426112       1     1.008  QM
   14  H         0.311038      -0.594057       1.253251       1     1.008  QM


 
 NEW SCF-ENERGY CALCULATED IN 15 CYCLES
 

 TOTAL ENERGY    =       -270.202106374

 ENERGY CHANGE =         -0.000170932
 ENERGY RATIO  =          1.356507108
 TRUST RADIUS  =          0.200000000
 
 BFGS DELTA*GAMMA: 0.166E-03
 
 BFGS DELTA*DE2*DELTA: 0.254E-03
 
 *** ENTERING OPTIMIZATION CYCLE: 11 ***
 

 PROJECTED CARTESIAN GRADIENTS IN A.U.

  NO.  ATOM        X             Y             Z

    1  C       -0.000016     -0.000274     -0.000898
    2  C       -0.001320     -0.001785      0.001208
    3  O        0.000364      0.001113      0.000045
    4  C       -0.000416      0.003090     -0.001374
    5  C        0.002454     -0.001026      0.000699
    6  C        0.000298     -0.000067     -0.000190
    7  H       -0.002644      0.000080      0.000607
    8  H        0.002743      0.000266     -0.000099
    9  H       -0.002827     -0.000935     -0.000360
   10  H        0.002346     -0.002249      0.000264
   11  H        0.000508      0.000356      0.000816
   12  H       -0.001950     -0.000839     -0.000242
   13  H       -0.001464     -0.001321      0.001437
   14  H       -0.001615      0.000423     -0.000688


 ACTIVE CARTESIAN GRADIENTS

              1          2          3          4          5          6
          -0.000017  -0.000324  -0.001101  -0.001453  -0.002176   0.001063

              7          8          9         10         11         12
           0.000452   0.000037  -0.000074  -0.000653   0.003538  -0.001840

             13         14         15         16         17         18
           0.002468  -0.000418   0.000523   0.001617   0.000435  -0.000396

             19         20         21         22         23         24
          -0.002128   0.001190   0.000822   0.003589   0.001240   0.000506

             25         26         27         28         29         30
          -0.001869  -0.000885  -0.000728   0.002992  -0.000172   0.001132

             31         32         33         34         35         36
           0.001324   0.001173  -0.000405  -0.000835   0.000556  -0.001168


 FULL LOCAL GRADIENT

              1          2          3          4          5          6
          -0.003514   0.000237   0.001123   0.000554   0.002551  -0.000867

              7          8          9         10         11         12
           0.000130   0.000265  -0.000267   0.000713  -0.003535   0.001649

             13         14         15         16         17         18
          -0.002380   0.000177  -0.000721  -0.001279  -0.000386   0.000359

             19         20         21         22         23         24
           0.000867  -0.000356   0.000202  -0.003625  -0.001027   0.000304

             25         26         27         28         29         30
           0.001710   0.000751   0.000538  -0.002704   0.000527  -0.000738

             31         32         33         34         35         36
          -0.001499  -0.000593   0.000564   0.000245  -0.001196   0.000779


 TANGENTIAL LOCAL GRADIENTS IN A.U.

              1          2          3          4          5          6
           0.000237   0.001123   0.000554   0.002551  -0.000867   0.000130

              7          8          9         10         11         12
           0.000265  -0.000267   0.000713  -0.003535   0.001649  -0.002380

             13         14         15         16         17         18
           0.000177  -0.000721  -0.001279  -0.000386   0.000359   0.000867

             19         20         21         22         23         24
          -0.000356   0.000202  -0.003625  -0.001027   0.000304   0.001710

             25         26         27         28         29         30
           0.000751   0.000538  -0.002704   0.000527  -0.000738  -0.001499

             31         32         33         34         35
          -0.000593   0.000564   0.000245  -0.001196   0.000779

 COSANG =         0.843069741
 
 RMSQ FORCE :   0.0013629  MAXIMUM :   0.0003000  CONVERGED : NO
 MAX FORCE  :   0.0036250  MAXIMUM :   0.0004500  CONVERGED : NO
 RMSQ FORCE6:   0.0006516  MAXIMUM6:   0.0003000  CONVERGED : NO
 MAX FORCE6 :   0.0009463  MAXIMUM6:   0.0004500  CONVERGED : NO
 RMSQ DR    :   0.0088844  MAXIMUM :   0.0012000  CONVERGED : NO
 MAX DR     :   0.0214944  MAXIMUM :   0.0018000  CONVERGED : NO
 


 HESSIAN EIGENVALUES


                1           2           3           4           5           6
             0.03141     0.18511     0.50092     0.93486     1.00000     1.00000
 


                7           8           9          10          11          12
             1.00000     1.00000     1.00000     1.00000     1.00000     1.00000
 


               13          14          15          16          17          18
             1.00000     1.00000     1.00000     1.00000     1.00000     1.00000
 


               19          20          21          22          23          24
             1.00000     1.00000     1.00000     1.00000     1.00000     1.00000
 


               25          26          27          28          29          30
             1.00000     1.00001     1.00001     1.00002     1.00015     1.00061
 


               31          32          33          34          35
             1.00067     1.02390     1.08941     1.18839     1.60856
 


 LAMBDA FOR LMQA STEP: 0.00

  |TANGENTIAL STEP| =   0.026186  |PARALLEL STEP| =   0.000041


 STEP IN NORMAL COORDINATES

              1          2          3          4          5          6
           0.002720  -0.001312  -0.001263   0.004007   0.002370   0.001204

              7          8          9         10         11         12
           0.001941  -0.004416  -0.006525  -0.001070  -0.003816  -0.001484

             13         14         15         16         17         18
          -0.006069  -0.001218  -0.005261  -0.003231   0.000989   0.002351

             19         20         21         22         23         24
           0.008575   0.002127   0.005226  -0.007529  -0.008958   0.005504

             25         26         27         28         29         30
           0.004671  -0.000627   0.002938  -0.004841  -0.006844   0.001298

             31         32         33         34         35         36
          -0.001439   0.000767   0.009586   0.001383  -0.003536   0.000883

 DISPLACEMENT STEP IN ANGSTROM

  NO.  ATOM        X             Y             Z

    1  C        0.001327     -0.000546     -0.000500
    2  C        0.001720      0.001240      0.000755
    3  O        0.000178     -0.001263     -0.001436
    4  C       -0.001586     -0.000528      0.001467
    5  C       -0.002719      0.000813     -0.002276
    6  C       -0.000496     -0.000591      0.000778
    7  H        0.004576      0.001273      0.003450
    8  H       -0.003045     -0.002762      0.002528
    9  H        0.003482     -0.000949     -0.001425
   10  H       -0.002452      0.000101      0.001481
   11  H       -0.000259     -0.002119      0.002396
   12  H        0.003892      0.002219     -0.004302
   13  H       -0.002665      0.003767     -0.000604
   14  H        0.001814      0.002163      0.001427


 ACTIVE CARTESIAN DISPLACEMENT STEP

              1          2          3          4          5          6
           0.002720  -0.001312  -0.001263   0.004007   0.002370   0.001204

              7          8          9         10         11         12
           0.001941  -0.004416  -0.006525  -0.001070  -0.003816  -0.001484

             13         14         15         16         17         18
          -0.006069  -0.001218  -0.005261  -0.003231   0.000989   0.002351

             19         20         21         22         23         24
           0.008575   0.002127   0.005226  -0.007529  -0.008958   0.005504

             25         26         27         28         29         30
           0.004671  -0.000627   0.002938  -0.004841  -0.006844   0.001298

             31         32         33         34         35         36
          -0.001439   0.000767   0.009586   0.001383  -0.003536   0.000883
 
 PREDICTED ENERGY CHANGE: -0.000058789
 
 INTERPOLATION DISTANCE: 8.4497175643


 COORDINATES OF OPTIMIZATION STEP 11 IN ANGSTROM

  NO.  ATOM        X              Y              Z        Z-ATOM   MASS   TYPE

    1  C        -1.980600      -0.333865      -0.236602       6    12.011  QM
    2  C        -0.802892       0.605471      -0.108674       6    12.011  QM
    3  O        -1.935987      -1.539548      -0.012012       8    15.999  QM
    4  C         0.494619      -0.112333       0.274949       6    12.011  QM
    5  C         1.667616       0.822157       0.370695       6    12.011  QM
    6  C         2.837935       0.699077      -0.286403       6    12.011  QM
    7  H        -0.733206       1.155827      -1.067030       1     1.008  QM
    8  H        -1.048575       1.389140       0.636807       1     1.008  QM
    9  H         3.631238       1.443760      -0.168218       1     1.008  QM
   10  H        -2.937666       0.139480      -0.582663       1     1.008  QM
   11  H         3.039072      -0.143772      -0.958791       1     1.008  QM
   12  H         1.522171       1.686700       1.035875       1     1.008  QM
   13  H         0.685727      -0.939936      -0.426716       1     1.008  QM
   14  H         0.312851      -0.591894       1.254678       1     1.008  QM


 
 NEW SCF-ENERGY CALCULATED IN 18 CYCLES
 

 TOTAL ENERGY    =       -270.202189130

 ENERGY CHANGE =         -0.000082756
 ENERGY RATIO  =          1.407691486
 TRUST RADIUS  =          0.200000000
 
 BFGS DELTA*GAMMA: 0.706E-04
 
 BFGS DELTA*DE2*DELTA: 0.118E-03
 
 *** ENTERING OPTIMIZATION CYCLE: 12 ***
 

 PROJECTED CARTESIAN GRADIENTS IN A.U.

  NO.  ATOM        X             Y             Z

    1  C        0.001420     -0.000102     -0.000390
    2  C        0.000472     -0.000026      0.000468
    3  O        0.000120      0.000283      0.000140
    4  C       -0.001131      0.001375     -0.001186
    5  C        0.000533     -0.000837      0.000686
    6  C       -0.000257     -0.000202     -0.000141
    7  H       -0.002546     -0.000423      0.001636
    8  H        0.002613     -0.000076     -0.000162
    9  H       -0.001382      0.000021     -0.000440
   10  H        0.000880     -0.001626     -0.000054
   11  H        0.000475      0.000430      0.000666
   12  H       -0.001107     -0.001186     -0.000674
   13  H       -0.001730     -0.000026      0.001834
   14  H       -0.001263      0.001043     -0.001419


 ACTIVE CARTESIAN GRADIENTS

              1          2          3          4          5          6
           0.001540  -0.000171  -0.000527   0.000779  -0.000081   0.000309

              7          8          9         10         11         12
           0.000757  -0.000012   0.000041  -0.000646   0.001838  -0.001617

             13         14         15         16         17         18
           0.001025  -0.000486   0.000478   0.001028  -0.000078  -0.000026

             19         20         21         22         23         24
          -0.002066   0.000151   0.001794   0.003243   0.000289   0.000513

             25         26         27         28         29         30
          -0.000560  -0.000141  -0.000451   0.001496  -0.000925   0.000893

             31         32         33         34         35         36
           0.001184   0.001403  -0.000112  -0.001403  -0.000026  -0.002122


 FULL LOCAL GRADIENT

              1          2          3          4          5          6
          -0.003101   0.001125   0.000286  -0.001368  -0.000050  -0.000397

              7          8          9         10         11         12
          -0.000610   0.000190  -0.000228   0.000676  -0.001836   0.001507

             13         14         15         16         17         18
          -0.000969   0.000337  -0.000602  -0.000817   0.000109   0.000002

             19         20         21         22         23         24
           0.001156   0.000466  -0.001002  -0.003271  -0.000107   0.000161

             25         26         27         28         29         30
           0.000427   0.000032   0.000296  -0.001264   0.001202  -0.000594

             31         32         33         34         35         36
          -0.001316  -0.000956   0.000233   0.000928  -0.000506   0.001784


 TANGENTIAL LOCAL GRADIENTS IN A.U.

              1          2          3          4          5          6
           0.001125   0.000286  -0.001368  -0.000050  -0.000397  -0.000610

              7          8          9         10         11         12
           0.000190  -0.000228   0.000676  -0.001836   0.001507  -0.000969

             13         14         15         16         17         18
           0.000337  -0.000602  -0.000817   0.000109   0.000002   0.001156

             19         20         21         22         23         24
           0.000466  -0.001002  -0.003271  -0.000107   0.000161   0.000427

             25         26         27         28         29         30
           0.000032   0.000296  -0.001264   0.001202  -0.000594  -0.001316

             31         32         33         34         35
          -0.000956   0.000233   0.000928  -0.000506   0.001784

 COSANG =         0.750108591
 
 RMSQ FORCE :   0.0010141  MAXIMUM :   0.0003000  CONVERGED : NO
 MAX FORCE  :   0.0032710  MAXIMUM :   0.0004500  CONVERGED : NO
 RMSQ FORCE6:   0.0008753  MAXIMUM6:   0.0003000  CONVERGED : NO
 MAX FORCE6 :   0.0009110  MAXIMUM6:   0.0004500  CONVERGED : NO
 RMSQ DR    :   0.0043643  MAXIMUM :   0.0012000  CONVERGED : NO
 MAX DR     :   0.0095865  MAXIMUM :   0.0018000  CONVERGED : NO
 


 HESSIAN EIGENVALUES


                1           2           3           4           5           6
             0.03064     0.17294     0.34216     0.77440     1.00000     1.00000
 


                7           8           9          10          11          12
             1.00000     1.00000     1.00000     1.00000     1.00000     1.00000
 


               13          14          15          16          17          18
             1.00000     1.00000     1.00000     1.00000     1.00000     1.00000
 


               19          20          21          22          23          24
             1.00000     1.00000     1.00000     1.00000     1.00000     1.00000
 


               25          26          27          28          29          30
             1.00000     1.00001     1.00002     1.00003     1.00027     1.00032
 


               31          32          33          34          35
             1.00195     1.04636     1.07511     1.36285     1.60780
 


 LAMBDA FOR LMQA STEP: 0.00

  |TANGENTIAL STEP| =   0.020576  |PARALLEL STEP| =   0.000025


 STEP IN NORMAL COORDINATES

              1          2          3          4          5          6
           0.000046  -0.000430   0.000142   0.001047   0.002367   0.001269

              7          8          9         10         11         12
           0.001993  -0.001916  -0.005134   0.000176  -0.005128   0.000640

             13         14         15         16         17         18
          -0.004830  -0.000574  -0.004340  -0.002738   0.000787   0.001408

             19         20         21         22         23         24
           0.005889   0.002347   0.002012  -0.009580  -0.005482   0.003915

             25         26         27         28         29         30
           0.003667  -0.000076   0.002211  -0.005268  -0.002082  -0.000215

             31         32         33         34         35         36
          -0.002802  -0.001022   0.006038   0.002168  -0.003016   0.003243

 DISPLACEMENT STEP IN ANGSTROM

  NO.  ATOM        X             Y             Z

    1  C        0.000022     -0.000191      0.000066
    2  C        0.000509      0.001142      0.000436
    3  O        0.000818     -0.000667     -0.001296
    4  C       -0.000400     -0.001624      0.001774
    5  C       -0.002194      0.000941     -0.002189
    6  C       -0.000244     -0.000408      0.000628
    7  H        0.003385      0.001404      0.001398
    8  H       -0.004093     -0.001416      0.001851
    9  H        0.003163     -0.000738     -0.000822
   10  H       -0.002177      0.001011      0.000641
   11  H       -0.000414     -0.001927      0.001535
   12  H        0.002880      0.002024     -0.002996
   13  H        0.000021      0.002054     -0.001073
   14  H        0.001939      0.000730      0.002163


 ACTIVE CARTESIAN DISPLACEMENT STEP

              1          2          3          4          5          6
           0.000046  -0.000430   0.000142   0.001047   0.002367   0.001269

              7          8          9         10         11         12
           0.001993  -0.001916  -0.005134   0.000176  -0.005128   0.000640

             13         14         15         16         17         18
          -0.004830  -0.000574  -0.004340  -0.002738   0.000787   0.001408

             19         20         21         22         23         24
           0.005889   0.002347   0.002012  -0.009580  -0.005482   0.003915

             25         26         27         28         29         30
           0.003667  -0.000076   0.002211  -0.005268  -0.002082  -0.000215

             31         32         33         34         35         36
          -0.002802  -0.001022   0.006038   0.002168  -0.003016   0.003243
 
 PREDICTED ENERGY CHANGE: -0.000040530
 
 INTERPOLATION DISTANCE: 8.4497175643


 COORDINATES OF OPTIMIZATION STEP 12 IN ANGSTROM

  NO.  ATOM        X              Y              Z        Z-ATOM   MASS   TYPE

    1  C        -1.980578      -0.334056      -0.236536       6    12.011  QM
    2  C        -0.802384       0.606613      -0.108237       6    12.011  QM
    3  O        -1.935169      -1.540215      -0.013309       8    15.999  QM
    4  C         0.494219      -0.113957       0.276722       6    12.011  QM
    5  C         1.665422       0.823098       0.368506       6    12.011  QM
    6  C         2.837691       0.698669      -0.285775       6    12.011  QM
    7  H        -0.729821       1.157231      -1.065632       1     1.008  QM
    8  H        -1.052669       1.387724       0.638658       1     1.008  QM
    9  H         3.634400       1.443022      -0.169040       1     1.008  QM
   10  H        -2.939843       0.140490      -0.582022       1     1.008  QM
   11  H         3.038658      -0.145699      -0.957256       1     1.008  QM
   12  H         1.525051       1.688724       1.032879       1     1.008  QM
   13  H         0.685748      -0.937881      -0.427789       1     1.008  QM
   14  H         0.314790      -0.591164       1.256841       1     1.008  QM


 
 NEW SCF-ENERGY CALCULATED IN 21 CYCLES
 

 TOTAL ENERGY    =       -270.202249275

 ENERGY CHANGE =         -0.000060144
 ENERGY RATIO  =          1.483949936
 TRUST RADIUS  =          0.200000000
 
 BFGS DELTA*GAMMA: 0.423E-04
 
 BFGS DELTA*DE2*DELTA: 0.812E-04
 
 *** ENTERING OPTIMIZATION CYCLE: 13 ***
 

 PROJECTED CARTESIAN GRADIENTS IN A.U.

  NO.  ATOM        X             Y             Z

    1  C        0.002041     -0.000136      0.000190
    2  C        0.001251      0.001384     -0.000183
    3  O        0.000201     -0.000049      0.000067
    4  C       -0.000948     -0.000408     -0.000582
    5  C       -0.000933     -0.000692      0.000265
    6  C       -0.000735     -0.000251      0.000086
    7  H       -0.002402     -0.000439      0.001786
    8  H        0.002257     -0.000057     -0.000016
    9  H       -0.000136      0.000829     -0.000442
   10  H       -0.000092     -0.000970     -0.000425
   11  H        0.000468      0.000275      0.000387
   12  H       -0.000473     -0.001214     -0.000809
   13  H       -0.001701      0.000661      0.001782
   14  H       -0.001058      0.001462     -0.001756


 ACTIVE CARTESIAN GRADIENTS

              1          2          3          4          5          6
           0.002214  -0.000234   0.000158   0.001734   0.001534  -0.000242

              7          8          9         10         11         12
           0.001068   0.000301  -0.000006  -0.000048  -0.000003  -0.000855

             13         14         15         16         17         18
          -0.000035  -0.000646   0.000138   0.000432  -0.000451   0.000338

             19         20         21         22         23         24
          -0.002044  -0.000370   0.001966   0.002648  -0.000193   0.000719

             25         26         27         28         29         30
           0.000484   0.000593  -0.000223   0.000428  -0.001325   0.000658

             31         32         33         34         35         36
           0.001041   0.001320  -0.000099  -0.001590  -0.000228  -0.002379


 FULL LOCAL GRADIENT

              1          2          3          4          5          6
          -0.002815   0.001608  -0.000486  -0.002033  -0.001830   0.000129

              7          8          9         10         11         12
          -0.000957  -0.000063  -0.000279   0.000099   0.000007   0.000708

             13         14         15         16         17         18
           0.000094   0.000496  -0.000268  -0.000221   0.000478  -0.000360

             19         20         21         22         23         24
           0.001192   0.000931  -0.001252  -0.002671   0.000363  -0.000093

             25         26         27         28         29         30
          -0.000610  -0.000693   0.000081  -0.000220   0.001564  -0.000404

             31         32         33         34         35         36
          -0.001153  -0.000940   0.000201   0.001179  -0.000240   0.002075


 TANGENTIAL LOCAL GRADIENTS IN A.U.

              1          2          3          4          5          6
           0.001608  -0.000486  -0.002033  -0.001830   0.000129  -0.000957

              7          8          9         10         11         12
          -0.000063  -0.000279   0.000099   0.000007   0.000708   0.000094

             13         14         15         16         17         18
           0.000496  -0.000268  -0.000221   0.000478  -0.000360   0.001192

             19         20         21         22         23         24
           0.000931  -0.001252  -0.002671   0.000363  -0.000093  -0.000610

             25         26         27         28         29         30
          -0.000693   0.000081  -0.000220   0.001564  -0.000404  -0.001153

             31         32         33         34         35
          -0.000940   0.000201   0.001179  -0.000240   0.002075

 COSANG =         0.786044105
 
 RMSQ FORCE :   0.0010030  MAXIMUM :   0.0003000  CONVERGED : NO
 MAX FORCE  :   0.0026707  MAXIMUM :   0.0004500  CONVERGED : NO
 RMSQ FORCE6:   0.0007860  MAXIMUM6:   0.0003000  CONVERGED : NO
 MAX FORCE6 :   0.0013751  MAXIMUM6:   0.0004500  CONVERGED : NO
 RMSQ DR    :   0.0034294  MAXIMUM :   0.0012000  CONVERGED : NO
 MAX DR     :   0.0095798  MAXIMUM :   0.0018000  CONVERGED : NO
 


 HESSIAN EIGENVALUES


                1           2           3           4           5           6
             0.02836     0.13497     0.24796     0.69349     0.99999     1.00000
 


                7           8           9          10          11          12
             1.00000     1.00000     1.00000     1.00000     1.00000     1.00000
 


               13          14          15          16          17          18
             1.00000     1.00000     1.00000     1.00000     1.00000     1.00000
 


               19          20          21          22          23          24
             1.00000     1.00000     1.00000     1.00000     1.00000     1.00000
 


               25          26          27          28          29          30
             1.00000     1.00001     1.00002     1.00016     1.00027     1.00032
 


               31          32          33          34          35
             1.00633     1.05063     1.09988     1.46131     1.60829
 


 LAMBDA FOR LMQA STEP: 0.00

  |TANGENTIAL STEP| =   0.027541  |PARALLEL STEP| =   0.000045


 STEP IN NORMAL COORDINATES

              1          2          3          4          5          6
          -0.002351  -0.000165  -0.000122  -0.001982   0.001445   0.002396

              7          8          9         10         11         12
           0.002065  -0.002422  -0.007329   0.000193  -0.006021   0.000758

             13         14         15         16         17         18
          -0.005222   0.000229  -0.005229  -0.002849   0.001469   0.000860

             19         20         21         22         23         24
           0.008162   0.004340   0.001318  -0.014447  -0.006180   0.004937

             25         26         27         28         29         30
           0.003392  -0.001076   0.002786  -0.006331  -0.000590  -0.000581

             31         32         33         34         35         36
          -0.004488  -0.002464   0.007673   0.004066  -0.003725   0.006297

 DISPLACEMENT STEP IN ANGSTROM

  NO.  ATOM        X             Y             Z

    1  C       -0.001147     -0.000108     -0.000084
    2  C       -0.000761      0.000708      0.000860
    3  O        0.001356     -0.000626     -0.001881
    4  C        0.000068     -0.001686      0.002447
    5  C       -0.001810      0.001671     -0.002717
    6  C        0.000298     -0.000655      0.000510
    7  H        0.004723      0.002188      0.001113
    8  H       -0.006368     -0.001624      0.002451
    9  H        0.003559     -0.001691     -0.000894
   10  H       -0.002317      0.001428      0.000955
   11  H       -0.000681     -0.002739      0.002134
   12  H        0.003361      0.003166     -0.003720
   13  H        0.001035      0.001838     -0.001858
   14  H        0.002853      0.000168      0.003808


 ACTIVE CARTESIAN DISPLACEMENT STEP

              1          2          3          4          5          6
          -0.002351  -0.000165  -0.000122  -0.001982   0.001445   0.002396

              7          8          9         10         11         12
           0.002065  -0.002422  -0.007329   0.000193  -0.006021   0.000758

             13         14         15         16         17         18
          -0.005222   0.000229  -0.005229  -0.002849   0.001469   0.000860

             19         20         21         22         23         24
           0.008162   0.004340   0.001318  -0.014447  -0.006180   0.004937

             25         26         27         28         29         30
           0.003392  -0.001076   0.002786  -0.006331  -0.000590  -0.000581

             31         32         33         34         35         36
          -0.004488  -0.002464   0.007673   0.004066  -0.003725   0.006297
 
 PREDICTED ENERGY CHANGE: -0.000044336
 
 INTERPOLATION DISTANCE: 8.4497175643


 COORDINATES OF OPTIMIZATION STEP 13 IN ANGSTROM

  NO.  ATOM        X              Y              Z        Z-ATOM   MASS   TYPE

    1  C        -1.981725      -0.334164      -0.236620       6    12.011  QM
    2  C        -0.803145       0.607321      -0.107378       6    12.011  QM
    3  O        -1.933813      -1.540840      -0.015190       8    15.999  QM
    4  C         0.494287      -0.115642       0.279169       6    12.011  QM
    5  C         1.663612       0.824768       0.365790       6    12.011  QM
    6  C         2.837989       0.698015      -0.285266       6    12.011  QM
    7  H        -0.725098       1.159420      -1.064519       1     1.008  QM
    8  H        -1.059037       1.386100       0.641109       1     1.008  QM
    9  H         3.637959       1.441332      -0.169934       1     1.008  QM
   10  H        -2.942160       0.141918      -0.581068       1     1.008  QM
   11  H         3.037977      -0.148437      -0.955122       1     1.008  QM
   12  H         1.528412       1.691889       1.029159       1     1.008  QM
   13  H         0.686784      -0.936044      -0.429647       1     1.008  QM
   14  H         0.317643      -0.590997       1.260649       1     1.008  QM


 
 NEW SCF-ENERGY CALCULATED IN 12 CYCLES
 

 TOTAL ENERGY    =       -270.202314579

 ENERGY CHANGE =         -0.000065305
 ENERGY RATIO  =          1.472965276
 TRUST RADIUS  =          0.200000000
 
 BFGS DELTA*GAMMA: 0.478E-04
 
 BFGS DELTA*DE2*DELTA: 0.889E-04
 
 *** ENTERING OPTIMIZATION CYCLE: 14 ***
 

 PROJECTED CARTESIAN GRADIENTS IN A.U.

  NO.  ATOM        X             Y             Z

    1  C        0.001865      0.000140      0.000596
    2  C        0.001310      0.002204     -0.000570
    3  O        0.000583     -0.000342     -0.000009
    4  C       -0.000343     -0.001912      0.000176
    5  C       -0.002181     -0.000546     -0.000342
    6  C       -0.000786     -0.000228      0.000331
    7  H       -0.001978     -0.000059      0.001189
    8  H        0.001750      0.000150      0.000298
    9  H        0.000863      0.001342     -0.000427
   10  H       -0.000573     -0.000351     -0.000726
   11  H        0.000417      0.000136      0.000190
   12  H        0.000139     -0.001148     -0.000852
   13  H       -0.001479      0.000844      0.001209
   14  H       -0.000996      0.001626     -0.001507


 ACTIVE CARTESIAN GRADIENTS

              1          2          3          4          5          6
           0.002023   0.000100   0.000665   0.001772   0.002568  -0.000457

              7          8          9         10         11         12
           0.001334   0.000545  -0.000046   0.000711  -0.001646   0.000179

             13         14         15         16         17         18
          -0.001129  -0.000786  -0.000306  -0.000008  -0.000607   0.000616

             19         20         21         22         23         24
          -0.001826  -0.000410   0.001413   0.001872  -0.000342   0.001014

             25         26         27         28         29         30
           0.001218   0.001168  -0.000093  -0.000203  -0.001452   0.000427

             31         32         33         34         35         36
           0.000830   0.001295  -0.000109  -0.001464  -0.000292  -0.001804


 FULL LOCAL GRADIENT

              1          2          3          4          5          6
          -0.002453   0.001228  -0.000995  -0.002013  -0.002769   0.000516

              7          8          9         10         11         12
          -0.000941  -0.000134  -0.000451  -0.000617   0.001654  -0.000407

             13         14         15         16         17         18
           0.001204   0.000606   0.000144   0.000265   0.000638  -0.000640

             19         20         21         22         23         24
           0.000947   0.000958  -0.000750  -0.001888   0.000496  -0.000442

             25         26         27         28         29         30
          -0.001336  -0.001259  -0.000036   0.000389   0.001661  -0.000208

             31         32         33         34         35         36
          -0.000925  -0.000965   0.000196   0.001103  -0.000119   0.001535


 TANGENTIAL LOCAL GRADIENTS IN A.U.

              1          2          3          4          5          6
           0.001228  -0.000995  -0.002013  -0.002769   0.000516  -0.000941

              7          8          9         10         11         12
          -0.000134  -0.000451  -0.000617   0.001654  -0.000407   0.001204

             13         14         15         16         17         18
           0.000606   0.000144   0.000265   0.000638  -0.000640   0.000947

             19         20         21         22         23         24
           0.000958  -0.000750  -0.001888   0.000496  -0.000442  -0.001336

             25         26         27         28         29         30
          -0.001259  -0.000036   0.000389   0.001661  -0.000208  -0.000925

             31         32         33         34         35
          -0.000965   0.000196   0.001103  -0.000119   0.001535

 COSANG =         0.862678479
 
 RMSQ FORCE :   0.0010654  MAXIMUM :   0.0003000  CONVERGED : NO
 MAX FORCE  :   0.0027691  MAXIMUM :   0.0004500  CONVERGED : NO
 RMSQ FORCE6:   0.0006181  MAXIMUM6:   0.0003000  CONVERGED : NO
 MAX FORCE6 :   0.0012279  MAXIMUM6:   0.0004500  CONVERGED : NO
 RMSQ DR    :   0.0045902  MAXIMUM :   0.0012000  CONVERGED : NO
 MAX DR     :   0.0144467  MAXIMUM :   0.0018000  CONVERGED : NO
 


 HESSIAN EIGENVALUES


                1           2           3           4           5           6
             0.02501     0.10006     0.22834     0.64287     0.99995     1.00000
 


                7           8           9          10          11          12
             1.00000     1.00000     1.00000     1.00000     1.00000     1.00000
 


               13          14          15          16          17          18
             1.00000     1.00000     1.00000     1.00000     1.00000     1.00000
 


               19          20          21          22          23          24
             1.00000     1.00000     1.00000     1.00000     1.00000     1.00000
 


               25          26          27          28          29          30
             1.00001     1.00002     1.00006     1.00009     1.00033     1.00079
 


               31          32          33          34          35
             1.01796     1.05027     1.12612     1.35243     1.60926
 


 LAMBDA FOR LMQA STEP: 0.00

  |TANGENTIAL STEP| =   0.032817  |PARALLEL STEP| =   0.000064


 STEP IN NORMAL COORDINATES

              1          2          3          4          5          6
          -0.004163  -0.000414  -0.001195  -0.005111  -0.000738   0.003280

              7          8          9         10         11         12
           0.001312  -0.003208  -0.009350  -0.000637  -0.004666  -0.000489

             13         14         15         16         17         18
          -0.004131   0.001272  -0.005403  -0.002549   0.002203   0.000021

             19         20         21         22         23         24
           0.010416   0.005870   0.001625  -0.017602  -0.006947   0.005256

             25         26         27         28         29         30
           0.002132  -0.002927   0.003212  -0.006216   0.000463  -0.000452

             31         32         33         34         35         36
          -0.005671  -0.003696   0.009395   0.005572  -0.004205   0.007931

 DISPLACEMENT STEP IN ANGSTROM

  NO.  ATOM        X             Y             Z

    1  C       -0.002031     -0.000246     -0.000572
    2  C       -0.002122     -0.000237      0.001379
    3  O        0.001395     -0.000428     -0.002320
    4  C        0.000250     -0.000697      0.002597
    5  C       -0.000515      0.002276     -0.002701
    6  C        0.000801     -0.000894      0.000206
    7  H        0.005894      0.002500      0.001444
    8  H       -0.007948     -0.002115      0.002739
    9  H        0.003187     -0.002932     -0.000953
   10  H       -0.002017      0.001314      0.001607
   11  H       -0.000907     -0.003282      0.002811
   12  H        0.003453      0.004178     -0.004292
   13  H        0.001582      0.001725     -0.002169
   14  H        0.003683     -0.000377      0.004914


 ACTIVE CARTESIAN DISPLACEMENT STEP

              1          2          3          4          5          6
          -0.004163  -0.000414  -0.001195  -0.005111  -0.000738   0.003280

              7          8          9         10         11         12
           0.001312  -0.003208  -0.009350  -0.000637  -0.004666  -0.000489

             13         14         15         16         17         18
          -0.004131   0.001272  -0.005403  -0.002549   0.002203   0.000021

             19         20         21         22         23         24
           0.010416   0.005870   0.001625  -0.017602  -0.006947   0.005256

             25         26         27         28         29         30
           0.002132  -0.002927   0.003212  -0.006216   0.000463  -0.000452

             31         32         33         34         35         36
          -0.005671  -0.003696   0.009395   0.005572  -0.004205   0.007931
 
 PREDICTED ENERGY CHANGE: -0.000043396
 
 INTERPOLATION DISTANCE: 8.4497175643


 COORDINATES OF OPTIMIZATION STEP 14 IN ANGSTROM

  NO.  ATOM        X              Y              Z        Z-ATOM   MASS   TYPE

    1  C        -1.983756      -0.334410      -0.237191       6    12.011  QM
    2  C        -0.805266       0.607084      -0.105999       6    12.011  QM
    3  O        -1.932418      -1.541269      -0.017509       8    15.999  QM
    4  C         0.494537      -0.116339       0.281766       6    12.011  QM
    5  C         1.663097       0.827044       0.363089       6    12.011  QM
    6  C         2.838790       0.697121      -0.285060       6    12.011  QM
    7  H        -0.719204       1.161919      -1.063076       1     1.008  QM
    8  H        -1.066985       1.383985       0.643848       1     1.008  QM
    9  H         3.641146       1.438400      -0.170888       1     1.008  QM
   10  H        -2.944177       0.143232      -0.579460       1     1.008  QM
   11  H         3.037070      -0.151720      -0.952311       1     1.008  QM
   12  H         1.531865       1.696067       1.024867       1     1.008  QM
   13  H         0.688366      -0.934319      -0.431816       1     1.008  QM
   14  H         0.321327      -0.591374       1.265563       1     1.008  QM


 
 NEW SCF-ENERGY CALCULATED IN 13 CYCLES
 

 TOTAL ENERGY    =       -270.202376915

 ENERGY CHANGE =         -0.000062335
 ENERGY RATIO  =          1.436423860
 TRUST RADIUS  =          0.200000000
 
 BFGS DELTA*GAMMA: 0.502E-04
 
 BFGS DELTA*DE2*DELTA: 0.871E-04
 
 *** ENTERING OPTIMIZATION CYCLE: 15 ***
 

 PROJECTED CARTESIAN GRADIENTS IN A.U.

  NO.  ATOM        X             Y             Z

    1  C        0.001031      0.000191      0.000741
    2  C        0.000559      0.001916     -0.000529
    3  O        0.001098     -0.000060     -0.000097
    4  C        0.000197     -0.002412      0.000645
    5  C       -0.002317     -0.000449     -0.001020
    6  C       -0.000556     -0.000092      0.000645
    7  H       -0.001282      0.000559      0.000129
    8  H        0.001222      0.000422      0.000667
    9  H        0.001182      0.001292     -0.000383
   10  H       -0.000410     -0.000004     -0.000796
   11  H        0.000294      0.000160      0.000246
   12  H        0.000580     -0.001077     -0.000839
   13  H       -0.001113      0.000443      0.000218
   14  H       -0.001095      0.001365     -0.000519


 ACTIVE CARTESIAN GRADIENTS

              1          2          3          4          5          6
           0.001118   0.000190   0.000872   0.000793   0.002250  -0.000256

              7          8          9         10         11         12
           0.001567   0.000741  -0.000006   0.001055  -0.002327   0.000932

             13         14         15         16         17         18
          -0.001445  -0.000837  -0.000887  -0.000251  -0.000418   0.000711

             19         20         21         22         23         24
          -0.001336   0.000055   0.000350   0.001151  -0.000112   0.001228

             25         26         27         28         29         30
           0.001308   0.001308  -0.000130  -0.000192  -0.001216   0.000237

             31         32         33         34         35         36
           0.000573   0.001458  -0.000038  -0.001024  -0.000314  -0.000376


 FULL LOCAL GRADIENT

              1          2          3          4          5          6
          -0.002097   0.000573  -0.001060  -0.001022  -0.002190   0.000527

              7          8          9         10         11         12
          -0.000776  -0.000120  -0.000728  -0.000918   0.002340  -0.001250

             13         14         15         16         17         18
           0.001545   0.000604   0.000675   0.000590   0.000457  -0.000743

             19         20         21         22         23         24
           0.000373   0.000504   0.000284  -0.001162   0.000248  -0.000715

             25         26         27         28         29         30
          -0.001416  -0.001390   0.000013   0.000363   0.001407  -0.000037

             31         32         33         34         35         36
          -0.000658  -0.001153   0.000117   0.000690  -0.000059   0.000137


 TANGENTIAL LOCAL GRADIENTS IN A.U.

              1          2          3          4          5          6
           0.000573  -0.001060  -0.001022  -0.002190   0.000527  -0.000776

              7          8          9         10         11         12
          -0.000120  -0.000728  -0.000918   0.002340  -0.001250   0.001545

             13         14         15         16         17         18
           0.000604   0.000675   0.000590   0.000457  -0.000743   0.000373

             19         20         21         22         23         24
           0.000504   0.000284  -0.001162   0.000248  -0.000715  -0.001416

             25         26         27         28         29         30
          -0.001390   0.000013   0.000363   0.001407  -0.000037  -0.000658

             31         32         33         34         35
          -0.001153   0.000117   0.000690  -0.000059   0.000137

 COSANG =         0.889337831
 
 RMSQ FORCE :   0.0009507  MAXIMUM :   0.0003000  CONVERGED : NO
 MAX FORCE  :   0.0023401  MAXIMUM :   0.0004500  CONVERGED : NO
 RMSQ FORCE6:   0.0004800  MAXIMUM6:   0.0003000  CONVERGED : NO
 MAX FORCE6 :   0.0012438  MAXIMUM6:   0.0004500  CONVERGED : NO
 RMSQ DR    :   0.0054695  MAXIMUM :   0.0012000  CONVERGED : NO
 MAX DR     :   0.0176021  MAXIMUM :   0.0018000  CONVERGED : NO
 


 HESSIAN EIGENVALUES


                1           2           3           4           5           6
             0.02244     0.08529     0.22481     0.57909     0.99681     1.00000
 


                7           8           9          10          11          12
             1.00000     1.00000     1.00000     1.00000     1.00000     1.00000
 


               13          14          15          16          17          18
             1.00000     1.00000     1.00000     1.00000     1.00000     1.00000
 


               19          20          21          22          23          24
             1.00000     1.00000     1.00000     1.00000     1.00000     1.00001
 


               25          26          27          28          29          30
             1.00001     1.00002     1.00005     1.00012     1.00035     1.00192
 


               31          32          33          34          35
             1.00787     1.04139     1.10068     1.19297     1.60904
 


 LAMBDA FOR LMQA STEP: 0.00

  |TANGENTIAL STEP| =   0.028230  |PARALLEL STEP| =   0.000047


 STEP IN NORMAL COORDINATES

              1          2          3          4          5          6
          -0.004023  -0.000410  -0.002217  -0.005769  -0.002445   0.002868

              7          8          9         10         11         12
          -0.000314  -0.002988  -0.008514  -0.001481  -0.001142  -0.002067

             13         14         15         16         17         18
          -0.001679   0.001938  -0.003287  -0.001380   0.002104  -0.000899

             19         20         21         22         23         24
           0.009093   0.004941   0.002387  -0.015195  -0.005804   0.003352

             25         26         27         28         29         30
           0.000096  -0.004175   0.002707  -0.004393   0.001445  -0.000106

             31         32         33         34         35         36
          -0.005228  -0.004217   0.008046   0.005028  -0.003482   0.005692

 DISPLACEMENT STEP IN ANGSTROM

  NO.  ATOM        X             Y             Z

    1  C       -0.001963     -0.000242     -0.001013
    2  C       -0.002458     -0.001016      0.001432
    3  O        0.000679     -0.000251     -0.001958
    4  C        0.000216      0.000739      0.001803
    5  C        0.000925      0.002084     -0.001499
    6  C        0.000965     -0.000850     -0.000348
    7  H        0.004983      0.001615      0.001833
    8  H       -0.007044     -0.002115      0.001847
    9  H        0.001735     -0.003300     -0.000717
   10  H       -0.001198      0.000716      0.001853
   11  H       -0.000859     -0.002791      0.002525
   12  H        0.002293      0.003901     -0.003481
   13  H        0.001753      0.001326     -0.001317
   14  H        0.003625     -0.000820      0.003964


 ACTIVE CARTESIAN DISPLACEMENT STEP

              1          2          3          4          5          6
          -0.004023  -0.000410  -0.002217  -0.005769  -0.002445   0.002868

              7          8          9         10         11         12
          -0.000314  -0.002988  -0.008514  -0.001481  -0.001142  -0.002067

             13         14         15         16         17         18
          -0.001679   0.001938  -0.003287  -0.001380   0.002104  -0.000899

             19         20         21         22         23         24
           0.009093   0.004941   0.002387  -0.015195  -0.005804   0.003352

             25         26         27         28         29         30
           0.000096  -0.004175   0.002707  -0.004393   0.001445  -0.000106

             31         32         33         34         35         36
          -0.005228  -0.004217   0.008046   0.005028  -0.003482   0.005692
 
 PREDICTED ENERGY CHANGE: -0.000032092
 
 INTERPOLATION DISTANCE: 8.4497175643


 COORDINATES OF OPTIMIZATION STEP 15 IN ANGSTROM

  NO.  ATOM        X              Y              Z        Z-ATOM   MASS   TYPE

    1  C        -1.985719      -0.334652      -0.238205       6    12.011  QM
    2  C        -0.807724       0.606068      -0.104567       6    12.011  QM
    3  O        -1.931739      -1.541519      -0.019467       8    15.999  QM
    4  C         0.494752      -0.115600       0.283569       6    12.011  QM
    5  C         1.664022       0.829128       0.361590       6    12.011  QM
    6  C         2.839755       0.696271      -0.285408       6    12.011  QM
    7  H        -0.714221       1.163535      -1.061243       1     1.008  QM
    8  H        -1.074029       1.381870       0.645695       1     1.008  QM
    9  H         3.642881       1.435100      -0.171604       1     1.008  QM
   10  H        -2.945375       0.143947      -0.577608       1     1.008  QM
   11  H         3.036211      -0.154511      -0.949786       1     1.008  QM
   12  H         1.534158       1.699968       1.021386       1     1.008  QM
   13  H         0.690119      -0.932992      -0.433133       1     1.008  QM
   14  H         0.324952      -0.592195       1.269527       1     1.008  QM


 
 NEW SCF-ENERGY CALCULATED IN 16 CYCLES
 

 TOTAL ENERGY    =       -270.202421959

 ENERGY CHANGE =         -0.000045045
 ENERGY RATIO  =          1.403613831
 TRUST RADIUS  =          0.200000000
 
 BFGS DELTA*GAMMA: 0.390E-04
 
 BFGS DELTA*DE2*DELTA: 0.644E-04
 
 *** ENTERING OPTIMIZATION CYCLE: 16 ***
 

 PROJECTED CARTESIAN GRADIENTS IN A.U.

  NO.  ATOM        X             Y             Z

    1  C       -0.000041      0.000464      0.000493
    2  C       -0.000533      0.000937     -0.000178
    3  O        0.001546      0.000152     -0.000051
    4  C        0.000293     -0.001817      0.000582
    5  C       -0.001502     -0.000437     -0.001311
    6  C       -0.000003      0.000080      0.000758
    7  H       -0.000610      0.000986     -0.000671
    8  H        0.000864      0.000548      0.000852
    9  H        0.000712      0.000699     -0.000322
   10  H        0.000185     -0.000029     -0.000622
   11  H        0.000150      0.000362      0.000548
   12  H        0.000685     -0.001050     -0.000811
   13  H       -0.000747     -0.000265     -0.000665
   14  H       -0.001231      0.000807      0.000705


 ACTIVE CARTESIAN GRADIENTS

              1          2          3          4          5          6
          -0.000045   0.000552   0.000613  -0.000583   0.001207   0.000160

              7          8          9         10         11         12
           0.001594   0.000591   0.000145   0.000721  -0.001810   0.001002

             13         14         15         16         17         18
          -0.001100  -0.000742  -0.001197  -0.000085   0.000019   0.000506

             19         20         21         22         23         24
          -0.000766   0.000658  -0.000511   0.000764   0.000277   0.001200

             25         26         27         28         29         30
           0.000737   0.000933  -0.000302   0.000300  -0.000715   0.000144

             31         32         33         34         35         36
           0.000350   0.001741   0.000121  -0.000512  -0.000346   0.001146


 FULL LOCAL GRADIENT

              1          2          3          4          5          6
          -0.001882  -0.000452  -0.000667   0.000064  -0.000787   0.000350

              7          8          9         10         11         12
          -0.000391   0.000186  -0.001012  -0.000563   0.001826  -0.001364

             13         14         15         16         17         18
           0.001216   0.000470   0.000953   0.000488   0.000029  -0.000545

             19         20         21         22         23         24
          -0.000261  -0.000099   0.001124  -0.000770  -0.000155  -0.000737

             25         26         27         28         29         30
          -0.000836  -0.001008   0.000191  -0.000137   0.000901   0.000053

             31         32         33         34         35         36
          -0.000433  -0.001433  -0.000042   0.000177  -0.000020  -0.001372


 TANGENTIAL LOCAL GRADIENTS IN A.U.

              1          2          3          4          5          6
          -0.000452  -0.000667   0.000064  -0.000787   0.000350  -0.000391

              7          8          9         10         11         12
           0.000186  -0.001012  -0.000563   0.001826  -0.001364   0.001216

             13         14         15         16         17         18
           0.000470   0.000953   0.000488   0.000029  -0.000545  -0.000261

             19         20         21         22         23         24
          -0.000099   0.001124  -0.000770  -0.000155  -0.000737  -0.000836

             25         26         27         28         29         30
          -0.001008   0.000191  -0.000137   0.000901   0.000053  -0.000433

             31         32         33         34         35
          -0.001433  -0.000042   0.000177  -0.000020  -0.001372

 COSANG =         0.806579325
 
 RMSQ FORCE :   0.0007654  MAXIMUM :   0.0003000  CONVERGED : NO
 MAX FORCE  :   0.0018261  MAXIMUM :   0.0004500  CONVERGED : NO
 RMSQ FORCE6:   0.0003463  MAXIMUM6:   0.0003000  CONVERGED : NO
 MAX FORCE6 :   0.0011993  MAXIMUM6:   0.0004500  CONVERGED : NO
 RMSQ DR    :   0.0047050  MAXIMUM :   0.0012000  CONVERGED : NO
 MAX DR     :   0.0151945  MAXIMUM :   0.0018000  CONVERGED : NO
 


 HESSIAN EIGENVALUES


                1           2           3           4           5           6
             0.02128     0.07843     0.22268     0.45928     0.79964     1.00000
 


                7           8           9          10          11          12
             1.00000     1.00000     1.00000     1.00000     1.00000     1.00000
 


               13          14          15          16          17          18
             1.00000     1.00000     1.00000     1.00000     1.00000     1.00000
 


               19          20          21          22          23          24
             1.00000     1.00000     1.00000     1.00000     1.00000     1.00000
 


               25          26          27          28          29          30
             1.00001     1.00002     1.00007     1.00015     1.00030     1.00039
 


               31          32          33          34          35
             1.00464     1.05148     1.09311     1.31038     1.61260
 


 LAMBDA FOR LMQA STEP: 0.00

  |TANGENTIAL STEP| =   0.020388  |PARALLEL STEP| =   0.000025


 STEP IN NORMAL COORDINATES

              1          2          3          4          5          6
          -0.002363  -0.000676  -0.002434  -0.003954  -0.002794   0.001835

              7          8          9         10         11         12
          -0.001686  -0.002003  -0.006481  -0.001536   0.001635  -0.002881

             13         14         15         16         17         18
           0.000424   0.001967  -0.000757  -0.000477   0.001328  -0.001268

             19         20         21         22         23         24
           0.005812   0.002829   0.003103  -0.010884  -0.004025   0.001029

             25         26         27         28         29         30
          -0.001089  -0.004176   0.002005  -0.002865   0.002049   0.000106

             31         32         33         34         35         36
          -0.004075  -0.004606   0.005168   0.003441  -0.002295   0.001635

 DISPLACEMENT STEP IN ANGSTROM

  NO.  ATOM        X             Y             Z

    1  C       -0.001153     -0.000336     -0.001083
    2  C       -0.001716     -0.001159      0.001132
    3  O       -0.000271     -0.000078     -0.001359
    4  C        0.000163      0.001572      0.000912
    5  C        0.001588      0.001511     -0.000182
    6  C        0.000606     -0.000686     -0.000764
    7  H        0.003023      0.000413      0.002045
    8  H       -0.005208     -0.001734      0.000623
    9  H        0.000534     -0.002784     -0.000401
   10  H       -0.000666      0.000226      0.001633
   11  H       -0.000644     -0.002081      0.001609
   12  H        0.000856      0.003084     -0.002147
   13  H        0.001779      0.001026      0.000014
   14  H        0.003176     -0.000954      0.001985


 ACTIVE CARTESIAN DISPLACEMENT STEP

              1          2          3          4          5          6
          -0.002363  -0.000676  -0.002434  -0.003954  -0.002794   0.001835

              7          8          9         10         11         12
          -0.001686  -0.002003  -0.006481  -0.001536   0.001635  -0.002881

             13         14         15         16         17         18
           0.000424   0.001967  -0.000757  -0.000477   0.001328  -0.001268

             19         20         21         22         23         24
           0.005812   0.002829   0.003103  -0.010884  -0.004025   0.001029

             25         26         27         28         29         30
          -0.001089  -0.004176   0.002005  -0.002865   0.002049   0.000106

             31         32         33         34         35         36
          -0.004075  -0.004606   0.005168   0.003441  -0.002295   0.001635
 
 PREDICTED ENERGY CHANGE: -0.000021872
 
 INTERPOLATION DISTANCE: 8.4497175643


 COORDINATES OF OPTIMIZATION STEP 16 IN ANGSTROM

  NO.  ATOM        X              Y              Z        Z-ATOM   MASS   TYPE

    1  C        -1.986872      -0.334989      -0.239287       6    12.011  QM
    2  C        -0.809440       0.604909      -0.103435       6    12.011  QM
    3  O        -1.932010      -1.541597      -0.020826       8    15.999  QM
    4  C         0.494915      -0.114028       0.284482       6    12.011  QM
    5  C         1.665610       0.830639       0.361408       6    12.011  QM
    6  C         2.840361       0.695585      -0.286171       6    12.011  QM
    7  H        -0.711199       1.163948      -1.059198       1     1.008  QM
    8  H        -1.079236       1.380135       0.646318       1     1.008  QM
    9  H         3.643415       1.432315      -0.172005       1     1.008  QM
   10  H        -2.946041       0.144173      -0.575975       1     1.008  QM
   11  H         3.035567      -0.156592      -0.948177       1     1.008  QM
   12  H         1.535014       1.703052       1.019239       1     1.008  QM
   13  H         0.691897      -0.931966      -0.433119       1     1.008  QM
   14  H         0.328127      -0.593148       1.271512       1     1.008  QM


 
 NEW SCF-ENERGY CALCULATED IN 18 CYCLES
 

 TOTAL ENERGY    =       -270.202454696

 ENERGY CHANGE =         -0.000032737
 ENERGY RATIO  =          1.496760980
 TRUST RADIUS  =          0.200000000
 
 BFGS DELTA*GAMMA: 0.224E-04
 
 BFGS DELTA*DE2*DELTA: 0.439E-04
 
 *** ENTERING OPTIMIZATION CYCLE: 17 ***
 

 PROJECTED CARTESIAN GRADIENTS IN A.U.

  NO.  ATOM        X             Y             Z

    1  C       -0.000647      0.000387      0.000202
    2  C       -0.001294      0.000061      0.000125
    3  O        0.001703      0.000530      0.000032
    4  C       -0.000022     -0.000883      0.000188
    5  C       -0.000381     -0.000529     -0.001225
    6  C        0.000400      0.000264      0.000703
    7  H       -0.000212      0.001028     -0.000825
    8  H        0.000654      0.000504      0.000813
    9  H       -0.000002      0.000024     -0.000255
   10  H        0.000636     -0.000229     -0.000388
   11  H        0.000084      0.000563      0.000853
   12  H        0.000526     -0.000994     -0.000755
   13  H       -0.000489     -0.000855     -0.001083
   14  H       -0.001270      0.000265      0.001537


 ACTIVE CARTESIAN GRADIENTS

              1          2          3          4          5          6
          -0.000702   0.000481   0.000278  -0.001529   0.000167   0.000415

              7          8          9         10         11         12
           0.001557   0.000502   0.000309   0.000030  -0.000808   0.000581

             13         14         15         16         17         18
          -0.000381  -0.000644  -0.001221   0.000214   0.000449   0.000178

             19         20         21         22         23         24
          -0.000347   0.001003  -0.000749   0.000645   0.000561   0.001000

             25         26         27         28         29         30
           0.000043   0.000391  -0.000463   0.000714  -0.000213   0.000131

             31         32         33         34         35         36
           0.000243   0.001895   0.000263  -0.000131  -0.000350   0.002043


 FULL LOCAL GRADIENT

              1          2          3          4          5          6
          -0.001817  -0.000819  -0.000225   0.000871   0.000451   0.000176

              7          8          9         10         11         12
          -0.000207   0.000320  -0.001195   0.000126   0.000823  -0.000942

             13         14         15         16         17         18
           0.000503   0.000352   0.000964   0.000221  -0.000397  -0.000221

             19         20         21         22         23         24
          -0.000709  -0.000457   0.001353  -0.000649  -0.000443  -0.000556

             25         26         27         28         29         30
          -0.000138  -0.000464   0.000354  -0.000550   0.000403   0.000074

             31         32         33         34         35         36
          -0.000328  -0.001571  -0.000181  -0.000217  -0.000022  -0.002268


 TANGENTIAL LOCAL GRADIENTS IN A.U.

              1          2          3          4          5          6
          -0.000819  -0.000225   0.000871   0.000451   0.000176  -0.000207

              7          8          9         10         11         12
           0.000320  -0.001195   0.000126   0.000823  -0.000942   0.000503

             13         14         15         16         17         18
           0.000352   0.000964   0.000221  -0.000397  -0.000221  -0.000709

             19         20         21         22         23         24
          -0.000457   0.001353  -0.000649  -0.000443  -0.000556  -0.000138

             25         26         27         28         29         30
          -0.000464   0.000354  -0.000550   0.000403   0.000074  -0.000328

             31         32         33         34         35
          -0.001571  -0.000181  -0.000217  -0.000022  -0.002268

 COSANG =         0.798130625
 
 RMSQ FORCE :   0.0007274  MAXIMUM :   0.0003000  CONVERGED : NO
 MAX FORCE  :   0.0022675  MAXIMUM :   0.0004500  CONVERGED : NO
 RMSQ FORCE6:   0.0002544  MAXIMUM6:   0.0003000  CONVERGED :YES
 MAX FORCE6 :   0.0005694  MAXIMUM6:   0.0004500  CONVERGED : NO
 RMSQ DR    :   0.0033981  MAXIMUM :   0.0012000  CONVERGED : NO
 MAX DR     :   0.0108837  MAXIMUM :   0.0018000  CONVERGED : NO
 


 HESSIAN EIGENVALUES


                1           2           3           4           5           6
             0.01955     0.06975     0.21176     0.30524     0.69540     0.99998
 


                7           8           9          10          11          12
             1.00000     1.00000     1.00000     1.00000     1.00000     1.00000
 


               13          14          15          16          17          18
             1.00000     1.00000     1.00000     1.00000     1.00000     1.00000
 


               19          20          21          22          23          24
             1.00000     1.00000     1.00000     1.00000     1.00000     1.00001
 


               25          26          27          28          29          30
             1.00002     1.00007     1.00012     1.00013     1.00031     1.00047
 


               31          32          33          34          35
             1.01053     1.05176     1.11138     1.45347     1.61028
 


 LAMBDA FOR LMQA STEP: 0.00

  |TANGENTIAL STEP| =   0.024719  |PARALLEL STEP| =   0.000036


 STEP IN NORMAL COORDINATES

              1          2          3          4          5          6
          -0.001600  -0.001135  -0.003244  -0.002967  -0.003200   0.002028

              7          8          9         10         11         12
          -0.003293  -0.002537  -0.008393  -0.001382   0.003221  -0.004315

             13         14         15         16         17         18
           0.001230   0.002689   0.000625  -0.000339   0.000909  -0.001646

             19         20         21         22         23         24
           0.005637   0.002562   0.005133  -0.012806  -0.004955   0.000482

             25         26         27         28         29         30
          -0.001500  -0.005291   0.002717  -0.003702   0.002779   0.000287

             31         32         33         34         35         36
          -0.004858  -0.007525   0.005338   0.003639  -0.002328  -0.001439

 DISPLACEMENT STEP IN ANGSTROM

  NO.  ATOM        X             Y             Z

    1  C       -0.000781     -0.000530     -0.001420
    2  C       -0.001301     -0.001294      0.001392
    3  O       -0.001156     -0.000325     -0.001706
    4  C        0.000347      0.002454      0.000952
    5  C        0.002035      0.001879      0.000535
    6  C        0.000370     -0.001056     -0.001344
    7  H        0.002750     -0.000096      0.003109
    8  H       -0.006232     -0.002182      0.000214
    9  H        0.000430     -0.003257     -0.000431
   10  H       -0.000956      0.000123      0.002027
   11  H       -0.000709     -0.002906      0.001459
   12  H        0.000298      0.004078     -0.002243
   13  H        0.002386      0.001605      0.001219
   14  H        0.004327     -0.001085      0.001046


 ACTIVE CARTESIAN DISPLACEMENT STEP

              1          2          3          4          5          6
          -0.001600  -0.001135  -0.003244  -0.002967  -0.003200   0.002028

              7          8          9         10         11         12
          -0.003293  -0.002537  -0.008393  -0.001382   0.003221  -0.004315

             13         14         15         16         17         18
           0.001230   0.002689   0.000625  -0.000339   0.000909  -0.001646

             19         20         21         22         23         24
           0.005637   0.002562   0.005133  -0.012806  -0.004955   0.000482

             25         26         27         28         29         30
          -0.001500  -0.005291   0.002717  -0.003702   0.002779   0.000287

             31         32         33         34         35         36
          -0.004858  -0.007525   0.005338   0.003639  -0.002328  -0.001439
 
 PREDICTED ENERGY CHANGE: -0.000024753
 
 INTERPOLATION DISTANCE: 8.4497175643


 COORDINATES OF OPTIMIZATION STEP 17 IN ANGSTROM

  NO.  ATOM        X              Y              Z        Z-ATOM   MASS   TYPE

    1  C        -1.987653      -0.335519      -0.240707       6    12.011  QM
    2  C        -0.810740       0.603615      -0.102043       6    12.011  QM
    3  O        -1.933166      -1.541922      -0.022533       8    15.999  QM
    4  C         0.495262      -0.111573       0.285434       6    12.011  QM
    5  C         1.667645       0.832517       0.361943       6    12.011  QM
    6  C         2.840730       0.694528      -0.287516       6    12.011  QM
    7  H        -0.708449       1.163852      -1.056089       1     1.008  QM
    8  H        -1.085468       1.377954       0.646532       1     1.008  QM
    9  H         3.643845       1.429058      -0.172436       1     1.008  QM
   10  H        -2.946997       0.144296      -0.573948       1     1.008  QM
   11  H         3.034858      -0.159498      -0.946718       1     1.008  QM
   12  H         1.535311       1.707130       1.016996       1     1.008  QM
   13  H         0.694284      -0.930361      -0.431899       1     1.008  QM
   14  H         0.332454      -0.594233       1.272558       1     1.008  QM


 
 NEW SCF-ENERGY CALCULATED IN 18 CYCLES
 

 TOTAL ENERGY    =       -270.202491016

 ENERGY CHANGE =         -0.000036320
 ENERGY RATIO  =          1.467282010
 TRUST RADIUS  =          0.200000000
 
 BFGS DELTA*GAMMA: 0.265E-04
 
 BFGS DELTA*DE2*DELTA: 0.496E-04
 
 *** ENTERING OPTIMIZATION CYCLE: 18 ***
 

 PROJECTED CARTESIAN GRADIENTS IN A.U.

  NO.  ATOM        X             Y             Z

    1  C       -0.000923      0.000190     -0.000121
    2  C       -0.001747     -0.000587      0.000327
    3  O        0.001691      0.000847      0.000135
    4  C       -0.000595      0.000156     -0.000301
    5  C        0.000822     -0.000585     -0.000806
    6  C        0.000670      0.000319      0.000401
    7  H        0.000070      0.000786     -0.000474
    8  H        0.000405      0.000332      0.000620
    9  H       -0.000767     -0.000559     -0.000086
   10  H        0.000837     -0.000478     -0.000138
   11  H        0.000086      0.000700      0.001096
   12  H        0.000179     -0.000854     -0.000636
   13  H       -0.000270     -0.001309     -0.001175
   14  H       -0.001155     -0.000241      0.001982


 ACTIVE CARTESIAN GRADIENTS

              1          2          3          4          5          6
          -0.001001   0.000258  -0.000110  -0.002081  -0.000648   0.000482

              7          8          9         10         11         12
           0.001487   0.000375   0.000411  -0.000845   0.000381  -0.000067

             13         14         15         16         17         18
           0.000497  -0.000420  -0.000940   0.000577   0.000715  -0.000328

             19         20         21         22         23         24
           0.000043   0.001095  -0.000505   0.000572   0.000732   0.000673

             25         26         27         28         29         30
          -0.000625  -0.000155  -0.000515   0.000909   0.000294   0.000169

             31         32         33         34         35         36
           0.000197   0.001828   0.000380   0.000156  -0.000285   0.002414


 FULL LOCAL GRADIENT

              1          2          3          4          5          6
          -0.001731  -0.000839   0.000231   0.001355   0.001356   0.000099

              7          8          9         10         11         12
          -0.000156   0.000418  -0.001240   0.000985  -0.000369  -0.000264

             13         14         15         16         17         18
          -0.000376   0.000126   0.000689  -0.000146  -0.000662   0.000284

             19         20         21         22         23         24
          -0.001059  -0.000602   0.001071  -0.000573  -0.000616  -0.000250

             25         26         27         28         29         30
           0.000536   0.000087   0.000409  -0.000749  -0.000106   0.000038

             31         32         33         34         35         36
          -0.000282  -0.001500  -0.000300  -0.000503  -0.000079  -0.002631


 TANGENTIAL LOCAL GRADIENTS IN A.U.

              1          2          3          4          5          6
          -0.000839   0.000231   0.001355   0.001356   0.000099  -0.000156

              7          8          9         10         11         12
           0.000418  -0.001240   0.000985  -0.000369  -0.000264  -0.000376

             13         14         15         16         17         18
           0.000126   0.000689  -0.000146  -0.000662   0.000284  -0.001059

             19         20         21         22         23         24
          -0.000602   0.001071  -0.000573  -0.000616  -0.000250   0.000536

             25         26         27         28         29         30
           0.000087   0.000409  -0.000749  -0.000106   0.000038  -0.000282

             31         32         33         34         35
          -0.001500  -0.000300  -0.000503  -0.000079  -0.002631

 COSANG =         0.835860146
 
 *** CONVERGED BY RMSQ FORCE AND MAX FORCE DESVIATION ***
 *** AFTER 17 OPTIMIZATION CYCLES ***
 
 
 RMSQ FORCE :   0.0008030  MAXIMUM :   0.0003000  CONVERGED : NO
 MAX FORCE  :   0.0026312  MAXIMUM :   0.0004500  CONVERGED : NO
 RMSQ FORCE6:   0.0001660  MAXIMUM6:   0.0003000  CONVERGED :YES
 MAX FORCE6 :   0.0004209  MAXIMUM6:   0.0004500  CONVERGED :YES
 RMSQ DR    :   0.0041198  MAXIMUM :   0.0012000  CONVERGED : NO
 MAX DR     :   0.0128062  MAXIMUM :   0.0018000  CONVERGED : NO
 
 
 *** THE GEOMETRY IS OPTIMIZED ***
 
 
 INTERPOLATION DISTANCE: 8.4497175643


 RELAXED REACTANT COORDINATES OF SADDLE STEP 1 IN ANGSTROM

  NO.  ATOM        X              Y              Z        Z-ATOM   MASS   TYPE

    1  C        -1.987653      -0.335519      -0.240707       6    12.011  QM
    2  C        -0.810740       0.603615      -0.102043       6    12.011  QM
    3  O        -1.933166      -1.541922      -0.022533       8    15.999  QM
    4  C         0.495262      -0.111573       0.285434       6    12.011  QM
    5  C         1.667645       0.832517       0.361943       6    12.011  QM
    6  C         2.840730       0.694528      -0.287516       6    12.011  QM
    7  H        -0.708449       1.163852      -1.056089       1     1.008  QM
    8  H        -1.085468       1.377954       0.646532       1     1.008  QM
    9  H         3.643845       1.429058      -0.172436       1     1.008  QM
   10  H        -2.946997       0.144296      -0.573948       1     1.008  QM
   11  H         3.034858      -0.159498      -0.946718       1     1.008  QM
   12  H         1.535311       1.707130       1.016996       1     1.008  QM
   13  H         0.694284      -0.930361      -0.431899       1     1.008  QM
   14  H         0.332454      -0.594233       1.272558       1     1.008  QM


 NUMBER OF CONSTRAINED OPTIMIZATION CYCLES: 17
 
 RELAXED REACTANT ENERGY = -270.202491015877
 
 ANGLE BETWEEN SUCCESSIVE SADDLE GRADIENTS: 77.491
 
 RMSQ FORCE :   0.0007872  MAXIMUM :   0.0003000  CONVERGED :NO 
 MAX FORCE  :   0.0019358  MAXIMUM :   0.0004500  CONVERGED :NO 


 UNRELAXED COORDINATES OF SADDLE STEP 2 IN ANGSTROM

  NO.  ATOM        X              Y              Z        Z-ATOM   MASS   TYPE

    1  C        -1.975695      -0.328662      -0.245401       6    12.011  QM
    2  C        -0.870115       0.624887      -0.088073       6    12.011  QM
    3  O        -1.868449      -1.514168      -0.031230       8    15.999  QM
    4  C         0.492306      -0.130124       0.302863       6    12.011  QM
    5  C         1.651578       0.813669       0.338120       6    12.011  QM
    6  C         2.832684       0.673901      -0.283282       6    12.011  QM
    7  H        -0.821405       1.180127      -1.004787       1     1.008  QM
    8  H        -1.095656       1.388797       0.653609       1     1.008  QM
    9  H         3.627465       1.407407      -0.200685       1     1.008  QM
   10  H        -2.923969       0.101130      -0.593144       1     1.008  QM
   11  H         3.041980      -0.180461      -0.886202       1     1.008  QM
   12  H         1.502081       1.687742       0.936204       1     1.008  QM
   13  H         0.709153      -0.952721      -0.362281       1     1.008  QM
   14  H         0.315899      -0.564347       1.285479       1     1.008  QM


 UNRELAXED SCF-ENERGY CALCULATED IN 12 CYCLES
 
 UNRELAXED TOTAL SADDLE ENERGY = -270.193486245881
 
 
 
 
 ***************************************
 *** MOLECULAR GEOMETRY OPTIMIZATION ***
 ***************************************
 
 INTERPOLATION DISTANCE: 8.0196920167
 
 *** ACTIVE DEGREES OF FREEDOM: 36 ***
 
 *** ENTERING OPTIMIZATION CYCLE: 1 ***
 

 PROJECTED CARTESIAN GRADIENTS IN A.U.

  NO.  ATOM        X             Y             Z

    1  C        0.007000     -0.016123      0.000306
    2  C       -0.040817      0.015548     -0.011942
    3  O        0.006789      0.028874     -0.002198
    4  C        0.019216     -0.029414      0.009343
    5  C        0.000580      0.006758      0.004016
    6  C        0.002966     -0.004264     -0.004882
    7  H       -0.008199     -0.012614      0.023095
    8  H        0.005320     -0.008063     -0.009990
    9  H       -0.004529     -0.005411     -0.002107
   10  H        0.016048     -0.008063      0.006527
   11  H       -0.003930      0.019358      0.013273
   12  H        0.002026     -0.019617     -0.012563
   13  H        0.002807      0.010781      0.011715
   14  H        0.001573      0.003507     -0.010284


 ACTIVE CARTESIAN GRADIENTS

              1          2          3          4          5          6
           0.007592  -0.019374  -0.000246  -0.044808   0.010683  -0.016777

              7          8          9         10         11         12
           0.003978   0.038362  -0.012584   0.007334  -0.017338  -0.000928

             13         14         15         16         17         18
          -0.003129   0.009767   0.002312   0.000030  -0.005819  -0.003469

             19         20         21         22         23         24
          -0.008109  -0.008141   0.022246   0.004828  -0.005108  -0.008784

             25         26         27         28         29         30
          -0.005731  -0.011084  -0.003625   0.014073  -0.001798   0.007423

             31         32         33         34         35         36
          -0.009340   0.021793   0.005407  -0.016772  -0.015943  -0.015700


 FULL LOCAL GRADIENT

              1          2          3          4          5          6
          -0.040642   0.019520   0.001598   0.024708   0.008102   0.032570

              7          8          9         10         11         12
           0.015925  -0.025796  -0.006171  -0.004123   0.017258  -0.007999

             13         14         15         16         17         18
           0.006224  -0.016189  -0.006624   0.008247   0.006706   0.002444

             19         20         21         22         23         24
          -0.011810   0.017406  -0.010686  -0.004739   0.007268   0.017656

             25         26         27         28         29         30
           0.004056   0.010160   0.001875  -0.011244   0.005699  -0.004472

             31         32         33         34         35         36
           0.008137  -0.016950  -0.004614   0.011284   0.009956   0.011269


 TANGENTIAL LOCAL GRADIENTS IN A.U.

              1          2          3          4          5          6
           0.019520   0.001598   0.024708   0.008102   0.032570   0.015925

              7          8          9         10         11         12
          -0.025796  -0.006171  -0.004123   0.017258  -0.007999   0.006224

             13         14         15         16         17         18
          -0.016189  -0.006624   0.008247   0.006706   0.002444  -0.011810

             19         20         21         22         23         24
           0.017406  -0.010686  -0.004739   0.007268   0.017656   0.004056

             25         26         27         28         29         30
           0.010160   0.001875  -0.011244   0.005699  -0.004472   0.008137

             31         32         33         34         35
          -0.016950  -0.004614   0.011284   0.009956   0.011269
 
 RMSQ FORCE :   0.0129771  MAXIMUM :   0.0003000  CONVERGED : NO
 MAX FORCE  :   0.0325701  MAXIMUM :   0.0004500  CONVERGED : NO
 RMSQ FORCE6:   4.9870229  MAXIMUM6:   0.0003000  CONVERGED : NO
 MAX FORCE6 :   4.9674299  MAXIMUM6:   0.0004500  CONVERGED : NO
 


 HESSIAN EIGENVALUES


                1           2           3           4           5           6
             1.00000     1.00000     1.00000     1.00000     1.00000     1.00000
 


                7           8           9          10          11          12
             1.00000     1.00000     1.00000     1.00000     1.00000     1.00000
 


               13          14          15          16          17          18
             1.00000     1.00000     1.00000     1.00000     1.00000     1.00000
 


               19          20          21          22          23          24
             1.00000     1.00000     1.00000     1.00000     1.00000     1.00000
 


               25          26          27          28          29          30
             1.00000     1.00000     1.00000     1.00000     1.00000     1.00000
 


               31          32          33          34          35
             1.00000     1.00000     1.00000     1.00000     1.00000
 


 LAMBDA FOR LMQA STEP: 0.00

  |TANGENTIAL STEP| =   0.076774  |PARALLEL STEP| =   0.000367


 STEP IN NORMAL COORDINATES

              1          2          3          4          5          6
          -0.004270   0.022332  -0.000606   0.034676  -0.004900   0.023192

              7          8          9         10         11         12
           0.009853  -0.029343   0.000711  -0.005225   0.017286  -0.005051

             13         14         15         16         17         18
           0.005270  -0.014426  -0.005613   0.006585   0.006552   0.002621

             19         20         21         22         23         24
          -0.010423   0.018663  -0.008803  -0.004731   0.007486   0.019408

             25         26         27         28         29         30
           0.003567   0.009900   0.001399  -0.010540   0.006645  -0.003739

             31         32         33         34         35         36
           0.007856  -0.016065  -0.004503   0.010677   0.009582   0.011160

 DISPLACEMENT STEP IN ANGSTROM

  NO.  ATOM        X             Y             Z

    1  C       -0.002083      0.009900     -0.000511
    2  C        0.016412     -0.005741      0.008636
    3  O        0.003244     -0.012118     -0.001479
    4  C       -0.009761      0.013567     -0.003878
    5  C       -0.001102     -0.005721     -0.004250
    6  C       -0.001847      0.000717      0.002513
    7  H       -0.006566      0.008740     -0.006745
    8  H       -0.003536      0.005152      0.006581
    9  H        0.000974      0.000848     -0.001572
   10  H       -0.006156      0.000430     -0.005006
   11  H        0.002832     -0.011911     -0.001647
   12  H       -0.003993      0.008172     -0.000783
   13  H        0.000068     -0.007675      0.000032
   14  H       -0.002131      0.000605      0.006364


 ACTIVE CARTESIAN DISPLACEMENT STEP

              1          2          3          4          5          6
          -0.004270   0.022332  -0.000606   0.034676  -0.004900   0.023192

              7          8          9         10         11         12
           0.009853  -0.029343   0.000711  -0.005225   0.017286  -0.005051

             13         14         15         16         17         18
           0.005270  -0.014426  -0.005613   0.006585   0.006552   0.002621

             19         20         21         22         23         24
          -0.010423   0.018663  -0.008803  -0.004731   0.007486   0.019408

             25         26         27         28         29         30
           0.003567   0.009900   0.001399  -0.010540   0.006645  -0.003739

             31         32         33         34         35         36
           0.007856  -0.016065  -0.004503   0.010677   0.009582   0.011160
 
 PREDICTED ENERGY CHANGE: -0.002932084
 
 INTERPOLATION DISTANCE: 8.0196920167
 
 *** SCFTOL TIGHTEN TO 0.100E-06 ***
 
 *** CDFTOL TIGHTEN TO 0.750E-04 ***


 COORDINATES OF OPTIMIZATION STEP 1 IN ANGSTROM

  NO.  ATOM        X              Y              Z        Z-ATOM   MASS   TYPE

    1  C        -1.977778      -0.318762      -0.245912       6    12.011  QM
    2  C        -0.853703       0.619146      -0.079437       6    12.011  QM
    3  O        -1.865205      -1.526286      -0.032709       8    15.999  QM
    4  C         0.482545      -0.116557       0.298985       6    12.011  QM
    5  C         1.650476       0.807948       0.333870       6    12.011  QM
    6  C         2.830837       0.674618      -0.280769       6    12.011  QM
    7  H        -0.827971       1.188867      -1.011532       1     1.008  QM
    8  H        -1.099192       1.393949       0.660190       1     1.008  QM
    9  H         3.628439       1.408255      -0.202257       1     1.008  QM
   10  H        -2.930125       0.101560      -0.598150       1     1.008  QM
   11  H         3.044812      -0.192372      -0.887849       1     1.008  QM
   12  H         1.498088       1.695914       0.935421       1     1.008  QM
   13  H         0.709221      -0.960396      -0.362249       1     1.008  QM
   14  H         0.313768      -0.563742       1.291843       1     1.008  QM


 
 NEW SCF-ENERGY CALCULATED IN 12 CYCLES
 

 TOTAL ENERGY    =       -270.197226903

 ENERGY CHANGE =         -0.003740657
 ENERGY RATIO  =          1.275767076
 TRUST RADIUS  =          0.200000000
 
 BFGS DELTA*GAMMA: 0.423E-02
 
 BFGS DELTA*DE2*DELTA: 0.589E-02
 
 *** ENTERING OPTIMIZATION CYCLE: 2 ***
 

 PROJECTED CARTESIAN GRADIENTS IN A.U.

  NO.  ATOM        X             Y             Z

    1  C       -0.000092      0.018520     -0.007163
    2  C       -0.023804      0.000957     -0.002644
    3  O        0.008823     -0.001386      0.003536
    4  C        0.010169     -0.007982      0.005197
    5  C        0.004419     -0.007314     -0.005193
    6  C       -0.003201      0.003019      0.002798
    7  H       -0.008667     -0.005873      0.011227
    8  H        0.002842     -0.003034     -0.006565
    9  H       -0.003016     -0.005145     -0.002643
   10  H        0.012950     -0.007294      0.004642
   11  H       -0.002231      0.010705      0.008151
   12  H        0.000671     -0.011852     -0.007671
   13  H        0.005477      0.002741      0.006230
   14  H        0.000003      0.000421     -0.003274


 ACTIVE CARTESIAN GRADIENTS

              1          2          3          4          5          6
          -0.000099   0.021979  -0.008287  -0.025115   0.006232  -0.005071

              7          8          9         10         11         12
           0.001254   0.012629  -0.004556   0.003761   0.001316   0.001077

             13         14         15         16         17         18
           0.004210  -0.004645  -0.006566  -0.003500   0.000644   0.001321

             19         20         21         22         23         24
          -0.009036  -0.001164   0.011488   0.001921   0.000329  -0.005404

             25         26         27         28         29         30
          -0.004353  -0.007598  -0.003448   0.010859   0.000973   0.004883

             31         32         33         34         35         36
          -0.006694   0.012859   0.001041  -0.008682  -0.009668  -0.005862


 FULL LOCAL GRADIENT

              1          2          3          4          5          6
          -0.027294  -0.016810   0.005448  -0.004205   0.007870   0.017375

              7          8          9         10         11         12
           0.015526  -0.003990  -0.006246  -0.001949  -0.001436  -0.005979

             13         14         15         16         17         18
          -0.002519   0.000945   0.003885   0.008686  -0.000120  -0.001965

             19         20         21         22         23         24
          -0.003931   0.007715  -0.003241  -0.001845   0.001139   0.011537

             25         26         27         28         29         30
           0.003167   0.006920   0.002213  -0.008832   0.001785  -0.002759

             31         32         33         34         35         36
           0.005811  -0.009373  -0.000469   0.004826   0.005520   0.002820


 TANGENTIAL LOCAL GRADIENTS IN A.U.

              1          2          3          4          5          6
          -0.016810   0.005448  -0.004205   0.007870   0.017375   0.015526

              7          8          9         10         11         12
          -0.003990  -0.006246  -0.001949  -0.001436  -0.005979  -0.002519

             13         14         15         16         17         18
           0.000945   0.003885   0.008686  -0.000120  -0.001965  -0.003931

             19         20         21         22         23         24
           0.007715  -0.003241  -0.001845   0.001139   0.011537   0.003167

             25         26         27         28         29         30
           0.006920   0.002213  -0.008832   0.001785  -0.002759   0.005811

             31         32         33         34         35
          -0.009373  -0.000469   0.004826   0.005520   0.002820

 COSANG =         0.516277008
 
 RMSQ FORCE :   0.0069518  MAXIMUM :   0.0003000  CONVERGED : NO
 MAX FORCE  :   0.0173747  MAXIMUM :   0.0004500  CONVERGED : NO
 RMSQ FORCE6:   4.4659189  MAXIMUM6:   0.0003000  CONVERGED : NO
 MAX FORCE6 :   4.4566007  MAXIMUM6:   0.0004500  CONVERGED : NO
 RMSQ DR    :   0.0127957  MAXIMUM :   0.0012000  CONVERGED : NO
 MAX DR     :   0.0346764  MAXIMUM :   0.0018000  CONVERGED : NO
 


 HESSIAN EIGENVALUES


                1           2           3           4           5           6
             0.46311     1.00000     1.00000     1.00000     1.00000     1.00000
 


                7           8           9          10          11          12
             1.00000     1.00000     1.00000     1.00000     1.00000     1.00000
 


               13          14          15          16          17          18
             1.00000     1.00000     1.00000     1.00000     1.00000     1.00000
 


               19          20          21          22          23          24
             1.00000     1.00000     1.00000     1.00000     1.00000     1.00000
 


               25          26          27          28          29          30
             1.00000     1.00000     1.00000     1.00000     1.00000     1.00000
 


               31          32          33          34          35
             1.00000     1.00000     1.00000     1.00000     1.54382
 


 LAMBDA FOR LMQA STEP: 0.00

  |TANGENTIAL STEP| =   0.078203  |PARALLEL STEP| =   0.000381


 STEP IN NORMAL COORDINATES

              1          2          3          4          5          6
           0.001520  -0.018730   0.010492   0.039398  -0.005219   0.022402

              7          8          9         10         11         12
           0.015211  -0.020946  -0.004609  -0.005401   0.005099  -0.009088

             13         14         15         16         17         18
          -0.001712  -0.003691   0.003699   0.013729   0.002403  -0.001557

             19         20         21         22         23         24
          -0.009039   0.019024  -0.006895  -0.004489   0.004789   0.025295

             25         26         27         28         29         30
           0.005460   0.013437   0.003263  -0.016032   0.005886  -0.004880

             31         32         33         34         35         36
           0.011102  -0.019016  -0.002428   0.010682   0.011360   0.008418

 DISPLACEMENT STEP IN ANGSTROM

  NO.  ATOM        X             Y             Z

    1  C        0.000742     -0.008331      0.004739
    2  C        0.019266     -0.000682      0.007622
    3  O        0.001232     -0.000892     -0.005670
    4  C       -0.011048      0.009460     -0.004420
    5  C       -0.004429      0.001034      0.000126
    6  C        0.001351     -0.003373     -0.001121
    7  H       -0.006509      0.009786     -0.005848
    8  H       -0.004191      0.005154      0.008700
    9  H        0.001279      0.002226     -0.001215
   10  H       -0.009815      0.001945     -0.006883
   11  H        0.003492     -0.014243     -0.001603
   12  H       -0.004837      0.009923     -0.001648
   13  H       -0.002553     -0.006952      0.001275
   14  H       -0.002081      0.002249      0.005832


 ACTIVE CARTESIAN DISPLACEMENT STEP

              1          2          3          4          5          6
           0.001520  -0.018730   0.010492   0.039398  -0.005219   0.022402

              7          8          9         10         11         12
           0.015211  -0.020946  -0.004609  -0.005401   0.005099  -0.009088

             13         14         15         16         17         18
          -0.001712  -0.003691   0.003699   0.013729   0.002403  -0.001557

             19         20         21         22         23         24
          -0.009039   0.019024  -0.006895  -0.004489   0.004789   0.025295

             25         26         27         28         29         30
           0.005460   0.013437   0.003263  -0.016032   0.005886  -0.004880

             31         32         33         34         35         36
           0.011102  -0.019016  -0.002428   0.010682   0.011360   0.008418
 
 PREDICTED ENERGY CHANGE: -0.001502251
 
 INTERPOLATION DISTANCE: 8.0196920167


 COORDINATES OF OPTIMIZATION STEP 2 IN ANGSTROM

  NO.  ATOM        X              Y              Z        Z-ATOM   MASS   TYPE

    1  C        -1.977036      -0.327093      -0.241173       6    12.011  QM
    2  C        -0.834438       0.618465      -0.071815       6    12.011  QM
    3  O        -1.863973      -1.527178      -0.038379       8    15.999  QM
    4  C         0.471497      -0.107096       0.294566       6    12.011  QM
    5  C         1.646047       0.808981       0.333997       6    12.011  QM
    6  C         2.832188       0.671245      -0.281890       6    12.011  QM
    7  H        -0.834480       1.198653      -1.017380       1     1.008  QM
    8  H        -1.103383       1.399103       0.668890       1     1.008  QM
    9  H         3.629718       1.410481      -0.203472       1     1.008  QM
   10  H        -2.939939       0.103505      -0.605034       1     1.008  QM
   11  H         3.048304      -0.206615      -0.889452       1     1.008  QM
   12  H         1.493251       1.705837       0.933773       1     1.008  QM
   13  H         0.706667      -0.967348      -0.360975       1     1.008  QM
   14  H         0.311687      -0.561493       1.297676       1     1.008  QM


 
 NEW SCF-ENERGY CALCULATED IN 11 CYCLES
 

 TOTAL ENERGY    =       -270.198839334

 ENERGY CHANGE =         -0.001612432
 ENERGY RATIO  =          1.073343788
 TRUST RADIUS  =          0.200000000
 
 BFGS DELTA*GAMMA: 0.283E-02
 
 BFGS DELTA*DE2*DELTA: 0.302E-02
 
 *** ENTERING OPTIMIZATION CYCLE: 3 ***
 

 PROJECTED CARTESIAN GRADIENTS IN A.U.

  NO.  ATOM        X             Y             Z

    1  C        0.000326     -0.000345     -0.003069
    2  C       -0.000974     -0.007226      0.004642
    3  O        0.006245      0.010837      0.000996
    4  C       -0.003051      0.005182     -0.001208
    5  C       -0.002342     -0.010224     -0.004083
    6  C       -0.000442      0.004302      0.002299
    7  H       -0.009691     -0.000490      0.002179
    8  H       -0.000121      0.001592     -0.003483
    9  H       -0.001479     -0.003354     -0.002434
   10  H        0.004139     -0.004107      0.000414
   11  H       -0.001059      0.004712      0.004657
   12  H       -0.000286     -0.008135     -0.005553
   13  H        0.006914     -0.002944      0.003136
   14  H       -0.000918     -0.001759      0.002010


 ACTIVE CARTESIAN GRADIENTS

              1          2          3          4          5          6
           0.000354  -0.000421  -0.003761  -0.000981  -0.008409   0.004332

              7          8          9         10         11         12
           0.008961   0.009606   0.000442  -0.002306   0.010152  -0.000497

             13         14         15         16         17         18
          -0.000648  -0.008239  -0.003898   0.000693   0.003294   0.001569

             19         20         21         22         23         24
          -0.009695   0.003277   0.003593  -0.000466   0.004343  -0.001828

             25         26         27         28         29         30
          -0.002067  -0.002938  -0.002885   0.002452   0.004536   0.001273

             31         32         33         34         35         36
          -0.004557   0.007730  -0.001547  -0.004165  -0.006308   0.000689


 FULL LOCAL GRADIENT

              1          2          3          4          5          6
          -0.016242   0.000550   0.003689  -0.000287   0.008033  -0.005099

              7          8          9         10         11         12
          -0.006880  -0.006245  -0.004827   0.002988  -0.010204  -0.001283

             13         14         15         16         17         18
           0.001271   0.006802   0.002765   0.001545  -0.003061  -0.001858

             19         20         21         22         23         24
           0.002873   0.000786   0.001563   0.000520  -0.003472   0.005553

             25         26         27         28         29         30
           0.001317   0.002492   0.002110  -0.001178  -0.002846   0.000061

             31         32         33         34         35         36
           0.003989  -0.005532   0.001906   0.001777   0.003748  -0.002543


 TANGENTIAL LOCAL GRADIENTS IN A.U.

              1          2          3          4          5          6
           0.000550   0.003689  -0.000287   0.008033  -0.005099  -0.006880

              7          8          9         10         11         12
          -0.006245  -0.004827   0.002988  -0.010204  -0.001283   0.001271

             13         14         15         16         17         18
           0.006802   0.002765   0.001545  -0.003061  -0.001858   0.002873

             19         20         21         22         23         24
           0.000786   0.001563   0.000520  -0.003472   0.005553   0.001317

             25         26         27         28         29         30
           0.002492   0.002110  -0.001178  -0.002846   0.000061   0.003989

             31         32         33         34         35
          -0.005532   0.001906   0.001777   0.003748  -0.002543

 COSANG =         0.165073711
 
 RMSQ FORCE :   0.0039634  MAXIMUM :   0.0003000  CONVERGED : NO
 MAX FORCE  :   0.0102038  MAXIMUM :   0.0004500  CONVERGED : NO
 RMSQ FORCE6:   3.8699157  MAXIMUM6:   0.0003000  CONVERGED : NO
 MAX FORCE6 :   3.8650938  MAXIMUM6:   0.0004500  CONVERGED : NO
 RMSQ DR    :   0.0130340  MAXIMUM :   0.0012000  CONVERGED : NO
 MAX DR     :   0.0393980  MAXIMUM :   0.0018000  CONVERGED : NO
 


 HESSIAN EIGENVALUES


                1           2           3           4           5           6
             0.35249     0.99998     1.00000     1.00000     1.00000     1.00000
 


                7           8           9          10          11          12
             1.00000     1.00000     1.00000     1.00000     1.00000     1.00000
 


               13          14          15          16          17          18
             1.00000     1.00000     1.00000     1.00000     1.00000     1.00000
 


               19          20          21          22          23          24
             1.00000     1.00000     1.00000     1.00000     1.00000     1.00000
 


               25          26          27          28          29          30
             1.00000     1.00000     1.00000     1.00000     1.00000     1.00000
 


               31          32          33          34          35
             1.00000     1.00000     1.00000     1.24066     1.52683
 


 LAMBDA FOR LMQA STEP: 0.00

  |TANGENTIAL STEP| =   0.030959  |PARALLEL STEP| =   0.000060


 STEP IN NORMAL COORDINATES

              1          2          3          4          5          6
           0.001107  -0.000567   0.005450   0.005270   0.010222   0.003135

              7          8          9         10         11         12
          -0.000498  -0.011384  -0.006298   0.002120  -0.009090  -0.003822

             13         14         15         16         17         18
           0.001533   0.005450   0.003123   0.004798  -0.002464  -0.002179

             19         20         21         22         23         24
           0.000339   0.005195   0.000278  -0.000474  -0.002407   0.011775

             25         26         27         28         29         30
           0.002399   0.005426   0.002747  -0.004409  -0.001411  -0.000839

             31         32         33         34         35         36
           0.006535  -0.009865   0.001389   0.004208   0.006437  -0.000649

 DISPLACEMENT STEP IN ANGSTROM

  NO.  ATOM        X             Y             Z

    1  C        0.000540     -0.000237      0.002385
    2  C        0.002491      0.004727      0.000145
    3  O       -0.000242     -0.005437     -0.002737
    4  C       -0.000518     -0.001481      0.000128
    5  C        0.000156      0.004725      0.001232
    6  C        0.000287     -0.003621     -0.001411
    7  H       -0.000641      0.003282     -0.000244
    8  H       -0.001135      0.000648      0.004345
    9  H        0.000500      0.001447     -0.000065
   10  H       -0.003341      0.001048     -0.002318
   11  H        0.001660     -0.006400     -0.000670
   12  H       -0.002098      0.005717     -0.000366
   13  H       -0.003684     -0.000741      0.001103
   14  H       -0.000499      0.002458      0.000566


 ACTIVE CARTESIAN DISPLACEMENT STEP

              1          2          3          4          5          6
           0.001107  -0.000567   0.005450   0.005270   0.010222   0.003135

              7          8          9         10         11         12
          -0.000498  -0.011384  -0.006298   0.002120  -0.009090  -0.003822

             13         14         15         16         17         18
           0.001533   0.005450   0.003123   0.004798  -0.002464  -0.002179

             19         20         21         22         23         24
           0.000339   0.005195   0.000278  -0.000474  -0.002407   0.011775

             25         26         27         28         29         30
           0.002399   0.005426   0.002747  -0.004409  -0.001411  -0.000839

             31         32         33         34         35         36
           0.006535  -0.009865   0.001389   0.004208   0.006437  -0.000649
 
 PREDICTED ENERGY CHANGE: -0.000302728
 
 INTERPOLATION DISTANCE: 8.0196920167


 COORDINATES OF OPTIMIZATION STEP 3 IN ANGSTROM

  NO.  ATOM        X              Y              Z        Z-ATOM   MASS   TYPE

    1  C        -1.976496      -0.327330      -0.238788       6    12.011  QM
    2  C        -0.831947       0.623192      -0.071670       6    12.011  QM
    3  O        -1.864216      -1.532615      -0.041116       8    15.999  QM
    4  C         0.470979      -0.108577       0.294693       6    12.011  QM
    5  C         1.646204       0.813707       0.335228       6    12.011  QM
    6  C         2.832475       0.667624      -0.283301       6    12.011  QM
    7  H        -0.835121       1.201935      -1.017624       1     1.008  QM
    8  H        -1.104518       1.399751       0.673235       1     1.008  QM
    9  H         3.630219       1.411927      -0.203538       1     1.008  QM
   10  H        -2.943281       0.104553      -0.607352       1     1.008  QM
   11  H         3.049964      -0.213015      -0.890121       1     1.008  QM
   12  H         1.491153       1.711554       0.933408       1     1.008  QM
   13  H         0.702983      -0.968089      -0.359871       1     1.008  QM
   14  H         0.311188      -0.559035       1.298242       1     1.008  QM


 
 NEW SCF-ENERGY CALCULATED IN 10 CYCLES
 

 TOTAL ENERGY    =       -270.199311947

 ENERGY CHANGE =         -0.000472613
 ENERGY RATIO  =          1.561178785
 TRUST RADIUS  =          0.200000000
 
 BFGS DELTA*GAMMA: 0.263E-03
 
 BFGS DELTA*DE2*DELTA: 0.607E-03
 
 *** ENTERING OPTIMIZATION CYCLE: 4 ***
 

 PROJECTED CARTESIAN GRADIENTS IN A.U.

  NO.  ATOM        X             Y             Z

    1  C        0.001096      0.004617     -0.002239
    2  C        0.001418     -0.003203      0.003446
    3  O        0.006096      0.003598      0.001388
    4  C       -0.004484      0.001384     -0.001946
    5  C       -0.002973     -0.006029     -0.001927
    6  C       -0.000711      0.002033      0.001047
    7  H       -0.009705     -0.000420      0.002169
    8  H       -0.000572      0.001894     -0.002923
    9  H       -0.000184     -0.001334     -0.001748
   10  H        0.001462     -0.002581     -0.001017
   11  H       -0.000543      0.003546      0.003626
   12  H       -0.000651     -0.007735     -0.005157
   13  H        0.006245     -0.002304      0.003647
   14  H       -0.000819     -0.001268      0.001464


 ACTIVE CARTESIAN GRADIENTS

              1          2          3          4          5          6
           0.001188   0.005437  -0.002665   0.002071  -0.002125   0.003746

              7          8          9         10         11         12
           0.007739   0.005400   0.001077  -0.002885   0.005267  -0.001476

             13         14         15         16         17         18
          -0.000856  -0.004641  -0.001539   0.001035   0.001589   0.000736

             19         20         21         22         23         24
          -0.009574   0.002413   0.003666  -0.000699   0.003832  -0.001021

             25         26         27         28         29         30
          -0.000531  -0.000868  -0.002211   0.000022   0.004573   0.000425

             31         32         33         34         35         36
          -0.003542   0.006435  -0.001894  -0.004408  -0.005996  -0.000172


 FULL LOCAL GRADIENT

              1          2          3          4          5          6
          -0.014105  -0.003289   0.001689  -0.005357   0.001922  -0.003770

              7          8          9         10         11         12
          -0.005022  -0.002346  -0.004600   0.003412  -0.005296   0.000071

             13         14         15         16         17         18
           0.001357   0.003508   0.000678   0.000644  -0.001409  -0.000952

             19         20         21         22         23         24
           0.004013   0.001032   0.000739   0.000746  -0.003077   0.004240

             25         26         27         28         29         30
          -0.000127   0.000473   0.001537   0.001076  -0.003130   0.000715

             31         32         33         34         35         36
           0.003048  -0.004550   0.002197   0.002363   0.003783  -0.001431


 TANGENTIAL LOCAL GRADIENTS IN A.U.

              1          2          3          4          5          6
          -0.003289   0.001689  -0.005357   0.001922  -0.003770  -0.005022

              7          8          9         10         11         12
          -0.002346  -0.004600   0.003412  -0.005296   0.000071   0.001357

             13         14         15         16         17         18
           0.003508   0.000678   0.000644  -0.001409  -0.000952   0.004013

             19         20         21         22         23         24
           0.001032   0.000739   0.000746  -0.003077   0.004240  -0.000127

             25         26         27         28         29         30
           0.000473   0.001537   0.001076  -0.003130   0.000715   0.003048

             31         32         33         34         35
          -0.004550   0.002197   0.002363   0.003783  -0.001431

 COSANG =         0.842591997
 
 RMSQ FORCE :   0.0028602  MAXIMUM :   0.0003000  CONVERGED : NO
 MAX FORCE  :   0.0053567  MAXIMUM :   0.0004500  CONVERGED : NO
 RMSQ FORCE6:   3.1604725  MAXIMUM6:   0.0003000  CONVERGED : NO
 MAX FORCE6 :   3.1589185  MAXIMUM6:   0.0004500  CONVERGED : NO
 RMSQ DR    :   0.0051598  MAXIMUM :   0.0012000  CONVERGED : NO
 MAX DR     :   0.0117751  MAXIMUM :   0.0018000  CONVERGED : NO
 


 HESSIAN EIGENVALUES


                1           2           3           4           5           6
             0.18946     0.72057     1.00000     1.00000     1.00000     1.00000
 


                7           8           9          10          11          12
             1.00000     1.00000     1.00000     1.00000     1.00000     1.00000
 


               13          14          15          16          17          18
             1.00000     1.00000     1.00000     1.00000     1.00000     1.00000
 


               19          20          21          22          23          24
             1.00000     1.00000     1.00000     1.00000     1.00000     1.00000
 


               25          26          27          28          29          30
             1.00000     1.00000     1.00000     1.00000     1.00000     1.00000
 


               31          32          33          34          35
             1.00000     1.00000     1.00005     1.24893     1.68906
 


 LAMBDA FOR LMQA STEP: 0.00

  |TANGENTIAL STEP| =   0.061497  |PARALLEL STEP| =   0.000236


 STEP IN NORMAL COORDINATES

              1          2          3          4          5          6
           0.000449  -0.010382   0.010641  -0.000387   0.015764   0.004147

              7          8          9         10         11         12
          -0.004095  -0.019280  -0.017102   0.008599  -0.016209  -0.005866

             13         14         15         16         17         18
           0.005162   0.008838   0.003033   0.008866  -0.003842  -0.003882

             19         20         21         22         23         24
           0.005111   0.011096   0.000742   0.000264  -0.007244   0.024689

             25         26         27         28         29         30
           0.002295   0.007728   0.005842  -0.003557  -0.006195   0.000306

             31         32         33         34         35         36
           0.013998  -0.021535   0.005294   0.010823   0.015854  -0.001419

 DISPLACEMENT STEP IN ANGSTROM

  NO.  ATOM        X             Y             Z

    1  C        0.000219     -0.004626      0.004710
    2  C        0.000103      0.008619     -0.000276
    3  O       -0.001608     -0.007213     -0.006645
    4  C        0.002955     -0.001723      0.002251
    5  C        0.002451      0.008506      0.001097
    6  C        0.000823     -0.006675     -0.002227
    7  H        0.001054      0.006752      0.000099
    8  H       -0.001609      0.000133      0.009585
    9  H       -0.000282      0.001400     -0.000415
   10  H       -0.004222      0.001130     -0.003063
   11  H        0.003223     -0.013380     -0.000914
   12  H       -0.004084      0.013863     -0.000255
   13  H       -0.009388     -0.000975      0.001507
   14  H       -0.000900      0.005655      0.000755


 ACTIVE CARTESIAN DISPLACEMENT STEP

              1          2          3          4          5          6
           0.000449  -0.010382   0.010641  -0.000387   0.015764   0.004147

              7          8          9         10         11         12
          -0.004095  -0.019280  -0.017102   0.008599  -0.016209  -0.005866

             13         14         15         16         17         18
           0.005162   0.008838   0.003033   0.008866  -0.003842  -0.003882

             19         20         21         22         23         24
           0.005111   0.011096   0.000742   0.000264  -0.007244   0.024689

             25         26         27         28         29         30
           0.002295   0.007728   0.005842  -0.003557  -0.006195   0.000306

             31         32         33         34         35         36
           0.013998  -0.021535   0.005294   0.010823   0.015854  -0.001419
 
 PREDICTED ENERGY CHANGE: -0.000433971
 
 INTERPOLATION DISTANCE: 8.0196920167
 
 *** SCFTOL TIGHTEN TO 0.500E-07 ***
 
 *** CDFTOL TIGHTEN TO 0.250E-04 ***


 COORDINATES OF OPTIMIZATION STEP 4 IN ANGSTROM

  NO.  ATOM        X              Y              Z        Z-ATOM   MASS   TYPE

    1  C        -1.976277      -0.331956      -0.234079       6    12.011  QM
    2  C        -0.831844       0.631811      -0.071946       6    12.011  QM
    3  O        -1.865824      -1.539827      -0.047761       8    15.999  QM
    4  C         0.473934      -0.110300       0.296945       6    12.011  QM
    5  C         1.648655       0.822213       0.336325       6    12.011  QM
    6  C         2.833298       0.660949      -0.285528       6    12.011  QM
    7  H        -0.834067       1.208686      -1.017526       1     1.008  QM
    8  H        -1.106127       1.399884       0.682820       1     1.008  QM
    9  H         3.629936       1.413327      -0.203952       1     1.008  QM
   10  H        -2.947503       0.105682      -0.610414       1     1.008  QM
   11  H         3.053187      -0.226395      -0.891036       1     1.008  QM
   12  H         1.487070       1.725416       0.933153       1     1.008  QM
   13  H         0.693595      -0.969064      -0.358364       1     1.008  QM
   14  H         0.310288      -0.553380       1.298996       1     1.008  QM


 
 NEW SCF-ENERGY CALCULATED IN 17 CYCLES
 

 TOTAL ENERGY    =       -270.199852216

 ENERGY CHANGE =         -0.000540269
 ENERGY RATIO  =          1.244940667
 TRUST RADIUS  =          0.200000000
 
 BFGS DELTA*GAMMA: 0.657E-03
 
 BFGS DELTA*DE2*DELTA: 0.874E-03
 
 *** ENTERING OPTIMIZATION CYCLE: 5 ***
 

 PROJECTED CARTESIAN GRADIENTS IN A.U.

  NO.  ATOM        X             Y             Z

    1  C        0.003417      0.001925      0.001414
    2  C        0.001224      0.004195     -0.000047
    3  O        0.004530      0.001539      0.000105
    4  C       -0.002805     -0.005657     -0.000887
    5  C       -0.001958     -0.001300     -0.000702
    6  C       -0.002611     -0.000285      0.000415
    7  H       -0.009204     -0.000271      0.002226
    8  H       -0.000938      0.002342     -0.001783
    9  H        0.001159      0.001540     -0.000527
   10  H       -0.002037     -0.000245     -0.003161
   11  H        0.000552      0.000780      0.001295
   12  H       -0.001914     -0.004817     -0.002929
   13  H        0.004599     -0.001396      0.004191
   14  H       -0.000828     -0.000190     -0.000397


 ACTIVE CARTESIAN GRADIENTS

              1          2          3          4          5          6
           0.003705   0.002161   0.001648   0.002043   0.005397   0.000885

              7          8          9         10         11         12
           0.006099   0.004937   0.000366  -0.000903  -0.003070  -0.000820

             13         14         15         16         17         18
           0.001225  -0.001070  -0.000172   0.000690  -0.000694  -0.000061

             19         20         21         22         23         24
          -0.008813   0.000844   0.003775  -0.000568   0.002855   0.000490

             25         26         27         28         29         30
           0.001295   0.001852  -0.001138  -0.002914   0.003999  -0.000553

             31         32         33         34         35         36
          -0.001316   0.002372  -0.002929  -0.003640  -0.003586  -0.002028


 FULL LOCAL GRADIENT

              1          2          3          4          5          6
          -0.011715   0.000871  -0.002511  -0.004252  -0.005003   0.000092

              7          8          9         10         11         12
          -0.002832  -0.001937  -0.003820   0.001437   0.003061  -0.000633

             13         14         15         16         17         18
          -0.000711  -0.000077  -0.000643   0.000855   0.000863  -0.000133

             19         20         21         22         23         24
           0.003698   0.002244   0.000153   0.000610  -0.002165   0.002416

             25         26         27         28         29         30
          -0.001909  -0.002225   0.000515   0.003905  -0.002713   0.001556

             31         32         33         34         35         36
           0.000865  -0.000737   0.003174   0.001926   0.001742   0.000710


 TANGENTIAL LOCAL GRADIENTS IN A.U.

              1          2          3          4          5          6
           0.000871  -0.002511  -0.004252  -0.005003   0.000092  -0.002832

              7          8          9         10         11         12
          -0.001937  -0.003820   0.001437   0.003061  -0.000633  -0.000711

             13         14         15         16         17         18
          -0.000077  -0.000643   0.000855   0.000863  -0.000133   0.003698

             19         20         21         22         23         24
           0.002244   0.000153   0.000610  -0.002165   0.002416  -0.001909

             25         26         27         28         29         30
          -0.002225   0.000515   0.003905  -0.002713   0.001556   0.000865

             31         32         33         34         35
          -0.000737   0.003174   0.001926   0.001742   0.000710

 COSANG =         0.449361727
 
 RMSQ FORCE :   0.0022228  MAXIMUM :   0.0003000  CONVERGED : NO
 MAX FORCE  :   0.0050027  MAXIMUM :   0.0004500  CONVERGED : NO
 RMSQ FORCE6:   2.2350802  MAXIMUM6:   0.0003000  CONVERGED : NO
 MAX FORCE6 :   2.2338728  MAXIMUM6:   0.0004500  CONVERGED : NO
 RMSQ DR    :   0.0102495  MAXIMUM :   0.0012000  CONVERGED : NO
 MAX DR     :   0.0246893  MAXIMUM :   0.0018000  CONVERGED : NO
 


 HESSIAN EIGENVALUES


                1           2           3           4           5           6
             0.13698     0.62885     1.00000     1.00000     1.00000     1.00000
 


                7           8           9          10          11          12
             1.00000     1.00000     1.00000     1.00000     1.00000     1.00000
 


               13          14          15          16          17          18
             1.00000     1.00000     1.00000     1.00000     1.00000     1.00000
 


               19          20          21          22          23          24
             1.00000     1.00000     1.00000     1.00000     1.00000     1.00000
 


               25          26          27          28          29          30
             1.00000     1.00000     1.00000     1.00000     1.00000     1.00000
 


               31          32          33          34          35
             1.00000     1.00006     1.05482     1.41027     1.67865
 


 LAMBDA FOR LMQA STEP: 0.00

  |TANGENTIAL STEP| =   0.034667  |PARALLEL STEP| =   0.000075


 STEP IN NORMAL COORDINATES

              1          2          3          4          5          6
          -0.003000  -0.004857   0.002370  -0.005180   0.003283   0.003195

              7          8          9         10         11         12
          -0.004177  -0.012025  -0.011877   0.005124  -0.003983  -0.004132

             13         14         15         16         17         18
           0.001007   0.004304   0.001110   0.005696  -0.000875  -0.002164

             19         20         21         22         23         24
           0.006134   0.007493   0.000623   0.000748  -0.005794   0.014036

             25         26         27         28         29         30
          -0.001058   0.001048   0.003187   0.002729  -0.005661   0.001918

             31         32         33         34         35         36
           0.007250  -0.010079   0.006190   0.006738   0.008722   0.000167

 DISPLACEMENT STEP IN ANGSTROM

  NO.  ATOM        X             Y             Z

    1  C       -0.001464     -0.002212      0.001027
    2  C       -0.002111      0.002200      0.000787
    3  O       -0.001109     -0.003672     -0.003819
    4  C        0.002823      0.001914      0.001679
    5  C        0.001783      0.004206      0.000501
    6  C        0.002074     -0.003549     -0.001476
    7  H        0.002368      0.003869      0.000583
    8  H       -0.000416     -0.001061      0.005819
    9  H       -0.001238     -0.000947     -0.000772
   10  H        0.000022     -0.000586      0.000022
   11  H        0.001339     -0.006925      0.000718
   12  H       -0.001565      0.008135     -0.001010
   13  H       -0.006496     -0.000156      0.000257
   14  H       -0.000314      0.003463      0.000911


 ACTIVE CARTESIAN DISPLACEMENT STEP

              1          2          3          4          5          6
          -0.003000  -0.004857   0.002370  -0.005180   0.003283   0.003195

              7          8          9         10         11         12
          -0.004177  -0.012025  -0.011877   0.005124  -0.003983  -0.004132

             13         14         15         16         17         18
           0.001007   0.004304   0.001110   0.005696  -0.000875  -0.002164

             19         20         21         22         23         24
           0.006134   0.007493   0.000623   0.000748  -0.005794   0.014036

             25         26         27         28         29         30
          -0.001058   0.001048   0.003187   0.002729  -0.005661   0.001918

             31         32         33         34         35         36
           0.007250  -0.010079   0.006190   0.006738   0.008722   0.000167
 
 PREDICTED ENERGY CHANGE: -0.000140933
 
 INTERPOLATION DISTANCE: 8.0196920167


 COORDINATES OF OPTIMIZATION STEP 5 IN ANGSTROM

  NO.  ATOM        X              Y              Z        Z-ATOM   MASS   TYPE

    1  C        -1.977741      -0.334168      -0.233052       6    12.011  QM
    2  C        -0.833955       0.634011      -0.071159       6    12.011  QM
    3  O        -1.866933      -1.543500      -0.051580       8    15.999  QM
    4  C         0.476757      -0.108385       0.298624       6    12.011  QM
    5  C         1.650438       0.826419       0.336826       6    12.011  QM
    6  C         2.835372       0.657400      -0.287004       6    12.011  QM
    7  H        -0.831699       1.212556      -1.016943       1     1.008  QM
    8  H        -1.106543       1.398823       0.688639       1     1.008  QM
    9  H         3.628699       1.412380      -0.204724       1     1.008  QM
   10  H        -2.947481       0.105096      -0.610392       1     1.008  QM
   11  H         3.054526      -0.233320      -0.890318       1     1.008  QM
   12  H         1.485505       1.733552       0.932143       1     1.008  QM
   13  H         0.687099      -0.969220      -0.358107       1     1.008  QM
   14  H         0.309974      -0.549917       1.299907       1     1.008  QM


 
 NEW SCF-ENERGY CALCULATED IN 12 CYCLES
 

 TOTAL ENERGY    =       -270.200072581

 ENERGY CHANGE =         -0.000220365
 ENERGY RATIO  =          1.563622664
 TRUST RADIUS  =          0.200000000
 
 BFGS DELTA*GAMMA: 0.124E-03
 
 BFGS DELTA*DE2*DELTA: 0.284E-03
 
 *** ENTERING OPTIMIZATION CYCLE: 6 ***
 

 PROJECTED CARTESIAN GRADIENTS IN A.U.

  NO.  ATOM        X             Y             Z

    1  C        0.002338      0.002228      0.001922
    2  C       -0.000368      0.005503     -0.000951
    3  O        0.004164      0.000070     -0.000255
    4  C       -0.000397     -0.006294      0.000105
    5  C       -0.002741     -0.000236      0.000297
    6  C       -0.000758     -0.001126     -0.000741
    7  H       -0.008575      0.000224      0.001467
    8  H       -0.000783      0.002562     -0.001081
    9  H        0.000373      0.001709     -0.000004
   10  H       -0.001731      0.000055     -0.003347
   11  H        0.000814     -0.000076      0.000638
   12  H       -0.002683     -0.003166     -0.001655
   13  H        0.003711     -0.001869      0.003738
   14  H       -0.001072      0.000026     -0.000921


 ACTIVE CARTESIAN GRADIENTS

              1          2          3          4          5          6
           0.002536   0.002557   0.002309   0.000102   0.006947   0.000099

              7          8          9         10         11         12
           0.004661   0.004044  -0.000235   0.000977  -0.004206   0.000062

             13         14         15         16         17         18
          -0.000149  -0.000021   0.001109   0.002190  -0.001301  -0.000968

             19         20         21         22         23         24
          -0.008078   0.000951   0.002932  -0.000118   0.002949   0.001095

             25         26         27         28         29         30
           0.000753   0.001982  -0.000861  -0.002315   0.003777  -0.000470

             31         32         33         34         35         36
          -0.000502   0.000843  -0.003194  -0.002781  -0.001828  -0.002070


 FULL LOCAL GRADIENT

              1          2          3          4          5          6
          -0.010603  -0.000198  -0.003031  -0.002799  -0.005729   0.001674

              7          8          9         10         11         12
          -0.000755  -0.001082  -0.003123  -0.000442   0.004202  -0.001526

             13         14         15         16         17         18
           0.000655  -0.001089  -0.001873  -0.000725   0.001469   0.000781

             19         20         21         22         23         24
           0.003142   0.001981   0.000775   0.000156  -0.002297   0.001625

             25         26         27         28         29         30
          -0.001336  -0.002339   0.000264   0.003257  -0.002540   0.001427

             31         32         33         34         35         36
           0.000062   0.000712   0.003414   0.001181   0.000133   0.000879


 TANGENTIAL LOCAL GRADIENTS IN A.U.

              1          2          3          4          5          6
          -0.000198  -0.003031  -0.002799  -0.005729   0.001674  -0.000755

              7          8          9         10         11         12
          -0.001082  -0.003123  -0.000442   0.004202  -0.001526   0.000655

             13         14         15         16         17         18
          -0.001089  -0.001873  -0.000725   0.001469   0.000781   0.003142

             19         20         21         22         23         24
           0.001981   0.000775   0.000156  -0.002297   0.001625  -0.001336

             25         26         27         28         29         30
          -0.002339   0.000264   0.003257  -0.002540   0.001427   0.000062

             31         32         33         34         35
           0.000712   0.003414   0.001181   0.000133   0.000879

 COSANG =         0.896964473
 
 RMSQ FORCE :   0.0021104  MAXIMUM :   0.0003000  CONVERGED : NO
 MAX FORCE  :   0.0057289  MAXIMUM :   0.0004500  CONVERGED : NO
 RMSQ FORCE6:   0.0053950  MAXIMUM6:   0.0003000  CONVERGED : NO
 MAX FORCE6 :   0.0132421  MAXIMUM6:   0.0004500  CONVERGED : NO
 RMSQ DR    :   0.0057778  MAXIMUM :   0.0012000  CONVERGED : NO
 MAX DR     :   0.0140364  MAXIMUM :   0.0018000  CONVERGED : NO
 


 HESSIAN EIGENVALUES


                1           2           3           4           5           6
             0.08539     0.48568     0.99859     1.00000     1.00000     1.00000
 


                7           8           9          10          11          12
             1.00000     1.00000     1.00000     1.00000     1.00000     1.00000
 


               13          14          15          16          17          18
             1.00000     1.00000     1.00000     1.00000     1.00000     1.00000
 


               19          20          21          22          23          24
             1.00000     1.00000     1.00000     1.00000     1.00000     1.00000
 


               25          26          27          28          29          30
             1.00000     1.00000     1.00000     1.00000     1.00000     1.00000
 


               31          32          33          34          35
             1.00007     1.00097     1.11705     1.21087     1.67276
 


 LAMBDA FOR LMQA STEP: 0.00

  |TANGENTIAL STEP| =   0.058368  |PARALLEL STEP| =   0.000212


 STEP IN NORMAL COORDINATES

              1          2          3          4          5          6
          -0.005467  -0.008989  -0.000208  -0.010732  -0.001768   0.006459

              7          8          9         10         11         12
          -0.007509  -0.019916  -0.021244   0.005696  -0.001352  -0.009185

             13         14         15         16         17         18
           0.003639   0.005486  -0.001415   0.006350   0.000540  -0.001739

             19         20         21         22         23         24
           0.013721   0.012664   0.002812   0.001080  -0.012584   0.022423

             25         26         27         28         29         30
          -0.002660  -0.001534   0.005098   0.007909  -0.012193   0.004712

             31         32         33         34         35         36
           0.010484  -0.012886   0.014425   0.010716   0.011703   0.000858

 DISPLACEMENT STEP IN ANGSTROM

  NO.  ATOM        X             Y             Z

    1  C       -0.002668     -0.004093     -0.000095
    2  C       -0.004494      0.000460      0.002581
    3  O       -0.002287     -0.004544     -0.006220
    4  C        0.003889      0.005926      0.002461
    5  C        0.004863      0.006081     -0.000294
    6  C        0.002688     -0.005053     -0.001389
    7  H        0.005977      0.005868      0.002396
    8  H       -0.000290     -0.003414      0.009593
    9  H       -0.002133     -0.003234     -0.002200
   10  H        0.001885     -0.002213      0.002057
   11  H        0.001554     -0.010336      0.002769
   12  H       -0.000965      0.012827     -0.003438
   13  H       -0.011741      0.001113      0.000108
   14  H        0.000054      0.006030      0.002226


 ACTIVE CARTESIAN DISPLACEMENT STEP

              1          2          3          4          5          6
          -0.005467  -0.008989  -0.000208  -0.010732  -0.001768   0.006459

              7          8          9         10         11         12
          -0.007509  -0.019916  -0.021244   0.005696  -0.001352  -0.009185

             13         14         15         16         17         18
           0.003639   0.005486  -0.001415   0.006350   0.000540  -0.001739

             19         20         21         22         23         24
           0.013721   0.012664   0.002812   0.001080  -0.012584   0.022423

             25         26         27         28         29         30
          -0.002660  -0.001534   0.005098   0.007909  -0.012193   0.004712

             31         32         33         34         35         36
           0.010484  -0.012886   0.014425   0.010716   0.011703   0.000858
 
 PREDICTED ENERGY CHANGE: -0.000214694
 
 INTERPOLATION DISTANCE: 8.0196920167


 COORDINATES OF OPTIMIZATION STEP 6 IN ANGSTROM

  NO.  ATOM        X              Y              Z        Z-ATOM   MASS   TYPE

    1  C        -1.980408      -0.338261      -0.233147       6    12.011  QM
    2  C        -0.838450       0.634471      -0.068578       6    12.011  QM
    3  O        -1.869220      -1.548043      -0.057800       8    15.999  QM
    4  C         0.480646      -0.102459       0.301085       6    12.011  QM
    5  C         1.655301       0.832500       0.336532       6    12.011  QM
    6  C         2.838060       0.652347      -0.288393       6    12.011  QM
    7  H        -0.825722       1.218424      -1.014547       1     1.008  QM
    8  H        -1.106833       1.395408       0.698233       1     1.008  QM
    9  H         3.626565       1.409146      -0.206925       1     1.008  QM
   10  H        -2.945595       0.102883      -0.608335       1     1.008  QM
   11  H         3.056080      -0.243656      -0.887549       1     1.008  QM
   12  H         1.484540       1.746379       0.928704       1     1.008  QM
   13  H         0.675359      -0.968107      -0.357999       1     1.008  QM
   14  H         0.310028      -0.543887       1.302133       1     1.008  QM


 
 NEW SCF-ENERGY CALCULATED IN 10 CYCLES
 

 TOTAL ENERGY    =       -270.200367952

 ENERGY CHANGE =         -0.000295370
 ENERGY RATIO  =          1.375774794
 TRUST RADIUS  =          0.200000000
 
 BFGS DELTA*GAMMA: 0.276E-03
 
 BFGS DELTA*DE2*DELTA: 0.434E-03
 
 *** ENTERING OPTIMIZATION CYCLE: 7 ***
 

 PROJECTED CARTESIAN GRADIENTS IN A.U.

  NO.  ATOM        X             Y             Z

    1  C        0.000014      0.000943      0.001922
    2  C       -0.003541      0.004567     -0.001142
    3  O        0.003543      0.000584     -0.000775
    4  C        0.002846     -0.004739      0.001106
    5  C       -0.000344     -0.000126      0.000081
    6  C       -0.000011     -0.001280     -0.000810
    7  H       -0.007223      0.001305     -0.000299
    8  H       -0.000155      0.002864     -0.000080
    9  H       -0.001401      0.001148      0.000525
   10  H        0.000266     -0.000341     -0.002812
   11  H        0.001190     -0.001224     -0.000131
   12  H       -0.003914     -0.000688      0.000198
   13  H        0.002374     -0.003134      0.002647
   14  H       -0.001678     -0.000065     -0.000957


 ACTIVE CARTESIAN GRADIENTS

              1          2          3          4          5          6
           0.000015   0.001117   0.002359  -0.003890   0.005383  -0.000135

              7          8          9         10         11         12
           0.002837   0.003523  -0.001011   0.002988  -0.003329   0.001007

             13         14         15         16         17         18
           0.001483   0.000137   0.000929   0.002775  -0.001226  -0.001456

             19         20         21         22         23         24
          -0.006677   0.001963   0.000980   0.000860   0.003536   0.001741

             25         26         27         28         29         30
          -0.000706   0.001477  -0.000681   0.000114   0.003448  -0.000005

             31         32         33         34         35         36
           0.000781  -0.001187  -0.003435  -0.001083   0.000776  -0.001292


 FULL LOCAL GRADIENT

              1          2          3          4          5          6
          -0.009069  -0.000816  -0.002467   0.001365  -0.003194   0.002560

              7          8          9         10         11         12
           0.001494  -0.000722  -0.002169  -0.002460   0.003326  -0.002456

             13         14         15         16         17         18
          -0.000985  -0.001253  -0.001691  -0.001299   0.001396   0.001266

             19         20         21         22         23         24
           0.001877   0.000802   0.002469  -0.000827  -0.002932   0.000720

             25         26         27         28         29         30
           0.000167  -0.001809   0.000117   0.000766  -0.002251   0.000915

             31         32         33         34         35         36
          -0.001215   0.002661   0.003621  -0.000386  -0.002280   0.000269


 TANGENTIAL LOCAL GRADIENTS IN A.U.

              1          2          3          4          5          6
          -0.000816  -0.002467   0.001365  -0.003194   0.002560   0.001494

              7          8          9         10         11         12
          -0.000722  -0.002169  -0.002460   0.003326  -0.002456  -0.000985

             13         14         15         16         17         18
          -0.001253  -0.001691  -0.001299   0.001396   0.001266   0.001877

             19         20         21         22         23         24
           0.000802   0.002469  -0.000827  -0.002932   0.000720   0.000167

             25         26         27         28         29         30
          -0.001809   0.000117   0.000766  -0.002251   0.000915  -0.001215

             31         32         33         34         35
           0.002661   0.003621  -0.000386  -0.002280   0.000269

 COSANG =         0.748602618
 
 RMSQ FORCE :   0.0018790  MAXIMUM :   0.0003000  CONVERGED : NO
 MAX FORCE  :   0.0036205  MAXIMUM :   0.0004500  CONVERGED : NO
 RMSQ FORCE6:   0.0024985  MAXIMUM6:   0.0003000  CONVERGED : NO
 MAX FORCE6 :   0.0069554  MAXIMUM6:   0.0004500  CONVERGED : NO
 RMSQ DR    :   0.0097281  MAXIMUM :   0.0012000  CONVERGED : NO
 MAX DR     :   0.0224226  MAXIMUM :   0.0018000  CONVERGED : NO
 


 HESSIAN EIGENVALUES


                1           2           3           4           5           6
             0.06592     0.40071     0.93220     1.00000     1.00000     1.00000
 


                7           8           9          10          11          12
             1.00000     1.00000     1.00000     1.00000     1.00000     1.00000
 


               13          14          15          16          17          18
             1.00000     1.00000     1.00000     1.00000     1.00000     1.00000
 


               19          20          21          22          23          24
             1.00000     1.00000     1.00000     1.00000     1.00000     1.00000
 


               25          26          27          28          29          30
             1.00000     1.00000     1.00000     1.00000     1.00000     1.00004
 


               31          32          33          34          35
             1.00011     1.01568     1.11861     1.26562     1.66858
 


 LAMBDA FOR LMQA STEP: 0.00

  |TANGENTIAL STEP| =   0.043996  |PARALLEL STEP| =   0.000121


 STEP IN NORMAL COORDINATES

              1          2          3          4          5          6
          -0.002591  -0.005613  -0.003732  -0.006261  -0.005611   0.005348

              7          8          9         10         11         12
          -0.005227  -0.014570  -0.016230   0.000768   0.002732  -0.008849

             13         14         15         16         17         18
           0.000008   0.002733  -0.002586   0.002558   0.001860   0.000291

             19         20         21         22         23         24
           0.012740   0.008053   0.005064  -0.000280  -0.012675   0.014855

             25         26         27         28         29         30
          -0.001581  -0.003732   0.003515   0.006481  -0.011460   0.004368

             31         32         33         34         35         36
           0.005065  -0.004487   0.014552   0.006240   0.004305   0.000482

 DISPLACEMENT STEP IN ANGSTROM

  NO.  ATOM        X             Y             Z

    1  C       -0.001264     -0.002545     -0.001615
    2  C       -0.002686     -0.001799      0.002824
    3  O       -0.002007     -0.002681     -0.004164
    4  C        0.001148      0.006018      0.001348
    5  C        0.002880      0.003694     -0.000623
    6  C        0.002046     -0.002989     -0.000597
    7  H        0.005990      0.003198      0.003763
    8  H       -0.000177     -0.004195      0.006530
    9  H       -0.000857     -0.003591     -0.002564
   10  H        0.001977     -0.002346      0.003097
   11  H        0.000280     -0.005926      0.003666
   12  H        0.001470      0.007873     -0.004652
   13  H       -0.008948      0.002740      0.000042
   14  H        0.000928      0.004719      0.002090


 ACTIVE CARTESIAN DISPLACEMENT STEP

              1          2          3          4          5          6
          -0.002591  -0.005613  -0.003732  -0.006261  -0.005611   0.005348

              7          8          9         10         11         12
          -0.005227  -0.014570  -0.016230   0.000768   0.002732  -0.008849

             13         14         15         16         17         18
           0.000008   0.002733  -0.002586   0.002558   0.001860   0.000291

             19         20         21         22         23         24
           0.012740   0.008053   0.005064  -0.000280  -0.012675   0.014855

             25         26         27         28         29         30
          -0.001581  -0.003732   0.003515   0.006481  -0.011460   0.004368

             31         32         33         34         35         36
           0.005065  -0.004487   0.014552   0.006240   0.004305   0.000482
 
 PREDICTED ENERGY CHANGE: -0.000128686
 
 INTERPOLATION DISTANCE: 8.0196920167
 
 *** SCFTOL TIGHTEN TO 0.250E-07 ***
 
 *** CDFTOL TIGHTEN TO 0.100E-04 ***


 COORDINATES OF OPTIMIZATION STEP 7 IN ANGSTROM

  NO.  ATOM        X              Y              Z        Z-ATOM   MASS   TYPE

    1  C        -1.981673      -0.340806      -0.234762       6    12.011  QM
    2  C        -0.841135       0.632672      -0.065754       6    12.011  QM
    3  O        -1.871226      -1.550724      -0.061963       8    15.999  QM
    4  C         0.481794      -0.096441       0.302433       6    12.011  QM
    5  C         1.658181       0.836194       0.335908       6    12.011  QM
    6  C         2.840106       0.649358      -0.288990       6    12.011  QM
    7  H        -0.819732       1.221622      -1.010784       1     1.008  QM
    8  H        -1.107010       1.391213       0.704762       1     1.008  QM
    9  H         3.625708       1.405555      -0.209488       1     1.008  QM
   10  H        -2.943618       0.100537      -0.605238       1     1.008  QM
   11  H         3.056360      -0.249582      -0.883883       1     1.008  QM
   12  H         1.486011       1.754251       0.924052       1     1.008  QM
   13  H         0.666411      -0.965367      -0.357957       1     1.008  QM
   14  H         0.310955      -0.539167       1.304223       1     1.008  QM


 
 NEW SCF-ENERGY CALCULATED IN 13 CYCLES
 

 TOTAL ENERGY    =       -270.200567627

 ENERGY CHANGE =         -0.000199676
 ENERGY RATIO  =          1.551651458
 TRUST RADIUS  =          0.200000000
 
 BFGS DELTA*GAMMA: 0.120E-03
 
 BFGS DELTA*DE2*DELTA: 0.260E-03
 
 *** ENTERING OPTIMIZATION CYCLE: 8 ***
 

 PROJECTED CARTESIAN GRADIENTS IN A.U.

  NO.  ATOM        X             Y             Z

    1  C       -0.001914      0.000755      0.001028
    2  C       -0.005006      0.002327     -0.000424
    3  O        0.003226      0.001017     -0.000707
    4  C        0.004104     -0.002086      0.000912
    5  C        0.000637     -0.000433      0.000488
    6  C        0.001437     -0.001164     -0.001141
    7  H       -0.006247      0.001830     -0.001293
    8  H        0.000454      0.002808      0.000354
    9  H       -0.002928      0.000102      0.000588
   10  H        0.002218     -0.001221     -0.001912
   11  H        0.001213     -0.001255     -0.000071
   12  H       -0.004335      0.000068      0.000737
   13  H        0.001454     -0.003945      0.001912
   14  H       -0.002120     -0.000364     -0.000479


 ACTIVE CARTESIAN GRADIENTS

              1          2          3          4          5          6
          -0.002076   0.000962   0.001330  -0.005844   0.002744   0.000387

              7          8          9         10         11         12
           0.001825   0.002871  -0.001129   0.003454  -0.000956   0.000748

             13         14         15         16         17         18
           0.001524   0.000138   0.001288   0.003649  -0.000727  -0.001799

             19         20         21         22         23         24
          -0.005657   0.002862  -0.000212   0.001646   0.003984   0.001814

             25         26         27         28         29         30
          -0.002047   0.000521  -0.000755   0.002329   0.003142   0.000466

             31         32         33         34         35         36
           0.001327  -0.001338  -0.003122  -0.000232   0.001709  -0.000475


 FULL LOCAL GRADIENT

              1          2          3          4          5          6
          -0.008172  -0.002111  -0.001117   0.003438  -0.000277   0.002042

              7          8          9         10         11         12
           0.002328  -0.000384  -0.001658  -0.002980   0.000950  -0.002051

             13         14         15         16         17         18
          -0.001071  -0.001159  -0.001977  -0.002287   0.000886   0.001619

             19         20         21         22         23         24
           0.001209  -0.000319   0.003372  -0.001616  -0.003428   0.000398

             25         26         27         28         29         30
           0.001557  -0.000822   0.000230  -0.001515  -0.001998   0.000389

             31         32         33         34         35         36
          -0.001743   0.002733   0.003280  -0.001147  -0.003096  -0.000452


 TANGENTIAL LOCAL GRADIENTS IN A.U.

              1          2          3          4          5          6
          -0.002111  -0.001117   0.003438  -0.000277   0.002042   0.002328

              7          8          9         10         11         12
          -0.000384  -0.001658  -0.002980   0.000950  -0.002051  -0.001071

             13         14         15         16         17         18
          -0.001159  -0.001977  -0.002287   0.000886   0.001619   0.001209

             19         20         21         22         23         24
          -0.000319   0.003372  -0.001616  -0.003428   0.000398   0.001557

             25         26         27         28         29         30
          -0.000822   0.000230  -0.001515  -0.001998   0.000389  -0.001743

             31         32         33         34         35
           0.002733   0.003280  -0.001147  -0.003096  -0.000452

 COSANG =         0.844281376
 
 RMSQ FORCE :   0.0019164  MAXIMUM :   0.0003000  CONVERGED : NO
 MAX FORCE  :   0.0034379  MAXIMUM :   0.0004500  CONVERGED : NO
 RMSQ FORCE6:   0.0010212  MAXIMUM6:   0.0003000  CONVERGED : NO
 MAX FORCE6 :   0.0033820  MAXIMUM6:   0.0004500  CONVERGED : NO
 RMSQ DR    :   0.0073328  MAXIMUM :   0.0012000  CONVERGED : NO
 MAX DR     :   0.0162297  MAXIMUM :   0.0018000  CONVERGED : NO
 


 HESSIAN EIGENVALUES


                1           2           3           4           5           6
             0.04539     0.29318     0.76667     1.00000     1.00000     1.00000
 


                7           8           9          10          11          12
             1.00000     1.00000     1.00000     1.00000     1.00000     1.00000
 


               13          14          15          16          17          18
             1.00000     1.00000     1.00000     1.00000     1.00000     1.00000
 


               19          20          21          22          23          24
             1.00000     1.00000     1.00000     1.00000     1.00000     1.00000
 


               25          26          27          28          29          30
             1.00000     1.00000     1.00000     1.00000     1.00002     1.00011
 


               31          32          33          34          35
             1.00061     1.02755     1.09754     1.41449     1.66946
 


 LAMBDA FOR LMQA STEP: 0.00

  |TANGENTIAL STEP| =   0.068517  |PARALLEL STEP| =   0.000293


 STEP IN NORMAL COORDINATES

              1          2          3          4          5          6
           0.000445  -0.008103  -0.007620  -0.004780  -0.009804   0.008069

              7          8          9         10         11         12
          -0.006332  -0.021266  -0.025034  -0.002835   0.004886  -0.014561

             13         14         15         16         17         18
          -0.001879   0.002026  -0.006908  -0.000219   0.003821   0.002909

             19         20         21         22         23         24
           0.021035   0.009687   0.011841  -0.002861  -0.023389   0.020829

             25         26         27         28         29         30
           0.000054  -0.006770   0.005297   0.007097  -0.019578   0.006766

             31         32         33         34         35         36
           0.004303  -0.002301   0.025479   0.007155   0.001428  -0.000177

 DISPLACEMENT STEP IN ANGSTROM

  NO.  ATOM        X             Y             Z

    1  C        0.000217     -0.003613     -0.003248
    2  C       -0.002182     -0.003427      0.004712
    3  O       -0.003311     -0.003515     -0.006019
    4  C       -0.000906      0.009118      0.001895
    5  C        0.003274      0.004703     -0.002137
    6  C        0.001666     -0.003637      0.000118
    7  H        0.010265      0.003452      0.008190
    8  H       -0.000764     -0.007983      0.009145
    9  H        0.000693     -0.005829     -0.004861
   10  H        0.001999     -0.003467      0.005623
   11  H       -0.000451     -0.007510      0.006958
   12  H        0.004798      0.010194     -0.009334
   13  H       -0.013181      0.006650      0.000315
   14  H        0.002688      0.007642      0.003315


 ACTIVE CARTESIAN DISPLACEMENT STEP

              1          2          3          4          5          6
           0.000445  -0.008103  -0.007620  -0.004780  -0.009804   0.008069

              7          8          9         10         11         12
          -0.006332  -0.021266  -0.025034  -0.002835   0.004886  -0.014561

             13         14         15         16         17         18
          -0.001879   0.002026  -0.006908  -0.000219   0.003821   0.002909

             19         20         21         22         23         24
           0.021035   0.009687   0.011841  -0.002861  -0.023389   0.020829

             25         26         27         28         29         30
           0.000054  -0.006770   0.005297   0.007097  -0.019578   0.006766

             31         32         33         34         35         36
           0.004303  -0.002301   0.025479   0.007155   0.001428  -0.000177
 
 PREDICTED ENERGY CHANGE: -0.000187668
 
 INTERPOLATION DISTANCE: 8.0196920167


 COORDINATES OF OPTIMIZATION STEP 8 IN ANGSTROM

  NO.  ATOM        X              Y              Z        Z-ATOM   MASS   TYPE

    1  C        -1.981456      -0.344419      -0.238010       6    12.011  QM
    2  C        -0.843317       0.629245      -0.061042       6    12.011  QM
    3  O        -1.874538      -1.554239      -0.067982       8    15.999  QM
    4  C         0.480888      -0.087323       0.304328       6    12.011  QM
    5  C         1.661456       0.840897       0.333772       6    12.011  QM
    6  C         2.841771       0.645721      -0.288871       6    12.011  QM
    7  H        -0.809467       1.225074      -1.002594       1     1.008  QM
    8  H        -1.107774       1.383230       0.713907       1     1.008  QM
    9  H         3.626401       1.399726      -0.214349       1     1.008  QM
   10  H        -2.941619       0.097070      -0.599615       1     1.008  QM
   11  H         3.055909      -0.257092      -0.876925       1     1.008  QM
   12  H         1.490808       1.764445       0.914718       1     1.008  QM
   13  H         0.653230      -0.958717      -0.357642       1     1.008  QM
   14  H         0.313644      -0.531526       1.307538       1     1.008  QM


 
 NEW SCF-ENERGY CALCULATED IN 13 CYCLES
 

 TOTAL ENERGY    =       -270.200842761

 ENERGY CHANGE =         -0.000275134
 ENERGY RATIO  =          1.466067493
 TRUST RADIUS  =          0.200000000
 
 BFGS DELTA*GAMMA: 0.207E-03
 
 BFGS DELTA*DE2*DELTA: 0.381E-03
 
 *** ENTERING OPTIMIZATION CYCLE: 9 ***
 

 PROJECTED CARTESIAN GRADIENTS IN A.U.

  NO.  ATOM        X             Y             Z

    1  C       -0.002751     -0.000004     -0.000097
    2  C       -0.005848     -0.001093      0.000661
    3  O        0.002429      0.002191     -0.000537
    4  C        0.003720      0.001573      0.000080
    5  C        0.003008     -0.000994      0.000454
    6  C        0.001693     -0.000744     -0.000820
    7  H       -0.004874      0.002052     -0.001716
    8  H        0.001462      0.002408      0.000666
    9  H       -0.004301     -0.001017      0.000459
   10  H        0.004093     -0.002411     -0.000680
   11  H        0.001161     -0.000858      0.000228
   12  H       -0.004372      0.000304      0.000867
   13  H        0.000220     -0.004218      0.001299
   14  H       -0.002456     -0.000629      0.000057


 ACTIVE CARTESIAN GRADIENTS

              1          2          3          4          5          6
          -0.002983   0.000094  -0.000027  -0.006945  -0.001417   0.001117

              7          8          9         10         11         12
           0.001008   0.002036  -0.001008   0.002448   0.002367  -0.000234

             13         14         15         16         17         18
           0.003066  -0.000131   0.000902   0.003529  -0.000042  -0.001667

             19         20         21         22         23         24
          -0.004240   0.003547  -0.000976   0.002762   0.004125   0.001648

             25         26         27         28         29         30
          -0.003213  -0.000617  -0.000852   0.004510   0.002415   0.000994

             31         32         33         34         35         36
           0.001836  -0.000848  -0.002359   0.000312   0.002052   0.000151


 FULL LOCAL GRADIENT

              1          2          3          4          5          6
          -0.006959  -0.002097   0.000449   0.004756   0.003734   0.000798

              7          8          9         10         11         12
           0.002298  -0.000148  -0.001069  -0.002085  -0.002376  -0.000763

             13         14         15         16         17         18
          -0.002700  -0.000711  -0.001466  -0.002384   0.000174   0.001511

             19         20         21         22         23         24
           0.000530  -0.001440   0.003607  -0.002735  -0.003645   0.000168

             25         26         27         28         29         30
           0.002802   0.000369   0.000402  -0.003816  -0.001397  -0.000254

             31         32         33         34         35         36
          -0.002205   0.002072   0.002474  -0.001528  -0.003254  -0.000944


 TANGENTIAL LOCAL GRADIENTS IN A.U.

              1          2          3          4          5          6
          -0.002097   0.000449   0.004756   0.003734   0.000798   0.002298

              7          8          9         10         11         12
          -0.000148  -0.001069  -0.002085  -0.002376  -0.000763  -0.002700

             13         14         15         16         17         18
          -0.000711  -0.001466  -0.002384   0.000174   0.001511   0.000530

             19         20         21         22         23         24
          -0.001440   0.003607  -0.002735  -0.003645   0.000168   0.002802

             25         26         27         28         29         30
           0.000369   0.000402  -0.003816  -0.001397  -0.000254  -0.002205

             31         32         33         34         35
           0.002072   0.002474  -0.001528  -0.003254  -0.000944

 COSANG =         0.826405496
 
 RMSQ FORCE :   0.0021826  MAXIMUM :   0.0003000  CONVERGED : NO
 MAX FORCE  :   0.0047559  MAXIMUM :   0.0004500  CONVERGED : NO
 RMSQ FORCE6:   0.0003547  MAXIMUM6:   0.0003000  CONVERGED : NO
 MAX FORCE6 :   0.0009375  MAXIMUM6:   0.0004500  CONVERGED : NO
 RMSQ DR    :   0.0114195  MAXIMUM :   0.0012000  CONVERGED : NO
 MAX DR     :   0.0254793  MAXIMUM :   0.0018000  CONVERGED : NO
 


 HESSIAN EIGENVALUES


                1           2           3           4           5           6
             0.03301     0.23149     0.67655     0.99999     1.00000     1.00000
 


                7           8           9          10          11          12
             1.00000     1.00000     1.00000     1.00000     1.00000     1.00000
 


               13          14          15          16          17          18
             1.00000     1.00000     1.00000     1.00000     1.00000     1.00000
 


               19          20          21          22          23          24
             1.00000     1.00000     1.00000     1.00000     1.00000     1.00000
 


               25          26          27          28          29          30
             1.00000     1.00000     1.00000     1.00002     1.00011     1.00034
 


               31          32          33          34          35
             1.00279     1.05336     1.08434     1.46824     1.68145
 


 LAMBDA FOR LMQA STEP: 0.00

  |TANGENTIAL STEP| =   0.075342  |PARALLEL STEP| =   0.000354


 STEP IN NORMAL COORDINATES

              1          2          3          4          5          6
           0.004160  -0.007494  -0.008869   0.000821  -0.008307   0.008362

              7          8          9         10         11         12
          -0.004600  -0.021399  -0.027008  -0.005277   0.003465  -0.015382

             13         14         15         16         17         18
          -0.006531   0.000113  -0.009368  -0.003308   0.004715   0.005153

             19         20         21         22         23         24
           0.022932   0.007678   0.016401  -0.006757  -0.028771   0.020817

             25         26         27         28         29         30
           0.003262  -0.007207   0.005698   0.003042  -0.022084   0.006743

             31         32         33         34         35         36
           0.000989   0.000883   0.029470   0.005576  -0.003111  -0.000787

 DISPLACEMENT STEP IN ANGSTROM

  NO.  ATOM        X             Y             Z

    1  C        0.002030     -0.003286     -0.003748
    2  C        0.000187     -0.002876      0.005098
    3  O       -0.003364     -0.003840     -0.006196
    4  C       -0.002971      0.008348      0.002283
    5  C        0.000714      0.004253     -0.003271
    6  C        0.000862     -0.003134      0.000781
    7  H        0.011524      0.002451      0.010786
    8  H       -0.001959     -0.009726      0.008971
    9  H        0.003214     -0.006158     -0.006011
   10  H        0.000321     -0.002946      0.006273
   11  H       -0.001293     -0.006996      0.008469
   12  H        0.007554      0.009387     -0.011977
   13  H       -0.012993      0.009281      0.000582
   14  H        0.004200      0.008597      0.003644


 ACTIVE CARTESIAN DISPLACEMENT STEP

              1          2          3          4          5          6
           0.004160  -0.007494  -0.008869   0.000821  -0.008307   0.008362

              7          8          9         10         11         12
          -0.004600  -0.021399  -0.027008  -0.005277   0.003465  -0.015382

             13         14         15         16         17         18
          -0.006531   0.000113  -0.009368  -0.003308   0.004715   0.005153

             19         20         21         22         23         24
           0.022932   0.007678   0.016401  -0.006757  -0.028771   0.020817

             25         26         27         28         29         30
           0.003262  -0.007207   0.005698   0.003042  -0.022084   0.006743

             31         32         33         34         35         36
           0.000989   0.000883   0.029470   0.005576  -0.003111  -0.000787
 
 PREDICTED ENERGY CHANGE: -0.000185893
 
 INTERPOLATION DISTANCE: 8.0196920167


 COORDINATES OF OPTIMIZATION STEP 9 IN ANGSTROM

  NO.  ATOM        X              Y              Z        Z-ATOM   MASS   TYPE

    1  C        -1.979426      -0.347705      -0.241758       6    12.011  QM
    2  C        -0.843130       0.626369      -0.055943       6    12.011  QM
    3  O        -1.877902      -1.558079      -0.074178       8    15.999  QM
    4  C         0.477917      -0.078976       0.306611       6    12.011  QM
    5  C         1.662169       0.845150       0.330501       6    12.011  QM
    6  C         2.842634       0.642587      -0.288090       6    12.011  QM
    7  H        -0.797943       1.227525      -0.991807       1     1.008  QM
    8  H        -1.109733       1.373504       0.722878       1     1.008  QM
    9  H         3.629615       1.393567      -0.220361       1     1.008  QM
   10  H        -2.941298       0.094124      -0.593342       1     1.008  QM
   11  H         3.054616      -0.264088      -0.868456       1     1.008  QM
   12  H         1.498362       1.773832       0.902741       1     1.008  QM
   13  H         0.640236      -0.949436      -0.357060       1     1.008  QM
   14  H         0.317844      -0.522929       1.311183       1     1.008  QM


 
 NEW SCF-ENERGY CALCULATED IN 14 CYCLES
 

 TOTAL ENERGY    =       -270.201117725

 ENERGY CHANGE =         -0.000274964
 ENERGY RATIO  =          1.479150257
 TRUST RADIUS  =          0.200000000
 
 BFGS DELTA*GAMMA: 0.200E-03
 
 BFGS DELTA*DE2*DELTA: 0.377E-03
 
 *** ENTERING OPTIMIZATION CYCLE: 10 ***
 

 PROJECTED CARTESIAN GRADIENTS IN A.U.

  NO.  ATOM        X             Y             Z

    1  C       -0.001971     -0.000314     -0.000949
    2  C       -0.004603     -0.003059      0.001435
    3  O        0.001485      0.002454     -0.000170
    4  C        0.001679      0.003972     -0.001094
    5  C        0.003497     -0.001301      0.000804
    6  C        0.001821     -0.000449     -0.000686
    7  H       -0.003733      0.001491     -0.000865
    8  H        0.002417      0.001547      0.000567
    9  H       -0.004542     -0.001524      0.000126
   10  H        0.004516     -0.003171      0.000212
   11  H        0.000999     -0.000092      0.000645
   12  H       -0.003635     -0.000291      0.000336
   13  H       -0.000986     -0.003279      0.001276
   14  H       -0.002414     -0.000484      0.000072


 ACTIVE CARTESIAN GRADIENTS

              1          2          3          4          5          6
          -0.002138  -0.000301  -0.001094  -0.005436  -0.003724   0.001540

              7          8          9         10         11         12
           0.000695   0.001033  -0.000533   0.000540   0.004615  -0.001559

             13         14         15         16         17         18
           0.003057  -0.000256   0.000880   0.003226   0.000327  -0.001313

             19         20         21         22         23         24
          -0.003054   0.003183  -0.000461   0.003664   0.003372   0.001234

             25         26         27         28         29         30
          -0.003351  -0.001291  -0.000856   0.005157   0.001237   0.001272

             31         32         33         34         35         36
           0.002021   0.000317  -0.001308   0.000021   0.001436  -0.000144


 FULL LOCAL GRADIENT

              1          2          3          4          5          6
          -0.005697  -0.001249   0.001408   0.003628   0.005281  -0.000480

              7          8          9         10         11         12
           0.001333   0.000126  -0.000683  -0.000326  -0.004621   0.000962

             13         14         15         16         17         18
          -0.002813  -0.000305  -0.001251  -0.002440  -0.000237   0.001199

             19         20         21         22         23         24
           0.000409  -0.001664   0.002406  -0.003639  -0.002989   0.000127

             25         26         27         28         29         30
           0.003035   0.001106   0.000505  -0.004617  -0.000419  -0.000698

             31         32         33         34         35         36
          -0.002311   0.000652   0.001377  -0.001005  -0.002409  -0.000503


 TANGENTIAL LOCAL GRADIENTS IN A.U.

              1          2          3          4          5          6
          -0.001249   0.001408   0.003628   0.005281  -0.000480   0.001333

              7          8          9         10         11         12
           0.000126  -0.000683  -0.000326  -0.004621   0.000962  -0.002813

             13         14         15         16         17         18
          -0.000305  -0.001251  -0.002440  -0.000237   0.001199   0.000409

             19         20         21         22         23         24
          -0.001664   0.002406  -0.003639  -0.002989   0.000127   0.003035

             25         26         27         28         29         30
           0.001106   0.000505  -0.004617  -0.000419  -0.000698  -0.002311

             31         32         33         34         35
           0.000652   0.001377  -0.001005  -0.002409  -0.000503

 COSANG =         0.911737026
 
 RMSQ FORCE :   0.0021700  MAXIMUM :   0.0003000  CONVERGED : NO
 MAX FORCE  :   0.0052810  MAXIMUM :   0.0004500  CONVERGED : NO
 RMSQ FORCE6:   0.0001764  MAXIMUM6:   0.0003000  CONVERGED :YES
 MAX FORCE6 :   0.0011583  MAXIMUM6:   0.0004500  CONVERGED : NO
 RMSQ DR    :   0.0125572  MAXIMUM :   0.0012000  CONVERGED : NO
 MAX DR     :   0.0294704  MAXIMUM :   0.0018000  CONVERGED : NO
 


 HESSIAN EIGENVALUES


                1           2           3           4           5           6
             0.02622     0.19467     0.59493     0.99991     1.00000     1.00000
 


                7           8           9          10          11          12
             1.00000     1.00000     1.00000     1.00000     1.00000     1.00000
 


               13          14          15          16          17          18
             1.00000     1.00000     1.00000     1.00000     1.00000     1.00000
 


               19          20          21          22          23          24
             1.00000     1.00000     1.00000     1.00000     1.00000     1.00000
 


               25          26          27          28          29          30
             1.00000     1.00000     1.00001     1.00003     1.00023     1.00049
 


               31          32          33          34          35
             1.01038     1.06277     1.09577     1.27439     1.67390
 


 LAMBDA FOR LMQA STEP: 0.00

  |TANGENTIAL STEP| =   0.073881  |PARALLEL STEP| =   0.000340


 STEP IN NORMAL COORDINATES

              1          2          3          4          5          6
           0.006246  -0.006196  -0.007630   0.005246  -0.003824   0.007471

              7          8          9         10         11         12
          -0.002167  -0.018508  -0.026338  -0.005055  -0.001060  -0.012856

             13         14         15         16         17         18
          -0.009578  -0.001673  -0.011099  -0.006224   0.004776   0.006571

             19         20         21         22         23         24
           0.021458   0.005366   0.017757  -0.011387  -0.030033   0.019087

             25         26         27         28         29         30
           0.006509  -0.005728   0.005627  -0.002602  -0.020659   0.005366

             31         32         33         34         35         36
          -0.002529   0.001923   0.028871   0.004253  -0.006173  -0.000342

 DISPLACEMENT STEP IN ANGSTROM

  NO.  ATOM        X             Y             Z

    1  C        0.003047     -0.002675     -0.003192
    2  C        0.002122     -0.001020      0.004513
    3  O       -0.002648     -0.003872     -0.005966
    4  C       -0.003598      0.005350      0.003088
    5  C       -0.001840      0.003620     -0.004425
    6  C       -0.000456     -0.002405      0.001462
    7  H        0.011137      0.001704      0.011252
    8  H       -0.003726     -0.009759      0.008007
    9  H        0.005679     -0.005399     -0.006218
   10  H       -0.001916     -0.001406      0.005618
   11  H       -0.001876     -0.006432      0.008571
   12  H        0.009052      0.008222     -0.012753
   13  H       -0.010573      0.010184      0.000526
   14  H        0.005277      0.008406      0.003775


 ACTIVE CARTESIAN DISPLACEMENT STEP

              1          2          3          4          5          6
           0.006246  -0.006196  -0.007630   0.005246  -0.003824   0.007471

              7          8          9         10         11         12
          -0.002167  -0.018508  -0.026338  -0.005055  -0.001060  -0.012856

             13         14         15         16         17         18
          -0.009578  -0.001673  -0.011099  -0.006224   0.004776   0.006571

             19         20         21         22         23         24
           0.021458   0.005366   0.017757  -0.011387  -0.030033   0.019087

             25         26         27         28         29         30
           0.006509  -0.005728   0.005627  -0.002602  -0.020659   0.005366

             31         32         33         34         35         36
          -0.002529   0.001923   0.028871   0.004253  -0.006173  -0.000342
 
 PREDICTED ENERGY CHANGE: -0.000171078
 
 INTERPOLATION DISTANCE: 8.0196920167


 COORDINATES OF OPTIMIZATION STEP 10 IN ANGSTROM

  NO.  ATOM        X              Y              Z        Z-ATOM   MASS   TYPE

    1  C        -1.976379      -0.350380      -0.244951       6    12.011  QM
    2  C        -0.841008       0.625349      -0.051430       6    12.011  QM
    3  O        -1.880550      -1.561951      -0.080144       8    15.999  QM
    4  C         0.474319      -0.073625       0.309699       6    12.011  QM
    5  C         1.660329       0.848770       0.326076       6    12.011  QM
    6  C         2.842177       0.640183      -0.286628       6    12.011  QM
    7  H        -0.786806       1.229229      -0.980555       1     1.008  QM
    8  H        -1.113459       1.363745       0.730885       1     1.008  QM
    9  H         3.635293       1.388168      -0.226579       1     1.008  QM
   10  H        -2.943214       0.092717      -0.587724       1     1.008  QM
   11  H         3.052741      -0.270520      -0.859885       1     1.008  QM
   12  H         1.507414       1.782054       0.889988       1     1.008  QM
   13  H         0.629664      -0.939252      -0.356534       1     1.008  QM
   14  H         0.323121      -0.514523       1.314957       1     1.008  QM


 
 NEW SCF-ENERGY CALCULATED IN 15 CYCLES
 

 TOTAL ENERGY    =       -270.201350133

 ENERGY CHANGE =         -0.000232408
 ENERGY RATIO  =          1.358492150
 TRUST RADIUS  =          0.200000000
 
 BFGS DELTA*GAMMA: 0.223E-03
 
 BFGS DELTA*DE2*DELTA: 0.346E-03
 
 *** ENTERING OPTIMIZATION CYCLE: 11 ***
 

 PROJECTED CARTESIAN GRADIENTS IN A.U.

  NO.  ATOM        X             Y             Z

    1  C        0.000317     -0.000460     -0.001060
    2  C       -0.001784     -0.002431      0.001342
    3  O        0.000590      0.001808      0.000135
    4  C       -0.000961      0.003834     -0.001754
    5  C        0.002707     -0.001357      0.000719
    6  C        0.000590     -0.000301     -0.000221
    7  H       -0.002980      0.000307      0.001034
    8  H        0.003065      0.000462      0.000234
    9  H       -0.003162     -0.000873     -0.000274
   10  H        0.003176     -0.003075      0.000460
   11  H        0.000882      0.000521      0.000766
   12  H       -0.002326     -0.001143     -0.000422
   13  H       -0.001995     -0.001169      0.001772
   14  H       -0.002008      0.000233     -0.000744


 ACTIVE CARTESIAN GRADIENTS

              1          2          3          4          5          6
           0.000344  -0.000556  -0.001309  -0.001926  -0.002989   0.001166

              7          8          9         10         11         12
           0.000907   0.000310  -0.000093  -0.001241   0.004476  -0.002348

             13         14         15         16         17         18
           0.002605  -0.000455   0.000430   0.001947   0.000109  -0.000503

             19         20         21         22         23         24
          -0.002310   0.001635   0.001166   0.004054   0.001740   0.000827

             25         26         27         28         29         30
          -0.002025  -0.000982  -0.000657   0.003933  -0.000331   0.001250

             31         32         33         34         35         36
           0.002041   0.001359  -0.000347  -0.000915   0.000372  -0.001455


 FULL LOCAL GRADIENT

              1          2          3          4          5          6
          -0.004509   0.000639   0.001312   0.000698   0.003480  -0.000956

              7          8          9         10         11         12
          -0.000149   0.000237  -0.000435   0.001328  -0.004479   0.002084

             13         14         15         16         17         18
          -0.002474   0.000148  -0.000634  -0.001499  -0.000059   0.000435

             19         20         21         22         23         24
           0.000695  -0.000687   0.000121  -0.004031  -0.001448   0.000137

             25         26         27         28         29         30
           0.001797   0.000853   0.000405  -0.003546   0.000916  -0.000857

             31         32         33         34         35         36
          -0.002240  -0.000678   0.000380   0.000192  -0.001103   0.000952


 TANGENTIAL LOCAL GRADIENTS IN A.U.

              1          2          3          4          5          6
           0.000639   0.001312   0.000698   0.003480  -0.000956  -0.000149

              7          8          9         10         11         12
           0.000237  -0.000435   0.001328  -0.004479   0.002084  -0.002474

             13         14         15         16         17         18
           0.000148  -0.000634  -0.001499  -0.000059   0.000435   0.000695

             19         20         21         22         23         24
          -0.000687   0.000121  -0.004031  -0.001448   0.000137   0.001797

             25         26         27         28         29         30
           0.000853   0.000405  -0.003546   0.000916  -0.000857  -0.002240

             31         32         33         34         35
          -0.000678   0.000380   0.000192  -0.001103   0.000952

 COSANG =         0.855744779
 
 RMSQ FORCE :   0.0016600  MAXIMUM :   0.0003000  CONVERGED : NO
 MAX FORCE  :   0.0044788  MAXIMUM :   0.0004500  CONVERGED : NO
 RMSQ FORCE6:   0.0004122  MAXIMUM6:   0.0003000  CONVERGED : NO
 MAX FORCE6 :   0.0009059  MAXIMUM6:   0.0004500  CONVERGED : NO
 RMSQ DR    :   0.0123136  MAXIMUM :   0.0012000  CONVERGED : NO
 MAX DR     :   0.0300330  MAXIMUM :   0.0018000  CONVERGED : NO
 


 HESSIAN EIGENVALUES


                1           2           3           4           5           6
             0.02480     0.17815     0.51053     0.94999     1.00000     1.00000
 


                7           8           9          10          11          12
             1.00000     1.00000     1.00000     1.00000     1.00000     1.00000
 


               13          14          15          16          17          18
             1.00000     1.00000     1.00000     1.00000     1.00000     1.00000
 


               19          20          21          22          23          24
             1.00000     1.00000     1.00000     1.00000     1.00000     1.00000
 


               25          26          27          28          29          30
             1.00000     1.00001     1.00001     1.00004     1.00038     1.00082
 


               31          32          33          34          35
             1.00143     1.02545     1.10851     1.19042     1.66895
 


 LAMBDA FOR LMQA STEP: 0.00

  |TANGENTIAL STEP| =   0.038182  |PARALLEL STEP| =   0.000091


 STEP IN NORMAL COORDINATES

              1          2          3          4          5          6
           0.002832  -0.001949  -0.002378   0.004079   0.001456   0.003388

              7          8          9         10         11         12
           0.000400  -0.007064  -0.013315  -0.000989  -0.005080  -0.003786

             13         14         15         16         17         18
          -0.007605  -0.001680  -0.006555  -0.004719   0.002682   0.003831

             19         20         21         22         23         24
           0.009957   0.001997   0.008484  -0.010881  -0.015508   0.008764

             25         26         27         28         29         30
           0.005259  -0.001789   0.002907  -0.005885  -0.008050   0.001309

             31         32         33         34         35         36
          -0.004574   0.000579   0.013806   0.002166  -0.004832   0.001662

 DISPLACEMENT STEP IN ANGSTROM

  NO.  ATOM        X             Y             Z

    1  C        0.001382     -0.000828     -0.000983
    2  C        0.001764      0.000883      0.001813
    3  O       -0.000544     -0.002013     -0.003075
    4  C       -0.001301      0.000055      0.002573
    5  C       -0.002921      0.001759     -0.003094
    6  C       -0.000705     -0.000774      0.001028
    7  H        0.005529      0.000840      0.005154
    8  H       -0.004043     -0.004623      0.003547
    9  H        0.004637     -0.002389     -0.003151
   10  H       -0.002667      0.000862      0.002175
   11  H       -0.001480     -0.003273      0.004368
   12  H        0.005552      0.003869     -0.006850
   13  H       -0.002869      0.005141     -0.000221
   14  H        0.003659      0.003813      0.002618


 ACTIVE CARTESIAN DISPLACEMENT STEP

              1          2          3          4          5          6
           0.002832  -0.001949  -0.002378   0.004079   0.001456   0.003388

              7          8          9         10         11         12
           0.000400  -0.007064  -0.013315  -0.000989  -0.005080  -0.003786

             13         14         15         16         17         18
          -0.007605  -0.001680  -0.006555  -0.004719   0.002682   0.003831

             19         20         21         22         23         24
           0.009957   0.001997   0.008484  -0.010881  -0.015508   0.008764

             25         26         27         28         29         30
           0.005259  -0.001789   0.002907  -0.005885  -0.008050   0.001309

             31         32         33         34         35         36
          -0.004574   0.000579   0.013806   0.002166  -0.004832   0.001662
 
 PREDICTED ENERGY CHANGE: -0.000085731
 
 INTERPOLATION DISTANCE: 8.0196920167


 COORDINATES OF OPTIMIZATION STEP 11 IN ANGSTROM

  NO.  ATOM        X              Y              Z        Z-ATOM   MASS   TYPE

    1  C        -1.974997      -0.351209      -0.245934       6    12.011  QM
    2  C        -0.839244       0.626232      -0.049618       6    12.011  QM
    3  O        -1.881095      -1.563964      -0.083219       8    15.999  QM
    4  C         0.473017      -0.073570       0.312272       6    12.011  QM
    5  C         1.657409       0.850529       0.322982       6    12.011  QM
    6  C         2.841473       0.639408      -0.285601       6    12.011  QM
    7  H        -0.781277       1.230069      -0.975401       1     1.008  QM
    8  H        -1.117502       1.359122       0.734431       1     1.008  QM
    9  H         3.639930       1.385780      -0.229729       1     1.008  QM
   10  H        -2.945881       0.093580      -0.585550       1     1.008  QM
   11  H         3.051260      -0.273793      -0.855517       1     1.008  QM
   12  H         1.512966       1.785923       0.883138       1     1.008  QM
   13  H         0.626795      -0.934111      -0.356755       1     1.008  QM
   14  H         0.326781      -0.510711       1.317575       1     1.008  QM


 
 NEW SCF-ENERGY CALCULATED IN 15 CYCLES
 

 TOTAL ENERGY    =       -270.201471398

 ENERGY CHANGE =         -0.000121265
 ENERGY RATIO  =          1.414485288
 TRUST RADIUS  =          0.200000000
 
 BFGS DELTA*GAMMA: 0.101E-03
 
 BFGS DELTA*DE2*DELTA: 0.172E-03
 
 *** ENTERING OPTIMIZATION CYCLE: 12 ***
 

 PROJECTED CARTESIAN GRADIENTS IN A.U.

  NO.  ATOM        X             Y             Z

    1  C        0.001869      0.000050     -0.000645
    2  C        0.000139     -0.000255      0.000616
    3  O        0.000337      0.000542      0.000264
    4  C       -0.001655      0.001758     -0.001439
    5  C        0.000553     -0.001149      0.000609
    6  C       -0.000102     -0.000322     -0.000047
    7  H       -0.002800     -0.000448      0.002239
    8  H        0.003035     -0.000076      0.000039
    9  H       -0.001518      0.000043     -0.000516
   10  H        0.001516     -0.002356      0.000128
   11  H        0.000828      0.000624      0.000602
   12  H       -0.001240     -0.001636     -0.000917
   13  H       -0.002322      0.000431      0.002138
   14  H       -0.001624      0.000977     -0.001640


 ACTIVE CARTESIAN GRADIENTS

              1          2          3          4          5          6
           0.002028  -0.000009  -0.000847   0.000495  -0.000306   0.000379

              7          8          9         10         11         12
           0.001114   0.000178   0.000045  -0.001174   0.002481  -0.001995

             13         14         15         16         17         18
           0.000989  -0.000553   0.000291   0.001175  -0.000266   0.000095

             19         20         21         22         23         24
          -0.002212   0.000291   0.002332   0.003731   0.000481   0.000768

             25         26         27         28         29         30
          -0.000576  -0.000229  -0.000418   0.002235  -0.001307   0.001077

             31         32         33         34         35         36
           0.001888   0.001758   0.000018  -0.001669  -0.000283  -0.002543


 FULL LOCAL GRADIENT

              1          2          3          4          5          6
          -0.004007   0.001418   0.000573  -0.001642   0.000361  -0.000329

              7          8          9         10         11         12
          -0.000662   0.000254  -0.000439   0.001237  -0.002482   0.001801

             13         14         15         16         17         18
          -0.000891   0.000332  -0.000439  -0.000852   0.000300  -0.000144

             19         20         21         22         23         24
           0.000976   0.000432  -0.001308  -0.003706  -0.000223   0.000050

             25         26         27         28         29         30
           0.000381   0.000123   0.000207  -0.001915   0.001774  -0.000772

             31         32         33         34         35         36
          -0.002041  -0.001222   0.000002   0.001077  -0.000332   0.002103


 TANGENTIAL LOCAL GRADIENTS IN A.U.

              1          2          3          4          5          6
           0.001418   0.000573  -0.001642   0.000361  -0.000329  -0.000662

              7          8          9         10         11         12
           0.000254  -0.000439   0.001237  -0.002482   0.001801  -0.000891

             13         14         15         16         17         18
           0.000332  -0.000439  -0.000852   0.000300  -0.000144   0.000976

             19         20         21         22         23         24
           0.000432  -0.001308  -0.003706  -0.000223   0.000050   0.000381

             25         26         27         28         29         30
           0.000123   0.000207  -0.001915   0.001774  -0.000772  -0.002041

             31         32         33         34         35
          -0.001222   0.000002   0.001077  -0.000332   0.002103

 COSANG =         0.774120016
 
 RMSQ FORCE :   0.0012472  MAXIMUM :   0.0003000  CONVERGED : NO
 MAX FORCE  :   0.0037061  MAXIMUM :   0.0004500  CONVERGED : NO
 RMSQ FORCE6:   0.0007408  MAXIMUM6:   0.0003000  CONVERGED : NO
 MAX FORCE6 :   0.0009229  MAXIMUM6:   0.0004500  CONVERGED : NO
 RMSQ DR    :   0.0063636  MAXIMUM :   0.0012000  CONVERGED : NO
 MAX DR     :   0.0155079  MAXIMUM :   0.0018000  CONVERGED : NO
 


 HESSIAN EIGENVALUES


                1           2           3           4           5           6
             0.02369     0.16589     0.36674     0.75083     1.00000     1.00000
 


                7           8           9          10          11          12
             1.00000     1.00000     1.00000     1.00000     1.00000     1.00000
 


               13          14          15          16          17          18
             1.00000     1.00000     1.00000     1.00000     1.00000     1.00000
 


               19          20          21          22          23          24
             1.00000     1.00000     1.00000     1.00000     1.00000     1.00000
 


               25          26          27          28          29          30
             1.00000     1.00001     1.00004     1.00020     1.00036     1.00044
 


               31          32          33          34          35
             1.00270     1.05112     1.08606     1.36010     1.67445
 


 LAMBDA FOR LMQA STEP: 0.00

  |TANGENTIAL STEP| =   0.029765  |PARALLEL STEP| =   0.000055


 STEP IN NORMAL COORDINATES

              1          2          3          4          5          6
          -0.000318  -0.001050  -0.000226   0.001423   0.002190   0.002938

              7          8          9         10         11         12
           0.001041  -0.003722  -0.010313   0.000920  -0.006930  -0.000670

             13         14         15         16         17         18
          -0.005805  -0.001004  -0.005173  -0.003838   0.002253   0.002239

             19         20         21         22         23         24
           0.006713   0.002561   0.004072  -0.012689  -0.010326   0.006289

             25         26         27         28         29         30
           0.004167  -0.000714   0.002178  -0.007097  -0.002369  -0.000395

             31         32         33         34         35         36
          -0.005897  -0.001555   0.008931   0.003004  -0.003736   0.004273

 DISPLACEMENT STEP IN ANGSTROM

  NO.  ATOM        X             Y             Z

    1  C       -0.000155     -0.000474     -0.000095
    2  C        0.000730      0.001129      0.001172
    3  O        0.000405     -0.001236     -0.002605
    4  C        0.000080     -0.001553      0.002746
    5  C       -0.002420      0.001713     -0.002848
    6  C       -0.000564     -0.000497      0.000753
    7  H        0.003998      0.001285      0.002368
    8  H       -0.005188     -0.002697      0.002530
    9  H        0.004089     -0.001814     -0.002042
   10  H       -0.002832      0.001910      0.000970
   11  H       -0.001455     -0.002965      0.003162
   12  H        0.004111      0.003430     -0.004899
   13  H        0.000279      0.002671     -0.000879
   14  H        0.003426      0.002009      0.003200


 ACTIVE CARTESIAN DISPLACEMENT STEP

              1          2          3          4          5          6
          -0.000318  -0.001050  -0.000226   0.001423   0.002190   0.002938

              7          8          9         10         11         12
           0.001041  -0.003722  -0.010313   0.000920  -0.006930  -0.000670

             13         14         15         16         17         18
          -0.005805  -0.001004  -0.005173  -0.003838   0.002253   0.002239

             19         20         21         22         23         24
           0.006713   0.002561   0.004072  -0.012689  -0.010326   0.006289

             25         26         27         28         29         30
           0.004167  -0.000714   0.002178  -0.007097  -0.002369  -0.000395

             31         32         33         34         35         36
          -0.005897  -0.001555   0.008931   0.003004  -0.003736   0.004273
 
 PREDICTED ENERGY CHANGE: -0.000062265
 
 INTERPOLATION DISTANCE: 8.0196920167


 COORDINATES OF OPTIMIZATION STEP 12 IN ANGSTROM

  NO.  ATOM        X              Y              Z        Z-ATOM   MASS   TYPE

    1  C        -1.975153      -0.351683      -0.246029       6    12.011  QM
    2  C        -0.838514       0.627361      -0.048445       6    12.011  QM
    3  O        -1.880690      -1.565200      -0.085823       8    15.999  QM
    4  C         0.473098      -0.075123       0.315018       6    12.011  QM
    5  C         1.654989       0.852242       0.320134       6    12.011  QM
    6  C         2.840908       0.638911      -0.284847       6    12.011  QM
    7  H        -0.777279       1.231354      -0.973033       1     1.008  QM
    8  H        -1.122690       1.356425       0.736961       1     1.008  QM
    9  H         3.644019       1.383966      -0.231771       1     1.008  QM
   10  H        -2.948714       0.095490      -0.584579       1     1.008  QM
   11  H         3.049805      -0.276758      -0.852355       1     1.008  QM
   12  H         1.517077       1.789352       0.878239       1     1.008  QM
   13  H         0.627074      -0.931440      -0.357634       1     1.008  QM
   14  H         0.330206      -0.508702       1.320775       1     1.008  QM


 
 NEW SCF-ENERGY CALCULATED IN 10 CYCLES
 

 TOTAL ENERGY    =       -270.201562962

 ENERGY CHANGE =         -0.000091564
 ENERGY RATIO  =          1.470556771
 TRUST RADIUS  =          0.200000000
 
 BFGS DELTA*GAMMA: 0.660E-04
 
 BFGS DELTA*DE2*DELTA: 0.125E-03
 
 *** ENTERING OPTIMIZATION CYCLE: 13 ***
 

 PROJECTED CARTESIAN GRADIENTS IN A.U.

  NO.  ATOM        X             Y             Z

    1  C        0.002488      0.000047     -0.000055
    2  C        0.001147      0.001744     -0.000062
    3  O        0.000451     -0.000084      0.000164
    4  C       -0.001300     -0.000467     -0.000601
    5  C       -0.001092     -0.000929      0.000062
    6  C       -0.000846     -0.000347      0.000279
    7  H       -0.002631     -0.000563      0.002451
    8  H        0.002661     -0.000206      0.000093
    9  H       -0.000074      0.000890     -0.000609
   10  H        0.000197     -0.001487     -0.000362
   11  H        0.000803      0.000419      0.000318
   12  H       -0.000418     -0.001704     -0.001101
   13  H       -0.002318      0.001273      0.002007
   14  H       -0.001387      0.001547     -0.002149


 ACTIVE CARTESIAN GRADIENTS

              1          2          3          4          5          6
           0.002699  -0.000036  -0.000150   0.001708   0.001995  -0.000230

              7          8          9         10         11         12
           0.001422   0.000451  -0.000043  -0.000311   0.000192  -0.000964

             13         14         15         16         17         18
          -0.000102  -0.000705  -0.000131   0.000397  -0.000582   0.000626

             19         20         21         22         23         24
          -0.002194  -0.000430   0.002615   0.003082  -0.000281   0.000968

             25         26         27         28         29         30
           0.000625   0.000603  -0.000198   0.000815  -0.001827   0.000887

             31         32         33         34         35         36
           0.001703   0.001734   0.000071  -0.001965  -0.000466  -0.002874


 FULL LOCAL GRADIENT

              1          2          3          4          5          6
          -0.003634   0.001906  -0.000194  -0.002440  -0.002130   0.000297

              7          8          9         10         11         12
          -0.000949   0.000078  -0.000471   0.000399  -0.000192   0.000720

             13         14         15         16         17         18
           0.000207   0.000478  -0.000024  -0.000072   0.000613  -0.000671

             19         20         21         22         23         24
           0.001026   0.001090  -0.001684  -0.003053   0.000525  -0.000209

             25         26         27         28         29         30
          -0.000809  -0.000700   0.000005  -0.000527   0.002231  -0.000628

             31         32         33         34         35         36
          -0.001830  -0.001277  -0.000057   0.001450  -0.000077   0.002477


 TANGENTIAL LOCAL GRADIENTS IN A.U.

              1          2          3          4          5          6
           0.001906  -0.000194  -0.002440  -0.002130   0.000297  -0.000949

              7          8          9         10         11         12
           0.000078  -0.000471   0.000399  -0.000192   0.000720   0.000207

             13         14         15         16         17         18
           0.000478  -0.000024  -0.000072   0.000613  -0.000671   0.001026

             19         20         21         22         23         24
           0.001090  -0.001684  -0.003053   0.000525  -0.000209  -0.000809

             25         26         27         28         29         30
          -0.000700   0.000005  -0.000527   0.002231  -0.000628  -0.001830

             31         32         33         34         35
          -0.001277  -0.000057   0.001450  -0.000077   0.002477

 COSANG =         0.774716087
 
 RMSQ FORCE :   0.0012181  MAXIMUM :   0.0003000  CONVERGED : NO
 MAX FORCE  :   0.0030533  MAXIMUM :   0.0004500  CONVERGED : NO
 RMSQ FORCE6:   0.0007099  MAXIMUM6:   0.0003000  CONVERGED : NO
 MAX FORCE6 :   0.0014469  MAXIMUM6:   0.0004500  CONVERGED : NO
 RMSQ DR    :   0.0049608  MAXIMUM :   0.0012000  CONVERGED : NO
 MAX DR     :   0.0126892  MAXIMUM :   0.0018000  CONVERGED : NO
 


 HESSIAN EIGENVALUES


                1           2           3           4           5           6
             0.02182     0.13479     0.25945     0.66565     0.99999     1.00000
 


                7           8           9          10          11          12
             1.00000     1.00000     1.00000     1.00000     1.00000     1.00000
 


               13          14          15          16          17          18
             1.00000     1.00000     1.00000     1.00000     1.00000     1.00000
 


               19          20          21          22          23          24
             1.00000     1.00000     1.00000     1.00000     1.00000     1.00000
 


               25          26          27          28          29          30
             1.00001     1.00003     1.00006     1.00023     1.00033     1.00078
 


               31          32          33          34          35
             1.00709     1.06251     1.10098     1.47810     1.67806
 


 LAMBDA FOR LMQA STEP: 0.00

  |TANGENTIAL STEP| =   0.035969  |PARALLEL STEP| =   0.000081


 STEP IN NORMAL COORDINATES

              1          2          3          4          5          6
          -0.003226  -0.000618   0.000070  -0.001793   0.000870   0.004156

              7          8          9         10         11         12
           0.000819  -0.003727  -0.012496   0.001360  -0.008097  -0.000550

             13         14         15         16         17         18
          -0.005744  -0.000201  -0.005377  -0.003627   0.003086   0.001215

             19         20         21         22         23         24
           0.007814   0.004521   0.002763  -0.017752  -0.010476   0.006796

             25         26         27         28         29         30
           0.003415  -0.001608   0.002374  -0.008540   0.000631  -0.001296

             31         32         33         34         35         36
          -0.008692  -0.003540   0.009569   0.005090  -0.004197   0.007677

 DISPLACEMENT STEP IN ANGSTROM

  NO.  ATOM        X             Y             Z

    1  C       -0.001574     -0.000325     -0.000009
    2  C       -0.000592      0.000493      0.001527
    3  O        0.000892     -0.001067     -0.003251
    4  C        0.000875     -0.001744      0.003366
    5  C       -0.001866      0.002493     -0.003177
    6  C        0.000009     -0.000635      0.000475
    7  H        0.004754      0.001992      0.001599
    8  H       -0.007590     -0.002618      0.002838
    9  H        0.004263     -0.002785     -0.002043
   10  H       -0.003046      0.002696      0.001056
   11  H       -0.002010     -0.003737      0.003843
   12  H        0.004263      0.004632     -0.005408
   13  H        0.002151      0.001778     -0.001507
   14  H        0.004525      0.001322      0.005039


 ACTIVE CARTESIAN DISPLACEMENT STEP

              1          2          3          4          5          6
          -0.003226  -0.000618   0.000070  -0.001793   0.000870   0.004156

              7          8          9         10         11         12
           0.000819  -0.003727  -0.012496   0.001360  -0.008097  -0.000550

             13         14         15         16         17         18
          -0.005744  -0.000201  -0.005377  -0.003627   0.003086   0.001215

             19         20         21         22         23         24
           0.007814   0.004521   0.002763  -0.017752  -0.010476   0.006796

             25         26         27         28         29         30
           0.003415  -0.001608   0.002374  -0.008540   0.000631  -0.001296

             31         32         33         34         35         36
          -0.008692  -0.003540   0.009569   0.005090  -0.004197   0.007677
 
 PREDICTED ENERGY CHANGE: -0.000064573
 
 INTERPOLATION DISTANCE: 8.0196920167


 COORDINATES OF OPTIMIZATION STEP 13 IN ANGSTROM

  NO.  ATOM        X              Y              Z        Z-ATOM   MASS   TYPE

    1  C        -1.976726      -0.352007      -0.246037       6    12.011  QM
    2  C        -0.839106       0.627853      -0.046919       6    12.011  QM
    3  O        -1.879798      -1.566267      -0.089074       8    15.999  QM
    4  C         0.473973      -0.076867       0.318384       6    12.011  QM
    5  C         1.653123       0.854735       0.316957       6    12.011  QM
    6  C         2.840917       0.638276      -0.284372       6    12.011  QM
    7  H        -0.772525       1.233345      -0.971434       1     1.008  QM
    8  H        -1.130280       1.353807       0.739799       1     1.008  QM
    9  H         3.648282       1.381181      -0.233814       1     1.008  QM
   10  H        -2.951760       0.098186      -0.583523       1     1.008  QM
   11  H         3.047794      -0.280495      -0.848511       1     1.008  QM
   12  H         1.521340       1.793984       0.872832       1     1.008  QM
   13  H         0.629225      -0.929662      -0.359141       1     1.008  QM
   14  H         0.334731      -0.507380       1.325814       1     1.008  QM


 
 NEW SCF-ENERGY CALCULATED IN 13 CYCLES
 

 TOTAL ENERGY    =       -270.201657756

 ENERGY CHANGE =         -0.000094794
 ENERGY RATIO  =          1.468029128
 TRUST RADIUS  =          0.200000000
 
 BFGS DELTA*GAMMA: 0.686E-04
 
 BFGS DELTA*DE2*DELTA: 0.130E-03
 
 *** ENTERING OPTIMIZATION CYCLE: 14 ***
 

 PROJECTED CARTESIAN GRADIENTS IN A.U.

  NO.  ATOM        X             Y             Z

    1  C        0.002286      0.000367      0.000456
    2  C        0.001330      0.002855     -0.000492
    3  O        0.000823     -0.000648      0.000029
    4  C       -0.000431     -0.002175      0.000316
    5  C       -0.002509     -0.000701     -0.000570
    6  C       -0.000982     -0.000324      0.000528
    7  H       -0.002220     -0.000079      0.001732
    8  H        0.002038     -0.000035      0.000401
    9  H        0.000965      0.001354     -0.000612
   10  H       -0.000667     -0.000574     -0.000838
   11  H        0.000706      0.000215      0.000145
   12  H        0.000331     -0.001593     -0.001148
   13  H       -0.002084      0.001400      0.001280
   14  H       -0.001296      0.001818     -0.001900


 ACTIVE CARTESIAN GRADIENTS

              1          2          3          4          5          6
           0.002480   0.000350   0.000484   0.001886   0.003373  -0.000470

              7          8          9         10         11         12
           0.001634   0.000505  -0.000094   0.000814  -0.001772   0.000304

             13         14         15         16         17         18
          -0.001264  -0.000841  -0.000543  -0.000017  -0.000656   0.000936

             19         20         21         22         23         24
          -0.001999  -0.000480   0.001989   0.002195  -0.000583   0.001320

             25         26         27         28         29         30
           0.001376   0.001231  -0.000081  -0.000202  -0.001925   0.000639

             31         32         33         34         35         36
           0.001404   0.001722   0.000064  -0.001822  -0.000451  -0.002172


 FULL LOCAL GRADIENT

              1          2          3          4          5          6
          -0.003115   0.001472  -0.000838  -0.002514  -0.003431   0.000716

              7          8          9         10         11         12
          -0.000863   0.000208  -0.000587  -0.000691   0.001775  -0.000615

             13         14         15         16         17         18
           0.001381   0.000601   0.000376   0.000363   0.000687  -0.000982

             19         20         21         22         23         24
           0.000854   0.001109  -0.001139  -0.002163   0.000802  -0.000640

             25         26         27         28         29         30
          -0.001543  -0.001318  -0.000092   0.000457   0.002270  -0.000421

             31         32         33         34         35         36
          -0.001509  -0.001333  -0.000056   0.001376  -0.000017   0.001827


 TANGENTIAL LOCAL GRADIENTS IN A.U.

              1          2          3          4          5          6
           0.001472  -0.000838  -0.002514  -0.003431   0.000716  -0.000863

              7          8          9         10         11         12
           0.000208  -0.000587  -0.000691   0.001775  -0.000615   0.001381

             13         14         15         16         17         18
           0.000601   0.000376   0.000363   0.000687  -0.000982   0.000854

             19         20         21         22         23         24
           0.001109  -0.001139  -0.002163   0.000802  -0.000640  -0.001543

             25         26         27         28         29         30
          -0.001318  -0.000092   0.000457   0.002270  -0.000421  -0.001509

             31         32         33         34         35
          -0.001333  -0.000056   0.001376  -0.000017   0.001827

 COSANG =         0.865192734
 
 RMSQ FORCE :   0.0012932  MAXIMUM :   0.0003000  CONVERGED : NO
 MAX FORCE  :   0.0034312  MAXIMUM :   0.0004500  CONVERGED : NO
 RMSQ FORCE6:   0.0005835  MAXIMUM6:   0.0003000  CONVERGED : NO
 MAX FORCE6 :   0.0011395  MAXIMUM6:   0.0004500  CONVERGED : NO
 RMSQ DR    :   0.0059948  MAXIMUM :   0.0012000  CONVERGED : NO
 MAX DR     :   0.0177525  MAXIMUM :   0.0018000  CONVERGED : NO
 


 HESSIAN EIGENVALUES


                1           2           3           4           5           6
             0.01939     0.10141     0.22856     0.61876     0.99998     1.00000
 


                7           8           9          10          11          12
             1.00000     1.00000     1.00000     1.00000     1.00000     1.00000
 


               13          14          15          16          17          18
             1.00000     1.00000     1.00000     1.00000     1.00000     1.00000
 


               19          20          21          22          23          24
             1.00000     1.00000     1.00000     1.00000     1.00000     1.00001
 


               25          26          27          28          29          30
             1.00002     1.00003     1.00010     1.00016     1.00041     1.00231
 


               31          32          33          34          35
             1.01685     1.06707     1.11961     1.37436     1.67958
 


 LAMBDA FOR LMQA STEP: 0.00

  |TANGENTIAL STEP| =   0.042412  |PARALLEL STEP| =   0.000112


 STEP IN NORMAL COORDINATES

              1          2          3          4          5          6
          -0.005716  -0.000794  -0.000719  -0.005394  -0.001863   0.005282

              7          8          9         10         11         12
          -0.000214  -0.004048  -0.015127   0.000456  -0.007070  -0.002124

             13         14         15         16         17         18
          -0.004398   0.000946  -0.005253  -0.003360   0.003940   0.000015

             19         20         21         22         23         24
           0.009538   0.006092   0.002794  -0.021779  -0.011187   0.006833

             25         26         27         28         29         30
           0.001916  -0.003509   0.002615  -0.008592   0.002947  -0.001671

             31         32         33         34         35         36
          -0.011161  -0.005502   0.010889   0.006984  -0.004750   0.009747

 DISPLACEMENT STEP IN ANGSTROM

  NO.  ATOM        X             Y             Z

    1  C       -0.002788     -0.000441     -0.000384
    2  C       -0.002122     -0.000714      0.002069
    3  O        0.000907     -0.000695     -0.003855
    4  C        0.001226     -0.000875      0.003550
    5  C       -0.000350      0.003271     -0.003117
    6  C        0.000578     -0.000832      0.000058
    7  H        0.005709      0.002177      0.001699
    8  H       -0.009543     -0.003009      0.002979
    9  H        0.003902     -0.004118     -0.002129
   10  H       -0.002653      0.002849      0.001708
   11  H       -0.002571     -0.004378      0.004727
   12  H        0.004183      0.005921     -0.006019
   13  H        0.003541      0.001249     -0.001639
   14  H        0.005748      0.000662      0.006520


 ACTIVE CARTESIAN DISPLACEMENT STEP

              1          2          3          4          5          6
          -0.005716  -0.000794  -0.000719  -0.005394  -0.001863   0.005282

              7          8          9         10         11         12
          -0.000214  -0.004048  -0.015127   0.000456  -0.007070  -0.002124

             13         14         15         16         17         18
          -0.004398   0.000946  -0.005253  -0.003360   0.003940   0.000015

             19         20         21         22         23         24
           0.009538   0.006092   0.002794  -0.021779  -0.011187   0.006833

             25         26         27         28         29         30
           0.001916  -0.003509   0.002615  -0.008592   0.002947  -0.001671

             31         32         33         34         35         36
          -0.011161  -0.005502   0.010889   0.006984  -0.004750   0.009747
 
 PREDICTED ENERGY CHANGE: -0.000064385
 
 INTERPOLATION DISTANCE: 8.0196920167


 COORDINATES OF OPTIMIZATION STEP 14 IN ANGSTROM

  NO.  ATOM        X              Y              Z        Z-ATOM   MASS   TYPE

    1  C        -1.979515      -0.352448      -0.246421       6    12.011  QM
    2  C        -0.841228       0.627139      -0.044850       6    12.011  QM
    3  O        -1.878890      -1.566961      -0.092929       8    15.999  QM
    4  C         0.475199      -0.077742       0.321934       6    12.011  QM
    5  C         1.652774       0.858006       0.313840       6    12.011  QM
    6  C         2.841495       0.637444      -0.284314       6    12.011  QM
    7  H        -0.766815       1.235523      -0.969735       1     1.008  QM
    8  H        -1.139823       1.350798       0.742778       1     1.008  QM
    9  H         3.652183       1.377062      -0.235943       1     1.008  QM
   10  H        -2.954413       0.101035      -0.581815       1     1.008  QM
   11  H         3.045224      -0.284873      -0.843785       1     1.008  QM
   12  H         1.525523       1.799905       0.866813       1     1.008  QM
   13  H         0.632766      -0.928413      -0.360780       1     1.008  QM
   14  H         0.340479      -0.506717       1.332334       1     1.008  QM


 
 NEW SCF-ENERGY CALCULATED IN 15 CYCLES
 

 TOTAL ENERGY    =       -270.201749026

 ENERGY CHANGE =         -0.000091269
 ENERGY RATIO  =          1.417555768
 TRUST RADIUS  =          0.200000000
 
 BFGS DELTA*GAMMA: 0.751E-04
 
 BFGS DELTA*DE2*DELTA: 0.130E-03
 
 *** ENTERING OPTIMIZATION CYCLE: 15 ***
 

 PROJECTED CARTESIAN GRADIENTS IN A.U.

  NO.  ATOM        X             Y             Z

    1  C        0.001097      0.000597      0.000651
    2  C        0.000692      0.002725     -0.000444
    3  O        0.001437     -0.000658     -0.000034
    4  C        0.000346     -0.002896      0.000834
    5  C       -0.002729     -0.000598     -0.001252
    6  C       -0.000702     -0.000083      0.000826
    7  H       -0.001523      0.000751      0.000381
    8  H        0.001318      0.000266      0.000793
    9  H        0.001293      0.001180     -0.000557
   10  H       -0.000736      0.000068     -0.001086
   11  H        0.000542      0.000172      0.000221
   12  H        0.000866     -0.001347     -0.001096
   13  H       -0.001656      0.000777      0.000090
   14  H       -0.001355      0.001634     -0.000732


 ACTIVE CARTESIAN GRADIENTS

              1          2          3          4          5          6
           0.001190   0.000667   0.000765   0.000982   0.003297  -0.000198

              7          8          9         10         11         12
           0.001830   0.000535   0.000033   0.001429  -0.002791   0.001219

             13         14         15         16         17         18
          -0.001644  -0.001016  -0.001054  -0.000177  -0.000318   0.000997

             19         20         21         22         23         24
          -0.001541   0.000113   0.000704   0.001277  -0.000431   0.001610

             25         26         27         28         29         30
           0.001424   0.001350  -0.000149  -0.000456  -0.001558   0.000379

             31         32         33         34         35         36
           0.001031   0.001834   0.000089  -0.001216  -0.000357  -0.000447


 FULL LOCAL GRADIENT

              1          2          3          4          5          6
          -0.002568   0.000343  -0.000986  -0.001466  -0.003126   0.000649

              7          8          9         10         11         12
          -0.000645   0.000410  -0.000899  -0.001273   0.002797  -0.001596

             13         14         15         16         17         18
           0.001777   0.000742   0.000863   0.000580   0.000352  -0.001051

             19         20         21         22         23         24
           0.000356   0.000512   0.000091  -0.001243   0.000621  -0.001017

             25         26         27         28         29         30
          -0.001575  -0.001426  -0.000006   0.000685   0.001863  -0.000185

             31         32         33         34         35         36
          -0.001120  -0.001483  -0.000085   0.000816  -0.000053   0.000151


 TANGENTIAL LOCAL GRADIENTS IN A.U.

              1          2          3          4          5          6
           0.000343  -0.000986  -0.001466  -0.003126   0.000649  -0.000645

              7          8          9         10         11         12
           0.000410  -0.000899  -0.001273   0.002797  -0.001596   0.001777

             13         14         15         16         17         18
           0.000742   0.000863   0.000580   0.000352  -0.001051   0.000356

             19         20         21         22         23         24
           0.000512   0.000091  -0.001243   0.000621  -0.001017  -0.001575

             25         26         27         28         29         30
          -0.001426  -0.000006   0.000685   0.001863  -0.000185  -0.001120

             31         32         33         34         35
          -0.001483  -0.000085   0.000816  -0.000053   0.000151

 COSANG =         0.888743633
 
 RMSQ FORCE :   0.0011813  MAXIMUM :   0.0003000  CONVERGED : NO
 MAX FORCE  :   0.0031261  MAXIMUM :   0.0004500  CONVERGED : NO
 RMSQ FORCE6:   0.0004950  MAXIMUM6:   0.0003000  CONVERGED : NO
 MAX FORCE6 :   0.0011754  MAXIMUM6:   0.0004500  CONVERGED : NO
 RMSQ DR    :   0.0070687  MAXIMUM :   0.0012000  CONVERGED : NO
 MAX DR     :   0.0217791  MAXIMUM :   0.0018000  CONVERGED : NO
 


 HESSIAN EIGENVALUES


                1           2           3           4           5           6
             0.01720     0.08845     0.22065     0.56525     0.99862     1.00000
 


                7           8           9          10          11          12
             1.00000     1.00000     1.00000     1.00000     1.00000     1.00000
 


               13          14          15          16          17          18
             1.00000     1.00000     1.00000     1.00000     1.00000     1.00000
 


               19          20          21          22          23          24
             1.00000     1.00000     1.00000     1.00000     1.00001     1.00001
 


               25          26          27          28          29          30
             1.00002     1.00002     1.00004     1.00039     1.00109     1.00270
 


               31          32          33          34          35
             1.01930     1.04148     1.11702     1.19462     1.67317
 


 LAMBDA FOR LMQA STEP: 0.00

  |TANGENTIAL STEP| =   0.037599  |PARALLEL STEP| =   0.000088


 STEP IN NORMAL COORDINATES

              1          2          3          4          5          6
          -0.005178  -0.001216  -0.001829  -0.006639  -0.004303   0.004687

              7          8          9         10         11         12
          -0.001936  -0.004031  -0.014388  -0.001019  -0.002716  -0.004273

             13         14         15         16         17         18
          -0.001658   0.002129  -0.003165  -0.002005   0.003341  -0.001174

             19         20         21         22         23         24
           0.008884   0.005431   0.003623  -0.018791  -0.009603   0.005080

             25         26         27         28         29         30
          -0.000163  -0.004723   0.002412  -0.005756   0.003397  -0.001103

             31         32         33         34         35         36
          -0.009943  -0.006403   0.009770   0.006578  -0.003830   0.007069

 DISPLACEMENT STEP IN ANGSTROM

  NO.  ATOM        X             Y             Z

    1  C       -0.002526     -0.000621     -0.000857
    2  C       -0.002756     -0.001772      0.002068
    3  O        0.000079     -0.000331     -0.003507
    4  C        0.000946      0.000995      0.002592
    5  C        0.001394      0.003208     -0.001801
    6  C        0.000904     -0.001049     -0.000590
    7  H        0.005065      0.001341      0.002271
    8  H       -0.008426     -0.002957      0.002302
    9  H        0.002278     -0.004318     -0.001740
   10  H       -0.001427      0.001775      0.002223
   11  H       -0.002338     -0.004018      0.004325
   12  H        0.002746      0.005794     -0.005093
   13  H        0.003309      0.000951     -0.000651
   14  H        0.005518      0.000128      0.005463


 ACTIVE CARTESIAN DISPLACEMENT STEP

              1          2          3          4          5          6
          -0.005178  -0.001216  -0.001829  -0.006639  -0.004303   0.004687

              7          8          9         10         11         12
          -0.001936  -0.004031  -0.014388  -0.001019  -0.002716  -0.004273

             13         14         15         16         17         18
          -0.001658   0.002129  -0.003165  -0.002005   0.003341  -0.001174

             19         20         21         22         23         24
           0.008884   0.005431   0.003623  -0.018791  -0.009603   0.005080

             25         26         27         28         29         30
          -0.000163  -0.004723   0.002412  -0.005756   0.003397  -0.001103

             31         32         33         34         35         36
          -0.009943  -0.006403   0.009770   0.006578  -0.003830   0.007069
 
 PREDICTED ENERGY CHANGE: -0.000048081
 
 INTERPOLATION DISTANCE: 8.0196920167


 COORDINATES OF OPTIMIZATION STEP 15 IN ANGSTROM

  NO.  ATOM        X              Y              Z        Z-ATOM   MASS   TYPE

    1  C        -1.982041      -0.353070      -0.247278       6    12.011  QM
    2  C        -0.843984       0.625367      -0.042782       6    12.011  QM
    3  O        -1.878811      -1.567293      -0.096436       8    15.999  QM
    4  C         0.476145      -0.076747       0.324526       6    12.011  QM
    5  C         1.654167       0.861214       0.312039       6    12.011  QM
    6  C         2.842400       0.636395      -0.284904       6    12.011  QM
    7  H        -0.761750       1.236864      -0.967464       1     1.008  QM
    8  H        -1.148249       1.347841       0.745080       1     1.008  QM
    9  H         3.654462       1.372744      -0.237684       1     1.008  QM
   10  H        -2.955840       0.102811      -0.579592       1     1.008  QM
   11  H         3.042885      -0.288891      -0.839460       1     1.008  QM
   12  H         1.528269       1.805699       0.861720       1     1.008  QM
   13  H         0.636075      -0.927462      -0.361431       1     1.008  QM
   14  H         0.345996      -0.506589       1.337797       1     1.008  QM


 
 NEW SCF-ENERGY CALCULATED IN 12 CYCLES
 

 TOTAL ENERGY    =       -270.201816266

 ENERGY CHANGE =         -0.000067240
 ENERGY RATIO  =          1.398482840
 TRUST RADIUS  =          0.200000000
 
 BFGS DELTA*GAMMA: 0.576E-04
 
 BFGS DELTA*DE2*DELTA: 0.967E-04
 
 *** ENTERING OPTIMIZATION CYCLE: 16 ***
 

 PROJECTED CARTESIAN GRADIENTS IN A.U.

  NO.  ATOM        X             Y             Z

    1  C       -0.000136      0.000340      0.000564
    2  C       -0.000539      0.001496     -0.000135
    3  O        0.001893      0.000045     -0.000065
    4  C        0.000500     -0.002223      0.000753
    5  C       -0.001668     -0.000552     -0.001539
    6  C       -0.000130      0.000079      0.000888
    7  H       -0.000778      0.001397     -0.000649
    8  H        0.000822      0.000491      0.001105
    9  H        0.000766      0.000551     -0.000390
   10  H       -0.000168      0.000193     -0.000982
   11  H        0.000346      0.000389      0.000542
   12  H        0.000956     -0.001108     -0.000953
   13  H       -0.001243     -0.000208     -0.000995
   14  H       -0.001436      0.001082      0.000746


 ACTIVE CARTESIAN GRADIENTS

              1          2          3          4          5          6
          -0.000148   0.000408   0.000697  -0.000607   0.001794   0.000217

              7          8          9         10         11         12
           0.001956   0.000496   0.000190   0.001117  -0.002332   0.001313

             13         14         15         16         17         18
          -0.001107  -0.000950  -0.001354   0.000019   0.000100   0.000650

             19         20         21         22         23         24
          -0.000915   0.000878  -0.000399   0.000763   0.000030   0.001665

             25         26         27         28         29         30
           0.000782   0.000944  -0.000310  -0.000009  -0.000905   0.000204

             31         32         33         34         35         36
           0.000697   0.002036   0.000211  -0.000488  -0.000243   0.001418


 FULL LOCAL GRADIENT

              1          2          3          4          5          6
          -0.002190  -0.000397  -0.000717   0.000207  -0.001337   0.000352

              7          8          9         10         11         12
          -0.000483   0.000602  -0.001160  -0.000945   0.002340  -0.001722

             13         14         15         16         17         18
           0.001256   0.000643   0.001141   0.000441  -0.000062  -0.000712

             19         20         21         22         23         24
          -0.000314  -0.000263   0.001149  -0.000729   0.000137  -0.001142

             25         26         27         28         29         30
          -0.000918  -0.001012   0.000168   0.000223   0.001194  -0.000016

             31         32         33         34         35         36
          -0.000780  -0.001690  -0.000209   0.000101  -0.000140  -0.001685


 TANGENTIAL LOCAL GRADIENTS IN A.U.

              1          2          3          4          5          6
          -0.000397  -0.000717   0.000207  -0.001337   0.000352  -0.000483

              7          8          9         10         11         12
           0.000602  -0.001160  -0.000945   0.002340  -0.001722   0.001256

             13         14         15         16         17         18
           0.000643   0.001141   0.000441  -0.000062  -0.000712  -0.000314

             19         20         21         22         23         24
          -0.000263   0.001149  -0.000729   0.000137  -0.001142  -0.000918

             25         26         27         28         29         30
          -0.001012   0.000168   0.000223   0.001194  -0.000016  -0.000780

             31         32         33         34         35
          -0.001690  -0.000209   0.000101  -0.000140  -0.001685

 COSANG =         0.821541855
 
 RMSQ FORCE :   0.0009409  MAXIMUM :   0.0003000  CONVERGED : NO
 MAX FORCE  :   0.0023397  MAXIMUM :   0.0004500  CONVERGED : NO
 RMSQ FORCE6:   0.0004170  MAXIMUM6:   0.0003000  CONVERGED : NO
 MAX FORCE6 :   0.0013238  MAXIMUM6:   0.0004500  CONVERGED : NO
 RMSQ DR    :   0.0062665  MAXIMUM :   0.0012000  CONVERGED : NO
 MAX DR     :   0.0187913  MAXIMUM :   0.0018000  CONVERGED : NO
 


 HESSIAN EIGENVALUES


                1           2           3           4           5           6
             0.01623     0.08172     0.21616     0.46189     0.78979     1.00000
 


                7           8           9          10          11          12
             1.00000     1.00000     1.00000     1.00000     1.00000     1.00000
 


               13          14          15          16          17          18
             1.00000     1.00000     1.00000     1.00000     1.00000     1.00000
 


               19          20          21          22          23          24
             1.00000     1.00000     1.00000     1.00000     1.00001     1.00001
 


               25          26          27          28          29          30
             1.00002     1.00002     1.00014     1.00032     1.00063     1.00134
 


               31          32          33          34          35
             1.00490     1.06237     1.09220     1.31129     1.67100
 


 LAMBDA FOR LMQA STEP: 0.00

  |TANGENTIAL STEP| =   0.027536  |PARALLEL STEP| =   0.000047


 STEP IN NORMAL COORDINATES

              1          2          3          4          5          6
          -0.003050  -0.000849  -0.002360  -0.004776  -0.004621   0.003048

              7          8          9         10         11         12
          -0.003203  -0.002557  -0.010855  -0.001717   0.001176  -0.004920

             13         14         15         16         17         18
           0.000374   0.002442  -0.000460  -0.000951   0.002071  -0.001679

             19         20         21         22         23         24
           0.005868   0.003024   0.004083  -0.013464  -0.006414   0.001747

             25         26         27         28         29         30
          -0.001353  -0.004623   0.001870  -0.003330   0.003635  -0.000617

             31         32         33         34         35         36
          -0.007714  -0.006542   0.006333   0.004485  -0.002726   0.002149

 DISPLACEMENT STEP IN ANGSTROM

  NO.  ATOM        X             Y             Z

    1  C       -0.001488     -0.000425     -0.001062
    2  C       -0.002042     -0.001983      0.001569
    3  O       -0.000845     -0.000107     -0.002446
    4  C        0.000557      0.001984      0.001374
    5  C        0.002000      0.002386     -0.000253
    6  C        0.000700     -0.000875     -0.001047
    7  H        0.003177     -0.000035      0.002465
    8  H       -0.006191     -0.002314      0.000797
    9  H        0.000866     -0.003445     -0.001080
   10  H       -0.000538      0.000732      0.002168
   11  H       -0.001770     -0.002987      0.002909
   12  H        0.000972      0.004426     -0.003266
   13  H        0.003169      0.000780      0.000753
   14  H        0.004621     -0.000485      0.002994


 ACTIVE CARTESIAN DISPLACEMENT STEP

              1          2          3          4          5          6
          -0.003050  -0.000849  -0.002360  -0.004776  -0.004621   0.003048

              7          8          9         10         11         12
          -0.003203  -0.002557  -0.010855  -0.001717   0.001176  -0.004920

             13         14         15         16         17         18
           0.000374   0.002442  -0.000460  -0.000951   0.002071  -0.001679

             19         20         21         22         23         24
           0.005868   0.003024   0.004083  -0.013464  -0.006414   0.001747

             25         26         27         28         29         30
          -0.001353  -0.004623   0.001870  -0.003330   0.003635  -0.000617

             31         32         33         34         35         36
          -0.007714  -0.006542   0.006333   0.004485  -0.002726   0.002149
 
 PREDICTED ENERGY CHANGE: -0.000033505
 
 INTERPOLATION DISTANCE: 8.0196920167


 COORDINATES OF OPTIMIZATION STEP 16 IN ANGSTROM

  NO.  ATOM        X              Y              Z        Z-ATOM   MASS   TYPE

    1  C        -1.983528      -0.353495      -0.248340       6    12.011  QM
    2  C        -0.846026       0.623385      -0.041213       6    12.011  QM
    3  O        -1.879656      -1.567400      -0.098882       8    15.999  QM
    4  C         0.476701      -0.074763       0.325900       6    12.011  QM
    5  C         1.656167       0.863600       0.311786       6    12.011  QM
    6  C         2.843100       0.635520      -0.285952       6    12.011  QM
    7  H        -0.758574       1.236829      -0.965000       1     1.008  QM
    8  H        -1.154440       1.345526       0.745877       1     1.008  QM
    9  H         3.655328       1.369299      -0.238764       1     1.008  QM
   10  H        -2.956378       0.103543      -0.577424       1     1.008  QM
   11  H         3.041116      -0.291878      -0.836551       1     1.008  QM
   12  H         1.529241       1.810126       0.858454       1     1.008  QM
   13  H         0.639244      -0.926682      -0.360678       1     1.008  QM
   14  H         0.350617      -0.507074       1.340791       1     1.008  QM


 
 NEW SCF-ENERGY CALCULATED IN 18 CYCLES
 

 TOTAL ENERGY    =       -270.201865260

 ENERGY CHANGE =         -0.000048994
 ENERGY RATIO  =          1.462266085
 TRUST RADIUS  =          0.200000000
 
 BFGS DELTA*GAMMA: 0.356E-04
 
 BFGS DELTA*DE2*DELTA: 0.672E-04
 
 *** ENTERING OPTIMIZATION CYCLE: 17 ***
 

 PROJECTED CARTESIAN GRADIENTS IN A.U.

  NO.  ATOM        X             Y             Z

    1  C       -0.000865      0.000056      0.000321
    2  C       -0.001505      0.000196      0.000163
    3  O        0.002047      0.000768      0.000000
    4  C        0.000088     -0.001055      0.000255
    5  C       -0.000387     -0.000608     -0.001331
    6  C        0.000522      0.000221      0.000684
    7  H       -0.000310      0.001541     -0.000920
    8  H        0.000526      0.000542      0.001165
    9  H       -0.000057     -0.000153     -0.000209
   10  H        0.000467     -0.000060     -0.000708
   11  H        0.000223      0.000637      0.000885
   12  H        0.000735     -0.000923     -0.000822
   13  H       -0.000909     -0.001016     -0.001520
   14  H       -0.001415      0.000481      0.001810


 ACTIVE CARTESIAN GRADIENTS

              1          2          3          4          5          6
          -0.000938   0.000098   0.000422  -0.001815   0.000201   0.000492

              7          8          9         10         11         12
           0.001945   0.000475   0.000368   0.000229  -0.001143   0.000773

             13         14         15         16         17         18
          -0.000388  -0.000802  -0.001265   0.000454   0.000473   0.000124

             19         20         21         22         23         24
          -0.000431   0.001356  -0.000793   0.000568   0.000471   0.001491

             25         26         27         28         29         30
          -0.000025   0.000335  -0.000442   0.000564  -0.000289   0.000127

             31         32         33         34         35         36
           0.000478   0.002137   0.000342   0.000051  -0.000182   0.002564


 FULL LOCAL GRADIENT

              1          2          3          4          5          6
          -0.002049  -0.000718  -0.000311   0.001373   0.000447   0.000092

              7          8          9         10         11         12
          -0.000406   0.000650  -0.001336  -0.000063   0.001149  -0.001170

             13         14         15         16         17         18
           0.000541   0.000481   0.001047   0.000029  -0.000432  -0.000191

             19         20         21         22         23         24
          -0.000808  -0.000764   0.001516  -0.000533  -0.000313  -0.000999

             25         26         27         28         29         30
          -0.000103  -0.000399   0.000303  -0.000353   0.000581   0.000068

             31         32         33         34         35         36
          -0.000563  -0.001776  -0.000342  -0.000448  -0.000200  -0.002823


 TANGENTIAL LOCAL GRADIENTS IN A.U.

              1          2          3          4          5          6
          -0.000718  -0.000311   0.001373   0.000447   0.000092  -0.000406

              7          8          9         10         11         12
           0.000650  -0.001336  -0.000063   0.001149  -0.001170   0.000541

             13         14         15         16         17         18
           0.000481   0.001047   0.000029  -0.000432  -0.000191  -0.000808

             19         20         21         22         23         24
          -0.000764   0.001516  -0.000533  -0.000313  -0.000999  -0.000103

             25         26         27         28         29         30
          -0.000399   0.000303  -0.000353   0.000581   0.000068  -0.000563

             31         32         33         34         35
          -0.001776  -0.000342  -0.000448  -0.000200  -0.002823

 COSANG =         0.780045026
 
 RMSQ FORCE :   0.0008792  MAXIMUM :   0.0003000  CONVERGED : NO
 MAX FORCE  :   0.0028227  MAXIMUM :   0.0004500  CONVERGED : NO
 RMSQ FORCE6:   0.0003215  MAXIMUM6:   0.0003000  CONVERGED : NO
 MAX FORCE6 :   0.0005531  MAXIMUM6:   0.0004500  CONVERGED : NO
 RMSQ DR    :   0.0045893  MAXIMUM :   0.0012000  CONVERGED : NO
 MAX DR     :   0.0134642  MAXIMUM :   0.0018000  CONVERGED : NO
 


 HESSIAN EIGENVALUES


                1           2           3           4           5           6
             0.01504     0.07330     0.20377     0.31937     0.67323     0.99999
 


                7           8           9          10          11          12
             1.00000     1.00000     1.00000     1.00000     1.00000     1.00000
 


               13          14          15          16          17          18
             1.00000     1.00000     1.00000     1.00000     1.00000     1.00000
 


               19          20          21          22          23          24
             1.00000     1.00000     1.00000     1.00001     1.00001     1.00001
 


               25          26          27          28          29          30
             1.00002     1.00007     1.00021     1.00023     1.00058     1.00160
 


               31          32          33          34          35
             1.00922     1.06660     1.11087     1.44848     1.68731
 


 LAMBDA FOR LMQA STEP: 0.00

  |TANGENTIAL STEP| =   0.030408  |PARALLEL STEP| =   0.000058


 STEP IN NORMAL COORDINATES

              1          2          3          4          5          6
          -0.001714  -0.000846  -0.003175  -0.003171  -0.004932   0.002999

              7          8          9         10         11         12
          -0.005068  -0.002591  -0.012422  -0.001709   0.003141  -0.006433

             13         14         15         16         17         18
           0.001178   0.003130   0.001046  -0.001101   0.001534  -0.001860

             19         20         21         22         23         24
           0.005136   0.002059   0.006041  -0.014246  -0.006863   0.000421

             25         26         27         28         29         30
          -0.001617  -0.005308   0.002312  -0.003598   0.004390  -0.000465

             31         32         33         34         35         36
          -0.008505  -0.009279   0.005902   0.004085  -0.002865  -0.001820

 DISPLACEMENT STEP IN ANGSTROM

  NO.  ATOM        X             Y             Z

    1  C       -0.000836     -0.000404     -0.001398
    2  C       -0.001382     -0.002144      0.001723
    3  O       -0.001913     -0.000372     -0.002661
    4  C        0.000661      0.002852      0.001286
    5  C        0.002307      0.002613      0.000521
    6  C        0.000306     -0.001136     -0.001531
    7  H        0.002616     -0.000971      0.003469
    8  H       -0.006624     -0.002638      0.000057
    9  H        0.000734     -0.003569     -0.001140
   10  H       -0.000580      0.000445      0.002669
   11  H       -0.001892     -0.003615      0.002663
   12  H        0.000175      0.005000     -0.003201
   13  H        0.003966      0.001378      0.002327
   14  H        0.005575     -0.000695      0.001689


 ACTIVE CARTESIAN DISPLACEMENT STEP

              1          2          3          4          5          6
          -0.001714  -0.000846  -0.003175  -0.003171  -0.004932   0.002999

              7          8          9         10         11         12
          -0.005068  -0.002591  -0.012422  -0.001709   0.003141  -0.006433

             13         14         15         16         17         18
           0.001178   0.003130   0.001046  -0.001101   0.001534  -0.001860

             19         20         21         22         23         24
           0.005136   0.002059   0.006041  -0.014246  -0.006863   0.000421

             25         26         27         28         29         30
          -0.001617  -0.005308   0.002312  -0.003598   0.004390  -0.000465

             31         32         33         34         35         36
          -0.008505  -0.009279   0.005902   0.004085  -0.002865  -0.001820
 
 PREDICTED ENERGY CHANGE: -0.000034586
 
 INTERPOLATION DISTANCE: 8.0196920167


 COORDINATES OF OPTIMIZATION STEP 17 IN ANGSTROM

  NO.  ATOM        X              Y              Z        Z-ATOM   MASS   TYPE

    1  C        -1.984364      -0.353899      -0.249739       6    12.011  QM
    2  C        -0.847408       0.621240      -0.039490       6    12.011  QM
    3  O        -1.881569      -1.567772      -0.101543       8    15.999  QM
    4  C         0.477362      -0.071911       0.327186       6    12.011  QM
    5  C         1.658475       0.866213       0.312307       6    12.011  QM
    6  C         2.843406       0.634384      -0.287483       6    12.011  QM
    7  H        -0.755957       1.235858      -0.961531       1     1.008  QM
    8  H        -1.161064       1.342888       0.745934       1     1.008  QM
    9  H         3.656062       1.365730      -0.239905       1     1.008  QM
   10  H        -2.956958       0.103988      -0.574755       1     1.008  QM
   11  H         3.039224      -0.295493      -0.833888       1     1.008  QM
   12  H         1.529417       1.815126       0.855253       1     1.008  QM
   13  H         0.643210      -0.925304      -0.358351       1     1.008  QM
   14  H         0.356192      -0.507770       1.342480       1     1.008  QM


 
 NEW SCF-ENERGY CALCULATED IN 18 CYCLES
 

 TOTAL ENERGY    =       -270.201915983

 ENERGY CHANGE =         -0.000050723
 ENERGY RATIO  =          1.466580683
 TRUST RADIUS  =          0.200000000
 
 BFGS DELTA*GAMMA: 0.363E-04
 
 BFGS DELTA*DE2*DELTA: 0.694E-04
 
 *** ENTERING OPTIMIZATION CYCLE: 18 ***
 

 PROJECTED CARTESIAN GRADIENTS IN A.U.

  NO.  ATOM        X             Y             Z

    1  C       -0.001171      0.000014     -0.000014
    2  C       -0.002070     -0.000821      0.000358
    3  O        0.002015      0.001143      0.000135
    4  C       -0.000619      0.000208     -0.000372
    5  C        0.000957     -0.000685     -0.000834
    6  C        0.000867      0.000251      0.000317
    7  H       -0.000015      0.001269     -0.000565
    8  H        0.000236      0.000438      0.001018
    9  H       -0.000812     -0.000659      0.000037
   10  H        0.000892     -0.000459     -0.000384
   11  H        0.000189      0.000753      0.001131
   12  H        0.000328     -0.000677     -0.000659
   13  H       -0.000595     -0.001568     -0.001588
   14  H       -0.001224     -0.000084      0.002352


 ACTIVE CARTESIAN GRADIENTS

              1          2          3          4          5          6
          -0.001270   0.000059   0.000024  -0.002491  -0.000985   0.000575

              7          8          9         10         11         12
           0.001833   0.000345   0.000498  -0.000855   0.000299  -0.000053

             13         14         15         16         17         18
           0.000541  -0.000561  -0.000942   0.000791   0.000656  -0.000484

             19         20         21         22         23         24
          -0.000039   0.001484  -0.000580   0.000433   0.000779   0.001156

             25         26         27         28         29         30
          -0.000699  -0.000200  -0.000443   0.000949   0.000244   0.000113

             31         32         33         34         35         36
           0.000341   0.001961   0.000444   0.000437  -0.000100   0.002989


 FULL LOCAL GRADIENT

              1          2          3          4          5          6
          -0.001934  -0.000918   0.000124   0.001835   0.001746  -0.000015

              7          8          9         10         11         12
          -0.000348   0.000720  -0.001383   0.001002  -0.000294  -0.000303

             13         14         15         16         17         18
          -0.000393   0.000245   0.000731  -0.000319  -0.000615   0.000418

             19         20         21         22         23         24
          -0.001140  -0.000948   0.001256  -0.000396  -0.000626  -0.000688

             25         26         27         28         29         30
           0.000578   0.000140   0.000309  -0.000743   0.000047   0.000085

             31         32         33         34         35         36
          -0.000425  -0.001593  -0.000446  -0.000831  -0.000272  -0.003237


 TANGENTIAL LOCAL GRADIENTS IN A.U.

              1          2          3          4          5          6
          -0.000918   0.000124   0.001835   0.001746  -0.000015  -0.000348

              7          8          9         10         11         12
           0.000720  -0.001383   0.001002  -0.000294  -0.000303  -0.000393

             13         14         15         16         17         18
           0.000245   0.000731  -0.000319  -0.000615   0.000418  -0.001140

             19         20         21         22         23         24
          -0.000948   0.001256  -0.000396  -0.000626  -0.000688   0.000578

             25         26         27         28         29         30
           0.000140   0.000309  -0.000743   0.000047   0.000085  -0.000425

             31         32         33         34         35
          -0.001593  -0.000446  -0.000831  -0.000272  -0.003237

 COSANG =         0.840459814
 
 RMSQ FORCE :   0.0009618  MAXIMUM :   0.0003000  CONVERGED : NO
 MAX FORCE  :   0.0032371  MAXIMUM :   0.0004500  CONVERGED : NO
 RMSQ FORCE6:   0.0002149  MAXIMUM6:   0.0003000  CONVERGED :YES
 MAX FORCE6 :   0.0004606  MAXIMUM6:   0.0004500  CONVERGED : NO
 RMSQ DR    :   0.0050680  MAXIMUM :   0.0012000  CONVERGED : NO
 MAX DR     :   0.0142463  MAXIMUM :   0.0018000  CONVERGED : NO
 


 HESSIAN EIGENVALUES


                1           2           3           4           5           6
             0.01381     0.06171     0.17846     0.25881     0.62924     0.99998
 


                7           8           9          10          11          12
             1.00000     1.00000     1.00000     1.00000     1.00000     1.00000
 


               13          14          15          16          17          18
             1.00000     1.00000     1.00000     1.00000     1.00000     1.00000
 


               19          20          21          22          23          24
             1.00000     1.00000     1.00001     1.00001     1.00001     1.00002
 


               25          26          27          28          29          30
             1.00002     1.00008     1.00016     1.00044     1.00082     1.00218
 


               31          32          33          34          35
             1.01506     1.06678     1.12890     1.44530     1.68406
 


 LAMBDA FOR LMQA STEP: 0.00

  |TANGENTIAL STEP| =   0.035317  |PARALLEL STEP| =   0.000078


 STEP IN NORMAL COORDINATES

              1          2          3          4          5          6
          -0.000329  -0.000873  -0.003608  -0.000817  -0.004569   0.003211

              7          8          9         10         11         12
          -0.006950  -0.002200  -0.014566  -0.000657   0.003654  -0.007140

             13         14         15         16         17         18
           0.000907   0.003550   0.002202  -0.001787   0.001073  -0.001442

             19         20         21         22         23         24
           0.003983   0.001101   0.007652  -0.016337  -0.007686  -0.000932

             25         26         27         28         29         30
          -0.001253  -0.005749   0.002763  -0.004920   0.005521  -0.000615

             31         32         33         34         35         36
          -0.010231  -0.012391   0.005329   0.003542  -0.003548  -0.005933

 DISPLACEMENT STEP IN ANGSTROM

  NO.  ATOM        X             Y             Z

    1  C       -0.000160     -0.000395     -0.001568
    2  C       -0.000364     -0.002001      0.001911
    3  O       -0.003020     -0.000676     -0.003069
    4  C        0.001186      0.003067      0.001626
    5  C        0.001870      0.002950      0.000951
    6  C       -0.000262     -0.001329     -0.001835
    7  H        0.001940     -0.001794      0.004178
    8  H       -0.007544     -0.002908     -0.000765
    9  H        0.001165     -0.003654     -0.001389
   10  H       -0.001006      0.000604      0.003070
   11  H       -0.002214     -0.004422      0.002390
   12  H       -0.000349      0.005596     -0.003365
   13  H        0.005348      0.002215      0.003993
   14  H        0.006857     -0.000855      0.000369


 ACTIVE CARTESIAN DISPLACEMENT STEP

              1          2          3          4          5          6
          -0.000329  -0.000873  -0.003608  -0.000817  -0.004569   0.003211

              7          8          9         10         11         12
          -0.006950  -0.002200  -0.014566  -0.000657   0.003654  -0.007140

             13         14         15         16         17         18
           0.000907   0.003550   0.002202  -0.001787   0.001073  -0.001442

             19         20         21         22         23         24
           0.003983   0.001101   0.007652  -0.016337  -0.007686  -0.000932

             25         26         27         28         29         30
          -0.001253  -0.005749   0.002763  -0.004920   0.005521  -0.000615

             31         32         33         34         35         36
          -0.010231  -0.012391   0.005329   0.003542  -0.003548  -0.005933
 
 PREDICTED ENERGY CHANGE: -0.000037209
 
 INTERPOLATION DISTANCE: 8.0196920167


 COORDINATES OF OPTIMIZATION STEP 18 IN ANGSTROM

  NO.  ATOM        X              Y              Z        Z-ATOM   MASS   TYPE

    1  C        -1.984525      -0.354294      -0.251307       6    12.011  QM
    2  C        -0.847772       0.619240      -0.037579       6    12.011  QM
    3  O        -1.884589      -1.568447      -0.104612       8    15.999  QM
    4  C         0.478548      -0.068844       0.328812       6    12.011  QM
    5  C         1.660344       0.869163       0.313258       6    12.011  QM
    6  C         2.843145       0.633055      -0.289318       6    12.011  QM
    7  H        -0.754017       1.234064      -0.957353       1     1.008  QM
    8  H        -1.168607       1.339980       0.745169       1     1.008  QM
    9  H         3.657227       1.362076      -0.241294       1     1.008  QM
   10  H        -2.957964       0.104592      -0.571685       1     1.008  QM
   11  H         3.037010      -0.299915      -0.831498       1     1.008  QM
   12  H         1.529068       1.820722       0.851888       1     1.008  QM
   13  H         0.648558      -0.923089      -0.354358       1     1.008  QM
   14  H         0.363049      -0.508624       1.342849       1     1.008  QM


 
 NEW SCF-ENERGY CALCULATED IN 14 CYCLES
 

 TOTAL ENERGY    =       -270.201969734

 ENERGY CHANGE =         -0.000053752
 ENERGY RATIO  =          1.444593665
 TRUST RADIUS  =          0.200000000
 
 BFGS DELTA*GAMMA: 0.413E-04
 
 BFGS DELTA*DE2*DELTA: 0.748E-04
 
 *** ENTERING OPTIMIZATION CYCLE: 19 ***
 

 PROJECTED CARTESIAN GRADIENTS IN A.U.

  NO.  ATOM        X             Y             Z

    1  C       -0.000921      0.000107     -0.000333
    2  C       -0.002040     -0.001076      0.000375
    3  O        0.001795      0.001167      0.000296
    4  C       -0.001231      0.000944     -0.000836
    5  C        0.001646     -0.000716     -0.000119
    6  C        0.000889      0.000161     -0.000208
    7  H        0.000044      0.000642      0.000318
    8  H       -0.000135      0.000200      0.000632
    9  H       -0.001178     -0.000786      0.000309
   10  H        0.000834     -0.000823     -0.000139
   11  H        0.000270      0.000585      0.001149
   12  H       -0.000127     -0.000410     -0.000528
   13  H       -0.000307     -0.001625     -0.001102
   14  H       -0.000835     -0.000428      0.002053


 ACTIVE CARTESIAN GRADIENTS

              1          2          3          4          5          6
          -0.000999   0.000160  -0.000371  -0.002404  -0.001250   0.000408

              7          8          9         10         11         12
           0.001665   0.000347   0.000512  -0.001620   0.001346  -0.000796

             13         14         15         16         17         18
           0.001114  -0.000275  -0.000337   0.000980   0.000598  -0.001021

             19         20         21         22         23         24
           0.000163   0.001189   0.000223   0.000213   0.000817   0.000719

             25         26         27         28         29         30
          -0.000974  -0.000449  -0.000237   0.000858   0.000538   0.000173

             31         32         33         34         35         36
           0.000285   0.001423   0.000454   0.000531  -0.000023   0.002397


 FULL LOCAL GRADIENT

              1          2          3          4          5          6
          -0.001881  -0.000805   0.000466   0.001503   0.002010   0.000105

              7          8          9         10         11         12
          -0.000321   0.000620  -0.001308   0.001749  -0.001343   0.000476

             13         14         15         16         17         18
          -0.000970  -0.000033   0.000138  -0.000537  -0.000559   0.000958

             19         20         21         22         23         24
          -0.001260  -0.000717   0.000412  -0.000172  -0.000658  -0.000253

             25         26         27         28         29         30
           0.000857   0.000392   0.000106  -0.000656  -0.000254   0.000023

             31         32         33         34         35         36
          -0.000365  -0.001061  -0.000458  -0.000908  -0.000329  -0.002633


 TANGENTIAL LOCAL GRADIENTS IN A.U.

              1          2          3          4          5          6
          -0.000805   0.000466   0.001503   0.002010   0.000105  -0.000321

              7          8          9         10         11         12
           0.000620  -0.001308   0.001749  -0.001343   0.000476  -0.000970

             13         14         15         16         17         18
          -0.000033   0.000138  -0.000537  -0.000559   0.000958  -0.001260

             19         20         21         22         23         24
          -0.000717   0.000412  -0.000172  -0.000658  -0.000253   0.000857

             25         26         27         28         29         30
           0.000392   0.000106  -0.000656  -0.000254   0.000023  -0.000365

             31         32         33         34         35
          -0.001061  -0.000458  -0.000908  -0.000329  -0.002633

 COSANG =         0.910100440
 
 RMSQ FORCE :   0.0009330  MAXIMUM :   0.0003000  CONVERGED : NO
 MAX FORCE  :   0.0026327  MAXIMUM :   0.0004500  CONVERGED : NO
 RMSQ FORCE6:   0.0001976  MAXIMUM6:   0.0003000  CONVERGED :YES
 MAX FORCE6 :   0.0005231  MAXIMUM6:   0.0004500  CONVERGED : NO
 RMSQ DR    :   0.0058861  MAXIMUM :   0.0012000  CONVERGED : NO
 MAX DR     :   0.0163369  MAXIMUM :   0.0018000  CONVERGED : NO
 


 HESSIAN EIGENVALUES


                1           2           3           4           5           6
             0.01295     0.05294     0.16054     0.24594     0.59290     0.99983
 


                7           8           9          10          11          12
             1.00000     1.00000     1.00000     1.00000     1.00000     1.00000
 


               13          14          15          16          17          18
             1.00000     1.00000     1.00000     1.00000     1.00000     1.00000
 


               19          20          21          22          23          24
             1.00000     1.00000     1.00001     1.00001     1.00001     1.00002
 


               25          26          27          28          29          30
             1.00003     1.00007     1.00016     1.00059     1.00112     1.00370
 


               31          32          33          34          35
             1.02667     1.05865     1.13394     1.22361     1.67567
 


 LAMBDA FOR LMQA STEP: 0.00

  |TANGENTIAL STEP| =   0.031714  |PARALLEL STEP| =   0.000063


 STEP IN NORMAL COORDINATES

              1          2          3          4          5          6
           0.000855  -0.000778  -0.002590   0.001899  -0.002796   0.002921

              7          8          9         10         11         12
          -0.006967  -0.001348  -0.013221   0.001358   0.001997  -0.005288

             13         14         15         16         17         18
          -0.000192   0.002782   0.002081  -0.002322   0.000427  -0.000003

             19         20         21         22         23         24
           0.001505   0.000223   0.006391  -0.014389  -0.006657  -0.001584

             25         26         27         28         29         30
          -0.000217  -0.004485   0.002265  -0.005129   0.005185  -0.000819

             31         32         33         34         35         36
          -0.009581  -0.011975   0.003374   0.002061  -0.003546  -0.007843

 DISPLACEMENT STEP IN ANGSTROM

  NO.  ATOM        X             Y             Z

    1  C        0.000417     -0.000335     -0.001110
    2  C        0.000848     -0.001225      0.001637
    3  O       -0.003289     -0.000868     -0.002864
    4  C        0.001728      0.002076      0.001841
    5  C        0.000564      0.002625      0.000682
    6  C       -0.000827     -0.001143     -0.001338
    7  H        0.000699     -0.001793      0.003279
    8  H       -0.006480     -0.002293     -0.001177
    9  H        0.001588     -0.002774     -0.001492
   10  H       -0.001223      0.000917      0.002547
   11  H       -0.002088     -0.004069      0.001520
   12  H       -0.000516      0.004681     -0.002799
   13  H        0.005400      0.002532      0.004411
   14  H        0.006298     -0.000639     -0.000786


 ACTIVE CARTESIAN DISPLACEMENT STEP

              1          2          3          4          5          6
           0.000855  -0.000778  -0.002590   0.001899  -0.002796   0.002921

              7          8          9         10         11         12
          -0.006967  -0.001348  -0.013221   0.001358   0.001997  -0.005288

             13         14         15         16         17         18
          -0.000192   0.002782   0.002081  -0.002322   0.000427  -0.000003

             19         20         21         22         23         24
           0.001505   0.000223   0.006391  -0.014389  -0.006657  -0.001584

             25         26         27         28         29         30
          -0.000217  -0.004485   0.002265  -0.005129   0.005185  -0.000819

             31         32         33         34         35         36
          -0.009581  -0.011975   0.003374   0.002061  -0.003546  -0.007843
 
 PREDICTED ENERGY CHANGE: -0.000030622
 
 INTERPOLATION DISTANCE: 8.0196920167


 COORDINATES OF OPTIMIZATION STEP 19 IN ANGSTROM

  NO.  ATOM        X              Y              Z        Z-ATOM   MASS   TYPE

    1  C        -1.984108      -0.354629      -0.252417       6    12.011  QM
    2  C        -0.846923       0.618014      -0.035942       6    12.011  QM
    3  O        -1.887878      -1.569316      -0.107476       8    15.999  QM
    4  C         0.480276      -0.066768       0.330653       6    12.011  QM
    5  C         1.660908       0.871788       0.313939       6    12.011  QM
    6  C         2.842318       0.631912      -0.290656       6    12.011  QM
    7  H        -0.753318       1.232270      -0.954074       1     1.008  QM
    8  H        -1.175088       1.337687       0.743992       1     1.008  QM
    9  H         3.658814       1.359302      -0.242785       1     1.008  QM
   10  H        -2.959188       0.105509      -0.569138       1     1.008  QM
   11  H         3.034922      -0.303984      -0.829978       1     1.008  QM
   12  H         1.528551       1.825403       0.849090       1     1.008  QM
   13  H         0.653959      -0.920557      -0.349947       1     1.008  QM
   14  H         0.369347      -0.509264       1.342063       1     1.008  QM


 
 NEW SCF-ENERGY CALCULATED IN 18 CYCLES
 

 TOTAL ENERGY    =       -270.202011154

 ENERGY CHANGE =         -0.000041420
 ENERGY RATIO  =          1.352597586
 TRUST RADIUS  =          0.200000000
 
 BFGS DELTA*GAMMA: 0.398E-04
 
 BFGS DELTA*DE2*DELTA: 0.615E-04
 
 *** ENTERING OPTIMIZATION CYCLE: 20 ***
 

 PROJECTED CARTESIAN GRADIENTS IN A.U.

  NO.  ATOM        X             Y             Z

    1  C       -0.000279      0.000353     -0.000516
    2  C       -0.001402     -0.000446      0.000250
    3  O        0.001486      0.000799      0.000393
    4  C       -0.001258      0.000681     -0.000778
    5  C        0.001311     -0.000648      0.000380
    6  C        0.000430     -0.000005     -0.000600
    7  H       -0.000121      0.000028      0.001195
    8  H       -0.000520     -0.000037      0.000169
    9  H       -0.000900     -0.000430      0.000498
   10  H        0.000258     -0.000947     -0.000106
   11  H        0.000444      0.000108      0.000865
   12  H       -0.000414     -0.000224     -0.000487
   13  H       -0.000141     -0.001091     -0.000229
   14  H       -0.000389     -0.000364      0.000894


 ACTIVE CARTESIAN GRADIENTS

              1          2          3          4          5          6
          -0.000303   0.000428  -0.000611  -0.001571  -0.000442   0.000121

              7          8          9         10         11         12
           0.001488   0.000524   0.000346  -0.001484   0.001347  -0.000939

             13         14         15         16         17         18
           0.001099  -0.000079   0.000217   0.000815   0.000308  -0.001176

             19         20         21         22         23         24
           0.000101   0.000656   0.001158  -0.000112   0.000562   0.000392

             25         26         27         28         29         30
          -0.000663  -0.000244   0.000134   0.000257   0.000429   0.000299

             31         32         33         34         35         36
           0.000329   0.000657   0.000333   0.000255   0.000022   0.000909


 FULL LOCAL GRADIENT

              1          2          3          4          5          6
          -0.001873  -0.000518   0.000591   0.000500   0.001084   0.000351

              7          8          9         10         11         12
          -0.000297   0.000358  -0.001101   0.001610  -0.001345   0.000622

             13         14         15         16         17         18
          -0.000954  -0.000228  -0.000408  -0.000399  -0.000273   0.001118

             19         20         21         22         23         24
          -0.001131  -0.000228  -0.000543   0.000160  -0.000392   0.000087

             25         26         27         28         29         30
           0.000546   0.000188  -0.000264  -0.000060  -0.000162  -0.000113

             31         32         33         34         35         36
          -0.000403  -0.000318  -0.000337  -0.000600  -0.000344  -0.001132


 TANGENTIAL LOCAL GRADIENTS IN A.U.

              1          2          3          4          5          6
          -0.000518   0.000591   0.000500   0.001084   0.000351  -0.000297

              7          8          9         10         11         12
           0.000358  -0.001101   0.001610  -0.001345   0.000622  -0.000954

             13         14         15         16         17         18
          -0.000228  -0.000408  -0.000399  -0.000273   0.001118  -0.001131

             19         20         21         22         23         24
          -0.000228  -0.000543   0.000160  -0.000392   0.000087   0.000546

             25         26         27         28         29         30
           0.000188  -0.000264  -0.000060  -0.000162  -0.000113  -0.000403

             31         32         33         34         35
          -0.000318  -0.000337  -0.000600  -0.000344  -0.001132

 COSANG =         0.881742229
 
 RMSQ FORCE :   0.0006632  MAXIMUM :   0.0003000  CONVERGED : NO
 MAX FORCE  :   0.0016101  MAXIMUM :   0.0004500  CONVERGED : NO
 RMSQ FORCE6:   0.0003329  MAXIMUM6:   0.0003000  CONVERGED : NO
 MAX FORCE6 :   0.0012644  MAXIMUM6:   0.0004500  CONVERGED : NO
 RMSQ DR    :   0.0052856  MAXIMUM :   0.0012000  CONVERGED : NO
 MAX DR     :   0.0143894  MAXIMUM :   0.0018000  CONVERGED : NO
 


 HESSIAN EIGENVALUES


                1           2           3           4           5           6
             0.01303     0.04996     0.15585     0.24403     0.53185     0.86034
 


                7           8           9          10          11          12
             0.99999     1.00000     1.00000     1.00000     1.00000     1.00000
 


               13          14          15          16          17          18
             1.00000     1.00000     1.00000     1.00000     1.00000     1.00000
 


               19          20          21          22          23          24
             1.00000     1.00000     1.00001     1.00001     1.00001     1.00002
 


               25          26          27          28          29          30
             1.00003     1.00005     1.00025     1.00042     1.00072     1.00153
 


               31          32          33          34          35
             1.00749     1.05117     1.07615     1.21447     1.67845
 


 LAMBDA FOR LMQA STEP: 0.00

  |TANGENTIAL STEP| =   0.014814  |PARALLEL STEP| =   0.000014


 STEP IN NORMAL COORDINATES

              1          2          3          4          5          6
           0.000955  -0.000519  -0.000235   0.002657  -0.000535   0.001454

              7          8          9         10         11         12
          -0.003908  -0.000244  -0.005966   0.002372  -0.000450  -0.001239

             13         14         15         16         17         18
          -0.001074   0.000852   0.000618  -0.001591  -0.000173   0.001393

             19         20         21         22         23         24
          -0.001319  -0.000329   0.001598  -0.005829  -0.002576  -0.001242

             25         26         27         28         29         30
           0.000489  -0.001593   0.000439  -0.002415   0.002698  -0.000769

             31         32         33         34         35         36
          -0.004792  -0.005567   0.000246   0.000026  -0.001997  -0.004740

 DISPLACEMENT STEP IN ANGSTROM

  NO.  ATOM        X             Y             Z

    1  C        0.000466     -0.000218     -0.000086
    2  C        0.001209     -0.000220      0.000645
    3  O       -0.001981     -0.000572     -0.001451
    4  C        0.001455      0.000352      0.001165
    5  C       -0.000655      0.001215     -0.000031
    6  C       -0.000705     -0.000426     -0.000138
    7  H       -0.000642     -0.000766      0.000632
    8  H       -0.002397     -0.000627     -0.000817
    9  H        0.001103     -0.000914     -0.001010
   10  H       -0.000565      0.000869      0.000948
   11  H       -0.001152     -0.001657      0.000187
   12  H       -0.000313      0.001689     -0.001022
   13  H        0.002958      0.001458      0.002407
   14  H        0.002791     -0.000202     -0.000917


 ACTIVE CARTESIAN DISPLACEMENT STEP

              1          2          3          4          5          6
           0.000955  -0.000519  -0.000235   0.002657  -0.000535   0.001454

              7          8          9         10         11         12
          -0.003908  -0.000244  -0.005966   0.002372  -0.000450  -0.001239

             13         14         15         16         17         18
          -0.001074   0.000852   0.000618  -0.001591  -0.000173   0.001393

             19         20         21         22         23         24
          -0.001319  -0.000329   0.001598  -0.005829  -0.002576  -0.001242

             25         26         27         28         29         30
           0.000489  -0.001593   0.000439  -0.002415   0.002698  -0.000769

             31         32         33         34         35         36
          -0.004792  -0.005567   0.000246   0.000026  -0.001997  -0.004740
 
 PREDICTED ENERGY CHANGE: -0.000014010
 
 INTERPOLATION DISTANCE: 8.0196920167


 COORDINATES OF OPTIMIZATION STEP 20 IN ANGSTROM

  NO.  ATOM        X              Y              Z        Z-ATOM   MASS   TYPE

    1  C        -1.983642      -0.354846      -0.252502       6    12.011  QM
    2  C        -0.845714       0.617795      -0.035298       6    12.011  QM
    3  O        -1.889859      -1.569888      -0.108926       8    15.999  QM
    4  C         0.481731      -0.066415       0.331819       6    12.011  QM
    5  C         1.660253       0.873002       0.313908       6    12.011  QM
    6  C         2.841613       0.631486      -0.290794       6    12.011  QM
    7  H        -0.753960       1.231504      -0.953441       1     1.008  QM
    8  H        -1.177485       1.337060       0.743176       1     1.008  QM
    9  H         3.659917       1.358387      -0.243795       1     1.008  QM
   10  H        -2.959753       0.106378      -0.568189       1     1.008  QM
   11  H         3.033770      -0.305641      -0.829791       1     1.008  QM
   12  H         1.528239       1.827092       0.848067       1     1.008  QM
   13  H         0.656916      -0.919100      -0.347540       1     1.008  QM
   14  H         0.372138      -0.509466       1.341146       1     1.008  QM


 
 NEW SCF-ENERGY CALCULATED IN 16 CYCLES
 

 TOTAL ENERGY    =       -270.202029832

 ENERGY CHANGE =         -0.000018678
 ENERGY RATIO  =          1.333178587
 TRUST RADIUS  =          0.200000000
 
 BFGS DELTA*GAMMA: 0.187E-04
 
 BFGS DELTA*DE2*DELTA: 0.281E-04
 
 *** ENTERING OPTIMIZATION CYCLE: 21 ***
 

 PROJECTED CARTESIAN GRADIENTS IN A.U.

  NO.  ATOM        X             Y             Z

    1  C        0.000240      0.000320     -0.000465
    2  C       -0.000686      0.000277      0.000171
    3  O        0.001192      0.000655      0.000360
    4  C       -0.000666     -0.000095     -0.000404
    5  C        0.000311     -0.000572      0.000426
    6  C       -0.000013     -0.000060     -0.000646
    7  H       -0.000357     -0.000102      0.001356
    8  H       -0.000760     -0.000090     -0.000080
    9  H       -0.000376     -0.000033      0.000484
   10  H       -0.000302     -0.000872     -0.000245
   11  H        0.000583     -0.000290      0.000542
   12  H       -0.000411     -0.000220     -0.000556
   13  H       -0.000143     -0.000467      0.000415
   14  H       -0.000172     -0.000085     -0.000183


 ACTIVE CARTESIAN GRADIENTS

              1          2          3          4          5          6
           0.000260   0.000370  -0.000567  -0.000692   0.000386   0.000011

              7          8          9         10         11         12
           0.001355   0.000912   0.000168  -0.000607   0.000630  -0.000538

             13         14         15         16         17         18
           0.000552  -0.000114   0.000436   0.000564   0.000089  -0.000933

             19         20         21         22         23         24
          -0.000120   0.000407   0.001476  -0.000389   0.000311   0.000341

             25         26         27         28         29         30
          -0.000169   0.000089   0.000378  -0.000317   0.000107   0.000399

             31         32         33         34         35         36
           0.000413   0.000204   0.000187  -0.000107  -0.000008  -0.000339


 FULL LOCAL GRADIENT

              1          2          3          4          5          6
          -0.001896  -0.000088   0.000489  -0.000191   0.000049   0.000371

              7          8          9         10         11         12
          -0.000358  -0.000103  -0.000918   0.000739  -0.000628   0.000208

             13         14         15         16         17         18
          -0.000407  -0.000189  -0.000624  -0.000166  -0.000056   0.000878

             19         20         21         22         23         24
          -0.000882   0.000020  -0.000855   0.000440  -0.000135   0.000148

             25         26         27         28         29         30
           0.000051  -0.000144  -0.000507   0.000508   0.000146  -0.000223

             31         32         33         34         35         36
          -0.000482   0.000111  -0.000191  -0.000211  -0.000293   0.000123


 TANGENTIAL LOCAL GRADIENTS IN A.U.

              1          2          3          4          5          6
          -0.000088   0.000489  -0.000191   0.000049   0.000371  -0.000358

              7          8          9         10         11         12
          -0.000103  -0.000918   0.000739  -0.000628   0.000208  -0.000407

             13         14         15         16         17         18
          -0.000189  -0.000624  -0.000166  -0.000056   0.000878  -0.000882

             19         20         21         22         23         24
           0.000020  -0.000855   0.000440  -0.000135   0.000148   0.000051

             25         26         27         28         29         30
          -0.000144  -0.000507   0.000508   0.000146  -0.000223  -0.000482

             31         32         33         34         35
           0.000111  -0.000191  -0.000211  -0.000293   0.000123

 COSANG =         0.738965925
 
 RMSQ FORCE :   0.0004329  MAXIMUM :   0.0003000  CONVERGED : NO
 MAX FORCE  :   0.0009184  MAXIMUM :   0.0004500  CONVERGED : NO
 RMSQ FORCE6:   0.0004561  MAXIMUM6:   0.0003000  CONVERGED : NO
 MAX FORCE6 :   0.0016994  MAXIMUM6:   0.0004500  CONVERGED : NO
 RMSQ DR    :   0.0024689  MAXIMUM :   0.0012000  CONVERGED : NO
 MAX DR     :   0.0059658  MAXIMUM :   0.0018000  CONVERGED : NO
 


 HESSIAN EIGENVALUES


                1           2           3           4           5           6
             0.01296     0.05058     0.15320     0.24395     0.39866     0.68200
 


                7           8           9          10          11          12
             0.99998     1.00000     1.00000     1.00000     1.00000     1.00000
 


               13          14          15          16          17          18
             1.00000     1.00000     1.00000     1.00000     1.00000     1.00000
 


               19          20          21          22          23          24
             1.00000     1.00000     1.00001     1.00001     1.00002     1.00002
 


               25          26          27          28          29          30
             1.00004     1.00007     1.00023     1.00034     1.00095     1.00210
 


               31          32          33          34          35
             1.01451     1.06737     1.10404     1.30825     1.67817
 


 LAMBDA FOR LMQA STEP: 0.00

  |TANGENTIAL STEP| =   0.007744  |PARALLEL STEP| =   0.000004


 STEP IN NORMAL COORDINATES

              1          2          3          4          5          6
           0.000350  -0.000578   0.000736   0.001600  -0.000132   0.001042

              7          8          9         10         11         12
          -0.002432  -0.001019  -0.003498   0.001891  -0.001276  -0.000194

             13         14         15         16         17         18
          -0.001140   0.000196  -0.000642  -0.000973  -0.000168   0.001846

             19         20         21         22         23         24
          -0.001501   0.000056  -0.000454  -0.001733  -0.001481   0.000019

             25         26         27         28         29         30
           0.000440  -0.000696  -0.000454  -0.000414   0.001050  -0.000627

             31         32         33         34         35         36
          -0.002419  -0.002147   0.000035  -0.000185  -0.001149  -0.001651

 DISPLACEMENT STEP IN ANGSTROM

  NO.  ATOM        X             Y             Z

    1  C        0.000171     -0.000253      0.000329
    2  C        0.000756     -0.000013      0.000302
    3  O       -0.001202     -0.000598     -0.001054
    4  C        0.001013      0.000040      0.000824
    5  C       -0.000605      0.000802     -0.000523
    6  C       -0.000307     -0.000277      0.000443
    7  H       -0.000681     -0.000020     -0.000339
    8  H       -0.000420     -0.000141     -0.000043
    9  H        0.000698     -0.000441     -0.000960
   10  H        0.000055      0.000768      0.000427
   11  H       -0.000806     -0.000630      0.000061
   12  H        0.000046      0.000732     -0.000560
   13  H        0.001238      0.000859      0.001012
   14  H        0.001111      0.000224     -0.000144


 ACTIVE CARTESIAN DISPLACEMENT STEP

              1          2          3          4          5          6
           0.000350  -0.000578   0.000736   0.001600  -0.000132   0.001042

              7          8          9         10         11         12
          -0.002432  -0.001019  -0.003498   0.001891  -0.001276  -0.000194

             13         14         15         16         17         18
          -0.001140   0.000196  -0.000642  -0.000973  -0.000168   0.001846

             19         20         21         22         23         24
          -0.001501   0.000056  -0.000454  -0.001733  -0.001481   0.000019

             25         26         27         28         29         30
           0.000440  -0.000696  -0.000454  -0.000414   0.001050  -0.000627

             31         32         33         34         35         36
          -0.002419  -0.002147   0.000035  -0.000185  -0.001149  -0.001651
 
 PREDICTED ENERGY CHANGE: -0.000006480
 
 INTERPOLATION DISTANCE: 8.0196920167
 
 *** SCFTOL TIGHTEN TO 0.100E-07 ***
 
 *** CDFTOL TIGHTEN TO 0.750E-05 ***


 COORDINATES OF OPTIMIZATION STEP 21 IN ANGSTROM

  NO.  ATOM        X              Y              Z        Z-ATOM   MASS   TYPE

    1  C        -1.983471      -0.355099      -0.252174       6    12.011  QM
    2  C        -0.844958       0.617782      -0.034996       6    12.011  QM
    3  O        -1.891061      -1.570486      -0.109981       8    15.999  QM
    4  C         0.482745      -0.066376       0.332643       6    12.011  QM
    5  C         1.659648       0.873804       0.313385       6    12.011  QM
    6  C         2.841305       0.631209      -0.290351       6    12.011  QM
    7  H        -0.754641       1.231484      -0.953780       1     1.008  QM
    8  H        -1.177904       1.336919       0.743133       1     1.008  QM
    9  H         3.660615       1.357947      -0.244755       1     1.008  QM
   10  H        -2.959698       0.107146      -0.567763       1     1.008  QM
   11  H         3.032963      -0.306271      -0.829729       1     1.008  QM
   12  H         1.528285       1.827824       0.847507       1     1.008  QM
   13  H         0.658155      -0.918240      -0.346528       1     1.008  QM
   14  H         0.373249      -0.509242       1.341003       1     1.008  QM


 
 NEW SCF-ENERGY CALCULATED IN 12 CYCLES
 

 TOTAL ENERGY    =       -270.202039501

 ENERGY CHANGE =         -0.000009669
 ENERGY RATIO  =          1.492126244
 TRUST RADIUS  =          0.200000000
 
 BFGS DELTA*GAMMA: 0.662E-05
 
 BFGS DELTA*DE2*DELTA: 0.130E-04
 
 *** ENTERING OPTIMIZATION CYCLE: 22 ***
 

 PROJECTED CARTESIAN GRADIENTS IN A.U.

  NO.  ATOM        X             Y             Z

    1  C        0.000396      0.000306     -0.000366
    2  C       -0.000316      0.000663      0.000189
    3  O        0.001032      0.000518      0.000259
    4  C       -0.000118     -0.000609      0.000010
    5  C       -0.000279     -0.000479      0.000146
    6  C       -0.000329     -0.000100     -0.000473
    7  H       -0.000460      0.000071      0.001109
    8  H       -0.000839     -0.000062     -0.000130
    9  H       -0.000040      0.000186      0.000408
   10  H       -0.000519     -0.000774     -0.000360
   11  H        0.000636     -0.000458      0.000335
   12  H       -0.000342     -0.000284     -0.000606
   13  H       -0.000194     -0.000093      0.000672
   14  H       -0.000121      0.000106     -0.000753


 ACTIVE CARTESIAN GRADIENTS

              1          2          3          4          5          6
           0.000429   0.000348  -0.000453  -0.000258   0.000831   0.000082

              7          8          9         10         11         12
           0.001228   0.001062   0.000001   0.000109   0.000031  -0.000029

             13         14         15         16         17         18
           0.000249  -0.000156   0.000296   0.000320  -0.000050  -0.000621

             19         20         21         22         23         24
          -0.000253   0.000444   0.001345  -0.000522   0.000194   0.000399

             25         26         27         28         29         30
           0.000128   0.000287   0.000456  -0.000536  -0.000126   0.000445

             31         32         33         34         35         36
           0.000467   0.000047   0.000101  -0.000334  -0.000053  -0.000942


 FULL LOCAL GRADIENT

              1          2          3          4          5          6
          -0.001873   0.000045   0.000358  -0.000453  -0.000511   0.000260

              7          8          9         10         11         12
          -0.000319  -0.000301  -0.000741   0.000026  -0.000028  -0.000307

             13         14         15         16         17         18
          -0.000108  -0.000137  -0.000479   0.000062   0.000081   0.000568

             19         20         21         22         23         24
          -0.000714  -0.000017  -0.000730   0.000573  -0.000023   0.000077

             25         26         27         28         29         30
          -0.000243  -0.000340  -0.000581   0.000720   0.000364  -0.000280

             31         32         33         34         35         36
          -0.000531   0.000247  -0.000104   0.000037  -0.000232   0.000733


 TANGENTIAL LOCAL GRADIENTS IN A.U.

              1          2          3          4          5          6
           0.000045   0.000358  -0.000453  -0.000511   0.000260  -0.000319

              7          8          9         10         11         12
          -0.000301  -0.000741   0.000026  -0.000028  -0.000307  -0.000108

             13         14         15         16         17         18
          -0.000137  -0.000479   0.000062   0.000081   0.000568  -0.000714

             19         20         21         22         23         24
          -0.000017  -0.000730   0.000573  -0.000023   0.000077  -0.000243

             25         26         27         28         29         30
          -0.000340  -0.000581   0.000720   0.000364  -0.000280  -0.000531

             31         32         33         34         35
           0.000247  -0.000104   0.000037  -0.000232   0.000733

 COSANG =         0.782411375
 
 RMSQ FORCE :   0.0004021  MAXIMUM :   0.0003000  CONVERGED : NO
 MAX FORCE  :   0.0007413  MAXIMUM :   0.0004500  CONVERGED : NO
 RMSQ FORCE6:   0.0004223  MAXIMUM6:   0.0003000  CONVERGED : NO
 MAX FORCE6 :   0.0017277  MAXIMUM6:   0.0004500  CONVERGED : NO
 RMSQ DR    :   0.0012907  MAXIMUM :   0.0012000  CONVERGED : NO
 MAX DR     :   0.0034976  MAXIMUM :   0.0018000  CONVERGED : NO
 


 HESSIAN EIGENVALUES


                1           2           3           4           5           6
             0.01279     0.04869     0.13734     0.21671     0.26442     0.61813
 


                7           8           9          10          11          12
             0.99996     1.00000     1.00000     1.00000     1.00000     1.00000
 


               13          14          15          16          17          18
             1.00000     1.00000     1.00000     1.00000     1.00000     1.00000
 


               19          20          21          22          23          24
             1.00000     1.00000     1.00001     1.00001     1.00002     1.00003
 


               25          26          27          28          29          30
             1.00004     1.00016     1.00019     1.00080     1.00133     1.00246
 


               31          32          33          34          35
             1.02143     1.06549     1.15924     1.38915     1.67836
 


 LAMBDA FOR LMQA STEP: 0.00

  |TANGENTIAL STEP| =   0.010515  |PARALLEL STEP| =   0.000007


 STEP IN NORMAL COORDINATES

              1          2          3          4          5          6
           0.000097  -0.000910   0.001454   0.001456  -0.000780   0.001291

              7          8          9         10         11         12
          -0.003703  -0.002029  -0.004713   0.002105  -0.001586  -0.000646

             13         14         15         16         17         18
          -0.001560   0.000241  -0.001217  -0.001112  -0.000144   0.002889

             19         20         21         22         23         24
          -0.002632  -0.000092  -0.001445  -0.001098  -0.001818   0.000014

             25         26         27         28         29         30
           0.000175  -0.001285  -0.001336   0.000556   0.001715  -0.001120

             31         32         33         34         35         36
          -0.003546  -0.002118  -0.000103  -0.000204  -0.001658  -0.000940

 DISPLACEMENT STEP IN ANGSTROM

  NO.  ATOM        X             Y             Z

    1  C        0.000047     -0.000405      0.000640
    2  C        0.000718     -0.000274      0.000280
    3  O       -0.001731     -0.000896     -0.001529
    4  C        0.001277      0.000300      0.000963
    5  C       -0.000541      0.001160     -0.000775
    6  C       -0.000095     -0.000357      0.000822
    7  H       -0.001183     -0.000034     -0.000791
    8  H        0.000178     -0.000053      0.000103
    9  H        0.000728     -0.000755     -0.001559
   10  H        0.000618      0.001233      0.000681
   11  H       -0.001362     -0.000406      0.000164
   12  H        0.000113      0.000840     -0.000637
   13  H        0.001683      0.000967      0.001054
   14  H        0.001265      0.000313      0.000409


 ACTIVE CARTESIAN DISPLACEMENT STEP

              1          2          3          4          5          6
           0.000097  -0.000910   0.001454   0.001456  -0.000780   0.001291

              7          8          9         10         11         12
          -0.003703  -0.002029  -0.004713   0.002105  -0.001586  -0.000646

             13         14         15         16         17         18
          -0.001560   0.000241  -0.001217  -0.001112  -0.000144   0.002889

             19         20         21         22         23         24
          -0.002632  -0.000092  -0.001445  -0.001098  -0.001818   0.000014

             25         26         27         28         29         30
           0.000175  -0.001285  -0.001336   0.000556   0.001715  -0.001120

             31         32         33         34         35         36
          -0.003546  -0.002118  -0.000103  -0.000204  -0.001658  -0.000940
 
 PREDICTED ENERGY CHANGE: -0.000007531
 
 INTERPOLATION DISTANCE: 8.0196920167
 
 *** SCFTOL TIGHTEN TO 0.500E-08 ***


 COORDINATES OF OPTIMIZATION STEP 22 IN ANGSTROM

  NO.  ATOM        X              Y              Z        Z-ATOM   MASS   TYPE

    1  C        -1.983423      -0.355504      -0.251533       6    12.011  QM
    2  C        -0.844240       0.617508      -0.034716       6    12.011  QM
    3  O        -1.892792      -1.571382      -0.111510       8    15.999  QM
    4  C         0.484022      -0.066076       0.333606       6    12.011  QM
    5  C         1.659107       0.874964       0.312610       6    12.011  QM
    6  C         2.841210       0.630852      -0.289528       6    12.011  QM
    7  H        -0.755823       1.231450      -0.954571       1     1.008  QM
    8  H        -1.177727       1.336866       0.743236       1     1.008  QM
    9  H         3.661343       1.357191      -0.246313       1     1.008  QM
   10  H        -2.959080       0.108379      -0.567081       1     1.008  QM
   11  H         3.031601      -0.306677      -0.829565       1     1.008  QM
   12  H         1.528398       1.828664       0.846871       1     1.008  QM
   13  H         0.659837      -0.917273      -0.345474       1     1.008  QM
   14  H         0.374514      -0.508928       1.341411       1     1.008  QM


 
 NEW SCF-ENERGY CALCULATED IN 14 CYCLES
 

 TOTAL ENERGY    =       -270.202050694

 ENERGY CHANGE =         -0.000011192
 ENERGY RATIO  =          1.486218147
 TRUST RADIUS  =          0.200000000
 
 BFGS DELTA*GAMMA: 0.772E-05
 
 BFGS DELTA*DE2*DELTA: 0.151E-04
 
 *** ENTERING OPTIMIZATION CYCLE: 23 ***
 

 PROJECTED CARTESIAN GRADIENTS IN A.U.

  NO.  ATOM        X             Y             Z

    1  C        0.000388      0.000371     -0.000218
    2  C       -0.000055      0.000804      0.000248
    3  O        0.000849      0.000302      0.000102
    4  C        0.000548     -0.000807      0.000392
    5  C       -0.000813     -0.000355     -0.000259
    6  C       -0.000515     -0.000208     -0.000202
    7  H       -0.000558      0.000420      0.000661
    8  H       -0.000882      0.000022     -0.000080
    9  H        0.000123      0.000275      0.000304
   10  H       -0.000543     -0.000693     -0.000448
   11  H        0.000615     -0.000473      0.000180
   12  H       -0.000266     -0.000452     -0.000655
   13  H       -0.000225      0.000209      0.000832
   14  H       -0.000107      0.000163     -0.001066


 ACTIVE CARTESIAN GRADIENTS

              1          2          3          4          5          6
           0.000421   0.000424  -0.000271   0.000032   0.001022   0.000251

              7          8          9         10         11         12
           0.001003   0.001016  -0.000180   0.000913  -0.000336   0.000474

             13         14         15         16         17         18
          -0.000065  -0.000134  -0.000010   0.000164  -0.000188  -0.000286

             19         20         21         22         23         24
          -0.000383   0.000665   0.000971  -0.000618   0.000199   0.000476

             25         26         27         28         29         30
           0.000254   0.000372   0.000437  -0.000563  -0.000272   0.000412

             31         32         33         34         35         36
           0.000477   0.000044   0.000051  -0.000527  -0.000204  -0.001308


 FULL LOCAL GRADIENT

              1          2          3          4          5          6
          -0.001832  -0.000015   0.000170  -0.000589  -0.000798   0.000049

              7          8          9         10         11         12
          -0.000200  -0.000350  -0.000491  -0.000784   0.000340  -0.000790

             13         14         15         16         17         18
           0.000193  -0.000127  -0.000155   0.000182   0.000216   0.000239

             19         20         21         22         23         24
          -0.000504  -0.000249  -0.000381   0.000665  -0.000040  -0.000032

             25         26         27         28         29         30
          -0.000362  -0.000422  -0.000554   0.000734   0.000492  -0.000260

             31         32         33         34         35         36
          -0.000535   0.000226  -0.000054   0.000251  -0.000065   0.001107


 TANGENTIAL LOCAL GRADIENTS IN A.U.

              1          2          3          4          5          6
          -0.000015   0.000170  -0.000589  -0.000798   0.000049  -0.000200

              7          8          9         10         11         12
          -0.000350  -0.000491  -0.000784   0.000340  -0.000790   0.000193

             13         14         15         16         17         18
          -0.000127  -0.000155   0.000182   0.000216   0.000239  -0.000504

             19         20         21         22         23         24
          -0.000249  -0.000381   0.000665  -0.000040  -0.000032  -0.000362

             25         26         27         28         29         30
          -0.000422  -0.000554   0.000734   0.000492  -0.000260  -0.000535

             31         32         33         34         35
           0.000226  -0.000054   0.000251  -0.000065   0.001107

 COSANG =         0.836865661
 
 RMSQ FORCE :   0.0004469  MAXIMUM :   0.0003000  CONVERGED : NO
 MAX FORCE  :   0.0011066  MAXIMUM :   0.0004500  CONVERGED : NO
 RMSQ FORCE6:   0.0003318  MAXIMUM6:   0.0003000  CONVERGED : NO
 MAX FORCE6 :   0.0012075  MAXIMUM6:   0.0004500  CONVERGED : NO
 RMSQ DR    :   0.0017525  MAXIMUM :   0.0012000  CONVERGED : NO
 MAX DR     :   0.0047128  MAXIMUM :   0.0018000  CONVERGED : NO
 


 HESSIAN EIGENVALUES


                1           2           3           4           5           6
             0.01259     0.04451     0.09958     0.17984     0.25608     0.59540
 


                7           8           9          10          11          12
             0.99986     1.00000     1.00000     1.00000     1.00000     1.00000
 


               13          14          15          16          17          18
             1.00000     1.00000     1.00000     1.00000     1.00000     1.00000
 


               19          20          21          22          23          24
             1.00000     1.00001     1.00001     1.00001     1.00003     1.00003
 


               25          26          27          28          29          30
             1.00007     1.00011     1.00065     1.00079     1.00183     1.00628
 


               31          32          33          34          35
             1.03008     1.06275     1.19211     1.35174     1.68179
 


 LAMBDA FOR LMQA STEP: 0.00

  |TANGENTIAL STEP| =   0.014104  |PARALLEL STEP| =   0.000012


 STEP IN NORMAL COORDINATES

              1          2          3          4          5          6
          -0.000074  -0.001372   0.002038   0.001068  -0.001705   0.001289

              7          8          9         10         11         12
          -0.005191  -0.002954  -0.005973   0.001554  -0.001654  -0.001641

             13         14         15         16         17         18
          -0.001724   0.000209  -0.001461  -0.001288   0.000005   0.003916

             19         20         21         22         23         24
          -0.004050  -0.000798  -0.002195  -0.000157  -0.002246  -0.000384

             25         26         27         28         29         30
          -0.000218  -0.002120  -0.002403   0.001778   0.002721  -0.001634

             31         32         33         34         35         36
          -0.005070  -0.002192  -0.000407  -0.000182  -0.002120  -0.000077

 DISPLACEMENT STEP IN ANGSTROM

  NO.  ATOM        X             Y             Z

    1  C       -0.000036     -0.000614      0.000895
    2  C        0.000559     -0.000643      0.000191
    3  O       -0.002366     -0.001107     -0.001977
    4  C        0.001276      0.000625      0.000959
    5  C       -0.000180      0.001495     -0.000806
    6  C        0.000195     -0.000328      0.001128
    7  H       -0.001817     -0.000397     -0.001075
    8  H        0.000992     -0.000001      0.000098
    9  H        0.000725     -0.001150     -0.002243
   10  H        0.001344      0.001774      0.001085
   11  H       -0.002055     -0.000088      0.000304
   12  H        0.000118      0.001028     -0.000639
   13  H        0.002361      0.001002      0.001118
   14  H        0.001495      0.000395      0.001058


 ACTIVE CARTESIAN DISPLACEMENT STEP

              1          2          3          4          5          6
          -0.000074  -0.001372   0.002038   0.001068  -0.001705   0.001289

              7          8          9         10         11         12
          -0.005191  -0.002954  -0.005973   0.001554  -0.001654  -0.001641

             13         14         15         16         17         18
          -0.001724   0.000209  -0.001461  -0.001288   0.000005   0.003916

             19         20         21         22         23         24
          -0.004050  -0.000798  -0.002195  -0.000157  -0.002246  -0.000384

             25         26         27         28         29         30
          -0.000218  -0.002120  -0.002403   0.001778   0.002721  -0.001634

             31         32         33         34         35         36
          -0.005070  -0.002192  -0.000407  -0.000182  -0.002120  -0.000077
 
 PREDICTED ENERGY CHANGE: -0.000008780
 
 INTERPOLATION DISTANCE: 8.0196920167


 COORDINATES OF OPTIMIZATION STEP 23 IN ANGSTROM

  NO.  ATOM        X              Y              Z        Z-ATOM   MASS   TYPE

    1  C        -1.983459      -0.356118      -0.250638       6    12.011  QM
    2  C        -0.843681       0.616865      -0.034524       6    12.011  QM
    3  O        -1.895158      -1.572489      -0.113487       8    15.999  QM
    4  C         0.485298      -0.065451       0.334565       6    12.011  QM
    5  C         1.658928       0.876460       0.311804       6    12.011  QM
    6  C         2.841405       0.630524      -0.288400       6    12.011  QM
    7  H        -0.757640       1.231054      -0.955645       1     1.008  QM
    8  H        -1.176734       1.336865       0.743335       1     1.008  QM
    9  H         3.662068       1.356041      -0.248557       1     1.008  QM
   10  H        -2.957737       0.110152      -0.565997       1     1.008  QM
   11  H         3.029546      -0.306765      -0.829261       1     1.008  QM
   12  H         1.528516       1.829693       0.846231       1     1.008  QM
   13  H         0.662198      -0.916271      -0.344356       1     1.008  QM
   14  H         0.376009      -0.508534       1.342470       1     1.008  QM


 
 NEW SCF-ENERGY CALCULATED IN 12 CYCLES
 

 TOTAL ENERGY    =       -270.202063627

 ENERGY CHANGE =         -0.000012933
 ENERGY RATIO  =          1.473039414
 TRUST RADIUS  =          0.200000000
 
 BFGS DELTA*GAMMA: 0.908E-05
 
 BFGS DELTA*DE2*DELTA: 0.176E-04
 
 *** ENTERING OPTIMIZATION CYCLE: 24 ***
 

 PROJECTED CARTESIAN GRADIENTS IN A.U.

  NO.  ATOM        X             Y             Z

    1  C        0.000329      0.000127      0.000022
    2  C        0.000061      0.000803      0.000294
    3  O        0.000584      0.000344     -0.000084
    4  C        0.000972     -0.000815      0.000587
    5  C       -0.001090     -0.000251     -0.000707
    6  C       -0.000421     -0.000199      0.000160
    7  H       -0.000685      0.000801      0.000175
    8  H       -0.000852      0.000117      0.000010
    9  H        0.000058      0.000104      0.000116
   10  H       -0.000315     -0.000678     -0.000470
   11  H        0.000533     -0.000298      0.000116
   12  H       -0.000214     -0.000686     -0.000713
   13  H       -0.000207      0.000379      0.000888
   14  H       -0.000131      0.000042     -0.001016


 ACTIVE CARTESIAN GRADIENTS

              1          2          3          4          5          6
           0.000357   0.000138   0.000018   0.000133   0.000949   0.000425

              7          8          9         10         11         12
           0.000716   0.001037  -0.000286   0.001351  -0.000486   0.000780

             13         14         15         16         17         18
          -0.000305  -0.000117  -0.000439   0.000194  -0.000171   0.000055

             19         20         21         22         23         24
          -0.000533   0.000998   0.000510  -0.000638   0.000308   0.000519

             25         26         27         28         29         30
           0.000154   0.000219   0.000265  -0.000344  -0.000277   0.000296

             31         32         33         34         35         36
[truncated: 8,971,659 more chars]
