# Supplementary material for: Constrained Structure Minimizations on Hyperspheres for Minimum Energy Path Following
Source: J Chem Inf Model. 2025 Apr 1;65(7):3488–501. doi: 10.1021/acs.jcim.4c02351 (PMC12004539; doi:10.1021/acs.jcim.4c02351)
Supplement: Supplementary file 1 — ci4c02351_si_001.zip [file ci4c02351_si_001.zip › data_availability/rxn13/outputs/SADDLE/5/rxn13-sad.mol]

   14
 TRAJECTORY GEOMETRY    -270.202838
  C     -1.981840   -0.409496    0.165165
  O     -2.407455    0.725180   -0.027146
  C     -0.525550   -0.815039    0.084311
  C      0.446366    0.335989   -0.221048
  C      1.865444   -0.143092   -0.386855
  C      2.913146    0.256701    0.362278
  H      3.923359   -0.130363    0.187730
  H      2.790148    0.989148    1.171018
  H      2.037861   -0.879876   -1.187875
  H      0.388074    1.092080    0.581730
  H      0.105596    0.840909   -1.145806
  H     -0.267432   -1.322062    1.037079
  H     -0.459854   -1.618088   -0.680581
  H     -2.686902   -1.248338    0.421732
   14
 TRAJECTORY GEOMETRY    -270.202491
  C     -1.987653   -0.335519   -0.240707
  C     -0.810740    0.603615   -0.102043
  O     -1.933166   -1.541922   -0.022533
  C      0.495262   -0.111573    0.285434
  C      1.667645    0.832517    0.361943
  C      2.840730    0.694528   -0.287516
  H     -0.708449    1.163852   -1.056089
  H     -1.085468    1.377954    0.646532
  H      3.643845    1.429058   -0.172436
  H     -2.946997    0.144296   -0.573948
  H      3.034858   -0.159498   -0.946718
  H      1.535311    1.707130    1.016996
  H      0.694284   -0.930361   -0.431899
  H      0.332454   -0.594233    1.272558
   14
 TRAJECTORY GEOMETRY    -270.202077
  C     -1.983650   -0.357000   -0.249876
  C     -0.843532    0.615581   -0.033963
  O     -1.898329   -1.574151   -0.116606
  C      0.486497   -0.063889    0.335838
  C      1.659516    0.878875    0.311106
  C      2.841858    0.629811   -0.287370
  H     -0.759328    1.230185   -0.955906
  H     -1.176013    1.336174    0.743911
  H      3.663179    1.353910   -0.251843
  H     -2.955977    0.112548   -0.563958
  H      3.026515   -0.307701   -0.828054
  H      1.528896    1.832369    0.844631
  H      0.665290   -0.914834   -0.342832
  H      0.378707   -0.507585    1.344588
   14
 TRAJECTORY GEOMETRY    -270.201295
  C     -1.975882   -0.370787   -0.258811
  C     -0.873553    0.627165    0.028291
  O     -1.845115   -1.589850   -0.207006
  C      0.471819   -0.029629    0.387967
  C      1.647309    0.902767    0.260059
  C      2.835129    0.577262   -0.288598
  H     -0.799706    1.284680   -0.864727
  H     -1.242559    1.301113    0.830678
  H      3.658856    1.297555   -0.334124
  H     -2.962952    0.080887   -0.551914
  H      3.022037   -0.421232   -0.705005
  H      1.514795    1.915352    0.669253
  H      0.622180   -0.922279   -0.243007
  H      0.403066   -0.410196    1.425943
   14
 TRAJECTORY GEOMETRY    -270.172746
  C     -1.748500   -0.198376   -0.334571
  C     -1.998242    1.029054    0.177365
  O     -0.638824   -0.986829   -0.196474
  C      0.436139   -0.482593    0.634012
  C      1.346316    0.455557   -0.114532
  C      2.679793    0.281970   -0.202848
  H     -2.967566    1.489353   -0.030035
  H     -1.289230    1.594816    0.788071
  H      3.316245    0.996037   -0.737417
  H     -2.486443   -0.719016   -0.957877
  H      3.177305   -0.578758    0.263602
  H      0.870710    1.319364   -0.598849
  H      0.991668   -1.377561    0.960472
  H      0.001355    0.003483    1.530959
   14
 TRAJECTORY GEOMETRY    -270.200104
  C     -1.966519   -0.379577   -0.264473
  C     -0.902344    0.644737    0.081684
  O     -1.775307   -1.592556   -0.275428
  C      0.451609   -0.008365    0.429303
  C      1.628159    0.903055    0.211806
  C      2.825390    0.535624   -0.287202
  H     -0.846603    1.338255   -0.786284
  H     -1.285256    1.276305    0.910638
  H      3.643713    1.256513   -0.402871
  H     -2.967908    0.044784   -0.562273
  H      3.030941   -0.497479   -0.593109
  H      1.500103    1.952356    0.510119
  H      0.564367   -0.936508   -0.155754
  H      0.405219   -0.315536    1.490480
   14
 TRAJECTORY GEOMETRY    -270.199312
  C     -1.951039   -0.392385   -0.286199
  C     -0.930029    0.637910    0.154628
  O     -1.733268   -1.595378   -0.389552
  C      0.448067    0.038541    0.504056
  C      1.615106    0.924842    0.149555
  C      2.810699    0.484187   -0.290823
  H     -0.880639    1.383576   -0.668169
  H     -1.379787    1.204716    0.996069
  H      3.628906    1.178752   -0.508240
  H     -2.963661    0.022289   -0.545232
  H      3.011281   -0.585193   -0.436711
  H      1.470536    2.006581    0.285944
  H      0.550336   -0.938252    0.001768
  H      0.467140   -0.188465    1.586855
   14
 TRAJECTORY GEOMETRY    -270.198299
  C     -1.927587   -0.397673   -0.307258
  C     -0.959289    0.642963    0.224424
  O     -1.655503   -1.579925   -0.488856
  C      0.432838    0.074796    0.574299
  C      1.589623    0.914697    0.090558
  C      2.789295    0.435871   -0.297269
  H     -0.916490    1.435292   -0.551731
  H     -1.457808    1.144222    1.078696
  H      3.591580    1.113887   -0.610715
  H     -2.956639   -0.013403   -0.549103
  H      3.011565   -0.640374   -0.299035
  H      1.431505    2.003770    0.076137
  H      0.507176   -0.944997    0.160587
  H      0.500928   -0.049937    1.669682
   14
 TRAJECTORY GEOMETRY    -270.172746
  C     -1.748500   -0.198376   -0.334571
  C     -1.998242    1.029054    0.177365
  O     -0.638824   -0.986829   -0.196474
  C      0.436139   -0.482593    0.634012
  C      1.346316    0.455557   -0.114532
  C      2.679793    0.281970   -0.202848
  H     -2.967566    1.489353   -0.030035
  H     -1.289230    1.594816    0.788071
  H      3.316245    0.996037   -0.737417
  H     -2.486443   -0.719016   -0.957877
  H      3.177305   -0.578758    0.263602
  H      0.870710    1.319364   -0.598849
  H      0.991668   -1.377561    0.960472
  H      0.001355    0.003483    1.530959
   14
 TRAJECTORY GEOMETRY    -270.197529
  C     -1.889984   -0.397845   -0.339832
  C     -0.994044    0.643842    0.310378
  O     -1.553856   -1.547584   -0.604520
  C      0.417446    0.123458    0.658458
  C      1.550699    0.890054    0.015271
  C      2.756944    0.378152   -0.305141
  H     -0.969395    1.504443   -0.389393
  H     -1.550387    1.036869    1.185514
  H      3.540159    1.015722   -0.734512
  H     -2.934062   -0.048535   -0.573407
  H      3.004053   -0.679740   -0.132948
  H      1.371964    1.959937   -0.175927
  H      0.472758   -0.937968    0.362985
  H      0.550002    0.133911    1.754138
   14
 TRAJECTORY GEOMETRY    -270.197172
  C     -1.819961   -0.378408   -0.388872
  C     -1.042946    0.648035    0.423701
  O     -1.379762   -1.470181   -0.734910
  C      0.391714    0.184169    0.760252
  C      1.480904    0.821982   -0.078046
  C      2.701868    0.298860   -0.323137
  H     -1.076620    1.597627   -0.147166
  H     -1.657379    0.872143    1.319188
  H      3.445176    0.876066   -0.896129
  H     -2.879612   -0.093261   -0.644895
  H      3.001587   -0.691558    0.061732
  H      1.259001    1.822757   -0.485518
  H      0.440827   -0.910509    0.640643
  H      0.599923    0.374117    1.825432
   14
 TRAJECTORY GEOMETRY    -270.194331
  C     -1.805998   -0.371251   -0.378533
  C     -1.077600    0.657070    0.447289
  O     -1.281897   -1.415446   -0.749971
  C      0.371011    0.179480    0.768108
  C      1.455163    0.779862   -0.101836
  C      2.688195    0.279363   -0.316353
  H     -1.201117    1.611948   -0.113541
  H     -1.645935    0.891428    1.366490
  H      3.404208    0.840701   -0.923244
  H     -2.850734   -0.131699   -0.692676
  H      3.022932   -0.677306    0.102071
  H      1.211270    1.741762   -0.574047
  H      0.407482   -0.928124    0.698049
  H      0.573582    0.409502    1.828727
   14
 TRAJECTORY GEOMETRY    -270.172746
  C     -1.748500   -0.198376   -0.334571
  C     -1.998242    1.029054    0.177365
  O     -0.638824   -0.986829   -0.196474
  C      0.436139   -0.482593    0.634012
  C      1.346316    0.455557   -0.114532
  C      2.679793    0.281970   -0.202848
  H     -2.967566    1.489353   -0.030035
  H     -1.289230    1.594816    0.788071
  H      3.316245    0.996037   -0.737417
  H     -2.486443   -0.719016   -0.957877
  H      3.177305   -0.578758    0.263602
  H      0.870710    1.319364   -0.598849
  H      0.991668   -1.377561    0.960472
  H      0.001355    0.003483    1.530959
   14
 TRAJECTORY GEOMETRY    -270.187686
  C     -1.802105   -0.365556   -0.369598
  C     -1.103003    0.675047    0.452648
  O     -1.224078   -1.381142   -0.740725
  C      0.351425    0.171053    0.764397
  C      1.443575    0.750169   -0.106305
  C      2.687077    0.265855   -0.316095
  H     -1.313094    1.611031   -0.115460
  H     -1.636580    0.933633    1.377708
  H      3.403472    0.841471   -0.915370
  H     -2.845344   -0.183810   -0.716266
  H      3.057199   -0.671645    0.121442
  H      1.167242    1.689479   -0.602088
  H      0.410971   -0.936984    0.698824
  H      0.537943    0.392975    1.826080
   14
 TRAJECTORY GEOMETRY    -270.177878
  C     -1.803109   -0.366722   -0.358018
  C     -1.132420    0.691563    0.456577
  O     -1.172638   -1.347818   -0.735421
  C      0.338677    0.160779    0.756506
  C      1.437925    0.723512   -0.112657
  C      2.690480    0.255981   -0.310569
  H     -1.423060    1.609775   -0.119763
  H     -1.625763    0.989175    1.390469
  H      3.392241    0.848746   -0.910048
  H     -2.840369   -0.233711   -0.732665
  H      3.080066   -0.665177    0.144852
  H      1.144430    1.643386   -0.630045
  H      0.407035   -0.950333    0.705961
  H      0.508566    0.370295    1.821305
   14
 TRAJECTORY GEOMETRY    -270.165468
  C     -1.805344   -0.368751   -0.345892
  C     -1.159554    0.708128    0.456586
  O     -1.128944   -1.315653   -0.732277
  C      0.330361    0.146791    0.750195
  C      1.432159    0.700263   -0.116426
  C      2.692562    0.249297   -0.303428
  H     -1.528070    1.602737   -0.126906
  H     -1.610700    1.042731    1.394475
  H      3.385798    0.850901   -0.903227
  H     -2.839012   -0.281867   -0.740201
  H      3.102065   -0.656385    0.164402
  H      1.124357    1.602074   -0.654100
  H      0.412446   -0.966720    0.713877
  H      0.479020    0.354171    1.815258
   14
 TRAJECTORY GEOMETRY    -270.172746
  C     -1.748500   -0.198376   -0.334571
  C     -1.998242    1.029054    0.177365
  O     -0.638824   -0.986829   -0.196474
  C      0.436139   -0.482593    0.634012
  C      1.346316    0.455557   -0.114532
  C      2.679793    0.281970   -0.202848
  H     -2.967566    1.489353   -0.030035
  H     -1.289230    1.594816    0.788071
  H      3.316245    0.996037   -0.737417
  H     -2.486443   -0.719016   -0.957877
  H      3.177305   -0.578758    0.263602
  H      0.870710    1.319364   -0.598849
  H      0.991668   -1.377561    0.960472
  H      0.001355    0.003483    1.530959
   14
 TRAJECTORY GEOMETRY    -270.171934
  C     -1.746632   -0.206987   -0.340415
  C     -1.962369    1.014289    0.192623
  O     -0.647995   -1.004989   -0.191998
  C      0.423148   -0.464660    0.623955
  C      1.338784    0.472273   -0.126598
  C      2.671427    0.282949   -0.208167
  H     -2.882231    1.539991   -0.058852
  H     -1.267520    1.512755    0.869477
  H      3.322084    0.986713   -0.742230
  H     -2.494042   -0.693945   -0.976966
  H      3.152542   -0.586447    0.261009
  H      0.885882    1.351009   -0.605666
  H      0.984412   -1.347769    0.960713
  H      0.000560    0.031385    1.519940
   14
 TRAJECTORY GEOMETRY    -270.169683
  C     -1.741889   -0.212436   -0.349886
  C     -1.928969    1.000347    0.208014
  O     -0.656640   -1.023905   -0.182334
  C      0.413658   -0.448974    0.618672
  C      1.328061    0.487563   -0.139294
  C      2.659312    0.284519   -0.215790
  H     -2.786467    1.596073   -0.088374
  H     -1.258302    1.429561    0.951093
  H      3.323376    0.978159   -0.747250
  H     -2.488488   -0.662825   -1.012503
  H      3.125083   -0.592776    0.254361
  H      0.890523    1.375967   -0.614797
  H      0.980664   -1.321730    0.962418
  H      0.007258    0.055345    1.517812
   14
 TRAJECTORY GEOMETRY    -270.165468
  C     -1.805344   -0.368751   -0.345892
  C     -1.159554    0.708128    0.456586
  O     -1.128944   -1.315653   -0.732277
  C      0.330361    0.146791    0.750195
  C      1.432159    0.700263   -0.116426
  C      2.692562    0.249297   -0.303428
  H     -1.528070    1.602737   -0.126906
  H     -1.610700    1.042731    1.394475
  H      3.385798    0.850901   -0.903227
  H     -2.839012   -0.281867   -0.740201
  H      3.102065   -0.656385    0.164402
  H      1.124357    1.602074   -0.654100
  H      0.412446   -0.966720    0.713877
  H      0.479020    0.354171    1.815258
   14
 TRAJECTORY GEOMETRY    -270.166033
  C     -1.736809   -0.215746   -0.359491
  C     -1.899341    0.988196    0.221300
  O     -0.666114   -1.041200   -0.172031
  C      0.406585   -0.436105    0.616430
  C      1.318275    0.500729   -0.149209
  C      2.648258    0.287030   -0.224120
  H     -2.684642    1.648298   -0.123311
  H     -1.267460    1.353726    1.028185
  H      3.320657    0.971342   -0.757510
  H     -2.481966   -0.629206   -1.046527
  H      3.104173   -0.595604    0.245635
  H      0.892881    1.396782   -0.621834
  H      0.975348   -1.304016    0.958981
  H      0.022645    0.072605    1.523711
   14
 TRAJECTORY GEOMETRY    -270.160955
  C     -1.735224   -0.219269   -0.367263
  C     -1.874034    0.976379    0.232647
  O     -0.676302   -1.055442   -0.167184
  C      0.401892   -0.422944    0.613910
  C      1.312796    0.513462   -0.156829
  C      2.641196    0.289050   -0.229494
  H     -2.584813    1.688123   -0.154265
  H     -1.285207    1.291219    1.090827
  H      3.318215    0.963857   -0.767633
  H     -2.487903   -0.599985   -1.063502
  H      3.092305   -0.597463    0.236710
  H      0.901065    1.417949   -0.626295
  H      0.964253   -1.293966    0.950911
  H      0.040994    0.088320    1.531707
   14
 TRAJECTORY GEOMETRY    -270.156129
  C     -1.782569   -0.349995   -0.378831
  C     -1.184899    0.726432    0.454754
  O     -1.100140   -1.328892   -0.660139
  C      0.330086    0.131268    0.743630
  C      1.410343    0.695490   -0.130698
  C      2.670117    0.244575   -0.311779
  H     -1.573901    1.659816   -0.070604
  H     -1.591987    0.961300    1.440137
  H      3.371592    0.847694   -0.898017
  H     -2.759565   -0.248783   -0.893468
  H      3.060613   -0.666986    0.160266
  H      1.089771    1.597316   -0.662379
  H      0.456822   -0.981155    0.747903
  H      0.453897    0.360357    1.802362
   14
 TRAJECTORY GEOMETRY    -270.156206
  C     -1.715106   -0.212033   -0.393661
  C     -1.853097    0.962625    0.247399
  O     -0.683299   -1.068858   -0.137764
  C      0.400334   -0.408699    0.630050
  C      1.294050    0.518752   -0.169218
  C      2.620233    0.286018   -0.250701
  H     -2.474550    1.740990   -0.161505
  H     -1.340516    1.199262    1.178498
  H      3.301036    0.952773   -0.791948
  H     -2.417132   -0.542286   -1.168348
  H      3.068394   -0.600139    0.218805
  H      0.875818    1.421770   -0.636857
  H      0.966810   -1.276799    0.958859
  H      0.070851    0.109267    1.556417
   14
 TRAJECTORY GEOMETRY    -270.149661
  C     -1.720596   -0.218603   -0.394706
  C     -1.833301    0.953006    0.257147
  O     -0.691144   -1.078236   -0.146280
  C      0.393149   -0.393551    0.625027
  C      1.297204    0.529981   -0.171029
  C      2.622219    0.286445   -0.252494
  H     -2.397839    1.762008   -0.173971
  H     -1.355666    1.152000    1.213792
  H      3.307208    0.945025   -0.801411
  H     -2.442730   -0.525259   -1.160454
  H      3.062089   -0.604757    0.215733
  H      0.898093    1.441284   -0.639879
  H      0.948991   -1.264083    0.951919
  H      0.079527    0.125745    1.555475
   14
 TRAJECTORY GEOMETRY    -270.146501
  C     -1.760536   -0.331199   -0.408948
  C     -1.209258    0.740161    0.454541
  O     -1.083215   -1.336122   -0.596893
  C      0.332587    0.111832    0.751065
  C      1.391963    0.686826   -0.134359
  C      2.651981    0.243559   -0.326756
  H     -1.595822    1.696961   -0.038036
  H     -1.603754    0.910823    1.456964
  H      3.347421    0.852339   -0.912857
  H     -2.671491   -0.220840   -1.031154
  H      3.047603   -0.664960    0.144783
  H      1.056174    1.585113   -0.662670
  H      0.494110   -0.998646    0.780654
  H      0.433990    0.360723    1.804975
   14
 TRAJECTORY GEOMETRY    -270.143776
  C     -1.705326   -0.212608   -0.416550
  C     -1.819815    0.939616    0.268864
  O     -0.698961   -1.088549   -0.125227
  C      0.391231   -0.379032    0.638839
  C      1.285793    0.535118   -0.176988
  C      2.607959    0.282388   -0.271519
  H     -2.297627    1.799746   -0.165495
  H     -1.411481    1.071094    1.270108
  H      3.291918    0.934537   -0.827509
  H     -2.382037   -0.477091   -1.239290
  H      3.049527   -0.608450    0.195068
  H      0.886451    1.448457   -0.641773
  H      0.944065   -1.250703    0.963560
  H      0.100149    0.150974    1.572370
   14
 TRAJECTORY GEOMETRY    -270.136654
  C     -1.739987   -0.316399   -0.433922
  C     -1.235412    0.753410    0.452999
  O     -1.073887   -1.340599   -0.543716
  C      0.337891    0.093062    0.760007
  C      1.378272    0.678844   -0.135672
  C      2.638609    0.242926   -0.341187
  H     -1.620738    1.724683   -0.015614
  H     -1.623661    0.870545    1.464443
  H      3.327481    0.857772   -0.927917
  H     -2.585035   -0.199204   -1.141646
  H      3.041815   -0.663647    0.127174
  H      1.028388    1.575483   -0.656970
  H      0.527781   -1.014709    0.810874
  H      0.418018    0.363492    1.808090
   14
 TRAJECTORY GEOMETRY    -270.137645
  C     -1.693836   -0.208741   -0.433866
  C     -1.808405    0.927224    0.278642
  O     -0.706721   -1.097149   -0.112897
  C      0.388408   -0.363233    0.651985
  C      1.279886    0.540260   -0.177851
  C      2.599008    0.277855   -0.288799
  H     -2.215819    1.824516   -0.152171
  H     -1.461089    1.000484    1.308657
  H      3.280155    0.924492   -0.855414
  H     -2.334033   -0.434650   -1.297985
  H      3.041103   -0.614645    0.173649
  H      0.885338    1.457432   -0.639561
  H      0.934491   -1.236294    0.977379
  H      0.112620    0.175790    1.585147
   14
 TRAJECTORY GEOMETRY    -270.130331
  C     -1.698805   -0.213759   -0.436186
  C     -1.790349    0.919383    0.285408
  O     -0.714667   -1.106027   -0.123699
  C      0.383700   -0.348340    0.651184
  C      1.282988    0.549674   -0.178408
  C      2.600741    0.277145   -0.290053
  H     -2.159355    1.831564   -0.148769
  H     -1.471749    0.970966    1.325805
  H      3.284702    0.918258   -0.860751
  H     -2.355996   -0.419956   -1.291903
  H      3.036819   -0.619168    0.171249
  H      0.899654    1.470959   -0.642312
  H      0.916454   -1.228112    0.972027
  H      0.124735    0.191343    1.590640
   14
 TRAJECTORY GEOMETRY    -270.127641
  C     -1.724695   -0.305555   -0.453562
  C     -1.265507    0.765555    0.447605
  O     -1.064583   -1.339381   -0.499821
  C      0.346379    0.074317    0.765573
  C      1.368664    0.674033   -0.136369
  C      2.628650    0.241629   -0.352500
  H     -1.633886    1.752196    0.000563
  H     -1.644329    0.825199    1.467985
  H      3.314315    0.859135   -0.940576
  H     -2.521301   -0.191443   -1.216487
  H      3.032998   -0.666825    0.111564
  H      1.013494    1.575251   -0.647322
  H      0.561920   -1.029102    0.840190
  H      0.398984    0.372180    1.805698
   14
 TRAJECTORY GEOMETRY    -270.123776
  C     -1.690986   -0.211358   -0.451666
  C     -1.779568    0.908680    0.291918
  O     -0.723333   -1.113735   -0.115374
  C      0.383096   -0.331703    0.663244
  C      1.279187    0.555886   -0.178552
  C      2.593217    0.271465   -0.305099
  H     -2.090316    1.849367   -0.126561
  H     -1.513956    0.911187    1.349016
  H      3.277335    0.908785   -0.880071
  H     -2.318439   -0.391730   -1.336743
  H      3.027631   -0.628199    0.150765
  H      0.900724    1.483396   -0.634536
  H      0.908372   -1.215418    0.982395
  H      0.137335    0.217014    1.601901
   14
 TRAJECTORY GEOMETRY    -270.119089
  C     -1.710885   -0.297189   -0.469719
  C     -1.294811    0.777370    0.441976
  O     -1.056708   -1.337223   -0.463866
  C      0.356627    0.057213    0.773193
  C      1.361090    0.669837   -0.135572
  C      2.619942    0.239779   -0.363761
  H     -1.650268    1.774162    0.013737
  H     -1.666789    0.790940    1.465898
  H      3.303876    0.859446   -0.951010
  H     -2.464730   -0.188835   -1.277257
  H      3.025237   -0.671151    0.094196
  H      1.000982    1.575201   -0.634528
  H      0.592964   -1.041658    0.865115
  H      0.384036    0.382625    1.804742
   14
 TRAJECTORY GEOMETRY    -270.117314
  C     -1.683626   -0.209626   -0.465247
  C     -1.770077    0.899800    0.296764
  O     -0.732098   -1.122823   -0.111770
  C      0.382935   -0.315087    0.675947
  C      1.278360    0.562962   -0.175432
  C      2.588102    0.265586   -0.319719
  H     -2.037994    1.861646   -0.106261
  H     -1.551022    0.860077    1.364949
  H      3.271291    0.899777   -0.899821
  H     -2.288803   -0.366203   -1.371161
  H      3.019091   -0.639353    0.128782
  H      0.904450    1.496115   -0.623907
  H      0.898856   -1.203869    0.993959
  H      0.148471    0.242243    1.614639
   14
 TRAJECTORY GEOMETRY    -270.111578
  C     -1.698204   -0.291056   -0.482925
  C     -1.327201    0.789446    0.434120
  O     -1.050055   -1.335880   -0.437134
  C      0.374582    0.039230    0.788190
  C      1.355983    0.666725   -0.131856
  C      2.612315    0.237279   -0.374697
  H     -1.668880    1.793020    0.020866
  H     -1.687695    0.761739    1.461810
  H      3.293853    0.857605   -0.963569
  H     -2.420001   -0.187591   -1.321199
  H      3.017395   -0.677742    0.074964
  H      0.992814    1.577574   -0.618217
  H      0.621048   -1.063594    0.874195
  H      0.364341    0.417142    1.807197
   14
 TRAJECTORY GEOMETRY    -270.103991
  C     -1.682273   -0.212057   -0.478132
  C     -1.744378    0.888615    0.303589
  O     -0.752328   -1.142772   -0.127956
  C      0.389064   -0.283672    0.695942
  C      1.282221    0.575936   -0.168711
  C      2.585463    0.258206   -0.334237
  H     -1.973395    1.867845   -0.081723
  H     -1.587371    0.808904    1.381667
  H      3.268399    0.887665   -0.920074
  H     -2.286273   -0.337121   -1.391031
  H      3.011386   -0.653240    0.105296
  H      0.916473    1.515905   -0.609169
  H      0.874656   -1.194697    0.993328
  H      0.170599    0.283939    1.636164
   14
 TRAJECTORY GEOMETRY    -270.098537
  C     -1.690684   -0.285634   -0.492756
  C     -1.384670    0.812446    0.415277
  O     -1.034598   -1.327342   -0.406020
  C      0.403348    0.011338    0.796313
  C      1.352355    0.661667   -0.129601
  C      2.608802    0.235113   -0.382755
  H     -1.710802    1.818192    0.019555
  H     -1.702660    0.737012    1.454771
  H      3.290307    0.858314   -0.970031
  H     -2.392339   -0.202923   -1.351620
  H      3.011216   -0.683772    0.062408
  H      0.984910    1.579665   -0.599679
  H      0.659405   -1.075042    0.915018
  H      0.347569    0.408767    1.799659
   14
 TRAJECTORY GEOMETRY    -270.092673
  C     -1.682277   -0.214146   -0.488439
  C     -1.724771    0.884214    0.305577
  O     -0.777570   -1.165764   -0.151652
  C      0.406937   -0.252880    0.721435
  C      1.289441    0.587563   -0.159460
  C      2.585530    0.250515   -0.349799
  H     -1.945583    1.873698   -0.061553
  H     -1.616871    0.772926    1.388931
  H      3.269459    0.878504   -0.936527
  H     -2.292497   -0.320161   -1.401534
  H      3.006042   -0.666724    0.082498
  H      0.926545    1.532845   -0.589904
  H      0.859111   -1.185693    1.003857
  H      0.189639    0.312268    1.661278
   14
 TRAJECTORY GEOMETRY    -270.089516
  C     -1.684486   -0.280757   -0.500757
  C     -1.440967    0.833159    0.394831
  O     -1.022729   -1.322356   -0.385958
  C      0.439689   -0.012939    0.814163
  C      1.352871    0.658544   -0.122127
  C      2.606713    0.231209   -0.392855
  H     -1.759360    1.838686    0.014148
  H     -1.715339    0.717322    1.443802
  H      3.286793    0.854935   -0.980415
  H     -2.378856   -0.215717   -1.369368
  H      3.006737   -0.693641    0.041142
  H      0.983161    1.585647   -0.572439
  H      0.694441   -1.091569    0.943659
  H      0.325888    0.422507    1.797156
   14
 TRAJECTORY GEOMETRY    -270.084470
  C     -1.680232   -0.216263   -0.496296
  C     -1.715162    0.884902    0.303669
  O     -0.806197   -1.189914   -0.182086
  C      0.437038   -0.222491    0.755861
  C      1.300370    0.597628   -0.144336
  C      2.587301    0.240879   -0.367638
  H     -1.953253    1.877669   -0.049999
  H     -1.639380    0.749246    1.388680
  H      3.269681    0.869614   -0.954985
  H     -2.301344   -0.311474   -1.405761
  H      3.002584   -0.683761    0.052968
  H      0.936283    1.548647   -0.559308
  H      0.851752   -1.181283    1.016144
  H      0.200403    0.343477    1.685115
   14
 TRAJECTORY GEOMETRY    -270.084162
  C     -1.680122   -0.276366   -0.508246
  C     -1.497524    0.851138    0.372502
  O     -1.014686   -1.319950   -0.375785
  C      0.481956   -0.029897    0.840160
  C      1.358756    0.657673   -0.107589
  C      2.606134    0.223866   -0.407534
  H     -1.821646    1.851450    0.004997
  H     -1.722810    0.704323    1.430316
  H      3.284163    0.849013   -0.996678
  H     -2.373630   -0.227310   -1.380279
  H      3.003075   -0.709311    0.010968
  H      0.987411    1.595936   -0.533671
  H      0.726229   -1.103898    0.974410
  H      0.304244    0.440311    1.798490
   14
 TRAJECTORY GEOMETRY    -270.079987
  C     -1.676128   -0.220885   -0.503287
  C     -1.715985    0.890211    0.296476
  O     -0.838898   -1.214042   -0.221758
  C      0.481381   -0.189406    0.802959
  C      1.317416    0.608015   -0.118838
  C      2.590085    0.227064   -0.391991
  H     -2.001849    1.876645   -0.048222
  H     -1.656080    0.737671    1.381211
  H      3.268820    0.858239   -0.980249
  H     -2.314371   -0.310410   -1.405354
  H      2.999118   -0.708602    0.009267
  H      0.949724    1.566983   -0.509480
  H      0.852915   -1.176474    1.038833
  H      0.202178    0.375436    1.711374
   14
 TRAJECTORY GEOMETRY    -270.081972
  C     -1.678345   -0.273906   -0.516193
  C     -1.552026    0.864836    0.349021
  O     -1.008789   -1.319314   -0.374655
  C      0.526903   -0.037349    0.873248
  C      1.372027    0.660650   -0.082939
  C      2.605890    0.211966   -0.427853
  H     -1.902038    1.853084   -0.010501
  H     -1.725105    0.700025    1.414895
  H      3.279585    0.837272   -1.022082
  H     -2.375318   -0.238252   -1.387705
  H      2.997894   -0.734450   -0.035964
  H      1.003410    1.614656   -0.476157
  H      0.755192   -1.108894    1.011323
  H      0.279135    0.460918    1.803919
   14
 TRAJECTORY GEOMETRY    -270.079568
  C     -1.676676   -0.268898   -0.516020
  C     -1.580606    0.873848    0.337796
  O     -0.997926   -1.312564   -0.364445
  C      0.543447   -0.052747    0.879313
  C      1.369415    0.656096   -0.080657
  C      2.604587    0.211281   -0.430154
  H     -1.931345    1.859033   -0.018515
  H     -1.718344    0.706536    1.408984
  H      3.278360    0.840195   -1.020729
  H     -2.371831   -0.247484   -1.389266
  H      2.995829   -0.735476   -0.038106
  H      0.997943    1.610810   -0.469619
  H      0.775354   -1.120699    1.018695
  H      0.263410    0.454462    1.795805
   14
 TRAJECTORY GEOMETRY    -270.079877
  C     -1.673314   -0.229517   -0.510825
  C     -1.729187    0.898642    0.283207
  O     -0.871853   -1.234667   -0.266118
  C      0.539535   -0.156237    0.860376
  C      1.343544    0.620995   -0.079292
  C      2.592641    0.208890   -0.423617
  H     -2.090017    1.864354   -0.061556
  H     -1.668105    0.744865    1.367556
  H      3.264562    0.842044   -1.015789
  H     -2.333170   -0.314742   -1.401841
  H      2.991829   -0.743664   -0.054963
  H      0.974535    1.592119   -0.434904
  H      0.866167   -1.170086    1.072809
  H      0.188502    0.402534    1.737458
   14
 TRAJECTORY GEOMETRY    -270.078538
  C     -1.673451   -0.242624   -0.514045
  C     -1.711853    0.901583    0.282423
  O     -0.910857   -1.259432   -0.304955
  C      0.574616   -0.125067    0.894551
  C      1.357585    0.632420   -0.060995
  C      2.593905    0.202674   -0.437000
  H     -2.106696    1.857664   -0.066928
  H     -1.678573    0.747491    1.366031
  H      3.262752    0.838225   -1.027287
  H     -2.354821   -0.314030   -1.391595
  H      2.987943   -0.752757   -0.071596
  H      0.981198    1.601100   -0.413193
  H      0.860856   -1.161301    1.078350
  H      0.187568    0.419686    1.758125
   14
 TRAJECTORY GEOMETRY    -270.082228
  C     -1.685296   -0.275959   -0.529529
  C     -1.626514    0.878120    0.310471
  O     -1.009704   -1.323292   -0.385330
  C      0.601814   -0.035642    0.934907
  C      1.404386    0.671730   -0.029622
  C      2.604987    0.192560   -0.463411
  H     -2.037452    1.837171   -0.050479
  H     -1.721537    0.716480    1.387564
  H      3.268406    0.815227   -1.072175
  H     -2.395657   -0.256330   -1.391726
  H      2.982679   -0.779135   -0.123862
  H      1.045840    1.651834   -0.366585
  H      0.802271   -1.108035    1.070563
  H      0.234971    0.484719    1.814253
   14
 TRAJECTORY GEOMETRY    -270.081372
  C     -1.682742   -0.273370   -0.529755
  C     -1.637477    0.883319    0.305379
  O     -1.000232   -1.318325   -0.377777
  C      0.607733   -0.044505    0.937019
  C      1.399777    0.668196   -0.030196
  C      2.601254    0.192492   -0.464380
  H     -2.052148    1.841710   -0.052674
  H     -1.718283    0.722104    1.384685
  H      3.267321    0.818329   -1.066831
  H     -2.392293   -0.262978   -1.394284
  H      2.979096   -0.778359   -0.122400
  H      1.039829    1.646604   -0.366922
  H      0.810846   -1.115643    1.071576
  H      0.225520    0.478040    1.809185
   14
 TRAJECTORY GEOMETRY    -270.080771
  C     -1.682455   -0.267604   -0.528374
  C     -1.660950    0.888439    0.297412
  O     -0.989973   -1.309564   -0.370495
  C      0.615577   -0.055905    0.939126
  C      1.400845    0.665192   -0.025927
  C      2.602712    0.190948   -0.465957
  H     -2.081607    1.839647   -0.062840
  H     -1.710982    0.728380    1.378105
  H      3.265489    0.816433   -1.072690
  H     -2.388142   -0.270614   -1.394165
  H      2.979871   -0.783415   -0.131684
  H      1.037819    1.646214   -0.354692
  H      0.829100   -1.121706    1.083079
  H      0.214349    0.469804    1.802008
   14
 TRAJECTORY GEOMETRY    -270.078538
  C     -1.673451   -0.242624   -0.514045
  C     -1.711853    0.901583    0.282423
  O     -0.910857   -1.259432   -0.304955
  C      0.574616   -0.125067    0.894551
  C      1.357585    0.632420   -0.060995
  C      2.593905    0.202674   -0.437000
  H     -2.106696    1.857664   -0.066928
  H     -1.678573    0.747491    1.366031
  H      3.262752    0.838225   -1.027287
  H     -2.354821   -0.314030   -1.391595
  H      2.987943   -0.752757   -0.071596
  H      0.981198    1.601100   -0.413193
  H      0.860856   -1.161301    1.078350
  H      0.187568    0.419686    1.758125
   14
 TRAJECTORY GEOMETRY    -270.080386
  C     -1.681133   -0.261760   -0.528880
  C     -1.681582    0.894439    0.287824
  O     -0.972736   -1.297465   -0.360339
  C      0.624430   -0.069580    0.943879
  C      1.398326    0.659261   -0.022768
  C      2.599135    0.188463   -0.470797
  H     -2.112473    1.840576   -0.065609
  H     -1.703791    0.740484    1.370690
  H      3.262034    0.818736   -1.072149
  H     -2.385812   -0.280971   -1.395995
  H      2.976669   -0.785539   -0.138243
  H      1.038235    1.643735   -0.344880
  H      0.844315   -1.132665    1.090122
  H      0.199566    0.460688    1.793832
   14
 TRAJECTORY GEOMETRY    -270.088834
  C     -1.673449   -0.201213   -0.509507
  C     -1.761834    0.914609    0.278883
  O     -0.828095   -1.191537   -0.252075
  C      0.553269   -0.192606    0.853445
  C      1.357316    0.609461   -0.072964
  C      2.596733    0.198295   -0.445887
  H     -2.161766    1.861386   -0.069296
  H     -1.644937    0.768616    1.357796
  H      3.263001    0.838520   -1.034626
  H     -2.327786   -0.325715   -1.398250
  H      2.992579   -0.759993   -0.089421
  H      0.978487    1.587992   -0.401351
  H      0.905063   -1.189027    1.091033
  H      0.169781    0.379075    1.720170
   14
 TRAJECTORY GEOMETRY    -270.087213
  C     -1.672360   -0.205573   -0.509790
  C     -1.756670    0.913911    0.278489
  O     -0.835786   -1.199722   -0.257364
  C      0.556075   -0.185494    0.857671
  C      1.356630    0.612558   -0.071882
  C      2.595549    0.198306   -0.444877
  H     -2.157290    1.862018   -0.068435
  H     -1.647103    0.767095    1.358756
  H      3.262287    0.838233   -1.033180
  H     -2.331052   -0.323745   -1.396774
  H      2.991131   -0.760078   -0.088160
  H      0.979223    1.591346   -0.401780
  H      0.899355   -1.186913    1.089487
  H      0.171047    0.382113    1.723302
   14
 TRAJECTORY GEOMETRY    -270.078538
  C     -1.673451   -0.242624   -0.514045
  C     -1.711853    0.901583    0.282423
  O     -0.910857   -1.259432   -0.304955
  C      0.574616   -0.125067    0.894551
  C      1.357585    0.632420   -0.060995
  C      2.593905    0.202674   -0.437000
  H     -2.106696    1.857664   -0.066928
  H     -1.678573    0.747491    1.366031
  H      3.262752    0.838225   -1.027287
  H     -2.354821   -0.314030   -1.391595
  H      2.987943   -0.752757   -0.071596
  H      0.981198    1.601100   -0.413193
  H      0.860856   -1.161301    1.078350
  H      0.187568    0.419686    1.758125
   14
 TRAJECTORY GEOMETRY    -270.086522
  C     -1.672633   -0.207212   -0.509725
  C     -1.754722    0.913521    0.278302
  O     -0.839605   -1.203005   -0.260239
  C      0.557627   -0.182345    0.860178
  C      1.356677    0.613580   -0.071128
  C      2.595510    0.198500   -0.444710
  H     -2.155321    1.861597   -0.068557
  H     -1.648380    0.766256    1.358746
  H      3.262443    0.838091   -1.032960
  H     -2.332394   -0.323605   -1.396284
  H      2.990726   -0.759848   -0.087700
  H      0.979497    1.591972   -0.401856
  H      0.897683   -1.185854    1.089058
  H      0.171697    0.383971    1.725315
   14
 TRAJECTORY GEOMETRY    -270.085893
  C     -1.672657   -0.208876   -0.509860
  C     -1.752843    0.913158    0.278219
  O     -0.843357   -1.206060   -0.262960
  C      0.559223   -0.179335    0.862552
  C      1.356752    0.614541   -0.070377
  C      2.595370    0.198619   -0.444520
  H     -2.153725    1.861381   -0.068737
  H     -1.649696    0.765430    1.358955
  H      3.262444    0.838018   -1.032834
  H     -2.333802   -0.323448   -1.395817
  H      2.990478   -0.759688   -0.087274
  H      0.979647    1.592553   -0.401916
  H      0.896136   -1.184779    1.088777
  H      0.172316    0.385785    1.727128
   14
 TRAJECTORY GEOMETRY    -270.085320
  C     -1.672590   -0.210863   -0.509954
  C     -1.751304    0.912903    0.278022
  O     -0.847275   -1.208684   -0.265891
  C      0.561295   -0.176371    0.865183
  C      1.356954    0.615451   -0.069422
  C      2.595253    0.198652   -0.444475
  H     -2.152815    1.861288   -0.069089
  H     -1.650912    0.764774    1.358891
  H      3.262510    0.837844   -1.032905
  H     -2.335422   -0.323442   -1.395333
  H      2.990281   -0.759605   -0.087181
  H      0.979866    1.593165   -0.401622
  H      0.894917   -1.183866    1.088801
  H      0.172851    0.387533    1.729126
   14
 TRAJECTORY GEOMETRY    -270.078538
  C     -1.673451   -0.242624   -0.514045
  C     -1.711853    0.901583    0.282423
  O     -0.910857   -1.259432   -0.304955
  C      0.574616   -0.125067    0.894551
  C      1.357585    0.632420   -0.060995
  C      2.593905    0.202674   -0.437000
  H     -2.106696    1.857664   -0.066928
  H     -1.678573    0.747491    1.366031
  H      3.262752    0.838225   -1.027287
  H     -2.354821   -0.314030   -1.391595
  H      2.987943   -0.752757   -0.071596
  H      0.981198    1.601100   -0.413193
  H      0.860856   -1.161301    1.078350
  H      0.187568    0.419686    1.758125
   14
 TRAJECTORY GEOMETRY    -270.084796
  C     -1.672557   -0.212173   -0.510207
  C     -1.749376    0.912498    0.278061
  O     -0.850557   -1.211565   -0.268129
  C      0.562380   -0.173674    0.867080
  C      1.357000    0.616325   -0.068825
  C      2.595131    0.198769   -0.444239
  H     -2.151142    1.860888   -0.069095
  H     -1.652253    0.763983    1.359280
  H      3.262362    0.837877   -1.032773
  H     -2.336586   -0.323172   -1.394917
  H      2.990106   -0.759458   -0.086649
  H      0.979916    1.593627   -0.401824
  H      0.893402   -1.182758    1.088467
  H      0.173418    0.389220    1.730574
   14
 TRAJECTORY GEOMETRY    -270.084319
  C     -1.672572   -0.213583   -0.510355
  C     -1.747723    0.912182    0.278050
  O     -0.853768   -1.214229   -0.270448
  C      0.563695   -0.171060    0.869071
  C      1.357087    0.617132   -0.068196
  C      2.595039    0.198858   -0.444071
  H     -2.149749    1.860667   -0.069206
  H     -1.653524    0.763249    1.359498
  H      3.262281    0.837841   -1.032678
  H     -2.337757   -0.322963   -1.394527
  H      2.989946   -0.759319   -0.086243
  H      0.980027    1.594083   -0.401898
  H      0.892035   -1.181754    1.088254
  H      0.173942    0.390820    1.732065
   14
 TRAJECTORY GEOMETRY    -270.083884
  C     -1.672660   -0.215050   -0.510511
  C     -1.746301    0.911813    0.278000
  O     -0.856906   -1.216628   -0.272708
  C      0.565136   -0.168509    0.871030
  C      1.357241    0.617889   -0.067513
  C      2.594992    0.198912   -0.443967
  H     -2.148496    1.860574   -0.069337
  H     -1.654737    0.762571    1.359651
  H      3.262273    0.837776   -1.032622
  H     -2.338955   -0.322786   -1.394195
  H      2.989810   -0.759209   -0.085905
  H      0.980194    1.594519   -0.401865
  H      0.890763   -1.180808    1.088116
  H      0.174486    0.392335    1.733596
   14
 TRAJECTORY GEOMETRY    -270.078538
  C     -1.673451   -0.242624   -0.514045
  C     -1.711853    0.901583    0.282423
  O     -0.910857   -1.259432   -0.304955
  C      0.574616   -0.125067    0.894551
  C      1.357585    0.632420   -0.060995
  C      2.593905    0.202674   -0.437000
  H     -2.106696    1.857664   -0.066928
  H     -1.678573    0.747491    1.366031
  H      3.262752    0.838225   -1.027287
  H     -2.354821   -0.314030   -1.391595
  H      2.987943   -0.752757   -0.071596
  H      0.981198    1.601100   -0.413193
  H      0.860856   -1.161301    1.078350
  H      0.187568    0.419686    1.758125
   14
 TRAJECTORY GEOMETRY    -270.083487
  C     -1.672847   -0.216500   -0.510739
  C     -1.744720    0.911681    0.277633
  O     -0.860072   -1.219019   -0.274964
  C      0.566760   -0.166310    0.873443
  C      1.357285    0.618774   -0.066695
  C      2.594845    0.199085   -0.444022
  H     -2.147579    1.860321   -0.069469
  H     -1.655814    0.761976    1.359652
  H      3.262495    0.837503   -1.032799
  H     -2.340535   -0.322728   -1.393981
  H      2.989815   -0.759062   -0.085989
  H      0.980495    1.595259   -0.401686
  H      0.889890   -1.180205    1.088264
  H      0.174933    0.393813    1.735363
   14
 TRAJECTORY GEOMETRY    -270.083125
  C     -1.672779   -0.217801   -0.511018
  C     -1.743043    0.911106    0.277842
  O     -0.862882   -1.221086   -0.276646
  C      0.567495   -0.164023    0.874677
  C      1.357339    0.619439   -0.066170
  C      2.594806    0.199193   -0.443776
  H     -2.146072    1.860193   -0.069513
  H     -1.656932    0.761369    1.359825
  H      3.262391    0.837508   -1.032655
  H     -2.341372   -0.322416   -1.393668
  H      2.989660   -0.758825   -0.085514
  H      0.980558    1.595566   -0.401908
  H      0.888606   -1.179226    1.087964
  H      0.175465    0.395108    1.736591
   14
 TRAJECTORY GEOMETRY    -270.082793
  C     -1.672652   -0.219043   -0.511113
  C     -1.741657    0.911071    0.277660
  O     -0.865697   -1.223384   -0.278684
  C      0.568772   -0.161941    0.876592
  C      1.357409    0.620182   -0.065567
  C      2.594676    0.199277   -0.443731
  H     -2.145142    1.859814   -0.069622
  H     -1.657987    0.760776    1.360081
  H      3.262308    0.837474   -1.032700
  H     -2.342506   -0.322270   -1.393380
  H      2.989537   -0.758802   -0.085365
  H      0.980700    1.596058   -0.401759
  H      0.887603   -1.178375    1.087887
  H      0.175804    0.396455    1.737869
   14
 TRAJECTORY GEOMETRY    -270.078538
  C     -1.673451   -0.242624   -0.514045
  C     -1.711853    0.901583    0.282423
  O     -0.910857   -1.259432   -0.304955
  C      0.574616   -0.125067    0.894551
  C      1.357585    0.632420   -0.060995
  C      2.593905    0.202674   -0.437000
  H     -2.106696    1.857664   -0.066928
  H     -1.678573    0.747491    1.366031
  H      3.262752    0.838225   -1.027287
  H     -2.354821   -0.314030   -1.391595
  H      2.987943   -0.752757   -0.071596
  H      0.981198    1.601100   -0.413193
  H      0.860856   -1.161301    1.078350
  H      0.187568    0.419686    1.758125
   14
 TRAJECTORY GEOMETRY    -270.082490
  C     -1.672673   -0.220327   -0.511376
  C     -1.740163    0.910520    0.277942
  O     -0.868198   -1.225161   -0.280206
  C      0.569415   -0.159866    0.877702
  C      1.357508    0.620778   -0.065132
  C      2.594639    0.199365   -0.443495
  H     -2.143718    1.859779   -0.069682
  H     -1.659034    0.760232    1.360172
  H      3.262275    0.837454   -1.032553
  H     -2.343234   -0.321941   -1.393164
  H      2.989411   -0.758565   -0.084906
  H      0.980773    1.596371   -0.402035
  H      0.886420   -1.177563    1.087610
  H      0.176278    0.397679    1.738992
   14
 TRAJECTORY GEOMETRY    -270.082211
  C     -1.672683   -0.221408   -0.511446
  C     -1.738817    0.910191    0.278023
  O     -0.870392   -1.226982   -0.281566
  C      0.569854   -0.158140    0.878733
  C      1.357508    0.621395   -0.064863
  C      2.594601    0.199524   -0.443237
  H     -2.142016    1.859584   -0.069558
  H     -1.660010    0.759592    1.360519
  H      3.262285    0.837476   -1.032341
  H     -2.343911   -0.321592   -1.393075
  H      2.989338   -0.758334   -0.084333
  H      0.980825    1.596637   -0.402465
  H      0.885195   -1.176731    1.087209
  H      0.176805    0.398798    1.739983
   14
 TRAJECTORY GEOMETRY    -270.081957
  C     -1.672583   -0.222451   -0.511633
  C     -1.737604    0.910033    0.277944
  O     -0.872985   -1.229009   -0.283409
  C      0.571184   -0.156195    0.880465
  C      1.357565    0.622018   -0.064239
  C      2.594522    0.199568   -0.443251
  H     -2.141446    1.859385   -0.069789
  H     -1.660973    0.759133    1.360645
  H      3.262227    0.837392   -1.032428
  H     -2.344913   -0.321500   -1.392769
  H      2.989222   -0.758323   -0.084294
  H      0.981000    1.597110   -0.402221
  H      0.884400   -1.176017    1.087263
  H      0.177033    0.400039    1.741136
   14
 TRAJECTORY GEOMETRY    -270.078538
  C     -1.673451   -0.242624   -0.514045
  C     -1.711853    0.901583    0.282423
  O     -0.910857   -1.259432   -0.304955
  C      0.574616   -0.125067    0.894551
  C      1.357585    0.632420   -0.060995
  C      2.593905    0.202674   -0.437000
  H     -2.106696    1.857664   -0.066928
  H     -1.678573    0.747491    1.366031
  H      3.262752    0.838225   -1.027287
  H     -2.354821   -0.314030   -1.391595
  H      2.987943   -0.752757   -0.071596
  H      0.981198    1.601100   -0.413193
  H      0.860856   -1.161301    1.078350
  H      0.187568    0.419686    1.758125
   14
 TRAJECTORY GEOMETRY    -270.081723
  C     -1.672540   -0.223688   -0.511740
  C     -1.736489    0.909820    0.278217
  O     -0.875002   -1.230534   -0.284696
  C      0.571513   -0.154503    0.881347
  C      1.357792    0.622523   -0.064026
  C      2.594432    0.199667   -0.442967
  H     -2.139931    1.859214   -0.069715
  H     -1.661856    0.758566    1.360837
  H      3.262222    0.837447   -1.032267
  H     -2.345469   -0.321167   -1.392676
  H      2.989132   -0.758113   -0.083780
  H      0.981015    1.597321   -0.402587
  H      0.883273   -1.175266    1.086890
  H      0.177520    0.401016    1.741986
   14
 TRAJECTORY GEOMETRY    -270.081509
  C     -1.672556   -0.224662   -0.511799
  C     -1.735659    0.909657    0.278039
  O     -0.877570   -1.232518   -0.286772
  C      0.573264   -0.152442    0.883235
  C      1.358039    0.623161   -0.063167
  C      2.594527    0.199557   -0.443159
  H     -2.139896    1.859041   -0.070153
  H     -1.662815    0.758185    1.360961
  H      3.262068    0.837322   -1.032530
  H     -2.346520   -0.321150   -1.392326
  H      2.988987   -0.758363   -0.083941
  H      0.981255    1.597746   -0.401980
  H      0.882501   -1.174428    1.087069
  H      0.177600    0.402277    1.743148
   14
 TRAJECTORY GEOMETRY    -270.081311
  C     -1.672649   -0.225564   -0.512008
  C     -1.734385    0.909199    0.278287
  O     -0.879236   -1.233843   -0.287626
  C      0.573285   -0.151089    0.883811
  C      1.358024    0.623656   -0.063062
  C      2.594485    0.199714   -0.442855
  H     -2.138240    1.858949   -0.069973
  H     -1.663612    0.757691    1.361179
  H      3.262116    0.837349   -1.032279
  H     -2.346947   -0.320771   -1.392284
  H      2.988937   -0.758056   -0.083354
  H      0.981277    1.597930   -0.402530
  H      0.881451   -1.173800    1.086656
  H      0.178106    0.403158    1.743920
   14
 TRAJECTORY GEOMETRY    -270.078538
  C     -1.673451   -0.242624   -0.514045
  C     -1.711853    0.901583    0.282423
  O     -0.910857   -1.259432   -0.304955
  C      0.574616   -0.125067    0.894551
  C      1.357585    0.632420   -0.060995
  C      2.593905    0.202674   -0.437000
  H     -2.106696    1.857664   -0.066928
  H     -1.678573    0.747491    1.366031
  H      3.262752    0.838225   -1.027287
  H     -2.354821   -0.314030   -1.391595
  H      2.987943   -0.752757   -0.071596
  H      0.981198    1.601100   -0.413193
  H      0.860856   -1.161301    1.078350
  H      0.187568    0.419686    1.758125
   14
 TRAJECTORY GEOMETRY    -270.081129
  C     -1.672652   -0.226459   -0.512139
  C     -1.733228    0.908873    0.278401
  O     -0.880946   -1.235168   -0.288573
  C      0.573510   -0.149766    0.884514
  C      1.358015    0.624118   -0.062857
  C      2.594427    0.199864   -0.442636
  H     -2.136835    1.858783   -0.069829
  H     -1.664381    0.757220    1.361412
  H      3.262154    0.837350   -1.032105
  H     -2.347492   -0.320451   -1.392278
  H      2.988884   -0.757814   -0.082911
  H      0.981336    1.598185   -0.402910
  H      0.880521   -1.173197    1.086351
  H      0.178542    0.404030    1.744709
   14
 TRAJECTORY GEOMETRY    -270.080960
  C     -1.672707   -0.227815   -0.512558
  C     -1.732143    0.908705    0.278483
  O     -0.883156   -1.236487   -0.289958
  C      0.574337   -0.148066    0.885821
  C      1.358648    0.624707   -0.062272
  C      2.594216    0.199853   -0.442646
  H     -2.136364    1.858352   -0.069897
  H     -1.665199    0.756972    1.361356
  H      3.262076    0.837292   -1.032346
  H     -2.348326   -0.320158   -1.392043
  H      2.988730   -0.757837   -0.083075
  H      0.981544    1.598617   -0.402464
  H      0.879945   -1.172600    1.086466
  H      0.178764    0.405019    1.745725
   14
 TRAJECTORY GEOMETRY    -270.080806
  C     -1.672740   -0.228269   -0.512439
  C     -1.731199    0.908347    0.278558
  O     -0.884468   -1.237856   -0.290786
  C      0.574480   -0.146937    0.886303
  C      1.358320    0.625099   -0.062145
  C      2.594374    0.199982   -0.442428
  H     -2.134910    1.858396   -0.069813
  H     -1.665877    0.756445    1.361658
  H      3.262098    0.837312   -1.032071
  H     -2.348709   -0.319917   -1.392095
  H      2.988701   -0.757629   -0.082475
  H      0.981547    1.598737   -0.403018
  H      0.878918   -1.171942    1.086038
  H      0.179197    0.405763    1.746324
   14
 TRAJECTORY GEOMETRY    -270.078538
  C     -1.673451   -0.242624   -0.514045
  C     -1.711853    0.901583    0.282423
  O     -0.910857   -1.259432   -0.304955
  C      0.574616   -0.125067    0.894551
  C      1.357585    0.632420   -0.060995
  C      2.593905    0.202674   -0.437000
  H     -2.106696    1.857664   -0.066928
  H     -1.678573    0.747491    1.366031
  H      3.262752    0.838225   -1.027287
  H     -2.354821   -0.314030   -1.391595
  H      2.987943   -0.752757   -0.071596
  H      0.981198    1.601100   -0.413193
  H      0.860856   -1.161301    1.078350
  H      0.187568    0.419686    1.758125
   14
 TRAJECTORY GEOMETRY    -270.080662
  C     -1.672596   -0.228984   -0.512491
  C     -1.730562    0.908309    0.278743
  O     -0.886176   -1.239316   -0.292078
  C      0.575443   -0.145579    0.887384
  C      1.358231    0.625426   -0.061963
  C      2.594313    0.200041   -0.442287
  H     -2.134163    1.858589   -0.070092
  H     -1.666565    0.755890    1.361915
  H      3.262144    0.837295   -1.031992
  H     -2.349216   -0.319895   -1.391988
  H      2.988686   -0.757592   -0.082149
  H      0.981643    1.599024   -0.403183
  H      0.878066   -1.171369    1.085873
  H      0.179407    0.406634    1.746989
   14
 TRAJECTORY GEOMETRY    -270.080530
  C     -1.672740   -0.229688   -0.512619
  C     -1.729556    0.907856    0.278867
  O     -0.887452   -1.240256   -0.292682
  C      0.575326   -0.144524    0.887735
  C      1.358313    0.625852   -0.061844
  C      2.594347    0.200142   -0.442078
  H     -2.132802    1.858406   -0.069855
  H     -1.667193    0.755540    1.362085
  H      3.262134    0.837315   -1.031768
  H     -2.349510   -0.319544   -1.391933
  H      2.988621   -0.757324   -0.081682
  H      0.981632    1.599108   -0.403604
  H      0.877268   -1.170907    1.085545
  H      0.179815    0.407307    1.747608
   14
 TRAJECTORY GEOMETRY    -270.080407
  C     -1.672779   -0.230413   -0.512730
  C     -1.728647    0.907662    0.278884
  O     -0.888916   -1.241422   -0.293554
  C      0.575753   -0.143427    0.888429
  C      1.358389    0.626244   -0.061480
  C      2.594294    0.200239   -0.442011
  H     -2.131932    1.858179   -0.069798
  H     -1.667848    0.755220    1.362207
  H      3.262150    0.837321   -1.031773
  H     -2.350128   -0.319287   -1.391989
  H      2.988561   -0.757267   -0.081465
  H      0.981723    1.599384   -0.403688
  H      0.876578   -1.170278    1.085407
  H      0.180098    0.408076    1.748308
   14
 TRAJECTORY GEOMETRY    -270.078538
  C     -1.673451   -0.242624   -0.514045
  C     -1.711853    0.901583    0.282423
  O     -0.910857   -1.259432   -0.304955
  C      0.574616   -0.125067    0.894551
  C      1.357585    0.632420   -0.060995
  C      2.593905    0.202674   -0.437000
  H     -2.106696    1.857664   -0.066928
  H     -1.678573    0.747491    1.366031
  H      3.262752    0.838225   -1.027287
  H     -2.354821   -0.314030   -1.391595
  H      2.987943   -0.752757   -0.071596
  H      0.981198    1.601100   -0.413193
  H      0.860856   -1.161301    1.078350
  H      0.187568    0.419686    1.758125
   14
 TRAJECTORY GEOMETRY    -270.080292
  C     -1.672747   -0.231233   -0.512840
  C     -1.727933    0.907419    0.279150
  O     -0.890249   -1.242339   -0.294397
  C      0.575889   -0.142233    0.889021
  C      1.358531    0.626603   -0.061474
  C      2.594308    0.200264   -0.441787
  H     -2.130946    1.858220   -0.069813
  H     -1.668391    0.754804    1.362365
  H      3.262125    0.837318   -1.031621
  H     -2.350317   -0.319078   -1.391789
  H      2.988501   -0.757085   -0.081136
  H      0.981746    1.599478   -0.403938
  H      0.875851   -1.169945    1.085158
  H      0.180412    0.408663    1.748813
   14
 TRAJECTORY GEOMETRY    -270.080186
  C     -1.672848   -0.231629   -0.512862
  C     -1.727098    0.907082    0.279203
  O     -0.891263   -1.243309   -0.294917
  C      0.575955   -0.141438    0.889293
  C      1.358390    0.626904   -0.061348
  C      2.594317    0.200403   -0.441597
  H     -2.129769    1.858171   -0.069677
  H     -1.668927    0.754455    1.362577
  H      3.262156    0.837349   -1.031421
  H     -2.350622   -0.318838   -1.391825
  H      2.988478   -0.756907   -0.080668
  H      0.981738    1.599597   -0.404379
  H      0.875083   -1.169417    1.084835
  H      0.180739    0.409284    1.749348
   14
 TRAJECTORY GEOMETRY    -270.080088
  C     -1.672884   -0.232294   -0.513100
  C     -1.726287    0.906922    0.279280
  O     -0.892630   -1.244351   -0.295729
  C      0.576475   -0.140411    0.890105
  C      1.358470    0.627286   -0.061070
  C      2.594236    0.200450   -0.441571
  H     -2.129108    1.858015   -0.069685
  H     -1.669510    0.754161    1.362686
  H      3.262180    0.837340   -1.031431
  H     -2.351220   -0.318659   -1.391878
  H      2.988422   -0.756839   -0.080527
  H      0.981848    1.599890   -0.404383
  H      0.874538   -1.168977    1.084783
  H      0.180965    0.409962    1.749933
