# Supplementary material for: Constrained Structure Minimizations on Hyperspheres for Minimum Energy Path Following
Source: J Chem Inf Model. 2025 Apr 1;65(7):3488–501. doi: 10.1021/acs.jcim.4c02351 (PMC12004539; doi:10.1021/acs.jcim.4c02351)
Supplement: Supplementary file 1 — ci4c02351_si_001.zip [file ci4c02351_si_001.zip › data_availability/rxn13/outputs/SADDLE/10/rxn13-sad.mol]

   14
 TRAJECTORY GEOMETRY    -270.170917
  C      1.775269   -0.336071   -0.048155
  C      2.929561    0.331746    0.153092
  O      0.552606    0.288414   -0.053544
  C     -0.583941   -0.602205   -0.003040
  C     -1.814693    0.161951   -0.398934
  C     -2.946063    0.193391    0.331271
  H      3.877983   -0.208436    0.102547
  H      2.941275    1.407765    0.352646
  H     -3.835601    0.730840   -0.015294
  H     -3.017374   -0.322321    1.297796
  H     -1.756692    0.695692   -1.358057
  H      1.755261   -1.420592   -0.243693
  H     -0.694711   -1.023987    1.016128
  H     -0.416957   -1.443806   -0.710104
   14
 TRAJECTORY GEOMETRY    -270.189096
  C     -1.992858   -0.297292    0.134910
  O     -2.102556    0.907092   -0.034898
  C     -0.688510   -1.007866    0.088474
  C      0.424211    0.081555   -0.086574
  C      1.895327   -0.195707   -0.318482
  C      2.902785    0.498382    0.262559
  H      3.944763    0.354023   -0.045026
  H      2.724579    1.236980    1.055361
  H      2.147861   -0.900771   -1.127779
  H      0.318629    0.799104    0.751403
  H      0.094616    0.677253   -0.965186
  H     -0.681085   -1.688977    0.960916
  H     -0.909772   -1.682294   -0.762742
  H     -2.892986   -0.929603    0.250455
   14
 TRAJECTORY GEOMETRY    -270.142762
  C     -1.971397   -0.216764    0.141796
  O     -1.807789    0.976748    0.019233
  C     -0.844226   -1.148609    0.116227
  C      0.416579   -0.068661   -0.084094
  C      1.918771   -0.194206   -0.311424
  C      2.846623    0.639701    0.231944
  H      3.900263    0.574788   -0.074788
  H      2.617076    1.383616    1.010137
  H      2.243272   -0.858619   -1.122558
  H      0.287629    0.677100    0.730971
  H      0.075475    0.534066   -0.958313
  H     -1.025669   -1.881620    0.934929
  H     -1.384794   -1.650948   -0.726977
  H     -2.977887   -0.623633    0.031612
   14
 TRAJECTORY GEOMETRY    -270.168434
  C     -1.754882   -0.083623   -0.069618
  O     -0.569874    0.146692    0.578453
  C     -2.477815   -1.198415    0.142013
  C      0.421049    0.917737   -0.147601
  C      1.644341    0.082414   -0.424046
  C      2.832026    0.313386    0.169093
  H      3.716834   -0.292692   -0.049350
  H      2.947032    1.122384    0.901657
  H      1.533616   -0.746878   -1.138216
  H      0.684714    1.786396    0.481839
  H     -0.016971    1.279010   -1.098340
  H     -2.118762   -1.989462    0.805057
  H     -3.448508   -1.299734   -0.343899
  H     -2.105780    0.722989   -0.733063
   14
 TRAJECTORY GEOMETRY    -270.161547
  C     -1.787144   -0.040747   -0.064020
  O     -0.689024    0.355955    0.654797
  C     -2.295721   -1.271768    0.092722
  C      0.414771    0.865176   -0.132251
  C      1.616599   -0.030073   -0.386001
  C      2.806027    0.304715    0.156320
  H      3.746536   -0.176998   -0.114926
  H      2.860534    1.121054    0.888853
  H      1.547395   -0.836359   -1.130522
  H      0.783991    1.722913    0.445298
  H      0.031117    1.231100   -1.109800
  H     -1.826002   -2.002486    0.761003
  H     -3.174187   -1.572548   -0.470005
  H     -2.264010    0.702345   -0.714076
   14
 TRAJECTORY GEOMETRY    -270.156300
  C     -1.815676   -0.012806   -0.006301
  O     -0.835278    0.680697    0.668107
  C     -1.852359   -1.350311   -0.027623
  C      0.363336    0.919789   -0.117327
  C      1.454872   -0.122160   -0.291548
  C      2.699634    0.166841    0.144474
  H      3.587235   -0.419819   -0.111521
  H      2.866650    1.062194    0.760702
  H      1.297195   -0.999279   -0.933989
  H      0.817576    1.768760    0.407186
  H      0.046131    1.228499   -1.131489
  H     -1.131221   -1.940135    0.549915
  H     -2.629203   -1.841840   -0.612777
  H     -2.581519    0.579082   -0.524395
   14
 TRAJECTORY GEOMETRY    -270.142762
  C     -1.971397   -0.216764    0.141796
  O     -1.807789    0.976748    0.019233
  C     -0.844226   -1.148609    0.116227
  C      0.416579   -0.068661   -0.084094
  C      1.918771   -0.194206   -0.311424
  C      2.846623    0.639701    0.231944
  H      3.900263    0.574788   -0.074788
  H      2.617076    1.383616    1.010137
  H      2.243272   -0.858619   -1.122558
  H      0.287629    0.677100    0.730971
  H      0.075475    0.534066   -0.958313
  H     -1.025669   -1.881620    0.934929
  H     -1.384794   -1.650948   -0.726977
  H     -2.977887   -0.623633    0.031612
   14
 TRAJECTORY GEOMETRY    -270.149124
  C     -1.895012   -0.024215    0.052592
  O     -0.921975    0.799468    0.570391
  C     -1.692969   -1.349341   -0.081877
  C      0.351940    0.870208   -0.143696
  C      1.456730   -0.176886   -0.261767
  C      2.686522    0.156375    0.190631
  H      3.604367   -0.378250   -0.075712
  H      2.814876    1.049012    0.821830
  H      1.362023   -1.033949   -0.943035
  H      0.811531    1.706857    0.390621
  H      0.109745    1.154673   -1.184893
  H     -0.795921   -1.784525    0.373166
  H     -2.372483   -2.044744   -0.584270
  H     -2.831735    0.513466   -0.172682
   14
 TRAJECTORY GEOMETRY    -270.137397
  C     -1.904672   -0.044683    0.062891
  O     -0.983974    0.850481    0.522907
  C     -1.626276   -1.349701   -0.062395
  C      0.346026    0.804410   -0.129713
  C      1.489427   -0.213869   -0.253564
  C      2.698530    0.197477    0.195952
  H      3.661096   -0.227035   -0.112343
  H      2.762181    1.077784    0.854226
  H      1.472712   -1.038841   -0.979741
  H      0.797056    1.621422    0.426987
  H      0.133578    1.076370   -1.176057
  H     -0.752317   -1.788542    0.421436
  H     -2.298256   -1.989485   -0.625077
  H     -2.903351    0.339887   -0.175694
   14
 TRAJECTORY GEOMETRY    -270.170957
  C     -1.991390   -0.236756    0.128946
  O     -1.914190    0.976302    0.264466
  C     -0.734134   -1.027927    0.010557
  C      0.368150    0.170064   -0.233652
  C      1.792018   -0.241370   -0.265105
  C      2.809012    0.464676    0.266770
  H      3.829641    0.110800    0.102553
  H      2.657839    1.372747    0.857296
  H      1.975376   -1.143310   -0.860104
  H      0.315546    1.023627    0.486980
  H      0.116235    0.680030   -1.193890
  H     -0.483088   -1.654403    0.879965
  H     -1.051370   -1.816920   -0.732011
  H     -3.006017   -0.647405   -0.063079
   14
 TRAJECTORY GEOMETRY    -270.147507
  C     -1.981262   -0.197463    0.130914
  O     -1.811214    0.992052    0.352919
  C     -0.809265   -1.084950   -0.013181
  C      0.365517    0.166052   -0.257686
  C      1.783735   -0.239810   -0.257659
  C      2.795841    0.480227    0.268084
  H      3.812040    0.120003    0.090460
  H      2.650499    1.386634    0.856243
  H      1.966649   -1.140994   -0.850085
  H      0.322865    1.054687    0.425254
  H      0.115025    0.641504   -1.231264
  H     -0.562732   -1.716807    0.847831
  H     -1.250470   -1.841420   -0.738893
  H     -3.008244   -0.469239   -0.160369
   14
 TRAJECTORY GEOMETRY    -270.121676
  C     -1.990116   -0.179537    0.129166
  O     -1.748229    0.991114    0.388329
  C     -0.880965   -1.130704   -0.024330
  C      0.377248    0.229465   -0.267267
  C      1.767472   -0.233105   -0.265816
  C      2.798466    0.455374    0.266866
  H      3.807791    0.075799    0.083923
  H      2.664930    1.360448    0.862019
  H      1.906660   -1.141038   -0.856021
  H      0.370605    1.119304    0.422128
  H      0.118821    0.702590   -1.239222
  H     -0.580217   -1.740906    0.830391
  H     -1.362837   -1.893897   -0.715575
  H     -3.031625   -0.364018   -0.192190
   14
 TRAJECTORY GEOMETRY    -270.137397
  C     -1.904672   -0.044683    0.062891
  O     -0.983974    0.850481    0.522907
  C     -1.626276   -1.349701   -0.062395
  C      0.346026    0.804410   -0.129713
  C      1.489427   -0.213869   -0.253564
  C      2.698530    0.197477    0.195952
  H      3.661096   -0.227035   -0.112343
  H      2.762181    1.077784    0.854226
  H      1.472712   -1.038841   -0.979741
  H      0.797056    1.621422    0.426987
  H      0.133578    1.076370   -1.176057
  H     -0.752317   -1.788542    0.421436
  H     -2.298256   -1.989485   -0.625077
  H     -2.903351    0.339887   -0.175694
   14
 TRAJECTORY GEOMETRY    -270.132864
  C     -1.903902   -0.057933    0.085033
  O     -1.033236    0.884694    0.558312
  C     -1.464852   -1.310331   -0.106935
  C      0.300322    0.796914   -0.147415
  C      1.447933   -0.232641   -0.226317
  C      2.667062    0.177890    0.196205
  H      3.617252   -0.312498   -0.050334
  H      2.753384    1.101924    0.790472
  H      1.413160   -1.123345   -0.872392
  H      0.750328    1.651294    0.346143
  H      0.057850    0.991030   -1.208776
  H     -0.565723   -1.657510    0.411551
  H     -2.011047   -2.020698   -0.710715
  H     -2.929792    0.246840   -0.158435
   14
 TRAJECTORY GEOMETRY    -270.120992
  C     -1.926151   -0.068946    0.084673
  O     -1.077837    0.900370    0.537859
  C     -1.425620   -1.300835   -0.098867
  C      0.296160    0.755888   -0.148081
  C      1.475293   -0.248420   -0.228305
  C      2.679398    0.201257    0.200814
  H      3.649100   -0.249936   -0.046002
  H      2.734588    1.126039    0.799700
  H      1.482539   -1.135234   -0.881028
  H      0.725198    1.603435    0.366359
  H      0.058405    0.949461   -1.208842
  H     -0.545859   -1.622650    0.468486
  H     -1.903632   -2.029888   -0.734207
  H     -2.968496    0.180317   -0.158623
   14
 TRAJECTORY GEOMETRY    -270.121676
  C     -1.990116   -0.179537    0.129166
  O     -1.748229    0.991114    0.388329
  C     -0.880965   -1.130704   -0.024330
  C      0.377248    0.229465   -0.267267
  C      1.767472   -0.233105   -0.265816
  C      2.798466    0.455374    0.266866
  H      3.807791    0.075799    0.083923
  H      2.664930    1.360448    0.862019
  H      1.906660   -1.141038   -0.856021
  H      0.370605    1.119304    0.422128
  H      0.118821    0.702590   -1.239222
  H     -0.580217   -1.740906    0.830391
  H     -1.362837   -1.893897   -0.715575
  H     -3.031625   -0.364018   -0.192190
   14
 TRAJECTORY GEOMETRY    -270.109338
  C     -1.982073   -0.172598    0.125174
  O     -1.711515    0.974071    0.470058
  C     -0.899640   -1.137434   -0.060733
  C      0.378653    0.330345   -0.306331
  C      1.715350   -0.240499   -0.257801
  C      2.774649    0.398113    0.278131
  H      3.760746   -0.047184    0.130127
  H      2.679099    1.345637    0.811061
  H      1.794123   -1.196298   -0.782688
  H      0.403070    1.245247    0.346919
  H      0.082328    0.719747   -1.295233
  H     -0.471093   -1.636998    0.803729
  H     -1.309608   -1.948456   -0.740468
  H     -3.031844   -0.318955   -0.205060
   14
 TRAJECTORY GEOMETRY    -270.112047
  C     -1.932387   -0.085024    0.090237
  O     -1.118782    0.910797    0.552594
  C     -1.349349   -1.279502   -0.111072
  C      0.281933    0.743438   -0.165186
  C      1.471537   -0.252239   -0.227271
  C      2.673913    0.198068    0.206925
  H      3.640927   -0.279228    0.001877
  H      2.731816    1.143333    0.774848
  H      1.476698   -1.168328   -0.838746
  H      0.690235    1.608641    0.331803
  H      0.017780    0.904462   -1.226230
  H     -0.480291   -1.549358    0.503003
  H     -1.736132   -2.034798   -0.775132
  H     -2.985292    0.112205   -0.158706
   14
 TRAJECTORY GEOMETRY    -270.100716
  C     -1.944598   -0.095877    0.090366
  O     -1.166198    0.925254    0.543177
  C     -1.317550   -1.272318   -0.106966
  C      0.290591    0.714104   -0.173581
  C      1.494242   -0.257443   -0.231885
  C      2.685573    0.213653    0.212413
  H      3.661728   -0.248238    0.014847
  H      2.723723    1.161888    0.778507
  H      1.520700   -1.175929   -0.837632
  H      0.665258    1.579233    0.343220
  H      0.013595    0.876296   -1.228786
  H     -0.471525   -1.538212    0.543579
  H     -1.669101   -2.033542   -0.784964
  H     -3.006481    0.053040   -0.159748
   14
 TRAJECTORY GEOMETRY    -270.098798
  C     -1.980855   -0.166453    0.120638
  O     -1.680985    0.965340    0.509003
  C     -0.941853   -1.162910   -0.076317
  C      0.394537    0.406646   -0.321709
  C      1.690092   -0.239406   -0.262152
  C      2.768894    0.361309    0.283580
  H      3.747220   -0.108010    0.156620
  H      2.692527    1.321484    0.794903
  H      1.739379   -1.210442   -0.768344
  H      0.434114    1.327230    0.314155
  H      0.043744    0.718493   -1.313380
  H     -0.441188   -1.573741    0.795047
  H     -1.296239   -1.985006   -0.757054
  H     -3.039059   -0.291265   -0.196669
   14
 TRAJECTORY GEOMETRY    -270.092163
  C     -1.953639   -0.109762    0.093451
  O     -1.219191    0.933150    0.554815
  C     -1.280545   -1.264626   -0.112048
  C      0.307643    0.703714   -0.197271
  C      1.509396   -0.251955   -0.241307
  C      2.695993    0.214102    0.223762
  H      3.670821   -0.262405    0.055294
  H      2.729189    1.169731    0.776936
  H      1.528594   -1.184715   -0.825352
  H      0.638883    1.586287    0.320610
  H     -0.016502    0.843477   -1.241376
  H     -0.449657   -1.498445    0.572568
  H     -1.584605   -2.044465   -0.795124
  H     -3.022788    0.003221   -0.152859
   14
 TRAJECTORY GEOMETRY    -270.091526
  C     -1.982912   -0.162891    0.119414
  O     -1.664343    0.961108    0.537050
  C     -0.993054   -1.195649   -0.082452
  C      0.424450    0.480067   -0.340768
  C      1.678951   -0.230120   -0.273928
  C      2.773321    0.329179    0.292753
  H      3.744800   -0.158027    0.184293
  H      2.713344    1.295533    0.797430
  H      1.705482   -1.204817   -0.774474
  H      0.456880    1.396447    0.287218
  H      0.007345    0.710363   -1.324441
  H     -0.426381   -1.533653    0.781161
  H     -1.314802   -2.024873   -0.756420
  H     -3.048444   -0.278820   -0.186474
   14
 TRAJECTORY GEOMETRY    -270.086109
  C     -1.961217   -0.123435    0.099102
  O     -1.285396    0.942971    0.567328
  C     -1.260928   -1.268175   -0.114666
  C      0.348047    0.702736   -0.231278
  C      1.532091   -0.237418   -0.256276
  C      2.713540    0.212029    0.241784
  H      3.682230   -0.283336    0.096059
  H      2.744774    1.169367    0.790037
  H      1.537288   -1.176591   -0.828730
  H      0.616651    1.603286    0.296409
  H     -0.046763    0.812793   -1.251923
  H     -0.433972   -1.476612    0.585274
  H     -1.552743   -2.066964   -0.785610
  H     -3.037958   -0.042977   -0.139401
   14
 TRAJECTORY GEOMETRY    -270.087793
  C     -1.986904   -0.163742    0.121267
  O     -1.660066    0.959575    0.556652
  C     -1.048558   -1.230702   -0.081801
  C      0.463196    0.549872   -0.365883
  C      1.677550   -0.212320   -0.291388
  C      2.784016    0.300539    0.308009
  H      3.746249   -0.209839    0.216204
  H      2.742953    1.265737    0.819357
  H      1.687641   -1.183465   -0.800923
  H      0.475888    1.461547    0.257766
  H     -0.028873    0.693847   -1.328481
  H     -0.408818   -1.505037    0.755083
  H     -1.360225   -2.065804   -0.738510
  H     -3.058671   -0.279379   -0.169026
   14
 TRAJECTORY GEOMETRY    -270.084841
  C     -1.986032   -0.162660    0.119556
  O     -1.637401    0.958884    0.562303
  C     -1.093129   -1.257335   -0.082233
  C      0.483881    0.592884   -0.369346
  C      1.670739   -0.204795   -0.295835
  C      2.786623    0.286480    0.311161
  H      3.746424   -0.227026    0.216547
  H      2.752093    1.249899    0.828564
  H      1.670771   -1.172281   -0.813672
  H      0.498812    1.499480    0.252729
  H     -0.047621    0.692674   -1.315176
  H     -0.405791   -1.501643    0.728348
  H     -1.410650   -2.092363   -0.729418
  H     -3.062362   -0.262053   -0.159109
   14
 TRAJECTORY GEOMETRY    -270.085632
  C     -1.969725   -0.138982    0.110875
  O     -1.360684    0.949605    0.577315
  C     -1.266814   -1.289250   -0.115188
  C      0.412407    0.724650   -0.281522
  C      1.566423   -0.204210   -0.280958
  C      2.741951    0.203768    0.273313
  H      3.695769   -0.324710    0.150708
  H      2.780180    1.150974    0.833307
  H      1.548673   -1.139292   -0.860022
  H      0.603939    1.645607    0.254721
  H     -0.086777    0.775730   -1.256308
  H     -0.414231   -1.468737    0.561577
  H     -1.598050   -2.114730   -0.740056
  H     -3.056798   -0.087296   -0.107074
   14
 TRAJECTORY GEOMETRY    -270.083466
  C     -1.975963   -0.141268    0.121850
  O     -1.437864    0.958731    0.579378
  C     -1.250653   -1.289474   -0.121523
  C      0.458762    0.717147   -0.313238
  C      1.594926   -0.192133   -0.294612
  C      2.762245    0.205621    0.288849
  H      3.707961   -0.334703    0.173274
  H      2.794536    1.149768    0.851910
  H      1.561529   -1.129211   -0.865990
  H      0.593640    1.640147    0.244511
  H     -0.099491    0.753175   -1.253530
  H     -0.406683   -1.476036    0.558914
  H     -1.616577   -2.126788   -0.714188
  H     -3.070359   -0.124362   -0.076090
   14
 TRAJECTORY GEOMETRY    -270.086792
  C     -2.009574   -0.173919    0.136235
  O     -1.665996    0.958813    0.568358
  C     -1.151577   -1.285933   -0.078235
  C      0.541268    0.660729   -0.418545
  C      1.698702   -0.162720   -0.329909
  C      2.815265    0.255537    0.343714
  H      3.753551   -0.303196    0.279464
  H      2.807640    1.201998    0.895960
  H      1.690171   -1.115235   -0.875791
  H      0.513838    1.566834    0.198854
  H     -0.082682    0.655079   -1.310812
  H     -0.375564   -1.481409    0.664778
  H     -1.509419   -2.141688   -0.668395
  H     -3.094769   -0.298346   -0.098535
   14
 TRAJECTORY GEOMETRY    -270.085969
  C     -2.005324   -0.171074    0.135774
  O     -1.645737    0.959796    0.569651
  C     -1.163640   -1.291901   -0.082918
  C      0.540157    0.671767   -0.413945
  C      1.689982   -0.164132   -0.327747
  C      2.810364    0.249836    0.341863
  H      3.747919   -0.307748    0.269819
  H      2.804950    1.195338    0.895795
  H      1.674004   -1.114727   -0.877037
  H      0.522795    1.576822    0.202092
  H     -0.089210    0.664073   -1.303129
  H     -0.376239   -1.481465    0.652162
  H     -1.528249   -2.147527   -0.671285
  H     -3.094223   -0.278512   -0.089829
   14
 TRAJECTORY GEOMETRY    -270.085535
  C     -2.005241   -0.180684    0.136790
  O     -1.605175    0.951318    0.554715
  C     -1.205818   -1.318375   -0.084728
  C      0.547431    0.712808   -0.410892
  C      1.683044   -0.145826   -0.328635
  C      2.812094    0.240696    0.347055
  H      3.742752   -0.330711    0.282771
  H      2.818568    1.177868    0.914683
  H      1.660485   -1.091285   -0.887891
  H      0.554134    1.630404    0.181567
  H     -0.105921    0.667062   -1.282448
  H     -0.368584   -1.484671    0.601512
  H     -1.596020   -2.180953   -0.638736
  H     -3.101419   -0.270425   -0.058349
   14
 TRAJECTORY GEOMETRY    -270.083466
  C     -1.975963   -0.141268    0.121850
  O     -1.437864    0.958731    0.579378
  C     -1.250653   -1.289474   -0.121523
  C      0.458762    0.717147   -0.313238
  C      1.594926   -0.192133   -0.294612
  C      2.762245    0.205621    0.288849
  H      3.707961   -0.334703    0.173274
  H      2.794536    1.149768    0.851910
  H      1.561529   -1.129211   -0.865990
  H      0.593640    1.640147    0.244511
  H     -0.099491    0.753175   -1.253530
  H     -0.406683   -1.476036    0.558914
  H     -1.616577   -2.126788   -0.714188
  H     -3.070359   -0.124362   -0.076090
   14
 TRAJECTORY GEOMETRY    -270.104433
  C     -1.942340   -0.219160    0.088559
  O     -1.276502    0.894720    0.465912
  C     -1.264025   -1.381012   -0.062936
  C      0.367236    0.764877   -0.282181
  C      1.564706   -0.159729   -0.232027
  C      2.739275    0.267926    0.305997
  H      3.682070   -0.293781    0.192196
  H      2.788594    1.208640    0.857348
  H      1.551532   -1.101994   -0.813912
  H      0.611203    1.715336    0.182725
  H     -0.080483    0.760947   -1.281597
  H     -0.356355   -1.480944    0.535424
  H     -1.635865   -2.207331   -0.656513
  H     -3.031364   -0.111385   -0.095664
