# Supplementary material for: Constrained Structure Minimizations on Hyperspheres for Minimum Energy Path Following
Source: J Chem Inf Model. 2025 Apr 1;65(7):3488–501. doi: 10.1021/acs.jcim.4c02351 (PMC12004539; doi:10.1021/acs.jcim.4c02351)
Supplement: Supplementary file 1 — ci4c02351_si_001.zip [file ci4c02351_si_001.zip › data_availability/rxn13/outputs/SADDLE/10/rxn13-sad.out]

 Executing /home/jasa/demon/6.2.4/object.mpi/deMon.6.2.4.mpi.

node05
node05
node05
node05
node05
node05
node05
node05
node05
node05
node05
node05
node05
node05
node05
node05
node05
node05
node05
node05
node05
node05
node05
node05
(node05:0,1,2,3,4,5,6,7,8,9,10,11,12,13,14,15,16,17,18,19,20,21,22,23)

real	33m45.077s
user	736m24.846s
sys	72m32.932s
32M	.
 ******************************************************************************
 ******************************************************************************
 ***                                                                        ***
 ***                              PROGRAM deMon2k                           ***
 ***                                                                        ***
 ***                        (VERSION 6.2.2, Jun. 2022)                      ***
 ***                                                                        ***
 ***     COPYRIGHT (C) BY THE INTERNATIONAL DEMON DEVELOPERS COMMUNITY      ***
 ***                                                                        ***
 ***  AUTHORS: A.M. Koster, G. Geudtner, A. Alvarez-Ibarra, M.C. Amirani,   ***
 ***           P. Calaminici, A.A.M. Carranza, M.E. Casida, J. Carmona-     ***
 ***           Espindola, J. Cuny, F.A. Delesma, R. Delgado-Venegas, V.D.   ***
 ***           Dominguez, R. Flores-Moreno, G.U. Gamboa, A. Goursot, T.     ***
 ***           Heine, K. Hermann, A. Ipatov, F. Janetzko, A. de la Lande,   ***
 ***           F. Louisnard, J. Martin del Campo, N. Pedroza Montero, L.G.  ***
 ***           M. Pettersson, D. Mejia-Rodriguez, J. Reveles, J. Vasquez-   ***
 ***           Perez, A. Vela, B. Zuniga-Gutierrez and D.R. Salahub         ***
 ***                                                                        ***
 ******************************************************************************
 ******************************************************************************
                                                                                

 FIRST TIMING           DATE: WED JAN 10 17:12:14 2024  TOTAL TIME:       0.073
                                                                                

 INITIALIZATION                   STEP TIME:     0.034  TOTAL TIME:       0.109

 ******************************************************************************

 HCN

 ******************************************************************************

 
 *** MOLECULAR SIMULATION DATA ***
 
 MOLECULAR CHARGE: 0
 NUMBER OF ATOMS: 14
 MOLECULAR SIMULATION TYPE: QM ONLY
 
 *** MOLECULAR QM DATA ***
 
 MULTIPLICITY: 1
 NUMBER OF QM ATOMS: 14
 NUMBER OF ELECTRONS: 46
 
 *** SCF OPTIONS ***
 
 SCF THEORY: RESTRICTED KOHN-SHAM (RKS)
 DIAGONALIZER: RS
 START GUESS: HUECKEL DENSITY
 SCF TOLERANCE: 0.100E-04
 POTENTIAL DENSITY: FITTED DENSITY
 NUMBER OF SCF ITERATIONS: 1000
 DIIS ACCELERATION: ON
 XC-POTENTIAL: PBE96 - PBE
 GRID TECHNIQUE: FIXED
 GRID PRUNING: ON
 GRID METHOD: DIRECT
 GRID TYPE: (99,590)p
 ATOMIC WEIGHT FUNCTION: BECKE SCREENED
 RADIAL QUADRATURE TYPE: EULER-MACLAURIN
 SCF METHODE: DIRECT & DOUBLE ASYMPTOTIC EXPANSION
 FREEZE AUXILIARY FUNCTIONS: OFF
 ANALYTICAL FIT SOLVER: DIAGONAL SVD
 SVD THRESHOLD: 0.100E-05
 SCF SCREENING: 0.217E-11
 SYMMETRY USE: NONE
 ROTATION OF THE ANGULAR GRIDS: OFF
 SCF PRINTING UNTIL CYCLE 0
 SPHERICAL ORBITALS WILL BE USED
 
 *** SADDLE INTERPOLATION OPTIONS ***
 
 SADDLE TOLERANCE: 0.100
 NUMBER OF INTERPOLATION STEPS: 500
 INTERPOLATION DISTANCE REDUCTION [%]: 10.00
 REACTANT-PRODUCT ALIGNMENT ENABLED
 
 *** PRINT OPTIONS ***
 
 PRINT OPTIMIZATION INFORMATION
 PRINT SADDLE DEBUG OUTPUT
 
 *** OUTPUT OPTIONS ***
 
 SADDLE OPTIMIZATIONS NOT REMOVED
 
 *** ACTIVATED INTERFACE PORTS ***
 
 FILE deMon.mol WILL BE WRITTEN
 
 
 *** GEOMETRY ***


 INPUT ORIENTATION IN ANGSTROM

  NO.  ATOM        X            Y            Z      Z-ATOM   MASS   TYPE OPTXYZ

    1  C         0.000000     0.000000     0.000000     6    12.011  QM       
    2  C         0.000000     0.000000     1.348655     6    12.011  QM       
    3  O         1.157678     0.000000    -0.738034     8    15.999  QM       
    4  C         0.980877     0.280644    -2.144260     6    12.011  QM       
    5  C         2.226788    -0.124655    -2.878328     6    12.011  QM       
    6  C         2.897298     0.683192    -3.722120     6    12.011  QM       
    7  H        -0.950652    -0.045319     1.885369     1     1.008  QM       
    8  H         0.932186     0.030232     1.921273     1     1.008  QM       
    9  H         3.779625     0.333039    -4.269046     1     1.008  QM       
   10  H         2.580160     1.720011    -3.894295     1     1.008  QM       
   11  H         2.566808    -1.155853    -2.707513     1     1.008  QM       
   12  H        -0.934859    -0.024285    -0.583327     1     1.008  QM       
   13  H         0.768965     1.358136    -2.295840     1     1.008  QM       
   14  H         0.112002    -0.300117    -2.523587     1     1.008  QM       


 
 
 *** ERI STATISTIC ***
 
 Est. Integrated ERIs: 5859522
 Est. Asymptotic ERIS: 0
                                                                                

 INPUT                            STEP TIME:     0.079  TOTAL TIME:       0.188
 
 *** THE INPUT ORIENTATION IS USED ***
 
 POINT GROUP: C1
 
 GROUP ORDER: 1


 STANDARD ORIENTATION IN ANGSTROM

  NO.  ATOM        X              Y              Z        Z-ATOM   MASS   TYPE

    1  C         1.775269      -0.336071      -0.048155       6    12.011  QM
    2  C         2.929561       0.331746       0.153092       6    12.011  QM
    3  O         0.552606       0.288414      -0.053544       8    15.999  QM
    4  C        -0.583941      -0.602205      -0.003040       6    12.011  QM
    5  C        -1.814693       0.161951      -0.398934       6    12.011  QM
    6  C        -2.946063       0.193391       0.331271       6    12.011  QM
    7  H         3.877983      -0.208436       0.102547       1     1.008  QM
    8  H         2.941275       1.407765       0.352646       1     1.008  QM
    9  H        -3.835601       0.730840      -0.015294       1     1.008  QM
   10  H        -3.017374      -0.322321       1.297796       1     1.008  QM
   11  H        -1.756692       0.695692      -1.358057       1     1.008  QM
   12  H         1.755261      -1.420592      -0.243693       1     1.008  QM
   13  H        -0.694711      -1.023987       1.016128       1     1.008  QM
   14  H        -0.416957      -1.443806      -0.710104       1     1.008  QM
                                                                                

 SYMMETRY ANALYSIS                STEP TIME:     0.001  TOTAL TIME:       0.192
 
 NUMBER OF TB ORBITALS: 38
                                                                                

 START GUESS                      STEP TIME:     1.704  TOTAL TIME:       1.896
 
 
 GENERAL BASIS SET: (DZVP-GGA)
 
 NUMBER OF SHELLS: 60
 NUMBER OF ORBITALS: 130
 NUMBER OF PRIMITIVE GAUSSIAN EXPONENTS: 138
 
 
 GENERAL AUXIS SET: (GEN-A2*)
 
 NUMBER OF AUXILIARY FUNCTION SETS: 74
 NUMBER OF AUXILIARY FUNCTION SHELLS: 178
 NUMBER OF AUXILIARY FUNCTION: 734
 
 
 
 *** WARNING IN INVCDERI ***
 
 *** 24 COULOMB EIGENVALUES ARE QUENCHED ***
                                                                                

 MPI AUXILIARY FUNCTION FIT       STEP TIME:     0.141  TOTAL TIME:       2.047  
                                                                                

 CORE INTEGRALS                   STEP TIME:     0.156  TOTAL TIME:       2.054
                                                                                

 NULLSPACE                        STEP TIME:     0.009  TOTAL TIME:       2.072
                                                                                

 FIXED GRID GENERATION            STEP TIME:     0.000  TOTAL TIME:       2.106

 CYCLE:    1    EUPPER =     -446.312282660541    CDMIX =        0.300000000000
 CYCLE:    1    ELOWER =     -778.778594498717    SHIFT =        0.000000000000
 CYCLE:    1    EXC    =      -37.351697912544    ERCDC =       20.288732834955
 CYCLE:    1    ETOTAL =     -483.663980573084    ERROR =      332.466311838176

 CYCLE:    2    EUPPER =     -444.566904219292    CDMIX =        0.300000000000
 CYCLE:    2    ELOWER =     -446.015425658705    SHIFT =        0.000000000000
 CYCLE:    2    EXC    =      -37.880306719681    ERCDC =        0.941118685699
 CYCLE:    2    ETOTAL =     -482.447210938973    ERROR =        1.448521439413

 CYCLE:    3    EUPPER =     -445.695080077970    CDMIX =        0.300000000000
 CYCLE:    3    ELOWER =     -445.904710497327    SHIFT =        0.000000000000
 CYCLE:    3    EXC    =      -38.132257902441    ERCDC =        0.306646531417
 CYCLE:    3    ETOTAL =     -483.827337980411    ERROR =        0.209630419357

 CYCLE:    4    EUPPER =     -445.936814538673    CDMIX =        0.300000000000
 CYCLE:    4    ELOWER =     -445.986387143749    SHIFT =        0.000000000000
 CYCLE:    4    EXC    =      -38.262015763485    ERCDC =        0.126887084896
 CYCLE:    4    ETOTAL =     -484.198830302158    ERROR =        0.049572605077

 CYCLE:    5    EUPPER =     -446.036304764794    CDMIX =        0.300000000000
 CYCLE:    5    ELOWER =     -446.052961546119    SHIFT =        0.000000000000
 CYCLE:    5    EXC    =      -38.327803735305    ERCDC =        0.059749680106
 CYCLE:    5    ETOTAL =     -484.364108500099    ERROR =        0.016656781325

 CYCLE:    6    EUPPER =     -446.069273760559    CDMIX =        0.300000000000
 CYCLE:    6    ELOWER =     -446.075758191059    SHIFT =        0.000000000000
 CYCLE:    6    EXC    =      -38.365360463701    ERCDC =        0.033245666503
 CYCLE:    6    ETOTAL =     -484.434634224260    ERROR =        0.006484430501

 CYCLE:    7    EUPPER =     -446.084865755919    CDMIX =        0.300000000000
 CYCLE:    7    ELOWER =     -446.087500335730    SHIFT =        0.000000000000
 CYCLE:    7    EXC    =      -38.387495063170    ERCDC =        0.021245850522
 CYCLE:    7    ETOTAL =     -484.472360819089    ERROR =        0.002634579811

 CYCLE:    8    EUPPER =     -446.092171497710    CDMIX =        0.300000000000
 CYCLE:    8    ELOWER =     -446.093258701184    SHIFT =        0.000000000000
 CYCLE:    8    EXC    =      -38.421268096796    EDIIS =        0.013474527756
 CYCLE:    8    ETOTAL =     -484.513439594506    ERROR =        0.001087203475

 CYCLE:    9    EUPPER =     -446.099158390110    CDMIX =        0.300000000000
 CYCLE:    9    ELOWER =     -446.099175915819    SHIFT =        0.000000000000
 CYCLE:    9    EXC    =      -38.423356491631    EDIIS =        0.003220712439
 CYCLE:    9    ETOTAL =     -484.522514881742    ERROR =        0.000017525709

 CYCLE:   10    EUPPER =     -446.101600261382    CDMIX =        0.300000000000
 CYCLE:   10    ELOWER =     -446.101604010423    SHIFT =        0.000000000000
 CYCLE:   10    EXC    =      -38.423619259074    EDIIS =        0.001639575683
 CYCLE:   10    ETOTAL =     -484.525219520456    ERROR =        0.000003749041

 CYCLE:   11    EUPPER =     -446.102239976439    CDMIX =        0.300000000000
 CYCLE:   11    ELOWER =     -446.102240641905    SHIFT =        0.000000000000
 CYCLE:   11    EXC    =      -38.423419432051    EDIIS =        0.000710457636
 CYCLE:   11    ETOTAL =     -484.525659408489    ERROR =        0.000000665467

 CYCLE:   12    EUPPER =     -446.101736179444    CDMIX =        0.300000000000
 CYCLE:   12    ELOWER =     -446.101736193688    SHIFT =        0.000000000000
 CYCLE:   12    EXC    =      -38.423445912955    EDIIS =        0.000095958755
 CYCLE:   12    ETOTAL =     -484.525182092399    ERROR =        0.000000014243

 CYCLE:   13    EUPPER =     -446.101781957829    CDMIX =        0.100000000000
 CYCLE:   13    ELOWER =     -446.101781958293    SHIFT =        0.000000000000
 CYCLE:   13    EXC    =      -38.423435830964    ERCDC =        0.000013926195
 CYCLE:   13    ETOTAL =     -484.525217788793    ERROR =        0.000000000464
 
 *** SCF CONVERGED ***
 

 ELECTRONIC CORE ENERGY      =       -789.637268908
 ELECTRONIC COULOMB ENERGY   =        343.535486950
 ELECTRONIC HARTREE ENERGY   =       -446.101781958

 EXCHANGE ENERGY             =        -36.932583571
 CORRELATION ENERGY          =         -1.490852260
 EXCHANGE-CORRELATION ENERGY =        -38.423435831

 ELECTRONIC SCF ENERGY       =       -484.525217789
 NUCLEAR-REPULSION ENERGY    =        214.354301276
 TOTAL SCF ENERGY            =       -270.170916513
                                                                                

 SCF ITERATION                    STEP TIME:     1.651  TOTAL TIME:       3.882
 
 
 
 *********************************************
 *** TRANSITION STATE SADDLE INTERPOLATION ***
 *********************************************


 UNRELAXED COORDINATES OF SADDLE STEP 0 IN ANGSTROM

  NO.  ATOM        X              Y              Z        Z-ATOM   MASS   TYPE

    1  C         0.000000       0.000000       0.000000       6    12.011  QM
    2  O         0.000000       0.000000       1.227040       8    15.999  QM
    3  C         1.240677       0.000000      -0.867474       6    12.011  QM
    4  C         2.567124      -0.049328      -0.092340       6    12.011  QM
    5  C         3.764503       0.052617      -1.001561       6    12.011  QM
    6  C         4.737099      -0.874976      -1.112668       6    12.011  QM
    7  H         5.584661      -0.737951      -1.793607       1     1.008  QM
    8  H         4.715365      -1.798724      -0.519468       1     1.008  QM
    9  H         3.829526       0.964249      -1.617116       1     1.008  QM
   10  H         2.614258      -0.979380       0.501216       1     1.008  QM
   11  H         2.572792       0.783259       0.637737       1     1.008  QM
   12  H         1.152453      -0.850175      -1.575204       1     1.008  QM
   13  H         1.178801       0.902094      -1.512967       1     1.008  QM
   14  H        -0.969612       0.002496      -0.571351       1     1.008  QM


 UNRELAXED SCF-ENERGY CALCULATED IN 12 CYCLES
 
 UNRELAXED TOTAL SADDLE ENERGY = -270.202838982587
 


 ALIGNED COORDINATES OF REFERENCE STRUCTURE IN ANGSTROM

  NO.  ATOM        X              Y              Z        Z-ATOM   MASS   TYPE

    1  C        -1.981849      -0.409492       0.165162       6    12.011  QM
    2  O        -2.407446       0.725192      -0.027157       8    15.999  QM
    3  C        -0.525560      -0.815050       0.084315       6    12.011  QM
    4  C         0.446366       0.335974      -0.221024       6    12.011  QM
    5  C         1.865447      -0.143090      -0.386858       6    12.011  QM
    6  C         2.913154       0.256704       0.362268       6    12.011  QM
    7  H         3.923370      -0.130337       0.187686       1     1.008  QM
    8  H         2.790154       0.989130       1.171028       1     1.008  QM
    9  H         2.037865      -0.879847      -1.187901       1     1.008  QM
   10  H         0.388081       1.092047       0.581773       1     1.008  QM
   11  H         0.105591       0.840920      -1.145765       1     1.008  QM
   12  H        -0.267456      -1.322090       1.037077       1     1.008  QM
   13  H        -0.459872      -1.618088      -0.680589       1     1.008  QM
   14  H        -2.686925      -1.248322       0.421727       1     1.008  QM


 ALIGNED COORDINATES OF REACTANT IN ANGSTROM

  NO.  ATOM        X              Y              Z        Z-ATOM   MASS   TYPE

    1  C        -1.804427      -0.085162      -0.060266       6    12.011  QM
    2  O        -0.473606      -0.406625       0.042153       8    15.999  QM
    3  C        -2.784655      -0.917111       0.347024       6    12.011  QM
    4  C         0.435362       0.694936      -0.176550       6    12.011  QM
    5  C         1.811978       0.145061      -0.417348       6    12.011  QM
    6  C         2.909026       0.548101       0.252152       6    12.011  QM
    7  H         3.901745       0.149418       0.015940       1     1.008  QM
    8  H         2.846906       1.293709       1.055536       1     1.008  QM
    9  H         1.890953      -0.612746      -1.209592       1     1.008  QM
   10  H         0.431671       1.373974       0.699673       1     1.008  QM
   11  H         0.097832       1.272935      -1.064304       1     1.008  QM
   12  H        -2.560289      -1.883347       0.809434       1     1.008  QM
   13  H        -3.828418      -0.629009       0.200696       1     1.008  QM
   14  H        -2.022669       0.891920      -0.521245       1     1.008  QM

 SIMILARITY INDEX: 0.657
 


 UNRELAXED COORDINATES OF SADDLE STEP 1 IN ANGSTROM

  NO.  ATOM        X              Y              Z        Z-ATOM   MASS   TYPE

    1  C        -1.964106      -0.377059       0.142619       6    12.011  QM
    2  O        -2.214062       0.612010      -0.020226       8    15.999  QM
    3  C        -0.751469      -0.825256       0.110586       6    12.011  QM
    4  C         0.445266       0.371870      -0.216576       6    12.011  QM
    5  C         1.860100      -0.114275      -0.389907       6    12.011  QM
    6  C         2.912741       0.285844       0.351256       6    12.011  QM
    7  H         3.921207      -0.102361       0.170511       1     1.008  QM
    8  H         2.795830       1.019588       1.159479       1     1.008  QM
    9  H         2.023174      -0.853137      -1.190070       1     1.008  QM
   10  H         0.392440       1.120240       0.593563       1     1.008  QM
   11  H         0.104815       0.884122      -1.137619       1     1.008  QM
   12  H        -0.496739      -1.378216       1.014313       1     1.008  QM
   13  H        -0.796726      -1.519181      -0.592460       1     1.008  QM
   14  H        -2.620500      -1.034298       0.327430       1     1.008  QM


 UNRELAXED SCF-ENERGY CALCULATED IN 12 CYCLES
 
 UNRELAXED TOTAL SADDLE ENERGY = -270.015390382725
 
 
 
 
 ***************************************
 *** MOLECULAR GEOMETRY OPTIMIZATION ***
 ***************************************
 
 INTERPOLATION DISTANCE: 10.1010694451
 
 *** ACTIVE DEGREES OF FREEDOM: 36 ***
 
 *** ENTERING OPTIMIZATION CYCLE: 1 ***
 

 PROJECTED CARTESIAN GRADIENTS IN A.U.

  NO.  ATOM        X             Y             Z

    1  C       -0.081679      0.424278     -0.070875
    2  O        0.195626     -0.526163      0.083583
    3  C       -0.247659      0.041308     -0.030841
    4  C        0.042992      0.052801     -0.012237
    5  C        0.015672      0.008412      0.005196
    6  C        0.010129     -0.000727     -0.000631
    7  H        0.001367     -0.005849      0.003016
    8  H        0.005862      0.004913     -0.004262
    9  H       -0.001845     -0.004747      0.006009
   10  H        0.008438      0.013608     -0.006068
   11  H        0.007440      0.005621     -0.005391
   12  H       -0.009996      0.023146     -0.002713
   13  H       -0.016991      0.086735      0.084984
   14  H        0.125726      0.156873     -0.030973


 ACTIVE CARTESIAN GRADIENTS

              1          2          3          4          5          6
          -0.088518   0.505026  -0.077015   0.237260  -0.467001   0.082740

              7          8          9         10         11         12
          -0.212920  -0.074991  -0.040807   0.002019  -0.040630   0.002455

             13         14         15         16         17         18
          -0.002981  -0.019459  -0.006475  -0.044255  -0.002825  -0.005203

             19         20         21         22         23         24
          -0.016715   0.014312  -0.006115  -0.036789   0.007012   0.002206

             25         26         27         28         29         30
          -0.013518   0.004193  -0.008934  -0.060063  -0.016755   0.003999

             31         32         33         34         35         36
          -0.104587   0.015377  -0.035261  -0.031250  -0.042928  -0.112140


 FULL LOCAL GRADIENT

              1          2          3          4          5          6
          -0.398443  -0.502795   0.113280  -0.101594   0.219373  -0.075596

              7          8          9         10         11         12
           0.024328  -0.151373   0.067496   0.028413  -0.118097   0.031334

             13         14         15         16         17         18
           0.089048  -0.044223   0.017057   0.157877   0.053802  -0.003827

             19         20         21         22         23         24
           0.077271   0.083264  -0.020443   0.069957   0.098023  -0.048086

             25         26         27         28         29         30
           0.092759   0.084674   0.006624   0.047594   0.074832  -0.022022

             31         32         33         34         35         36
           0.068579   0.048465   0.000891  -0.008625   0.026438  -0.090495


 TANGENTIAL LOCAL GRADIENTS IN A.U.

              1          2          3          4          5          6
          -0.502795   0.113280  -0.101594   0.219373  -0.075596   0.024328

              7          8          9         10         11         12
          -0.151373   0.067496   0.028413  -0.118097   0.031334   0.089048

             13         14         15         16         17         18
          -0.044223   0.017057   0.157877   0.053802  -0.003827   0.077271

             19         20         21         22         23         24
           0.083264  -0.020443   0.069957   0.098023  -0.048086   0.092759

             25         26         27         28         29         30
           0.084674   0.006624   0.047594   0.074832  -0.022022   0.068579

             31         32         33         34         35
           0.048465   0.000891  -0.008625   0.026438  -0.090495
 
 RMSQ FORCE :   0.1173424  MAXIMUM :   0.0003000  CONVERGED : NO
 MAX FORCE  :   0.5027952  MAXIMUM :   0.0004500  CONVERGED : NO
 RMSQ FORCE6:   4.8826576  MAXIMUM6:   0.0003000  CONVERGED : NO
 MAX FORCE6 :   4.4972048  MAXIMUM6:   0.0004500  CONVERGED : NO
 


 HESSIAN EIGENVALUES


                1           2           3           4           5           6
             1.00000     1.00000     1.00000     1.00000     1.00000     1.00000
 


                7           8           9          10          11          12
             1.00000     1.00000     1.00000     1.00000     1.00000     1.00000
 


               13          14          15          16          17          18
             1.00000     1.00000     1.00000     1.00000     1.00000     1.00000
 


               19          20          21          22          23          24
             1.00000     1.00000     1.00000     1.00000     1.00000     1.00000
 


               25          26          27          28          29          30
             1.00000     1.00000     1.00000     1.00000     1.00000     1.00000
 


               31          32          33          34          35
             1.00000     1.00000     1.00000     1.00000     1.00000
 


 NEWTON STEP 0.694 EXCEEDED TRUST RADIUS 0.200
 LAMBDA ITERATION CONVERGED IN 2 CYCLES
 LAMBDA FOR LMQA STEP: 2.47

  |TANGENTIAL STEP| =   0.200000  |PARALLEL STEP| =   0.001980


 STEP IN NORMAL COORDINATES

              1          2          3          4          5          6
           0.034245  -0.145704   0.017915  -0.019390   0.093398  -0.022851

              7          8          9         10         11         12
           0.035598  -0.011170   0.015899   0.004167  -0.014112   0.005021

             13         14         15         16         17         18
           0.015733  -0.005658   0.003750   0.033872   0.010777  -0.000278

             19         20         21         22         23         24
           0.016882   0.015993  -0.003842   0.017653   0.021140  -0.011124

             25         26         27         28         29         30
           0.022545   0.020713   0.001990   0.014159   0.019659  -0.005828

             31         32         33         34         35         36
           0.020853   0.012054   0.001195  -0.001407   0.008064  -0.023815

 DISPLACEMENT STEP IN ANGSTROM

  NO.  ATOM        X             Y             Z

    1  C        0.016721     -0.064644      0.008890
    2  O       -0.007989      0.064225     -0.012088
    3  C        0.017095     -0.009572      0.008031
    4  C       -0.004967     -0.005569      0.002258
    5  C       -0.000796      0.001702     -0.001005
    6  C        0.000224      0.004493     -0.001201
    7  H        0.000194      0.004441     -0.002248
    8  H        0.000034      0.002898     -0.000702
    9  H       -0.000435      0.003426     -0.001006
   10  H       -0.000532      0.000600      0.002022
   11  H       -0.000875      0.003047      0.001579
   12  H       -0.021344     -0.009807     -0.001705
   13  H       -0.031455     -0.003689     -0.003512
   14  H       -0.011373     -0.002766     -0.004858


 ACTIVE CARTESIAN DISPLACEMENT STEP

              1          2          3          4          5          6
           0.034245  -0.145704   0.017915  -0.019390   0.093398  -0.022851

              7          8          9         10         11         12
           0.035598  -0.011170   0.015899   0.004167  -0.014112   0.005021

             13         14         15         16         17         18
           0.015733  -0.005658   0.003750   0.033872   0.010777  -0.000278

             19         20         21         22         23         24
           0.016882   0.015993  -0.003842   0.017653   0.021140  -0.011124

             25         26         27         28         29         30
           0.022545   0.020713   0.001990   0.014159   0.019659  -0.005828

             31         32         33         34         35         36
           0.020853   0.012054   0.001195  -0.001407   0.008064  -0.023815
 
 PREDICTED ENERGY CHANGE: -0.118050488
 
 INTERPOLATION DISTANCE: 10.1010694451


 COORDINATES OF OPTIMIZATION STEP 1 IN ANGSTROM

  NO.  ATOM        X              Y              Z        Z-ATOM   MASS   TYPE

    1  C        -1.947385      -0.441703       0.151509       6    12.011  QM
    2  O        -2.222051       0.676235      -0.032314       8    15.999  QM
    3  C        -0.734374      -0.834828       0.118617       6    12.011  QM
    4  C         0.440299       0.366301      -0.214318       6    12.011  QM
    5  C         1.859304      -0.112573      -0.390912       6    12.011  QM
    6  C         2.912965       0.290337       0.350055       6    12.011  QM
    7  H         3.921401      -0.097920       0.168263       1     1.008  QM
    8  H         2.795864       1.022486       1.158777       1     1.008  QM
    9  H         2.022739      -0.849711      -1.191076       1     1.008  QM
   10  H         0.391908       1.120840       0.595585       1     1.008  QM
   11  H         0.103940       0.887169      -1.136040       1     1.008  QM
   12  H        -0.518083      -1.388023       1.012608       1     1.008  QM
   13  H        -0.828181      -1.522870      -0.595972       1     1.008  QM
   14  H        -2.631873      -1.037064       0.322572       1     1.008  QM


 
 NEW SCF-ENERGY CALCULATED IN 15 CYCLES
 

 TOTAL ENERGY    =       -270.086190660

 ENERGY CHANGE =         -0.070800278
 ENERGY RATIO  =          0.599745743
 TRUST RADIUS  =          0.200000000
 
 BFGS DELTA*GAMMA: 0.119
 
 BFGS DELTA*DE2*DELTA: 0.400E-01
 
 *** ENTERING OPTIMIZATION CYCLE: 2 ***
 

 PROJECTED CARTESIAN GRADIENTS IN A.U.

  NO.  ATOM        X             Y             Z

    1  C        0.029105     -0.053580      0.004609
    2  O        0.081731     -0.099108      0.014747
    3  C       -0.240955      0.025431     -0.019255
    4  C        0.042432      0.044843     -0.011182
    5  C        0.018257      0.010821      0.001340
    6  C        0.014814      0.003557     -0.000072
    7  H        0.002786     -0.003530      0.002341
    8  H        0.006142      0.004415     -0.003798
    9  H       -0.000098     -0.002308      0.004881
   10  H        0.009153      0.013334     -0.003221
   11  H        0.008056      0.007199     -0.006262
   12  H       -0.015092      0.027365     -0.012640
   13  H       -0.017903      0.082156      0.079181
   14  H        0.151998      0.158969     -0.034455


 ACTIVE CARTESIAN GRADIENTS

              1          2          3          4          5          6
           0.031579  -0.064548   0.004465   0.095699  -0.183719   0.042826

              7          8          9         10         11         12
          -0.213724  -0.080888  -0.027863  -0.001918  -0.048184   0.006048

             13         14         15         16         17         18
          -0.007798  -0.022456  -0.006265  -0.047372  -0.003032  -0.003849

             19         20         21         22         23         24
          -0.018503   0.014621  -0.005969  -0.039274   0.006859   0.002759

             25         26         27         28         29         30
          -0.016499   0.003260  -0.006538  -0.064154  -0.015658   0.009501

             31         32         33         34         35         36
          -0.111232   0.020191  -0.026579  -0.049397  -0.039966  -0.126880


 FULL LOCAL GRADIENT

              1          2          3          4          5          6
          -0.259025   0.069065  -0.013219  -0.003138   0.078069  -0.039146

              7          8          9         10         11         12
           0.126875  -0.035206   0.041492   0.018005  -0.037461   0.012438

             13         14         15         16         17         18
           0.054753  -0.012574   0.012003   0.108715   0.030460  -0.001062

             19         20         21         22         23         24
           0.050894   0.038027  -0.008440   0.056848   0.049825  -0.027535

             25         26         27         28         29         30
           0.059070   0.044524   0.005231   0.056996   0.046887  -0.019176

             31         32         33         34         35         36
           0.090879   0.015258   0.007188   0.026776   0.030310   0.003415


 TANGENTIAL LOCAL GRADIENTS IN A.U.

              1          2          3          4          5          6
           0.069065  -0.013219  -0.003138   0.078069  -0.039146   0.126875

              7          8          9         10         11         12
          -0.035206   0.041492   0.018005  -0.037461   0.012438   0.054753

             13         14         15         16         17         18
          -0.012574   0.012003   0.108715   0.030460  -0.001062   0.050894

             19         20         21         22         23         24
           0.038027  -0.008440   0.056848   0.049825  -0.027535   0.059070

             25         26         27         28         29         30
           0.044524   0.005231   0.056996   0.046887  -0.019176   0.090879

             31         32         33         34         35
           0.015258   0.007188   0.026776   0.030310   0.003415

 COSANG =         0.331647637
 
 RMSQ FORCE :   0.0483010  MAXIMUM :   0.0003000  CONVERGED : NO
 MAX FORCE  :   0.1268751  MAXIMUM :   0.0004500  CONVERGED : NO
 RMSQ FORCE6:   4.4290418  MAXIMUM6:   0.0003000  CONVERGED : NO
 MAX FORCE6 :   4.3618964  MAXIMUM6:   0.0004500  CONVERGED : NO
 RMSQ DR    :   0.0333350  MAXIMUM :   0.0012000  CONVERGED : NO
 MAX DR     :   0.1457039  MAXIMUM :   0.0018000  CONVERGED : NO
 


 HESSIAN EIGENVALUES


                1           2           3           4           5           6
             0.78001     1.00000     1.00000     1.00000     1.00000     1.00000
 


                7           8           9          10          11          12
             1.00000     1.00000     1.00000     1.00000     1.00000     1.00000
 


               13          14          15          16          17          18
             1.00000     1.00000     1.00000     1.00000     1.00000     1.00000
 


               19          20          21          22          23          24
             1.00000     1.00000     1.00000     1.00000     1.00000     1.00000
 


               25          26          27          28          29          30
             1.00000     1.00000     1.00000     1.00000     1.00000     1.00000
 


               31          32          33          34          35
             1.00000     1.00000     1.00000     1.00000     3.78738
 


 NEWTON STEP 0.358 EXCEEDED TRUST RADIUS 0.200
 LAMBDA ITERATION CONVERGED IN 4 CYCLES
 LAMBDA FOR LMQA STEP: 0.617

  |TANGENTIAL STEP| =   0.200000  |PARALLEL STEP| =   0.001980


 STEP IN NORMAL COORDINATES

              1          2          3          4          5          6
          -0.002962   0.021226  -0.006710   0.006584   0.073057  -0.029882

              7          8          9         10         11         12
           0.107237   0.003115   0.026647   0.008860  -0.008478   0.005196

             13         14         15         16         17         18
           0.029287  -0.002687   0.007421   0.067021   0.018211  -0.000128

             19         20         21         22         23         24
           0.032322   0.022340  -0.004884   0.038662   0.032649  -0.018833

             25         26         27         28         29         30
           0.041522   0.033128   0.003720   0.039457   0.034967  -0.013942

             31         32         33         34         35         36
           0.062234   0.012869   0.004427   0.016847   0.021039  -0.002930

 DISPLACEMENT STEP IN ANGSTROM

  NO.  ATOM        X             Y             Z

    1  C       -0.001444      0.009454     -0.003118
    2  O        0.002660      0.019707     -0.005808
    3  C        0.055616     -0.015246      0.012743
    4  C       -0.013179     -0.012680      0.004805
    5  C       -0.004057      0.001061     -0.000982
    6  C       -0.002466      0.006158     -0.002131
    7  H       -0.000316      0.007234     -0.003808
    8  H       -0.000783      0.004335     -0.000801
    9  H       -0.001019      0.005333     -0.001978
   10  H       -0.002211     -0.000717      0.003030
   11  H       -0.002563      0.003475      0.003580
   12  H       -0.031547     -0.020099      0.000957
   13  H       -0.048326     -0.014648     -0.013994
   14  H       -0.042829     -0.024580     -0.002915


 ACTIVE CARTESIAN DISPLACEMENT STEP

              1          2          3          4          5          6
          -0.002962   0.021226  -0.006710   0.006584   0.073057  -0.029882

              7          8          9         10         11         12
           0.107237   0.003115   0.026647   0.008860  -0.008478   0.005196

             13         14         15         16         17         18
           0.029287  -0.002687   0.007421   0.067021   0.018211  -0.000128

             19         20         21         22         23         24
           0.032322   0.022340  -0.004884   0.038662   0.032649  -0.018833

             25         26         27         28         29         30
           0.041522   0.033128   0.003720   0.039457   0.034967  -0.013942

             31         32         33         34         35         36
           0.062234   0.012869   0.004427   0.016847   0.021039  -0.002930
 
 PREDICTED ENERGY CHANGE: -0.040085377
 
 INTERPOLATION DISTANCE: 10.1010694451


 COORDINATES OF OPTIMIZATION STEP 2 IN ANGSTROM

  NO.  ATOM        X              Y              Z        Z-ATOM   MASS   TYPE

    1  C        -1.948829      -0.432249       0.148391       6    12.011  QM
    2  O        -2.219391       0.695942      -0.038123       8    15.999  QM
    3  C        -0.678757      -0.850074       0.131360       6    12.011  QM
    4  C         0.427120       0.353620      -0.209513       6    12.011  QM
    5  C         1.855247      -0.111511      -0.391894       6    12.011  QM
    6  C         2.910499       0.296495       0.347924       6    12.011  QM
    7  H         3.921085      -0.090686       0.164455       1     1.008  QM
    8  H         2.795080       1.026820       1.157976       1     1.008  QM
    9  H         2.021720      -0.844379      -1.193053       1     1.008  QM
   10  H         0.389697       1.120123       0.598616       1     1.008  QM
   11  H         0.101377       0.890643      -1.132460       1     1.008  QM
   12  H        -0.549630      -1.408122       1.013565       1     1.008  QM
   13  H        -0.876506      -1.537518      -0.609966       1     1.008  QM
   14  H        -2.674702      -1.061644       0.319656       1     1.008  QM


 
 NEW SCF-ENERGY CALCULATED IN 12 CYCLES
 

 TOTAL ENERGY    =       -270.130063620

 ENERGY CHANGE =         -0.043872960
 ENERGY RATIO  =          1.094487881
 TRUST RADIUS  =          0.300000000
 
 BFGS DELTA*GAMMA: 0.235E-01
 
 BFGS DELTA*DE2*DELTA: 0.318E-01
 
 *** ENTERING OPTIMIZATION CYCLE: 3 ***
 

 PROJECTED CARTESIAN GRADIENTS IN A.U.

  NO.  ATOM        X             Y             Z

    1  C        0.008036     -0.019301     -0.009989
    2  O        0.062040     -0.079071      0.014248
    3  C       -0.140025      0.000036      0.006710
    4  C        0.023433      0.037906     -0.011142
    5  C        0.009474      0.007715     -0.003528
    6  C        0.008715      0.001524      0.001786
    7  H        0.002083     -0.004046      0.001513
    8  H        0.004017      0.001582     -0.002520
    9  H       -0.001485      0.000203      0.003202
   10  H        0.007418      0.013793      0.000248
   11  H        0.006901      0.011147     -0.007450
   12  H       -0.023463      0.031815     -0.029080
   13  H       -0.022532      0.059257      0.054543
   14  H        0.091832      0.105039     -0.021428


 ACTIVE CARTESIAN GRADIENTS

              1          2          3          4          5          6
           0.008717  -0.023153  -0.012634   0.071425  -0.128373   0.025078

              7          8          9         10         11         12
          -0.120036  -0.077256   0.000961  -0.002770  -0.035364   0.005920

             13         14         15         16         17         18
          -0.002850  -0.019801  -0.005238  -0.025273  -0.000939  -0.000645

             19         20         21         22         23         24
          -0.008158   0.010567  -0.003501  -0.023029   0.004480   0.001408

             25         26         27         28         29         30
          -0.006882   0.001740  -0.000330  -0.036854  -0.009111   0.011629

             31         32         33         34         35         36
          -0.059812   0.008975  -0.009187  -0.042220  -0.040042  -0.086537


 FULL LOCAL GRADIENT

              1          2          3          4          5          6
          -0.186899   0.024175   0.008787  -0.003332   0.050244  -0.021727

              7          8          9         10         11         12
           0.057621  -0.002228   0.007886   0.013879  -0.024970   0.007042

             13         14         15         16         17         18
           0.035446  -0.005113   0.009145   0.067827   0.020480  -0.002929

             19         20         21         22         23         24
           0.031074   0.027524  -0.006959   0.035098   0.036593  -0.019298

             25         26         27         28         29         30
           0.037608   0.033211  -0.000712   0.030793   0.031732  -0.018594

             31         32         33         34         35         36
           0.043591   0.016824  -0.005056   0.025404   0.032579  -0.003182


 TANGENTIAL LOCAL GRADIENTS IN A.U.

              1          2          3          4          5          6
           0.024175   0.008787  -0.003332   0.050244  -0.021727   0.057621

              7          8          9         10         11         12
          -0.002228   0.007886   0.013879  -0.024970   0.007042   0.035446

             13         14         15         16         17         18
          -0.005113   0.009145   0.067827   0.020480  -0.002929   0.031074

             19         20         21         22         23         24
           0.027524  -0.006959   0.035098   0.036593  -0.019298   0.037608

             25         26         27         28         29         30
           0.033211  -0.000712   0.030793   0.031732  -0.018594   0.043591

             31         32         33         34         35
           0.016824  -0.005056   0.025404   0.032579  -0.003182

 COSANG =         0.957771347
 
 RMSQ FORCE :   0.0281711  MAXIMUM :   0.0003000  CONVERGED : NO
 MAX FORCE  :   0.0678265  MAXIMUM :   0.0004500  CONVERGED : NO
 RMSQ FORCE6:   3.8513791  MAXIMUM6:   0.0003000  CONVERGED : NO
 MAX FORCE6 :   3.8254853  MAXIMUM6:   0.0004500  CONVERGED : NO
 RMSQ DR    :   0.0333350  MAXIMUM :   0.0012000  CONVERGED : NO
 MAX DR     :   0.1072370  MAXIMUM :   0.0018000  CONVERGED : NO
 


 HESSIAN EIGENVALUES


                1           2           3           4           5           6
             0.49046     0.99995     1.00000     1.00000     1.00000     1.00000
 


                7           8           9          10          11          12
             1.00000     1.00000     1.00000     1.00000     1.00000     1.00000
 


               13          14          15          16          17          18
             1.00000     1.00000     1.00000     1.00000     1.00000     1.00000
 


               19          20          21          22          23          24
             1.00000     1.00000     1.00000     1.00000     1.00000     1.00000
 


               25          26          27          28          29          30
             1.00000     1.00000     1.00000     1.00000     1.00000     1.00000
 


               31          32          33          34          35
             1.00000     1.00000     1.00000     1.15421     3.78395
 


 NEWTON STEP 0.338 EXCEEDED TRUST RADIUS 0.300
 LAMBDA ITERATION CONVERGED IN 3 CYCLES
 LAMBDA FOR LMQA STEP: 0.618E-01

  |TANGENTIAL STEP| =   0.300000  |PARALLEL STEP| =   0.004456


 STEP IN NORMAL COORDINATES

              1          2          3          4          5          6
           0.015604   0.026684   0.016120   0.012275   0.110371  -0.041161

              7          8          9         10         11         12
           0.129878   0.049167   0.003857   0.019511  -0.011599   0.005335

             13         14         15         16         17         18
           0.047436   0.003783   0.015096   0.103460   0.030208  -0.004448

             19         20         21         22         23         24
           0.047802   0.039261  -0.009890   0.059816   0.059225  -0.032293

             25         26         27         28         29         30
           0.064605   0.060287  -0.002016   0.054174   0.059179  -0.035778

             31         32         33         34         35         36
           0.074507   0.034977  -0.012024   0.046575   0.063493  -0.010141

 DISPLACEMENT STEP IN ANGSTROM

  NO.  ATOM        X             Y             Z

    1  C        0.007612      0.012214      0.006616
    2  O        0.003459      0.031069     -0.012321
    3  C        0.067109     -0.007607      0.000130
    4  C       -0.016790     -0.029358      0.012393
    5  C       -0.003610      0.002187      0.003154
    6  C       -0.002651      0.012639     -0.006143
    7  H       -0.000706      0.014931     -0.006791
    8  H       -0.001118      0.009651     -0.001678
    9  H       -0.000216      0.007661     -0.003330
   10  H       -0.005220     -0.006274      0.002600
   11  H       -0.006105     -0.000712      0.009922
   12  H       -0.042085     -0.050227      0.024477
   13  H       -0.075507     -0.027687     -0.023641
   14  H       -0.061190     -0.036868     -0.008224


 ACTIVE CARTESIAN DISPLACEMENT STEP

              1          2          3          4          5          6
           0.015604   0.026684   0.016120   0.012275   0.110371  -0.041161

              7          8          9         10         11         12
           0.129878   0.049167   0.003857   0.019511  -0.011599   0.005335

             13         14         15         16         17         18
           0.047436   0.003783   0.015096   0.103460   0.030208  -0.004448

             19         20         21         22         23         24
           0.047802   0.039261  -0.009890   0.059816   0.059225  -0.032293

             25         26         27         28         29         30
           0.064605   0.060287  -0.002016   0.054174   0.059179  -0.035778

             31         32         33         34         35         36
           0.074507   0.034977  -0.012024   0.046575   0.063493  -0.010141
 
 PREDICTED ENERGY CHANGE: -0.027297997
 
 INTERPOLATION DISTANCE: 10.1010694451
 
 *** CDFTOL TIGHTEN TO 0.100E-03 ***


 COORDINATES OF OPTIMIZATION STEP 3 IN ANGSTROM

  NO.  ATOM        X              Y              Z        Z-ATOM   MASS   TYPE

    1  C        -1.941217      -0.420036       0.155007       6    12.011  QM
    2  O        -2.215932       0.727012      -0.050444       8    15.999  QM
    3  C        -0.611648      -0.857680       0.131490       6    12.011  QM
    4  C         0.410330       0.324262      -0.197120       6    12.011  QM
    5  C         1.851637      -0.109324      -0.388739       6    12.011  QM
    6  C         2.907848       0.309134       0.341782       6    12.011  QM
    7  H         3.920379      -0.075755       0.157664       1     1.008  QM
    8  H         2.793962       1.036472       1.156299       1     1.008  QM
    9  H         2.021504      -0.836718      -1.196383       1     1.008  QM
   10  H         0.384478       1.113849       0.601216       1     1.008  QM
   11  H         0.095272       0.889932      -1.122537       1     1.008  QM
   12  H        -0.591715      -1.458349       1.038042       1     1.008  QM
   13  H        -0.952013      -1.565205      -0.633607       1     1.008  QM
   14  H        -2.735891      -1.098512       0.311433       1     1.008  QM


 
 NEW SCF-ENERGY CALCULATED IN 14 CYCLES
 

 TOTAL ENERGY    =       -270.160935689

 ENERGY CHANGE =         -0.030872069
 ENERGY RATIO  =          1.130928002
 TRUST RADIUS  =          0.300000000
 
 BFGS DELTA*GAMMA: 0.354E-01
 
 BFGS DELTA*DE2*DELTA: 0.434E-01
 
 *** ENTERING OPTIMIZATION CYCLE: 4 ***
 

 PROJECTED CARTESIAN GRADIENTS IN A.U.

  NO.  ATOM        X             Y             Z

    1  C        0.017843     -0.014275     -0.012805
    2  O        0.035379     -0.043378      0.008906
    3  C       -0.048529      0.016170      0.009147
    4  C       -0.003269      0.014109     -0.004046
    5  C        0.001206      0.004724     -0.002286
    6  C        0.000019     -0.002677      0.000663
    7  H        0.000649     -0.004835      0.001461
    8  H        0.001373     -0.000031     -0.001189
    9  H       -0.003082     -0.000145      0.001060
   10  H        0.005902      0.015332      0.002636
   11  H        0.004138      0.015238     -0.011224
   12  H       -0.028020      0.013856     -0.009621
   13  H       -0.035658      0.025017      0.022398
   14  H        0.026728      0.046081     -0.008811


 ACTIVE CARTESIAN GRADIENTS

              1          2          3          4          5          6
           0.019355  -0.017615  -0.015787   0.043177  -0.073723   0.011163

              7          8          9         10         11         12
          -0.028306  -0.028982   0.004816  -0.006217  -0.025607   0.004756

             13         14         15         16         17         18
           0.006675  -0.008440  -0.002520  -0.000528   0.003178  -0.000227

             19         20         21         22         23         24
           0.003156   0.007245  -0.000798  -0.004810   0.004937  -0.000027

             25         26         27         28         29         30
           0.005211   0.004502   0.001293  -0.005588   0.005432   0.008045

             31         32         33         34         35         36
          -0.009186   0.013932  -0.005403  -0.018385  -0.011740  -0.044690


 FULL LOCAL GRADIENT

              1          2          3          4          5          6
          -0.101960   0.019671   0.005409   0.014171   0.024059  -0.008555

              7          8          9         10         11         12
          -0.007464  -0.010433  -0.000643   0.011261  -0.003452   0.001547

             13         14         15         16         17         18
           0.008882  -0.004065   0.004277   0.020888   0.006620  -0.001584

             19         20         21         22         23         24
           0.008291   0.012461  -0.004642   0.010547   0.016470  -0.009293

             25         26         27         28         29         30
           0.010898   0.014303  -0.001855   0.001646   0.006645  -0.011621

             31         32         33         34         35         36
          -0.000625   0.000020  -0.002442   0.008527   0.006945  -0.004484


 TANGENTIAL LOCAL GRADIENTS IN A.U.

              1          2          3          4          5          6
           0.019671   0.005409   0.014171   0.024059  -0.008555  -0.007464

              7          8          9         10         11         12
          -0.010433  -0.000643   0.011261  -0.003452   0.001547   0.008882

             13         14         15         16         17         18
          -0.004065   0.004277   0.020888   0.006620  -0.001584   0.008291

             19         20         21         22         23         24
           0.012461  -0.004642   0.010547   0.016470  -0.009293   0.010898

             25         26         27         28         29         30
           0.014303  -0.001855   0.001646   0.006645  -0.011621  -0.000625

             31         32         33         34         35
           0.000020  -0.002442   0.008527   0.006945  -0.004484

 COSANG =         0.729436716
 
 RMSQ FORCE :   0.0100598  MAXIMUM :   0.0003000  CONVERGED : NO
 MAX FORCE  :   0.0240594  MAXIMUM :   0.0004500  CONVERGED : NO
 RMSQ FORCE6:   3.1563367  MAXIMUM6:   0.0003000  CONVERGED : NO
 MAX FORCE6 :   3.1547312  MAXIMUM6:   0.0004500  CONVERGED : NO
 RMSQ DR    :   0.0500055  MAXIMUM :   0.0012000  CONVERGED : NO
 MAX DR     :   0.1298783  MAXIMUM :   0.0018000  CONVERGED : NO
 


 HESSIAN EIGENVALUES


                1           2           3           4           5           6
             0.36006     0.99972     0.99999     1.00000     1.00000     1.00000
 


                7           8           9          10          11          12
             1.00000     1.00000     1.00000     1.00000     1.00000     1.00000
 


               13          14          15          16          17          18
             1.00000     1.00000     1.00000     1.00000     1.00000     1.00000
 


               19          20          21          22          23          24
             1.00000     1.00000     1.00000     1.00000     1.00000     1.00000
 


               25          26          27          28          29          30
             1.00000     1.00000     1.00000     1.00000     1.00000     1.00000
 


               31          32          33          34          35
             1.00000     1.00000     1.05816     1.16417     3.77851
 


 LAMBDA FOR LMQA STEP: 0.00

  |TANGENTIAL STEP| =   0.142615  |PARALLEL STEP| =   0.001007


 STEP IN NORMAL COORDINATES

              1          2          3          4          5          6
          -0.011363   0.025912   0.020957   0.002487   0.075179  -0.023225

              7          8          9         10         11         12
           0.033955   0.010721  -0.001478   0.018528   0.001018   0.001550

             13         14         15         16         17         18
           0.019075  -0.001236   0.009065   0.048185   0.014329  -0.002827

             19         20         21         22         23         24
           0.020343   0.022981  -0.007718   0.027632   0.034113  -0.019282

             25         26         27         28         29         30
           0.029110   0.033247  -0.002926   0.015263   0.023340  -0.024379

             31         32         33         34         35         36
           0.017001   0.009418  -0.005857   0.022675   0.025509  -0.009616

 DISPLACEMENT STEP IN ANGSTROM

  NO.  ATOM        X             Y             Z

    1  C       -0.005544      0.011402      0.008879
    2  O        0.001302      0.019258     -0.008342
    3  C        0.023735     -0.017892     -0.002988
    4  C        0.000505     -0.013506      0.006309
    5  C        0.000517      0.001211      0.001997
    6  C        0.001795      0.010881     -0.003648
    7  H       -0.000016      0.011517     -0.004825
    8  H       -0.000142      0.006842     -0.001250
    9  H        0.001600      0.005247     -0.001601
   10  H       -0.004788     -0.009586     -0.000053
   11  H       -0.004190     -0.007187      0.011402
   12  H       -0.016331     -0.028745      0.009955
   13  H       -0.031187     -0.011895     -0.009493
   14  H       -0.022653     -0.015634     -0.007315


 ACTIVE CARTESIAN DISPLACEMENT STEP

              1          2          3          4          5          6
          -0.011363   0.025912   0.020957   0.002487   0.075179  -0.023225

              7          8          9         10         11         12
           0.033955   0.010721  -0.001478   0.018528   0.001018   0.001550

             13         14         15         16         17         18
           0.019075  -0.001236   0.009065   0.048185   0.014329  -0.002827

             19         20         21         22         23         24
           0.020343   0.022981  -0.007718   0.027632   0.034113  -0.019282

             25         26         27         28         29         30
           0.029110   0.033247  -0.002926   0.015263   0.023340  -0.024379

             31         32         33         34         35         36
           0.017001   0.009418  -0.005857   0.022675   0.025509  -0.009616
 
 PREDICTED ENERGY CHANGE: -0.003897674
 
 INTERPOLATION DISTANCE: 10.1010694451
 
 *** SCFTOL TIGHTEN TO 0.100E-06 ***
 
 *** CDFTOL TIGHTEN TO 0.750E-04 ***


 COORDINATES OF OPTIMIZATION STEP 4 IN ANGSTROM

  NO.  ATOM        X              Y              Z        Z-ATOM   MASS   TYPE

    1  C        -1.946761      -0.408633       0.163886       6    12.011  QM
    2  O        -2.214629       0.746270      -0.058786       8    15.999  QM
    3  C        -0.587913      -0.875573       0.128502       6    12.011  QM
    4  C         0.410835       0.310756      -0.190811       6    12.011  QM
    5  C         1.852154      -0.108113      -0.386742       6    12.011  QM
    6  C         2.909643       0.320015       0.338133       6    12.011  QM
    7  H         3.920363      -0.064237       0.152839       1     1.008  QM
    8  H         2.793820       1.043314       1.155048       1     1.008  QM
    9  H         2.023104      -0.831471      -1.197984       1     1.008  QM
   10  H         0.379690       1.104262       0.601163       1     1.008  QM
   11  H         0.091082       0.882745      -1.111135       1     1.008  QM
   12  H        -0.608047      -1.487094       1.047998       1     1.008  QM
   13  H        -0.983201      -1.577100      -0.643100       1     1.008  QM
   14  H        -2.758544      -1.114145       0.304118       1     1.008  QM


 
 NEW SCF-ENERGY CALCULATED IN 12 CYCLES
 

 TOTAL ENERGY    =       -270.166222023

 ENERGY CHANGE =         -0.005286334
 ENERGY RATIO  =          1.356279197
 TRUST RADIUS  =          0.300000000
 
 BFGS DELTA*GAMMA: 0.504E-02
 
 BFGS DELTA*DE2*DELTA: 0.789E-02
 
 *** ENTERING OPTIMIZATION CYCLE: 5 ***
 

 PROJECTED CARTESIAN GRADIENTS IN A.U.

  NO.  ATOM        X             Y             Z

    1  C        0.009706     -0.013400     -0.007561
    2  O        0.025699     -0.027171      0.004762
    3  C       -0.011355      0.012949      0.004035
    4  C       -0.008561      0.009430     -0.001344
    5  C       -0.003776      0.002793     -0.001851
    6  C       -0.000315     -0.002546      0.001235
    7  H       -0.000981     -0.004805      0.001707
    8  H        0.000586     -0.000755     -0.001264
    9  H       -0.003689     -0.000285      0.000655
   10  H        0.005193      0.014642      0.001096
   11  H        0.003391      0.015384     -0.010321
   12  H       -0.029752      0.006919     -0.001149
   13  H       -0.039272      0.016523      0.015872
   14  H        0.011499      0.028784     -0.006631


 ACTIVE CARTESIAN GRADIENTS

              1          2          3          4          5          6
           0.010527  -0.016253  -0.009471   0.030444  -0.048667   0.005945

              7          8          9         10         11         12
           0.005904  -0.021083   0.000346  -0.005226  -0.020240   0.004198

             13         14         15         16         17         18
           0.006173  -0.005619  -0.002835   0.007672   0.005054  -0.000083

             19         20         21         22         23         24
           0.004894   0.006574  -0.000124   0.000012   0.004565  -0.000975

             25         26         27         28         29         30
           0.007863   0.005960   0.000350   0.002803   0.008411   0.003632

             31         32         33         34         35         36
           0.003167   0.015160  -0.006451  -0.011660  -0.003259  -0.036223


 FULL LOCAL GRADIENT

              1          2          3          4          5          6
          -0.070656   0.016994   0.003553   0.006646   0.014340  -0.003974

              7          8          9         10         11         12
          -0.028069  -0.001385   0.002078   0.007995   0.003215  -0.000463

             13         14         15         16         17         18
           0.002966  -0.001868   0.003819   0.004365   0.000921  -0.001023

             19         20         21         22         23         24
           0.002104   0.005660  -0.003257   0.003417   0.008821  -0.004853

             25         26         27         28         29         30
           0.002330   0.006111  -0.000700  -0.005495  -0.000616  -0.005837

             31         32         33         34         35         36
          -0.009732  -0.006059   0.001285   0.004954  -0.000094   0.002945


 TANGENTIAL LOCAL GRADIENTS IN A.U.

              1          2          3          4          5          6
           0.016994   0.003553   0.006646   0.014340  -0.003974  -0.028069

              7          8          9         10         11         12
          -0.001385   0.002078   0.007995   0.003215  -0.000463   0.002966

             13         14         15         16         17         18
          -0.001868   0.003819   0.004365   0.000921  -0.001023   0.002104

             19         20         21         22         23         24
           0.005660  -0.003257   0.003417   0.008821  -0.004853   0.002330

             25         26         27         28         29         30
           0.006111  -0.000700  -0.005495  -0.000616  -0.005837  -0.009732

             31         32         33         34         35
          -0.006059   0.001285   0.004954  -0.000094   0.002945

 COSANG =         0.693036585
 
 RMSQ FORCE :   0.0074022  MAXIMUM :   0.0003000  CONVERGED : NO
 MAX FORCE  :   0.0280688  MAXIMUM :   0.0004500  CONVERGED : NO
 RMSQ FORCE6:   2.2333934  MAXIMUM6:   0.0003000  CONVERGED : NO
 MAX FORCE6 :   2.2341363  MAXIMUM6:   0.0004500  CONVERGED : NO
 RMSQ DR    :   0.0237697  MAXIMUM :   0.0012000  CONVERGED : NO
 MAX DR     :   0.0751789  MAXIMUM :   0.0018000  CONVERGED : NO
 


 HESSIAN EIGENVALUES


                1           2           3           4           5           6
             0.21789     0.98273     0.99999     0.99999     1.00000     1.00000
 


                7           8           9          10          11          12
             1.00000     1.00000     1.00000     1.00000     1.00000     1.00000
 


               13          14          15          16          17          18
             1.00000     1.00000     1.00000     1.00000     1.00000     1.00000
 


               19          20          21          22          23          24
             1.00000     1.00000     1.00000     1.00000     1.00000     1.00000
 


               25          26          27          28          29          30
             1.00000     1.00000     1.00000     1.00000     1.00000     1.00000
 


               31          32          33          34          35
             1.00000     1.00225     1.07599     1.20449     3.77373
 


 LAMBDA FOR LMQA STEP: 0.00

  |TANGENTIAL STEP| =   0.119704  |PARALLEL STEP| =   0.000709


 STEP IN NORMAL COORDINATES

              1          2          3          4          5          6
          -0.010424   0.032702   0.019456   0.000800   0.072599  -0.019996

              7          8          9         10         11         12
          -0.012117   0.007319   0.003830   0.020452   0.005844   0.000111

             13         14         15         16         17         18
           0.014956  -0.002449   0.010537   0.033217   0.009132  -0.002870

             19         20         21         22         23         24
           0.014807   0.020244  -0.008634   0.020909   0.031583  -0.017663

             25         26         27         28         29         30
           0.020828   0.027942  -0.002226   0.002148   0.013716  -0.021095

             31         32         33         34         35         36
          -0.001870  -0.001748  -0.000973   0.019267   0.014424  -0.002105

 DISPLACEMENT STEP IN ANGSTROM

  NO.  ATOM        X             Y             Z

    1  C       -0.005086      0.014445      0.008152
    2  O        0.000196      0.017063     -0.007073
    3  C        0.003053     -0.022072     -0.000974
    4  C        0.007081     -0.012158      0.004743
    5  C        0.004722      0.001682      0.002013
    6  C        0.002689      0.012003     -0.004165
    7  H        0.001302      0.013042     -0.005466
    8  H        0.000241      0.007554     -0.000941
    9  H        0.003233      0.005563     -0.001422
   10  H       -0.006005     -0.013626      0.000354
   11  H       -0.004694     -0.012251      0.014094
   12  H       -0.006718     -0.025445      0.003703
   13  H       -0.016599     -0.009877     -0.008633
   14  H       -0.014544     -0.011889     -0.007232


 ACTIVE CARTESIAN DISPLACEMENT STEP

              1          2          3          4          5          6
          -0.010424   0.032702   0.019456   0.000800   0.072599  -0.019996

              7          8          9         10         11         12
          -0.012117   0.007319   0.003830   0.020452   0.005844   0.000111

             13         14         15         16         17         18
           0.014956  -0.002449   0.010537   0.033217   0.009132  -0.002870

             19         20         21         22         23         24
           0.014807   0.020244  -0.008634   0.020909   0.031583  -0.017663

             25         26         27         28         29         30
           0.020828   0.027942  -0.002226   0.002148   0.013716  -0.021095

             31         32         33         34         35         36
          -0.001870  -0.001748  -0.000973   0.019267   0.014424  -0.002105
 
 PREDICTED ENERGY CHANGE: -0.001976448
 
 INTERPOLATION DISTANCE: 10.1010694451


 COORDINATES OF OPTIMIZATION STEP 5 IN ANGSTROM

  NO.  ATOM        X              Y              Z        Z-ATOM   MASS   TYPE

    1  C        -1.951847      -0.394188       0.172038       6    12.011  QM
    2  O        -2.214434       0.763333      -0.065858       8    15.999  QM
    3  C        -0.584860      -0.897644       0.127528       6    12.011  QM
    4  C         0.417916       0.298598      -0.186068       6    12.011  QM
    5  C         1.856876      -0.106431      -0.384729       6    12.011  QM
    6  C         2.912332       0.332018       0.333968       6    12.011  QM
    7  H         3.921666      -0.051196       0.147373       1     1.008  QM
    8  H         2.794061       1.050868       1.154107       1     1.008  QM
    9  H         2.026336      -0.825908      -1.199406       1     1.008  QM
   10  H         0.373684       1.090637       0.601517       1     1.008  QM
   11  H         0.086387       0.870493      -1.097041       1     1.008  QM
   12  H        -0.614765      -1.512540       1.051701       1     1.008  QM
   13  H        -0.999799      -1.586977      -0.651733       1     1.008  QM
   14  H        -2.773088      -1.126035       0.296886       1     1.008  QM


 
 NEW SCF-ENERGY CALCULATED IN 12 CYCLES
 

 TOTAL ENERGY    =       -270.169249812

 ENERGY CHANGE =         -0.003027789
 ENERGY RATIO  =          1.531934618
 TRUST RADIUS  =          0.300000000
 
 BFGS DELTA*GAMMA: 0.194E-02
 
 BFGS DELTA*DE2*DELTA: 0.406E-02
 
 *** ENTERING OPTIMIZATION CYCLE: 6 ***
 

 PROJECTED CARTESIAN GRADIENTS IN A.U.

  NO.  ATOM        X             Y             Z

    1  C        0.009278     -0.007041     -0.003555
    2  O        0.019471     -0.019875      0.002181
    3  C       -0.000192      0.002440      0.001635
    4  C       -0.005794      0.010828     -0.001427
    5  C       -0.004727      0.003038     -0.000216
    6  C       -0.002095     -0.002270      0.000372
    7  H       -0.002308     -0.004717      0.001866
    8  H        0.000089     -0.001111     -0.001040
    9  H       -0.004470      0.000033      0.000461
   10  H        0.004128      0.013159     -0.000893
   11  H        0.002788      0.014282     -0.007406
   12  H       -0.029222      0.004070      0.002044
   13  H       -0.039089      0.013327      0.013186
   14  H        0.002697      0.015992     -0.005898


 ACTIVE CARTESIAN GRADIENTS

              1          2          3          4          5          6
           0.010061  -0.008701  -0.004384   0.023728  -0.033307   0.002898

              7          8          9         10         11         12
           0.013928  -0.023979  -0.000936  -0.000006  -0.013346   0.002329

             13         14         15         16         17         18
           0.007855  -0.002996  -0.001358   0.011062   0.005499  -0.000829

             19         20         21         22         23         24
           0.005247   0.005320   0.000233   0.002892   0.003618  -0.001502

             25         26         27         28         29         30
           0.008195   0.005987  -0.000509   0.007475   0.008381  -0.000774

             31         32         33         34         35         36
           0.010304   0.012154  -0.006677  -0.007513  -0.000589  -0.031178


 FULL LOCAL GRADIENT

              1          2          3          4          5          6
          -0.055557   0.008991  -0.001267   0.005770   0.007278  -0.001336

              7          8          9         10         11         12
          -0.029083   0.008460   0.002674   0.001906   0.000964   0.000364

             13         14         15         16         17         18
          -0.001307  -0.002449   0.002016  -0.002364  -0.001072   0.000014

             19         20         21         22         23         24
          -0.000061   0.003811  -0.002743  -0.000410   0.006386  -0.002844

             25         26         27         28         29         30
          -0.000497   0.003189   0.000250  -0.009568  -0.002425  -0.000828

             31         32         33         34         35         36
          -0.015352  -0.005196   0.002728   0.002280  -0.002045   0.005394


 TANGENTIAL LOCAL GRADIENTS IN A.U.

              1          2          3          4          5          6
           0.008991  -0.001267   0.005770   0.007278  -0.001336  -0.029083

              7          8          9         10         11         12
           0.008460   0.002674   0.001906   0.000964   0.000364  -0.001307

             13         14         15         16         17         18
          -0.002449   0.002016  -0.002364  -0.001072   0.000014  -0.000061

             19         20         21         22         23         24
           0.003811  -0.002743  -0.000410   0.006386  -0.002844  -0.000497

             25         26         27         28         29         30
           0.003189   0.000250  -0.009568  -0.002425  -0.000828  -0.015352

             31         32         33         34         35
          -0.005196   0.002728   0.002280  -0.002045   0.005394

 COSANG =         0.860082115
 
 RMSQ FORCE :   0.0067750  MAXIMUM :   0.0003000  CONVERGED : NO
 MAX FORCE  :   0.0290834  MAXIMUM :   0.0004500  CONVERGED : NO
 RMSQ FORCE6:   0.0537002  MAXIMUM6:   0.0003000  CONVERGED : NO
 MAX FORCE6 :   0.2170223  MAXIMUM6:   0.0004500  CONVERGED : NO
 RMSQ DR    :   0.0199510  MAXIMUM :   0.0012000  CONVERGED : NO
 MAX DR     :   0.0725986  MAXIMUM :   0.0018000  CONVERGED : NO
 


 HESSIAN EIGENVALUES


                1           2           3           4           5           6
             0.12007     0.82160     0.99998     0.99999     1.00000     1.00000
 


                7           8           9          10          11          12
             1.00000     1.00000     1.00000     1.00000     1.00000     1.00000
 


               13          14          15          16          17          18
             1.00000     1.00000     1.00000     1.00000     1.00000     1.00000
 


               19          20          21          22          23          24
             1.00000     1.00000     1.00000     1.00000     1.00000     1.00000
 


               25          26          27          28          29          30
             1.00000     1.00000     1.00000     1.00000     1.00000     1.00000
 


               31          32          33          34          35
             1.00088     1.02782     1.07942     1.19740     3.77341
 


 LAMBDA FOR LMQA STEP: 0.00

  |TANGENTIAL STEP| =   0.172129  |PARALLEL STEP| =   0.001467


 STEP IN NORMAL COORDINATES

              1          2          3          4          5          6
          -0.023898   0.048349   0.023741   0.001457   0.100825  -0.026026

              7          8          9         10         11         12
          -0.052453   0.021736   0.009761   0.023957   0.005663   0.001843

             13         14         15         16         17         18
           0.014569  -0.007661   0.014616   0.036071   0.009261  -0.002860

             19         20         21         22         23         24
           0.017810   0.030125  -0.014447   0.023814   0.047577  -0.025477

             25         26         27         28         29         30
           0.025001   0.038676  -0.001968  -0.012458   0.013486  -0.024499

             31         32         33         34         35         36
          -0.026170  -0.007824   0.003162   0.024361   0.012982   0.003407

 DISPLACEMENT STEP IN ANGSTROM

  NO.  ATOM        X             Y             Z

    1  C       -0.011662      0.021218      0.009958
    2  O        0.001119      0.022922     -0.008630
    3  C       -0.010764     -0.028955      0.000496
    4  C        0.012463     -0.021316      0.007130
    5  C        0.010371      0.001820      0.001602
    6  C        0.006931      0.019561     -0.005764
    7  H        0.004065      0.021786     -0.009200
    8  H        0.000925      0.012471     -0.001373
    9  H        0.007364      0.008531     -0.002005
   10  H       -0.009906     -0.024320      0.002323
   11  H       -0.007610     -0.023313      0.022106
   12  H       -0.001145     -0.036318     -0.000162
   13  H       -0.011442     -0.014078     -0.012943
   14  H       -0.012042     -0.009595     -0.010695


 ACTIVE CARTESIAN DISPLACEMENT STEP

              1          2          3          4          5          6
          -0.023898   0.048349   0.023741   0.001457   0.100825  -0.026026

              7          8          9         10         11         12
          -0.052453   0.021736   0.009761   0.023957   0.005663   0.001843

             13         14         15         16         17         18
           0.014569  -0.007661   0.014616   0.036071   0.009261  -0.002860

             19         20         21         22         23         24
           0.017810   0.030125  -0.014447   0.023814   0.047577  -0.025477

             25         26         27         28         29         30
           0.025001   0.038676  -0.001968  -0.012458   0.013486  -0.024499

             31         32         33         34         35         36
          -0.026170  -0.007824   0.003162   0.024361   0.012982   0.003407
 
 PREDICTED ENERGY CHANGE: -0.002245514
 
 INTERPOLATION DISTANCE: 10.1010694451


 COORDINATES OF OPTIMIZATION STEP 6 IN ANGSTROM

  NO.  ATOM        X              Y              Z        Z-ATOM   MASS   TYPE

    1  C        -1.963508      -0.372970       0.181995       6    12.011  QM
    2  O        -2.213315       0.786255      -0.074488       8    15.999  QM
    3  C        -0.595624      -0.926599       0.128024       6    12.011  QM
    4  C         0.430379       0.277282      -0.178938       6    12.011  QM
    5  C         1.867247      -0.104611      -0.383127       6    12.011  QM
    6  C         2.919263       0.351578       0.328204       6    12.011  QM
    7  H         3.925731      -0.029410       0.138173       1     1.008  QM
    8  H         2.794986       1.063338       1.152734       1     1.008  QM
    9  H         2.033700      -0.817378      -1.201411       1     1.008  QM
   10  H         0.363778       1.066317       0.603840       1     1.008  QM
   11  H         0.078778       0.847180      -1.074935       1     1.008  QM
   12  H        -0.615910      -1.548858       1.051538       1     1.008  QM
   13  H        -1.011242      -1.601055      -0.664676       1     1.008  QM
   14  H        -2.785130      -1.135630       0.286191       1     1.008  QM


 
 NEW SCF-ENERGY CALCULATED IN 13 CYCLES
 

 TOTAL ENERGY    =       -270.172575947

 ENERGY CHANGE =         -0.003326135
 ENERGY RATIO  =          1.481235675
 TRUST RADIUS  =          0.300000000
 
 BFGS DELTA*GAMMA: 0.255E-02
 
 BFGS DELTA*DE2*DELTA: 0.472E-02
 
 *** ENTERING OPTIMIZATION CYCLE: 7 ***
 

 PROJECTED CARTESIAN GRADIENTS IN A.U.

  NO.  ATOM        X             Y             Z

    1  C        0.006036      0.001733      0.001604
    2  O        0.014484     -0.014736     -0.000306
    3  C        0.002210     -0.011158     -0.000300
    4  C        0.001946      0.013138     -0.002836
    5  C       -0.004493      0.003549     -0.000022
    6  C       -0.001959     -0.000495      0.000513
    7  H       -0.004544     -0.004538      0.002076
    8  H       -0.000425     -0.001484     -0.000755
    9  H       -0.005831      0.001443      0.001008
   10  H        0.002426      0.011284     -0.003212
   11  H        0.002036      0.012348     -0.002739
   12  H       -0.026453      0.001439      0.004199
   13  H       -0.036448      0.010696      0.010479
   14  H       -0.001382      0.004165     -0.006243


 ACTIVE CARTESIAN GRADIENTS

              1          2          3          4          5          6
           0.006544   0.001831   0.002104   0.018105  -0.019138   0.000531

              7          8          9         10         11         12
           0.011226  -0.029223  -0.000747   0.007887  -0.005823  -0.000379

             13         14         15         16         17         18
           0.008426  -0.001426  -0.001351   0.013996   0.005631  -0.001444

             19         20         21         22         23         24
           0.003731   0.003126   0.000500   0.004912   0.001788  -0.002281

             25         26         27         28         29         30
           0.006171   0.005636  -0.000986   0.010019   0.007763  -0.005810

             31         32         33         34         35         36
           0.014016   0.008291  -0.006014  -0.004442   0.001780  -0.027775


 FULL LOCAL GRADIENT

              1          2          3          4          5          6
          -0.044296  -0.002063  -0.005169   0.000629   0.001117   0.000583

              7          8          9         10         11         12
          -0.020593   0.018236   0.002041  -0.006521  -0.003630   0.002375

             13         14         15         16         17         18
          -0.003596  -0.002629   0.001782  -0.007519  -0.002233   0.000823

             19         20         21         22         23         24
           0.000227   0.003829  -0.002381  -0.003089   0.005771  -0.000983

             25         26         27         28         29         30
          -0.000295   0.001354   0.000791  -0.011600  -0.003174   0.004656

             31         32         33         34         35         36
          -0.017841  -0.002903   0.002964   0.000325  -0.003846   0.007601


 TANGENTIAL LOCAL GRADIENTS IN A.U.

              1          2          3          4          5          6
          -0.002063  -0.005169   0.000629   0.001117   0.000583  -0.020593

              7          8          9         10         11         12
           0.018236   0.002041  -0.006521  -0.003630   0.002375  -0.003596

             13         14         15         16         17         18
          -0.002629   0.001782  -0.007519  -0.002233   0.000823   0.000227

             19         20         21         22         23         24
           0.003829  -0.002381  -0.003089   0.005771  -0.000983  -0.000295

             25         26         27         28         29         30
           0.001354   0.000791  -0.011600  -0.003174   0.004656  -0.017841

             31         32         33         34         35
          -0.002903   0.002964   0.000325  -0.003846   0.007601

 COSANG =         0.819115194
 
 RMSQ FORCE :   0.0067222  MAXIMUM :   0.0003000  CONVERGED : NO
 MAX FORCE  :   0.0205931  MAXIMUM :   0.0004500  CONVERGED : NO
 RMSQ FORCE6:   0.0209784  MAXIMUM6:   0.0003000  CONVERGED : NO
 MAX FORCE6 :   0.0522816  MAXIMUM6:   0.0004500  CONVERGED : NO
 RMSQ DR    :   0.0286892  MAXIMUM :   0.0012000  CONVERGED : NO
 MAX DR     :   0.1008254  MAXIMUM :   0.0018000  CONVERGED : NO
 


 HESSIAN EIGENVALUES


                1           2           3           4           5           6
             0.07596     0.64811     0.99995     0.99999     0.99999     1.00000
 


                7           8           9          10          11          12
             1.00000     1.00000     1.00000     1.00000     1.00000     1.00000
 


               13          14          15          16          17          18
             1.00000     1.00000     1.00000     1.00000     1.00000     1.00000
 


               19          20          21          22          23          24
             1.00000     1.00000     1.00000     1.00000     1.00000     1.00000
 


               25          26          27          28          29          30
             1.00000     1.00000     1.00000     1.00000     1.00000     1.00067
 


               31          32          33          34          35
             1.00469     1.02544     1.11908     1.22442     3.78130
 


 LAMBDA FOR LMQA STEP: 0.00

  |TANGENTIAL STEP| =   0.182960  |PARALLEL STEP| =   0.001657


 STEP IN NORMAL COORDINATES

              1          2          3          4          5          6
          -0.028578   0.045755   0.014822   0.003503   0.093380  -0.023364

              7          8          9         10         11         12
          -0.078175   0.040116   0.012397   0.011639  -0.000880   0.005951

             13         14         15         16         17         18
           0.008690  -0.011566   0.016638   0.023518   0.005414  -0.001639

             19         20         21         22         23         24
           0.017665   0.033973  -0.017057   0.017930   0.052951  -0.025673

             25         26         27         28         29         30
           0.024127   0.038370  -0.001208  -0.028020   0.007815  -0.016036

             31         32         33         34         35         36
          -0.049562  -0.011336   0.006790   0.021691   0.004130   0.011528

 DISPLACEMENT STEP IN ANGSTROM

  NO.  ATOM        X             Y             Z

    1  C       -0.013950      0.019989      0.006182
    2  O        0.002503      0.020896     -0.006458
    3  C       -0.022665     -0.021545      0.002554
    4  C        0.010259     -0.027057      0.008832
    5  C        0.013790      0.000956      0.001312
    6  C        0.009015      0.021083     -0.006452
    7  H        0.007731      0.025551     -0.010963
    8  H        0.001720      0.014647     -0.001490
    9  H        0.011264      0.008227     -0.002654
   10  H       -0.010795     -0.029434      0.005049
   11  H       -0.008543     -0.029159      0.022452
   12  H        0.006080     -0.036475     -0.005954
   13  H       -0.000169     -0.014045     -0.013204
   14  H       -0.005001      0.000127     -0.010411


 ACTIVE CARTESIAN DISPLACEMENT STEP

              1          2          3          4          5          6
          -0.028578   0.045755   0.014822   0.003503   0.093380  -0.023364

              7          8          9         10         11         12
          -0.078175   0.040116   0.012397   0.011639  -0.000880   0.005951

             13         14         15         16         17         18
           0.008690  -0.011566   0.016638   0.023518   0.005414  -0.001639

             19         20         21         22         23         24
           0.017665   0.033973  -0.017057   0.017930   0.052951  -0.025673

             25         26         27         28         29         30
           0.024127   0.038370  -0.001208  -0.028020   0.007815  -0.016036

             31         32         33         34         35         36
          -0.049562  -0.011336   0.006790   0.021691   0.004130   0.011528
 
 PREDICTED ENERGY CHANGE: -0.001905099
 
 INTERPOLATION DISTANCE: 10.1010694451


 COORDINATES OF OPTIMIZATION STEP 7 IN ANGSTROM

  NO.  ATOM        X              Y              Z        Z-ATOM   MASS   TYPE

    1  C        -1.977458      -0.352981       0.188177       6    12.011  QM
    2  O        -2.210812       0.807151      -0.080946       8    15.999  QM
    3  C        -0.618289      -0.948145       0.130579       6    12.011  QM
    4  C         0.440637       0.250226      -0.170106       6    12.011  QM
    5  C         1.881036      -0.103655      -0.381815       6    12.011  QM
    6  C         2.928278       0.372661       0.321753       6    12.011  QM
    7  H         3.933462      -0.003859       0.127210       1     1.008  QM
    8  H         2.796706       1.077985       1.151244       1     1.008  QM
    9  H         2.044964      -0.809151      -1.204065       1     1.008  QM
   10  H         0.352983       1.036883       0.608890       1     1.008  QM
   11  H         0.070234       0.818021      -1.052484       1     1.008  QM
   12  H        -0.609830      -1.585333       1.045585       1     1.008  QM
   13  H        -1.011411      -1.615099      -0.677880       1     1.008  QM
   14  H        -2.790131      -1.135503       0.275780       1     1.008  QM


 
 NEW SCF-ENERGY CALCULATED IN 10 CYCLES
 

 TOTAL ENERGY    =       -270.175504565

 ENERGY CHANGE =         -0.002928619
 ENERGY RATIO  =          1.537252807
 TRUST RADIUS  =          0.300000000
 
 BFGS DELTA*GAMMA: 0.203E-02
 
 BFGS DELTA*DE2*DELTA: 0.407E-02
 
 *** ENTERING OPTIMIZATION CYCLE: 8 ***
 

 PROJECTED CARTESIAN GRADIENTS IN A.U.

  NO.  ATOM        X             Y             Z

    1  C        0.002055      0.009424      0.004789
    2  O        0.012791     -0.014535     -0.001325
    3  C       -0.004881     -0.018575     -0.000965
    4  C        0.009057      0.013166     -0.004162
    5  C       -0.000707      0.005105     -0.000272
    6  C       -0.001338      0.001117      0.000174
    7  H       -0.005988     -0.004580      0.002364
    8  H       -0.000736     -0.001216      0.000013
    9  H       -0.007013      0.002856      0.001638
   10  H        0.000823      0.009761     -0.004769
   11  H        0.001288      0.010298      0.001387
   12  H       -0.022017     -0.000983      0.005069
   13  H       -0.032339      0.008552      0.008140
   14  H        0.000571     -0.002118     -0.007059


 ACTIVE CARTESIAN GRADIENTS

              1          2          3          4          5          6
           0.002227   0.011106   0.006102   0.016067  -0.012999  -0.000259

              7          8          9         10         11         12
          -0.000435  -0.030144   0.000542   0.012878  -0.001809  -0.002334

             13         14         15         16         17         18
           0.010151   0.000059  -0.001371   0.014161   0.005100  -0.002415

             19         20         21         22         23         24
           0.001679   0.000586   0.000691   0.005381   0.000520  -0.002300

             25         26         27         28         29         30
           0.002931   0.004864  -0.000891   0.009427   0.007405  -0.009189

             31         32         33         34         35         36
           0.012766   0.006110  -0.004686  -0.003179   0.003714  -0.026639


 FULL LOCAL GRADIENT

              1          2          3          4          5          6
          -0.040646  -0.011264  -0.005838  -0.005505  -0.001239   0.001161

              7          8          9         10         11         12
          -0.006963   0.019654   0.000650  -0.011608  -0.007171   0.004168

             13         14         15         16         17         18
          -0.005673  -0.003813   0.001708  -0.008184  -0.001929   0.001838

             19         20         21         22         23         24
           0.001957   0.005734  -0.002358  -0.003770   0.006239  -0.000603

             25         26         27         28         29         30
           0.002346   0.001333   0.000719  -0.010757  -0.003265   0.008199

             31         32         33         34         35         36
          -0.016080  -0.001155   0.001893  -0.000627  -0.005593   0.008238


 TANGENTIAL LOCAL GRADIENTS IN A.U.

              1          2          3          4          5          6
          -0.011264  -0.005838  -0.005505  -0.001239   0.001161  -0.006963

              7          8          9         10         11         12
           0.019654   0.000650  -0.011608  -0.007171   0.004168  -0.005673

             13         14         15         16         17         18
          -0.003813   0.001708  -0.008184  -0.001929   0.001838   0.001957

             19         20         21         22         23         24
           0.005734  -0.002358  -0.003770   0.006239  -0.000603   0.002346

             25         26         27         28         29         30
           0.001333   0.000719  -0.010757  -0.003265   0.008199  -0.016080

             31         32         33         34         35
          -0.001155   0.001893  -0.000627  -0.005593   0.008238

 COSANG =         0.872920296
 
 RMSQ FORCE :   0.0067966  MAXIMUM :   0.0003000  CONVERGED : NO
 MAX FORCE  :   0.0196540  MAXIMUM :   0.0004500  CONVERGED : NO
 RMSQ FORCE6:   0.0096736  MAXIMUM6:   0.0003000  CONVERGED : NO
 MAX FORCE6 :   0.0223634  MAXIMUM6:   0.0004500  CONVERGED : NO
 RMSQ DR    :   0.0304947  MAXIMUM :   0.0012000  CONVERGED : NO
 MAX DR     :   0.0933802  MAXIMUM :   0.0018000  CONVERGED : NO
 


 HESSIAN EIGENVALUES


                1           2           3           4           5           6
             0.05255     0.46101     0.99990     0.99993     0.99999     1.00000
 


                7           8           9          10          11          12
             1.00000     1.00000     1.00000     1.00000     1.00000     1.00000
 


               13          14          15          16          17          18
             1.00000     1.00000     1.00000     1.00000     1.00000     1.00000
 


               19          20          21          22          23          24
             1.00000     1.00000     1.00000     1.00000     1.00000     1.00000
 


               25          26          27          28          29          30
             1.00000     1.00000     1.00000     1.00000     1.00070     1.00127
 


               31          32          33          34          35
             1.01183     1.02182     1.13743     1.18781     3.79141
 


 LAMBDA FOR LMQA STEP: 0.00

  |TANGENTIAL STEP| =   0.205622  |PARALLEL STEP| =   0.002093


 STEP IN NORMAL COORDINATES

              1          2          3          4          5          6
          -0.029994   0.039166   0.002008   0.007051   0.083725  -0.020625

              7          8          9         10         11         12
          -0.093989   0.061274   0.013300  -0.005433  -0.009895   0.012317

             13         14         15         16         17         18
          -0.000916  -0.018185   0.019455   0.011067   0.001933   0.001032

             19         20         21         22         23         24
           0.020373   0.042284  -0.020849   0.012049   0.061683  -0.027414

             25         26         27         28         29         30
           0.027790   0.040120  -0.000961  -0.044575   0.001472  -0.004356

             31         32         33         34         35         36
          -0.074329  -0.014991   0.009164   0.019440  -0.007879   0.021837

 DISPLACEMENT STEP IN ANGSTROM

  NO.  ATOM        X             Y             Z

    1  C       -0.014644      0.017038      0.000709
    2  O        0.004431      0.018948     -0.003743
    3  C       -0.030994     -0.011501      0.004747
    4  C        0.004585     -0.033630      0.011708
    5  C        0.014780     -0.001313      0.001285
    6  C        0.011345      0.022759     -0.006999
    7  H        0.012766      0.030893     -0.013553
    8  H        0.002828      0.017263     -0.002272
    9  H        0.016802      0.007350     -0.003827
   10  H       -0.011388     -0.035603      0.008962
   11  H       -0.009560     -0.035712      0.021471
   12  H        0.011819     -0.036488     -0.012889
   13  H        0.010487     -0.013307     -0.012733
   14  H        0.000126      0.013061     -0.009771


 ACTIVE CARTESIAN DISPLACEMENT STEP

              1          2          3          4          5          6
          -0.029994   0.039166   0.002008   0.007051   0.083725  -0.020625

              7          8          9         10         11         12
          -0.093989   0.061274   0.013300  -0.005433  -0.009895   0.012317

             13         14         15         16         17         18
          -0.000916  -0.018185   0.019455   0.011067   0.001933   0.001032

             19         20         21         22         23         24
           0.020373   0.042284  -0.020849   0.012049   0.061683  -0.027414

             25         26         27         28         29         30
           0.027790   0.040120  -0.000961  -0.044575   0.001472  -0.004356

             31         32         33         34         35         36
          -0.074329  -0.014991   0.009164   0.019440  -0.007879   0.021837
 
 PREDICTED ENERGY CHANGE: -0.001922387
 
 INTERPOLATION DISTANCE: 10.1010694451


 COORDINATES OF OPTIMIZATION STEP 8 IN ANGSTROM

  NO.  ATOM        X              Y              Z        Z-ATOM   MASS   TYPE

    1  C        -1.992102      -0.335944       0.188887       6    12.011  QM
    2  O        -2.206382       0.826099      -0.084689       8    15.999  QM
    3  C        -0.649283      -0.959646       0.135325       6    12.011  QM
    4  C         0.445223       0.216595      -0.158398       6    12.011  QM
    5  C         1.895816      -0.104967      -0.380530       6    12.011  QM
    6  C         2.939623       0.395421       0.314753       6    12.011  QM
    7  H         3.946228       0.027034       0.113657       1     1.008  QM
    8  H         2.799534       1.095249       1.148972       1     1.008  QM
    9  H         2.061766      -0.801801      -1.207892       1     1.008  QM
   10  H         0.341595       1.001280       0.617852       1     1.008  QM
   11  H         0.060674       0.782309      -1.031012       1     1.008  QM
   12  H        -0.598011      -1.621821       1.032696       1     1.008  QM
   13  H        -1.000923      -1.628407      -0.690614       1     1.008  QM
   14  H        -2.790004      -1.122442       0.266009       1     1.008  QM


 
 NEW SCF-ENERGY CALCULATED IN 11 CYCLES
 

 TOTAL ENERGY    =       -270.178343020

 ENERGY CHANGE =         -0.002838455
 ENERGY RATIO  =          1.476526350
 TRUST RADIUS  =          0.300000000
 
 BFGS DELTA*GAMMA: 0.233E-02
 
 BFGS DELTA*DE2*DELTA: 0.413E-02
 
 *** ENTERING OPTIMIZATION CYCLE: 9 ***
 

 PROJECTED CARTESIAN GRADIENTS IN A.U.

  NO.  ATOM        X             Y             Z

    1  C       -0.001716      0.012461      0.005501
    2  O        0.013487     -0.016947     -0.001126
    3  C       -0.018490     -0.016935      0.000030
    4  C        0.013209      0.010141     -0.004541
    5  C        0.004259      0.006400     -0.002375
    6  C        0.001775      0.003337      0.000759
    7  H       -0.006064     -0.005048      0.002549
    8  H       -0.000846     -0.000590      0.000943
    9  H       -0.007529      0.003966      0.001908
   10  H       -0.000465      0.008214     -0.005609
   11  H        0.000530      0.008200      0.004240
   12  H       -0.016225     -0.003902      0.005016
   13  H       -0.027426      0.005957      0.005455
   14  H        0.007615     -0.002459     -0.007855


 ACTIVE CARTESIAN GRADIENTS

              1          2          3          4          5          6
          -0.001859   0.014842   0.006944   0.016422  -0.014083   0.000063

              7          8          9         10         11         12
          -0.017293  -0.024148   0.002909   0.013152  -0.001507  -0.002749

             13         14         15         16         17         18
           0.010221   0.000435  -0.002959   0.013051   0.005091  -0.002542

             19         20         21         22         23         24
          -0.000250  -0.001921   0.000987   0.004250   0.000237  -0.001525

             25         26         27         28         29         30
          -0.000623   0.004214  -0.000094   0.005765   0.007613  -0.010586

             31         32         33         34         35         36
           0.006819   0.006554  -0.002606  -0.003280   0.005830  -0.026947


 FULL LOCAL GRADIENT

              1          2          3          4          5          6
          -0.042405  -0.014450  -0.004058  -0.010273  -0.000157   0.000910

              7          8          9         10         11         12
           0.009036   0.011370  -0.001651  -0.011721  -0.008374   0.004721

             13         14         15         16         17         18
          -0.005286  -0.004479   0.003245  -0.006586  -0.001669   0.001913

             19         20         21         22         23         24
           0.004078   0.008491  -0.002670  -0.002592   0.006674  -0.001441

             25         26         27         28         29         30
           0.006052   0.002066  -0.000081  -0.006975  -0.003300   0.009570

             31         32         33         34         35         36
          -0.010030  -0.001199  -0.000406  -0.000837  -0.007791   0.007539


 TANGENTIAL LOCAL GRADIENTS IN A.U.

              1          2          3          4          5          6
          -0.014450  -0.004058  -0.010273  -0.000157   0.000910   0.009036

              7          8          9         10         11         12
           0.011370  -0.001651  -0.011721  -0.008374   0.004721  -0.005286

             13         14         15         16         17         18
          -0.004479   0.003245  -0.006586  -0.001669   0.001913   0.004078

             19         20         21         22         23         24
           0.008491  -0.002670  -0.002592   0.006674  -0.001441   0.006052

             25         26         27         28         29         30
           0.002066  -0.000081  -0.006975  -0.003300   0.009570  -0.010030

             31         32         33         34         35
          -0.001199  -0.000406  -0.000837  -0.007791   0.007539

 COSANG =         0.848692898
 
 RMSQ FORCE :   0.0064257  MAXIMUM :   0.0003000  CONVERGED : NO
 MAX FORCE  :   0.0144502  MAXIMUM :   0.0004500  CONVERGED : NO
 RMSQ FORCE6:   0.0017034  MAXIMUM6:   0.0003000  CONVERGED : NO
 MAX FORCE6 :   0.0105522  MAXIMUM6:   0.0004500  CONVERGED : NO
 RMSQ DR    :   0.0342721  MAXIMUM :   0.0012000  CONVERGED : NO
 MAX DR     :   0.0939888  MAXIMUM :   0.0018000  CONVERGED : NO
 


 HESSIAN EIGENVALUES


                1           2           3           4           5           6
             0.04277     0.32685     0.99513     0.99986     0.99999     1.00000
 


                7           8           9          10          11          12
             1.00000     1.00000     1.00000     1.00000     1.00000     1.00000
 


               13          14          15          16          17          18
             1.00000     1.00000     1.00000     1.00000     1.00000     1.00000
 


               19          20          21          22          23          24
             1.00000     1.00000     1.00000     1.00000     1.00000     1.00000
 


               25          26          27          28          29          30
             1.00000     1.00000     1.00000     1.00048     1.00051     1.00127
 


               31          32          33          34          35
             1.00310     1.02848     1.08325     1.20107     3.77593
 


 LAMBDA FOR LMQA STEP: 0.00

  |TANGENTIAL STEP| =   0.158127  |PARALLEL STEP| =   0.001238


 STEP IN NORMAL COORDINATES

              1          2          3          4          5          6
          -0.015579   0.016085  -0.012699   0.008603   0.043531  -0.010173

              7          8          9         10         11         12
          -0.058867   0.054109   0.006100  -0.020541  -0.015725   0.014459

             13         14         15         16         17         18
          -0.009800  -0.018532   0.017879  -0.005684  -0.002941   0.003187

             19         20         21         22         23         24
           0.017663   0.038668  -0.017790   0.002765   0.048900  -0.020386

             25         26         27         28         29         30
           0.025285   0.028175  -0.001335  -0.041744  -0.005960   0.011012

             31         32         33         34         35         36
          -0.067003  -0.014471   0.005407   0.010594  -0.019969   0.025305

 DISPLACEMENT STEP IN ANGSTROM

  NO.  ATOM        X             Y             Z

    1  C       -0.007608      0.006958     -0.005587
    2  O        0.004674      0.010515      0.000476
    3  C       -0.021225      0.002052      0.004335
    4  C       -0.005086     -0.026479      0.010586
    5  C        0.007835     -0.003793      0.002473
    6  C        0.007379      0.014854     -0.005720
    7  H        0.013402      0.025838     -0.011493
    8  H        0.003066      0.013519     -0.002793
    9  H        0.016859      0.003122     -0.003721
   10  H       -0.007226     -0.028214      0.010413
   11  H       -0.006816     -0.028397      0.011049
   12  H        0.010160     -0.021560     -0.015251
   13  H        0.015129     -0.006022     -0.005998
   14  H        0.001376      0.021941     -0.005116


 ACTIVE CARTESIAN DISPLACEMENT STEP

              1          2          3          4          5          6
          -0.015579   0.016085  -0.012699   0.008603   0.043531  -0.010173

              7          8          9         10         11         12
          -0.058867   0.054109   0.006100  -0.020541  -0.015725   0.014459

             13         14         15         16         17         18
          -0.009800  -0.018532   0.017879  -0.005684  -0.002941   0.003187

             19         20         21         22         23         24
           0.017663   0.038668  -0.017790   0.002765   0.048900  -0.020386

             25         26         27         28         29         30
           0.025285   0.028175  -0.001335  -0.041744  -0.005960   0.011012

             31         32         33         34         35         36
          -0.067003  -0.014471   0.005407   0.010594  -0.019969   0.025305
 
 PREDICTED ENERGY CHANGE: -0.001392517
 
 INTERPOLATION DISTANCE: 10.1010694451


 COORDINATES OF OPTIMIZATION STEP 9 IN ANGSTROM

  NO.  ATOM        X              Y              Z        Z-ATOM   MASS   TYPE

    1  C        -1.999710      -0.328986       0.183300       6    12.011  QM
    2  O        -2.201708       0.836614      -0.084213       8    15.999  QM
    3  C        -0.670508      -0.957594       0.139660       6    12.011  QM
    4  C         0.440137       0.190117      -0.147813       6    12.011  QM
    5  C         1.903650      -0.108760      -0.378057       6    12.011  QM
    6  C         2.947001       0.410275       0.309033       6    12.011  QM
    7  H         3.959630       0.052873       0.102164       1     1.008  QM
    8  H         2.802600       1.108767       1.146180       1     1.008  QM
    9  H         2.078624      -0.798679      -1.211612       1     1.008  QM
   10  H         0.334369       0.973066       0.628265       1     1.008  QM
   11  H         0.053858       0.753912      -1.019963       1     1.008  QM
   12  H        -0.587851      -1.643381       1.017445       1     1.008  QM
   13  H        -0.985794      -1.634429      -0.696611       1     1.008  QM
   14  H        -2.788628      -1.100501       0.260893       1     1.008  QM


 
 NEW SCF-ENERGY CALCULATED IN 13 CYCLES
 

 TOTAL ENERGY    =       -270.180388337

 ENERGY CHANGE =         -0.002045317
 ENERGY RATIO  =          1.468791576
 TRUST RADIUS  =          0.300000000
 
 BFGS DELTA*GAMMA: 0.163E-02
 
 BFGS DELTA*DE2*DELTA: 0.291E-02
 
 *** ENTERING OPTIMIZATION CYCLE: 10 ***
 

 PROJECTED CARTESIAN GRADIENTS IN A.U.

  NO.  ATOM        X             Y             Z

    1  C       -0.003159      0.007955      0.003505
    2  O        0.015329     -0.018804     -0.000263
    3  C       -0.029007     -0.007499      0.002115
    4  C        0.011201      0.005886     -0.003311
    5  C        0.007910      0.007442     -0.003612
    6  C        0.004436      0.004272      0.000631
    7  H       -0.003629     -0.005929      0.002500
    8  H       -0.000565      0.000202      0.001832
    9  H       -0.006636      0.003580      0.000778
   10  H       -0.000540      0.006874     -0.005585
   11  H        0.000229      0.006721      0.004474
   12  H       -0.011919     -0.005912      0.003805
   13  H       -0.023977      0.003953      0.003702
   14  H        0.015719      0.003096     -0.008139


 ACTIVE CARTESIAN GRADIENTS

              1          2          3          4          5          6
          -0.003423   0.009540   0.004374   0.017849  -0.019861   0.000622

              7          8          9         10         11         12
          -0.028052  -0.014627   0.004872   0.007996  -0.004516  -0.001247

             13         14         15         16         17         18
           0.009089   0.000788  -0.003275   0.009739   0.005809  -0.002152

             19         20         21         22         23         24
          -0.000228  -0.002982   0.001384   0.001986   0.001799   0.000230

             25         26         27         28         29         30
          -0.002172   0.004037   0.000557   0.000927   0.008072  -0.009450

             31         32         33         34         35         36
          -0.000784   0.009029  -0.000670  -0.004368   0.006730  -0.027936


 FULL LOCAL GRADIENT

              1          2          3          4          5          6
          -0.046411  -0.008906  -0.001479  -0.010158   0.002779   0.000635

              7          8          9         10         11         12
           0.017617  -0.001060  -0.003509  -0.006311  -0.006410   0.003404

             13         14         15         16         17         18
          -0.003486  -0.005226   0.003510  -0.002557  -0.002051   0.001448

             19         20         21         22         23         24
           0.004331   0.009984  -0.003141  -0.000190   0.005542  -0.003397

             25         26         27         28         29         30
           0.007995   0.002679  -0.000742  -0.002070  -0.003331   0.008293

             31         32         33         34         35         36
          -0.002472  -0.002966  -0.002731  -0.000285  -0.008843   0.006355


 TANGENTIAL LOCAL GRADIENTS IN A.U.

              1          2          3          4          5          6
          -0.008906  -0.001479  -0.010158   0.002779   0.000635   0.017617

              7          8          9         10         11         12
          -0.001060  -0.003509  -0.006311  -0.006410   0.003404  -0.003486

             13         14         15         16         17         18
          -0.005226   0.003510  -0.002557  -0.002051   0.001448   0.004331

             19         20         21         22         23         24
           0.009984  -0.003141  -0.000190   0.005542  -0.003397   0.007995

             25         26         27         28         29         30
           0.002679  -0.000742  -0.002070  -0.003331   0.008293  -0.002472

             31         32         33         34         35
          -0.002966  -0.002731  -0.000285  -0.008843   0.006355

 COSANG =         0.833673160
 
 RMSQ FORCE :   0.0057101  MAXIMUM :   0.0003000  CONVERGED : NO
 MAX FORCE  :   0.0176169  MAXIMUM :   0.0004500  CONVERGED : NO
 RMSQ FORCE6:   0.0011588  MAXIMUM6:   0.0003000  CONVERGED : NO
 MAX FORCE6 :   0.0072630  MAXIMUM6:   0.0004500  CONVERGED : NO
 RMSQ DR    :   0.0263552  MAXIMUM :   0.0012000  CONVERGED : NO
 MAX DR     :   0.0670026  MAXIMUM :   0.0018000  CONVERGED : NO
 


 HESSIAN EIGENVALUES


                1           2           3           4           5           6
             0.03631     0.24188     0.84989     0.99981     0.99998     0.99999
 


                7           8           9          10          11          12
             1.00000     1.00000     1.00000     1.00000     1.00000     1.00000
 


               13          14          15          16          17          18
             1.00000     1.00000     1.00000     1.00000     1.00000     1.00000
 


               19          20          21          22          23          24
             1.00000     1.00000     1.00000     1.00000     1.00000     1.00000
 


               25          26          27          28          29          30
             1.00000     1.00000     1.00006     1.00019     1.00094     1.00148
 


               31          32          33          34          35
             1.00304     1.02754     1.07730     1.24586     3.74783
 


 LAMBDA FOR LMQA STEP: 0.00

  |TANGENTIAL STEP| =   0.136098  |PARALLEL STEP| =   0.000917


 STEP IN NORMAL COORDINATES

              1          2          3          4          5          6
          -0.002281   0.004924  -0.019496   0.010375   0.027393  -0.005136

              7          8          9         10         11         12
          -0.022305   0.041036  -0.001338  -0.024380  -0.018885   0.015057

             13         14         15         16         17         18
          -0.013118  -0.020923   0.018095  -0.009747  -0.006248   0.004341

             19         20         21         22         23         24
           0.018042   0.042069  -0.017806   0.001080   0.043505  -0.020379

             25         26         27         28         29         30
           0.029362   0.024737  -0.002374  -0.034803  -0.009477   0.020161

             31         32         33         34         35         36
          -0.054626  -0.015751  -0.000412   0.007738  -0.028276   0.027892

 DISPLACEMENT STEP IN ANGSTROM

  NO.  ATOM        X             Y             Z

    1  C       -0.001114      0.002166     -0.008559
    2  O        0.004713      0.007540      0.002392
    3  C       -0.008069      0.005677      0.002696
    4  C       -0.011206     -0.021231      0.010021
    5  C        0.000935     -0.006394      0.004210
    6  C        0.003428      0.010283     -0.005161
    7  H        0.012797      0.025217     -0.010998
    8  H        0.003229      0.011661     -0.004095
    9  H        0.017229      0.000997     -0.002994
   10  H       -0.004882     -0.023758      0.012322
   11  H       -0.005347     -0.023651      0.004482
   12  H        0.004554     -0.012941     -0.015864
   13  H        0.013299     -0.000396     -0.000878
   14  H       -0.004329      0.025619     -0.002578


 ACTIVE CARTESIAN DISPLACEMENT STEP

              1          2          3          4          5          6
          -0.002281   0.004924  -0.019496   0.010375   0.027393  -0.005136

              7          8          9         10         11         12
          -0.022305   0.041036  -0.001338  -0.024380  -0.018885   0.015057

             13         14         15         16         17         18
          -0.013118  -0.020923   0.018095  -0.009747  -0.006248   0.004341

             19         20         21         22         23         24
           0.018042   0.042069  -0.017806   0.001080   0.043505  -0.020379

             25         26         27         28         29         30
           0.029362   0.024737  -0.002374  -0.034803  -0.009477   0.020161

             31         32         33         34         35         36
          -0.054626  -0.015751  -0.000412   0.007738  -0.028276   0.027892
 
 PREDICTED ENERGY CHANGE: -0.001124792
 
 INTERPOLATION DISTANCE: 10.1010694451


 COORDINATES OF OPTIMIZATION STEP 10 IN ANGSTROM

  NO.  ATOM        X              Y              Z        Z-ATOM   MASS   TYPE

    1  C        -2.000824      -0.326820       0.174741       6    12.011  QM
    2  O        -2.196994       0.844153      -0.081820       8    15.999  QM
    3  C        -0.678577      -0.951916       0.142356       6    12.011  QM
    4  C         0.428931       0.168885      -0.137791       6    12.011  QM
    5  C         1.904585      -0.115154      -0.373847       6    12.011  QM
    6  C         2.950429       0.420558       0.303872       6    12.011  QM
    7  H         3.972427       0.078090       0.091166       1     1.008  QM
    8  H         2.805829       1.120429       1.142084       1     1.008  QM
    9  H         2.095853      -0.797681      -1.214606       1     1.008  QM
   10  H         0.329487       0.949308       0.640587       1     1.008  QM
   11  H         0.048511       0.730261      -1.015482       1     1.008  QM
   12  H        -0.583298      -1.656322       1.001581       1     1.008  QM
   13  H        -0.972495      -1.634825      -0.697490       1     1.008  QM
   14  H        -2.792957      -1.074882       0.258315       1     1.008  QM


 
 NEW SCF-ENERGY CALCULATED IN 13 CYCLES
 

 TOTAL ENERGY    =       -270.182050012

 ENERGY CHANGE =         -0.001661674
 ENERGY RATIO  =          1.477316427
 TRUST RADIUS  =          0.300000000
 
 BFGS DELTA*GAMMA: 0.125E-02
 
 BFGS DELTA*DE2*DELTA: 0.232E-02
 
 *** ENTERING OPTIMIZATION CYCLE: 11 ***
 

 PROJECTED CARTESIAN GRADIENTS IN A.U.

  NO.  ATOM        X             Y             Z

    1  C       -0.002106     -0.000054      0.000787
    2  O        0.016057     -0.017207      0.000298
    3  C       -0.031678      0.002379      0.004082
    4  C        0.004674      0.001089     -0.001084
    5  C        0.008289      0.007547     -0.004338
    6  C        0.006634      0.004865      0.000655
    7  H        0.000306     -0.006798      0.002305
    8  H        0.000023      0.000811      0.002380
    9  H       -0.004644      0.002443     -0.001260
   10  H        0.000066      0.005665     -0.005039
   11  H        0.000105      0.005666      0.003069
   12  H       -0.009719     -0.006527      0.001343
   13  H       -0.021991      0.003227      0.003641
   14  H        0.020855      0.009431     -0.007981


 ACTIVE CARTESIAN GRADIENTS

              1          2          3          4          5          6
          -0.002282   0.000006   0.000915   0.018148  -0.023200   0.000510

              7          8          9         10         11         12
          -0.029429  -0.006023   0.005865   0.000264  -0.009095   0.001185

             13         14         15         16         17         18
           0.006090   0.000455  -0.003153   0.006446   0.007191  -0.001143

             19         20         21         22         23         24
           0.001628  -0.002919   0.001864  -0.000019   0.003950   0.002070

             25         26         27         28         29         30
          -0.001434   0.004223   0.000716  -0.002798   0.008140  -0.007086

             31         32         33         34         35         36
          -0.006448   0.010940   0.000374  -0.005365   0.005289  -0.028415


 FULL LOCAL GRADIENT

              1          2          3          4          5          6
          -0.047757   0.000355   0.000246  -0.006373   0.004189   0.000927

              7          8          9         10         11         12
           0.017951  -0.010472  -0.004523   0.001502  -0.001629   0.000922

             13         14         15         16         17         18
          -0.000385  -0.004798   0.003301   0.000742  -0.003448   0.000426

             19         20         21         22         23         24
           0.002354   0.009694  -0.003534   0.001802   0.003200  -0.005163

             25         26         27         28         29         30
           0.007162   0.002447  -0.000892   0.001790  -0.003297   0.005828

             31         32         33         34         35         36
           0.003373  -0.004637  -0.003876   0.000536  -0.007348   0.006021


 TANGENTIAL LOCAL GRADIENTS IN A.U.

              1          2          3          4          5          6
           0.000355   0.000246  -0.006373   0.004189   0.000927   0.017951

              7          8          9         10         11         12
          -0.010472  -0.004523   0.001502  -0.001629   0.000922  -0.000385

             13         14         15         16         17         18
          -0.004798   0.003301   0.000742  -0.003448   0.000426   0.002354

             19         20         21         22         23         24
           0.009694  -0.003534   0.001802   0.003200  -0.005163   0.007162

             25         26         27         28         29         30
           0.002447  -0.000892   0.001790  -0.003297   0.005828   0.003373

             31         32         33         34         35
          -0.004637  -0.003876   0.000536  -0.007348   0.006021

 COSANG =         0.818233046
 
 RMSQ FORCE :   0.0052391  MAXIMUM :   0.0003000  CONVERGED : NO
 MAX FORCE  :   0.0179510  MAXIMUM :   0.0004500  CONVERGED : NO
 RMSQ FORCE6:   0.0013126  MAXIMUM6:   0.0003000  CONVERGED : NO
 MAX FORCE6 :   0.0054070  MAXIMUM6:   0.0004500  CONVERGED : NO
 RMSQ DR    :   0.0226835  MAXIMUM :   0.0012000  CONVERGED : NO
 MAX DR     :   0.0546262  MAXIMUM :   0.0018000  CONVERGED : NO
 


 HESSIAN EIGENVALUES


                1           2           3           4           5           6
             0.03097     0.19019     0.64898     0.99977     0.99992     0.99999
 


                7           8           9          10          11          12
             1.00000     1.00000     1.00000     1.00000     1.00000     1.00000
 


               13          14          15          16          17          18
             1.00000     1.00000     1.00000     1.00000     1.00000     1.00000
 


               19          20          21          22          23          24
             1.00000     1.00000     1.00000     1.00000     1.00000     1.00000
 


               25          26          27          28          29          30
             1.00000     1.00006     1.00016     1.00041     1.00128     1.00147
 


               31          32          33          34          35
             1.00743     1.02456     1.10447     1.26077     3.77825
 


 LAMBDA FOR LMQA STEP: 0.00

  |TANGENTIAL STEP| =   0.139295  |PARALLEL STEP| =   0.000960


 STEP IN NORMAL COORDINATES

              1          2          3          4          5          6
           0.007631   0.003402  -0.021359   0.013091   0.027827  -0.003405

              7          8          9         10         11         12
           0.005921   0.027011  -0.008343  -0.019413  -0.019066   0.014713

             13         14         15         16         17         18
          -0.011086  -0.025130   0.021178  -0.006237  -0.010261   0.004206

             19         20         21         22         23         24
           0.019744   0.052404  -0.021475   0.004335   0.045373  -0.026948

             25         26         27         28         29         30
           0.037671   0.028200  -0.003718  -0.028231  -0.010899   0.025600

             31         32         33         34         35         36
          -0.043877  -0.018880  -0.006606   0.009346  -0.033376   0.032219

 DISPLACEMENT STEP IN ANGSTROM

  NO.  ATOM        X             Y             Z

    1  C        0.003728      0.001622     -0.009432
    2  O        0.005134      0.008009      0.002977
    3  C        0.003451      0.002637      0.000468
    4  C       -0.013101     -0.017763      0.009895
    5  C       -0.004126     -0.009103      0.006752
    6  C       -0.000565      0.008343     -0.005802
    7  H        0.011237      0.029523     -0.012309
    8  H        0.003363      0.011941     -0.006113
    9  H        0.018418      0.000593     -0.001435
   10  H       -0.004417     -0.022996      0.015239
   11  H       -0.005120     -0.022465      0.001531
   12  H       -0.002463     -0.009877     -0.015635
   13  H        0.009006      0.003402      0.002031
   14  H       -0.013838      0.027209     -0.001667


 ACTIVE CARTESIAN DISPLACEMENT STEP

              1          2          3          4          5          6
           0.007631   0.003402  -0.021359   0.013091   0.027827  -0.003405

              7          8          9         10         11         12
           0.005921   0.027011  -0.008343  -0.019413  -0.019066   0.014713

             13         14         15         16         17         18
          -0.011086  -0.025130   0.021178  -0.006237  -0.010261   0.004206

             19         20         21         22         23         24
           0.019744   0.052404  -0.021475   0.004335   0.045373  -0.026948

             25         26         27         28         29         30
           0.037671   0.028200  -0.003718  -0.028231  -0.010899   0.025600

             31         32         33         34         35         36
          -0.043877  -0.018880  -0.006606   0.009346  -0.033376   0.032219
 
 PREDICTED ENERGY CHANGE: -0.001057091
 
 INTERPOLATION DISTANCE: 10.1010694451


 COORDINATES OF OPTIMIZATION STEP 11 IN ANGSTROM

  NO.  ATOM        X              Y              Z        Z-ATOM   MASS   TYPE

    1  C        -1.997097      -0.325198       0.165309       6    12.011  QM
    2  O        -2.191861       0.852163      -0.078843       8    15.999  QM
    3  C        -0.675126      -0.949279       0.142824       6    12.011  QM
    4  C         0.415829       0.151123      -0.127896       6    12.011  QM
    5  C         1.900459      -0.124257      -0.367095       6    12.011  QM
    6  C         2.949864       0.428901       0.298070       6    12.011  QM
    7  H         3.983664       0.107613       0.078857       1     1.008  QM
    8  H         2.809192       1.132370       1.135972       1     1.008  QM
    9  H         2.114271      -0.797088      -1.216041       1     1.008  QM
   10  H         0.325070       0.926312       0.655826       1     1.008  QM
   11  H         0.043391       0.707796      -1.013951       1     1.008  QM
   12  H        -0.585761      -1.666198       0.985946       1     1.008  QM
   13  H        -0.963489      -1.631423      -0.695458       1     1.008  QM
   14  H        -2.806795      -1.047673       0.256648       1     1.008  QM


 
 NEW SCF-ENERGY CALCULATED IN 12 CYCLES
 

 TOTAL ENERGY    =       -270.183568253

 ENERGY CHANGE =         -0.001518241
 ENERGY RATIO  =          1.436244233
 TRUST RADIUS  =          0.300000000
 
 BFGS DELTA*GAMMA: 0.127E-02
 
 BFGS DELTA*DE2*DELTA: 0.218E-02
 
 *** ENTERING OPTIMIZATION CYCLE: 12 ***
 

 PROJECTED CARTESIAN GRADIENTS IN A.U.

  NO.  ATOM        X             Y             Z

    1  C        0.001707     -0.006724     -0.001925
    2  O        0.014540     -0.012562      0.000364
    3  C       -0.024914      0.008319      0.005015
    4  C       -0.004711     -0.003171      0.001648
    5  C        0.005517      0.006703     -0.003708
    6  C        0.007307      0.004774      0.000134
    7  H        0.004742     -0.007113      0.002191
    8  H        0.000827      0.001313      0.002718
    9  H       -0.001914      0.001258     -0.003570
   10  H        0.000823      0.004467     -0.004124
   11  H       -0.000064      0.004546      0.001015
   12  H       -0.009437     -0.005645     -0.002195
   13  H       -0.021053      0.004239      0.005790
   14  H        0.020250      0.012809     -0.007293


 ACTIVE CARTESIAN GRADIENTS

              1          2          3          4          5          6
           0.001849  -0.008019  -0.002443   0.016535  -0.021368  -0.000686

              7          8          9         10         11         12
          -0.020744  -0.000756   0.005259  -0.007815  -0.013216   0.003544

             13         14         15         16         17         18
           0.002461  -0.000183  -0.001931   0.003983   0.008216  -0.000454

             19         20         21         22         23         24
           0.004936  -0.002132   0.002355  -0.000686   0.005831   0.003492

             25         26         27         28         29         30
           0.001486   0.004603   0.000247  -0.003979   0.007376  -0.004530

             31         32         33         34         35         36
          -0.007891   0.010299   0.000009  -0.005319   0.000911  -0.027424


 FULL LOCAL GRADIENT

              1          2          3          4          5          6
          -0.044041   0.007610   0.000758   0.000198   0.002883   0.002064

              7          8          9         10         11         12
           0.010271  -0.013436  -0.004118   0.009341   0.004331  -0.001794

             13         14         15         16         17         18
           0.002471  -0.003411   0.001970   0.002147  -0.005000  -0.000174

             19         20         21         22         23         24
          -0.001611   0.007761  -0.003712   0.002209   0.000209  -0.006093

             25         26         27         28         29         30
           0.003409   0.001219  -0.000390   0.003188  -0.003011   0.003308

             31         32         33         34         35         36
           0.005315  -0.004571  -0.003129   0.000938  -0.002637   0.006801


 TANGENTIAL LOCAL GRADIENTS IN A.U.

              1          2          3          4          5          6
           0.007610   0.000758   0.000198   0.002883   0.002064   0.010271

              7          8          9         10         11         12
          -0.013436  -0.004118   0.009341   0.004331  -0.001794   0.002471

             13         14         15         16         17         18
          -0.003411   0.001970   0.002147  -0.005000  -0.000174  -0.001611

             19         20         21         22         23         24
           0.007761  -0.003712   0.002209   0.000209  -0.006093   0.003409

             25         26         27         28         29         30
           0.001219  -0.000390   0.003188  -0.003011   0.003308   0.005315

             31         32         33         34         35
          -0.004571  -0.003129   0.000938  -0.002637   0.006801

 COSANG =         0.794501987
 
 RMSQ FORCE :   0.0048097  MAXIMUM :   0.0003000  CONVERGED : NO
 MAX FORCE  :   0.0134357  MAXIMUM :   0.0004500  CONVERGED : NO
 RMSQ FORCE6:   0.0014975  MAXIMUM6:   0.0003000  CONVERGED : NO
 MAX FORCE6 :   0.0050754  MAXIMUM6:   0.0004500  CONVERGED : NO
 RMSQ DR    :   0.0232164  MAXIMUM :   0.0012000  CONVERGED : NO
 MAX DR     :   0.0524036  MAXIMUM :   0.0018000  CONVERGED : NO
 


 HESSIAN EIGENVALUES


                1           2           3           4           5           6
             0.02670     0.16736     0.49601     0.99950     0.99979     0.99999
 


                7           8           9          10          11          12
             1.00000     1.00000     1.00000     1.00000     1.00000     1.00000
 


               13          14          15          16          17          18
             1.00000     1.00000     1.00000     1.00000     1.00000     1.00000
 


               19          20          21          22          23          24
             1.00000     1.00000     1.00000     1.00000     1.00000     1.00000
 


               25          26          27          28          29          30
             1.00004     1.00006     1.00016     1.00051     1.00140     1.00182
 


               31          32          33          34          35
             1.01981     1.02576     1.13330     1.20605     3.81570
 


 LAMBDA FOR LMQA STEP: 0.00

  |TANGENTIAL STEP| =   0.119302  |PARALLEL STEP| =   0.000705


 STEP IN NORMAL COORDINATES

              1          2          3          4          5          6
           0.008460   0.006721  -0.013282   0.012510   0.028937  -0.001582

              7          8          9         10         11         12
           0.016966   0.007049  -0.011129  -0.001504  -0.010324   0.009251

             13         14         15         16         17         18
          -0.002647  -0.023288   0.018860   0.002505  -0.012349   0.002687

             19         20         21         22         23         24
           0.014319   0.051632  -0.021796   0.008001   0.038403  -0.030226

             25         26         27         28         29         30
           0.035074   0.027027  -0.003623  -0.016559  -0.008289   0.021464

             31         32         33         34         35         36
          -0.026074  -0.016825  -0.009313   0.010098  -0.024249   0.030028

 DISPLACEMENT STEP IN ANGSTROM

  NO.  ATOM        X             Y             Z

    1  C        0.004133      0.003117     -0.005924
    2  O        0.004683      0.007753      0.002063
    3  C        0.008544     -0.004717     -0.001863
    4  C       -0.006011     -0.010189      0.006673
    5  C       -0.005340     -0.009168      0.007161
    6  C       -0.003744      0.006059     -0.005057
    7  H        0.005283      0.028769     -0.011529
    8  H        0.002352      0.010144     -0.006959
    9  H        0.014620      0.001065      0.001468
   10  H       -0.004151     -0.018557      0.014407
   11  H       -0.004249     -0.017630      0.000996
   12  H       -0.007864     -0.007873     -0.010043
   13  H        0.002995      0.003928      0.001297
   14  H       -0.019294      0.020694     -0.001268


 ACTIVE CARTESIAN DISPLACEMENT STEP

              1          2          3          4          5          6
           0.008460   0.006721  -0.013282   0.012510   0.028937  -0.001582

              7          8          9         10         11         12
           0.016966   0.007049  -0.011129  -0.001504  -0.010324   0.009251

             13         14         15         16         17         18
          -0.002647  -0.023288   0.018860   0.002505  -0.012349   0.002687

             19         20         21         22         23         24
           0.014319   0.051632  -0.021796   0.008001   0.038403  -0.030226

             25         26         27         28         29         30
           0.035074   0.027027  -0.003623  -0.016559  -0.008289   0.021464

             31         32         33         34         35         36
          -0.026074  -0.016825  -0.009313   0.010098  -0.024249   0.030028
 
 PREDICTED ENERGY CHANGE: -0.000759688
 
 INTERPOLATION DISTANCE: 10.1010694451


 COORDINATES OF OPTIMIZATION STEP 12 IN ANGSTROM

  NO.  ATOM        X              Y              Z        Z-ATOM   MASS   TYPE

    1  C        -1.992964      -0.322081       0.159385       6    12.011  QM
    2  O        -2.187178       0.859915      -0.076780       8    15.999  QM
    3  C        -0.666582      -0.953996       0.140961       6    12.011  QM
    4  C         0.409818       0.140934      -0.121224       6    12.011  QM
    5  C         1.895119      -0.133426      -0.359935       6    12.011  QM
    6  C         2.946120       0.434960       0.293014       6    12.011  QM
    7  H         3.988947       0.136382       0.067328       1     1.008  QM
    8  H         2.811544       1.142513       1.129013       1     1.008  QM
    9  H         2.128891      -0.796023      -1.214573       1     1.008  QM
   10  H         0.320919       0.907754       0.670233       1     1.008  QM
   11  H         0.039142       0.690166      -1.012955       1     1.008  QM
   12  H        -0.593625      -1.674072       0.975903       1     1.008  QM
   13  H        -0.960494      -1.627496      -0.694161       1     1.008  QM
   14  H        -2.826090      -1.026979       0.255381       1     1.008  QM


 
 NEW SCF-ENERGY CALCULATED IN 11 CYCLES
 

 TOTAL ENERGY    =       -270.184654938

 ENERGY CHANGE =         -0.001086685
 ENERGY RATIO  =          1.430436332
 TRUST RADIUS  =          0.300000000
 
 BFGS DELTA*GAMMA: 0.916E-03
 
 BFGS DELTA*DE2*DELTA: 0.157E-02
 
 *** ENTERING OPTIMIZATION CYCLE: 13 ***
 

 PROJECTED CARTESIAN GRADIENTS IN A.U.

  NO.  ATOM        X             Y             Z

    1  C        0.005595     -0.007655     -0.003373
    2  O        0.011605     -0.008204      0.000174
    3  C       -0.014470      0.006563      0.004625
    4  C       -0.009856     -0.003637      0.002885
    5  C        0.001173      0.004915     -0.002202
    6  C        0.006100      0.004274     -0.000606
    7  H        0.007302     -0.006434      0.002312
    8  H        0.001632      0.001469      0.002627
    9  H        0.000245      0.001079     -0.004610
   10  H        0.000948      0.003505     -0.003114
   11  H       -0.000506      0.003203     -0.000155
   12  H       -0.010369     -0.003921     -0.005183
   13  H       -0.020692      0.006523      0.009179
   14  H        0.014754      0.011865     -0.006338


 ACTIVE CARTESIAN GRADIENTS

              1          2          3          4          5          6
           0.006061  -0.009242  -0.004145   0.013849  -0.016021  -0.002010

              7          8          9         10         11         12
          -0.009220  -0.002135   0.003634  -0.010330  -0.013543   0.003997

             13         14         15         16         17         18
          -0.000066  -0.001270  -0.000509   0.003221   0.008083  -0.000622

             19         20         21         22         23         24
           0.007675  -0.001114   0.002636   0.000396   0.006218   0.003519

             25         26         27         28         29         30
           0.004808   0.005102  -0.000448  -0.002711   0.005954  -0.003054

             31         32         33         34         35         36
          -0.005539   0.007011  -0.001460  -0.004165  -0.004423  -0.025213


 FULL LOCAL GRADIENT

              1          2          3          4          5          6
          -0.037818   0.008056   0.000347   0.005424   0.000163   0.003139

              7          8          9         10         11         12
           0.001095  -0.008449  -0.002737   0.011482   0.006779  -0.002660

             13         14         15         16         17         18
           0.003910  -0.001441   0.000479   0.001539  -0.005532   0.000122

             19         20         21         22         23         24
          -0.005097   0.005436  -0.003652   0.000797  -0.001474  -0.005530

             25         26         27         28         29         30
          -0.000914  -0.000351   0.000340   0.002103  -0.002288   0.001967

             31         32         33         34         35         36
           0.003481  -0.002222  -0.001082   0.000511   0.003072   0.007632


 TANGENTIAL LOCAL GRADIENTS IN A.U.

              1          2          3          4          5          6
           0.008056   0.000347   0.005424   0.000163   0.003139   0.001095

              7          8          9         10         11         12
          -0.008449  -0.002737   0.011482   0.006779  -0.002660   0.003910

             13         14         15         16         17         18
          -0.001441   0.000479   0.001539  -0.005532   0.000122  -0.005097

             19         20         21         22         23         24
           0.005436  -0.003652   0.000797  -0.001474  -0.005530  -0.000914

             25         26         27         28         29         30
          -0.000351   0.000340   0.002103  -0.002288   0.001967   0.003481

             31         32         33         34         35
          -0.002222  -0.001082   0.000511   0.003072   0.007632

 COSANG =         0.824232873
 
 RMSQ FORCE :   0.0042186  MAXIMUM :   0.0003000  CONVERGED : NO
 MAX FORCE  :   0.0114819  MAXIMUM :   0.0004500  CONVERGED : NO
 RMSQ FORCE6:   0.0017397  MAXIMUM6:   0.0003000  CONVERGED : NO
 MAX FORCE6 :   0.0056374  MAXIMUM6:   0.0004500  CONVERGED : NO
 RMSQ DR    :   0.0198840  MAXIMUM :   0.0012000  CONVERGED : NO
 MAX DR     :   0.0516322  MAXIMUM :   0.0018000  CONVERGED : NO
 


 HESSIAN EIGENVALUES


                1           2           3           4           5           6
             0.02344     0.15809     0.37921     0.97645     0.99973     0.99999
 


                7           8           9          10          11          12
             1.00000     1.00000     1.00000     1.00000     1.00000     1.00000
 


               13          14          15          16          17          18
             1.00000     1.00000     1.00000     1.00000     1.00000     1.00000
 


               19          20          21          22          23          24
             1.00000     1.00000     1.00000     1.00000     1.00000     1.00002
 


               25          26          27          28          29          30
             1.00006     1.00015     1.00021     1.00064     1.00117     1.00228
 


               31          32          33          34          35
             1.00597     1.03589     1.08071     1.21003     3.77704
 


 LAMBDA FOR LMQA STEP: 0.00

  |TANGENTIAL STEP| =   0.101559  |PARALLEL STEP| =   0.000511


 STEP IN NORMAL COORDINATES

              1          2          3          4          5          6
           0.002183   0.009806  -0.004097   0.011487   0.028023   0.000670

              7          8          9         10         11         12
           0.010532  -0.003944  -0.010384   0.013930  -0.001886   0.004526

             13         14         15         16         17         18
           0.005581  -0.019369   0.015080   0.008791  -0.013786   0.001976

             19         20         21         22         23         24
           0.006184   0.047480  -0.021721   0.008817   0.031119  -0.031340

             25         26         27         28         29         30
           0.027201   0.023638  -0.002532  -0.009580  -0.005480   0.015946

             31         32         33         34         35         36
          -0.015796  -0.012188  -0.008171   0.009039  -0.010418   0.028157

 DISPLACEMENT STEP IN ANGSTROM

  NO.  ATOM        X             Y             Z

    1  C        0.001067      0.004413     -0.001882
    2  O        0.004662      0.006765      0.001119
    3  C        0.006232     -0.009420     -0.003180
    4  C        0.002589     -0.004727      0.003463
    5  C       -0.003062     -0.007871      0.006247
    6  C       -0.004949      0.004625     -0.003843
    7  H       -0.000676      0.027026     -0.010811
    8  H        0.000974      0.008423     -0.007239
    9  H        0.010246      0.001310      0.004094
   10  H       -0.004116     -0.014886      0.012619
   11  H       -0.003309     -0.013428      0.001710
   12  H       -0.009467     -0.007227     -0.004094
   13  H        0.000589      0.001925     -0.002348
   14  H       -0.019291      0.014716     -0.001169


 ACTIVE CARTESIAN DISPLACEMENT STEP

              1          2          3          4          5          6
           0.002183   0.009806  -0.004097   0.011487   0.028023   0.000670

              7          8          9         10         11         12
           0.010532  -0.003944  -0.010384   0.013930  -0.001886   0.004526

             13         14         15         16         17         18
           0.005581  -0.019369   0.015080   0.008791  -0.013786   0.001976

             19         20         21         22         23         24
           0.006184   0.047480  -0.021721   0.008817   0.031119  -0.031340

             25         26         27         28         29         30
           0.027201   0.023638  -0.002532  -0.009580  -0.005480   0.015946

             31         32         33         34         35         36
          -0.015796  -0.012188  -0.008171   0.009039  -0.010418   0.028157
 
 PREDICTED ENERGY CHANGE: -0.000546389
 
 INTERPOLATION DISTANCE: 10.1010694451


 COORDINATES OF OPTIMIZATION STEP 13 IN ANGSTROM

  NO.  ATOM        X              Y              Z        Z-ATOM   MASS   TYPE

    1  C        -1.991897      -0.317668       0.157503       6    12.011  QM
    2  O        -2.182516       0.866680      -0.075661       8    15.999  QM
    3  C        -0.660350      -0.963417       0.137780       6    12.011  QM
    4  C         0.412407       0.136207      -0.117760       6    12.011  QM
    5  C         1.892057      -0.141297      -0.353688       6    12.011  QM
    6  C         2.941170       0.439585       0.289170       6    12.011  QM
    7  H         3.988270       0.163408       0.056517       1     1.008  QM
    8  H         2.812518       1.150936       1.121774       1     1.008  QM
    9  H         2.139137      -0.794713      -1.210479       1     1.008  QM
   10  H         0.316803       0.892869       0.682852       1     1.008  QM
   11  H         0.035833       0.676738      -1.011245       1     1.008  QM
   12  H        -0.603092      -1.681299       0.971809       1     1.008  QM
   13  H        -0.959905      -1.625571      -0.696509       1     1.008  QM
   14  H        -2.845381      -1.012263       0.254212       1     1.008  QM


 
 NEW SCF-ENERGY CALCULATED IN 10 CYCLES
 

 TOTAL ENERGY    =       -270.185452507

 ENERGY CHANGE =         -0.000797569
 ENERGY RATIO  =          1.459709842
 TRUST RADIUS  =          0.300000000
 
 BFGS DELTA*GAMMA: 0.625E-03
 
 BFGS DELTA*DE2*DELTA: 0.113E-02
 
 *** ENTERING OPTIMIZATION CYCLE: 14 ***
 

 PROJECTED CARTESIAN GRADIENTS IN A.U.

  NO.  ATOM        X             Y             Z

    1  C        0.007095     -0.005348     -0.003218
    2  O        0.008874     -0.005827     -0.000092
    3  C       -0.007152      0.000679      0.003594
    4  C       -0.008087     -0.000418      0.002103
    5  C       -0.002299      0.003077     -0.000586
    6  C        0.003841      0.003350     -0.001353
    7  H        0.007357     -0.004932      0.002730
    8  H        0.002430      0.001297      0.002126
    9  H        0.001361      0.001992     -0.004060
   10  H        0.000261      0.002944     -0.001927
   11  H       -0.001324      0.001789     -0.000305
   12  H       -0.011320     -0.002646     -0.006384
   13  H       -0.020256      0.008675      0.011937
   14  H        0.008929      0.009468     -0.005615


 ACTIVE CARTESIAN GRADIENTS

              1          2          3          4          5          6
           0.007684  -0.006556  -0.003883   0.011222  -0.011234  -0.002584

              7          8          9         10         11         12
          -0.002037  -0.007621   0.002123  -0.006494  -0.010384   0.002504

             13         14         15         16         17         18
          -0.000725  -0.002268   0.000532   0.003333   0.006735  -0.001598

             19         20         21         22         23         24
           0.008524  -0.000071   0.002729   0.002317   0.005293   0.002249

             25         26         27         28         29         30
           0.007001   0.005750  -0.000958  -0.001049   0.004699  -0.002346

             31         32         33         34         35         36
          -0.002992   0.003476  -0.003162  -0.002679  -0.008069  -0.022906


 FULL LOCAL GRADIENT

              1          2          3          4          5          6
          -0.032877   0.005023  -0.000383   0.006925  -0.001568   0.003450

              7          8          9         10         11         12
          -0.003919  -0.000332  -0.001368   0.007397   0.004889  -0.001435

             13         14         15         16         17         18
           0.003809   0.000132  -0.000596   0.000511  -0.004618   0.001184

             19         20         21         22         23         24
          -0.006424   0.003524  -0.003517  -0.001345  -0.001409  -0.003850

             25         26         27         28         29         30
          -0.003772  -0.001725   0.000872   0.000550  -0.001519   0.001365

             31         32         33         34         35         36
           0.001267   0.000627   0.001037  -0.000438   0.006953   0.007676


 TANGENTIAL LOCAL GRADIENTS IN A.U.

              1          2          3          4          5          6
           0.005023  -0.000383   0.006925  -0.001568   0.003450  -0.003919

              7          8          9         10         11         12
          -0.000332  -0.001368   0.007397   0.004889  -0.001435   0.003809

             13         14         15         16         17         18
           0.000132  -0.000596   0.000511  -0.004618   0.001184  -0.006424

             19         20         21         22         23         24
           0.003524  -0.003517  -0.001345  -0.001409  -0.003850  -0.003772

             25         26         27         28         29         30
          -0.001725   0.000872   0.000550  -0.001519   0.001365   0.001267

             31         32         33         34         35
           0.000627   0.001037  -0.000438   0.006953   0.007676

 COSANG =         0.827563363
 
 RMSQ FORCE :   0.0035506  MAXIMUM :   0.0003000  CONVERGED : NO
 MAX FORCE  :   0.0076764  MAXIMUM :   0.0004500  CONVERGED : NO
 RMSQ FORCE6:   0.0018874  MAXIMUM6:   0.0003000  CONVERGED : NO
 MAX FORCE6 :   0.0077190  MAXIMUM6:   0.0004500  CONVERGED : NO
 RMSQ DR    :   0.0169267  MAXIMUM :   0.0012000  CONVERGED : NO
 MAX DR     :   0.0474796  MAXIMUM :   0.0018000  CONVERGED : NO
 


 HESSIAN EIGENVALUES


                1           2           3           4           5           6
             0.02028     0.14841     0.30052     0.80295     0.99970     0.99998
 


                7           8           9          10          11          12
             0.99999     1.00000     1.00000     1.00000     1.00000     1.00000
 


               13          14          15          16          17          18
             1.00000     1.00000     1.00000     1.00000     1.00000     1.00000
 


               19          20          21          22          23          24
             1.00000     1.00000     1.00000     1.00000     1.00001     1.00002
 


               25          26          27          28          29          30
             1.00008     1.00012     1.00018     1.00103     1.00198     1.00263
 


               31          32          33          34          35
             1.00728     1.02685     1.08872     1.28713     3.70883
 


 LAMBDA FOR LMQA STEP: 0.00

  |TANGENTIAL STEP| =   0.099877  |PARALLEL STEP| =   0.000494


 STEP IN NORMAL COORDINATES

              1          2          3          4          5          6
          -0.004918   0.011738   0.001178   0.013030   0.027184   0.003058

              7          8          9         10         11         12
          -0.002309  -0.003855  -0.008929   0.019924   0.000762   0.003762

             13         14         15         16         17         18
           0.011135  -0.017435   0.012961   0.012010  -0.015405   0.003297

             19         20         21         22         23         24
          -0.000405   0.047719  -0.024274   0.007041   0.029770  -0.033402

             25         26         27         28         29         30
           0.020902   0.021503  -0.001336  -0.008783  -0.004375   0.013514

             31         32         33         34         35         36
          -0.014518  -0.008173  -0.005376   0.007158   0.001007   0.030619

 DISPLACEMENT STEP IN ANGSTROM

  NO.  ATOM        X             Y             Z

    1  C       -0.002403      0.005183      0.000463
    2  O        0.005919      0.005857      0.000870
    3  C        0.000853     -0.010309     -0.003701
    4  C        0.007313     -0.004057      0.002219
    5  C        0.000526     -0.006850      0.005230
    6  C       -0.004701      0.004772     -0.002847
    7  H       -0.004629      0.027912     -0.011923
    8  H       -0.000465      0.008248     -0.007846
    9  H        0.007920      0.000750      0.005924
   10  H       -0.004172     -0.014264      0.011952
   11  H       -0.002470     -0.011756      0.002636
   12  H       -0.009311     -0.007611     -0.000482
   13  H        0.001590     -0.000866     -0.007245
   14  H       -0.017530      0.013124     -0.001192


 ACTIVE CARTESIAN DISPLACEMENT STEP

              1          2          3          4          5          6
          -0.004918   0.011738   0.001178   0.013030   0.027184   0.003058

              7          8          9         10         11         12
          -0.002309  -0.003855  -0.008929   0.019924   0.000762   0.003762

             13         14         15         16         17         18
           0.011135  -0.017435   0.012961   0.012010  -0.015405   0.003297

             19         20         21         22         23         24
          -0.000405   0.047719  -0.024274   0.007041   0.029770  -0.033402

             25         26         27         28         29         30
           0.020902   0.021503  -0.001336  -0.008783  -0.004375   0.013514

             31         32         33         34         35         36
          -0.014518  -0.008173  -0.005376   0.007158   0.001007   0.030619
 
 PREDICTED ENERGY CHANGE: -0.000425997
 
 INTERPOLATION DISTANCE: 10.1010694451
 
 *** SCFTOL TIGHTEN TO 0.750E-07 ***
 
 *** CDFTOL TIGHTEN TO 0.500E-04 ***


 COORDINATES OF OPTIMIZATION STEP 14 IN ANGSTROM

  NO.  ATOM        X              Y              Z        Z-ATOM   MASS   TYPE

    1  C        -1.994300      -0.312485       0.157966       6    12.011  QM
    2  O        -2.176597       0.872537      -0.074791       8    15.999  QM
    3  C        -0.659497      -0.973725       0.134079       6    12.011  QM
    4  C         0.419721       0.132150      -0.115541       6    12.011  QM
    5  C         1.892583      -0.148147      -0.348458       6    12.011  QM
    6  C         2.936469       0.444357       0.286323       6    12.011  QM
    7  H         3.983641       0.191320       0.044595       1     1.008  QM
    8  H         2.812053       1.159184       1.113928       1     1.008  QM
    9  H         2.147057      -0.793964      -1.204555       1     1.008  QM
   10  H         0.312631       0.878605       0.694804       1     1.008  QM
   11  H         0.033364       0.664981      -1.008609       1     1.008  QM
   12  H        -0.612403      -1.688910       0.971327       1     1.008  QM
   13  H        -0.958315      -1.626436      -0.703754       1     1.008  QM
   14  H        -2.862911      -0.999138       0.253020       1     1.008  QM


 
 NEW SCF-ENERGY CALCULATED IN 10 CYCLES
 

 TOTAL ENERGY    =       -270.186069656

 ENERGY CHANGE =         -0.000617150
 ENERGY RATIO  =          1.448719005
 TRUST RADIUS  =          0.300000000
 
 BFGS DELTA*GAMMA: 0.508E-03
 
 BFGS DELTA*DE2*DELTA: 0.893E-03
 
 *** ENTERING OPTIMIZATION CYCLE: 15 ***
 

 PROJECTED CARTESIAN GRADIENTS IN A.U.

  NO.  ATOM        X             Y             Z

    1  C        0.005901     -0.000510     -0.002301
    2  O        0.007130     -0.007157      0.000046
    3  C       -0.004299     -0.004302      0.002402
    4  C       -0.002191      0.003469      0.000220
    5  C       -0.003309      0.001716      0.000533
    6  C        0.001420      0.002233     -0.001849
    7  H        0.005307     -0.003034      0.003289
    8  H        0.003157      0.000791      0.001186
    9  H        0.001487      0.003630     -0.002351
   10  H       -0.000944      0.002787     -0.000403
   11  H       -0.002488      0.000551     -0.000196
   12  H       -0.011791     -0.002445     -0.005740
   13  H       -0.019601      0.009617      0.012784
   14  H        0.005021      0.007619     -0.005320


 ACTIVE CARTESIAN GRADIENTS

              1          2          3          4          5          6
           0.006390  -0.000789  -0.002699   0.009446  -0.010012  -0.002020

              7          8          9         10         11         12
          -0.000054  -0.012387   0.001254   0.000252  -0.006345   0.000308

             13         14         15         16         17         18
           0.000736  -0.002888   0.000997   0.003874   0.004782  -0.002794

             19         20         21         22         23         24
           0.007388   0.000967   0.002747   0.004302   0.003615   0.000108

             25         26         27         28         29         30
           0.007688   0.006622  -0.001011  -0.000032   0.004177  -0.001542

             31         32         33         34         35         36
          -0.001989   0.001380  -0.004489  -0.001324  -0.008896  -0.020837


 FULL LOCAL GRADIENT

              1          2          3          4          5          6
          -0.030600  -0.000487  -0.000397   0.004723  -0.000833   0.002752

              7          8          9         10         11         12
          -0.004930   0.005268  -0.000504   0.000578   0.001105   0.000672

             13         14         15         16         17         18
           0.002100   0.000931  -0.001088  -0.000284  -0.002752   0.002398

             19         20         21         22         23         24
          -0.005419   0.002159  -0.003430  -0.003399  -0.000023  -0.001533

             25         26         27         28         29         30
          -0.004676  -0.002825   0.000932  -0.000425  -0.001113   0.000566

             31         32         33         34         35         36
           0.000379   0.002531   0.002497  -0.001635   0.007842   0.006496


 TANGENTIAL LOCAL GRADIENTS IN A.U.

              1          2          3          4          5          6
          -0.000487  -0.000397   0.004723  -0.000833   0.002752  -0.004930

              7          8          9         10         11         12
           0.005268  -0.000504   0.000578   0.001105   0.000672   0.002100

             13         14         15         16         17         18
           0.000931  -0.001088  -0.000284  -0.002752   0.002398  -0.005419

             19         20         21         22         23         24
           0.002159  -0.003430  -0.003399  -0.000023  -0.001533  -0.004676

             25         26         27         28         29         30
          -0.002825   0.000932  -0.000425  -0.001113   0.000566   0.000379

             31         32         33         34         35
           0.002531   0.002497  -0.001635   0.007842   0.006496

 COSANG =         0.783206442
 
 RMSQ FORCE :   0.0030070  MAXIMUM :   0.0003000  CONVERGED : NO
 MAX FORCE  :   0.0078424  MAXIMUM :   0.0004500  CONVERGED : NO
 RMSQ FORCE6:   0.0018602  MAXIMUM6:   0.0003000  CONVERGED : NO
 MAX FORCE6 :   0.0069611  MAXIMUM6:   0.0004500  CONVERGED : NO
 RMSQ DR    :   0.0166463  MAXIMUM :   0.0012000  CONVERGED : NO
 MAX DR     :   0.0477188  MAXIMUM :   0.0018000  CONVERGED : NO
 


 HESSIAN EIGENVALUES


                1           2           3           4           5           6
             0.01767     0.13265     0.26537     0.63966     0.99966     0.99997
 


                7           8           9          10          11          12
             0.99999     1.00000     1.00000     1.00000     1.00000     1.00000
 


               13          14          15          16          17          18
             1.00000     1.00000     1.00000     1.00000     1.00000     1.00000
 


               19          20          21          22          23          24
             1.00000     1.00000     1.00000     1.00001     1.00002     1.00008
 


               25          26          27          28          29          30
             1.00010     1.00018     1.00044     1.00108     1.00206     1.00233
 


               31          32          33          34          35
             1.02026     1.02833     1.11219     1.29934     3.70017
 


 LAMBDA FOR LMQA STEP: 0.00

  |TANGENTIAL STEP| =   0.088619  |PARALLEL STEP| =   0.000389


 STEP IN NORMAL COORDINATES

              1          2          3          4          5          6
          -0.008239   0.008118   0.002253   0.014937   0.019386   0.005775

              7          8          9         10         11         12
          -0.011564  -0.000184  -0.007217   0.015173  -0.000720   0.004946

             13         14         15         16         17         18
           0.011353  -0.014241   0.009519   0.010000  -0.015072   0.005862

             19         20         21         22         23         24
          -0.005634   0.042758  -0.024591   0.001230   0.026199  -0.029338

             25         26         27         28         29         30
           0.012444   0.014771  -0.000083  -0.008630  -0.004967   0.011536

             31         32         33         34         35         36
          -0.012644  -0.003947  -0.001582   0.002441   0.008495   0.031348

 DISPLACEMENT STEP IN ANGSTROM

  NO.  ATOM        X             Y             Z

    1  C       -0.004026      0.003522      0.000983
    2  O        0.007220      0.003778      0.001258
    3  C       -0.004075     -0.007061     -0.003440
    4  C        0.006591     -0.004260      0.001828
    5  C        0.002942     -0.005300      0.003613
    6  C       -0.003348      0.004282     -0.001338
    7  H       -0.006338      0.025302     -0.012249
    8  H       -0.002120      0.007414     -0.007309
    9  H        0.005525     -0.001369      0.006183
   10  H       -0.002822     -0.012180      0.009820
   11  H       -0.000532     -0.008382      0.002160
   12  H       -0.007422     -0.005003      0.001472
   13  H        0.004465     -0.002656     -0.010440
   14  H       -0.012909      0.012263     -0.000329


 ACTIVE CARTESIAN DISPLACEMENT STEP

              1          2          3          4          5          6
          -0.008239   0.008118   0.002253   0.014937   0.019386   0.005775

              7          8          9         10         11         12
          -0.011564  -0.000184  -0.007217   0.015173  -0.000720   0.004946

             13         14         15         16         17         18
           0.011353  -0.014241   0.009519   0.010000  -0.015072   0.005862

             19         20         21         22         23         24
          -0.005634   0.042758  -0.024591   0.001230   0.026199  -0.029338

             25         26         27         28         29         30
           0.012444   0.014771  -0.000083  -0.008630  -0.004967   0.011536

             31         32         33         34         35         36
          -0.012644  -0.003947  -0.001582   0.002441   0.008495   0.031348
 
 PREDICTED ENERGY CHANGE: -0.000311005
 
 INTERPOLATION DISTANCE: 10.1010694451


 COORDINATES OF OPTIMIZATION STEP 15 IN ANGSTROM

  NO.  ATOM        X              Y              Z        Z-ATOM   MASS   TYPE

    1  C        -1.998326      -0.308964       0.158950       6    12.011  QM
    2  O        -2.169376       0.876315      -0.073533       8    15.999  QM
    3  C        -0.663572      -0.980786       0.130639       6    12.011  QM
    4  C         0.426312       0.127890      -0.113713       6    12.011  QM
    5  C         1.895525      -0.153448      -0.344845       6    12.011  QM
    6  C         2.933122       0.448639       0.284985       6    12.011  QM
    7  H         3.977303       0.216622       0.032345       1     1.008  QM
    8  H         2.809932       1.166598       1.106619       1     1.008  QM
    9  H         2.152582      -0.795333      -1.198372       1     1.008  QM
   10  H         0.309809       0.866425       0.704624       1     1.008  QM
   11  H         0.032832       0.656600      -1.006449       1     1.008  QM
   12  H        -0.619825      -1.693913       0.972800       1     1.008  QM
   13  H        -0.953851      -1.629093      -0.714194       1     1.008  QM
   14  H        -2.875820      -0.986875       0.252692       1     1.008  QM


 
 NEW SCF-ENERGY CALCULATED IN 12 CYCLES
 

 TOTAL ENERGY    =       -270.186541921

 ENERGY CHANGE =         -0.000472265
 ENERGY RATIO  =          1.518513397
 TRUST RADIUS  =          0.300000000
 
 BFGS DELTA*GAMMA: 0.329E-03
 
 BFGS DELTA*DE2*DELTA: 0.653E-03
 
 *** ENTERING OPTIMIZATION CYCLE: 16 ***
 

 PROJECTED CARTESIAN GRADIENTS IN A.U.

  NO.  ATOM        X             Y             Z

    1  C        0.003348      0.002098     -0.001002
    2  O        0.006779     -0.009402      0.000125
    3  C       -0.005247     -0.005467      0.001707
    4  C        0.002995      0.006014     -0.001310
    5  C       -0.001829      0.001031      0.000611
    6  C        0.000257      0.001285     -0.001788
    7  H        0.002087     -0.001318      0.003696
    8  H        0.003623      0.000035     -0.000061
    9  H        0.000996      0.005215     -0.000451
   10  H       -0.001993      0.002830      0.001019
   11  H       -0.003548     -0.000126     -0.000451
   12  H       -0.011634     -0.002844     -0.004185
   13  H       -0.018830      0.009269      0.011486
   14  H        0.003932      0.007271     -0.005399


 ACTIVE CARTESIAN GRADIENTS

              1          2          3          4          5          6
           0.003626   0.002380  -0.001120   0.008780  -0.011526  -0.001078

              7          8          9         10         11         12
          -0.001804  -0.013795   0.001342   0.005056  -0.003534  -0.001010

             13         14         15         16         17         18
           0.003197  -0.003175   0.000776   0.004775   0.003026  -0.003351

             19         20         21         22         23         24
           0.004772   0.001932   0.002820   0.005480   0.001909  -0.002036

             25         26         27         28         29         30
           0.007122   0.007442  -0.000515   0.000012   0.004236  -0.000359

             31         32         33         34         35         36
          -0.002638   0.001142  -0.004966  -0.000608  -0.007262  -0.019324


 FULL LOCAL GRADIENT

              1          2          3          4          5          6
          -0.030353  -0.003072  -0.000332   0.001220   0.001213   0.001802

              7          8          9         10         11         12
          -0.003307   0.006222  -0.000519  -0.004201  -0.002010   0.002009

             13         14         15         16         17         18
          -0.000276   0.001155  -0.000897  -0.001014  -0.000850   0.002920

             19         20         21         22         23         24
          -0.002709   0.001199  -0.003468  -0.004540   0.001748   0.000640

             25         26         27         28         29         30
          -0.004039  -0.003556   0.000433  -0.000461  -0.001048  -0.000683

             31         32         33         34         35         36
           0.001007   0.002913   0.002912  -0.002452   0.006157   0.004796


 TANGENTIAL LOCAL GRADIENTS IN A.U.

              1          2          3          4          5          6
          -0.003072  -0.000332   0.001220   0.001213   0.001802  -0.003307

              7          8          9         10         11         12
           0.006222  -0.000519  -0.004201  -0.002010   0.002009  -0.000276

             13         14         15         16         17         18
           0.001155  -0.000897  -0.001014  -0.000850   0.002920  -0.002709

             19         20         21         22         23         24
           0.001199  -0.003468  -0.004540   0.001748   0.000640  -0.004039

             25         26         27         28         29         30
          -0.003556   0.000433  -0.000461  -0.001048  -0.000683   0.001007

             31         32         33         34         35
           0.002913   0.002912  -0.002452   0.006157   0.004796

 COSANG =         0.832309486
 
 RMSQ FORCE :   0.0027494  MAXIMUM :   0.0003000  CONVERGED : NO
 MAX FORCE  :   0.0062217  MAXIMUM :   0.0004500  CONVERGED : NO
 RMSQ FORCE6:   0.0016315  MAXIMUM6:   0.0003000  CONVERGED : NO
 MAX FORCE6 :   0.0066637  MAXIMUM6:   0.0004500  CONVERGED : NO
 RMSQ DR    :   0.0147699  MAXIMUM :   0.0012000  CONVERGED : NO
 MAX DR     :   0.0427579  MAXIMUM :   0.0018000  CONVERGED : NO
 


 HESSIAN EIGENVALUES


                1           2           3           4           5           6
             0.01526     0.10898     0.25075     0.49324     0.99954     0.99988
 


                7           8           9          10          11          12
             1.00000     1.00000     1.00000     1.00000     1.00000     1.00000
 


               13          14          15          16          17          18
             1.00000     1.00000     1.00000     1.00000     1.00000     1.00000
 


               19          20          21          22          23          24
             1.00000     1.00000     1.00001     1.00002     1.00006     1.00008
 


               25          26          27          28          29          30
             1.00013     1.00025     1.00074     1.00150     1.00204     1.00299
 


               31          32          33          34          35
             1.01861     1.05222     1.14071     1.20922     3.72804
 


 LAMBDA FOR LMQA STEP: 0.00

  |TANGENTIAL STEP| =   0.099757  |PARALLEL STEP| =   0.000493


 STEP IN NORMAL COORDINATES

              1          2          3          4          5          6
          -0.008875   0.005222   0.000316   0.021257   0.015838   0.009704

              7          8          9         10         11         12
          -0.017980   0.002985  -0.008672   0.009480  -0.005202   0.008237

             13         14         15         16         17         18
           0.010316  -0.014908   0.009094   0.007485  -0.017335   0.010177

             19         20         21         22         23         24
          -0.008636   0.047690  -0.031066  -0.005813   0.030590  -0.029891

             25         26         27         28         29         30
           0.008583   0.010350   0.000304  -0.010590  -0.007970   0.012351

             31         32         33         34         35         36
          -0.012767  -0.001838   0.001268  -0.002483   0.013277   0.039350

 DISPLACEMENT STEP IN ANGSTROM

  NO.  ATOM        X             Y             Z

    1  C       -0.004337      0.002219      0.000161
    2  O        0.010265      0.002738      0.002460
    3  C       -0.008006     -0.005018     -0.003913
    4  C        0.004234     -0.006237      0.002619
    5  C        0.003886     -0.005192      0.003371
    6  C       -0.002907      0.004918     -0.000387
    7  H       -0.007135      0.028063     -0.015765
    8  H       -0.004392      0.008851     -0.007835
    9  H        0.005240     -0.004957      0.006845
   10  H       -0.001435     -0.012986      0.009671
   11  H        0.001941     -0.006741      0.001822
   12  H       -0.007519     -0.002307      0.002281
   13  H        0.008714     -0.003904     -0.014162
   14  H       -0.011700      0.015210      0.000949


 ACTIVE CARTESIAN DISPLACEMENT STEP

              1          2          3          4          5          6
          -0.008875   0.005222   0.000316   0.021257   0.015838   0.009704

              7          8          9         10         11         12
          -0.017980   0.002985  -0.008672   0.009480  -0.005202   0.008237

             13         14         15         16         17         18
           0.010316  -0.014908   0.009094   0.007485  -0.017335   0.010177

             19         20         21         22         23         24
          -0.008636   0.047690  -0.031066  -0.005813   0.030590  -0.029891

             25         26         27         28         29         30
           0.008583   0.010350   0.000304  -0.010590  -0.007970   0.012351

             31         32         33         34         35         36
          -0.012767  -0.001838   0.001268  -0.002483   0.013277   0.039350
 
 PREDICTED ENERGY CHANGE: -0.000306717
 
 INTERPOLATION DISTANCE: 10.1010694451
 
 *** SCFTOL TIGHTEN TO 0.500E-07 ***
 
 *** CDFTOL TIGHTEN TO 0.250E-04 ***


 COORDINATES OF OPTIMIZATION STEP 16 IN ANGSTROM

  NO.  ATOM        X              Y              Z        Z-ATOM   MASS   TYPE

    1  C        -2.002663      -0.306745       0.159110       6    12.011  QM
    2  O        -2.159111       0.879053      -0.071073       8    15.999  QM
    3  C        -0.671578      -0.985804       0.126726       6    12.011  QM
    4  C         0.430546       0.121653      -0.111094       6    12.011  QM
    5  C         1.899411      -0.158639      -0.341474       6    12.011  QM
    6  C         2.930214       0.453557       0.284598       6    12.011  QM
    7  H         3.970168       0.244685       0.016580       1     1.008  QM
    8  H         2.805540       1.175449       1.098784       1     1.008  QM
    9  H         2.157821      -0.800290      -1.191527       1     1.008  QM
   10  H         0.308374       0.853439       0.714295       1     1.008  QM
   11  H         0.034772       0.649858      -1.004627       1     1.008  QM
   12  H        -0.627344      -1.696221       0.975080       1     1.008  QM
   13  H        -0.945137      -1.632997      -0.728356       1     1.008  QM
   14  H        -2.887520      -0.971665       0.253640       1     1.008  QM


 
 NEW SCF-ENERGY CALCULATED IN 12 CYCLES
 

 TOTAL ENERGY    =       -270.187001036

 ENERGY CHANGE =         -0.000459115
 ENERGY RATIO  =          1.496869133
 TRUST RADIUS  =          0.300000000
 
 BFGS DELTA*GAMMA: 0.343E-03
 
 BFGS DELTA*DE2*DELTA: 0.650E-03
 
 *** ENTERING OPTIMIZATION CYCLE: 17 ***
 

 PROJECTED CARTESIAN GRADIENTS IN A.U.

  NO.  ATOM        X             Y             Z

    1  C        0.000805      0.003828     -0.000116
    2  O        0.007395     -0.013095      0.000428
    3  C       -0.008413     -0.003342      0.001634
    4  C        0.006488      0.007039     -0.002263
    5  C        0.000768      0.001090      0.000052
    6  C        0.000104      0.000441     -0.001168
    7  H       -0.001219      0.000167      0.003746
    8  H        0.003990     -0.000817     -0.001522
    9  H        0.000487      0.006088      0.000804
   10  H       -0.002717      0.002817      0.002207
   11  H       -0.004425     -0.000389     -0.001260
   12  H       -0.011208     -0.003293     -0.002214
   13  H       -0.017953      0.008094      0.008550
   14  H        0.004437      0.008245     -0.005598


 ACTIVE CARTESIAN GRADIENTS

              1          2          3          4          5          6
           0.000872   0.004511  -0.000059   0.009151  -0.015701   0.000087

              7          8          9         10         11         12
          -0.005344  -0.012401   0.002229   0.007550  -0.002301  -0.001346

             13         14         15         16         17         18
           0.005680  -0.002935   0.000265   0.005666   0.001768  -0.002885

             19         20         21         22         23         24
           0.001715   0.003085   0.002969   0.005931   0.000648  -0.003756

             25         26         27         28         29         30
           0.006259   0.007966   0.000058  -0.000573   0.004463   0.001224

             31         32         33         34         35         36
          -0.004212   0.002086  -0.004821  -0.000422  -0.004048  -0.017806


 FULL LOCAL GRADIENT

              1          2          3          4          5          6
          -0.031662  -0.004593   0.000091  -0.002105   0.004290   0.000748

              7          8          9         10         11         12
          -0.000901   0.003271  -0.001253  -0.006590  -0.004038   0.002454

             13         14         15         16         17         18
          -0.002378   0.000662  -0.000430  -0.001377   0.000771   0.002364

             19         20         21         22         23         24
           0.000639   0.000293  -0.003609  -0.004854   0.003367   0.002280

             25         26         27         28         29         30
          -0.002844  -0.003685  -0.000150   0.000107  -0.000905  -0.002414

             31         32         33         34         35         36
           0.002447   0.002424   0.002531  -0.002969   0.002785   0.002151


 TANGENTIAL LOCAL GRADIENTS IN A.U.

              1          2          3          4          5          6
          -0.004593   0.000091  -0.002105   0.004290   0.000748  -0.000901

              7          8          9         10         11         12
           0.003271  -0.001253  -0.006590  -0.004038   0.002454  -0.002378

             13         14         15         16         17         18
           0.000662  -0.000430  -0.001377   0.000771   0.002364   0.000639

             19         20         21         22         23         24
           0.000293  -0.003609  -0.004854   0.003367   0.002280  -0.002844

             25         26         27         28         29         30
          -0.003685  -0.000150   0.000107  -0.000905  -0.002414   0.002447

             31         32         33         34         35
           0.002424   0.002531  -0.002969   0.002785   0.002151

 COSANG =         0.807584055
 
 RMSQ FORCE :   0.0027210  MAXIMUM :   0.0003000  CONVERGED : NO
 MAX FORCE  :   0.0065896  MAXIMUM :   0.0004500  CONVERGED : NO
 RMSQ FORCE6:   0.0012146  MAXIMUM6:   0.0003000  CONVERGED : NO
 MAX FORCE6 :   0.0038390  MAXIMUM6:   0.0004500  CONVERGED : NO
 RMSQ DR    :   0.0166263  MAXIMUM :   0.0012000  CONVERGED : NO
 MAX DR     :   0.0476902  MAXIMUM :   0.0018000  CONVERGED : NO
 


 HESSIAN EIGENVALUES


                1           2           3           4           5           6
             0.01361     0.08654     0.23795     0.40166     0.98403     0.99967
 


                7           8           9          10          11          12
             0.99999     1.00000     1.00000     1.00000     1.00000     1.00000
 


               13          14          15          16          17          18
             1.00000     1.00000     1.00000     1.00000     1.00000     1.00000
 


               19          20          21          22          23          24
             1.00000     1.00001     1.00002     1.00004     1.00006     1.00010
 


               25          26          27          28          29          30
             1.00013     1.00015     1.00054     1.00155     1.00209     1.00386
 


               31          32          33          34          35
             1.00731     1.03795     1.10068     1.26891     3.75481
 


 LAMBDA FOR LMQA STEP: 0.00

  |TANGENTIAL STEP| =   0.094569  |PARALLEL STEP| =   0.000443


 STEP IN NORMAL COORDINATES

              1          2          3          4          5          6
          -0.005937   0.000540  -0.002429   0.025032   0.010740   0.012095

              7          8          9         10         11         12
          -0.017259   0.002664  -0.010397   0.000839  -0.009572   0.009960

             13         14         15         16         17         18
           0.005954  -0.012875   0.006732   0.002847  -0.015964   0.012392

             19         20         21         22         23         24
          -0.008574   0.042690  -0.032960  -0.013459   0.029892  -0.023205

             25         26         27         28         29         30
           0.002216   0.002112   0.000457  -0.008875  -0.009790   0.008872

             31         32         33         34         35         36
          -0.006707   0.001080   0.003938  -0.008198   0.014552   0.039334

 DISPLACEMENT STEP IN ANGSTROM

  NO.  ATOM        X             Y             Z

    1  C       -0.002901      0.000165     -0.001029
    2  O        0.011907      0.001770      0.003364
    3  C       -0.008963     -0.003161     -0.004178
    4  C       -0.000240     -0.006832      0.003070
    5  C        0.002803     -0.004152      0.002770
    6  C       -0.002275      0.004773      0.000560
    7  H       -0.005815      0.024874     -0.016755
    8  H       -0.006693      0.009044     -0.006180
    9  H        0.003446     -0.008671      0.006258
   10  H        0.000986     -0.010566      0.006895
   11  H        0.005215     -0.002420      0.001352
   12  H       -0.006958      0.001941      0.002710
   13  H        0.010982     -0.004018     -0.014337
   14  H       -0.008643      0.014542      0.002534


 ACTIVE CARTESIAN DISPLACEMENT STEP

              1          2          3          4          5          6
          -0.005937   0.000540  -0.002429   0.025032   0.010740   0.012095

              7          8          9         10         11         12
          -0.017259   0.002664  -0.010397   0.000839  -0.009572   0.009960

             13         14         15         16         17         18
           0.005954  -0.012875   0.006732   0.002847  -0.015964   0.012392

             19         20         21         22         23         24
          -0.008574   0.042690  -0.032960  -0.013459   0.029892  -0.023205

             25         26         27         28         29         30
           0.002216   0.002112   0.000457  -0.008875  -0.009790   0.008872

             31         32         33         34         35         36
          -0.006707   0.001080   0.003938  -0.008198   0.014552   0.039334
 
 PREDICTED ENERGY CHANGE: -0.000272685
 
 INTERPOLATION DISTANCE: 10.1010694451


 COORDINATES OF OPTIMIZATION STEP 17 IN ANGSTROM

  NO.  ATOM        X              Y              Z        Z-ATOM   MASS   TYPE

    1  C        -2.005564      -0.306579       0.158082       6    12.011  QM
    2  O        -2.147204       0.880823      -0.067708       8    15.999  QM
    3  C        -0.680540      -0.988965       0.122548       6    12.011  QM
    4  C         0.430306       0.114821      -0.108024       6    12.011  QM
    5  C         1.902214      -0.162791      -0.338704       6    12.011  QM
    6  C         2.927939       0.458330       0.285158       6    12.011  QM
    7  H         3.964353       0.269560      -0.000174       1     1.008  QM
    8  H         2.798847       1.184493       1.092604       1     1.008  QM
    9  H         2.161267      -0.808961      -1.185269       1     1.008  QM
   10  H         0.309360       0.842873       0.721190       1     1.008  QM
   11  H         0.039987       0.647439      -1.003275       1     1.008  QM
   12  H        -0.634302      -1.694280       0.977790       1     1.008  QM
   13  H        -0.934155      -1.637014      -0.742693       1     1.008  QM
   14  H        -2.896163      -0.957122       0.256174       1     1.008  QM


 
 NEW SCF-ENERGY CALCULATED IN 10 CYCLES
 

 TOTAL ENERGY    =       -270.187414139

 ENERGY CHANGE =         -0.000413103
 ENERGY RATIO  =          1.514949106
 TRUST RADIUS  =          0.300000000
 
 BFGS DELTA*GAMMA: 0.291E-03
 
 BFGS DELTA*DE2*DELTA: 0.575E-03
 
 *** ENTERING OPTIMIZATION CYCLE: 18 ***
 

 PROJECTED CARTESIAN GRADIENTS IN A.U.

  NO.  ATOM        X             Y             Z

    1  C       -0.000230      0.003407      0.000382
    2  O        0.008595     -0.015849      0.000554
    3  C       -0.012416      0.000220      0.002097
    4  C        0.006654      0.006686     -0.002278
    5  C        0.003306      0.001912     -0.000741
    6  C        0.000837     -0.000048     -0.000158
    7  H       -0.003047      0.000872      0.003066
    8  H        0.004022     -0.001298     -0.002542
    9  H        0.000252      0.005682      0.000702
   10  H       -0.002622      0.002679      0.002542
   11  H       -0.004585     -0.000116     -0.002371
   12  H       -0.010685     -0.003277     -0.000640
   13  H       -0.017019      0.006799      0.005179
   14  H        0.005821      0.009766     -0.005736


 ACTIVE CARTESIAN GRADIENTS

              1          2          3          4          5          6
          -0.000249   0.004046   0.000517   0.010288  -0.019913   0.000827

              7          8          9         10         11         12
          -0.009158  -0.009725   0.003453   0.006594  -0.002709  -0.000576

             13         14         15         16         17         18
           0.007120  -0.002163  -0.000166   0.005962   0.001416  -0.001298

             19         20         21         22         23         24
          -0.000371   0.003962   0.002887   0.005360   0.000441  -0.004173

             25         26         27         28         29         30
           0.005519   0.007795   0.000336  -0.001259   0.004486   0.002472

             31         32         33         34         35         36
          -0.005589   0.003454  -0.004283  -0.000820  -0.000690  -0.016478


 FULL LOCAL GRADIENT

              1          2          3          4          5          6
          -0.033392  -0.003906  -0.000002  -0.003501   0.006483   0.000143

              7          8          9         10         11         12
           0.001482  -0.001234  -0.002298  -0.005497  -0.004511   0.001814

             13         14         15         16         17         18
          -0.003344  -0.000406  -0.000046  -0.001063   0.001534   0.000664

             19         20         21         22         23         24
           0.003065  -0.000291  -0.003500  -0.004098   0.003994   0.002584

             25         26         27         28         29         30
          -0.001688  -0.003025  -0.000440   0.000771  -0.000500  -0.003822

             31         32         33         34         35         36
           0.003655   0.001566   0.001716  -0.002933  -0.000764  -0.000547


 TANGENTIAL LOCAL GRADIENTS IN A.U.

              1          2          3          4          5          6
          -0.003906  -0.000002  -0.003501   0.006483   0.000143   0.001482

              7          8          9         10         11         12
          -0.001234  -0.002298  -0.005497  -0.004511   0.001814  -0.003344

             13         14         15         16         17         18
          -0.000406  -0.000046  -0.001063   0.001534   0.000664   0.003065

             19         20         21         22         23         24
          -0.000291  -0.003500  -0.004098   0.003994   0.002584  -0.001688

             25         26         27         28         29         30
          -0.003025  -0.000440   0.000771  -0.000500  -0.003822   0.003655

             31         32         33         34         35
           0.001566   0.001716  -0.002933  -0.000764  -0.000547

 COSANG =         0.853515296
 
 RMSQ FORCE :   0.0027502  MAXIMUM :   0.0003000  CONVERGED : NO
 MAX FORCE  :   0.0064825  MAXIMUM :   0.0004500  CONVERGED : NO
 RMSQ FORCE6:   0.0007568  MAXIMUM6:   0.0003000  CONVERGED : NO
 MAX FORCE6 :   0.0023811  MAXIMUM6:   0.0004500  CONVERGED : NO
 RMSQ DR    :   0.0157617  MAXIMUM :   0.0012000  CONVERGED : NO
 MAX DR     :   0.0426904  MAXIMUM :   0.0018000  CONVERGED : NO
 


 HESSIAN EIGENVALUES


                1           2           3           4           5           6
             0.01214     0.06786     0.22236     0.35358     0.85810     0.99960
 


                7           8           9          10          11          12
             0.99997     1.00000     1.00000     1.00000     1.00000     1.00000
 


               13          14          15          16          17          18
             1.00000     1.00000     1.00000     1.00000     1.00000     1.00000
 


               19          20          21          22          23          24
             1.00001     1.00001     1.00003     1.00005     1.00006     1.00010
 


               25          26          27          28          29          30
             1.00013     1.00034     1.00045     1.00154     1.00217     1.00300
 


               31          32          33          34          35
             1.01127     1.03055     1.09625     1.33091     3.72150
 


 LAMBDA FOR LMQA STEP: 0.00

  |TANGENTIAL STEP| =   0.101327  |PARALLEL STEP| =   0.000508


 STEP IN NORMAL COORDINATES

              1          2          3          4          5          6
          -0.003051  -0.001839  -0.005629   0.030888   0.012965   0.014077

              7          8          9         10         11         12
          -0.013502   0.000337  -0.014648  -0.004857  -0.014652   0.011668

             13         14         15         16         17         18
           0.002066  -0.013520   0.005968   0.000666  -0.015318   0.013250

             19         20         21         22         23         24
          -0.006231   0.042394  -0.038207  -0.020080   0.033904  -0.019960

             25         26         27         28         29         30
          -0.001490  -0.003356   0.000354  -0.006979  -0.011058   0.004267

             31         32         33         34         35         36
           0.000032   0.003538   0.006040  -0.012884   0.014444   0.040307

 DISPLACEMENT STEP IN ANGSTROM

  NO.  ATOM        X             Y             Z

    1  C       -0.001491     -0.000860     -0.002433
    2  O        0.014410      0.002684      0.004320
    3  C       -0.008009     -0.004095     -0.005243
    4  C       -0.004219     -0.008471      0.004023
    5  C        0.000662     -0.004076      0.003021
    6  C       -0.002320      0.005927      0.000628
    7  H       -0.004159      0.024492     -0.018990
    8  H       -0.009511      0.010736     -0.004679
    9  H        0.002203     -0.012328      0.006577
   10  H        0.002997     -0.009515      0.004975
   11  H        0.008669      0.001027      0.002244
   12  H       -0.008331      0.004701      0.002869
   13  H        0.011830     -0.004185     -0.014080
   14  H       -0.008029      0.014336      0.003890


 ACTIVE CARTESIAN DISPLACEMENT STEP

              1          2          3          4          5          6
          -0.003051  -0.001839  -0.005629   0.030888   0.012965   0.014077

              7          8          9         10         11         12
          -0.013502   0.000337  -0.014648  -0.004857  -0.014652   0.011668

             13         14         15         16         17         18
           0.002066  -0.013520   0.005968   0.000666  -0.015318   0.013250

             19         20         21         22         23         24
          -0.006231   0.042394  -0.038207  -0.020080   0.033904  -0.019960

             25         26         27         28         29         30
          -0.001490  -0.003356   0.000354  -0.006979  -0.011058   0.004267

             31         32         33         34         35         36
           0.000032   0.003538   0.006040  -0.012884   0.014444   0.040307
 
 PREDICTED ENERGY CHANGE: -0.000267837
 
 INTERPOLATION DISTANCE: 10.1010694451


 COORDINATES OF OPTIMIZATION STEP 18 IN ANGSTROM

  NO.  ATOM        X              Y              Z        Z-ATOM   MASS   TYPE

    1  C        -2.007055      -0.307439       0.155648       6    12.011  QM
    2  O        -2.132794       0.883507      -0.063389       8    15.999  QM
    3  C        -0.688549      -0.993060       0.117305       6    12.011  QM
    4  C         0.426087       0.106350      -0.104001       6    12.011  QM
    5  C         1.902876      -0.166867      -0.335683       6    12.011  QM
    6  C         2.925619       0.464257       0.285786       6    12.011  QM
    7  H         3.960193       0.294052      -0.019164       1     1.008  QM
    8  H         2.789336       1.195229       1.087925       1     1.008  QM
    9  H         2.163471      -0.821289      -1.178692       1     1.008  QM
   10  H         0.312357       0.833358       0.726165       1     1.008  QM
   11  H         0.048657       0.648466      -1.001031       1     1.008  QM
   12  H        -0.642633      -1.689579       0.980659       1     1.008  QM
   13  H        -0.922325      -1.641199      -0.756774       1     1.008  QM
   14  H        -2.904192      -0.942787       0.260064       1     1.008  QM


 
 NEW SCF-ENERGY CALCULATED IN 12 CYCLES
 

 TOTAL ENERGY    =       -270.187805494

 ENERGY CHANGE =         -0.000391355
 ENERGY RATIO  =          1.461167355
 TRUST RADIUS  =          0.300000000
 
 BFGS DELTA*GAMMA: 0.317E-03
 
 BFGS DELTA*DE2*DELTA: 0.566E-03
 
 *** ENTERING OPTIMIZATION CYCLE: 19 ***
 

 PROJECTED CARTESIAN GRADIENTS IN A.U.

  NO.  ATOM        X             Y             Z

    1  C       -0.000259      0.000658      0.000829
    2  O        0.010199     -0.015891      0.000188
    3  C       -0.015123      0.002838      0.002528
    4  C        0.003920      0.005343     -0.001322
    5  C        0.004271      0.003025     -0.001783
    6  C        0.002349      0.000092      0.001227
    7  H       -0.002828      0.000999      0.001628
    8  H        0.003700     -0.001046     -0.002745
    9  H        0.000425      0.004181     -0.000536
   10  H       -0.001798      0.002574      0.002046
   11  H       -0.004021      0.000588     -0.003500
   12  H       -0.010374     -0.002397      0.000429
   13  H       -0.016051      0.006092      0.002411
   14  H        0.007027      0.011049     -0.005592


 ACTIVE CARTESIAN GRADIENTS

              1          2          3          4          5          6
          -0.000280   0.000788   0.001009   0.011855  -0.021585   0.000737

              7          8          9         10         11         12
          -0.011386  -0.007697   0.004167   0.003150  -0.004494   0.000984

             13         14         15         16         17         18
           0.006548  -0.001442  -0.000846   0.005799   0.001693   0.001040

             19         20         21         22         23         24
          -0.000764   0.004443   0.002274   0.004099   0.001240  -0.003220

             25         26         27         28         29         30
           0.005244   0.006880   0.000134  -0.001546   0.004066   0.003066

             31         32         33         34         35         36
          -0.005964   0.004431  -0.003785  -0.001628   0.001919  -0.015270


 FULL LOCAL GRADIENT

              1          2          3          4          5          6
          -0.034179  -0.000714  -0.000730  -0.003506   0.006333   0.000288

              7          8          9         10         11         12
           0.002827  -0.004368  -0.002873  -0.001956  -0.003226   0.000320

             13         14         15         16         17         18
          -0.002456  -0.001285   0.000595  -0.000525   0.001535  -0.001769

             19         20         21         22         23         24
           0.003675  -0.000659  -0.002796  -0.002672   0.003405   0.001580

             25         26         27         28         29         30
          -0.001127  -0.001779  -0.000245   0.001052   0.000203  -0.004510

             31         32         33         34         35         36
           0.003917   0.000880   0.001037  -0.002313  -0.003513  -0.002578


 TANGENTIAL LOCAL GRADIENTS IN A.U.

              1          2          3          4          5          6
          -0.000714  -0.000730  -0.003506   0.006333   0.000288   0.002827

              7          8          9         10         11         12
          -0.004368  -0.002873  -0.001956  -0.003226   0.000320  -0.002456

             13         14         15         16         17         18
          -0.001285   0.000595  -0.000525   0.001535  -0.001769   0.003675

             19         20         21         22         23         24
          -0.000659  -0.002796  -0.002672   0.003405   0.001580  -0.001127

             25         26         27         28         29         30
          -0.001779  -0.000245   0.001052   0.000203  -0.004510   0.003917

             31         32         33         34         35
           0.000880   0.001037  -0.002313  -0.003513  -0.002578

 COSANG =         0.864861415
 
 RMSQ FORCE :   0.0025495  MAXIMUM :   0.0003000  CONVERGED : NO
 MAX FORCE  :   0.0063330  MAXIMUM :   0.0004500  CONVERGED : NO
 RMSQ FORCE6:   0.0005141  MAXIMUM6:   0.0003000  CONVERGED : NO
 MAX FORCE6 :   0.0009147  MAXIMUM6:   0.0004500  CONVERGED : NO
 RMSQ DR    :   0.0168881  MAXIMUM :   0.0012000  CONVERGED : NO
 MAX DR     :   0.0423940  MAXIMUM :   0.0018000  CONVERGED : NO
 


 HESSIAN EIGENVALUES


                1           2           3           4           5           6
             0.01202     0.05610     0.20447     0.33506     0.70767     0.99951
 


                7           8           9          10          11          12
             0.99993     1.00000     1.00000     1.00000     1.00000     1.00000
 


               13          14          15          16          17          18
             1.00000     1.00000     1.00000     1.00000     1.00000     1.00000
 


               19          20          21          22          23          24
             1.00001     1.00002     1.00003     1.00005     1.00007     1.00010
 


               25          26          27          28          29          30
             1.00015     1.00041     1.00089     1.00187     1.00232     1.00372
 


               31          32          33          34          35
             1.02138     1.03449     1.10511     1.28207     3.69331
 


 LAMBDA FOR LMQA STEP: 0.00

  |TANGENTIAL STEP| =   0.069976  |PARALLEL STEP| =   0.000242


 STEP IN NORMAL COORDINATES

              1          2          3          4          5          6
           0.001934  -0.002955  -0.006568   0.023285   0.009497   0.011710

              7          8          9         10         11         12
          -0.001929  -0.004373  -0.014194  -0.006113  -0.012521   0.006953

             13         14         15         16         17         18
          -0.001530  -0.007651   0.002030  -0.001793  -0.008107   0.006828

             19         20         21         22         23         24
          -0.002701   0.021611  -0.027606  -0.019919   0.021741  -0.007213

             25         26         27         28         29         30
          -0.008260  -0.010159   0.000868  -0.000117  -0.007036  -0.005054

             31         32         33         34         35         36
           0.011242   0.006764   0.006918  -0.013927   0.009466   0.022707

 DISPLACEMENT STEP IN ANGSTROM

  NO.  ATOM        X             Y             Z

    1  C        0.000945     -0.001294     -0.002870
    2  O        0.010548      0.002326      0.003837
    3  C       -0.002784     -0.003905     -0.004732
    4  C       -0.005577     -0.005640      0.002537
    5  C       -0.002019     -0.002279      0.002273
    6  C       -0.002230      0.004246      0.000163
    7  H       -0.001689      0.012363     -0.012784
    8  H       -0.009454      0.007559     -0.000638
    9  H       -0.001693     -0.011515      0.005199
   10  H        0.004270     -0.002864     -0.000096
   11  H        0.009737      0.006273      0.002792
   12  H       -0.006665      0.006438      0.002733
   13  H        0.007248     -0.003094     -0.007532
   14  H       -0.003517      0.006198      0.004115


 ACTIVE CARTESIAN DISPLACEMENT STEP

              1          2          3          4          5          6
           0.001934  -0.002955  -0.006568   0.023285   0.009497   0.011710

              7          8          9         10         11         12
          -0.001929  -0.004373  -0.014194  -0.006113  -0.012521   0.006953

             13         14         15         16         17         18
          -0.001530  -0.007651   0.002030  -0.001793  -0.008107   0.006828

             19         20         21         22         23         24
          -0.002701   0.021611  -0.027606  -0.019919   0.021741  -0.007213

             25         26         27         28         29         30
          -0.008260  -0.010159   0.000868  -0.000117  -0.007036  -0.005054

             31         32         33         34         35         36
           0.011242   0.006764   0.006918  -0.013927   0.009466   0.022707
 
 PREDICTED ENERGY CHANGE: -0.000211528
 
 INTERPOLATION DISTANCE: 10.1010694451


 COORDINATES OF OPTIMIZATION STEP 19 IN ANGSTROM

  NO.  ATOM        X              Y              Z        Z-ATOM   MASS   TYPE

    1  C        -2.006110      -0.308733       0.152779       6    12.011  QM
    2  O        -2.122246       0.885833      -0.059552       8    15.999  QM
    3  C        -0.691333      -0.996965       0.112573       6    12.011  QM
    4  C         0.420510       0.100711      -0.101464       6    12.011  QM
    5  C         1.900857      -0.169146      -0.333410       6    12.011  QM
    6  C         2.923390       0.468503       0.285949       6    12.011  QM
    7  H         3.958504       0.306415      -0.031948       1     1.008  QM
    8  H         2.779882       1.202788       1.087287       1     1.008  QM
    9  H         2.161778      -0.832804      -1.173493       1     1.008  QM
   10  H         0.316628       0.830495       0.726069       1     1.008  QM
   11  H         0.058394       0.654738      -0.998239       1     1.008  QM
   12  H        -0.649297      -1.683142       0.983393       1     1.008  QM
   13  H        -0.915076      -1.644293      -0.764305       1     1.008  QM
   14  H        -2.907709      -0.936588       0.264180       1     1.008  QM


 
 NEW SCF-ENERGY CALCULATED IN 13 CYCLES
 

 TOTAL ENERGY    =       -270.188112817

 ENERGY CHANGE =         -0.000307322
 ENERGY RATIO  =          1.452870461
 TRUST RADIUS  =          0.300000000
 
 BFGS DELTA*GAMMA: 0.245E-03
 
 BFGS DELTA*DE2*DELTA: 0.436E-03
 
 *** ENTERING OPTIMIZATION CYCLE: 20 ***
 

 PROJECTED CARTESIAN GRADIENTS IN A.U.

  NO.  ATOM        X             Y             Z

    1  C        0.001102     -0.002193      0.001006
    2  O        0.011252     -0.013583     -0.000391
    3  C       -0.015207      0.002697      0.002518
    4  C       -0.000159      0.003825     -0.000210
    5  C        0.003552      0.004215     -0.002078
    6  C        0.003454      0.000275      0.001888
    7  H       -0.000998      0.000591      0.000067
    8  H        0.003003      0.000103     -0.001660
    9  H        0.000714      0.002400     -0.002043
   10  H       -0.000617      0.002807      0.000939
   11  H       -0.002831      0.001562     -0.003848
   12  H       -0.010477     -0.001178      0.000783
   13  H       -0.015551      0.006395      0.001667
   14  H        0.006984      0.010991     -0.005131


 ACTIVE CARTESIAN GRADIENTS

              1          2          3          4          5          6
           0.001194  -0.002634   0.001198   0.013055  -0.019901  -0.000012

              7          8          9         10         11         12
          -0.010952  -0.007748   0.003840  -0.000792  -0.006621   0.002081

             13         14         15         16         17         18
           0.004942  -0.000685  -0.001047   0.005242   0.001892   0.002480

             19         20         21         22         23         24
           0.000550   0.004141   0.001122   0.002838   0.002722  -0.001269

             25         26         27         28         29         30
           0.005391   0.005558  -0.000466  -0.000969   0.003540   0.002387

             31         32         33         34         35         36
          -0.004642   0.004490  -0.003672  -0.002261   0.002630  -0.014627


 FULL LOCAL GRADIENT

              1          2          3          4          5          6
          -0.033594   0.002339  -0.001800  -0.001965   0.003928   0.000988

              7          8          9         10         11         12
           0.002468  -0.004191  -0.002504   0.001994  -0.001028  -0.000791

             13         14         15         16         17         18
          -0.000821  -0.002014   0.000789   0.000023   0.001350  -0.003230

             19         20         21         22         23         24
           0.002361  -0.000439  -0.001545  -0.001343   0.001851  -0.000351

             25         26         27         28         29         30
          -0.001237  -0.000429   0.000352   0.000478   0.000725  -0.003801

             31         32         33         34         35         36
           0.002573   0.000747   0.000925  -0.001600  -0.004246  -0.003070


 TANGENTIAL LOCAL GRADIENTS IN A.U.

              1          2          3          4          5          6
           0.002339  -0.001800  -0.001965   0.003928   0.000988   0.002468

              7          8          9         10         11         12
          -0.004191  -0.002504   0.001994  -0.001028  -0.000791  -0.000821

             13         14         15         16         17         18
          -0.002014   0.000789   0.000023   0.001350  -0.003230   0.002361

             19         20         21         22         23         24
          -0.000439  -0.001545  -0.001343   0.001851  -0.000351  -0.001237

             25         26         27         28         29         30
          -0.000429   0.000352   0.000478   0.000725  -0.003801   0.002573

             31         32         33         34         35
           0.000747   0.000925  -0.001600  -0.004246  -0.003070

 COSANG =         0.847203782
 
 RMSQ FORCE :   0.0020755  MAXIMUM :   0.0003000  CONVERGED : NO
 MAX FORCE  :   0.0042461  MAXIMUM :   0.0004500  CONVERGED : NO
 RMSQ FORCE6:   0.0006955  MAXIMUM6:   0.0003000  CONVERGED : NO
 MAX FORCE6 :   0.0025174  MAXIMUM6:   0.0004500  CONVERGED : NO
 RMSQ DR    :   0.0116628  MAXIMUM :   0.0012000  CONVERGED : NO
 MAX DR     :   0.0276056  MAXIMUM :   0.0018000  CONVERGED : NO
 


 HESSIAN EIGENVALUES


                1           2           3           4           5           6
             0.01220     0.05066     0.18081     0.32869     0.53627     0.99902
 


                7           8           9          10          11          12
             0.99973     1.00000     1.00000     1.00000     1.00000     1.00000
 


               13          14          15          16          17          18
             1.00000     1.00000     1.00000     1.00000     1.00000     1.00001
 


               19          20          21          22          23          24
             1.00001     1.00003     1.00004     1.00006     1.00008     1.00011
 


               25          26          27          28          29          30
             1.00023     1.00035     1.00111     1.00220     1.00248     1.00455
 


               31          32          33          34          35
             1.02109     1.05957     1.12847     1.14785     3.72413
 


 LAMBDA FOR LMQA STEP: 0.00

  |TANGENTIAL STEP| =   0.048710  |PARALLEL STEP| =   0.000117


 STEP IN NORMAL COORDINATES

              1          2          3          4          5          6
           0.003648  -0.000185  -0.006787   0.014265   0.010843   0.008293

              7          8          9         10         11         12
           0.004771  -0.005205  -0.012128  -0.002026  -0.008159   0.002600

             13         14         15         16         17         18
          -0.002286  -0.004973   0.000745  -0.001118  -0.001528  -0.000401

             19         20         21         22         23         24
           0.000742   0.007823  -0.017377  -0.015252   0.013009  -0.001820

             25         26         27         28         29         30
          -0.010172  -0.009785   0.001446   0.002782  -0.002274  -0.011061

             31         32         33         34         35         36
           0.014390   0.007808   0.007140  -0.011239   0.003246   0.007310

 DISPLACEMENT STEP IN ANGSTROM

  NO.  ATOM        X             Y             Z

    1  C        0.001783     -0.000036     -0.002992
    2  O        0.006173      0.002856      0.003108
    3  C        0.001256     -0.004350     -0.003765
    4  C       -0.003688     -0.003870      0.001330
    5  C       -0.003225     -0.001850      0.001976
    6  C       -0.002290      0.003895     -0.001107
    7  H       -0.000032      0.004417     -0.006834
    8  H       -0.007988      0.004782      0.001453
    9  H       -0.003665     -0.008400      0.004491
   10  H        0.003489      0.000235     -0.002541
   11  H        0.008447      0.007200      0.004322
   12  H       -0.005161      0.004278      0.001345
   13  H        0.002227     -0.002787     -0.001853
   14  H       -0.000629      0.000338      0.002972


 ACTIVE CARTESIAN DISPLACEMENT STEP

              1          2          3          4          5          6
           0.003648  -0.000185  -0.006787   0.014265   0.010843   0.008293

              7          8          9         10         11         12
           0.004771  -0.005205  -0.012128  -0.002026  -0.008159   0.002600

             13         14         15         16         17         18
          -0.002286  -0.004973   0.000745  -0.001118  -0.001528  -0.000401

             19         20         21         22         23         24
           0.000742   0.007823  -0.017377  -0.015252   0.013009  -0.001820

             25         26         27         28         29         30
          -0.010172  -0.009785   0.001446   0.002782  -0.002274  -0.011061

             31         32         33         34         35         36
           0.014390   0.007808   0.007140  -0.011239   0.003246   0.007310
 
 PREDICTED ENERGY CHANGE: -0.000157824
 
 INTERPOLATION DISTANCE: 10.1010694451
 
 *** SCFTOL TIGHTEN TO 0.250E-07 ***
 
 *** CDFTOL TIGHTEN TO 0.100E-04 ***


 COORDINATES OF OPTIMIZATION STEP 20 IN ANGSTROM

  NO.  ATOM        X              Y              Z        Z-ATOM   MASS   TYPE

    1  C        -2.004327      -0.308769       0.149787       6    12.011  QM
    2  O        -2.116073       0.888688      -0.056444       8    15.999  QM
    3  C        -0.690077      -1.001316       0.108807       6    12.011  QM
    4  C         0.416822       0.096841      -0.100135       6    12.011  QM
    5  C         1.897632      -0.170996      -0.331433       6    12.011  QM
    6  C         2.921100       0.472398       0.284841       6    12.011  QM
    7  H         3.958471       0.310831      -0.038782       1     1.008  QM
    8  H         2.771895       1.207570       1.088741       1     1.008  QM
    9  H         2.158112      -0.841204      -1.169003       1     1.008  QM
   10  H         0.320117       0.830730       0.723529       1     1.008  QM
   11  H         0.066841       0.661939      -0.993917       1     1.008  QM
   12  H        -0.654458      -1.678863       0.984737       1     1.008  QM
   13  H        -0.912850      -1.647080      -0.766158       1     1.008  QM
   14  H        -2.908338      -0.936250       0.267151       1     1.008  QM


 
 NEW SCF-ENERGY CALCULATED IN 16 CYCLES
 

 TOTAL ENERGY    =       -270.188332466

 ENERGY CHANGE =         -0.000219650
 ENERGY RATIO  =          1.391733525
 TRUST RADIUS  =          0.300000000
 
 BFGS DELTA*GAMMA: 0.198E-03
 
 BFGS DELTA*DE2*DELTA: 0.323E-03
 
 *** ENTERING OPTIMIZATION CYCLE: 21 ***
 

 PROJECTED CARTESIAN GRADIENTS IN A.U.

  NO.  ATOM        X             Y             Z

    1  C        0.002146     -0.003071      0.000849
    2  O        0.011639     -0.010802     -0.000694
    3  C       -0.013070     -0.000066      0.002191
    4  C       -0.003049      0.002703      0.000168
    5  C        0.001737      0.004620     -0.001960
    6  C        0.003788      0.000882      0.002109
    7  H        0.001299     -0.000072     -0.001204
    8  H        0.002198      0.001402     -0.000047
    9  H        0.000732      0.001378     -0.002810
   10  H        0.000333      0.003288     -0.000203
   11  H       -0.001562      0.002359     -0.003229
   12  H       -0.010794     -0.000080      0.000513
   13  H       -0.015437      0.007363      0.002627
   14  H        0.006023      0.009905     -0.004472


 ACTIVE CARTESIAN GRADIENTS

              1          2          3          4          5          6
           0.002323  -0.003707   0.001011   0.013628  -0.016197  -0.000685

              7          8          9         10         11         12
          -0.008716  -0.009715   0.002967  -0.002987  -0.008194   0.002033

             13         14         15         16         17         18
           0.003126  -0.000782  -0.001213   0.004635   0.002083   0.002835

             19         20         21         22         23         24
           0.002617   0.003245  -0.000264   0.002014   0.003914   0.000496

             25         26         27         28         29         30
           0.005472   0.004551  -0.000967  -0.000009   0.003185   0.000876

             31         32         33         34         35         36
          -0.002544   0.003709  -0.003756  -0.002568   0.001729  -0.014507


 FULL LOCAL GRADIENT

              1          2          3          4          5          6
          -0.032144   0.003160  -0.002173  -0.000829   0.000729   0.001543

              7          8          9         10         11         12
           0.001071  -0.001191  -0.001673   0.004117   0.001007  -0.000812

             13         14         15         16         17         18
           0.000793  -0.001753   0.000967   0.000342   0.000983  -0.003542

             19         20         21         22         23         24
           0.000141   0.000246  -0.000078  -0.000544   0.000396  -0.002037

             25         26         27         28         29         30
          -0.001477   0.000364   0.000854  -0.000467   0.000868  -0.002182

             31         32         33         34         35         36
           0.000533   0.001212   0.001140  -0.001043  -0.003270  -0.002371


 TANGENTIAL LOCAL GRADIENTS IN A.U.

              1          2          3          4          5          6
           0.003160  -0.002173  -0.000829   0.000729   0.001543   0.001071

              7          8          9         10         11         12
          -0.001191  -0.001673   0.004117   0.001007  -0.000812   0.000793

             13         14         15         16         17         18
          -0.001753   0.000967   0.000342   0.000983  -0.003542   0.000141

             19         20         21         22         23         24
           0.000246  -0.000078  -0.000544   0.000396  -0.002037  -0.001477

             25         26         27         28         29         30
           0.000364   0.000854  -0.000467   0.000868  -0.002182   0.000533

             31         32         33         34         35
           0.001212   0.001140  -0.001043  -0.003270  -0.002371

 COSANG =         0.776970446
 
 RMSQ FORCE :   0.0016429  MAXIMUM :   0.0003000  CONVERGED : NO
 MAX FORCE  :   0.0041173  MAXIMUM :   0.0004500  CONVERGED : NO
 RMSQ FORCE6:   0.0009614  MAXIMUM6:   0.0003000  CONVERGED : NO
 MAX FORCE6 :   0.0020524  MAXIMUM6:   0.0004500  CONVERGED : NO
 RMSQ DR    :   0.0081183  MAXIMUM :   0.0012000  CONVERGED : NO
 MAX DR     :   0.0173774  MAXIMUM :   0.0018000  CONVERGED : NO
 


 HESSIAN EIGENVALUES


                1           2           3           4           5           6
             0.01230     0.04963     0.15582     0.31697     0.41674     0.96560
 


                7           8           9          10          11          12
             0.99962     0.99999     1.00000     1.00000     1.00000     1.00000
 


               13          14          15          16          17          18
             1.00000     1.00000     1.00000     1.00000     1.00000     1.00001
 


               19          20          21          22          23          24
             1.00002     1.00004     1.00005     1.00006     1.00010     1.00020
 


               25          26          27          28          29          30
             1.00026     1.00058     1.00061     1.00214     1.00255     1.00438
 


               31          32          33          34          35
             1.00910     1.03501     1.09443     1.22327     3.73744
 


 LAMBDA FOR LMQA STEP: 0.00

  |TANGENTIAL STEP| =   0.030593  |PARALLEL STEP| =   0.000046


 STEP IN NORMAL COORDINATES

              1          2          3          4          5          6
           0.003115   0.002595  -0.005923   0.004952   0.009924   0.004744

              7          8          9         10         11         12
           0.005325  -0.001720  -0.007954   0.003501  -0.002230   0.000082

             13         14         15         16         17         18
          -0.000723  -0.003507   0.001488   0.000430   0.002302  -0.005672

             19         20         21         22         23         24
           0.001665   0.001457  -0.007326  -0.007862   0.006350  -0.002064

             25         26         27         28         29         30
          -0.007655  -0.004787   0.001772   0.001670   0.001116  -0.010478

             31         32         33         34         35         36
           0.009233   0.006431   0.005886  -0.006242  -0.002268  -0.002362

 DISPLACEMENT STEP IN ANGSTROM

  NO.  ATOM        X             Y             Z

    1  C        0.001522      0.001198     -0.002626
    2  O        0.001863      0.002588      0.002178
    3  C        0.002549     -0.003025     -0.002249
    4  C       -0.000144     -0.002238      0.000611
    5  C       -0.002466     -0.001991      0.001817
    6  C       -0.002162      0.003238     -0.002375
    7  H        0.000180      0.000700     -0.001597
    8  H       -0.004950      0.002089      0.001226
    9  H       -0.003317     -0.004090      0.003710
   10  H        0.001325      0.000347     -0.002179
   11  H        0.004966      0.004487      0.004706
   12  H       -0.003171      0.000528     -0.000621
   13  H       -0.001041     -0.002702      0.001660
   14  H        0.001006     -0.001942      0.001059


 ACTIVE CARTESIAN DISPLACEMENT STEP

              1          2          3          4          5          6
           0.003115   0.002595  -0.005923   0.004952   0.009924   0.004744

              7          8          9         10         11         12
           0.005325  -0.001720  -0.007954   0.003501  -0.002230   0.000082

             13         14         15         16         17         18
          -0.000723  -0.003507   0.001488   0.000430   0.002302  -0.005672

             19         20         21         22         23         24
           0.001665   0.001457  -0.007326  -0.007862   0.006350  -0.002064

             25         26         27         28         29         30
          -0.007655  -0.004787   0.001772   0.001670   0.001116  -0.010478

             31         32         33         34         35         36
           0.009233   0.006431   0.005886  -0.006242  -0.002268  -0.002362
 
 PREDICTED ENERGY CHANGE: -0.000093371
 
 INTERPOLATION DISTANCE: 10.1010694451


 COORDINATES OF OPTIMIZATION STEP 21 IN ANGSTROM

  NO.  ATOM        X              Y              Z        Z-ATOM   MASS   TYPE

    1  C        -2.002805      -0.307571       0.147160       6    12.011  QM
    2  O        -2.114210       0.891276      -0.054266       8    15.999  QM
    3  C        -0.687529      -1.004340       0.106559       6    12.011  QM
    4  C         0.416678       0.094603      -0.099524       6    12.011  QM
    5  C         1.895166      -0.172987      -0.329616       6    12.011  QM
    6  C         2.918937       0.475636       0.282467       6    12.011  QM
    7  H         3.958651       0.311532      -0.040379       1     1.008  QM
    8  H         2.766945       1.209660       1.089967       1     1.008  QM
    9  H         2.154796      -0.845294      -1.165292       1     1.008  QM
   10  H         0.321441       0.831077       0.721350       1     1.008  QM
   11  H         0.071807       0.666425      -0.989211       1     1.008  QM
   12  H        -0.657630      -1.678335       0.984116       1     1.008  QM
   13  H        -0.913891      -1.649782      -0.764498       1     1.008  QM
   14  H        -2.907332      -0.938192       0.268210       1     1.008  QM


 
 NEW SCF-ENERGY CALCULATED IN 22 CYCLES
 

 TOTAL ENERGY    =       -270.188468771

 ENERGY CHANGE =         -0.000136304
 ENERGY RATIO  =          1.459820713
 TRUST RADIUS  =          0.300000000
 
 BFGS DELTA*GAMMA: 0.104E-03
 
 BFGS DELTA*DE2*DELTA: 0.190E-03
 
 *** ENTERING OPTIMIZATION CYCLE: 22 ***
 

 PROJECTED CARTESIAN GRADIENTS IN A.U.

  NO.  ATOM        X             Y             Z

    1  C        0.002499     -0.002518      0.000390
    2  O        0.011443     -0.009074     -0.000621
    3  C       -0.010777     -0.002856      0.001854
    4  C       -0.003466      0.002513     -0.000027
    5  C       -0.000005      0.004176     -0.001623
    6  C        0.003377      0.001430      0.001761
    7  H        0.002758     -0.000491     -0.001597
    8  H        0.001727      0.002199      0.001267
    9  H        0.000517      0.001495     -0.002521
   10  H        0.000629      0.003634     -0.000969
   11  H       -0.000800      0.002627     -0.002085
   12  H       -0.011036      0.000358      0.000084
   13  H       -0.015517      0.008140      0.004074
   14  H        0.005032      0.008716     -0.003906


 ACTIVE CARTESIAN GRADIENTS

              1          2          3          4          5          6
           0.002706  -0.003062   0.000471   0.013537  -0.013181  -0.000977

              7          8          9         10         11         12
          -0.006616  -0.011707   0.002111  -0.002682  -0.008432   0.001290

             13         14         15         16         17         18
           0.001994  -0.001472  -0.001260   0.004188   0.002057   0.002063

             19         20         21         22         23         24
           0.004118   0.002413  -0.001181   0.001903   0.004315   0.001321

             25         26         27         28         29         30
           0.005345   0.004392  -0.001028   0.000603   0.003129  -0.000651

             31         32         33         34         35         36
          -0.001045   0.002817  -0.003799  -0.002562   0.000389  -0.014650


 FULL LOCAL GRADIENT

              1          2          3          4          5          6
          -0.030816   0.002438  -0.001773  -0.000347  -0.001351   0.001730

              7          8          9         10         11         12
          -0.000170   0.001832  -0.000880   0.003724   0.001714  -0.000143

             13         14         15         16         17         18
           0.001678  -0.000886   0.001025   0.000469   0.000804  -0.002707

             19         20         21         22         23         24
          -0.001532   0.000869   0.000883  -0.000495  -0.000274  -0.002768

             25         26         27         28         29         30
          -0.001554   0.000261   0.000915  -0.001057   0.000692  -0.000550

             31         32         33         34         35         36
          -0.000885   0.001794   0.001322  -0.000814  -0.001833  -0.001398


 TANGENTIAL LOCAL GRADIENTS IN A.U.

              1          2          3          4          5          6
           0.002438  -0.001773  -0.000347  -0.001351   0.001730  -0.000170

              7          8          9         10         11         12
           0.001832  -0.000880   0.003724   0.001714  -0.000143   0.001678

             13         14         15         16         17         18
          -0.000886   0.001025   0.000469   0.000804  -0.002707  -0.001532

             19         20         21         22         23         24
           0.000869   0.000883  -0.000495  -0.000274  -0.002768  -0.001554

             25         26         27         28         29         30
           0.000261   0.000915  -0.001057   0.000692  -0.000550  -0.000885

             31         32         33         34         35
           0.001794   0.001322  -0.000814  -0.001833  -0.001398

 COSANG =         0.808251011
 
 RMSQ FORCE :   0.0014799  MAXIMUM :   0.0003000  CONVERGED : NO
 MAX FORCE  :   0.0037236  MAXIMUM :   0.0004500  CONVERGED : NO
 RMSQ FORCE6:   0.0009673  MAXIMUM6:   0.0003000  CONVERGED : NO
 MAX FORCE6 :   0.0021477  MAXIMUM6:   0.0004500  CONVERGED : NO
 RMSQ DR    :   0.0050988  MAXIMUM :   0.0012000  CONVERGED : NO
 MAX DR     :   0.0104776  MAXIMUM :   0.0018000  CONVERGED : NO
 


 HESSIAN EIGENVALUES


                1           2           3           4           5           6
             0.01214     0.04805     0.12551     0.27973     0.36284     0.82623
 


                7           8           9          10          11          12
             0.99953     0.99997     1.00000     1.00000     1.00000     1.00000
 


               13          14          15          16          17          18
             1.00000     1.00000     1.00000     1.00000     1.00000     1.00001
 


               19          20          21          22          23          24
             1.00003     1.00004     1.00005     1.00008     1.00016     1.00023
 


               25          26          27          28          29          30
             1.00025     1.00056     1.00103     1.00203     1.00229     1.00300
 


               31          32          33          34          35
             1.01392     1.03244     1.09545     1.33005     3.70943
 


 LAMBDA FOR LMQA STEP: 0.00

  |TANGENTIAL STEP| =   0.037075  |PARALLEL STEP| =   0.000068


 STEP IN NORMAL COORDINATES

              1          2          3          4          5          6
           0.002505   0.005224  -0.007684   0.005006   0.013607   0.006252

              7          8          9         10         11         12
           0.002372   0.002630  -0.009087   0.007956  -0.000751   0.001396

             13         14         15         16         17         18
           0.001914  -0.006303   0.004748   0.002404   0.002176  -0.007990

             19         20         21         22         23         24
           0.000479   0.008507  -0.008877  -0.007542   0.010673  -0.009436

             25         26         27         28         29         30
          -0.006296  -0.001429   0.002439  -0.001674   0.001387  -0.009220

             31         32         33         34         35         36
           0.004501   0.007354   0.007105  -0.005938  -0.004695  -0.000842

 DISPLACEMENT STEP IN ANGSTROM

  NO.  ATOM        X             Y             Z

    1  C        0.001224      0.002365     -0.003407
    2  O        0.001829      0.003294      0.002896
    3  C        0.001675     -0.002800     -0.002560
    4  C        0.002157     -0.003489      0.001279
    5  C       -0.001496     -0.003635      0.002989
    6  C       -0.003074      0.004750     -0.003992
    7  H       -0.001109      0.004497     -0.001888
    8  H       -0.005352      0.002666     -0.000706
    9  H       -0.002638     -0.004163      0.005363
   10  H        0.000055     -0.002578     -0.000243
   11  H        0.004518      0.002497      0.006232
   12  H       -0.004102     -0.002005     -0.002281
   13  H       -0.001008     -0.004411      0.001460
   14  H        0.000669      0.000069      0.000172


 ACTIVE CARTESIAN DISPLACEMENT STEP

              1          2          3          4          5          6
           0.002505   0.005224  -0.007684   0.005006   0.013607   0.006252

              7          8          9         10         11         12
           0.002372   0.002630  -0.009087   0.007956  -0.000751   0.001396

             13         14         15         16         17         18
           0.001914  -0.006303   0.004748   0.002404   0.002176  -0.007990

             19         20         21         22         23         24
           0.000479   0.008507  -0.008877  -0.007542   0.010673  -0.009436

             25         26         27         28         29         30
          -0.006296  -0.001429   0.002439  -0.001674   0.001387  -0.009220

             31         32         33         34         35         36
           0.004501   0.007354   0.007105  -0.005938  -0.004695  -0.000842
 
 PREDICTED ENERGY CHANGE: -0.000084044
 
 INTERPOLATION DISTANCE: 10.1010694451


 COORDINATES OF OPTIMIZATION STEP 22 IN ANGSTROM

  NO.  ATOM        X              Y              Z        Z-ATOM   MASS   TYPE

    1  C        -2.001581      -0.305206       0.143753       6    12.011  QM
    2  O        -2.112381       0.894570      -0.051370       8    15.999  QM
    3  C        -0.685853      -1.007140       0.103998       6    12.011  QM
    4  C         0.418835       0.091114      -0.098244       6    12.011  QM
    5  C         1.893670      -0.176622      -0.326627       6    12.011  QM
    6  C         2.915863       0.480386       0.278475       6    12.011  QM
    7  H         3.957542       0.316028      -0.042267       1     1.008  QM
    8  H         2.761593       1.212326       1.089261       1     1.008  QM
    9  H         2.152158      -0.849457      -1.159929       1     1.008  QM
   10  H         0.321497       0.828499       0.721107       1     1.008  QM
   11  H         0.076325       0.668923      -0.982979       1     1.008  QM
   12  H        -0.661732      -1.680340       0.981836       1     1.008  QM
   13  H        -0.914898      -1.654193      -0.763038       1     1.008  QM
   14  H        -2.906664      -0.938123       0.268383       1     1.008  QM


 
 NEW SCF-ENERGY CALCULATED IN 13 CYCLES
 

 TOTAL ENERGY    =       -270.188595045

 ENERGY CHANGE =         -0.000126274
 ENERGY RATIO  =          1.502477687
 TRUST RADIUS  =          0.300000000
 
 BFGS DELTA*GAMMA: 0.882E-04
 
 BFGS DELTA*DE2*DELTA: 0.173E-03
 
 *** ENTERING OPTIMIZATION CYCLE: 23 ***
 

 PROJECTED CARTESIAN GRADIENTS IN A.U.

  NO.  ATOM        X             Y             Z

    1  C        0.002462     -0.000881     -0.000431
    2  O        0.010992     -0.008761     -0.000166
    3  C       -0.009027     -0.004673      0.001669
    4  C       -0.002208      0.002577     -0.000542
    5  C       -0.001217      0.003414     -0.001053
    6  C        0.002296      0.001825      0.001024
    7  H        0.003555     -0.000673     -0.001572
    8  H        0.001481      0.002528      0.002266
    9  H        0.000096      0.002241     -0.001627
   10  H        0.000521      0.003842     -0.001535
   11  H       -0.000372      0.002662     -0.000774
   12  H       -0.011177      0.000321     -0.000258
   13  H       -0.015575      0.008419      0.005224
   14  H        0.004238      0.007760     -0.003361


 ACTIVE CARTESIAN GRADIENTS

              1          2          3          4          5          6
           0.002666  -0.001121  -0.000499   0.013188  -0.011578  -0.000847

              7          8          9         10         11         12
          -0.005148  -0.012840   0.001493  -0.000804  -0.008070   0.000264

             13         14         15         16         17         18
           0.001730  -0.002283  -0.001008   0.003653   0.001919   0.000785

             19         20         21         22         23         24
           0.005074   0.001794  -0.001800   0.002139   0.004188   0.001562

             25         26         27         28         29         30
           0.004978   0.004771  -0.000723   0.000839   0.003304  -0.002058

             31         32         33         34         35         36
          -0.000148   0.002225  -0.003652  -0.002478  -0.000703  -0.014652


 FULL LOCAL GRADIENT

              1          2          3          4          5          6
          -0.029866   0.000528  -0.000690  -0.000253  -0.002219   0.001525

              7          8          9         10         11         12
          -0.001077   0.003645  -0.000297   0.001769   0.001677   0.000822

             13         14         15         16         17         18
           0.001753   0.000058   0.000770   0.000772   0.000794  -0.001373

             19         20         21         22         23         24
          -0.002609   0.001315   0.001542  -0.000772  -0.000361  -0.002915

             25         26         27         28         29         30
          -0.001340  -0.000318   0.000608  -0.001269   0.000355   0.000932

             31         32         33         34         35         36
          -0.001720   0.002171   0.001261  -0.000734  -0.000666  -0.000824


 TANGENTIAL LOCAL GRADIENTS IN A.U.

              1          2          3          4          5          6
           0.000528  -0.000690  -0.000253  -0.002219   0.001525  -0.001077

              7          8          9         10         11         12
           0.003645  -0.000297   0.001769   0.001677   0.000822   0.001753

             13         14         15         16         17         18
           0.000058   0.000770   0.000772   0.000794  -0.001373  -0.002609

             19         20         21         22         23         24
           0.001315   0.001542  -0.000772  -0.000361  -0.002915  -0.001340

             25         26         27         28         29         30
          -0.000318   0.000608  -0.001269   0.000355   0.000932  -0.001720

             31         32         33         34         35
           0.002171   0.001261  -0.000734  -0.000666  -0.000824

 COSANG =         0.832610781
 
 RMSQ FORCE :   0.0014335  MAXIMUM :   0.0003000  CONVERGED : NO
 MAX FORCE  :   0.0036448  MAXIMUM :   0.0004500  CONVERGED : NO
 RMSQ FORCE6:   0.0008291  MAXIMUM6:   0.0003000  CONVERGED : NO
 MAX FORCE6 :   0.0017815  MAXIMUM6:   0.0004500  CONVERGED : NO
 RMSQ DR    :   0.0061792  MAXIMUM :   0.0012000  CONVERGED : NO
 MAX DR     :   0.0136073  MAXIMUM :   0.0018000  CONVERGED : NO
 


 HESSIAN EIGENVALUES


                1           2           3           4           5           6
             0.01106     0.04494     0.10184     0.24286     0.35711     0.70252
 


                7           8           9          10          11          12
             0.99946     0.99994     1.00000     1.00000     1.00000     1.00000
 


               13          14          15          16          17          18
             1.00000     1.00000     1.00000     1.00000     1.00000     1.00002
 


               19          20          21          22          23          24
             1.00003     1.00004     1.00005     1.00010     1.00017     1.00023
 


               25          26          27          28          29          30
             1.00033     1.00060     1.00161     1.00203     1.00255     1.00317
 


               31          32          33          34          35
             1.02334     1.03793     1.10426     1.33290     3.70700
 


 LAMBDA FOR LMQA STEP: 0.00

  |TANGENTIAL STEP| =   0.058523  |PARALLEL STEP| =   0.000170


 STEP IN NORMAL COORDINATES

              1          2          3          4          5          6
           0.001983   0.007267  -0.010516   0.008848   0.018634   0.010302

              7          8          9         10         11         12
          -0.002165   0.007755  -0.012760   0.010955  -0.000790   0.004884

             13         14         15         16         17         18
           0.004628  -0.010666   0.008797   0.004750   0.000834  -0.009168

             19         20         21         22         23         24
          -0.002471   0.021094  -0.014594  -0.011057   0.019465  -0.020242

             25         26         27         28         29         30
          -0.006057   0.000169   0.003188  -0.006137   0.000114  -0.007243

             31         32         33         34         35         36
          -0.000210   0.009872   0.009662  -0.008163  -0.006582   0.004601

 DISPLACEMENT STEP IN ANGSTROM

  NO.  ATOM        X             Y             Z

    1  C        0.000969      0.003270     -0.004653
    2  O        0.003533      0.004325      0.004373
    3  C       -0.000232     -0.002658     -0.003782
    4  C        0.003529     -0.005778      0.002709
    5  C       -0.000344     -0.005978      0.004631
    6  C       -0.004112      0.007230     -0.005755
    7  H       -0.003393      0.011212     -0.004108
    8  H       -0.007446      0.004445     -0.003746
    9  H       -0.001945     -0.006667      0.008072
   10  H       -0.000785     -0.006763      0.002497
   11  H        0.005490      0.001068      0.008101
   12  H       -0.006131     -0.003826     -0.004169
   13  H        0.000594     -0.007065      0.000043
   14  H        0.000193      0.003869     -0.000462


 ACTIVE CARTESIAN DISPLACEMENT STEP

              1          2          3          4          5          6
           0.001983   0.007267  -0.010516   0.008848   0.018634   0.010302

              7          8          9         10         11         12
          -0.002165   0.007755  -0.012760   0.010955  -0.000790   0.004884

             13         14         15         16         17         18
           0.004628  -0.010666   0.008797   0.004750   0.000834  -0.009168

             19         20         21         22         23         24
          -0.002471   0.021094  -0.014594  -0.011057   0.019465  -0.020242

             25         26         27         28         29         30
          -0.006057   0.000169   0.003188  -0.006137   0.000114  -0.007243

             31         32         33         34         35         36
          -0.000210   0.009872   0.009662  -0.008163  -0.006582   0.004601
 
 PREDICTED ENERGY CHANGE: -0.000086287
 
 INTERPOLATION DISTANCE: 10.1010694451


 COORDINATES OF OPTIMIZATION STEP 23 IN ANGSTROM

  NO.  ATOM        X              Y              Z        Z-ATOM   MASS   TYPE

    1  C        -2.000611      -0.301936       0.139100       6    12.011  QM
    2  O        -2.108848       0.898895      -0.046998       8    15.999  QM
    3  C        -0.686085      -1.009798       0.100216       6    12.011  QM
    4  C         0.422364       0.085337      -0.095535       6    12.011  QM
    5  C         1.893326      -0.182600      -0.321997       6    12.011  QM
    6  C         2.911751       0.487616       0.272720       6    12.011  QM
    7  H         3.954149       0.327241      -0.046375       1     1.008  QM
    8  H         2.754147       1.216771       1.085515       1     1.008  QM
    9  H         2.150213      -0.856124      -1.151858       1     1.008  QM
   10  H         0.320711       0.821736       0.723604       1     1.008  QM
   11  H         0.081816       0.669991      -0.974877       1     1.008  QM
   12  H        -0.667862      -1.684166       0.977667       1     1.008  QM
   13  H        -0.914304      -1.661258      -0.762995       1     1.008  QM
   14  H        -2.906471      -0.934254       0.267920       1     1.008  QM


 
 NEW SCF-ENERGY CALCULATED IN 15 CYCLES
 

 TOTAL ENERGY    =       -270.188724416

 ENERGY CHANGE =         -0.000129371
 ENERGY RATIO  =          1.499308605
 TRUST RADIUS  =          0.300000000
 
 BFGS DELTA*GAMMA: 0.973E-04
 
 BFGS DELTA*DE2*DELTA: 0.184E-03
 
 *** ENTERING OPTIMIZATION CYCLE: 24 ***
 

 PROJECTED CARTESIAN GRADIENTS IN A.U.

  NO.  ATOM        X             Y             Z

    1  C        0.001994      0.000685     -0.001426
    2  O        0.010543     -0.009309      0.000490
    3  C       -0.008313     -0.005043      0.001576
    4  C       -0.000119      0.002647     -0.001013
    5  C       -0.001681      0.002383     -0.000429
    6  C        0.001277      0.002296      0.000132
    7  H        0.003317     -0.000590     -0.001241
    8  H        0.001377      0.002253      0.002754
    9  H       -0.000552      0.003328     -0.000380
   10  H        0.000184      0.003867     -0.002030
   11  H       -0.000183      0.002621      0.000426
   12  H       -0.011128     -0.000062     -0.000503
   13  H       -0.015466      0.008088      0.005865
   14  H        0.004062      0.007340     -0.002840


 ACTIVE CARTESIAN GRADIENTS

              1          2          3          4          5          6
           0.002159   0.000751  -0.001687   0.012749  -0.011324  -0.000400

              7          8          9         10         11         12
          -0.004737  -0.012740   0.001020   0.001590  -0.007444  -0.000619

             13         14         15         16         17         18
           0.002079  -0.003253  -0.000567   0.003372   0.001869  -0.000556

             19         20         21         22         23         24
           0.005010   0.001553  -0.002021   0.002377   0.003544   0.001340

             25         26         27         28         29         30
           0.004255   0.005525  -0.000063   0.000592   0.003600  -0.003220

             31         32         33         34         35         36
          -0.000005   0.002211  -0.003264  -0.002499  -0.001372  -0.014521


 FULL LOCAL GRADIENT

              1          2          3          4          5          6
          -0.029366  -0.001210   0.000787  -0.000492  -0.002067   0.001029

              7          8          9         10         11         12
          -0.001278   0.003811   0.000179  -0.000683   0.001229   0.001658

             13         14         15         16         17         18
           0.001284   0.001120   0.000307   0.000926   0.000771   0.000011

             19         20         21         22         23         24
          -0.002598   0.001415   0.001813  -0.001011   0.000125  -0.002596

             25         26         27         28         29         30
          -0.000702  -0.001193  -0.000059  -0.000993  -0.000025   0.002139

             31         32         33         34         35         36
          -0.001824   0.002067   0.000893  -0.000622   0.000049  -0.000692


 TANGENTIAL LOCAL GRADIENTS IN A.U.

              1          2          3          4          5          6
          -0.001210   0.000787  -0.000492  -0.002067   0.001029  -0.001278

              7          8          9         10         11         12
           0.003811   0.000179  -0.000683   0.001229   0.001658   0.001284

             13         14         15         16         17         18
           0.001120   0.000307   0.000926   0.000771   0.000011  -0.002598

             19         20         21         22         23         24
           0.001415   0.001813  -0.001011   0.000125  -0.002596  -0.000702

             25         26         27         28         29         30
          -0.001193  -0.000059  -0.000993  -0.000025   0.002139  -0.001824

             31         32         33         34         35
           0.002067   0.000893  -0.000622   0.000049  -0.000692

 COSANG =         0.853827031
 
 RMSQ FORCE :   0.0014101  MAXIMUM :   0.0003000  CONVERGED : NO
 MAX FORCE  :   0.0038114  MAXIMUM :   0.0004500  CONVERGED : NO
 RMSQ FORCE6:   0.0006001  MAXIMUM6:   0.0003000  CONVERGED : NO
 MAX FORCE6 :   0.0011555  MAXIMUM6:   0.0004500  CONVERGED : NO
 RMSQ DR    :   0.0097538  MAXIMUM :   0.0012000  CONVERGED : NO
 MAX DR     :   0.0210938  MAXIMUM :   0.0018000  CONVERGED : NO
 


 HESSIAN EIGENVALUES


                1           2           3           4           5           6
             0.00939     0.04282     0.09369     0.21766     0.36057     0.59268
 


                7           8           9          10          11          12
             0.99931     0.99988     1.00000     1.00000     1.00000     1.00000
 


               13          14          15          16          17          18
             1.00000     1.00000     1.00000     1.00000     1.00001     1.00003
 


               19          20          21          22          23          24
             1.00004     1.00005     1.00010     1.00012     1.00021     1.00028
 


               25          26          27          28          29          30
             1.00042     1.00081     1.00144     1.00241     1.00288     1.00423
 


               31          32          33          34          35
             1.02453     1.05717     1.12120     1.21602     3.73980
 


 LAMBDA FOR LMQA STEP: 0.00

  |TANGENTIAL STEP| =   0.060675  |PARALLEL STEP| =   0.000182


 STEP IN NORMAL COORDINATES

              1          2          3          4          5          6
           0.001926   0.006071  -0.009558   0.008513   0.015205   0.011555

              7          8          9         10         11         12
          -0.004828   0.010469  -0.012103   0.008916   0.000281   0.007132

             13         14         15         16         17         18
           0.005334  -0.009851   0.009127   0.004852   0.000094  -0.007632

             19         20         21         22         23         24
          -0.005414   0.024583  -0.013337  -0.012008   0.020335  -0.023793

             25         26         27         28         29         30
          -0.005105  -0.000880   0.002568  -0.008039  -0.001372  -0.002156

             31         32         33         34         35         36
          -0.004091   0.010078   0.009346  -0.008522  -0.007348   0.006301

 DISPLACEMENT STEP IN ANGSTROM

  NO.  ATOM        X             Y             Z

    1  C        0.000941      0.002736     -0.004225
    2  O        0.003436      0.003413      0.004439
    3  C       -0.001767     -0.000744     -0.003812
    4  C        0.003093     -0.005421      0.003190
    5  C        0.000939     -0.006002      0.004510
    6  C       -0.003667      0.006737     -0.005501
    7  H       -0.004714      0.012693     -0.003845
    8  H       -0.007294      0.004193     -0.005870
    9  H       -0.000984     -0.007908      0.007856
   10  H       -0.001170     -0.007976      0.004421
   11  H        0.004822      0.000121      0.006736
   12  H       -0.005725     -0.003659     -0.005040
   13  H        0.002045     -0.007445     -0.000575
   14  H        0.000922      0.005680     -0.001215


 ACTIVE CARTESIAN DISPLACEMENT STEP

              1          2          3          4          5          6
           0.001926   0.006071  -0.009558   0.008513   0.015205   0.011555

              7          8          9         10         11         12
          -0.004828   0.010469  -0.012103   0.008916   0.000281   0.007132

             13         14         15         16         17         18
           0.005334  -0.009851   0.009127   0.004852   0.000094  -0.007632

             19         20         21         22         23         24
          -0.005414   0.024583  -0.013337  -0.012008   0.020335  -0.023793

             25         26         27         28         29         30
          -0.005105  -0.000880   0.002568  -0.008039  -0.001372  -0.002156

             31         32         33         34         35         36
          -0.004091   0.010078   0.009346  -0.008522  -0.007348   0.006301
 
 PREDICTED ENERGY CHANGE: -0.000071072
 
 INTERPOLATION DISTANCE: 10.1010694451


 COORDINATES OF OPTIMIZATION STEP 24 IN ANGSTROM

  NO.  ATOM        X              Y              Z        Z-ATOM   MASS   TYPE

    1  C        -1.999670      -0.299200       0.134875       6    12.011  QM
    2  O        -2.105412       0.902308      -0.042558       8    15.999  QM
    3  C        -0.687852      -1.010542       0.096404       6    12.011  QM
    4  C         0.425457       0.079916      -0.092346       6    12.011  QM
    5  C         1.894265      -0.188601      -0.317486       6    12.011  QM
    6  C         2.908084       0.494353       0.267219       6    12.011  QM
    7  H         3.949435       0.339933      -0.050220       1     1.008  QM
    8  H         2.746854       1.220964       1.079645       1     1.008  QM
    9  H         2.149229      -0.864033      -1.144002       1     1.008  QM
   10  H         0.319541       0.813760       0.728025       1     1.008  QM
   11  H         0.086638       0.670111      -0.968142       1     1.008  QM
   12  H        -0.673587      -1.687824       0.972627       1     1.008  QM
   13  H        -0.912260      -1.668704      -0.763570       1     1.008  QM
   14  H        -2.905548      -0.928574       0.266705       1     1.008  QM


 
 NEW SCF-ENERGY CALCULATED IN 15 CYCLES
 

 TOTAL ENERGY    =       -270.188828571

 ENERGY CHANGE =         -0.000104155
 ENERGY RATIO  =          1.465490852
 TRUST RADIUS  =          0.300000000
 
 BFGS DELTA*GAMMA: 0.869E-04
 
 BFGS DELTA*DE2*DELTA: 0.154E-03
 
 *** ENTERING OPTIMIZATION CYCLE: 25 ***
 

 PROJECTED CARTESIAN GRADIENTS IN A.U.

  NO.  ATOM        X             Y             Z

    1  C        0.001503      0.001808     -0.002269
    2  O        0.010201     -0.010889      0.001098
    3  C       -0.008925     -0.003489      0.001549
    4  C        0.001510      0.002510     -0.001065
    5  C       -0.001043      0.001741      0.000203
    6  C        0.000923      0.002564     -0.000695
    7  H        0.001907     -0.000290     -0.000627
    8  H        0.001488      0.001331      0.002414
    9  H       -0.001100      0.004044      0.000442
   10  H       -0.000225      0.003676     -0.002304
   11  H       -0.000278      0.002561      0.000962
   12  H       -0.011021     -0.000656     -0.000693
   13  H       -0.015324      0.007194      0.005880
   14  H        0.004732      0.007804     -0.002588


 ACTIVE CARTESIAN GRADIENTS

              1          2          3          4          5          6
           0.001627   0.002096  -0.002699   0.012379  -0.012956   0.000147

              7          8          9         10         11         12
          -0.005461  -0.011207   0.000762   0.003047  -0.007034  -0.000839

             13         14         15         16         17         18
           0.002976  -0.003683   0.000150   0.003586   0.002073  -0.001383

             19         20         21         22         23         24
           0.003697   0.001977  -0.001545   0.002421   0.002688   0.000795

             25         26         27         28         29         30
           0.003587   0.006242   0.000526  -0.000101   0.003915  -0.003653

             31         32         33         34         35         36
          -0.000753   0.002963  -0.002768  -0.002717  -0.001519  -0.014440


 FULL LOCAL GRADIENT

              1          2          3          4          5          6
          -0.029791  -0.002413   0.002065  -0.000780  -0.000693   0.000481

              7          8          9         10         11         12
          -0.000892   0.001918   0.000491  -0.002153   0.000733   0.001867

             13         14         15         16         17         18
           0.000416   0.001544  -0.000442   0.000774   0.000617   0.000849

             19         20         21         22         23         24
          -0.001227   0.000963   0.001374  -0.000997   0.000971  -0.001995

             25         26         27         28         29         30
           0.000018  -0.001861  -0.000658  -0.000281  -0.000285   0.002562

             31         32         33         34         35         36
          -0.001094   0.001372   0.000317  -0.000445   0.000190  -0.001063


 TANGENTIAL LOCAL GRADIENTS IN A.U.

              1          2          3          4          5          6
          -0.002413   0.002065  -0.000780  -0.000693   0.000481  -0.000892

              7          8          9         10         11         12
           0.001918   0.000491  -0.002153   0.000733   0.001867   0.000416

             13         14         15         16         17         18
           0.001544  -0.000442   0.000774   0.000617   0.000849  -0.001227

             19         20         21         22         23         24
           0.000963   0.001374  -0.000997   0.000971  -0.001995   0.000018

             25         26         27         28         29         30
          -0.001861  -0.000658  -0.000281  -0.000285   0.002562  -0.001094

             31         32         33         34         35
           0.001372   0.000317  -0.000445   0.000190  -0.001063

 COSANG =         0.838290690
 
 RMSQ FORCE :   0.0012494  MAXIMUM :   0.0003000  CONVERGED : NO
 MAX FORCE  :   0.0025623  MAXIMUM :   0.0004500  CONVERGED : NO
 RMSQ FORCE6:   0.0004359  MAXIMUM6:   0.0003000  CONVERGED : NO
 MAX FORCE6 :   0.0013663  MAXIMUM6:   0.0004500  CONVERGED : NO
 RMSQ DR    :   0.0101125  MAXIMUM :   0.0012000  CONVERGED : NO
 MAX DR     :   0.0245834  MAXIMUM :   0.0018000  CONVERGED : NO
 


 HESSIAN EIGENVALUES


                1           2           3           4           5           6
             0.00834     0.04146     0.09462     0.19744     0.36460     0.48042
 


                7           8           9          10          11          12
             0.98620     0.99955     0.99997     1.00000     1.00000     1.00000
 


               13          14          15          16          17          18
             1.00000     1.00000     1.00000     1.00001     1.00002     1.00002
 


               19          20          21          22          23          24
             1.00004     1.00005     1.00009     1.00012     1.00024     1.00030
 


               25          26          27          28          29          30
             1.00045     1.00082     1.00112     1.00230     1.00314     1.00607
 


               31          32          33          34          35
             1.01125     1.03858     1.08995     1.17320     3.76572
 


 LAMBDA FOR LMQA STEP: 0.00

  |TANGENTIAL STEP| =   0.040809  |PARALLEL STEP| =   0.000082


 STEP IN NORMAL COORDINATES

              1          2          3          4          5          6
           0.001887   0.002225  -0.004623   0.005312   0.006652   0.008908

              7          8          9         10         11         12
          -0.003937   0.007811  -0.007286   0.003089   0.001553   0.006651

             13         14         15         16         17         18
           0.003378  -0.004628   0.004876   0.002711  -0.000253  -0.003465

             19         20         21         22         23         24
          -0.005515   0.017013  -0.007127  -0.009548   0.013600  -0.017704

             25         26         27         28         29         30
          -0.003536  -0.003800   0.000843  -0.005607  -0.002293   0.003014

             31         32         33         34         35         36
          -0.003997   0.007143   0.005990  -0.006423  -0.005161   0.004176

 DISPLACEMENT STEP IN ANGSTROM

  NO.  ATOM        X             Y             Z

    1  C        0.000923      0.001018     -0.002045
    2  O        0.002151      0.001488      0.002857
    3  C       -0.001933      0.000937     -0.002635
    4  C        0.000977     -0.002623      0.002328
    5  C        0.001333     -0.003603      0.002391
    6  C       -0.002032      0.003604     -0.002941
    7  H       -0.003795      0.008377     -0.001946
    8  H       -0.005058      0.002612     -0.005545
    9  H       -0.000198     -0.007083      0.004815
   10  H       -0.000718     -0.005467      0.004433
   11  H        0.002976      0.000198      0.002875
   12  H       -0.003314     -0.001477     -0.003800
   13  H        0.002406     -0.005020     -0.000631
   14  H        0.001657      0.004235     -0.001562


 ACTIVE CARTESIAN DISPLACEMENT STEP

              1          2          3          4          5          6
           0.001887   0.002225  -0.004623   0.005312   0.006652   0.008908

              7          8          9         10         11         12
          -0.003937   0.007811  -0.007286   0.003089   0.001553   0.006651

             13         14         15         16         17         18
           0.003378  -0.004628   0.004876   0.002711  -0.000253  -0.003465

             19         20         21         22         23         24
          -0.005515   0.017013  -0.007127  -0.009548   0.013600  -0.017704

             25         26         27         28         29         30
          -0.003536  -0.003800   0.000843  -0.005607  -0.002293   0.003014

             31         32         33         34         35         36
          -0.003997   0.007143   0.005990  -0.006423  -0.005161   0.004176
 
 PREDICTED ENERGY CHANGE: -0.000046201
 
 INTERPOLATION DISTANCE: 10.1010694451


 COORDINATES OF OPTIMIZATION STEP 25 IN ANGSTROM

  NO.  ATOM        X              Y              Z        Z-ATOM   MASS   TYPE

    1  C        -1.998747      -0.298182       0.132830       6    12.011  QM
    2  O        -2.103261       0.903797      -0.039702       8    15.999  QM
    3  C        -0.689785      -1.009605       0.093768       6    12.011  QM
    4  C         0.426434       0.077293      -0.090018       6    12.011  QM
    5  C         1.895598      -0.192204      -0.315095       6    12.011  QM
    6  C         2.906053       0.497957       0.264278       6    12.011  QM
    7  H         3.945640       0.348310      -0.052166       1     1.008  QM
    8  H         2.741796       1.223576       1.074100       1     1.008  QM
    9  H         2.149031      -0.871115      -1.139187       1     1.008  QM
   10  H         0.318823       0.808293       0.732458       1     1.008  QM
   11  H         0.089613       0.670309      -0.965266       1     1.008  QM
   12  H        -0.676901      -1.689302       0.968827       1     1.008  QM
   13  H        -0.909853      -1.673724      -0.764201       1     1.008  QM
   14  H        -2.903891      -0.924339       0.265143       1     1.008  QM


 
 NEW SCF-ENERGY CALCULATED IN 12 CYCLES
 

 TOTAL ENERGY    =       -270.188895365

 ENERGY CHANGE =         -0.000066794
 ENERGY RATIO  =          1.445717765
 TRUST RADIUS  =          0.300000000
 
 BFGS DELTA*GAMMA: 0.559E-04
 
 BFGS DELTA*DE2*DELTA: 0.975E-04
 
 *** ENTERING OPTIMIZATION CYCLE: 26 ***
 

 PROJECTED CARTESIAN GRADIENTS IN A.U.

  NO.  ATOM        X             Y             Z

    1  C        0.001358      0.001437     -0.002395
    2  O        0.010134     -0.011874      0.001253
    3  C       -0.010222     -0.001374      0.001503
    4  C        0.001603      0.002268     -0.000731
    5  C        0.000348      0.001774      0.000578
    6  C        0.001164      0.002638     -0.001007
    7  H        0.000281     -0.000049     -0.000190
    8  H        0.001678      0.000220      0.001493
    9  H       -0.001318      0.003918      0.000377
   10  H       -0.000428      0.003446     -0.002275
   11  H       -0.000421      0.002557      0.000702
   12  H       -0.010949     -0.001039     -0.000901
   13  H       -0.015201      0.006274      0.005536
   14  H        0.005825      0.008702     -0.002656


 ACTIVE CARTESIAN GRADIENTS

              1          2          3          4          5          6
           0.001471   0.001661  -0.002859   0.012232  -0.014739   0.000478

              7          8          9         10         11         12
          -0.006656  -0.009434   0.000728   0.002682  -0.007013  -0.000376

             13         14         15         16         17         18
           0.004036  -0.003421   0.000775   0.003949   0.002578  -0.001223

             19         20         21         22         23         24
           0.002014   0.002754  -0.000757   0.002146   0.002053   0.000274

             25         26         27         28         29         30
           0.003258   0.006438   0.000659  -0.000794   0.004100  -0.003296

             31         32         33         34         35         36
          -0.001741   0.003969  -0.002384  -0.003089  -0.001380  -0.014507


 FULL LOCAL GRADIENT

              1          2          3          4          5          6
          -0.030555  -0.001957   0.002243  -0.000744   0.000575   0.000165

              7          8          9         10         11         12
          -0.000172  -0.000385   0.000584  -0.001772   0.000537   0.001410

             13         14         15         16         17         18
          -0.000555   0.001228  -0.001091   0.000542   0.000204   0.000682

             19         20         21         22         23         24
           0.000549   0.000218   0.000603  -0.000649   0.001665  -0.001451

             25         26         27         28         29         30
           0.000451  -0.001937  -0.000796   0.000420  -0.000372   0.002169

             31         32         33         34         35         36
          -0.000142   0.000476  -0.000165  -0.000155   0.000023  -0.001460


 TANGENTIAL LOCAL GRADIENTS IN A.U.

              1          2          3          4          5          6
          -0.001957   0.002243  -0.000744   0.000575   0.000165  -0.000172

              7          8          9         10         11         12
          -0.000385   0.000584  -0.001772   0.000537   0.001410  -0.000555

             13         14         15         16         17         18
           0.001228  -0.001091   0.000542   0.000204   0.000682   0.000549

             19         20         21         22         23         24
           0.000218   0.000603  -0.000649   0.001665  -0.001451   0.000451

             25         26         27         28         29         30
          -0.001937  -0.000796   0.000420  -0.000372   0.002169  -0.000142

             31         32         33         34         35
           0.000476  -0.000165  -0.000155   0.000023  -0.001460

 COSANG =         0.817068648
 
 RMSQ FORCE :   0.0010360  MAXIMUM :   0.0003000  CONVERGED : NO
 MAX FORCE  :   0.0022433  MAXIMUM :   0.0004500  CONVERGED : NO
 RMSQ FORCE6:   0.0004263  MAXIMUM6:   0.0003000  CONVERGED : NO
 MAX FORCE6 :   0.0014303  MAXIMUM6:   0.0004500  CONVERGED : NO
 RMSQ DR    :   0.0068015  MAXIMUM :   0.0012000  CONVERGED : NO
 MAX DR     :   0.0177041  MAXIMUM :   0.0018000  CONVERGED : NO
 


 HESSIAN EIGENVALUES


                1           2           3           4           5           6
             0.00803     0.04053     0.09399     0.17434     0.36382     0.37958
 


                7           8           9          10          11          12
             0.82353     0.99935     0.99993     1.00000     1.00000     1.00000
 


               13          14          15          16          17          18
             1.00000     1.00000     1.00000     1.00001     1.00002     1.00003
 


               19          20          21          22          23          24
             1.00005     1.00007     1.00009     1.00016     1.00020     1.00039
 


               25          26          27          28          29          30
             1.00053     1.00060     1.00113     1.00231     1.00256     1.00340
 


               31          32          33          34          35
             1.02267     1.03489     1.09812     1.28381     3.69011
 


 LAMBDA FOR LMQA STEP: 0.00

  |TANGENTIAL STEP| =   0.024321  |PARALLEL STEP| =   0.000029


 STEP IN NORMAL COORDINATES

              1          2          3          4          5          6
           0.002172   0.000007  -0.000482   0.002263   0.001749   0.005829

              7          8          9         10         11         12
          -0.001431   0.004268  -0.003102  -0.000530   0.002780   0.005392

             13         14         15         16         17         18
           0.000820  -0.000290   0.000689   0.001262  -0.000147  -0.001166

             19         20         21         22         23         24
          -0.003232   0.008539  -0.001975  -0.006538   0.008218  -0.011549

             25         26         27         28         29         30
          -0.002148  -0.005944  -0.000504  -0.002409  -0.002278   0.005587

             31         32         33         34         35         36
          -0.002243   0.004395   0.003139  -0.003871  -0.003242   0.000479

 DISPLACEMENT STEP IN ANGSTROM

  NO.  ATOM        X             Y             Z

    1  C        0.001062      0.000030     -0.000223
    2  O        0.000838      0.000478      0.001366
    3  C       -0.001018      0.001250     -0.001540
    4  C       -0.000497     -0.000283      0.001405
    5  C        0.000764     -0.001555      0.000398
    6  C       -0.000753      0.001113     -0.000874
    7  H       -0.001962      0.003882     -0.000055
    8  H       -0.003254      0.001755     -0.004415
    9  H        0.000204     -0.005911      0.002352
   10  H       -0.000323     -0.002955      0.003979
   11  H        0.001451      0.000486      0.000242
   12  H       -0.001430     -0.000088     -0.002493
   13  H        0.001586     -0.002740     -0.000186
   14  H        0.001917      0.001748     -0.001988


 ACTIVE CARTESIAN DISPLACEMENT STEP

              1          2          3          4          5          6
           0.002172   0.000007  -0.000482   0.002263   0.001749   0.005829

              7          8          9         10         11         12
          -0.001431   0.004268  -0.003102  -0.000530   0.002780   0.005392

             13         14         15         16         17         18
           0.000820  -0.000290   0.000689   0.001262  -0.000147  -0.001166

             19         20         21         22         23         24
          -0.003232   0.008539  -0.001975  -0.006538   0.008218  -0.011549

             25         26         27         28         29         30
          -0.002148  -0.005944  -0.000504  -0.002409  -0.002278   0.005587

             31         32         33         34         35         36
          -0.002243   0.004395   0.003139  -0.003871  -0.003242   0.000479
 
 PREDICTED ENERGY CHANGE: -0.000032415
 
 INTERPOLATION DISTANCE: 10.1010694451


 COORDINATES OF OPTIMIZATION STEP 26 IN ANGSTROM

  NO.  ATOM        X              Y              Z        Z-ATOM   MASS   TYPE

    1  C        -1.997686      -0.298152       0.132607       6    12.011  QM
    2  O        -2.102423       0.904275      -0.038335       8    15.999  QM
    3  C        -0.690803      -1.008355       0.092229       6    12.011  QM
    4  C         0.425937       0.077009      -0.088613       6    12.011  QM
    5  C         1.896362      -0.193759      -0.314698       6    12.011  QM
    6  C         2.905300       0.499070       0.263403       6    12.011  QM
    7  H         3.943678       0.352193      -0.052221       1     1.008  QM
    8  H         2.738541       1.225331       1.069685       1     1.008  QM
    9  H         2.149235      -0.877026      -1.136835       1     1.008  QM
   10  H         0.318500       0.805338       0.736437       1     1.008  QM
   11  H         0.091065       0.670795      -0.965024       1     1.008  QM
   12  H        -0.678330      -1.689390       0.966334       1     1.008  QM
   13  H        -0.908268      -1.676464      -0.764387       1     1.008  QM
   14  H        -2.901974      -0.922590       0.263155       1     1.008  QM


 
 NEW SCF-ENERGY CALCULATED IN 21 CYCLES
 

 TOTAL ENERGY    =       -270.188943548

 ENERGY CHANGE =         -0.000048182
 ENERGY RATIO  =          1.486412252
 TRUST RADIUS  =          0.300000000
 
 BFGS DELTA*GAMMA: 0.346E-04
 
 BFGS DELTA*DE2*DELTA: 0.666E-04
 
 *** ENTERING OPTIMIZATION CYCLE: 27 ***
 

 PROJECTED CARTESIAN GRADIENTS IN A.U.

  NO.  ATOM        X             Y             Z

    1  C        0.001675      0.000356     -0.001990
    2  O        0.010102     -0.011955      0.001026
    3  C       -0.011163      0.000107      0.001375
    4  C        0.000773      0.002128     -0.000208
    5  C        0.001185      0.001971      0.000507
    6  C        0.001840      0.002744     -0.000770
    7  H       -0.000809      0.000095      0.000010
    8  H        0.001847     -0.000649      0.000560
    9  H       -0.001211      0.003260     -0.000206
   10  H       -0.000491      0.003300     -0.001999
   11  H       -0.000474      0.002543      0.000090
   12  H       -0.010997     -0.001154     -0.001169
   13  H       -0.015151      0.005606      0.005259
   14  H        0.006677      0.009408     -0.002880


 ACTIVE CARTESIAN GRADIENTS

              1          2          3          4          5          6
           0.001814   0.000371  -0.002378   0.012140  -0.015674   0.000485

              7          8          9         10         11         12
          -0.007399  -0.008290   0.000735   0.001498  -0.007099   0.000366

             13         14         15         16         17         18
           0.004338  -0.003055   0.000911   0.004412   0.003212  -0.000520

             19         20         21         22         23         24
           0.000808   0.003517  -0.000076   0.001807   0.001760  -0.000080

             25         26         27         28         29         30
           0.003318   0.006207   0.000386  -0.001215   0.004196  -0.002568

             31         32         33         34         35         36
          -0.002389   0.004735  -0.002176  -0.003453  -0.001323  -0.014647


 FULL LOCAL GRADIENT

              1          2          3          4          5          6
          -0.031045  -0.000782   0.001557  -0.000327   0.001187   0.000162

              7          8          9         10         11         12
           0.000298  -0.001823   0.000606  -0.000575   0.000539   0.000664

             13         14         15         16         17         18
          -0.000810   0.000833  -0.001233   0.000140  -0.000381  -0.000028

             19         20         21         22         23         24
           0.001805  -0.000528  -0.000074  -0.000266   0.001987  -0.001078

             25         26         27         28         29         30
           0.000452  -0.001628  -0.000523   0.000844  -0.000413   0.001409

             31         32         33         34         35         36
           0.000489  -0.000235  -0.000428   0.000163  -0.000049  -0.001593


 TANGENTIAL LOCAL GRADIENTS IN A.U.

              1          2          3          4          5          6
          -0.000782   0.001557  -0.000327   0.001187   0.000162   0.000298

              7          8          9         10         11         12
          -0.001823   0.000606  -0.000575   0.000539   0.000664  -0.000810

             13         14         15         16         17         18
           0.000833  -0.001233   0.000140  -0.000381  -0.000028   0.001805

             19         20         21         22         23         24
          -0.000528  -0.000074  -0.000266   0.001987  -0.001078   0.000452

             25         26         27         28         29         30
          -0.001628  -0.000523   0.000844  -0.000413   0.001409   0.000489

             31         32         33         34         35
          -0.000235  -0.000428   0.000163  -0.000049  -0.001593

 COSANG =         0.813930366
 
 RMSQ FORCE :   0.0009293  MAXIMUM :   0.0003000  CONVERGED : NO
 MAX FORCE  :   0.0019870  MAXIMUM :   0.0004500  CONVERGED : NO
 RMSQ FORCE6:   0.0004248  MAXIMUM6:   0.0003000  CONVERGED : NO
 MAX FORCE6 :   0.0013777  MAXIMUM6:   0.0004500  CONVERGED : NO
 RMSQ DR    :   0.0040536  MAXIMUM :   0.0012000  CONVERGED : NO
 MAX DR     :   0.0115494  MAXIMUM :   0.0018000  CONVERGED : NO
 


 HESSIAN EIGENVALUES


                1           2           3           4           5           6
             0.00791     0.03841     0.08712     0.15110     0.29076     0.36893
 


                7           8           9          10          11          12
             0.69216     0.99919     0.99989     1.00000     1.00000     1.00000
 


               13          14          15          16          17          18
             1.00000     1.00000     1.00000     1.00001     1.00002     1.00004
 


               19          20          21          22          23          24
             1.00005     1.00009     1.00015     1.00016     1.00027     1.00040
 


               25          26          27          28          29          30
             1.00051     1.00098     1.00128     1.00198     1.00337     1.00452
 


               31          32          33          34          35
             1.02600     1.04821     1.11036     1.36944     3.62396
 


 LAMBDA FOR LMQA STEP: 0.00

  |TANGENTIAL STEP| =   0.025356  |PARALLEL STEP| =   0.000032


 STEP IN NORMAL COORDINATES

              1          2          3          4          5          6
           0.002964  -0.000223   0.001492   0.001571   0.001930   0.006032

              7          8          9         10         11         12
           0.000371   0.002643  -0.001878  -0.001206   0.004566   0.005859

             13         14         15         16         17         18
          -0.000268   0.002190  -0.001713   0.001163  -0.000203  -0.001666

             19         20         21         22         23         24
          -0.001167   0.005195  -0.000467  -0.006910   0.009069  -0.011863

             25         26         27         28         29         30
          -0.002716  -0.009382  -0.001048  -0.000334  -0.002558   0.007094

             31         32         33         34         35         36
          -0.000302   0.004624   0.002926  -0.003440  -0.002600  -0.002942

 DISPLACEMENT STEP IN ANGSTROM

  NO.  ATOM        X             Y             Z

    1  C        0.001449     -0.000063      0.000638
    2  O        0.000466      0.000652      0.001046
    3  C       -0.000220      0.000765     -0.001444
    4  C       -0.000988      0.000836      0.001122
    5  C        0.000298     -0.000854     -0.000603
    6  C       -0.000696      0.000223     -0.000287
    7  H       -0.000856      0.002210      0.001075
    8  H       -0.003865      0.002644     -0.004673
    9  H        0.000039     -0.007231      0.002278
   10  H       -0.000116     -0.002357      0.004730
   11  H        0.001345      0.001302     -0.000377
   12  H       -0.001147      0.000301     -0.002233
   13  H        0.000753     -0.002390      0.000118
   14  H        0.002533     -0.000206     -0.003102


 ACTIVE CARTESIAN DISPLACEMENT STEP

              1          2          3          4          5          6
           0.002964  -0.000223   0.001492   0.001571   0.001930   0.006032

              7          8          9         10         11         12
           0.000371   0.002643  -0.001878  -0.001206   0.004566   0.005859

             13         14         15         16         17         18
          -0.000268   0.002190  -0.001713   0.001163  -0.000203  -0.001666

             19         20         21         22         23         24
          -0.001167   0.005195  -0.000467  -0.006910   0.009069  -0.011863

             25         26         27         28         29         30
          -0.002716  -0.009382  -0.001048  -0.000334  -0.002558   0.007094

             31         32         33         34         35         36
          -0.000302   0.004624   0.002926  -0.003440  -0.002600  -0.002942
 
 PREDICTED ENERGY CHANGE: -0.000033765
 
 INTERPOLATION DISTANCE: 10.1010694451


 COORDINATES OF OPTIMIZATION STEP 27 IN ANGSTROM

  NO.  ATOM        X              Y              Z        Z-ATOM   MASS   TYPE

    1  C        -1.996237      -0.298215       0.133245       6    12.011  QM
    2  O        -2.101958       0.904927      -0.037290       8    15.999  QM
    3  C        -0.691023      -1.007590       0.090784       6    12.011  QM
    4  C         0.424950       0.077845      -0.087491       6    12.011  QM
    5  C         1.896660      -0.194612      -0.315300       6    12.011  QM
    6  C         2.904604       0.499293       0.263117       6    12.011  QM
    7  H         3.942822       0.354402      -0.051147       1     1.008  QM
    8  H         2.734677       1.227975       1.065013       1     1.008  QM
    9  H         2.149274      -0.884257      -1.134557       1     1.008  QM
   10  H         0.318384       0.802981       0.741167       1     1.008  QM
   11  H         0.092409       0.672097      -0.965401       1     1.008  QM
   12  H        -0.679477      -1.689088       0.964101       1     1.008  QM
   13  H        -0.907514      -1.678854      -0.764269       1     1.008  QM
   14  H        -2.899441      -0.922796       0.260053       1     1.008  QM


 
 NEW SCF-ENERGY CALCULATED IN 20 CYCLES
 

 TOTAL ENERGY    =       -270.188994261

 ENERGY CHANGE =         -0.000050713
 ENERGY RATIO  =          1.501964224
 TRUST RADIUS  =          0.300000000
 
 BFGS DELTA*GAMMA: 0.351E-04
 
 BFGS DELTA*DE2*DELTA: 0.694E-04
 
 *** ENTERING OPTIMIZATION CYCLE: 28 ***
 

 PROJECTED CARTESIAN GRADIENTS IN A.U.

  NO.  ATOM        X             Y             Z

    1  C        0.002233     -0.001217     -0.001128
    2  O        0.010075     -0.011020      0.000495
    3  C       -0.011707      0.000616      0.001183
    4  C       -0.000357      0.002178      0.000266
    5  C        0.001782      0.002441      0.000323
    6  C        0.002269      0.002690     -0.000384
    7  H       -0.001303      0.000162     -0.000006
    8  H        0.001903     -0.001178     -0.000099
    9  H       -0.000956      0.002263     -0.001048
   10  H       -0.000518      0.003281     -0.001476
   11  H       -0.000386      0.002512     -0.000623
   12  H       -0.011136     -0.001077     -0.001603
   13  H       -0.015120      0.005060      0.005153
   14  H        0.007332      0.009729     -0.003169


 ACTIVE CARTESIAN GRADIENTS

              1          2          3          4          5          6
           0.002417  -0.001509  -0.001347   0.012048  -0.015428   0.000263

              7          8          9         10         11         12
          -0.007788  -0.007918   0.000799   0.000162  -0.007068   0.001095

             13         14         15         16         17         18
           0.004478  -0.002404   0.000896   0.004595   0.003742   0.000269

             19         20         21         22         23         24
           0.000181   0.004126   0.000325   0.001449   0.001792  -0.000206

             25         26         27         28         29         30
           0.003548   0.005624  -0.000189  -0.001417   0.004314  -0.001623

             31         32         33         34         35         36
          -0.002651   0.005271  -0.002010  -0.003872  -0.001495  -0.014871


 FULL LOCAL GRADIENT

              1          2          3          4          5          6
          -0.031090   0.000905   0.000205   0.000238   0.000989   0.000360

              7          8          9         10         11         12
           0.000719  -0.002153   0.000536   0.000756   0.000562  -0.000093

             13         14         15         16         17         18
          -0.000979   0.000195  -0.001209  -0.000088  -0.000930  -0.000808

             19         20         21         22         23         24
           0.002416  -0.001177  -0.000473   0.000104   0.001900  -0.000907

             25         26         27         28         29         30
           0.000209  -0.001047   0.000056   0.001050  -0.000554   0.000453

             31         32         33         34         35         36
           0.000770  -0.000815  -0.000589   0.000609   0.000136  -0.001348


 TANGENTIAL LOCAL GRADIENTS IN A.U.

              1          2          3          4          5          6
           0.000905   0.000205   0.000238   0.000989   0.000360   0.000719

              7          8          9         10         11         12
          -0.002153   0.000536   0.000756   0.000562  -0.000093  -0.000979

             13         14         15         16         17         18
           0.000195  -0.001209  -0.000088  -0.000930  -0.000808   0.002416

             19         20         21         22         23         24
          -0.001177  -0.000473   0.000104   0.001900  -0.000907   0.000209

             25         26         27         28         29         30
          -0.001047   0.000056   0.001050  -0.000554   0.000453   0.000770

             31         32         33         34         35
          -0.000815  -0.000589   0.000609   0.000136  -0.001348

 COSANG =         0.792306157
 
 RMSQ FORCE :   0.0009381  MAXIMUM :   0.0003000  CONVERGED : NO
 MAX FORCE  :   0.0024155  MAXIMUM :   0.0004500  CONVERGED : NO
 RMSQ FORCE6:   0.0003390  MAXIMUM6:   0.0003000  CONVERGED : NO
 MAX FORCE6 :   0.0008596  MAXIMUM6:   0.0004500  CONVERGED : NO
 RMSQ DR    :   0.0042261  MAXIMUM :   0.0012000  CONVERGED : NO
 MAX DR     :   0.0118632  MAXIMUM :   0.0018000  CONVERGED : NO
 


 HESSIAN EIGENVALUES


                1           2           3           4           5           6
             0.00791     0.03399     0.07194     0.13651     0.24744     0.37518
 


                7           8           9          10          11          12
             0.61076     0.99896     0.99984     1.00000     1.00000     1.00000
 


               13          14          15          16          17          18
             1.00000     1.00000     1.00001     1.00001     1.00003     1.00003
 


               19          20          21          22          23          24
             1.00006     1.00009     1.00015     1.00017     1.00034     1.00042
 


               25          26          27          28          29          30
             1.00052     1.00111     1.00143     1.00334     1.00449     1.00657
 


               31          32          33          34          35
             1.02593     1.06391     1.12994     1.30364     3.72138
 


 LAMBDA FOR LMQA STEP: 0.00

  |TANGENTIAL STEP| =   0.030718  |PARALLEL STEP| =   0.000047


 STEP IN NORMAL COORDINATES

              1          2          3          4          5          6
           0.003896   0.000372   0.002581   0.000071   0.002615   0.006814

              7          8          9         10         11         12
           0.002848   0.001417  -0.000747  -0.000378   0.007020   0.006069

             13         14         15         16         17         18
          -0.001600   0.004386  -0.004346   0.001504  -0.000087  -0.003834

             19         20         21         22         23         24
           0.001594   0.000736   0.001564  -0.007264   0.010364  -0.013192

             25         26         27         28         29         30
          -0.004023  -0.013017  -0.000927   0.002113  -0.002812   0.007654

             31         32         33         34         35         36
           0.001930   0.005213   0.002987  -0.002629  -0.002207  -0.008060

 DISPLACEMENT STEP IN ANGSTROM

  NO.  ATOM        X             Y             Z

    1  C        0.001904      0.000215      0.001107
    2  O       -0.000323      0.000885      0.001026
    3  C        0.001018      0.000298     -0.001302
    4  C       -0.000808      0.001997      0.000697
    5  C       -0.000494     -0.000513     -0.001615
    6  C       -0.000765     -0.000527     -0.000082
    7  H        0.000468      0.000102      0.002903
    8  H       -0.004833      0.003909     -0.005029
    9  H       -0.000476     -0.008530      0.002922
   10  H        0.000025     -0.001877      0.005433
   11  H        0.001186      0.002378     -0.000413
   12  H       -0.000833      0.000295     -0.001995
   13  H       -0.000639     -0.002057      0.000827
   14  H        0.003435     -0.002820     -0.004609


 ACTIVE CARTESIAN DISPLACEMENT STEP

              1          2          3          4          5          6
           0.003896   0.000372   0.002581   0.000071   0.002615   0.006814

              7          8          9         10         11         12
           0.002848   0.001417  -0.000747  -0.000378   0.007020   0.006069

             13         14         15         16         17         18
          -0.001600   0.004386  -0.004346   0.001504  -0.000087  -0.003834

             19         20         21         22         23         24
           0.001594   0.000736   0.001564  -0.007264   0.010364  -0.013192

             25         26         27         28         29         30
          -0.004023  -0.013017  -0.000927   0.002113  -0.002812   0.007654

             31         32         33         34         35         36
           0.001930   0.005213   0.002987  -0.002629  -0.002207  -0.008060
 
 PREDICTED ENERGY CHANGE: -0.000037296
 
 INTERPOLATION DISTANCE: 10.1010694451


 COORDINATES OF OPTIMIZATION STEP 28 IN ANGSTROM

  NO.  ATOM        X              Y              Z        Z-ATOM   MASS   TYPE

    1  C        -1.994333      -0.298000       0.134352       6    12.011  QM
    2  O        -2.102280       0.905812      -0.036264       8    15.999  QM
    3  C        -0.690005      -1.007292       0.089482       6    12.011  QM
    4  C         0.424141       0.079842      -0.086794       6    12.011  QM
    5  C         1.896166      -0.195126      -0.316915       6    12.011  QM
    6  C         2.903839       0.498767       0.263035       6    12.011  QM
    7  H         3.943290       0.354504      -0.048244       1     1.008  QM
    8  H         2.729844       1.231884       1.059984       1     1.008  QM
    9  H         2.148799      -0.892787      -1.131635       1     1.008  QM
   10  H         0.318409       0.801104       0.746599       1     1.008  QM
   11  H         0.093596       0.674476      -0.965814       1     1.008  QM
   12  H        -0.680310      -1.688793       0.962106       1     1.008  QM
   13  H        -0.908153      -1.680911      -0.763442       1     1.008  QM
   14  H        -2.896006      -0.925616       0.255443       1     1.008  QM


 
 NEW SCF-ENERGY CALCULATED IN 16 CYCLES
 

 TOTAL ENERGY    =       -270.189049186

 ENERGY CHANGE =         -0.000054925
 ENERGY RATIO  =          1.472700004
 TRUST RADIUS  =          0.300000000
 
 BFGS DELTA*GAMMA: 0.418E-04
 
 BFGS DELTA*DE2*DELTA: 0.773E-04
 
 *** ENTERING OPTIMIZATION CYCLE: 29 ***
 

 PROJECTED CARTESIAN GRADIENTS IN A.U.

  NO.  ATOM        X             Y             Z

    1  C        0.002981     -0.002201     -0.000109
    2  O        0.009887     -0.009857     -0.000156
    3  C       -0.011499      0.000133      0.000946
    4  C       -0.001254      0.002530      0.000621
    5  C        0.001499      0.002755     -0.000209
    6  C        0.002580      0.002553      0.000150
    7  H       -0.001116      0.000199     -0.000109
    8  H        0.001796     -0.001163     -0.000212
    9  H       -0.000620      0.001266     -0.001744
   10  H       -0.000623      0.003413     -0.000681
   11  H       -0.000163      0.002417     -0.001232
   12  H       -0.011411     -0.000951     -0.002085
   13  H       -0.015194      0.004649      0.005318
   14  H        0.007592      0.009521     -0.003465


 ACTIVE CARTESIAN GRADIENTS

              1          2          3          4          5          6
           0.003227  -0.002696  -0.000118   0.011872  -0.014443  -0.000150

              7          8          9         10         11         12
          -0.007484  -0.008316   0.000861  -0.000662  -0.006719   0.001633

             13         14         15         16         17         18
           0.003965  -0.001899   0.000381   0.004731   0.003994   0.000757

             19         20         21         22         23         24
           0.000312   0.004432   0.000297   0.001251   0.002165  -0.000147

             25         26         27         28         29         30
           0.003892   0.004934  -0.000899  -0.001381   0.004533  -0.000620

             31         32         33         34         35         36
          -0.002437   0.005518  -0.001922  -0.004238  -0.001893  -0.015164


 FULL LOCAL GRADIENT

              1          2          3          4          5          6
          -0.030767   0.001866  -0.001355   0.000778   0.000370   0.000727

              7          8          9         10         11         12
           0.000689  -0.001428   0.000441   0.001557   0.000378  -0.000679

             13         14         15         16         17         18
          -0.000566  -0.000254  -0.000671  -0.000369  -0.001264  -0.001269

             19         20         21         22         23         24
           0.002206  -0.001565  -0.000446   0.000283   0.001403  -0.000900

             25         26         27         28         29         30
          -0.000208  -0.000426   0.000773   0.001018  -0.000857  -0.000546

             31         32         33         34         35         36
           0.000598  -0.001189  -0.000625   0.001056   0.000570  -0.000784


 TANGENTIAL LOCAL GRADIENTS IN A.U.

              1          2          3          4          5          6
           0.001866  -0.001355   0.000778   0.000370   0.000727   0.000689

              7          8          9         10         11         12
          -0.001428   0.000441   0.001557   0.000378  -0.000679  -0.000566

             13         14         15         16         17         18
          -0.000254  -0.000671  -0.000369  -0.001264  -0.001269   0.002206

             19         20         21         22         23         24
          -0.001565  -0.000446   0.000283   0.001403  -0.000900  -0.000208

             25         26         27         28         29         30
          -0.000426   0.000773   0.001018  -0.000857  -0.000546   0.000598

             31         32         33         34         35
          -0.001189  -0.000625   0.001056   0.000570  -0.000784

 COSANG =         0.842004192
 
 RMSQ FORCE :   0.0009853  MAXIMUM :   0.0003000  CONVERGED : NO
 MAX FORCE  :   0.0022056  MAXIMUM :   0.0004500  CONVERGED : NO
 RMSQ FORCE6:   0.0002272  MAXIMUM6:   0.0003000  CONVERGED :YES
 MAX FORCE6 :   0.0007482  MAXIMUM6:   0.0004500  CONVERGED : NO
 RMSQ DR    :   0.0051197  MAXIMUM :   0.0012000  CONVERGED : NO
 MAX DR     :   0.0131917  MAXIMUM :   0.0018000  CONVERGED : NO
 


 HESSIAN EIGENVALUES


                1           2           3           4           5           6
             0.00785     0.02844     0.06215     0.13618     0.22484     0.37750
 


                7           8           9          10          11          12
             0.54895     0.99730     0.99972     0.99999     1.00000     1.00000
 


               13          14          15          16          17          18
             1.00000     1.00000     1.00001     1.00001     1.00003     1.00004
 


               19          20          21          22          23          24
             1.00006     1.00008     1.00015     1.00018     1.00036     1.00051
 


               25          26          27          28          29          30
             1.00079     1.00111     1.00171     1.00335     1.00496     1.01637
 


               31          32          33          34          35
             1.02496     1.06824     1.12713     1.17631     3.77719
 


 LAMBDA FOR LMQA STEP: 0.00

  |TANGENTIAL STEP| =   0.031546  |PARALLEL STEP| =   0.000049


 STEP IN NORMAL COORDINATES

              1          2          3          4          5          6
           0.003018   0.001499   0.001328   0.000113   0.004490   0.007182

              7          8          9         10         11         12
           0.003277   0.000648  -0.000406   0.001636   0.006774   0.005026

             13         14         15         16         17         18
          -0.001549   0.004040  -0.004523   0.001865  -0.000662  -0.005609

             19         20         21         22         23         24
           0.004022  -0.001506   0.001200  -0.006679   0.011650  -0.013694

             25         26         27         28         29         30
          -0.004622  -0.012681   0.000315   0.003504  -0.003092   0.005076

             31         32         33         34         35         36
           0.003087   0.004618   0.002734  -0.001229  -0.000690  -0.009624

 DISPLACEMENT STEP IN ANGSTROM

  NO.  ATOM        X             Y             Z

    1  C        0.001475      0.000708      0.000558
    2  O       -0.000275      0.001280      0.001366
    3  C        0.001495     -0.000574     -0.001009
    4  C        0.000070      0.001713      0.000221
    5  C       -0.000839     -0.000582     -0.001567
    6  C       -0.001054     -0.000384     -0.000475
    7  H        0.001474     -0.000481      0.003217
    8  H       -0.005265      0.005096     -0.004623
    9  H       -0.000937     -0.007984      0.003856
   10  H        0.000221     -0.002000      0.004803
   11  H        0.001020      0.002778      0.000627
   12  H       -0.000774     -0.000184     -0.001190
   13  H       -0.001619     -0.001383      0.000700
   14  H        0.003020     -0.003987     -0.004988


 ACTIVE CARTESIAN DISPLACEMENT STEP

              1          2          3          4          5          6
           0.003018   0.001499   0.001328   0.000113   0.004490   0.007182

              7          8          9         10         11         12
           0.003277   0.000648  -0.000406   0.001636   0.006774   0.005026

             13         14         15         16         17         18
          -0.001549   0.004040  -0.004523   0.001865  -0.000662  -0.005609

             19         20         21         22         23         24
           0.004022  -0.001506   0.001200  -0.006679   0.011650  -0.013694

             25         26         27         28         29         30
          -0.004622  -0.012681   0.000315   0.003504  -0.003092   0.005076

             31         32         33         34         35         36
           0.003087   0.004618   0.002734  -0.001229  -0.000690  -0.009624
 
 PREDICTED ENERGY CHANGE: -0.000031843
 
 INTERPOLATION DISTANCE: 10.1010694451


 COORDINATES OF OPTIMIZATION STEP 29 IN ANGSTROM

  NO.  ATOM        X              Y              Z        Z-ATOM   MASS   TYPE

    1  C        -1.992858      -0.297292       0.134910       6    12.011  QM
    2  O        -2.102556       0.907092      -0.034898       8    15.999  QM
    3  C        -0.688510      -1.007866       0.088474       6    12.011  QM
    4  C         0.424211       0.081555      -0.086574       6    12.011  QM
    5  C         1.895327      -0.195707      -0.318482       6    12.011  QM
    6  C         2.902785       0.498382       0.262559       6    12.011  QM
    7  H         3.944763       0.354023      -0.045026       1     1.008  QM
    8  H         2.724579       1.236980       1.055361       1     1.008  QM
    9  H         2.147861      -0.900771      -1.127779       1     1.008  QM
   10  H         0.318629       0.799104       0.751403       1     1.008  QM
   11  H         0.094616       0.677253      -0.965186       1     1.008  QM
   12  H        -0.681085      -1.688977       0.960916       1     1.008  QM
   13  H        -0.909772      -1.682294      -0.762742       1     1.008  QM
   14  H        -2.892986      -0.929603       0.250455       1     1.008  QM


 
 NEW SCF-ENERGY CALCULATED IN 16 CYCLES
 

 TOTAL ENERGY    =       -270.189095714

 ENERGY CHANGE =         -0.000046528
 ENERGY RATIO  =          1.461174520
 TRUST RADIUS  =          0.300000000
 
 BFGS DELTA*GAMMA: 0.375E-04
 
 BFGS DELTA*DE2*DELTA: 0.667E-04
 
 *** ENTERING OPTIMIZATION CYCLE: 30 ***
 

 PROJECTED CARTESIAN GRADIENTS IN A.U.

  NO.  ATOM        X             Y             Z

    1  C        0.003405     -0.002559      0.000645
    2  O        0.009721     -0.008645     -0.000661
    3  C       -0.010751     -0.001141      0.000852
    4  C       -0.001367      0.003088      0.000571
    5  C        0.000804      0.002945     -0.000729
    6  C        0.002252      0.002187      0.000435
    7  H       -0.000198      0.000219     -0.000280
    8  H        0.001511     -0.000497      0.000401
    9  H       -0.000424      0.000755     -0.001907
   10  H       -0.000797      0.003627      0.000100
   11  H        0.000110      0.002306     -0.001423
   12  H       -0.011626     -0.000868     -0.002379
   13  H       -0.015278      0.004491      0.005618
   14  H        0.007503      0.008807     -0.003614


 ACTIVE CARTESIAN GRADIENTS

              1          2          3          4          5          6
           0.003686  -0.003132   0.000795   0.011726  -0.012903  -0.000559

              7          8          9         10         11         12
          -0.006795  -0.009268   0.001007  -0.000491  -0.006082   0.001618

             13         14         15         16         17         18
           0.003442  -0.001546  -0.000260   0.004450   0.003655   0.000570

             19         20         21         22         23         24
           0.001262   0.004222  -0.000243   0.001274   0.002775   0.000117

             25         26         27         28         29         30
           0.004069   0.004425  -0.001393  -0.001186   0.004778   0.000029

             31         32         33         34         35         36
          -0.001886   0.005409  -0.001912  -0.004437  -0.002271  -0.015426


 FULL LOCAL GRADIENT

              1          2          3          4          5          6
          -0.030100   0.002171  -0.002420   0.000962  -0.000581   0.001078

              7          8          9         10         11         12
           0.000446   0.000039   0.000246   0.001347  -0.000024  -0.000719

             13         14         15         16         17         18
          -0.000186  -0.000521  -0.000004  -0.000295  -0.001051  -0.001041

             19         20         21         22         23         24
           0.001132  -0.001472   0.000097   0.000214   0.000615  -0.001084

             25         26         27         28         29         30
          -0.000509  -0.000049   0.001270   0.000826  -0.001231  -0.001166

             31         32         33         34         35         36
           0.000108  -0.001260  -0.000546   0.001378   0.000998  -0.000043


 TANGENTIAL LOCAL GRADIENTS IN A.U.

              1          2          3          4          5          6
           0.002171  -0.002420   0.000962  -0.000581   0.001078   0.000446

              7          8          9         10         11         12
           0.000039   0.000246   0.001347  -0.000024  -0.000719  -0.000186

             13         14         15         16         17         18
          -0.000521  -0.000004  -0.000295  -0.001051  -0.001041   0.001132

             19         20         21         22         23         24
          -0.001472   0.000097   0.000214   0.000615  -0.001084  -0.000509

             25         26         27         28         29         30
          -0.000049   0.001270   0.000826  -0.001231  -0.001166   0.000108

             31         32         33         34         35
          -0.001260  -0.000546   0.001378   0.000998  -0.000043

 COSANG =         0.855403260
 
 *** CONVERGED BY RMSQ FORCE AND MAX FORCE DESVIATION ***
 *** AFTER 29 OPTIMIZATION CYCLES ***
 
 
 RMSQ FORCE :   0.0009777  MAXIMUM :   0.0003000  CONVERGED : NO
 MAX FORCE  :   0.0024200  MAXIMUM :   0.0004500  CONVERGED : NO
 RMSQ FORCE6:   0.0001274  MAXIMUM6:   0.0003000  CONVERGED :YES
 MAX FORCE6 :   0.0002387  MAXIMUM6:   0.0004500  CONVERGED :YES
 RMSQ DR    :   0.0052576  MAXIMUM :   0.0012000  CONVERGED : NO
 MAX DR     :   0.0136942  MAXIMUM :   0.0018000  CONVERGED : NO
 
 
 *** THE GEOMETRY IS OPTIMIZED ***
 
 
 INTERPOLATION DISTANCE: 10.1010694451


 RELAXED PRODUCT COORDINATES OF SADDLE STEP 1 IN ANGSTROM

  NO.  ATOM        X              Y              Z        Z-ATOM   MASS   TYPE

    1  C        -1.992858      -0.297292       0.134910       6    12.011  QM
    2  O        -2.102556       0.907092      -0.034898       8    15.999  QM
    3  C        -0.688510      -1.007866       0.088474       6    12.011  QM
    4  C         0.424211       0.081555      -0.086574       6    12.011  QM
    5  C         1.895327      -0.195707      -0.318482       6    12.011  QM
    6  C         2.902785       0.498382       0.262559       6    12.011  QM
    7  H         3.944763       0.354023      -0.045026       1     1.008  QM
    8  H         2.724579       1.236980       1.055361       1     1.008  QM
    9  H         2.147861      -0.900771      -1.127779       1     1.008  QM
   10  H         0.318629       0.799104       0.751403       1     1.008  QM
   11  H         0.094616       0.677253      -0.965186       1     1.008  QM
   12  H        -0.681085      -1.688977       0.960916       1     1.008  QM
   13  H        -0.909772      -1.682294      -0.762742       1     1.008  QM
   14  H        -2.892986      -0.929603       0.250455       1     1.008  QM


 NUMBER OF CONSTRAINED OPTIMIZATION CYCLES: 29
 
 RELAXED PRODUCT ENERGY = -270.189095714301
 
 ANGLE BETWEEN SUCCESSIVE SADDLE GRADIENTS: 93.513
 
 RMSQ FORCE :   0.0049739  MAXIMUM :   0.0003000  CONVERGED :NO 
 MAX FORCE  :   0.0141978  MAXIMUM :   0.0004500  CONVERGED :NO 


 UNRELAXED COORDINATES OF SADDLE STEP 2 IN ANGSTROM

  NO.  ATOM        X              Y              Z        Z-ATOM   MASS   TYPE

    1  C        -1.973648      -0.275667       0.115012       6    12.011  QM
    2  O        -1.936490       0.773163      -0.027043       8    15.999  QM
    3  C        -0.902204      -0.998614       0.114832       6    12.011  QM
    4  C         0.425348       0.144087      -0.095746       6    12.011  QM
    5  C         1.886830      -0.160967      -0.328561       6    12.011  QM
    6  C         2.903421       0.503451       0.261498       6    12.011  QM
    7  H         3.940378       0.333164      -0.038811       1     1.008  QM
    8  H         2.737050       1.242763       1.055378       1     1.008  QM
    9  H         2.121671      -0.871408      -1.136120       1     1.008  QM
   10  H         0.330154       0.857710       0.746129       1     1.008  QM
   11  H         0.094944       0.737981      -0.975291       1     1.008  QM
   12  H        -0.872662      -1.708792       0.945473       1     1.008  QM
   13  H        -1.207317      -1.574915      -0.664524       1     1.008  QM
   14  H        -2.804261      -0.743906       0.171783       1     1.008  QM


 UNRELAXED SCF-ENERGY CALCULATED IN 12 CYCLES
 
 UNRELAXED TOTAL SADDLE ENERGY = -270.022139760461
 
 
 
 
 ***************************************
 *** MOLECULAR GEOMETRY OPTIMIZATION ***
 ***************************************
 
 INTERPOLATION DISTANCE: 9.0307657031
 
 *** ACTIVE DEGREES OF FREEDOM: 36 ***
 
 *** ENTERING OPTIMIZATION CYCLE: 1 ***
 

 PROJECTED CARTESIAN GRADIENTS IN A.U.

  NO.  ATOM        X             Y             Z

    1  C        0.043538      0.304989     -0.058039
    2  O        0.046674     -0.451931      0.057643
    3  C       -0.219318      0.099151     -0.025010
    4  C        0.036555      0.044219      0.000147
    5  C        0.020869      0.012465      0.005571
    6  C        0.019774      0.000039     -0.005967
    7  H        0.002873     -0.004371      0.000069
    8  H        0.008983      0.003125     -0.004171
    9  H        0.000073     -0.002334      0.003464
   10  H        0.007938      0.015408     -0.002430
   11  H        0.006816      0.009182     -0.004228
   12  H       -0.012123      0.018260     -0.000798
   13  H       -0.009943      0.064521      0.075702
   14  H        0.149735      0.105860     -0.009720


 ACTIVE CARTESIAN GRADIENTS

              1          2          3          4          5          6
           0.047120   0.360079  -0.067072   0.092036  -0.445617   0.050466

              7          8          9         10         11         12
          -0.187701  -0.006723  -0.041231   0.002171  -0.026587  -0.006176

             13         14         15         16         17         18
          -0.002343  -0.011506  -0.007755  -0.047306  -0.003243  -0.002498

             19         20         21         22         23         24
          -0.024058   0.010610   0.000009  -0.037985   0.007200   0.004929

             25         26         27         28         29         30
          -0.017340   0.008614  -0.004929  -0.057166   0.000688   0.003049

             31         32         33         34         35         36
          -0.090800   0.044355  -0.022255  -0.032691  -0.032997  -0.104047


 FULL LOCAL GRADIENT

              1          2          3          4          5          6
          -0.335835  -0.335049   0.114537  -0.125249   0.243638  -0.044762

              7          8          9         10         11         12
           0.054944  -0.182723   0.066469   0.031627  -0.077581   0.016986

             13         14         15         16         17         18
           0.068716  -0.017671   0.002794   0.101913   0.047036  -0.003033

             19         20         21         22         23         24
           0.047742   0.032802  -0.000095   0.049007   0.044331  -0.016761

             25         26         27         28         29         30
           0.065439   0.065506   0.003333   0.057319   0.057616  -0.013506

             31         32         33         34         35         36
           0.068876   0.045336   0.013644   0.031647   0.012927  -0.056580


 TANGENTIAL LOCAL GRADIENTS IN A.U.

              1          2          3          4          5          6
          -0.335049   0.114537  -0.125249   0.243638  -0.044762   0.054944

              7          8          9         10         11         12
          -0.182723   0.066469   0.031627  -0.077581   0.016986   0.068716

             13         14         15         16         17         18
          -0.017671   0.002794   0.101913   0.047036  -0.003033   0.047742

             19         20         21         22         23         24
           0.032802  -0.000095   0.049007   0.044331  -0.016761   0.065439

             25         26         27         28         29         30
           0.065506   0.003333   0.057319   0.057616  -0.013506   0.068876

             31         32         33         34         35
           0.045336   0.013644   0.031647   0.012927  -0.056580
 
 RMSQ FORCE :   0.0930345  MAXIMUM :   0.0003000  CONVERGED : NO
 MAX FORCE  :   0.3350489  MAXIMUM :   0.0004500  CONVERGED : NO
 RMSQ FORCE6:   4.9069655  MAXIMUM6:   0.0003000  CONVERGED : NO
 MAX FORCE6 :   4.6649511  MAXIMUM6:   0.0004500  CONVERGED : NO
 


 HESSIAN EIGENVALUES


                1           2           3           4           5           6
             1.00000     1.00000     1.00000     1.00000     1.00000     1.00000
 


                7           8           9          10          11          12
             1.00000     1.00000     1.00000     1.00000     1.00000     1.00000
 


               13          14          15          16          17          18
             1.00000     1.00000     1.00000     1.00000     1.00000     1.00000
 


               19          20          21          22          23          24
             1.00000     1.00000     1.00000     1.00000     1.00000     1.00000
 


               25          26          27          28          29          30
             1.00000     1.00000     1.00000     1.00000     1.00000     1.00000
 


               31          32          33          34          35
             1.00000     1.00000     1.00000     1.00000     1.00000
 


 NEWTON STEP 0.550 EXCEEDED TRUST RADIUS 0.200
 LAMBDA ITERATION CONVERGED IN 2 CYCLES
 LAMBDA FOR LMQA STEP: 1.75

  |TANGENTIAL STEP| =   0.200000  |PARALLEL STEP| =   0.002215


 STEP IN NORMAL COORDINATES

              1          2          3          4          5          6
          -0.006798  -0.136838   0.019565   0.014202   0.104448  -0.017196

              7          8          9         10         11         12
           0.042282  -0.037929   0.021016   0.007370  -0.016348   0.005026

             13         14         15         16         17         18
           0.018245  -0.003615   0.001490   0.032138   0.013546  -0.000668

             19         20         21         22         23         24
           0.015523   0.008711  -0.000028   0.017020   0.012615  -0.005327

             25         26         27         28         29         30
           0.020894   0.020211   0.001277   0.020822   0.018847  -0.004592

             31         32         33         34         35         36
           0.025738   0.013937   0.005147   0.011523   0.005152  -0.019279

 DISPLACEMENT STEP IN ANGSTROM

  NO.  ATOM        X             Y             Z

    1  C       -0.003324     -0.061201      0.009008
    2  O        0.012143      0.064744     -0.010038
    3  C        0.020272     -0.021224      0.008352
    4  C       -0.004921     -0.001890     -0.001024
    5  C       -0.002540      0.003395     -0.002170
    6  C       -0.002380      0.004086      0.000999
    7  H       -0.000610     -0.000163      0.000733
    8  H       -0.000198      0.001062      0.000764
    9  H       -0.002106      0.004547     -0.001609
   10  H        0.000083      0.003853     -0.000172
   11  H       -0.001012      0.005102     -0.000404
   12  H       -0.019358     -0.006807     -0.001583
   13  H       -0.032703     -0.000537     -0.002521
   14  H       -0.017011      0.000228     -0.007561


 ACTIVE CARTESIAN DISPLACEMENT STEP

              1          2          3          4          5          6
          -0.006798  -0.136838   0.019565   0.014202   0.104448  -0.017196

              7          8          9         10         11         12
           0.042282  -0.037929   0.021016   0.007370  -0.016348   0.005026

             13         14         15         16         17         18
           0.018245  -0.003615   0.001490   0.032138   0.013546  -0.000668

             19         20         21         22         23         24
           0.015523   0.008711  -0.000028   0.017020   0.012615  -0.005327

             25         26         27         28         29         30
           0.020894   0.020211   0.001277   0.020822   0.018847  -0.004592

             31         32         33         34         35         36
           0.025738   0.013937   0.005147   0.011523   0.005152  -0.019279
 
 PREDICTED ENERGY CHANGE: -0.089333592
 
 INTERPOLATION DISTANCE: 9.0307657031


 COORDINATES OF OPTIMIZATION STEP 1 IN ANGSTROM

  NO.  ATOM        X              Y              Z        Z-ATOM   MASS   TYPE

    1  C        -1.976972      -0.336868       0.124020       6    12.011  QM
    2  O        -1.924347       0.837907      -0.037081       8    15.999  QM
    3  C        -0.881932      -1.019838       0.123184       6    12.011  QM
    4  C         0.420427       0.142197      -0.096770       6    12.011  QM
    5  C         1.884290      -0.157572      -0.330731       6    12.011  QM
    6  C         2.901041       0.507537       0.262497       6    12.011  QM
    7  H         3.939768       0.333001      -0.038078       1     1.008  QM
    8  H         2.736852       1.243825       1.056142       1     1.008  QM
    9  H         2.119565      -0.866861      -1.137729       1     1.008  QM
   10  H         0.330237       0.861563       0.745957       1     1.008  QM
   11  H         0.093932       0.743083      -0.975695       1     1.008  QM
   12  H        -0.892020      -1.715599       0.943890       1     1.008  QM
   13  H        -1.240020      -1.575452      -0.667045       1     1.008  QM
   14  H        -2.821272      -0.743678       0.164222       1     1.008  QM


 
 NEW SCF-ENERGY CALCULATED IN 14 CYCLES
 

 TOTAL ENERGY    =       -270.077733016

 ENERGY CHANGE =         -0.055593256
 ENERGY RATIO  =          0.622310765
 TRUST RADIUS  =          0.200000000
 
 BFGS DELTA*GAMMA: 0.953E-01
 
 BFGS DELTA*DE2*DELTA: 0.400E-01
 
 *** ENTERING OPTIMIZATION CYCLE: 2 ***
 

 PROJECTED CARTESIAN GRADIENTS IN A.U.

  NO.  ATOM        X             Y             Z

    1  C        0.011242     -0.089600     -0.008310
    2  O        0.055449     -0.081994      0.010287
    3  C       -0.195368      0.069184     -0.011835
    4  C        0.033164      0.036671     -0.001421
    5  C        0.020028      0.013385      0.001316
    6  C        0.018655      0.005060     -0.003502
    7  H        0.004260     -0.002722     -0.000527
    8  H        0.008559      0.001718     -0.004529
    9  H        0.000685     -0.000534      0.002422
   10  H        0.008381      0.015133      0.000028
   11  H        0.007342      0.010475     -0.004785
   12  H       -0.015103      0.025398     -0.010516
   13  H       -0.013262      0.058845      0.067545
   14  H        0.165808      0.098578     -0.008634


 ACTIVE CARTESIAN GRADIENTS

              1          2          3          4          5          6
           0.012178  -0.106600  -0.010828   0.057421  -0.170221   0.022891

              7          8          9         10         11         12
          -0.172423  -0.020948  -0.026601  -0.000959  -0.031061  -0.004503

             13         14         15         16         17         18
          -0.005501  -0.014442  -0.008300  -0.050045  -0.001912   0.000109

             19         20         21         22         23         24
          -0.023842   0.010374   0.000520  -0.039052   0.006218   0.004537

             25         26         27         28         29         30
          -0.019198   0.007184  -0.002145  -0.058213   0.002490   0.007941

             31         32         33         34         35         36
          -0.090793   0.046547  -0.011548  -0.048795  -0.030004  -0.112469


 FULL LOCAL GRADIENT

              1          2          3          4          5          6
          -0.219847   0.094683  -0.010973   0.034420   0.056416  -0.019749

              7          8          9         10         11         12
           0.105805  -0.078932   0.039753   0.019219  -0.026096   0.010408

             13         14         15         16         17         18
           0.042103  -0.001786   0.005475   0.079541   0.025736  -0.003147

             19         20         21         22         23         24
           0.036493   0.013344  -0.000567   0.044691   0.021896  -0.010938

             25         26         27         28         29         30
           0.045163   0.033105   0.001235   0.057807   0.029295  -0.013622

             31         32         33         34         35         36
           0.077972   0.004382   0.006427   0.047918   0.018198   0.013413


 TANGENTIAL LOCAL GRADIENTS IN A.U.

              1          2          3          4          5          6
           0.094683  -0.010973   0.034420   0.056416  -0.019749   0.105805

              7          8          9         10         11         12
          -0.078932   0.039753   0.019219  -0.026096   0.010408   0.042103

             13         14         15         16         17         18
          -0.001786   0.005475   0.079541   0.025736  -0.003147   0.036493

             19         20         21         22         23         24
           0.013344  -0.000567   0.044691   0.021896  -0.010938   0.045163

             25         26         27         28         29         30
           0.033105   0.001235   0.057807   0.029295  -0.013622   0.077972

             31         32         33         34         35
           0.004382   0.006427   0.047918   0.018198   0.013413

 COSANG =         0.272626525
 
 RMSQ FORCE :   0.0425569  MAXIMUM :   0.0003000  CONVERGED : NO
 MAX FORCE  :   0.1058046  MAXIMUM :   0.0004500  CONVERGED : NO
 RMSQ FORCE6:   4.4341294  MAXIMUM6:   0.0003000  CONVERGED : NO
 MAX FORCE6 :   4.3787018  MAXIMUM6:   0.0004500  CONVERGED : NO
 RMSQ DR    :   0.0333354  MAXIMUM :   0.0012000  CONVERGED : NO
 MAX DR     :   0.1368376  MAXIMUM :   0.0018000  CONVERGED : NO
 


 HESSIAN EIGENVALUES


                1           2           3           4           5           6
             0.72693     1.00000     1.00000     1.00000     1.00000     1.00000
 


                7           8           9          10          11          12
             1.00000     1.00000     1.00000     1.00000     1.00000     1.00000
 


               13          14          15          16          17          18
             1.00000     1.00000     1.00000     1.00000     1.00000     1.00000
 


               19          20          21          22          23          24
             1.00000     1.00000     1.00000     1.00000     1.00000     1.00000
 


               25          26          27          28          29          30
             1.00000     1.00000     1.00000     1.00000     1.00000     1.00000
 


               31          32          33          34          35
             1.00000     1.00000     1.00000     1.00000     3.25468
 


 NEWTON STEP 0.325 EXCEEDED TRUST RADIUS 0.200
 LAMBDA ITERATION CONVERGED IN 4 CYCLES
 LAMBDA FOR LMQA STEP: 0.458

  |TANGENTIAL STEP| =   0.200000  |PARALLEL STEP| =   0.002215


 STEP IN NORMAL COORDINATES

              1          2          3          4          5          6
           0.003015   0.037048   0.006050   0.023506   0.072086  -0.018920

              7          8          9         10         11         12
           0.100060  -0.045981   0.031765   0.012959  -0.015114   0.007993

             13         14         15         16         17         18
           0.030670  -0.000543   0.004582   0.062717   0.020493  -0.002260

             19         20         21         22         23         24
           0.029492   0.010804  -0.000397   0.036157   0.018137  -0.009034

             25         26         27         28         29         30
           0.037495   0.029686   0.001175   0.046718   0.027281  -0.011256

             31         32         33         34         35         36
           0.061813   0.008728   0.005752   0.037257   0.013887   0.002478

 DISPLACEMENT STEP IN ANGSTROM

  NO.  ATOM        X             Y             Z

    1  C        0.001473      0.016583      0.002493
    2  O        0.009019      0.017238     -0.004808
    3  C        0.050626     -0.034335      0.011072
    4  C       -0.011050     -0.005848     -0.000998
    5  C       -0.006220      0.003413     -0.002493
    6  C       -0.005840      0.004728      0.001302
    7  H       -0.001856     -0.000120      0.001307
    8  H       -0.001389      0.001836      0.001829
    9  H       -0.003379      0.006657     -0.002525
   10  H       -0.001140      0.003853     -0.000888
   11  H       -0.002671      0.005873      0.000152
   12  H       -0.026799     -0.015569      0.001382
   13  H       -0.047133     -0.006839     -0.010680
   14  H       -0.051638     -0.011002     -0.010688


 ACTIVE CARTESIAN DISPLACEMENT STEP

              1          2          3          4          5          6
           0.003015   0.037048   0.006050   0.023506   0.072086  -0.018920

              7          8          9         10         11         12
           0.100060  -0.045981   0.031765   0.012959  -0.015114   0.007993

             13         14         15         16         17         18
           0.030670  -0.000543   0.004582   0.062717   0.020493  -0.002260

             19         20         21         22         23         24
           0.029492   0.010804  -0.000397   0.036157   0.018137  -0.009034

             25         26         27         28         29         30
           0.037495   0.029686   0.001175   0.046718   0.027281  -0.011256

             31         32         33         34         35         36
           0.061813   0.008728   0.005752   0.037257   0.013887   0.002478
 
 PREDICTED ENERGY CHANGE: -0.033122757
 
 INTERPOLATION DISTANCE: 9.0307657031


 COORDINATES OF OPTIMIZATION STEP 2 IN ANGSTROM

  NO.  ATOM        X              Y              Z        Z-ATOM   MASS   TYPE

    1  C        -1.975499      -0.320285       0.126513       6    12.011  QM
    2  O        -1.915327       0.855145      -0.041889       8    15.999  QM
    3  C        -0.831306      -1.054173       0.134256       6    12.011  QM
    4  C         0.409377       0.136349      -0.097769       6    12.011  QM
    5  C         1.878071      -0.154160      -0.333224       6    12.011  QM
    6  C         2.895201       0.512265       0.263798       6    12.011  QM
    7  H         3.937913       0.332881      -0.036771       1     1.008  QM
    8  H         2.735463       1.245661       1.057971       1     1.008  QM
    9  H         2.116186      -0.860205      -1.140254       1     1.008  QM
   10  H         0.329096       0.865415       0.745068       1     1.008  QM
   11  H         0.091260       0.748957      -0.975543       1     1.008  QM
   12  H        -0.918819      -1.731168       0.945272       1     1.008  QM
   13  H        -1.287153      -1.582291      -0.677725       1     1.008  QM
   14  H        -2.872909      -0.754680       0.153534       1     1.008  QM


 
 NEW SCF-ENERGY CALCULATED IN 12 CYCLES
 

 TOTAL ENERGY    =       -270.112996528

 ENERGY CHANGE =         -0.035263512
 ENERGY RATIO  =          1.064630948
 TRUST RADIUS  =          0.300000000
 
 BFGS DELTA*GAMMA: 0.251E-01
 
 BFGS DELTA*DE2*DELTA: 0.305E-01
 
 *** ENTERING OPTIMIZATION CYCLE: 3 ***
 

 PROJECTED CARTESIAN GRADIENTS IN A.U.

  NO.  ATOM        X             Y             Z

    1  C        0.002915     -0.029060     -0.016936
    2  O        0.042884     -0.070477      0.010958
    3  C       -0.105707      0.015660      0.011046
    4  C        0.014550      0.034122     -0.005100
    5  C        0.010065      0.009696     -0.004183
    6  C        0.009010      0.004328      0.001422
    7  H        0.004584     -0.003695     -0.001004
    8  H        0.006417     -0.001835     -0.003750
    9  H       -0.001455      0.001519      0.000713
   10  H        0.006663      0.015639      0.002379
   11  H        0.006342      0.014241     -0.005207
   12  H       -0.020657      0.030371     -0.024258
   13  H       -0.025843      0.041961      0.041878
   14  H        0.091857      0.062638     -0.006941


 ACTIVE CARTESIAN GRADIENTS

              1          2          3          4          5          6
           0.003157  -0.034560  -0.020697   0.047360  -0.114195   0.010540

              7          8          9         10         11         12
          -0.089132  -0.047298   0.003788  -0.001216  -0.022194  -0.000845

             13         14         15         16         17         18
           0.001813  -0.014897  -0.006143  -0.025920   0.002579   0.003384

             19         20         21         22         23         24
          -0.009318   0.008316   0.000591  -0.020692   0.003416   0.001053

             25         26         27         28         29         30
          -0.006804   0.004183   0.002459  -0.029203   0.004504   0.009420

             31         32         33         34         35         36
          -0.042248   0.024202   0.002069  -0.036797  -0.028544  -0.075324


 FULL LOCAL GRADIENT

              1          2          3          4          5          6
          -0.159710   0.030285   0.011835   0.011071   0.031807  -0.007964

              7          8          9         10         11         12
           0.042577  -0.019619   0.005001   0.014198  -0.019044   0.004968

             13         14         15         16         17         18
           0.024290   0.002976   0.003966   0.046502   0.014865  -0.005620

             19         20         21         22         23         24
           0.018253   0.009373  -0.000618   0.024246   0.017517  -0.005725

             25         26         27         28         29         30
           0.025850   0.026075  -0.003176   0.028051   0.019382  -0.013586

             31         32         33         34         35         36
           0.031371   0.013850  -0.005967   0.035500   0.019532   0.002520


 TANGENTIAL LOCAL GRADIENTS IN A.U.

              1          2          3          4          5          6
           0.030285   0.011835   0.011071   0.031807  -0.007964   0.042577

              7          8          9         10         11         12
          -0.019619   0.005001   0.014198  -0.019044   0.004968   0.024290

             13         14         15         16         17         18
           0.002976   0.003966   0.046502   0.014865  -0.005620   0.018253

             19         20         21         22         23         24
           0.009373  -0.000618   0.024246   0.017517  -0.005725   0.025850

             25         26         27         28         29         30
           0.026075  -0.003176   0.028051   0.019382  -0.013586   0.031371

             31         32         33         34         35
           0.013850  -0.005967   0.035500   0.019532   0.002520

 COSANG =         0.926012182
 
 RMSQ FORCE :   0.0207089  MAXIMUM :   0.0003000  CONVERGED : NO
 MAX FORCE  :   0.0465023  MAXIMUM :   0.0004500  CONVERGED : NO
 RMSQ FORCE6:   3.8570903  MAXIMUM6:   0.0003000  CONVERGED : NO
 MAX FORCE6 :   3.8392237  MAXIMUM6:   0.0004500  CONVERGED : NO
 RMSQ DR    :   0.0333354  MAXIMUM :   0.0012000  CONVERGED : NO
 MAX DR     :   0.1000597  MAXIMUM :   0.0018000  CONVERGED : NO
 


 HESSIAN EIGENVALUES


                1           2           3           4           5           6
             0.52127     0.99995     1.00000     1.00000     1.00000     1.00000
 


                7           8           9          10          11          12
             1.00000     1.00000     1.00000     1.00000     1.00000     1.00000
 


               13          14          15          16          17          18
             1.00000     1.00000     1.00000     1.00000     1.00000     1.00000
 


               19          20          21          22          23          24
             1.00000     1.00000     1.00000     1.00000     1.00000     1.00000
 


               25          26          27          28          29          30
             1.00000     1.00000     1.00000     1.00000     1.00000     1.00000
 


               31          32          33          34          35
             1.00000     1.00000     1.00000     1.14107     3.22478
 


 LAMBDA FOR LMQA STEP: 0.00

  |TANGENTIAL STEP| =   0.232067  |PARALLEL STEP| =   0.002982


 STEP IN NORMAL COORDINATES

              1          2          3          4          5          6
           0.018439   0.025874   0.029751   0.026558   0.080059  -0.017450

              7          8          9         10         11         12
           0.099605  -0.008994   0.006395   0.022143  -0.022478   0.008112

             13         14         15         16         17         18
           0.038311   0.008761   0.008061   0.083104   0.024961  -0.010117

             19         20         21         22         23         24
           0.033079   0.014976  -0.001002   0.045403   0.030586  -0.010168

             25         26         27         28         29         30
           0.047195   0.048631  -0.005960   0.053308   0.038016  -0.025866

             31         32         33         34         35         36
           0.059043   0.029874  -0.010669   0.066095   0.036593  -0.001062

 DISPLACEMENT STEP IN ANGSTROM

  NO.  ATOM        X             Y             Z

    1  C        0.009010      0.011800      0.012848
    2  O        0.009497      0.022415     -0.009011
    3  C        0.048832     -0.020933     -0.002417
    4  C       -0.008876     -0.017588      0.002688
    5  C       -0.005849      0.005514      0.001222
    6  C       -0.005284      0.007228     -0.002115
    7  H       -0.004695      0.001882      0.002688
    8  H       -0.002751      0.006230      0.003526
    9  H       -0.003342      0.008836     -0.003060
   10  H       -0.002773      0.000863     -0.003908
   11  H       -0.005622      0.002100      0.002195
   12  H       -0.032141     -0.038200      0.019835
   13  H       -0.057913     -0.011535     -0.011466
   14  H       -0.059201     -0.011228     -0.016113


 ACTIVE CARTESIAN DISPLACEMENT STEP

              1          2          3          4          5          6
           0.018439   0.025874   0.029751   0.026558   0.080059  -0.017450

              7          8          9         10         11         12
           0.099605  -0.008994   0.006395   0.022143  -0.022478   0.008112

             13         14         15         16         17         18
           0.038311   0.008761   0.008061   0.083104   0.024961  -0.010117

             19         20         21         22         23         24
           0.033079   0.014976  -0.001002   0.045403   0.030586  -0.010168

             25         26         27         28         29         30
           0.047195   0.048631  -0.005960   0.053308   0.038016  -0.025866

             31         32         33         34         35         36
           0.059043   0.029874  -0.010669   0.066095   0.036593  -0.001062
 
 PREDICTED ENERGY CHANGE: -0.013803502
 
 INTERPOLATION DISTANCE: 9.0307657031
 
 *** SCFTOL TIGHTEN TO 0.100E-06 ***
 
 *** CDFTOL TIGHTEN TO 0.750E-04 ***


 COORDINATES OF OPTIMIZATION STEP 3 IN ANGSTROM

  NO.  ATOM        X              Y              Z        Z-ATOM   MASS   TYPE

    1  C        -1.966490      -0.308485       0.139361       6    12.011  QM
    2  O        -1.905830       0.877560      -0.050900       8    15.999  QM
    3  C        -0.782474      -1.075105       0.131839       6    12.011  QM
    4  C         0.400502       0.118761      -0.095081       6    12.011  QM
    5  C         1.872222      -0.148646      -0.332003       6    12.011  QM
    6  C         2.889917       0.519493       0.261683       6    12.011  QM
    7  H         3.933218       0.334763      -0.034083       1     1.008  QM
    8  H         2.732712       1.251891       1.061496       1     1.008  QM
    9  H         2.112844      -0.851369      -1.143314       1     1.008  QM
   10  H         0.326323       0.866278       0.741160       1     1.008  QM
   11  H         0.085638       0.751057      -0.973347       1     1.008  QM
   12  H        -0.950960      -1.769368       0.965108       1     1.008  QM
   13  H        -1.345066      -1.593826      -0.689191       1     1.008  QM
   14  H        -2.932110      -0.765908       0.137421       1     1.008  QM


 
 NEW SCF-ENERGY CALCULATED IN 12 CYCLES
 

 TOTAL ENERGY    =       -270.129721836

 ENERGY CHANGE =         -0.016725307
 ENERGY RATIO  =          1.211671341
 TRUST RADIUS  =          0.300000000
 
 BFGS DELTA*GAMMA: 0.213E-01
 
 BFGS DELTA*DE2*DELTA: 0.278E-01
 
 *** ENTERING OPTIMIZATION CYCLE: 4 ***
 

 PROJECTED CARTESIAN GRADIENTS IN A.U.

  NO.  ATOM        X             Y             Z

    1  C        0.016505     -0.015600     -0.010972
    2  O        0.031231     -0.044656      0.005532
    3  C       -0.043630      0.008342      0.008339
    4  C       -0.001569      0.021062     -0.002493
    5  C        0.000195      0.008713     -0.002124
    6  C        0.000928      0.000496      0.000774
    7  H        0.002402     -0.004362     -0.000056
    8  H        0.003379     -0.001698     -0.001591
    9  H       -0.003424      0.000828     -0.000401
   10  H        0.005140      0.017601      0.003813
   11  H        0.003496      0.017951     -0.008308
   12  H       -0.028570      0.012112     -0.006470
   13  H       -0.040872      0.024321      0.020551
   14  H        0.029197      0.031722     -0.007224


 ACTIVE CARTESIAN GRADIENTS

              1          2          3          4          5          6
           0.017874  -0.019045  -0.013173   0.038033  -0.069827   0.003421

              7          8          9         10         11         12
          -0.025027  -0.034254   0.004426   0.000399  -0.017711   0.000538

             13         14         15         16         17         18
           0.009201  -0.006334  -0.002940  -0.001033   0.005422   0.001338

             19         20         21         22         23         24
           0.002632   0.007005   0.000350  -0.003640   0.003758  -0.000385

             25         26         27         28         29         30
           0.005619   0.005459   0.000893  -0.001496   0.011021   0.006167

             31         32         33         34         35         36
          -0.003848   0.021617  -0.001483  -0.012599  -0.008607  -0.045918


 FULL LOCAL GRADIENT

              1          2          3          4          5          6
          -0.105346   0.009202   0.000991   0.016917   0.008998  -0.001443

              7          8          9         10         11         12
          -0.005416  -0.005402   0.000798   0.007158  -0.007152   0.001887

             13         14         15         16         17         18
           0.006472  -0.001225   0.001476   0.012946   0.005456  -0.002648

             19         20         21         22         23         24
           0.002714   0.004283  -0.000355   0.005371   0.009523  -0.002544

             25         26         27         28         29         30
           0.006357   0.014164  -0.001302   0.000079   0.004661  -0.008697

             31         32         33         34         35         36
          -0.004187   0.003612  -0.001035   0.010941   0.002084  -0.002559


 TANGENTIAL LOCAL GRADIENTS IN A.U.

              1          2          3          4          5          6
           0.009202   0.000991   0.016917   0.008998  -0.001443  -0.005416

              7          8          9         10         11         12
          -0.005402   0.000798   0.007158  -0.007152   0.001887   0.006472

             13         14         15         16         17         18
          -0.001225   0.001476   0.012946   0.005456  -0.002648   0.002714

             19         20         21         22         23         24
           0.004283  -0.000355   0.005371   0.009523  -0.002544   0.006357

             25         26         27         28         29         30
           0.014164  -0.001302   0.000079   0.004661  -0.008697  -0.004187

             31         32         33         34         35
           0.003612  -0.001035   0.010941   0.002084  -0.002559

 COSANG =         0.680939734
 
 RMSQ FORCE :   0.0065990  MAXIMUM :   0.0003000  CONVERGED : NO
 MAX FORCE  :   0.0169167  MAXIMUM :   0.0004500  CONVERGED : NO
 RMSQ FORCE6:   3.1583879  MAXIMUM6:   0.0003000  CONVERGED : NO
 MAX FORCE6 :   3.1550665  MAXIMUM6:   0.0004500  CONVERGED : NO
 RMSQ DR    :   0.0386811  MAXIMUM :   0.0012000  CONVERGED : NO
 MAX DR     :   0.0996051  MAXIMUM :   0.0018000  CONVERGED : NO
 


 HESSIAN EIGENVALUES


                1           2           3           4           5           6
             0.36817     0.99979     0.99999     1.00000     1.00000     1.00000
 


                7           8           9          10          11          12
             1.00000     1.00000     1.00000     1.00000     1.00000     1.00000
 


               13          14          15          16          17          18
             1.00000     1.00000     1.00000     1.00000     1.00000     1.00000
 


               19          20          21          22          23          24
             1.00000     1.00000     1.00000     1.00000     1.00000     1.00000
 


               25          26          27          28          29          30
             1.00000     1.00000     1.00000     1.00000     1.00000     1.00000
 


               31          32          33          34          35
             1.00000     1.00000     1.04944     1.14422     3.21877
 


 LAMBDA FOR LMQA STEP: 0.00

  |TANGENTIAL STEP| =   0.086209  |PARALLEL STEP| =   0.000411


 STEP IN NORMAL COORDINATES

              1          2          3          4          5          6
          -0.008768   0.019037   0.016789   0.007608   0.040026  -0.005981

              7          8          9         10         11         12
           0.019141  -0.001774   0.001788   0.012065  -0.009513   0.003617

             13         14         15         16         17         18
           0.013341   0.000975   0.003589   0.030828   0.010583  -0.005053

             19         20         21         22         23         24
           0.009250   0.007162  -0.000574   0.015342   0.016770  -0.004884

             25         26         27         28         29         30
           0.016182   0.026255  -0.002668   0.010424   0.012865  -0.015828

             31         32         33         34         35         36
           0.006347   0.010347  -0.002707   0.026329   0.009328  -0.004251

 DISPLACEMENT STEP IN ANGSTROM

  NO.  ATOM        X             Y             Z

    1  C       -0.004285      0.008374      0.007338
    2  O        0.003471      0.010044     -0.003960
    3  C        0.013066     -0.012339     -0.002107
    4  C        0.001873     -0.009939      0.001089
    5  C        0.000837      0.001948      0.000234
    6  C        0.000091      0.006401     -0.001206
    7  H       -0.002482      0.002677      0.001203
    8  H       -0.001202      0.004237      0.001563
    9  H       -0.000237      0.005689     -0.001299
   10  H       -0.002363     -0.004631     -0.003942
   11  H       -0.003105     -0.004874      0.004641
   12  H       -0.009539     -0.018255      0.005684
   13  H       -0.019016     -0.004797     -0.002535
   14  H       -0.015870     -0.000888     -0.007998


 ACTIVE CARTESIAN DISPLACEMENT STEP

              1          2          3          4          5          6
          -0.008768   0.019037   0.016789   0.007608   0.040026  -0.005981

              7          8          9         10         11         12
           0.019141  -0.001774   0.001788   0.012065  -0.009513   0.003617

             13         14         15         16         17         18
           0.013341   0.000975   0.003589   0.030828   0.010583  -0.005053

             19         20         21         22         23         24
           0.009250   0.007162  -0.000574   0.015342   0.016770  -0.004884

             25         26         27         28         29         30
           0.016182   0.026255  -0.002668   0.010424   0.012865  -0.015828

             31         32         33         34         35         36
           0.006347   0.010347  -0.002707   0.026329   0.009328  -0.004251
 
 PREDICTED ENERGY CHANGE: -0.001506960
 
 INTERPOLATION DISTANCE: 9.0307657031


 COORDINATES OF OPTIMIZATION STEP 4 IN ANGSTROM

  NO.  ATOM        X              Y              Z        Z-ATOM   MASS   TYPE

    1  C        -1.970774      -0.300111       0.146699       6    12.011  QM
    2  O        -1.902359       0.887604      -0.054860       8    15.999  QM
    3  C        -0.769408      -1.087444       0.129732       6    12.011  QM
    4  C         0.402374       0.108822      -0.093992       6    12.011  QM
    5  C         1.873059      -0.146697      -0.331768       6    12.011  QM
    6  C         2.890008       0.525894       0.260477       6    12.011  QM
    7  H         3.930736       0.337440      -0.032880       1     1.008  QM
    8  H         2.731509       1.256128       1.063059       1     1.008  QM
    9  H         2.112607      -0.845680      -1.144612       1     1.008  QM
   10  H         0.323960       0.861647       0.737218       1     1.008  QM
   11  H         0.082533       0.746183      -0.968706       1     1.008  QM
   12  H        -0.960498      -1.787623       0.970791       1     1.008  QM
   13  H        -1.364082      -1.598623      -0.691727       1     1.008  QM
   14  H        -2.947980      -0.766796       0.129423       1     1.008  QM


 
 NEW SCF-ENERGY CALCULATED IN 13 CYCLES
 

 TOTAL ENERGY    =       -270.131794594

 ENERGY CHANGE =         -0.002072759
 ENERGY RATIO  =          1.375456552
 TRUST RADIUS  =          0.300000000
 
 BFGS DELTA*GAMMA: 0.193E-02
 
 BFGS DELTA*DE2*DELTA: 0.308E-02
 
 *** ENTERING OPTIMIZATION CYCLE: 5 ***
 

 PROJECTED CARTESIAN GRADIENTS IN A.U.

  NO.  ATOM        X             Y             Z

    1  C        0.007805     -0.010320     -0.006842
    2  O        0.028658     -0.036725      0.003141
    3  C       -0.021894      0.002292      0.005200
    4  C       -0.002936      0.017785     -0.001476
    5  C       -0.003003      0.007525     -0.002127
    6  C        0.001453      0.000741      0.000890
    7  H        0.000368     -0.004495      0.000770
    8  H        0.002606     -0.001498     -0.000953
    9  H       -0.004432      0.001442      0.000230
   10  H        0.004544      0.017817      0.003066
   11  H        0.002636      0.018624     -0.008069
   12  H       -0.030917      0.006538     -0.000851
   13  H       -0.044278      0.020076      0.016307
   14  H        0.019417      0.025595     -0.007980


 ACTIVE CARTESIAN GRADIENTS

              1          2          3          4          5          6
           0.008452  -0.012501  -0.008252   0.033820  -0.054866   0.000982

              7          8          9         10         11         12
          -0.005669  -0.034102   0.002167   0.002238  -0.016704   0.000880

             13         14         15         16         17         18
           0.008804  -0.005421  -0.003262   0.005860   0.006281   0.000246

             19         20         21         22         23         24
           0.003551   0.006524   0.000349  -0.000130   0.003688  -0.000856

             25         26         27         28         29         30
           0.007111   0.006850   0.000492   0.003595   0.012716   0.003930

             31         32         33         34         35         36
           0.002166   0.023252  -0.002531  -0.007860  -0.002993  -0.041754


 FULL LOCAL GRADIENT

              1          2          3          4          5          6
          -0.089474   0.007279   0.001419   0.005956   0.005039   0.000666

              7          8          9         10         11         12
          -0.017909   0.004000   0.001882   0.003522  -0.002701   0.000995

             13         14         15         16         17         18
           0.003444  -0.000577   0.002064   0.003317   0.002351  -0.001248

             19         20         21         22         23         24
           0.000659   0.002507  -0.000348   0.001369   0.006880  -0.001465

             25         26         27         28         29         30
           0.002445   0.008915  -0.000800  -0.004859   0.000058  -0.005865

             31         32         33         34         35         36
          -0.008850  -0.002426   0.000449   0.006212  -0.002550   0.000971


 TANGENTIAL LOCAL GRADIENTS IN A.U.

              1          2          3          4          5          6
           0.007279   0.001419   0.005956   0.005039   0.000666  -0.017909

              7          8          9         10         11         12
           0.004000   0.001882   0.003522  -0.002701   0.000995   0.003444

             13         14         15         16         17         18
          -0.000577   0.002064   0.003317   0.002351  -0.001248   0.000659

             19         20         21         22         23         24
           0.002507  -0.000348   0.001369   0.006880  -0.001465   0.002445

             25         26         27         28         29         30
           0.008915  -0.000800  -0.004859   0.000058  -0.005865  -0.008850

             31         32         33         34         35
          -0.002426   0.000449   0.006212  -0.002550   0.000971

 COSANG =         0.698881967
 
 RMSQ FORCE :   0.0049123  MAXIMUM :   0.0003000  CONVERGED : NO
 MAX FORCE  :   0.0179090  MAXIMUM :   0.0004500  CONVERGED : NO
 RMSQ FORCE6:   2.2342935  MAXIMUM6:   0.0003000  CONVERGED : NO
 MAX FORCE6 :   2.2329511  MAXIMUM6:   0.0004500  CONVERGED : NO
 RMSQ DR    :   0.0143683  MAXIMUM :   0.0012000  CONVERGED : NO
 MAX DR     :   0.0400261  MAXIMUM :   0.0018000  CONVERGED : NO
 


 HESSIAN EIGENVALUES


                1           2           3           4           5           6
             0.22234     0.94370     0.99999     0.99999     1.00000     1.00000
 


                7           8           9          10          11          12
             1.00000     1.00000     1.00000     1.00000     1.00000     1.00000
 


               13          14          15          16          17          18
             1.00000     1.00000     1.00000     1.00000     1.00000     1.00000
 


               19          20          21          22          23          24
             1.00000     1.00000     1.00000     1.00000     1.00000     1.00000
 


               25          26          27          28          29          30
             1.00000     1.00000     1.00000     1.00000     1.00000     1.00000
 


               31          32          33          34          35
             1.00000     1.00063     1.09249     1.19231     3.21678
 


 LAMBDA FOR LMQA STEP: 0.00

  |TANGENTIAL STEP| =   0.078693  |PARALLEL STEP| =   0.000343


 STEP IN NORMAL COORDINATES

              1          2          3          4          5          6
          -0.004566   0.021683   0.015250   0.005145   0.039612  -0.003222

              7          8          9         10         11         12
          -0.009441   0.006221   0.004492   0.011417  -0.008035   0.003545

             13         14         15         16         17         18
           0.012697   0.000300   0.005322   0.023129   0.009382  -0.004552

             19         20         21         22         23         24
           0.007011   0.007476  -0.000822   0.011614   0.019370  -0.004971

             25         26         27         28         29         30
           0.013576   0.028063  -0.002628   0.000489   0.008228  -0.017363

             31         32         33         34         35         36
          -0.006920   0.002882  -0.000555   0.024993   0.001802  -0.001142

 DISPLACEMENT STEP IN ANGSTROM

  NO.  ATOM        X             Y             Z

    1  C       -0.002231      0.009605      0.006628
    2  O        0.001856      0.009578     -0.003029
    3  C        0.000179     -0.011548     -0.001089
    4  C        0.005037     -0.012006      0.000695
    5  C        0.004655      0.002032      0.000385
    6  C        0.000292      0.008193     -0.001636
    7  H       -0.001569      0.004387      0.000685
    8  H       -0.001190      0.005366      0.001461
    9  H        0.001466      0.006515     -0.001952
   10  H       -0.003292     -0.009267     -0.005033
   11  H       -0.003548     -0.010293      0.007197
   12  H       -0.004083     -0.018223      0.001656
   13  H       -0.011661     -0.004793     -0.001349
   14  H       -0.010898      0.001003     -0.007798


 ACTIVE CARTESIAN DISPLACEMENT STEP

              1          2          3          4          5          6
          -0.004566   0.021683   0.015250   0.005145   0.039612  -0.003222

              7          8          9         10         11         12
          -0.009441   0.006221   0.004492   0.011417  -0.008035   0.003545

             13         14         15         16         17         18
           0.012697   0.000300   0.005322   0.023129   0.009382  -0.004552

             19         20         21         22         23         24
           0.007011   0.007476  -0.000822   0.011614   0.019370  -0.004971

             25         26         27         28         29         30
           0.013576   0.028063  -0.002628   0.000489   0.008228  -0.017363

             31         32         33         34         35         36
          -0.006920   0.002882  -0.000555   0.024993   0.001802  -0.001142
 
 PREDICTED ENERGY CHANGE: -0.000866961
 
 INTERPOLATION DISTANCE: 9.0307657031


 COORDINATES OF OPTIMIZATION STEP 5 IN ANGSTROM

  NO.  ATOM        X              Y              Z        Z-ATOM   MASS   TYPE

    1  C        -1.973006      -0.290506       0.153327       6    12.011  QM
    2  O        -1.900503       0.897182      -0.057890       8    15.999  QM
    3  C        -0.769229      -1.098992       0.128644       6    12.011  QM
    4  C         0.407411       0.096816      -0.093297       6    12.011  QM
    5  C         1.877714      -0.144665      -0.331384       6    12.011  QM
    6  C         2.890300       0.534086       0.258841       6    12.011  QM
    7  H         3.929167       0.341827      -0.032196       1     1.008  QM
    8  H         2.730320       1.261494       1.064520       1     1.008  QM
    9  H         2.114073      -0.839165      -1.146564       1     1.008  QM
   10  H         0.320669       0.852380       0.732184       1     1.008  QM
   11  H         0.078985       0.735890      -0.961509       1     1.008  QM
   12  H        -0.964581      -1.805846       0.972448       1     1.008  QM
   13  H        -1.375744      -1.603416      -0.693076       1     1.008  QM
   14  H        -2.958878      -0.765792       0.121624       1     1.008  QM


 
 NEW SCF-ENERGY CALCULATED IN 12 CYCLES
 

 TOTAL ENERGY    =       -270.133183925

 ENERGY CHANGE =         -0.001389331
 ENERGY RATIO  =          1.602529873
 TRUST RADIUS  =          0.300000000
 
 BFGS DELTA*GAMMA: 0.751E-03
 
 BFGS DELTA*DE2*DELTA: 0.180E-02
 
 *** ENTERING OPTIMIZATION CYCLE: 6 ***
 

 PROJECTED CARTESIAN GRADIENTS IN A.U.

  NO.  ATOM        X             Y             Z

    1  C        0.006673     -0.005818     -0.003395
    2  O        0.025989     -0.032519      0.001485
    3  C       -0.014844     -0.002638      0.002553
    4  C       -0.001573      0.016100     -0.001379
    5  C       -0.002599      0.007781     -0.001306
    6  C        0.000356      0.000773      0.000253
    7  H       -0.001137     -0.004843      0.001328
    8  H        0.002081     -0.001216     -0.000395
    9  H       -0.005723      0.002216      0.000980
   10  H        0.003847      0.017358      0.001630
   11  H        0.001957      0.018277     -0.006503
   12  H       -0.031175      0.003081      0.002175
   13  H       -0.044724      0.018116      0.014927
   14  H        0.012710      0.020656     -0.008758


 ACTIVE CARTESIAN GRADIENTS

              1          2          3          4          5          6
           0.007225  -0.007116  -0.004052   0.030975  -0.046091  -0.000037

              7          8          9         10         11         12
          -0.000415  -0.034388   0.000319   0.004954  -0.015266   0.000445

             13         14         15         16         17         18
           0.010939  -0.003734  -0.002718   0.009143   0.006443  -0.001032

             19         20         21         22         23         24
           0.003826   0.005479   0.000251   0.002181   0.003262  -0.001170

             25         26         27         28         29         30
           0.006941   0.007616   0.000117   0.006542   0.012891   0.000980

             31         32         33         34         35         36
           0.005543   0.022484  -0.003501  -0.004187  -0.001019  -0.038845


 FULL LOCAL GRADIENT

              1          2          3          4          5          6
          -0.080900   0.002848  -0.000843   0.001698   0.002572   0.001474

              7          8          9         10         11         12
          -0.019331   0.008796   0.003139  -0.000075  -0.001518   0.001155

             13         14         15         16         17         18
          -0.000351  -0.001529   0.001619  -0.001281   0.001102   0.000188

             19         20         21         22         23         24
          -0.000163   0.002450  -0.000242  -0.001189   0.005926  -0.000843

             25         26         27         28         29         30
           0.001415   0.006173  -0.000370  -0.007675  -0.001540  -0.002560

             31         32         33         34         35         36
          -0.011464  -0.003850   0.001634   0.002483  -0.003974   0.002118


 TANGENTIAL LOCAL GRADIENTS IN A.U.

              1          2          3          4          5          6
           0.002848  -0.000843   0.001698   0.002572   0.001474  -0.019331

              7          8          9         10         11         12
           0.008796   0.003139  -0.000075  -0.001518   0.001155  -0.000351

             13         14         15         16         17         18
          -0.001529   0.001619  -0.001281   0.001102   0.000188  -0.000163

             19         20         21         22         23         24
           0.002450  -0.000242  -0.001189   0.005926  -0.000843   0.001415

             25         26         27         28         29         30
           0.006173  -0.000370  -0.007675  -0.001540  -0.002560  -0.011464

             31         32         33         34         35
          -0.003850   0.001634   0.002483  -0.003974   0.002118

 COSANG =         0.881692389
 
 RMSQ FORCE :   0.0048397  MAXIMUM :   0.0003000  CONVERGED : NO
 MAX FORCE  :   0.0193310  MAXIMUM :   0.0004500  CONVERGED : NO
 RMSQ FORCE6:   0.0434876  MAXIMUM6:   0.0003000  CONVERGED : NO
 MAX FORCE6 :   0.1469024  MAXIMUM6:   0.0004500  CONVERGED : NO
 RMSQ DR    :   0.0131156  MAXIMUM :   0.0012000  CONVERGED : NO
 MAX DR     :   0.0396121  MAXIMUM :   0.0018000  CONVERGED : NO
 


 HESSIAN EIGENVALUES


                1           2           3           4           5           6
             0.10561     0.81284     0.99998     0.99999     1.00000     1.00000
 


                7           8           9          10          11          12
             1.00000     1.00000     1.00000     1.00000     1.00000     1.00000
 


               13          14          15          16          17          18
             1.00000     1.00000     1.00000     1.00000     1.00000     1.00000
 


               19          20          21          22          23          24
             1.00000     1.00000     1.00000     1.00000     1.00000     1.00000
 


               25          26          27          28          29          30
             1.00000     1.00000     1.00000     1.00000     1.00000     1.00000
 


               31          32          33          34          35
             1.00058     1.03286     1.09998     1.15714     3.22732
 


 LAMBDA FOR LMQA STEP: 0.00

  |TANGENTIAL STEP| =   0.148807  |PARALLEL STEP| =   0.001226


 STEP IN NORMAL COORDINATES

              1          2          3          4          5          6
          -0.011199   0.040958   0.022344   0.007844   0.069608  -0.002790

              7          8          9         10         11         12
          -0.044519   0.023473   0.013208   0.016124  -0.015089   0.007937

             13         14         15         16         17         18
           0.017259  -0.003075   0.010546   0.033437   0.016433  -0.006221

             19         20         21         22         23         24
           0.010475   0.016134  -0.001651   0.015477   0.040318  -0.009230

             25         26         27         28         29         30
           0.023886   0.054400  -0.004553  -0.012977   0.010663  -0.030221

             31         32         33         34         35         36
          -0.031011  -0.000917   0.002682   0.042034  -0.004343   0.000487

 DISPLACEMENT STEP IN ANGSTROM

  NO.  ATOM        X             Y             Z

    1  C       -0.005473      0.018109      0.009711
    2  O        0.002847      0.016309     -0.003779
    3  C       -0.011642     -0.017974      0.000419
    4  C        0.010974     -0.025135      0.001338
    5  C        0.011201      0.002786     -0.000065
    6  C        0.002547      0.017716     -0.002764
    7  H       -0.001157      0.010786      0.000434
    8  H       -0.002041      0.011263      0.002316
    9  H        0.005960      0.012626     -0.005002
   10  H       -0.006922     -0.022669     -0.009534
   11  H       -0.006955     -0.025471      0.014967
   12  H       -0.001522     -0.033198     -0.002279
   13  H       -0.013364     -0.009170     -0.001991
   14  H       -0.011603      0.006378     -0.013677


 ACTIVE CARTESIAN DISPLACEMENT STEP

              1          2          3          4          5          6
          -0.011199   0.040958   0.022344   0.007844   0.069608  -0.002790

              7          8          9         10         11         12
          -0.044519   0.023473   0.013208   0.016124  -0.015089   0.007937

             13         14         15         16         17         18
           0.017259  -0.003075   0.010546   0.033437   0.016433  -0.006221

             19         20         21         22         23         24
           0.010475   0.016134  -0.001651   0.015477   0.040318  -0.009230

             25         26         27         28         29         30
           0.023886   0.054400  -0.004553  -0.012977   0.010663  -0.030221

             31         32         33         34         35         36
          -0.031011  -0.000917   0.002682   0.042034  -0.004343   0.000487
 
 PREDICTED ENERGY CHANGE: -0.001338935
 
 INTERPOLATION DISTANCE: 9.0307657031


 COORDINATES OF OPTIMIZATION STEP 6 IN ANGSTROM

  NO.  ATOM        X              Y              Z        Z-ATOM   MASS   TYPE

    1  C        -1.978479      -0.272397       0.163038       6    12.011  QM
    2  O        -1.897656       0.913492      -0.061668       8    15.999  QM
    3  C        -0.780871      -1.116966       0.129062       6    12.011  QM
    4  C         0.418385       0.071681      -0.091958       6    12.011  QM
    5  C         1.888915      -0.141879      -0.331448       6    12.011  QM
    6  C         2.892847       0.551803       0.256077       6    12.011  QM
    7  H         3.928010       0.352613      -0.031762       1     1.008  QM
    8  H         2.728278       1.272756       1.066836       1     1.008  QM
    9  H         2.120033      -0.826539      -1.151567       1     1.008  QM
   10  H         0.313747       0.829711       0.722650       1     1.008  QM
   11  H         0.072030       0.710419      -0.946542       1     1.008  QM
   12  H        -0.966104      -1.839045       0.970168       1     1.008  QM
   13  H        -1.389107      -1.612587      -0.695067       1     1.008  QM
   14  H        -2.970482      -0.759414       0.107947       1     1.008  QM


 
 NEW SCF-ENERGY CALCULATED IN 11 CYCLES
 

 TOTAL ENERGY    =       -270.135196942

 ENERGY CHANGE =         -0.002013017
 ENERGY RATIO  =          1.503446496
 TRUST RADIUS  =          0.300000000
 
 BFGS DELTA*GAMMA: 0.157E-02
 
 BFGS DELTA*DE2*DELTA: 0.291E-02
 
 *** ENTERING OPTIMIZATION CYCLE: 7 ***
 

 PROJECTED CARTESIAN GRADIENTS IN A.U.

  NO.  ATOM        X             Y             Z

    1  C        0.005276      0.001454      0.001131
    2  O        0.021897     -0.029070     -0.000384
    3  C       -0.012508     -0.009442     -0.000588
    4  C        0.003360      0.014161     -0.001825
    5  C       -0.001443      0.007512     -0.001380
    6  C        0.000872      0.002600      0.000288
    7  H       -0.003643     -0.005594      0.002255
    8  H        0.001525     -0.001006      0.000167
    9  H       -0.007982      0.003866      0.002451
   10  H        0.002548      0.015775     -0.001495
   11  H        0.001055      0.016767     -0.002632
   12  H       -0.029684     -0.001221      0.004886
   13  H       -0.043303      0.016157      0.014094
   14  H        0.007578      0.014858     -0.010003


 ACTIVE CARTESIAN GRADIENTS

              1          2          3          4          5          6
           0.005712   0.001572   0.001467   0.026744  -0.036791  -0.000833

              7          8          9         10         11         12
          -0.001558  -0.034692  -0.001520   0.009865  -0.013002  -0.000593

             13         14         15         16         17         18
           0.012357  -0.002914  -0.003281   0.013210   0.007307  -0.002412

             19         20         21         22         23         24
           0.002823   0.003483   0.000336   0.004416   0.002321  -0.001782

             25         26         27         28         29         30
           0.004846   0.008820  -0.000000   0.008255   0.012426  -0.004421

             31         32         33         34         35         36
           0.007088   0.020709  -0.004020  -0.000073   0.000256  -0.036259


 FULL LOCAL GRADIENT

              1          2          3          4          5          6
          -0.072562  -0.004236  -0.003216  -0.004668   0.001396   0.001997

              7          8          9         10         11         12
          -0.013939   0.013203   0.004364  -0.005818  -0.001296   0.001904

             13         14         15         16         17         18
          -0.003362  -0.001620   0.002245  -0.006631  -0.000822   0.001720

             19         20         21         22         23         24
           0.000312   0.003344  -0.000315  -0.003670   0.005416   0.000089

             25         26         27         28         29         30
           0.002289   0.002883  -0.000188  -0.009155  -0.002467   0.003257

             31         32         33         34         35         36
          -0.012098  -0.004164   0.002339  -0.001772  -0.004652   0.003488


 TANGENTIAL LOCAL GRADIENTS IN A.U.

              1          2          3          4          5          6
          -0.004236  -0.003216  -0.004668   0.001396   0.001997  -0.013939

              7          8          9         10         11         12
           0.013203   0.004364  -0.005818  -0.001296   0.001904  -0.003362

             13         14         15         16         17         18
          -0.001620   0.002245  -0.006631  -0.000822   0.001720   0.000312

             19         20         21         22         23         24
           0.003344  -0.000315  -0.003670   0.005416   0.000089   0.002289

             25         26         27         28         29         30
           0.002883  -0.000188  -0.009155  -0.002467   0.003257  -0.012098

             31         32         33         34         35
          -0.004164   0.002339  -0.001772  -0.004652   0.003488

 COSANG =         0.827124626
 
 RMSQ FORCE :   0.0051375  MAXIMUM :   0.0003000  CONVERGED : NO
 MAX FORCE  :   0.0139387  MAXIMUM :   0.0004500  CONVERGED : NO
 RMSQ FORCE6:   0.0181381  MAXIMUM6:   0.0003000  CONVERGED : NO
 MAX FORCE6 :   0.0437114  MAXIMUM6:   0.0004500  CONVERGED : NO
 RMSQ DR    :   0.0248020  MAXIMUM :   0.0012000  CONVERGED : NO
 MAX DR     :   0.0696085  MAXIMUM :   0.0018000  CONVERGED : NO
 


 HESSIAN EIGENVALUES


                1           2           3           4           5           6
             0.06370     0.68240     0.99995     0.99999     0.99999     1.00000
 


                7           8           9          10          11          12
             1.00000     1.00000     1.00000     1.00000     1.00000     1.00000
 


               13          14          15          16          17          18
             1.00000     1.00000     1.00000     1.00000     1.00000     1.00000
 


               19          20          21          22          23          24
             1.00000     1.00000     1.00000     1.00000     1.00000     1.00000
 


               25          26          27          28          29          30
             1.00000     1.00000     1.00000     1.00000     1.00000     1.00074
 


               31          32          33          34          35
             1.00379     1.04518     1.12722     1.15535     3.24164
 


 LAMBDA FOR LMQA STEP: 0.00

  |TANGENTIAL STEP| =   0.148818  |PARALLEL STEP| =   0.001226


 STEP IN NORMAL COORDINATES

              1          2          3          4          5          6
          -0.012015   0.035494   0.012123   0.008247   0.058830   0.000652

              7          8          9         10         11         12
          -0.061020   0.035287   0.017512   0.005660  -0.015900   0.010029

             13         14         15         16         17         18
           0.010965  -0.005316   0.012685   0.020029   0.013137  -0.003405

             19         20         21         22         23         24
           0.009426   0.019202  -0.002026   0.008260   0.043541  -0.008312

             25         26         27         28         29         30
           0.024402   0.052881  -0.004482  -0.024985   0.006029  -0.022277

             31         32         33         34         35         36
          -0.045373  -0.006290   0.005683   0.034305  -0.011237   0.003888

 DISPLACEMENT STEP IN ANGSTROM

  NO.  ATOM        X             Y             Z

    1  C       -0.005873      0.015668      0.005272
    2  O        0.003290      0.013520     -0.001242
    3  C       -0.020149     -0.011342      0.003394
    4  C        0.008837     -0.026485      0.001784
    5  C        0.012789      0.002077     -0.000024
    6  C        0.003100      0.017774     -0.002953
    7  H        0.001743      0.013376     -0.000821
    8  H       -0.001695      0.012114      0.001767
    9  H        0.010011      0.011664     -0.006843
   10  H       -0.006937     -0.026169     -0.007723
   11  H       -0.006856     -0.029759      0.013717
   12  H        0.003376     -0.029801     -0.007629
   13  H       -0.005281     -0.008719     -0.001792
   14  H       -0.002993      0.011394     -0.011526


 ACTIVE CARTESIAN DISPLACEMENT STEP

              1          2          3          4          5          6
          -0.012015   0.035494   0.012123   0.008247   0.058830   0.000652

              7          8          9         10         11         12
          -0.061020   0.035287   0.017512   0.005660  -0.015900   0.010029

             13         14         15         16         17         18
           0.010965  -0.005316   0.012685   0.020029   0.013137  -0.003405

             19         20         21         22         23         24
           0.009426   0.019202  -0.002026   0.008260   0.043541  -0.008312

             25         26         27         28         29         30
           0.024402   0.052881  -0.004482  -0.024985   0.006029  -0.022277

             31         32         33         34         35         36
          -0.045373  -0.006290   0.005683   0.034305  -0.011237   0.003888
 
 PREDICTED ENERGY CHANGE: -0.001032085
 
 INTERPOLATION DISTANCE: 9.0307657031


 COORDINATES OF OPTIMIZATION STEP 7 IN ANGSTROM

  NO.  ATOM        X              Y              Z        Z-ATOM   MASS   TYPE

    1  C        -1.984351      -0.256728       0.168310       6    12.011  QM
    2  O        -1.894366       0.927012      -0.062911       8    15.999  QM
    3  C        -0.801019      -1.128308       0.132457       6    12.011  QM
    4  C         0.427222       0.045196      -0.090174       6    12.011  QM
    5  C         1.901704      -0.139803      -0.331472       6    12.011  QM
    6  C         2.895947       0.569577       0.253124       6    12.011  QM
    7  H         3.929753       0.365988      -0.032583       1     1.008  QM
    8  H         2.726583       1.284870       1.068603       1     1.008  QM
    9  H         2.130044      -0.814875      -1.158409       1     1.008  QM
   10  H         0.306811       0.803542       0.714927       1     1.008  QM
   11  H         0.065174       0.680660      -0.932825       1     1.008  QM
   12  H        -0.962728      -1.868846       0.962539       1     1.008  QM
   13  H        -1.394388      -1.621306      -0.696860       1     1.008  QM
   14  H        -2.973475      -0.748019       0.096421       1     1.008  QM


 
 NEW SCF-ENERGY CALCULATED IN 11 CYCLES
 

 TOTAL ENERGY    =       -270.136792474

 ENERGY CHANGE =         -0.001595532
 ENERGY RATIO  =          1.545930389
 TRUST RADIUS  =          0.300000000
 
 BFGS DELTA*GAMMA: 0.118E-02
 
 BFGS DELTA*DE2*DELTA: 0.230E-02
 
 *** ENTERING OPTIMIZATION CYCLE: 8 ***
 

 PROJECTED CARTESIAN GRADIENTS IN A.U.

  NO.  ATOM        X             Y             Z

    1  C        0.004257      0.006219      0.002929
    2  O        0.019639     -0.029380     -0.000799
    3  C       -0.018507     -0.012178     -0.001489
    4  C        0.007893      0.012762     -0.002760
    5  C        0.002214      0.008532     -0.001002
    6  C        0.001291      0.004123     -0.000117
    7  H       -0.004479     -0.006522      0.002674
    8  H        0.001379     -0.000629      0.000722
    9  H       -0.009501      0.004640      0.002740
   10  H        0.001654      0.013668     -0.004463
   11  H        0.000534      0.014676      0.001220
   12  H       -0.026591     -0.003788      0.004908
   13  H       -0.040359      0.015276      0.014352
   14  H        0.008968      0.012566     -0.010552


 ACTIVE CARTESIAN GRADIENTS

              1          2          3          4          5          6
           0.004608   0.007268   0.003660   0.024462  -0.034350  -0.000664

              7          8          9         10         11         12
          -0.010464  -0.033279  -0.001556   0.012353  -0.011668  -0.001837

             13         14         15         16         17         18
           0.014171  -0.001637  -0.002876   0.013276   0.008148  -0.003091

             19         20         21         22         23         24
           0.001695   0.001671   0.000669   0.004547   0.002379  -0.001532

             25         26         27         28         29         30
           0.002103   0.009275   0.000052   0.006753   0.011689  -0.008787

             31         32         33         34         35         36
           0.004650   0.019277  -0.003293   0.001494  -0.000284  -0.035877


 FULL LOCAL GRADIENT

              1          2          3          4          5          6
          -0.071000  -0.008605  -0.003288  -0.008650   0.002487   0.001710

              7          8          9         10         11         12
          -0.003670   0.012080   0.004185  -0.008458  -0.002126   0.003033

             13         14         15         16         17         18
          -0.005495  -0.002748   0.001767  -0.007013  -0.001915   0.002441

             19         20         21         22         23         24
           0.001295   0.004841  -0.000632  -0.003885   0.004828  -0.000056

             25         26         27         28         29         30
           0.004656   0.001709  -0.000201  -0.007440  -0.002021   0.007822

             31         32         33         34         35         36
          -0.009204  -0.003046   0.001609  -0.003557  -0.003916   0.003828


 TANGENTIAL LOCAL GRADIENTS IN A.U.

              1          2          3          4          5          6
          -0.008605  -0.003288  -0.008650   0.002487   0.001710  -0.003670

              7          8          9         10         11         12
           0.012080   0.004185  -0.008458  -0.002126   0.003033  -0.005495

             13         14         15         16         17         18
          -0.002748   0.001767  -0.007013  -0.001915   0.002441   0.001295

             19         20         21         22         23         24
           0.004841  -0.000632  -0.003885   0.004828  -0.000056   0.004656

             25         26         27         28         29         30
           0.001709  -0.000201  -0.007440  -0.002021   0.007822  -0.009204

             31         32         33         34         35
          -0.003046   0.001609  -0.003557  -0.003916   0.003828

 COSANG =         0.884625541
 
 RMSQ FORCE :   0.0050115  MAXIMUM :   0.0003000  CONVERGED : NO
 MAX FORCE  :   0.0120798  MAXIMUM :   0.0004500  CONVERGED : NO
 RMSQ FORCE6:   0.0070567  MAXIMUM6:   0.0003000  CONVERGED : NO
 MAX FORCE6 :   0.0161141  MAXIMUM6:   0.0004500  CONVERGED : NO
 RMSQ DR    :   0.0248039  MAXIMUM :   0.0012000  CONVERGED : NO
 MAX DR     :   0.0610203  MAXIMUM :   0.0018000  CONVERGED : NO
 


 HESSIAN EIGENVALUES


                1           2           3           4           5           6
             0.04659     0.48007     0.99978     0.99992     0.99999     1.00000
 


                7           8           9          10          11          12
             1.00000     1.00000     1.00000     1.00000     1.00000     1.00000
 


               13          14          15          16          17          18
             1.00000     1.00000     1.00000     1.00000     1.00000     1.00000
 


               19          20          21          22          23          24
             1.00000     1.00000     1.00000     1.00000     1.00000     1.00000
 


               25          26          27          28          29          30
             1.00000     1.00000     1.00000     1.00000     1.00057     1.00281
 


               31          32          33          34          35
             1.00533     1.03993     1.10911     1.14710     3.23481
 


 LAMBDA FOR LMQA STEP: 0.00

  |TANGENTIAL STEP| =   0.134508  |PARALLEL STEP| =   0.001002


 STEP IN NORMAL COORDINATES

              1          2          3          4          5          6
          -0.008989   0.021994  -0.001258   0.009405   0.039185   0.003865

              7          8          9         10         11         12
          -0.058975   0.041878   0.019047  -0.007496  -0.015619   0.012463

             13         14         15         16         17         18
           0.000417  -0.008985   0.012297   0.005245   0.007096   0.000494

             19         20         21         22         23         24
           0.008388   0.022024  -0.002686   0.000438   0.041093  -0.007152

             25         26         27         28         29         30
           0.025305   0.044788  -0.003959  -0.031745   0.001249  -0.006902

             31         32         33         34         35         36
          -0.050929  -0.010118   0.006441   0.021366  -0.015890   0.007752

 DISPLACEMENT STEP IN ANGSTROM

  NO.  ATOM        X             Y             Z

    1  C       -0.004394      0.009696     -0.000565
    2  O        0.004092      0.009100      0.001640
    3  C       -0.021985     -0.001962      0.006033
    4  C        0.002992     -0.024050      0.002716
    5  C        0.010123     -0.000016     -0.000394
    6  C        0.003322      0.015072     -0.002365
    7  H        0.004687      0.015187     -0.002158
    8  H       -0.001116      0.011341      0.000613
    9  H        0.013912      0.009020     -0.007785
   10  H       -0.005831     -0.025379     -0.003230
   11  H       -0.005856     -0.029395      0.008467
   12  H        0.005925     -0.021479     -0.011745
   13  H        0.002082     -0.006727     -0.001789
   14  H        0.004216      0.015531     -0.007630


 ACTIVE CARTESIAN DISPLACEMENT STEP

              1          2          3          4          5          6
          -0.008989   0.021994  -0.001258   0.009405   0.039185   0.003865

              7          8          9         10         11         12
          -0.058975   0.041878   0.019047  -0.007496  -0.015619   0.012463

             13         14         15         16         17         18
           0.000417  -0.008985   0.012297   0.005245   0.007096   0.000494

             19         20         21         22         23         24
           0.008388   0.022024  -0.002686   0.000438   0.041093  -0.007152

             25         26         27         28         29         30
           0.025305   0.044788  -0.003959  -0.031745   0.001249  -0.006902

             31         32         33         34         35         36
          -0.050929  -0.010118   0.006441   0.021366  -0.015890   0.007752
 
 PREDICTED ENERGY CHANGE: -0.000874045
 
 INTERPOLATION DISTANCE: 9.0307657031


 COORDINATES OF OPTIMIZATION STEP 8 IN ANGSTROM

  NO.  ATOM        X              Y              Z        Z-ATOM   MASS   TYPE

    1  C        -1.988746      -0.247033       0.167745       6    12.011  QM
    2  O        -1.890274       0.936112      -0.061271       8    15.999  QM
    3  C        -0.823004      -1.130270       0.138489       6    12.011  QM
    4  C         0.430214       0.021146      -0.087458       6    12.011  QM
    5  C         1.911827      -0.139819      -0.331866       6    12.011  QM
    6  C         2.899268       0.584649       0.250758       6    12.011  QM
    7  H         3.934440       0.381176      -0.034741       1     1.008  QM
    8  H         2.725467       1.296212       1.069216       1     1.008  QM
    9  H         2.143956      -0.805856      -1.166195       1     1.008  QM
   10  H         0.300979       0.778162       0.711697       1     1.008  QM
   11  H         0.059318       0.651265      -0.924358       1     1.008  QM
   12  H        -0.956804      -1.890325       0.950794       1     1.008  QM
   13  H        -1.392306      -1.628033      -0.698649       1     1.008  QM
   14  H        -2.969258      -0.732488       0.088791       1     1.008  QM


 
 NEW SCF-ENERGY CALCULATED IN 13 CYCLES
 

 TOTAL ENERGY    =       -270.138097426

 ENERGY CHANGE =         -0.001304952
 ENERGY RATIO  =          1.493002906
 TRUST RADIUS  =          0.300000000
 
 BFGS DELTA*GAMMA: 0.107E-02
 
 BFGS DELTA*DE2*DELTA: 0.193E-02
 
 *** ENTERING OPTIMIZATION CYCLE: 9 ***
 

 PROJECTED CARTESIAN GRADIENTS IN A.U.

  NO.  ATOM        X             Y             Z

    1  C        0.003920      0.005220      0.001699
    2  O        0.019247     -0.031024     -0.000113
    3  C       -0.028532     -0.009128      0.000245
    4  C        0.009784      0.011648     -0.003210
    5  C        0.004914      0.008897     -0.001737
    6  C        0.003524      0.006176      0.000275
    7  H       -0.003487     -0.007374      0.002618
    8  H        0.001640     -0.000373      0.001021
    9  H       -0.009664      0.004574      0.001822
   10  H        0.001322      0.011484     -0.006349
   11  H        0.000474      0.012656      0.003644
   12  H       -0.023017     -0.004833      0.002795
   13  H       -0.037388      0.014752      0.014481
   14  H        0.015494      0.013967     -0.010166


 ACTIVE CARTESIAN GRADIENTS

              1          2          3          4          5          6
           0.004243   0.006092   0.002157   0.023846  -0.037377  -0.000244

              7          8          9         10         11         12
          -0.021855  -0.029157   0.000399   0.011295  -0.011533  -0.002256

             13         14         15         16         17         18
           0.013161  -0.001972  -0.003063   0.011346   0.009671  -0.002393

             19         20         21         22         23         24
           0.000957   0.000624   0.001300   0.002882   0.003464  -0.000723

             25         26         27         28         29         30
          -0.000071   0.009395   0.000475   0.002841   0.011338  -0.010732

             31         32         33         34         35         36
          -0.000447   0.019213  -0.001320   0.000696  -0.001448  -0.037018


 FULL LOCAL GRADIENT

              1          2          3          4          5          6
          -0.074259  -0.007419  -0.002052  -0.007741   0.004413   0.001312

              7          8          9         10         11         12
           0.006865   0.005610   0.002242  -0.007090  -0.002971   0.003422

             13         14         15         16         17         18
          -0.003997  -0.002577   0.001794  -0.004801  -0.003183   0.001705

             19         20         21         22         23         24
           0.002116   0.006032  -0.001239  -0.002192   0.003769  -0.000888

             25         26         27         28         29         30
           0.006961   0.001757  -0.000600  -0.003308  -0.001216   0.009778

             31         32         33         34         35         36
          -0.003931  -0.002050  -0.000500  -0.003032  -0.002833   0.003365


 TANGENTIAL LOCAL GRADIENTS IN A.U.

              1          2          3          4          5          6
          -0.007419  -0.002052  -0.007741   0.004413   0.001312   0.006865

              7          8          9         10         11         12
           0.005610   0.002242  -0.007090  -0.002971   0.003422  -0.003997

             13         14         15         16         17         18
          -0.002577   0.001794  -0.004801  -0.003183   0.001705   0.002116

             19         20         21         22         23         24
           0.006032  -0.001239  -0.002192   0.003769  -0.000888   0.006961

             25         26         27         28         29         30
           0.001757  -0.000600  -0.003308  -0.001216   0.009778  -0.003931

             31         32         33         34         35
          -0.002050  -0.000500  -0.003032  -0.002833   0.003365

 COSANG =         0.849066112
 
 RMSQ FORCE :   0.0042336  MAXIMUM :   0.0003000  CONVERGED : NO
 MAX FORCE  :   0.0097781  MAXIMUM :   0.0004500  CONVERGED : NO
 RMSQ FORCE6:   0.0012526  MAXIMUM6:   0.0003000  CONVERGED : NO
 MAX FORCE6 :   0.0067962  MAXIMUM6:   0.0004500  CONVERGED : NO
 RMSQ DR    :   0.0224186  MAXIMUM :   0.0012000  CONVERGED : NO
 MAX DR     :   0.0589749  MAXIMUM :   0.0018000  CONVERGED : NO
 


 HESSIAN EIGENVALUES


                1           2           3           4           5           6
             0.03997     0.32382     0.97001     0.99988     0.99999     1.00000
 


                7           8           9          10          11          12
             1.00000     1.00000     1.00000     1.00000     1.00000     1.00000
 


               13          14          15          16          17          18
             1.00000     1.00000     1.00000     1.00000     1.00000     1.00000
 


               19          20          21          22          23          24
             1.00000     1.00000     1.00000     1.00000     1.00000     1.00000
 


               25          26          27          28          29          30
             1.00000     1.00000     1.00000     1.00011     1.00023     1.00239
 


               31          32          33          34          35
             1.00377     1.03184     1.08346     1.16442     3.19900
 


 LAMBDA FOR LMQA STEP: 0.00

  |TANGENTIAL STEP| =   0.087745  |PARALLEL STEP| =   0.000426


 STEP IN NORMAL COORDINATES

              1          2          3          4          5          6
          -0.001738   0.003674  -0.010941   0.009711   0.013223   0.005297

              7          8          9         10         11         12
          -0.027684   0.030280   0.012726  -0.015104  -0.011550   0.011314

             13         14         15         16         17         18
          -0.006553  -0.008699   0.009161  -0.007239  -0.002172   0.002872

             19         20         21         22         23         24
           0.006241   0.019866  -0.003315  -0.004486   0.026318  -0.005006

             25         26         27         28         29         30
           0.022022   0.025129  -0.002915  -0.023796  -0.002414   0.011094

             31         32         33         34         35         36
          -0.035270  -0.009922   0.002458   0.004831  -0.014234   0.009292

 DISPLACEMENT STEP IN ANGSTROM

  NO.  ATOM        X             Y             Z

    1  C       -0.000850      0.001618     -0.004811
    2  O        0.004372      0.003397      0.003330
    3  C       -0.011829      0.005239      0.005572
    4  C       -0.004362     -0.014252      0.002946
    5  C        0.003488     -0.001758      0.000139
    6  C        0.000847      0.007009     -0.001635
    7  H        0.005408      0.013099     -0.002705
    8  H       -0.000417      0.007429     -0.000781
    9  H        0.013572      0.004093     -0.005865
   10  H       -0.003040     -0.015820      0.002890
   11  H       -0.003406     -0.019206     -0.000270
   12  H        0.003607     -0.007340     -0.010613
   13  H        0.005430     -0.002302     -0.001139
   14  H        0.005285      0.013915     -0.002413


 ACTIVE CARTESIAN DISPLACEMENT STEP

              1          2          3          4          5          6
          -0.001738   0.003674  -0.010941   0.009711   0.013223   0.005297

              7          8          9         10         11         12
          -0.027684   0.030280   0.012726  -0.015104  -0.011550   0.011314

             13         14         15         16         17         18
          -0.006553  -0.008699   0.009161  -0.007239  -0.002172   0.002872

             19         20         21         22         23         24
           0.006241   0.019866  -0.003315  -0.004486   0.026318  -0.005006

             25         26         27         28         29         30
           0.022022   0.025129  -0.002915  -0.023796  -0.002414   0.011094

             31         32         33         34         35         36
          -0.035270  -0.009922   0.002458   0.004831  -0.014234   0.009292
 
 PREDICTED ENERGY CHANGE: -0.000582522
 
 INTERPOLATION DISTANCE: 9.0307657031
 
 *** SCFTOL TIGHTEN TO 0.750E-07 ***
 
 *** CDFTOL TIGHTEN TO 0.500E-04 ***


 COORDINATES OF OPTIMIZATION STEP 9 IN ANGSTROM

  NO.  ATOM        X              Y              Z        Z-ATOM   MASS   TYPE

    1  C        -1.989595      -0.245415       0.162934       6    12.011  QM
    2  O        -1.885901       0.939509      -0.057941       8    15.999  QM
    3  C        -0.834833      -1.125031       0.144061       6    12.011  QM
    4  C         0.425852       0.006894      -0.084512       6    12.011  QM
    5  C         1.915315      -0.141577      -0.331727       6    12.011  QM
    6  C         2.900115       0.591657       0.249124       6    12.011  QM
    7  H         3.939848       0.394274      -0.037446       1     1.008  QM
    8  H         2.725050       1.303640       1.068435       1     1.008  QM
    9  H         2.157528      -0.801763      -1.172060       1     1.008  QM
   10  H         0.297939       0.762342       0.714587       1     1.008  QM
   11  H         0.055912       0.632059      -0.924627       1     1.008  QM
   12  H        -0.953197      -1.897665       0.940182       1     1.008  QM
   13  H        -1.386876      -1.630335      -0.699788       1     1.008  QM
   14  H        -2.963974      -0.718573       0.086378       1     1.008  QM


 
 NEW SCF-ENERGY CALCULATED IN 13 CYCLES
 

 TOTAL ENERGY    =       -270.138944061

 ENERGY CHANGE =         -0.000846635
 ENERGY RATIO  =          1.453396285
 TRUST RADIUS  =          0.300000000
 
 BFGS DELTA*GAMMA: 0.707E-03
 
 BFGS DELTA*DE2*DELTA: 0.123E-02
 
 *** ENTERING OPTIMIZATION CYCLE: 10 ***
 

 PROJECTED CARTESIAN GRADIENTS IN A.U.

  NO.  ATOM        X             Y             Z

    1  C        0.004496     -0.000671     -0.001204
    2  O        0.020385     -0.031448      0.000918
    3  C       -0.035666     -0.003035      0.003540
    4  C        0.008247      0.010523     -0.003014
    5  C        0.006313      0.009741     -0.002027
    6  C        0.004596      0.006691      0.000243
    7  H       -0.000755     -0.007794      0.002167
    8  H        0.002126      0.000030      0.001422
    9  H       -0.008321      0.003644     -0.000224
   10  H        0.001573      0.010263     -0.006241
   11  H        0.000529      0.011774      0.003364
   12  H       -0.020890     -0.004357     -0.000143
   13  H       -0.036126      0.014270      0.013832
   14  H        0.022119      0.017207     -0.009333


 ACTIVE CARTESIAN GRADIENTS

              1          2          3          4          5          6
           0.004866  -0.000917  -0.001379   0.024632  -0.041630  -0.000080

              7          8          9         10         11         12
          -0.028482  -0.024485   0.003485   0.007933  -0.012851  -0.001634

             13         14         15         16         17         18
           0.011756  -0.001925  -0.002256   0.007868   0.010602  -0.001299

             19         20         21         22         23         24
           0.001751   0.000579   0.001848   0.000921   0.005345   0.000626

             25         26         27         28         29         30
          -0.000132   0.009030   0.000796  -0.000654   0.011576  -0.009376

             31         32         33         34         35         36
          -0.004746   0.020359   0.000847  -0.001323  -0.002356  -0.038273


 FULL LOCAL GRADIENT

              1          2          3          4          5          6
          -0.078432  -0.001865  -0.000791  -0.002779   0.004952   0.001223

              7          8          9         10         11         12
           0.011849  -0.001722  -0.000768  -0.003304  -0.002542   0.002783

             13         14         15         16         17         18
          -0.001923  -0.002838   0.000827  -0.000871  -0.003732   0.000547

             19         20         21         22         23         24
           0.001440   0.006282  -0.001755  -0.000153   0.002085  -0.002291

             25         26         27         28         29         30
           0.007249   0.002574  -0.000903   0.000360  -0.000842   0.008272

             31         32         33         34         35         36
           0.000404  -0.002039  -0.002799  -0.001199  -0.002073   0.002536


 TANGENTIAL LOCAL GRADIENTS IN A.U.

              1          2          3          4          5          6
          -0.001865  -0.000791  -0.002779   0.004952   0.001223   0.011849

              7          8          9         10         11         12
          -0.001722  -0.000768  -0.003304  -0.002542   0.002783  -0.001923

             13         14         15         16         17         18
          -0.002838   0.000827  -0.000871  -0.003732   0.000547   0.001440

             19         20         21         22         23         24
           0.006282  -0.001755  -0.000153   0.002085  -0.002291   0.007249

             25         26         27         28         29         30
           0.002574  -0.000903   0.000360  -0.000842   0.008272   0.000404

             31         32         33         34         35
          -0.002039  -0.002799  -0.001199  -0.002073   0.002536

 COSANG =         0.789840584
 
 RMSQ FORCE :   0.0035543  MAXIMUM :   0.0003000  CONVERGED : NO
 MAX FORCE  :   0.0118490  MAXIMUM :   0.0004500  CONVERGED : NO
 RMSQ FORCE6:   0.0013106  MAXIMUM6:   0.0003000  CONVERGED : NO
 MAX FORCE6 :   0.0045036  MAXIMUM6:   0.0004500  CONVERGED : NO
 RMSQ DR    :   0.0146244  MAXIMUM :   0.0012000  CONVERGED : NO
 MAX DR     :   0.0352704  MAXIMUM :   0.0018000  CONVERGED : NO
 


 HESSIAN EIGENVALUES


                1           2           3           4           5           6
             0.03623     0.22905     0.82943     0.99987     0.99998     0.99999
 


                7           8           9          10          11          12
             1.00000     1.00000     1.00000     1.00000     1.00000     1.00000
 


               13          14          15          16          17          18
             1.00000     1.00000     1.00000     1.00000     1.00000     1.00000
 


               19          20          21          22          23          24
             1.00000     1.00000     1.00000     1.00000     1.00000     1.00000
 


               25          26          27          28          29          30
             1.00000     1.00000     1.00007     1.00018     1.00047     1.00251
 


               31          32          33          34          35
             1.00473     1.04380     1.09286     1.18375     3.20813
 


 LAMBDA FOR LMQA STEP: 0.00

  |TANGENTIAL STEP| =   0.068995  |PARALLEL STEP| =   0.000264


 STEP IN NORMAL COORDINATES

              1          2          3          4          5          6
           0.002921  -0.002635  -0.011998   0.012256   0.005510   0.005802

              7          8          9         10         11         12
          -0.001637   0.017824   0.006378  -0.015305  -0.010042   0.010849

             13         14         15         16         17         18
          -0.007913  -0.009613   0.006688  -0.007754  -0.007622   0.002971

             19         20         21         22         23         24
           0.005349   0.021158  -0.004611  -0.004040   0.018487  -0.006258

             25         26         27         28         29         30
           0.023504   0.018176  -0.003038  -0.014997  -0.003091   0.020038

             31         32         33         34         35         36
          -0.021863  -0.009469  -0.002735  -0.000261  -0.012403   0.009706

 DISPLACEMENT STEP IN ANGSTROM

  NO.  ATOM        X             Y             Z

    1  C        0.001428     -0.001142     -0.005290
    2  O        0.005393      0.001730      0.003481
    3  C       -0.001798      0.005457      0.003599
    4  C       -0.008290     -0.008825      0.003174
    5  C       -0.001363     -0.003266      0.000542
    6  C       -0.001096      0.002988     -0.001254
    7  H        0.004206      0.013133     -0.002812
    8  H       -0.000362      0.005628     -0.001942
    9  H        0.013270      0.002414     -0.003817
   10  H       -0.001817     -0.010092      0.006503
   11  H       -0.002405     -0.013540     -0.005266
   12  H       -0.000820     -0.000949     -0.008147
   13  H        0.003833      0.000762     -0.000157
   14  H        0.000991      0.012284     -0.000891


 ACTIVE CARTESIAN DISPLACEMENT STEP

              1          2          3          4          5          6
           0.002921  -0.002635  -0.011998   0.012256   0.005510   0.005802

              7          8          9         10         11         12
          -0.001637   0.017824   0.006378  -0.015305  -0.010042   0.010849

             13         14         15         16         17         18
          -0.007913  -0.009613   0.006688  -0.007754  -0.007622   0.002971

             19         20         21         22         23         24
           0.005349   0.021158  -0.004611  -0.004040   0.018487  -0.006258

             25         26         27         28         29         30
           0.023504   0.018176  -0.003038  -0.014997  -0.003091   0.020038

             31         32         33         34         35         36
          -0.021863  -0.009469  -0.002735  -0.000261  -0.012403   0.009706
 
 PREDICTED ENERGY CHANGE: -0.000436505
 
 INTERPOLATION DISTANCE: 9.0307657031


 COORDINATES OF OPTIMIZATION STEP 10 IN ANGSTROM

  NO.  ATOM        X              Y              Z        Z-ATOM   MASS   TYPE

    1  C        -1.988167      -0.246557       0.157643       6    12.011  QM
    2  O        -1.880508       0.941239      -0.054460       8    15.999  QM
    3  C        -0.836631      -1.119574       0.147660       6    12.011  QM
    4  C         0.417562      -0.001931      -0.081338       6    12.011  QM
    5  C         1.913952      -0.144843      -0.331185       6    12.011  QM
    6  C         2.899019       0.594645       0.247870       6    12.011  QM
    7  H         3.944053       0.407407      -0.040258       1     1.008  QM
    8  H         2.724689       1.309268       1.066493       1     1.008  QM
    9  H         2.170798      -0.799349      -1.175878       1     1.008  QM
   10  H         0.296122       0.752250       0.721090       1     1.008  QM
   11  H         0.053507       0.618519      -0.929893       1     1.008  QM
   12  H        -0.954017      -1.898614       0.932035       1     1.008  QM
   13  H        -1.383043      -1.629573      -0.699945       1     1.008  QM
   14  H        -2.962983      -0.706290       0.085487       1     1.008  QM


 
 NEW SCF-ENERGY CALCULATED IN 11 CYCLES
 

 TOTAL ENERGY    =       -270.139610223

 ENERGY CHANGE =         -0.000666162
 ENERGY RATIO  =          1.526125999
 TRUST RADIUS  =          0.300000000
 
 BFGS DELTA*GAMMA: 0.457E-03
 
 BFGS DELTA*DE2*DELTA: 0.911E-03
 
 *** ENTERING OPTIMIZATION CYCLE: 11 ***
 

 PROJECTED CARTESIAN GRADIENTS IN A.U.

  NO.  ATOM        X             Y             Z

    1  C        0.005428     -0.007085     -0.003685
    2  O        0.021799     -0.029773      0.001454
    3  C       -0.037033      0.001704      0.006440
    4  C        0.004328      0.009432     -0.002126
    5  C        0.005334      0.009684     -0.002605
    6  C        0.005616      0.006903      0.000464
    7  H        0.002062     -0.007688      0.001807
    8  H        0.002614      0.000429      0.001743
    9  H       -0.006354      0.002868     -0.002140
   10  H        0.001998      0.009900     -0.004854
   11  H        0.000474      0.011653      0.001415
   12  H       -0.020253     -0.003295     -0.002847
   13  H       -0.036132      0.013876      0.013030
   14  H        0.025102      0.019636     -0.008724


 ACTIVE CARTESIAN GRADIENTS

              1          2          3          4          5          6
           0.005875  -0.008554  -0.004399   0.025744  -0.043145  -0.000559

              7          8          9         10         11         12
          -0.028628  -0.021329   0.006102   0.003812  -0.014490  -0.000221

             13         14         15         16         17         18
           0.009311  -0.002670  -0.001796   0.005786   0.011087  -0.000253

             19         20         21         22         23         24
           0.003358   0.001034   0.002222  -0.000096   0.006854   0.001673

             25         26         27         28         29         30
           0.001382   0.008713   0.000960  -0.002188   0.011960  -0.006381

             31         32         33         34         35         36
          -0.006421   0.021225   0.002130  -0.002825  -0.003308  -0.038532


 FULL LOCAL GRADIENT

              1          2          3          4          5          6
          -0.079914   0.004014  -0.000192   0.002475   0.003504   0.001720

              7          8          9         10         11         12
           0.011084  -0.005930  -0.003390   0.001033  -0.001082   0.001297

             13         14         15         16         17         18
           0.000765  -0.002078   0.000285   0.001369  -0.004073  -0.000533

             19         20         21         22         23         24
          -0.000176   0.005732  -0.002088   0.000911   0.000527  -0.003312

             25         26         27         28         29         30
           0.005657   0.002956  -0.001043   0.002018  -0.000996   0.005083

             31         32         33         34         35         36
           0.002185  -0.002438  -0.004100   0.000251  -0.001112   0.001966


 TANGENTIAL LOCAL GRADIENTS IN A.U.

              1          2          3          4          5          6
           0.004014  -0.000192   0.002475   0.003504   0.001720   0.011084

              7          8          9         10         11         12
          -0.005930  -0.003390   0.001033  -0.001082   0.001297   0.000765

             13         14         15         16         17         18
          -0.002078   0.000285   0.001369  -0.004073  -0.000533  -0.000176

             19         20         21         22         23         24
           0.005732  -0.002088   0.000911   0.000527  -0.003312   0.005657

             25         26         27         28         29         30
           0.002956  -0.001043   0.002018  -0.000996   0.005083   0.002185

             31         32         33         34         35
          -0.002438  -0.004100   0.000251  -0.001112   0.001966

 COSANG =         0.810159433
 
 RMSQ FORCE :   0.0033356  MAXIMUM :   0.0003000  CONVERGED : NO
 MAX FORCE  :   0.0110844  MAXIMUM :   0.0004500  CONVERGED : NO
 RMSQ FORCE6:   0.0013544  MAXIMUM6:   0.0003000  CONVERGED : NO
 MAX FORCE6 :   0.0039859  MAXIMUM6:   0.0004500  CONVERGED : NO
 RMSQ DR    :   0.0114992  MAXIMUM :   0.0012000  CONVERGED : NO
 MAX DR     :   0.0235041  MAXIMUM :   0.0018000  CONVERGED : NO
 


 HESSIAN EIGENVALUES


                1           2           3           4           5           6
             0.03130     0.16455     0.63991     0.99983     0.99994     0.99999
 


                7           8           9          10          11          12
             1.00000     1.00000     1.00000     1.00000     1.00000     1.00000
 


               13          14          15          16          17          18
             1.00000     1.00000     1.00000     1.00000     1.00000     1.00000
 


               19          20          21          22          23          24
             1.00000     1.00000     1.00000     1.00000     1.00000     1.00000
 


               25          26          27          28          29          30
             1.00000     1.00005     1.00012     1.00028     1.00213     1.00291
 


               31          32          33          34          35
             1.00479     1.04568     1.11993     1.17496     3.29355
 


 LAMBDA FOR LMQA STEP: 0.00

  |TANGENTIAL STEP| =   0.089750  |PARALLEL STEP| =   0.000446


 STEP IN NORMAL COORDINATES

              1          2          3          4          5          6
           0.004955   0.000805  -0.010716   0.019816   0.013124   0.008591

              7          8          9         10         11         12
           0.011685   0.013658   0.002900  -0.013880  -0.013674   0.013926

             13         14         15         16         17         18
          -0.005417  -0.013117   0.008438  -0.003683  -0.012597   0.002051

             19         20         21         22         23         24
           0.006443   0.032347  -0.008066  -0.001869   0.023731  -0.012266

             25         26         27         28         29         30
           0.035360   0.028186  -0.005280  -0.013587  -0.002951   0.026638

             31         32         33         34         35         36
          -0.021699  -0.012467  -0.008473   0.003532  -0.014575   0.012405

 DISPLACEMENT STEP IN ANGSTROM

  NO.  ATOM        X             Y             Z

    1  C        0.002423      0.000414     -0.004749
    2  O        0.008494      0.003342      0.003915
    3  C        0.004062      0.002528      0.001948
    4  C       -0.010453     -0.010473      0.004021
    5  C       -0.003234     -0.004877      0.001558
    6  C       -0.003520      0.003235     -0.002058
    7  H        0.002924      0.019443     -0.003707
    8  H       -0.001031      0.007679     -0.003500
    9  H        0.017482      0.004124     -0.003203
   10  H       -0.002718     -0.012055      0.009526
   11  H       -0.003429     -0.017321     -0.007852
   12  H       -0.005996     -0.001745     -0.007684
   13  H        0.000853      0.002611      0.000843
   14  H       -0.004913      0.015615     -0.002506


 ACTIVE CARTESIAN DISPLACEMENT STEP

              1          2          3          4          5          6
           0.004955   0.000805  -0.010716   0.019816   0.013124   0.008591

              7          8          9         10         11         12
           0.011685   0.013658   0.002900  -0.013880  -0.013674   0.013926

             13         14         15         16         17         18
          -0.005417  -0.013117   0.008438  -0.003683  -0.012597   0.002051

             19         20         21         22         23         24
           0.006443   0.032347  -0.008066  -0.001869   0.023731  -0.012266

             25         26         27         28         29         30
           0.035360   0.028186  -0.005280  -0.013587  -0.002951   0.026638

             31         32         33         34         35         36
          -0.021699  -0.012467  -0.008473   0.003532  -0.014575   0.012405
 
 PREDICTED ENERGY CHANGE: -0.000453722
 
 INTERPOLATION DISTANCE: 9.0307657031


 COORDINATES OF OPTIMIZATION STEP 11 IN ANGSTROM

  NO.  ATOM        X              Y              Z        Z-ATOM   MASS   TYPE

    1  C        -1.985744      -0.246143       0.152894       6    12.011  QM
    2  O        -1.872014       0.944582      -0.050545       8    15.999  QM
    3  C        -0.832569      -1.117046       0.149608       6    12.011  QM
    4  C         0.407109      -0.012404      -0.077317       6    12.011  QM
    5  C         1.910718      -0.149720      -0.329627       6    12.011  QM
    6  C         2.895499       0.597880       0.245812       6    12.011  QM
    7  H         3.946977       0.426851      -0.043965       1     1.008  QM
    8  H         2.723658       1.316947       1.062993       1     1.008  QM
    9  H         2.188279      -0.795225      -1.179080       1     1.008  QM
   10  H         0.293404       0.740195       0.730615       1     1.008  QM
   11  H         0.050078       0.601198      -0.937745       1     1.008  QM
   12  H        -0.960013      -1.900360       0.924351       1     1.008  QM
   13  H        -1.382190      -1.626963      -0.699102       1     1.008  QM
   14  H        -2.967896      -0.690675       0.082982       1     1.008  QM


 
 NEW SCF-ENERGY CALCULATED IN 12 CYCLES
 

 TOTAL ENERGY    =       -270.140272991

 ENERGY CHANGE =         -0.000662768
 ENERGY RATIO  =          1.460735535
 TRUST RADIUS  =          0.300000000
 
 BFGS DELTA*GAMMA: 0.559E-03
 
 BFGS DELTA*DE2*DELTA: 0.971E-03
 
 *** ENTERING OPTIMIZATION CYCLE: 12 ***
 

 PROJECTED CARTESIAN GRADIENTS IN A.U.

  NO.  ATOM        X             Y             Z

    1  C        0.006761     -0.011020     -0.005680
    2  O        0.022585     -0.027298      0.001640
    3  C       -0.032528      0.004369      0.008206
    4  C       -0.001506      0.008160     -0.000566
    5  C        0.002952      0.009173     -0.002796
    6  C        0.005859      0.006421      0.000270
    7  H        0.004989     -0.007061      0.001768
    8  H        0.003234      0.001060      0.002135
    9  H       -0.003761      0.002360     -0.003894
   10  H        0.002314      0.009968     -0.002598
   11  H        0.000133      0.011588     -0.001402
   12  H       -0.020592     -0.002487     -0.004920
   13  H       -0.036654      0.013621      0.012712
   14  H        0.024090      0.020676     -0.008383


 ACTIVE CARTESIAN GRADIENTS

              1          2          3          4          5          6
           0.007316  -0.013256  -0.006807   0.026492  -0.041955  -0.001607
[truncated: 5,715,890 more chars]
