# Supplementary material for: Constrained Structure Minimizations on Hyperspheres for Minimum Energy Path Following
Source: J Chem Inf Model. 2025 Apr 1;65(7):3488–501. doi: 10.1021/acs.jcim.4c02351 (PMC12004539; doi:10.1021/acs.jcim.4c02351)
Supplement: Supplementary file 1 — ci4c02351_si_001.zip [file ci4c02351_si_001.zip › data_availability/rxn13/outputs/IRC/rxn13-irc.out]

 Executing /home/jasa/demon/6.2.4/object.mpi/deMon.6.2.4.mpi.

node10
node10
node10
node10
node10
node10
node10
node10
node10
node10
node10
node10
node10
node10
node10
node10
node10
node10
node10
node10
node10
node10
node10
node10
(node10:0,1,2,3,4,5,6,7,8,9,10,11,12,13,14,15,16,17,18,19,20,21,22,23)

real	378m43.026s
user	8111m39.797s
sys	965m55.554s
284M	.
 ******************************************************************************
 ******************************************************************************
 ***                                                                        ***
 ***                              PROGRAM deMon2k                           ***
 ***                                                                        ***
 ***                        (VERSION 6.2.2, Jun. 2022)                      ***
 ***                                                                        ***
 ***     COPYRIGHT (C) BY THE INTERNATIONAL DEMON DEVELOPERS COMMUNITY      ***
 ***                                                                        ***
 ***  AUTHORS: A.M. Koster, G. Geudtner, A. Alvarez-Ibarra, M.C. Amirani,   ***
 ***           P. Calaminici, A.A.M. Carranza, M.E. Casida, J. Carmona-     ***
 ***           Espindola, J. Cuny, F.A. Delesma, R. Delgado-Venegas, V.D.   ***
 ***           Dominguez, R. Flores-Moreno, G.U. Gamboa, A. Goursot, T.     ***
 ***           Heine, K. Hermann, A. Ipatov, F. Janetzko, A. de la Lande,   ***
 ***           F. Louisnard, J. Martin del Campo, N. Pedroza Montero, L.G.  ***
 ***           M. Pettersson, D. Mejia-Rodriguez, J. Reveles, J. Vasquez-   ***
 ***           Perez, A. Vela, B. Zuniga-Gutierrez and D.R. Salahub         ***
 ***                                                                        ***
 ******************************************************************************
 ******************************************************************************
                                                                                

 FIRST TIMING           DATE: WED JAN 17 22:01:12 2024  TOTAL TIME:       0.073
                                                                                

 INITIALIZATION                   STEP TIME:     0.034  TOTAL TIME:       0.108

 ******************************************************************************

 IRC FORWARD RXN12

 ******************************************************************************

 
 *** THE RESTART FILE WILL BE READ ***
 
 
 *** MOLECULAR SIMULATION DATA ***
 
 MOLECULAR CHARGE: 0
 NUMBER OF ATOMS: 14
 MOLECULAR SIMULATION TYPE: QM ONLY
 
 *** MOLECULAR QM DATA ***
 
 MULTIPLICITY: 1
 NUMBER OF QM ATOMS: 14
 NUMBER OF ELECTRONS: 46
 
 *** SCF OPTIONS ***
 
 SCF THEORY: RESTRICTED KOHN-SHAM (RKS)
 DIAGONALIZER: RS
 START GUESS: RESTART DENSITY
 SCF TOLERANCE: 0.100E-08
 POTENTIAL DENSITY: FITTED DENSITY
 NUMBER OF SCF ITERATIONS: 1000
 DIIS ACCELERATION: ON
 XC-POTENTIAL: PBE96 - PBE
 GRID TECHNIQUE: FIXED
 GRID PRUNING: ON
 GRID METHOD: DIRECT
 GRID TYPE: (99,590)p
 ATOMIC WEIGHT FUNCTION: BECKE SCREENED
 RADIAL QUADRATURE TYPE: EULER-MACLAURIN
 SCF METHODE: DIRECT & DOUBLE ASYMPTOTIC EXPANSION
 FREEZE AUXILIARY FUNCTIONS: OFF
 ANALYTICAL FIT SOLVER: DIAGONAL SVD
 SVD THRESHOLD: 0.100E-05
 SCF SCREENING: 0.217E-11
 SYMMETRY USE: NONE
 ROTATION OF THE ANGULAR GRIDS: OFF
 SCF PRINTING UNTIL CYCLE 0
 SPHERICAL ORBITALS WILL BE USED
 
 *** INTRINSIC REACTION COORDINATE OPTIONS ***
 
 STEP DIRECTION: FORWARD
 MAXIMUM IRC STEP: 0.100
 INITIAL ENERGY DECREASE: 0.00
 IRC PATH IN MASS WEIGHTED COORDINATES
 
 *** IRC PATH OPTIMIZATION OPTIONS ***
 
 NUMBER OF OPTIMIZATION STEPS: 50
 MAXIMUM OPTIMIZATION STEP: 0.300
 OPTMIZATION TOLERANCE: 0.100E-04
 HESSIAN UPDATE: BFGS
 STEP TYPE: LEVENBERG-MARQUARDT
 THE START HESSIAN IS READ FROM THE RESTART FILE
 NO WEIGHT DERIVATIVES WILL BE USED
 
 *** ACTIVATED INTERFACE PORTS ***
 
 FILE deMon.mol WILL BE WRITTEN
 
 
 *** GEOMETRY ***


 INPUT ORIENTATION IN ANGSTROM

  NO.  ATOM        X            Y            Z      Z-ATOM   MASS   TYPE OPTXYZ

    1  C         0.000000     0.000000     0.000000     6    12.011  QM       
    2  C         0.000000     0.000000     1.407923     6    12.011  QM       
    3  O         1.004743     0.000000    -0.777760     8    15.999  QM       
    4  H        -0.933646    -0.149215     1.962170     1     1.008  QM       
    5  H         0.830556     0.491083     1.922897     1     1.008  QM       
    6  H        -1.006767     0.060406    -0.487149     1     1.008  QM       
    7  C         2.653963    -0.937359     0.855635     6    12.011  QM       
    8  C         3.161201    -0.496216     2.106894     6    12.011  QM       
    9  C         4.147968     0.457712     2.223073     6    12.011  QM       
   10  H         3.104232    -0.578079    -0.071840     1     1.008  QM       
   11  H         1.978649    -1.794256     0.798554     1     1.008  QM       
   12  H         4.556008     0.744444     3.197882     1     1.008  QM       
   13  H         2.745937    -0.949776     3.017949     1     1.008  QM       
   14  H         4.549683     0.961313     1.335416     1     1.008  QM       


 
 
 *** ERI STATISTIC ***
 
 Est. Integrated ERIs: 6078254
 Est. Asymptotic ERIS: 0
                                                                                

 INPUT                            STEP TIME:     0.067  TOTAL TIME:       0.175
 
 *** THE INPUT ORIENTATION IS USED ***
 
 POINT GROUP: C1
 
 GROUP ORDER: 1


 STANDARD ORIENTATION IN ANGSTROM

  NO.  ATOM        X              Y              Z        Z-ATOM   MASS   TYPE

    1  C        -2.028743       0.110066      -0.138243       6    12.011  QM
    2  C        -1.321732       1.323698      -0.040880       6    12.011  QM
    3  O        -1.550442      -1.062968      -0.236421       8    15.999  QM
    4  H        -1.850271       2.256264       0.187412       1     1.008  QM
    5  H        -0.346610       1.392401      -0.531391       1     1.008  QM
    6  H        -3.144200       0.198711      -0.187651       1     1.008  QM
    7  C         0.699255      -0.556822       0.737862       6    12.011  QM
    8  C         1.764695       0.304199       0.362325       6    12.011  QM
    9  C         2.673024      -0.011053      -0.623951       6    12.011  QM
   10  H         0.621630      -1.552088       0.295761       1     1.008  QM
   11  H         0.089597      -0.338469       1.617760       1     1.008  QM
   12  H         3.514396       0.648629      -0.860333       1     1.008  QM
   13  H         1.864675       1.260071       0.895706       1     1.008  QM
   14  H         2.572902      -0.935875      -1.204987       1     1.008  QM
                                                                                

 SYMMETRY ANALYSIS                STEP TIME:     0.000  TOTAL TIME:       0.179
 
 
 GENERAL BASIS SET: (DZVP-GGA)
 
 NUMBER OF SHELLS: 60
 NUMBER OF ORBITALS: 130
 NUMBER OF PRIMITIVE GAUSSIAN EXPONENTS: 138
 
 
 GENERAL AUXIS SET: (GEN-A2*)
 
 NUMBER OF AUXILIARY FUNCTION SETS: 74
 NUMBER OF AUXILIARY FUNCTION SHELLS: 178
 NUMBER OF AUXILIARY FUNCTION: 734
 
 
 
 *** WARNING IN INVCDERI ***
 
 *** 21 COULOMB EIGENVALUES ARE QUENCHED ***
                                                                                

 MPI AUXILIARY FUNCTION FIT       STEP TIME:     0.142  TOTAL TIME:       0.334  
                                                                                

 CORE INTEGRALS                   STEP TIME:     0.161  TOTAL TIME:       0.343
                                                                                

 FIXED GRID GENERATION            STEP TIME:     0.000  TOTAL TIME:       0.398

 CYCLE:    1    EUPPER =     -438.546199073254    CDMIX =        0.300000000000
 CYCLE:    1    ELOWER =     -774.723120966400    SHIFT =        0.000000000000
 CYCLE:    1    EXC    =      -38.314177586242    ERCDC =       19.307675830091
 CYCLE:    1    ETOTAL =     -476.860376659496    ERROR =      336.176921893146

 CYCLE:    2    EUPPER =     -438.546170129216    CDMIX =        0.300000000000
 CYCLE:    2    ELOWER =     -438.546170129678    SHIFT =        0.000000000000
 CYCLE:    2    EXC    =      -38.314186269501    ERCDC =        0.000020838944
 CYCLE:    2    ETOTAL =     -476.860356398717    ERROR =        0.000000000462

 CYCLE:    3    EUPPER =     -438.546188436763    CDMIX =        0.300000000000
 CYCLE:    3    ELOWER =     -438.546188437177    SHIFT =        0.000000000000
 CYCLE:    3    EXC    =      -38.314186855520    ERCDC =        0.000019552429
 CYCLE:    3    ETOTAL =     -476.860375292282    ERROR =        0.000000000414

 CYCLE:    4    EUPPER =     -438.546183819755    CDMIX =        0.200000000000
 CYCLE:    4    ELOWER =     -438.546183821039    SHIFT =        0.000000000000
 CYCLE:    4    EXC    =      -38.314189823867    EDIIS =        0.000032130497
 CYCLE:    4    ETOTAL =     -476.860373643622    ERROR =        0.000000001284

 CYCLE:    5    EUPPER =     -438.546171961030    CDMIX =        0.133333333333
 CYCLE:    5    ELOWER =     -438.546171963397    SHIFT =        0.000000000000
 CYCLE:    5    EXC    =      -38.314191841391    EDIIS =        0.000046701461
 CYCLE:    5    ETOTAL =     -476.860363802421    ERROR =        0.000000002366

 CYCLE:    6    EUPPER =     -438.546188929211    CDMIX =        0.133333333333
 CYCLE:    6    ELOWER =     -438.546188929218    SHIFT =        0.000000000000
 CYCLE:    6    EXC    =      -38.314188179256    EDIIS =        0.000002034596
 CYCLE:    6    ETOTAL =     -476.860377108467    ERROR =        0.000000000007

 CYCLE:    7    EUPPER =     -438.546184310100    CDMIX =        0.100000000000
 CYCLE:    7    ELOWER =     -438.546184310113    SHIFT =        0.000000000000
 CYCLE:    7    EXC    =      -38.314189554872    EDIIS =        0.000003611117
 CYCLE:    7    ETOTAL =     -476.860373864972    ERROR =        0.000000000013

 CYCLE:    8    EUPPER =     -438.546185194551    CDMIX =        0.100000000000
 CYCLE:    8    ELOWER =     -438.546185194581    SHIFT =        0.000000000000
 CYCLE:    8    EXC    =      -38.314192025451    EDIIS =        0.000004803588
 CYCLE:    8    ETOTAL =     -476.860377220002    ERROR =        0.000000000030

 CYCLE:    9    EUPPER =     -438.546190876339    CDMIX =        0.100000000000
 CYCLE:    9    ELOWER =     -438.546190876372    SHIFT =        0.000000000000
 CYCLE:    9    EXC    =      -38.314188632395    EDIIS =        0.000006655055
 CYCLE:    9    ETOTAL =     -476.860379508734    ERROR =        0.000000000033

 CYCLE:   10    EUPPER =     -438.546181027289    CDMIX =        0.100000000000
 CYCLE:   10    ELOWER =     -438.546181027808    SHIFT =        0.000000000000
 CYCLE:   10    EXC    =      -38.314186606244    EDIIS =        0.000016007089
 CYCLE:   10    ETOTAL =     -476.860367633533    ERROR =        0.000000000518

 CYCLE:   11    EUPPER =     -438.546176398535    CDMIX =        0.100000000000
 CYCLE:   11    ELOWER =     -438.546176399384    SHIFT =        0.000000000000
 CYCLE:   11    EXC    =      -38.314187971694    ERCDC =        0.000024243857
 CYCLE:   11    ETOTAL =     -476.860364370229    ERROR =        0.000000000848

 CYCLE:   12    EUPPER =     -438.546180653252    CDMIX =        0.100000000000
 CYCLE:   12    ELOWER =     -438.546180653346    SHIFT =        0.000000000000
 CYCLE:   12    EXC    =      -38.314188775192    ERCDC =        0.000011760547
 CYCLE:   12    ETOTAL =     -476.860369428444    ERROR =        0.000000000094

 CYCLE:   13    EUPPER =     -438.546184073573    CDMIX =        0.100000000000
 CYCLE:   13    ELOWER =     -438.546184073588    SHIFT =        0.000000000000
 CYCLE:   13    EXC    =      -38.314189156315    ERCDC =        0.000003499383
 CYCLE:   13    ETOTAL =     -476.860373229889    ERROR =        0.000000000014

 CYCLE:   14    EUPPER =     -438.546185063942    CDMIX =        0.100000000000
 CYCLE:   14    ELOWER =     -438.546185063946    SHIFT =        0.000000000000
 CYCLE:   14    EXC    =      -38.314189400290    ERCDC =        0.000001796136
 CYCLE:   14    ETOTAL =     -476.860374464232    ERROR =        0.000000000005

 CYCLE:   15    EUPPER =     -438.546185649827    CDMIX =        0.100000000000
 CYCLE:   15    ELOWER =     -438.546185649829    SHIFT =        0.000000000000
 CYCLE:   15    EXC    =      -38.314189561279    ERCDC =        0.000000789580
 CYCLE:   15    ETOTAL =     -476.860375211107    ERROR =        0.000000000002

 CYCLE:   16    EUPPER =     -438.546185935989    CDMIX =        0.100000000000
 CYCLE:   16    ELOWER =     -438.546185935991    SHIFT =        0.000000000000
 CYCLE:   16    EXC    =      -38.314190724019    ERCDC =        0.000000479198
 CYCLE:   16    ETOTAL =     -476.860376660008    ERROR =        0.000000000002
 
 *** SCF CONVERGED ***
 

 ELECTRONIC CORE ENERGY      =       -774.723209394
 ELECTRONIC COULOMB ENERGY   =        336.177023458
 ELECTRONIC HARTREE ENERGY   =       -438.546185936

 EXCHANGE ENERGY             =        -36.839964999
 CORRELATION ENERGY          =         -1.474225725
 EXCHANGE-CORRELATION ENERGY =        -38.314190724

 ELECTRONIC SCF ENERGY       =       -476.860376660
 NUCLEAR-REPULSION ENERGY    =        206.770915092
 TOTAL SCF ENERGY            =       -270.089461568
                                                                                

 SCF ITERATION                    STEP TIME:     2.128  TOTAL TIME:       2.703
 
 
 
 *************************************
 *** INTRINSIC REACTION COORDINATE ***
 *************************************


 MOLECULE ORIENTATION OF IRC START STRUCTURE IN ANGSTROM

  NO.  ATOM        X              Y              Z        Z-ATOM   MASS   TYPE

    1  C         0.000000       0.000000       0.000000       6    12.011  QM
    2  C         0.000000       0.000000       1.407923       6    12.011  QM
    3  O         1.004743       0.000000      -0.777760       8    15.999  QM
    4  H        -0.933646      -0.149215       1.962170       1     1.008  QM
    5  H         0.830556       0.491083       1.922897       1     1.008  QM
    6  H        -1.006767       0.060406      -0.487149       1     1.008  QM
    7  C         2.653963      -0.937359       0.855635       6    12.011  QM
    8  C         3.161201      -0.496216       2.106894       6    12.011  QM
    9  C         4.147968       0.457712       2.223073       6    12.011  QM
   10  H         3.104232      -0.578079      -0.071840       1     1.008  QM
   11  H         1.978649      -1.794256       0.798554       1     1.008  QM
   12  H         4.556008       0.744444       3.197882       1     1.008  QM
   13  H         2.745937      -0.949776       3.017949       1     1.008  QM
   14  H         4.549683       0.961313       1.335416       1     1.008  QM


 
 THE START HESSIAN WAS READ FROM THE RESTART FILE

  ANGLE =       1.66  COS_ANGLE =      -0.09


 IRC COORDINATES OF STEP 1 IN ANGSTROM

  NO.  ATOM        X              Y              Z        Z-ATOM   MASS   TYPE

    1  C         0.000742       0.001222       0.002352       6    12.011  QM
    2  C        -0.005664       0.000192       1.408703       6    12.011  QM
    3  O         1.009621      -0.003373      -0.772433       8    15.999  QM
    4  H        -0.942800      -0.139552       1.959219       1     1.008  QM
    5  H         0.829487       0.478822       1.927985       1     1.008  QM
    6  H        -1.002439       0.068792      -0.490527       1     1.008  QM
    7  C         2.655283      -0.936010       0.850523       6    12.011  QM
    8  C         3.159181      -0.494605       2.103713       6    12.011  QM
    9  C         4.147371       0.457403       2.222318       6    12.011  QM
   10  H         3.114302      -0.583437      -0.075232       1     1.008  QM
   11  H         1.977399      -1.790872       0.793088       1     1.008  QM
   12  H         4.553480       0.743724       3.198061       1     1.008  QM
   13  H         2.740015      -0.946811       3.013659       1     1.008  QM
   14  H         4.551873       0.960380       1.335578       1     1.008  QM


 RMSQ FORCE :   0.0001681  MAXIMUM :   0.0000100  CONVERGED :NO 
 MAX FORCE  :   0.0005412  MAXIMUM :   0.0000150  CONVERGED :NO 

 NUMBER OF CONSTRAINED OPTIMIZATION CYCLES: 1
 
 TOTAL ENERGY = -270.089477961057
 
 
 CURRENT SPLINE LENGTH: 0.053 AMU^1/2*ANGSTROM
 IRC COORDINATE: 0.053 AMU^1/2*ANGSTROM

  ANGLE =       0.02  COS_ANGLE =       1.00


 IRC COORDINATES OF STEP 2 IN ANGSTROM

  NO.  ATOM        X              Y              Z        Z-ATOM   MASS   TYPE

    1  C         0.001244       0.002357       0.004645       6    12.011  QM
    2  C        -0.011445       0.000537       1.409345       6    12.011  QM
    3  O         1.014296      -0.006767      -0.767054       8    15.999  QM
    4  H        -0.951947      -0.129521       1.956151       1     1.008  QM
    5  H         0.828295       0.466515       1.932735       1     1.008  QM
    6  H        -0.998170       0.076795      -0.494147       1     1.008  QM
    7  C         2.656802      -0.934620       0.845352       6    12.011  QM
    8  C         3.157285      -0.492963       2.100550       6    12.011  QM
    9  C         4.146938       0.457032       2.221755       6    12.011  QM
   10  H         3.124662      -0.588825      -0.078558       1     1.008  QM
   11  H         1.976710      -1.787717       0.787475       1     1.008  QM
   12  H         4.550950       0.742929       3.198507       1     1.008  QM
   13  H         2.734090      -0.943817       3.009309       1     1.008  QM
   14  H         4.554555       0.959261       1.336013       1     1.008  QM


 RMSQ FORCE :   0.0003397  MAXIMUM :   0.0000100  CONVERGED :NO 
 MAX FORCE  :   0.0011068  MAXIMUM :   0.0000150  CONVERGED :NO 

 NUMBER OF CONSTRAINED OPTIMIZATION CYCLES: 3
 
 TOTAL ENERGY = -270.089528611293
 
 
 CURRENT SPLINE LENGTH: 0.053 AMU^1/2*ANGSTROM
 IRC COORDINATE: 0.106 AMU^1/2*ANGSTROM

  ANGLE =       0.02  COS_ANGLE =       1.00


 IRC COORDINATES OF STEP 3 IN ANGSTROM

  NO.  ATOM        X              Y              Z        Z-ATOM   MASS   TYPE

    1  C         0.001828       0.003453       0.006975       6    12.011  QM
    2  C        -0.017083       0.000863       1.409982       6    12.011  QM
    3  O         1.019098      -0.010149      -0.761595       8    15.999  QM
    4  H        -0.960783      -0.119717       1.953100       1     1.008  QM
    5  H         0.826943       0.454260       1.937517       1     1.008  QM
    6  H        -0.993704       0.084480      -0.497794       1     1.008  QM
    7  C         2.658054      -0.933133       0.840142       6    12.011  QM
    8  C         3.155315      -0.491265       2.097351       6    12.011  QM
    9  C         4.146465       0.456621       2.221134       6    12.011  QM
   10  H         3.134680      -0.594189      -0.081849       1     1.008  QM
   11  H         1.976153      -1.784776       0.781902       1     1.008  QM
   12  H         4.548453       0.741995       3.198889       1     1.008  QM
   13  H         2.728191      -0.940835       3.004910       1     1.008  QM
   14  H         4.557194       0.958111       1.336406       1     1.008  QM


 RMSQ FORCE :   0.0005122  MAXIMUM :   0.0000100  CONVERGED :NO 
 MAX FORCE  :   0.0016775  MAXIMUM :   0.0000150  CONVERGED :NO 

 NUMBER OF CONSTRAINED OPTIMIZATION CYCLES: 3
 
 TOTAL ENERGY = -270.089613444850
 
 
 CURRENT SPLINE LENGTH: 0.053 AMU^1/2*ANGSTROM
 IRC COORDINATE: 0.159 AMU^1/2*ANGSTROM

  ANGLE =       0.04  COS_ANGLE =       1.00


 IRC COORDINATES OF STEP 4 IN ANGSTROM

  NO.  ATOM        X              Y              Z        Z-ATOM   MASS   TYPE

    1  C         0.002376       0.004586       0.009307       6    12.011  QM
    2  C        -0.022720       0.001206       1.410564       6    12.011  QM
    3  O         1.023909      -0.013548      -0.756117       8    15.999  QM
    4  H        -0.969520      -0.109854       1.950001       1     1.008  QM
    5  H         0.825569       0.441627       1.942342       1     1.008  QM
    6  H        -0.989163       0.092132      -0.501486       1     1.008  QM
    7  C         2.659232      -0.931638       0.834924       6    12.011  QM
    8  C         3.153419      -0.489574       2.094158       6    12.011  QM
    9  C         4.145992       0.456231       2.220529       6    12.011  QM
   10  H         3.144477      -0.599546      -0.085085       1     1.008  QM
   11  H         1.975856      -1.782099       0.776400       1     1.008  QM
   12  H         4.545984       0.741051       3.199280       1     1.008  QM
   13  H         2.722518      -0.937966       3.000517       1     1.008  QM
   14  H         4.559786       0.957041       1.336840       1     1.008  QM


 RMSQ FORCE :   0.0006858  MAXIMUM :   0.0000100  CONVERGED :NO 
 MAX FORCE  :   0.0022658  MAXIMUM :   0.0000150  CONVERGED :NO 

 NUMBER OF CONSTRAINED OPTIMIZATION CYCLES: 4
 
 TOTAL ENERGY = -270.089732500878
 
 
 CURRENT SPLINE LENGTH: 0.053 AMU^1/2*ANGSTROM
 IRC COORDINATE: 0.212 AMU^1/2*ANGSTROM

  ANGLE =       0.03  COS_ANGLE =       1.00


 IRC COORDINATES OF STEP 5 IN ANGSTROM

  NO.  ATOM        X              Y              Z        Z-ATOM   MASS   TYPE

    1  C         0.002965       0.005693       0.011663       6    12.011  QM
    2  C        -0.028258       0.001553       1.411135       6    12.011  QM
    3  O         1.028796      -0.016943      -0.750582       8    15.999  QM
    4  H        -0.977995      -0.100143       1.946913       1     1.008  QM
    5  H         0.823942       0.429055       1.947154       1     1.008  QM
    6  H        -0.984468       0.099503      -0.505202       1     1.008  QM
    7  C         2.660216      -0.930071       0.829665       6    12.011  QM
    8  C         3.151484      -0.487843       2.090947       6    12.011  QM
    9  C         4.145496       0.455811       2.219898       6    12.011  QM
   10  H         3.154064      -0.604910      -0.088287       1     1.008  QM
   11  H         1.975745      -1.779657       0.770938       1     1.008  QM
   12  H         4.543552       0.740007       3.199638       1     1.008  QM
   13  H         2.716902      -0.935122       2.996103       1     1.008  QM
   14  H         4.562363       0.955954       1.337267       1     1.008  QM


 RMSQ FORCE :   0.0008634  MAXIMUM :   0.0000100  CONVERGED :NO 
 MAX FORCE  :   0.0028643  MAXIMUM :   0.0000150  CONVERGED :NO 

 NUMBER OF CONSTRAINED OPTIMIZATION CYCLES: 2
 
 TOTAL ENERGY = -270.089885848899
 
 
 CURRENT SPLINE LENGTH: 0.053 AMU^1/2*ANGSTROM
 IRC COORDINATE: 0.265 AMU^1/2*ANGSTROM

  ANGLE =       0.03  COS_ANGLE =       1.00


 IRC COORDINATES OF STEP 6 IN ANGSTROM

  NO.  ATOM        X              Y              Z        Z-ATOM   MASS   TYPE

    1  C         0.003597       0.006793       0.014042       6    12.011  QM
    2  C        -0.033702       0.001900       1.411680       6    12.011  QM
    3  O         1.033777      -0.020337      -0.744993       8    15.999  QM
    4  H        -0.986235      -0.090598       1.943824       1     1.008  QM
    5  H         0.822262       0.416341       1.952027       1     1.008  QM
    6  H        -0.979629       0.106626      -0.508948       1     1.008  QM
    7  C         2.660977      -0.928442       0.824385       6    12.011  QM
    8  C         3.149532      -0.486085       2.087720       6    12.011  QM
    9  C         4.144962       0.455383       2.219227       6    12.011  QM
   10  H         3.163254      -0.610206      -0.091435       1     1.008  QM
   11  H         1.975821      -1.777486       0.765561       1     1.008  QM
   12  H         4.541163       0.738872       3.199943       1     1.008  QM
   13  H         2.711434      -0.932363       2.991675       1     1.008  QM
   14  H         4.564851       0.954907       1.337671       1     1.008  QM


 RMSQ FORCE :   0.0010413  MAXIMUM :   0.0000100  CONVERGED :NO 
 MAX FORCE  :   0.0034742  MAXIMUM :   0.0000150  CONVERGED :NO 

 NUMBER OF CONSTRAINED OPTIMIZATION CYCLES: 3
 
 TOTAL ENERGY = -270.090073700079
 
 
 CURRENT SPLINE LENGTH: 0.053 AMU^1/2*ANGSTROM
 IRC COORDINATE: 0.318 AMU^1/2*ANGSTROM

  ANGLE =       0.02  COS_ANGLE =       1.00


 IRC COORDINATES OF STEP 7 IN ANGSTROM

  NO.  ATOM        X              Y              Z        Z-ATOM   MASS   TYPE

    1  C         0.004258       0.007870       0.016446       6    12.011  QM
    2  C        -0.039051       0.002254       1.412204       6    12.011  QM
    3  O         1.038828      -0.023720      -0.739363       8    15.999  QM
    4  H        -0.994245      -0.081164       1.940747       1     1.008  QM
    5  H         0.820426       0.403513       1.956899       1     1.008  QM
    6  H        -0.974659       0.113472      -0.512715       1     1.008  QM
    7  C         2.661553      -0.926756       0.819075       6    12.011  QM
    8  C         3.147559      -0.484298       2.084487       6    12.011  QM
    9  C         4.144402       0.454938       2.218528       6    12.011  QM
   10  H         3.172231      -0.615503      -0.094549       1     1.008  QM
   11  H         1.976047      -1.775537       0.760260       1     1.008  QM
   12  H         4.538815       0.737654       3.200210       1     1.008  QM
   13  H         2.706058      -0.929649       2.987246       1     1.008  QM
   14  H         4.567284       0.953873       1.338060       1     1.008  QM


 RMSQ FORCE :   0.0012252  MAXIMUM :   0.0000100  CONVERGED :NO 
 MAX FORCE  :   0.0041006  MAXIMUM :   0.0000150  CONVERGED :NO 

 NUMBER OF CONSTRAINED OPTIMIZATION CYCLES: 2
 
 TOTAL ENERGY = -270.090296410314
 
 
 CURRENT SPLINE LENGTH: 0.053 AMU^1/2*ANGSTROM
 IRC COORDINATE: 0.370 AMU^1/2*ANGSTROM

  ANGLE =       0.02  COS_ANGLE =       1.00


 IRC COORDINATES OF STEP 8 IN ANGSTROM

  NO.  ATOM        X              Y              Z        Z-ATOM   MASS   TYPE

    1  C         0.004953       0.008934       0.018871       6    12.011  QM
    2  C        -0.044308       0.002618       1.412704       6    12.011  QM
    3  O         1.043964      -0.027092      -0.733686       8    15.999  QM
    4  H        -1.002017      -0.071906       1.937680       1     1.008  QM
    5  H         0.818507       0.390579       1.961808       1     1.008  QM
    6  H        -0.969564       0.120024      -0.516510       1     1.008  QM
    7  C         2.661923      -0.925014       0.813740       6    12.011  QM
    8  C         3.145567      -0.482482       2.081248       6    12.011  QM
    9  C         4.143809       0.454482       2.217795       6    12.011  QM
   10  H         3.180855      -0.620748      -0.097604       1     1.008  QM
   11  H         1.976486      -1.773877       0.755052       1     1.008  QM
   12  H         4.536522       0.736340       3.200428       1     1.008  QM
   13  H         2.700829      -0.927022       2.982815       1     1.008  QM
   14  H         4.569640       0.952866       1.338426       1     1.008  QM


 RMSQ FORCE :   0.0014110  MAXIMUM :   0.0000100  CONVERGED :NO 
 MAX FORCE  :   0.0047448  MAXIMUM :   0.0000150  CONVERGED :NO 

 NUMBER OF CONSTRAINED OPTIMIZATION CYCLES: 2
 
 TOTAL ENERGY = -270.090554444289
 
 
 CURRENT SPLINE LENGTH: 0.053 AMU^1/2*ANGSTROM
 IRC COORDINATE: 0.423 AMU^1/2*ANGSTROM

  ANGLE =       0.02  COS_ANGLE =       1.00


 IRC COORDINATES OF STEP 9 IN ANGSTROM

  NO.  ATOM        X              Y              Z        Z-ATOM   MASS   TYPE

    1  C         0.005675       0.009972       0.021319       6    12.011  QM
    2  C        -0.049457       0.002988       1.413182       6    12.011  QM
    3  O         1.049177      -0.030445      -0.727968       8    15.999  QM
    4  H        -1.009566      -0.062768       1.934637       1     1.008  QM
    5  H         0.816435       0.377580       1.966691       1     1.008  QM
    6  H        -0.964352       0.126236      -0.520330       1     1.008  QM
    7  C         2.662086      -0.923215       0.808375       6    12.011  QM
    8  C         3.143555      -0.480638       2.078009       6    12.011  QM
    9  C         4.143189       0.454009       2.217033       6    12.011  QM
   10  H         3.189258      -0.625999      -0.100626       1     1.008  QM
   11  H         1.977068      -1.772451       0.749936       1     1.008  QM
   12  H         4.534275       0.734945       3.200605       1     1.008  QM
   13  H         2.695698      -0.924450       2.978391       1     1.008  QM
   14  H         4.571924       0.951882       1.338773       1     1.008  QM


 RMSQ FORCE :   0.0016047  MAXIMUM :   0.0000100  CONVERGED :NO 
 MAX FORCE  :   0.0054078  MAXIMUM :   0.0000150  CONVERGED :NO 

 NUMBER OF CONSTRAINED OPTIMIZATION CYCLES: 2
 
 TOTAL ENERGY = -270.090848419424
 
 
 CURRENT SPLINE LENGTH: 0.053 AMU^1/2*ANGSTROM
 IRC COORDINATE: 0.476 AMU^1/2*ANGSTROM

  ANGLE =       0.02  COS_ANGLE =       1.00


 IRC COORDINATES OF STEP 10 IN ANGSTROM

  NO.  ATOM        X              Y              Z        Z-ATOM   MASS   TYPE

    1  C         0.006455       0.010969       0.023793       6    12.011  QM
    2  C        -0.054472       0.003369       1.413641       6    12.011  QM
    3  O         1.054505      -0.033768      -0.722195       8    15.999  QM
    4  H        -1.016814      -0.053878       1.931629       1     1.008  QM
    5  H         0.814275       0.364547       1.971596       1     1.008  QM
    6  H        -0.959000       0.132001      -0.524171       1     1.008  QM
    7  C         2.661977      -0.921344       0.802986       6    12.011  QM
    8  C         3.141500      -0.478762       2.074758       6    12.011  QM
    9  C         4.142520       0.453518       2.216215       6    12.011  QM
   10  H         3.197233      -0.631181      -0.103587       1     1.008  QM
   11  H         1.977843      -1.771337       0.744953       1     1.008  QM
   12  H         4.532092       0.733420       3.200709       1     1.008  QM
   13  H         2.690721      -0.921967       2.973973       1     1.008  QM
   14  H         4.574096       0.950931       1.339075       1     1.008  QM


 RMSQ FORCE :   0.0018020  MAXIMUM :   0.0000100  CONVERGED :NO 
 MAX FORCE  :   0.0060869  MAXIMUM :   0.0000150  CONVERGED :NO 

 NUMBER OF CONSTRAINED OPTIMIZATION CYCLES: 3
 
 TOTAL ENERGY = -270.091179095966
 
 
 CURRENT SPLINE LENGTH: 0.053 AMU^1/2*ANGSTROM
 IRC COORDINATE: 0.529 AMU^1/2*ANGSTROM

  ANGLE =       0.02  COS_ANGLE =       1.00


 IRC COORDINATES OF STEP 11 IN ANGSTROM

  NO.  ATOM        X              Y              Z        Z-ATOM   MASS   TYPE

    1  C         0.007254       0.011941       0.026286       6    12.011  QM
    2  C        -0.059388       0.003775       1.414077       6    12.011  QM
    3  O         1.059909      -0.037069      -0.716389       8    15.999  QM
    4  H        -1.023835      -0.045177       1.928654       1     1.008  QM
    5  H         0.812015       0.351416       1.976500       1     1.008  QM
    6  H        -0.953561       0.137371      -0.528041       1     1.008  QM
    7  C         2.661673      -0.919426       0.797565       6    12.011  QM
    8  C         3.139431      -0.476862       2.071515       6    12.011  QM
    9  C         4.141824       0.453012       2.215371       6    12.011  QM
   10  H         3.204926      -0.636313      -0.106503       1     1.008  QM
   11  H         1.978775      -1.770470       0.740075       1     1.008  QM
   12  H         4.529968       0.731817       3.200769       1     1.008  QM
   13  H         2.685870      -0.919556       2.969578       1     1.008  QM
   14  H         4.576193       0.950006       1.339356       1     1.008  QM


 RMSQ FORCE :   0.0020056  MAXIMUM :   0.0000100  CONVERGED :NO 
 MAX FORCE  :   0.0067918  MAXIMUM :   0.0000150  CONVERGED :NO 

 NUMBER OF CONSTRAINED OPTIMIZATION CYCLES: 3
 
 TOTAL ENERGY = -270.091547460945
 
 
 CURRENT SPLINE LENGTH: 0.053 AMU^1/2*ANGSTROM
 IRC COORDINATE: 0.582 AMU^1/2*ANGSTROM

  ANGLE =       0.02  COS_ANGLE =       1.00


 IRC COORDINATES OF STEP 12 IN ANGSTROM

  NO.  ATOM        X              Y              Z        Z-ATOM   MASS   TYPE

    1  C         0.008068       0.012882       0.028799       6    12.011  QM
    2  C        -0.064202       0.004205       1.414487       6    12.011  QM
    3  O         1.065388      -0.040341      -0.710551       8    15.999  QM
    4  H        -1.030632      -0.036647       1.925713       1     1.008  QM
    5  H         0.809656       0.338185       1.981393       1     1.008  QM
    6  H        -0.948044       0.142316      -0.531937       1     1.008  QM
    7  C         2.661174      -0.917462       0.792114       6    12.011  QM
    8  C         3.137347      -0.474939       2.068283       6    12.011  QM
    9  C         4.141103       0.452493       2.214500       6    12.011  QM
   10  H         3.212363      -0.641421      -0.109368       1     1.008  QM
   11  H         1.979875      -1.769858       0.735313       1     1.008  QM
   12  H         4.527903       0.730130       3.200788       1     1.008  QM
   13  H         2.681147      -0.917217       2.965208       1     1.008  QM
   14  H         4.578212       0.949104       1.339615       1     1.008  QM


 RMSQ FORCE :   0.0022169  MAXIMUM :   0.0000100  CONVERGED :NO 
 MAX FORCE  :   0.0075249  MAXIMUM :   0.0000150  CONVERGED :NO 

 NUMBER OF CONSTRAINED OPTIMIZATION CYCLES: 3
 
 TOTAL ENERGY = -270.091954631671
 
 
 CURRENT SPLINE LENGTH: 0.053 AMU^1/2*ANGSTROM
 IRC COORDINATE: 0.635 AMU^1/2*ANGSTROM

  ANGLE =       0.02  COS_ANGLE =       1.00


 IRC COORDINATES OF STEP 13 IN ANGSTROM

  NO.  ATOM        X              Y              Z        Z-ATOM   MASS   TYPE

    1  C         0.008895       0.013791       0.031330       6    12.011  QM
    2  C        -0.068907       0.004662       1.414874       6    12.011  QM
    3  O         1.070941      -0.043581      -0.704685       8    15.999  QM
    4  H        -1.037203      -0.028287       1.922811       1     1.008  QM
    5  H         0.807202       0.324856       1.986270       1     1.008  QM
    6  H        -0.942460       0.146795      -0.535857       1     1.008  QM
    7  C         2.660477      -0.915452       0.786633       6    12.011  QM
    8  C         3.135247      -0.472992       2.065064       6    12.011  QM
    9  C         4.140355       0.451958       2.213603       6    12.011  QM
   10  H         3.219545      -0.646504      -0.112178       1     1.008  QM
   11  H         1.981143      -1.769501       0.730672       1     1.008  QM
   12  H         4.525901       0.728359       3.200762       1     1.008  QM
   13  H         2.676554      -0.914948       2.960870       1     1.008  QM
   14  H         4.580151       0.948227       1.339852       1     1.008  QM


 RMSQ FORCE :   0.0024368  MAXIMUM :   0.0000100  CONVERGED :NO 
 MAX FORCE  :   0.0082822  MAXIMUM :   0.0000150  CONVERGED :NO 

 NUMBER OF CONSTRAINED OPTIMIZATION CYCLES: 3
 
 TOTAL ENERGY = -270.092401860095
 
 
 CURRENT SPLINE LENGTH: 0.053 AMU^1/2*ANGSTROM
 IRC COORDINATE: 0.688 AMU^1/2*ANGSTROM

  ANGLE =       0.03  COS_ANGLE =       1.00


 IRC COORDINATES OF STEP 14 IN ANGSTROM

  NO.  ATOM        X              Y              Z        Z-ATOM   MASS   TYPE

    1  C         0.009723       0.014666       0.033876       6    12.011  QM
    2  C        -0.073499       0.005140       1.415236       6    12.011  QM
    3  O         1.076554      -0.046781      -0.698799       8    15.999  QM
    4  H        -1.043578      -0.020044       1.919947       1     1.008  QM
    5  H         0.804668       0.311410       1.991111       1     1.008  QM
    6  H        -0.936834       0.150802      -0.539797       1     1.008  QM
    7  C         2.659592      -0.913399       0.781123       6    12.011  QM
    8  C         3.133137      -0.471023       2.061866       6    12.011  QM
    9  C         4.139587       0.451409       2.212685       6    12.011  QM
   10  H         3.226620      -0.651645      -0.114935       1     1.008  QM
   11  H         1.982558      -1.769364       0.726147       1     1.008  QM
   12  H         4.523963       0.726506       3.200699       1     1.008  QM
   13  H         2.672070      -0.912739       2.956565       1     1.008  QM
   14  H         4.582007       0.947377       1.340070       1     1.008  QM


 RMSQ FORCE :   0.0026687  MAXIMUM :   0.0000100  CONVERGED :NO 
 MAX FORCE  :   0.0090738  MAXIMUM :   0.0000150  CONVERGED :NO 

 NUMBER OF CONSTRAINED OPTIMIZATION CYCLES: 4
 
 TOTAL ENERGY = -270.092890550751
 
 
 CURRENT SPLINE LENGTH: 0.053 AMU^1/2*ANGSTROM
 IRC COORDINATE: 0.741 AMU^1/2*ANGSTROM

  ANGLE =       0.02  COS_ANGLE =       1.00


 IRC COORDINATES OF STEP 15 IN ANGSTROM

  NO.  ATOM        X              Y              Z        Z-ATOM   MASS   TYPE

    1  C         0.010570       0.015499       0.036432       6    12.011  QM
    2  C        -0.077976       0.005659       1.415578       6    12.011  QM
    3  O         1.082254      -0.049937      -0.692881       8    15.999  QM
    4  H        -1.049681      -0.012036       1.917136       1     1.008  QM
    5  H         0.802016       0.297915       1.995936       1     1.008  QM
    6  H        -0.931153       0.154217      -0.543758       1     1.008  QM
    7  C         2.658497      -0.911305       0.775581       6    12.011  QM
    8  C         3.131006      -0.469029       2.058680       6    12.011  QM
    9  C         4.138790       0.450842       2.211737       6    12.011  QM
   10  H         3.233298      -0.656703      -0.117609       1     1.008  QM
   11  H         1.984157      -1.769505       0.721763       1     1.008  QM
   12  H         4.522085       0.724559       3.200592       1     1.008  QM
   13  H         2.667727      -0.910611       2.952293       1     1.008  QM
   14  H         4.583783       0.946547       1.340260       1     1.008  QM


 RMSQ FORCE :   0.0029070  MAXIMUM :   0.0000100  CONVERGED :NO 
 MAX FORCE  :   0.0098957  MAXIMUM :   0.0000150  CONVERGED :NO 

 NUMBER OF CONSTRAINED OPTIMIZATION CYCLES: 3
 
 TOTAL ENERGY = -270.093422286722
 
 
 CURRENT SPLINE LENGTH: 0.053 AMU^1/2*ANGSTROM
 IRC COORDINATE: 0.794 AMU^1/2*ANGSTROM

  ANGLE =       0.02  COS_ANGLE =       1.00


 IRC COORDINATES OF STEP 16 IN ANGSTROM

  NO.  ATOM        X              Y              Z        Z-ATOM   MASS   TYPE

    1  C         0.011419       0.016292       0.038997       6    12.011  QM
    2  C        -0.082339       0.006217       1.415900       6    12.011  QM
    3  O         1.088024      -0.053047      -0.686940       8    15.999  QM
    4  H        -1.055573      -0.004218       1.914377       1     1.008  QM
    5  H         0.799282       0.284324       2.000740       1     1.008  QM
    6  H        -0.925456       0.157051      -0.547742       1     1.008  QM
    7  C         2.657212      -0.909179       0.770008       6    12.011  QM
    8  C         3.128863      -0.467014       2.055515       6    12.011  QM
    9  C         4.137973       0.450260       2.210766       6    12.011  QM
   10  H         3.239715      -0.661711      -0.120230       1     1.008  QM
   11  H         1.985921      -1.769887       0.717508       1     1.008  QM
   12  H         4.520272       0.722531       3.200446       1     1.008  QM
   13  H         2.663513      -0.908557       2.948062       1     1.008  QM
   14  H         4.585483       0.945739       1.340428       1     1.008  QM


 RMSQ FORCE :   0.0031555  MAXIMUM :   0.0000100  CONVERGED :NO 
 MAX FORCE  :   0.0107532  MAXIMUM :   0.0000150  CONVERGED :NO 

 NUMBER OF CONSTRAINED OPTIMIZATION CYCLES: 3
 
 TOTAL ENERGY = -270.093998798445
 
 
 CURRENT SPLINE LENGTH: 0.053 AMU^1/2*ANGSTROM
 IRC COORDINATE: 0.847 AMU^1/2*ANGSTROM

  ANGLE =       0.03  COS_ANGLE =       1.00


 IRC COORDINATES OF STEP 17 IN ANGSTROM

  NO.  ATOM        X              Y              Z        Z-ATOM   MASS   TYPE

    1  C         0.012260       0.017048       0.041566       6    12.011  QM
    2  C        -0.086587       0.006813       1.416198       6    12.011  QM
    3  O         1.093847      -0.056106      -0.680986       8    15.999  QM
    4  H        -1.061284       0.003466       1.911662       1     1.008  QM
    5  H         0.796492       0.270564       2.005521       1     1.008  QM
    6  H        -0.919767       0.159304      -0.551741       1     1.008  QM
    7  C         2.655748      -0.907022       0.764411       6    12.011  QM
    8  C         3.126713      -0.464982       2.052379       6    12.011  QM
    9  C         4.137139       0.449665       2.209779       6    12.011  QM
   10  H         3.246035      -0.666760      -0.122799       1     1.008  QM
   11  H         1.987832      -1.770482       0.713382       1     1.008  QM
   12  H         4.518527       0.720428       3.200264       1     1.008  QM
   13  H         2.659418      -0.906562       2.943882       1     1.008  QM
   14  H         4.587103       0.944959       1.340578       1     1.008  QM


 RMSQ FORCE :   0.0034172  MAXIMUM :   0.0000100  CONVERGED :NO 
 MAX FORCE  :   0.0116505  MAXIMUM :   0.0000150  CONVERGED :NO 

 NUMBER OF CONSTRAINED OPTIMIZATION CYCLES: 4
 
 TOTAL ENERGY = -270.094621895117
 
 
 CURRENT SPLINE LENGTH: 0.053 AMU^1/2*ANGSTROM
 IRC COORDINATE: 0.900 AMU^1/2*ANGSTROM

  ANGLE =       0.02  COS_ANGLE =       1.00


 IRC COORDINATES OF STEP 18 IN ANGSTROM

  NO.  ATOM        X              Y              Z        Z-ATOM   MASS   TYPE

    1  C         0.013109       0.017758       0.044128       6    12.011  QM
    2  C        -0.090716       0.007461       1.416484       6    12.011  QM
    3  O         1.099746      -0.059108      -0.675004       8    15.999  QM
    4  H        -1.066739       0.010914       1.909007       1     1.008  QM
    5  H         0.793560       0.256762       2.010266       1     1.008  QM
    6  H        -0.914074       0.160850      -0.555747       1     1.008  QM
    7  C         2.654093      -0.904840       0.758782       6    12.011  QM
    8  C         3.124545      -0.462929       2.049263       6    12.011  QM
    9  C         4.136284       0.449053       2.208768       6    12.011  QM
   10  H         3.251975      -0.671720      -0.125275       1     1.008  QM
   11  H         1.989922      -1.771335       0.709393       1     1.008  QM
   12  H         4.516845       0.718242       3.200044       1     1.008  QM
   13  H         2.655454      -0.904640       2.939745       1     1.008  QM
   14  H         4.588653       0.944193       1.340704       1     1.008  QM


 RMSQ FORCE :   0.0036864  MAXIMUM :   0.0000100  CONVERGED :NO 
 MAX FORCE  :   0.0125812  MAXIMUM :   0.0000150  CONVERGED :NO 

 NUMBER OF CONSTRAINED OPTIMIZATION CYCLES: 3
 
 TOTAL ENERGY = -270.095293407532
 
 
 CURRENT SPLINE LENGTH: 0.053 AMU^1/2*ANGSTROM
 IRC COORDINATE: 0.953 AMU^1/2*ANGSTROM

  ANGLE =       0.02  COS_ANGLE =       1.00


 IRC COORDINATES OF STEP 19 IN ANGSTROM

  NO.  ATOM        X              Y              Z        Z-ATOM   MASS   TYPE

    1  C         0.013947       0.018426       0.046680       6    12.011  QM
    2  C        -0.094731       0.008155       1.416750       6    12.011  QM
    3  O         1.105692      -0.062052      -0.669011       8    15.999  QM
    4  H        -1.072037       0.018219       1.906396       1     1.008  QM
    5  H         0.790586       0.242776       2.015002       1     1.008  QM
    6  H        -0.908432       0.161750      -0.559767       1     1.008  QM
    7  C         2.652272      -0.902641       0.753132       6    12.011  QM
    8  C         3.122371      -0.460862       2.046176       6    12.011  QM
    9  C         4.135417       0.448430       2.207743       6    12.011  QM
   10  H         3.257793      -0.676686      -0.127700       1     1.008  QM
   11  H         1.992156      -1.772381       0.705530       1     1.008  QM
   12  H         4.515228       0.715989       3.199792       1     1.008  QM
   13  H         2.651607      -0.902777       2.935662       1     1.008  QM
   14  H         4.590130       0.943452       1.340813       1     1.008  QM


 RMSQ FORCE :   0.0039668  MAXIMUM :   0.0000100  CONVERGED :NO 
 MAX FORCE  :   0.0135543  MAXIMUM :   0.0000150  CONVERGED :NO 

 NUMBER OF CONSTRAINED OPTIMIZATION CYCLES: 4
 
 TOTAL ENERGY = -270.096015143374
 
 
 CURRENT SPLINE LENGTH: 0.053 AMU^1/2*ANGSTROM
 IRC COORDINATE: 1.005 AMU^1/2*ANGSTROM

  ANGLE =       0.02  COS_ANGLE =       1.00


 IRC COORDINATES OF STEP 20 IN ANGSTROM

  NO.  ATOM        X              Y              Z        Z-ATOM   MASS   TYPE

    1  C         0.014793       0.019047       0.049207       6    12.011  QM
    2  C        -0.098626       0.008907       1.417013       6    12.011  QM
    3  O         1.111700      -0.064929      -0.662988       8    15.999  QM
    4  H        -1.077098       0.025285       1.903846       1     1.008  QM
    5  H         0.787444       0.228767       2.019694       1     1.008  QM
    6  H        -0.902820       0.161877      -0.563775       1     1.008  QM
    7  C         2.650275      -0.900431       0.747454       6    12.011  QM
    8  C         3.120179      -0.458778       2.043107       6    12.011  QM
    9  C         4.134533       0.447791       2.206699       6    12.011  QM
   10  H         3.263256      -0.681557      -0.130039       1     1.008  QM
   11  H         1.994572      -1.773676       0.701800       1     1.008  QM
   12  H         4.513673       0.713661       3.199503       1     1.008  QM
   13  H         2.647883      -0.900979       2.931626       1     1.008  QM
   14  H         4.591546       0.942723       1.340901       1     1.008  QM


 RMSQ FORCE :   0.0042533  MAXIMUM :   0.0000100  CONVERGED :NO 
 MAX FORCE  :   0.0145592  MAXIMUM :   0.0000150  CONVERGED :NO 

 NUMBER OF CONSTRAINED OPTIMIZATION CYCLES: 3
 
 TOTAL ENERGY = -270.096788730385
 
 
 CURRENT SPLINE LENGTH: 0.053 AMU^1/2*ANGSTROM
 IRC COORDINATE: 1.058 AMU^1/2*ANGSTROM

  ANGLE =       0.02  COS_ANGLE =       1.00


 IRC COORDINATES OF STEP 21 IN ANGSTROM

  NO.  ATOM        X              Y              Z        Z-ATOM   MASS   TYPE

    1  C         0.015635       0.019627       0.051703       6    12.011  QM
    2  C        -0.102409       0.009712       1.417267       6    12.011  QM
    3  O         1.117744      -0.067743      -0.656948       8    15.999  QM
    4  H        -1.082019       0.032198       1.901341       1     1.008  QM
    5  H         0.784241       0.214590       2.024383       1     1.008  QM
    6  H        -0.897291       0.161318      -0.567775       1     1.008  QM
    7  C         2.648133      -0.898215       0.741759       6    12.011  QM
    8  C         3.117978      -0.456682       2.040064       6    12.011  QM
    9  C         4.133641       0.447143       2.205644       6    12.011  QM
   10  H         3.268595      -0.686419      -0.132327       1     1.008  QM
   11  H         1.997129      -1.775140       0.698189       1     1.008  QM
   12  H         4.512172       0.711272       3.199189       1     1.008  QM
   13  H         2.644257      -0.899228       2.927641       1     1.008  QM
   14  H         4.592905       0.942011       1.340976       1     1.008  QM


 RMSQ FORCE :   0.0045464  MAXIMUM :   0.0000100  CONVERGED :NO 
 MAX FORCE  :   0.0156163  MAXIMUM :   0.0000150  CONVERGED :NO 

 NUMBER OF CONSTRAINED OPTIMIZATION CYCLES: 6
 
 TOTAL ENERGY = -270.097615442534
 
 
 CURRENT SPLINE LENGTH: 0.053 AMU^1/2*ANGSTROM
 IRC COORDINATE: 1.111 AMU^1/2*ANGSTROM

  ANGLE =       0.02  COS_ANGLE =       1.00


 IRC COORDINATES OF STEP 22 IN ANGSTROM

  NO.  ATOM        X              Y              Z        Z-ATOM   MASS   TYPE

    1  C         0.016497       0.020152       0.054147       6    12.011  QM
    2  C        -0.106075       0.010578       1.417528       6    12.011  QM
    3  O         1.123834      -0.070477      -0.650873       8    15.999  QM
    4  H        -1.086739       0.038866       1.898883       1     1.008  QM
    5  H         0.780866       0.200418       2.029050       1     1.008  QM
    6  H        -0.891821       0.159961      -0.571740       1     1.008  QM
    7  C         2.645826      -0.895998       0.736051       6    12.011  QM
    8  C         3.115757      -0.454575       2.037033       6    12.011  QM
    9  C         4.132736       0.446482       2.204568       6    12.011  QM
   10  H         3.273656      -0.691201      -0.134545       1     1.008  QM
   11  H         1.999863      -1.776832       0.694704       1     1.008  QM
   12  H         4.510725       0.708808       3.198844       1     1.008  QM
   13  H         2.640741      -0.897536       2.923699       1     1.008  QM
   14  H         4.594210       0.941310       1.341028       1     1.008  QM


 RMSQ FORCE :   0.0048406  MAXIMUM :   0.0000100  CONVERGED :NO 
 MAX FORCE  :   0.0167091  MAXIMUM :   0.0000150  CONVERGED :NO 

 NUMBER OF CONSTRAINED OPTIMIZATION CYCLES: 3
 
 TOTAL ENERGY = -270.098495924331
 
 
 CURRENT SPLINE LENGTH: 0.053 AMU^1/2*ANGSTROM
 IRC COORDINATE: 1.164 AMU^1/2*ANGSTROM

  ANGLE =       0.02  COS_ANGLE =       1.00


 IRC COORDINATES OF STEP 23 IN ANGSTROM

  NO.  ATOM        X              Y              Z        Z-ATOM   MASS   TYPE

    1  C         0.017371       0.020636       0.056532       6    12.011  QM
    2  C        -0.109643       0.011497       1.417795       6    12.011  QM
    3  O         1.129949      -0.073151      -0.644764       8    15.999  QM
    4  H        -1.091367       0.045392       1.896452       1     1.008  QM
    5  H         0.777374       0.186141       2.033712       1     1.008  QM
    6  H        -0.886451       0.157968      -0.575689       1     1.008  QM
    7  C         2.643406      -0.893792       0.730331       6    12.011  QM
    8  C         3.113525      -0.452460       2.034015       6    12.011  QM
    9  C         4.131825       0.445815       2.203479       6    12.011  QM
   10  H         3.278447      -0.695871      -0.136681       1     1.008  QM
   11  H         2.002733      -1.778664       0.691330       1     1.008  QM
   12  H         4.509319       0.706288       3.198477       1     1.008  QM
   13  H         2.637319      -0.895895       2.919796       1     1.008  QM
   14  H         4.595473       0.940620       1.341067       1     1.008  QM


 RMSQ FORCE :   0.0051296  MAXIMUM :   0.0000100  CONVERGED :NO 
 MAX FORCE  :   0.0177650  MAXIMUM :   0.0000150  CONVERGED :NO 

 NUMBER OF CONSTRAINED OPTIMIZATION CYCLES: 4
 
 TOTAL ENERGY = -270.099430081142
 
 
 CURRENT SPLINE LENGTH: 0.053 AMU^1/2*ANGSTROM
 IRC COORDINATE: 1.217 AMU^1/2*ANGSTROM

  ANGLE =       0.02  COS_ANGLE =       1.00


 IRC COORDINATES OF STEP 24 IN ANGSTROM

  NO.  ATOM        X              Y              Z        Z-ATOM   MASS   TYPE

    1  C         0.018286       0.021068       0.058835       6    12.011  QM
    2  C        -0.113109       0.012471       1.418084       6    12.011  QM
    3  O         1.136081      -0.075755      -0.638609       8    15.999  QM
    4  H        -1.095844       0.051694       1.894047       1     1.008  QM
    5  H         0.773693       0.171894       2.038357       1     1.008  QM
    6  H        -0.881153       0.155334      -0.579568       1     1.008  QM
    7  C         2.640860      -0.891597       0.724608       6    12.011  QM
    8  C         3.111267      -0.450343       2.030993       6    12.011  QM
    9  C         4.130908       0.445143       2.202379       6    12.011  QM
   10  H         3.283033      -0.700451      -0.138778       1     1.008  QM
   11  H         2.005754      -1.780673       0.688055       1     1.008  QM
   12  H         4.507961       0.703721       3.198078       1     1.008  QM
   13  H         2.633973      -0.894279       2.915933       1     1.008  QM
   14  H         4.596705       0.939939       1.341097       1     1.008  QM


 RMSQ FORCE :   0.0054095  MAXIMUM :   0.0000100  CONVERGED :NO 
 MAX FORCE  :   0.0188405  MAXIMUM :   0.0000150  CONVERGED :NO 

 NUMBER OF CONSTRAINED OPTIMIZATION CYCLES: 4
 
 TOTAL ENERGY = -270.100416484245
 
 
 CURRENT SPLINE LENGTH: 0.053 AMU^1/2*ANGSTROM
 IRC COORDINATE: 1.270 AMU^1/2*ANGSTROM

  ANGLE =       0.02  COS_ANGLE =       1.00


 IRC COORDINATES OF STEP 25 IN ANGSTROM

  NO.  ATOM        X              Y              Z        Z-ATOM   MASS   TYPE

    1  C         0.019260       0.021444       0.061045       6    12.011  QM
    2  C        -0.116481       0.013490       1.418403       6    12.011  QM
    3  O         1.142226      -0.078291      -0.632399       8    15.999  QM
    4  H        -1.100210       0.057763       1.891661       1     1.008  QM
    5  H         0.769807       0.157764       2.042998       1     1.008  QM
    6  H        -0.875916       0.152156      -0.583364       1     1.008  QM
    7  C         2.638196      -0.889415       0.718886       6    12.011  QM
    8  C         3.108980      -0.448221       2.027957       6    12.011  QM
    9  C         4.129982       0.444465       2.201259       6    12.011  QM
   10  H         3.287381      -0.704922      -0.140824       1     1.008  QM
   11  H         2.008920      -1.782830       0.684878       1     1.008  QM
   12  H         4.506626       0.701095       3.197659       1     1.008  QM
   13  H         2.630679      -0.892690       2.912085       1     1.008  QM
   14  H         4.597911       0.939261       1.341113       1     1.008  QM


 RMSQ FORCE :   0.0056743  MAXIMUM :   0.0000100  CONVERGED :NO 
 MAX FORCE  :   0.0199019  MAXIMUM :   0.0000150  CONVERGED :NO 

 NUMBER OF CONSTRAINED OPTIMIZATION CYCLES: 5
 
 TOTAL ENERGY = -270.101452493071
 
 
 CURRENT SPLINE LENGTH: 0.053 AMU^1/2*ANGSTROM
 IRC COORDINATE: 1.323 AMU^1/2*ANGSTROM

  ANGLE =       0.02  COS_ANGLE =       1.00


 IRC COORDINATES OF STEP 26 IN ANGSTROM

  NO.  ATOM        X              Y              Z        Z-ATOM   MASS   TYPE

    1  C         0.020310       0.021762       0.063154       6    12.011  QM
    2  C        -0.119769       0.014546       1.418757       6    12.011  QM
    3  O         1.148375      -0.080770      -0.626126       8    15.999  QM
    4  H        -1.104498       0.063600       1.889280       1     1.008  QM
    5  H         0.765727       0.143822       2.047644       1     1.008  QM
    6  H        -0.870727       0.148598      -0.587073       1     1.008  QM
    7  C         2.635428      -0.887248       0.713171       6    12.011  QM
    8  C         3.106660      -0.446100       2.024898       6    12.011  QM
    9  C         4.129047       0.443785       2.200121       6    12.011  QM
   10  H         3.291466      -0.709239      -0.142829       1     1.008  QM
   11  H         2.012216      -1.785114       0.681797       1     1.008  QM
   12  H         4.505309       0.698419       3.197215       1     1.008  QM
   13  H         2.627430      -0.891121       2.908248       1     1.008  QM
   14  H         4.599101       0.938588       1.341118       1     1.008  QM


 RMSQ FORCE :   0.0059183  MAXIMUM :   0.0000100  CONVERGED :NO 
 MAX FORCE  :   0.0209284  MAXIMUM :   0.0000150  CONVERGED :NO 

 NUMBER OF CONSTRAINED OPTIMIZATION CYCLES: 5
 
 TOTAL ENERGY = -270.102534217375
 
 
 CURRENT SPLINE LENGTH: 0.053 AMU^1/2*ANGSTROM
 IRC COORDINATE: 1.376 AMU^1/2*ANGSTROM

  ANGLE =       0.02  COS_ANGLE =       1.00


 IRC COORDINATES OF STEP 27 IN ANGSTROM

  NO.  ATOM        X              Y              Z        Z-ATOM   MASS   TYPE

    1  C         0.021453       0.022020       0.065162       6    12.011  QM
    2  C        -0.122981       0.015622       1.419153       6    12.011  QM
    3  O         1.154527      -0.083200      -0.619783       8    15.999  QM
    4  H        -1.108752       0.069207       1.886887       1     1.008  QM
    5  H         0.761419       0.130219       2.052285       1     1.008  QM
    6  H        -0.865551       0.144820      -0.590680       1     1.008  QM
    7  C         2.632563      -0.885094       0.707463       6    12.011  QM
    8  C         3.104305      -0.443980       2.021805       6    12.011  QM
    9  C         4.128101       0.443103       2.198962       6    12.011  QM
   10  H         3.295270      -0.713365      -0.144805       1     1.008  QM
   11  H         2.015627      -1.787495       0.678801       1     1.008  QM
   12  H         4.503998       0.695691       3.196750       1     1.008  QM
   13  H         2.624204      -0.889569       2.904404       1     1.008  QM
   14  H         4.600282       0.937918       1.341114       1     1.008  QM


 RMSQ FORCE :   0.0061402  MAXIMUM :   0.0000100  CONVERGED :NO 
 MAX FORCE  :   0.0218922  MAXIMUM :   0.0000150  CONVERGED :NO 

 NUMBER OF CONSTRAINED OPTIMIZATION CYCLES: 3
 
 TOTAL ENERGY = -270.103656856892
 
 
 CURRENT SPLINE LENGTH: 0.053 AMU^1/2*ANGSTROM
 IRC COORDINATE: 1.429 AMU^1/2*ANGSTROM

  ANGLE =       0.02  COS_ANGLE =       1.00


 IRC COORDINATES OF STEP 28 IN ANGSTROM

  NO.  ATOM        X              Y              Z        Z-ATOM   MASS   TYPE

    1  C         0.022704       0.022214       0.067084       6    12.011  QM
    2  C        -0.126128       0.016711       1.419588       6    12.011  QM
    3  O         1.160678      -0.085592      -0.613373       8    15.999  QM
    4  H        -1.112923       0.074526       1.884465       1     1.008  QM
    5  H         0.756901       0.117033       2.056929       1     1.008  QM
    6  H        -0.860354       0.141001      -0.594193       1     1.008  QM
    7  C         2.629601      -0.882947       0.701767       6    12.011  QM
    8  C         3.101911      -0.441862       2.018673       6    12.011  QM
    9  C         4.127142       0.442419       2.197779       6    12.011  QM
   10  H         3.298819      -0.717299      -0.146775       1     1.008  QM
   11  H         2.019133      -1.789961       0.675890       1     1.008  QM
   12  H         4.502683       0.692913       3.196262       1     1.008  QM
   13  H         2.620990      -0.888027       2.900548       1     1.008  QM
   14  H         4.601452       0.937251       1.341100       1     1.008  QM


 RMSQ FORCE :   0.0063397  MAXIMUM :   0.0000100  CONVERGED :NO 
 MAX FORCE  :   0.0227870  MAXIMUM :   0.0000150  CONVERGED :NO 

 NUMBER OF CONSTRAINED OPTIMIZATION CYCLES: 4
 
 TOTAL ENERGY = -270.104815361110
 
 
 CURRENT SPLINE LENGTH: 0.053 AMU^1/2*ANGSTROM
 IRC COORDINATE: 1.482 AMU^1/2*ANGSTROM

  ANGLE =       0.02  COS_ANGLE =       1.00


 IRC COORDINATES OF STEP 29 IN ANGSTROM

  NO.  ATOM        X              Y              Z        Z-ATOM   MASS   TYPE

    1  C         0.024069       0.022345       0.068917       6    12.011  QM
    2  C        -0.129213       0.017792       1.420062       6    12.011  QM
    3  O         1.166829      -0.087956      -0.606891       8    15.999  QM
    4  H        -1.117108       0.079599       1.882022       1     1.008  QM
    5  H         0.752171       0.104371       2.061543       1     1.008  QM
    6  H        -0.855102       0.137291      -0.597589       1     1.008  QM
    7  C         2.626547      -0.880806       0.696083       6    12.011  QM
    8  C         3.099480      -0.439748       2.015500       6    12.011  QM
    9  C         4.126167       0.441733       2.196569       6    12.011  QM
   10  H         3.302091      -0.721017      -0.148722       1     1.008  QM
   11  H         2.022724      -1.792481       0.673061       1     1.008  QM
   12  H         4.501356       0.690089       3.195749       1     1.008  QM
   13  H         2.617780      -0.886494       2.896669       1     1.008  QM
   14  H         4.602612       0.936591       1.341076       1     1.008  QM


 RMSQ FORCE :   0.0065204  MAXIMUM :   0.0000100  CONVERGED :NO 
 MAX FORCE  :   0.0235951  MAXIMUM :   0.0000150  CONVERGED :NO 

 NUMBER OF CONSTRAINED OPTIMIZATION CYCLES: 4
 
 TOTAL ENERGY = -270.106004971700
 
 
 CURRENT SPLINE LENGTH: 0.053 AMU^1/2*ANGSTROM
 IRC COORDINATE: 1.535 AMU^1/2*ANGSTROM

  ANGLE =       0.02  COS_ANGLE =       1.00


 IRC COORDINATES OF STEP 30 IN ANGSTROM

  NO.  ATOM        X              Y              Z        Z-ATOM   MASS   TYPE

    1  C         0.025549       0.022415       0.070685       6    12.011  QM
    2  C        -0.132243       0.018853       1.420572       6    12.011  QM
    3  O         1.172982      -0.090299      -0.600348       8    15.999  QM
    4  H        -1.121261       0.084420       1.879528       1     1.008  QM
    5  H         0.747253       0.092316       2.066137       1     1.008  QM
    6  H        -0.849770       0.133815      -0.600893       1     1.008  QM
    7  C         2.623400      -0.878668       0.690410       6    12.011  QM
    8  C         3.097015      -0.437637       2.012286       6    12.011  QM
    9  C         4.125174       0.441046       2.195333       6    12.011  QM
   10  H         3.305089      -0.724506      -0.150668       1     1.008  QM
   11  H         2.026374      -1.795038       0.670308       1     1.008  QM
   12  H         4.500015       0.687224       3.195212       1     1.008  QM
   13  H         2.614564      -0.884970       2.892765       1     1.008  QM
   14  H         4.603766       0.935938       1.341043       1     1.008  QM


 RMSQ FORCE :   0.0066847  MAXIMUM :   0.0000100  CONVERGED :NO 
 MAX FORCE  :   0.0243233  MAXIMUM :   0.0000150  CONVERGED :NO 

 NUMBER OF CONSTRAINED OPTIMIZATION CYCLES: 4
 
 TOTAL ENERGY = -270.107221640857
 
 
 CURRENT SPLINE LENGTH: 0.053 AMU^1/2*ANGSTROM
 IRC COORDINATE: 1.588 AMU^1/2*ANGSTROM

  ANGLE =       0.02  COS_ANGLE =       1.00


 IRC COORDINATES OF STEP 31 IN ANGSTROM

  NO.  ATOM        X              Y              Z        Z-ATOM   MASS   TYPE

    1  C         0.027153       0.022421       0.072407       6    12.011  QM
    2  C        -0.135210       0.019884       1.421112       6    12.011  QM
    3  O         1.179142      -0.092629      -0.593751       8    15.999  QM
    4  H        -1.125375       0.088926       1.876986       1     1.008  QM
    5  H         0.742152       0.080988       2.070705       1     1.008  QM
    6  H        -0.844328       0.130664      -0.604122       1     1.008  QM
    7  C         2.620148      -0.876523       0.684749       6    12.011  QM
    8  C         3.094510      -0.435530       2.009034       6    12.011  QM
    9  C         4.124158       0.440354       2.194067       6    12.011  QM
   10  H         3.307780      -0.727739      -0.152620       1     1.008  QM
   11  H         2.030062      -1.797613       0.667640       1     1.008  QM
   12  H         4.498649       0.684318       3.194647       1     1.008  QM
   13  H         2.611335      -0.883451       2.888839       1     1.008  QM
   14  H         4.604908       0.935285       1.340996       1     1.008  QM


 RMSQ FORCE :   0.0068361  MAXIMUM :   0.0000100  CONVERGED :NO 
 MAX FORCE  :   0.0249744  MAXIMUM :   0.0000150  CONVERGED :NO 

 NUMBER OF CONSTRAINED OPTIMIZATION CYCLES: 6
 
 TOTAL ENERGY = -270.108462341538
 
 
 CURRENT SPLINE LENGTH: 0.053 AMU^1/2*ANGSTROM
 IRC COORDINATE: 1.640 AMU^1/2*ANGSTROM

  ANGLE =       0.02  COS_ANGLE =       1.00


 IRC COORDINATES OF STEP 32 IN ANGSTROM

  NO.  ATOM        X              Y              Z        Z-ATOM   MASS   TYPE

    1  C         0.028878       0.022368       0.074097       6    12.011  QM
    2  C        -0.138109       0.020872       1.421678       6    12.011  QM
    3  O         1.185312      -0.094951      -0.587114       8    15.999  QM
    4  H        -1.129472       0.093154       1.874385       1     1.008  QM
    5  H         0.736909       0.070408       2.075244       1     1.008  QM
    6  H        -0.838756       0.127898      -0.607252       1     1.008  QM
    7  C         2.616784      -0.874365       0.679101       6    12.011  QM
    8  C         3.091971      -0.433426       2.005750       6    12.011  QM
    9  C         4.123113       0.439657       2.192768       6    12.011  QM
   10  H         3.310183      -0.730723      -0.154582       1     1.008  QM
   11  H         2.033768      -1.800191       0.665057       1     1.008  QM
   12  H         4.497256       0.681375       3.194053       1     1.008  QM
   13  H         2.608095      -0.881935       2.884894       1     1.008  QM
   14  H         4.606022       0.934642       1.340935       1     1.008  QM


 RMSQ FORCE :   0.0069788  MAXIMUM :   0.0000100  CONVERGED :NO 
 MAX FORCE  :   0.0255622  MAXIMUM :   0.0000150  CONVERGED :NO 

 NUMBER OF CONSTRAINED OPTIMIZATION CYCLES: 3
 
 TOTAL ENERGY = -270.109725001585
 
 
 CURRENT SPLINE LENGTH: 0.053 AMU^1/2*ANGSTROM
 IRC COORDINATE: 1.693 AMU^1/2*ANGSTROM

  ANGLE =       0.02  COS_ANGLE =       1.00


 IRC COORDINATES OF STEP 33 IN ANGSTROM

  NO.  ATOM        X              Y              Z        Z-ATOM   MASS   TYPE

    1  C         0.030698       0.022266       0.075764       6    12.011  QM
    2  C        -0.140965       0.021814       1.422262       6    12.011  QM
    3  O         1.191490      -0.097270      -0.580441       8    15.999  QM
    4  H        -1.133546       0.097144       1.871735       1     1.008  QM
    5  H         0.731584       0.060535       2.079761       1     1.008  QM
    6  H        -0.833058       0.125532      -0.610333       1     1.008  QM
    7  C         2.613332      -0.872202       0.673464       6    12.011  QM
    8  C         3.089406      -0.431327       2.002444       6    12.011  QM
    9  C         4.122051       0.438958       2.191444       6    12.011  QM
   10  H         3.312349      -0.733491      -0.156551       1     1.008  QM
   11  H         2.037494      -1.802748       0.662544       1     1.008  QM
   12  H         4.495838       0.678403       3.193434       1     1.008  QM
   13  H         2.604848      -0.880436       2.880925       1     1.008  QM
   14  H         4.607132       0.933999       1.340858       1     1.008  QM


 RMSQ FORCE :   0.0071137  MAXIMUM :   0.0000100  CONVERGED :NO 
 MAX FORCE  :   0.0260911  MAXIMUM :   0.0000150  CONVERGED :NO 

 NUMBER OF CONSTRAINED OPTIMIZATION CYCLES: 4
 
 TOTAL ENERGY = -270.111008261886
 
 
 CURRENT SPLINE LENGTH: 0.053 AMU^1/2*ANGSTROM
 IRC COORDINATE: 1.746 AMU^1/2*ANGSTROM

  ANGLE =       0.02  COS_ANGLE =       1.00


 IRC COORDINATES OF STEP 34 IN ANGSTROM

  NO.  ATOM        X              Y              Z        Z-ATOM   MASS   TYPE

    1  C         0.032622       0.022115       0.077424       6    12.011  QM
    2  C        -0.143756       0.022702       1.422861       6    12.011  QM
    3  O         1.197680      -0.099587      -0.573747       8    15.999  QM
    4  H        -1.137600       0.100897       1.869022       1     1.008  QM
    5  H         0.726169       0.051407       2.084232       1     1.008  QM
    6  H        -0.827220       0.123580      -0.613335       1     1.008  QM
    7  C         2.609773      -0.870021       0.667838       6    12.011  QM
    8  C         3.086814      -0.429233       1.999118       6    12.011  QM
    9  C         4.120961       0.438253       2.190089       6    12.011  QM
   10  H         3.314256      -0.736033      -0.158525       1     1.008  QM
   11  H         2.041216      -1.805284       0.660110       1     1.008  QM
   12  H         4.494392       0.675406       3.192786       1     1.008  QM
   13  H         2.601595      -0.878945       2.876949       1     1.008  QM
   14  H         4.608207       0.933363       1.340766       1     1.008  QM


 RMSQ FORCE :   0.0072449  MAXIMUM :   0.0000100  CONVERGED :NO 
 MAX FORCE  :   0.0265869  MAXIMUM :   0.0000150  CONVERGED :NO 

 NUMBER OF CONSTRAINED OPTIMIZATION CYCLES: 5
 
 TOTAL ENERGY = -270.112311240304
 
 
 CURRENT SPLINE LENGTH: 0.053 AMU^1/2*ANGSTROM
 IRC COORDINATE: 1.799 AMU^1/2*ANGSTROM

  ANGLE =       0.02  COS_ANGLE =       1.00


 IRC COORDINATES OF STEP 35 IN ANGSTROM

  NO.  ATOM        X              Y              Z        Z-ATOM   MASS   TYPE

    1  C         0.034633       0.021924       0.079078       6    12.011  QM
    2  C        -0.146496       0.023538       1.423472       6    12.011  QM
    3  O         1.203879      -0.101905      -0.567039       8    15.999  QM
    4  H        -1.141616       0.104430       1.866255       1     1.008  QM
    5  H         0.720701       0.042963       2.088676       1     1.008  QM
    6  H        -0.821255       0.122028      -0.616288       1     1.008  QM
    7  C         2.606120      -0.867830       0.662223       6    12.011  QM
    8  C         3.084200      -0.427144       1.995782       6    12.011  QM
    9  C         4.119850       0.437546       2.188709       6    12.011  QM
   10  H         3.315940      -0.738381      -0.160499       1     1.008  QM
   11  H         2.044932      -1.807779       0.657745       1     1.008  QM
   12  H         4.492922       0.672391       3.192111       1     1.008  QM
   13  H         2.598338      -0.877469       2.872965       1     1.008  QM
   14  H         4.609264       0.932730       1.340656       1     1.008  QM


 RMSQ FORCE :   0.0073695  MAXIMUM :   0.0000100  CONVERGED :NO 
 MAX FORCE  :   0.0270121  MAXIMUM :   0.0000150  CONVERGED :NO 

 NUMBER OF CONSTRAINED OPTIMIZATION CYCLES: 4
 
 TOTAL ENERGY = -270.113633632930
 
 
 CURRENT SPLINE LENGTH: 0.053 AMU^1/2*ANGSTROM
 IRC COORDINATE: 1.852 AMU^1/2*ANGSTROM

  ANGLE =       0.02  COS_ANGLE =       1.00


 IRC COORDINATES OF STEP 36 IN ANGSTROM

  NO.  ATOM        X              Y              Z        Z-ATOM   MASS   TYPE

    1  C         0.036734       0.021694       0.080740       6    12.011  QM
    2  C        -0.149167       0.024315       1.424093       6    12.011  QM
    3  O         1.210088      -0.104223      -0.560327       8    15.999  QM
    4  H        -1.145606       0.107760       1.863426       1     1.008  QM
    5  H         0.715181       0.035203       2.093069       1     1.008  QM
    6  H        -0.815156       0.120859      -0.619164       1     1.008  QM
    7  C         2.602361      -0.865617       0.656622       6    12.011  QM
    8  C         3.081563      -0.425061       1.992439       6    12.011  QM
    9  C         4.118711       0.436833       2.187302       6    12.011  QM
   10  H         3.317391      -0.740529      -0.162467       1     1.008  QM
   11  H         2.048626      -1.810230       0.655459       1     1.008  QM
   12  H         4.491423       0.669360       3.191406       1     1.008  QM
   13  H         2.595082      -0.876002       2.868985       1     1.008  QM
   14  H         4.610276       0.932103       1.340527       1     1.008  QM


 RMSQ FORCE :   0.0074924  MAXIMUM :   0.0000100  CONVERGED :NO 
 MAX FORCE  :   0.0274173  MAXIMUM :   0.0000150  CONVERGED :NO 

 NUMBER OF CONSTRAINED OPTIMIZATION CYCLES: 3
 
 TOTAL ENERGY = -270.114975041015
 
 
 CURRENT SPLINE LENGTH: 0.053 AMU^1/2*ANGSTROM
 IRC COORDINATE: 1.905 AMU^1/2*ANGSTROM

  ANGLE =       0.02  COS_ANGLE =       1.00


 IRC COORDINATES OF STEP 37 IN ANGSTROM

  NO.  ATOM        X              Y              Z        Z-ATOM   MASS   TYPE

    1  C         0.038909       0.021434       0.082407       6    12.011  QM
    2  C        -0.151788       0.025037       1.424721       6    12.011  QM
    3  O         1.216309      -0.106542      -0.553615       8    15.999  QM
    4  H        -1.149549       0.110902       1.860548       1     1.008  QM
    5  H         0.709668       0.028053       2.097454       1     1.008  QM
    6  H        -0.808940       0.120034      -0.621998       1     1.008  QM
    7  C         2.598510      -0.863392       0.651031       6    12.011  QM
    8  C         3.078908      -0.422983       1.989096       6    12.011  QM
    9  C         4.117552       0.436118       2.185871       6    12.011  QM
   10  H         3.318651      -0.742512      -0.164426       1     1.008  QM
   11  H         2.052298      -1.812621       0.653230       1     1.008  QM
   12  H         4.489904       0.666318       3.190673       1     1.008  QM
   13  H         2.591829      -0.874555       2.865004       1     1.008  QM
   14  H         4.611263       0.931478       1.340377       1     1.008  QM


 RMSQ FORCE :   0.0076114  MAXIMUM :   0.0000100  CONVERGED :NO 
 MAX FORCE  :   0.0277917  MAXIMUM :   0.0000150  CONVERGED :NO 

 NUMBER OF CONSTRAINED OPTIMIZATION CYCLES: 4
 
 TOTAL ENERGY = -270.116335470752
 
 
 CURRENT SPLINE LENGTH: 0.053 AMU^1/2*ANGSTROM
 IRC COORDINATE: 1.958 AMU^1/2*ANGSTROM

  ANGLE =       0.02  COS_ANGLE =       1.00


 IRC COORDINATES OF STEP 38 IN ANGSTROM

  NO.  ATOM        X              Y              Z        Z-ATOM   MASS   TYPE

    1  C         0.041154       0.021144       0.084084       6    12.011  QM
    2  C        -0.154352       0.025704       1.425354       6    12.011  QM
    3  O         1.222538      -0.108861      -0.546908       8    15.999  QM
    4  H        -1.153457       0.113880       1.857620       1     1.008  QM
    5  H         0.704136       0.021496       2.101787       1     1.008  QM
    6  H        -0.802611       0.119527      -0.624767       1     1.008  QM
    7  C         2.594570      -0.861153       0.645451       6    12.011  QM
    8  C         3.076237      -0.420911       1.985753       6    12.011  QM
    9  C         4.116373       0.435399       2.184418       6    12.011  QM
   10  H         3.319724      -0.744338      -0.166373       1     1.008  QM
   11  H         2.055937      -1.814951       0.651063       1     1.008  QM
   12  H         4.488363       0.663273       3.189913       1     1.008  QM
   13  H         2.588577      -0.873118       2.861032       1     1.008  QM
   14  H         4.612214       0.930856       1.340209       1     1.008  QM


 RMSQ FORCE :   0.0077278  MAXIMUM :   0.0000100  CONVERGED :NO 
 MAX FORCE  :   0.0281462  MAXIMUM :   0.0000150  CONVERGED :NO 

 NUMBER OF CONSTRAINED OPTIMIZATION CYCLES: 6
 
 TOTAL ENERGY = -270.117714675583
 
 
 CURRENT SPLINE LENGTH: 0.053 AMU^1/2*ANGSTROM
 IRC COORDINATE: 2.011 AMU^1/2*ANGSTROM

  ANGLE =       0.02  COS_ANGLE =       1.00


 IRC COORDINATES OF STEP 39 IN ANGSTROM

  NO.  ATOM        X              Y              Z        Z-ATOM   MASS   TYPE

    1  C         0.043532       0.020841       0.085776       6    12.011  QM
    2  C        -0.156739       0.026259       1.425998       6    12.011  QM
    3  O         1.228803      -0.111173      -0.540245       8    15.999  QM
    4  H        -1.157222       0.116505       1.854650       1     1.008  QM
    5  H         0.698702       0.015498       2.106139       1     1.008  QM
    6  H        -0.796135       0.119455      -0.627435       1     1.008  QM
    7  C         2.590403      -0.858871       0.639930       6    12.011  QM
    8  C         3.073511      -0.418844       1.982441       6    12.011  QM
    9  C         4.115136       0.434682       2.182899       6    12.011  QM
   10  H         3.320502      -0.746022      -0.168257       1     1.008  QM
   11  H         2.059374      -1.817163       0.649023       1     1.008  QM
   12  H         4.486827       0.660226       3.189055       1     1.008  QM
   13  H         2.585354      -0.871705       2.857121       1     1.008  QM
   14  H         4.613021       0.930258       1.339949       1     1.008  QM


 RMSQ FORCE :   0.0078423  MAXIMUM :   0.0000100  CONVERGED :NO 
 MAX FORCE  :   0.0284834  MAXIMUM :   0.0000150  CONVERGED :NO 

 NUMBER OF CONSTRAINED OPTIMIZATION CYCLES: 5
 
 TOTAL ENERGY = -270.119112321950
 
 
 CURRENT SPLINE LENGTH: 0.053 AMU^1/2*ANGSTROM
 IRC COORDINATE: 2.064 AMU^1/2*ANGSTROM

  ANGLE =       0.02  COS_ANGLE =       1.00


 IRC COORDINATES OF STEP 40 IN ANGSTROM

  NO.  ATOM        X              Y              Z        Z-ATOM   MASS   TYPE

    1  C         0.045910       0.020507       0.087479       6    12.011  QM
    2  C        -0.159177       0.026819       1.426639       6    12.011  QM
    3  O         1.235048      -0.113489      -0.533564       8    15.999  QM
    4  H        -1.161028       0.119216       1.851630       1     1.008  QM
    5  H         0.693201       0.009900       2.110422       1     1.008  QM
    6  H        -0.789601       0.119447      -0.630092       1     1.008  QM
    7  C         2.586280      -0.856599       0.634377       6    12.011  QM
    8  C         3.070804      -0.416783       1.979116       6    12.011  QM
    9  C         4.113912       0.433956       2.181401       6    12.011  QM
   10  H         3.321248      -0.747595      -0.170145       1     1.008  QM
   11  H         2.062928      -1.819350       0.646982       1     1.008  QM
   12  H         4.485251       0.657174       3.188236       1     1.008  QM
   13  H         2.582120      -0.870299       2.853182       1     1.008  QM
   14  H         4.613882       0.929640       1.339728       1     1.008  QM


 RMSQ FORCE :   0.0079513  MAXIMUM :   0.0000100  CONVERGED :NO 
 MAX FORCE  :   0.0287849  MAXIMUM :   0.0000150  CONVERGED :NO 

 NUMBER OF CONSTRAINED OPTIMIZATION CYCLES: 2
 
 TOTAL ENERGY = -270.120528629508
 
 
 CURRENT SPLINE LENGTH: 0.053 AMU^1/2*ANGSTROM
 IRC COORDINATE: 2.117 AMU^1/2*ANGSTROM

  ANGLE =       0.01  COS_ANGLE =       1.00


 IRC COORDINATES OF STEP 41 IN ANGSTROM

  NO.  ATOM        X              Y              Z        Z-ATOM   MASS   TYPE

    1  C         0.048350       0.020151       0.089197       6    12.011  QM
    2  C        -0.161560       0.027328       1.427282       6    12.011  QM
    3  O         1.241300      -0.115801      -0.526899       8    15.999  QM
    4  H        -1.164784       0.121790       1.848565       1     1.008  QM
    5  H         0.687739       0.004783       2.114678       1     1.008  QM
    6  H        -0.782975       0.119673      -0.632687       1     1.008  QM
    7  C         2.582073      -0.854312       0.628834       6    12.011  QM
    8  C         3.068078      -0.414727       1.975798       6    12.011  QM
    9  C         4.112667       0.433227       2.179883       6    12.011  QM
   10  H         3.321850      -0.749052      -0.172019       1     1.008  QM
   11  H         2.066436      -1.821463       0.645003       1     1.008  QM
   12  H         4.483654       0.654125       3.187389       1     1.008  QM
   13  H         2.578893      -0.868905       2.849262       1     1.008  QM
   14  H         4.614707       0.929022       1.339484       1     1.008  QM


 RMSQ FORCE :   0.0080558  MAXIMUM :   0.0000100  CONVERGED :NO 
 MAX FORCE  :   0.0290730  MAXIMUM :   0.0000150  CONVERGED :NO 

 NUMBER OF CONSTRAINED OPTIMIZATION CYCLES: 4
 
 TOTAL ENERGY = -270.121962702397
 
 
 CURRENT SPLINE LENGTH: 0.053 AMU^1/2*ANGSTROM
 IRC COORDINATE: 2.170 AMU^1/2*ANGSTROM

  ANGLE =       0.01  COS_ANGLE =       1.00


 IRC COORDINATES OF STEP 42 IN ANGSTROM

  NO.  ATOM        X              Y              Z        Z-ATOM   MASS   TYPE

    1  C         0.050843       0.019778       0.090927       6    12.011  QM
    2  C        -0.163890       0.027792       1.427928       6    12.011  QM
    3  O         1.247556      -0.118108      -0.520249       8    15.999  QM
    4  H        -1.168496       0.124267       1.845462       1     1.008  QM
    5  H         0.682302       0.000044       2.118918       1     1.008  QM
    6  H        -0.776269       0.120076      -0.635231       1     1.008  QM
    7  C         2.577794      -0.852016       0.623304       6    12.011  QM
    8  C         3.065339      -0.412675       1.972490       6    12.011  QM
    9  C         4.111404       0.432494       2.178347       6    12.011  QM
   10  H         3.322326      -0.750414      -0.173861       1     1.008  QM
   11  H         2.069911      -1.823507       0.643078       1     1.008  QM
   12  H         4.482033       0.651079       3.186519       1     1.008  QM
   13  H         2.575669      -0.867518       2.845355       1     1.008  QM
   14  H         4.615496       0.928400       1.339220       1     1.008  QM


 RMSQ FORCE :   0.0081548  MAXIMUM :   0.0000100  CONVERGED :NO 
 MAX FORCE  :   0.0293338  MAXIMUM :   0.0000150  CONVERGED :NO 

 NUMBER OF CONSTRAINED OPTIMIZATION CYCLES: 2
 
 TOTAL ENERGY = -270.123413914600
 
 
 CURRENT SPLINE LENGTH: 0.053 AMU^1/2*ANGSTROM
 IRC COORDINATE: 2.223 AMU^1/2*ANGSTROM

  ANGLE =       0.01  COS_ANGLE =       1.00


 IRC COORDINATES OF STEP 43 IN ANGSTROM

  NO.  ATOM        X              Y              Z        Z-ATOM   MASS   TYPE

    1  C         0.053397       0.019389       0.092671       6    12.011  QM
    2  C        -0.166161       0.028210       1.428574       6    12.011  QM
    3  O         1.253816      -0.120409      -0.513619       8    15.999  QM
    4  H        -1.172150       0.126634       1.842314       1     1.008  QM
    5  H         0.676894      -0.004318       2.123137       1     1.008  QM
    6  H        -0.769481       0.120650      -0.637705       1     1.008  QM
    7  C         2.573435      -0.849710       0.617788       6    12.011  QM
    8  C         3.062579      -0.410628       1.969192       6    12.011  QM
    9  C         4.110121       0.431759       2.176791       6    12.011  QM
   10  H         3.322672      -0.751679      -0.175666       1     1.008  QM
   11  H         2.073316      -1.825452       0.641202       1     1.008  QM
   12  H         4.480404       0.648044       3.185613       1     1.008  QM
   13  H         2.572452      -0.866144       2.841472       1     1.008  QM
   14  H         4.616242       0.927777       1.338931       1     1.008  QM


 RMSQ FORCE :   0.0082468  MAXIMUM :   0.0000100  CONVERGED :NO 
 MAX FORCE  :   0.0295671  MAXIMUM :   0.0000150  CONVERGED :NO 

 NUMBER OF CONSTRAINED OPTIMIZATION CYCLES: 4
 
 TOTAL ENERGY = -270.124881322777
 
 
 CURRENT SPLINE LENGTH: 0.053 AMU^1/2*ANGSTROM
 IRC COORDINATE: 2.275 AMU^1/2*ANGSTROM

  ANGLE =       0.01  COS_ANGLE =       1.00


 IRC COORDINATES OF STEP 44 IN ANGSTROM

  NO.  ATOM        X              Y              Z        Z-ATOM   MASS   TYPE

    1  C         0.056005       0.018984       0.094428       6    12.011  QM
    2  C        -0.168372       0.028584       1.429222       6    12.011  QM
    3  O         1.260080      -0.122701      -0.507006       8    15.999  QM
    4  H        -1.175754       0.128902       1.839127       1     1.008  QM
    5  H         0.671523      -0.008357       2.127339       1     1.008  QM
    6  H        -0.762614       0.121362      -0.640121       1     1.008  QM
    7  C         2.569003      -0.847397       0.612288       6    12.011  QM
    8  C         3.059801      -0.408585       1.965903       6    12.011  QM
    9  C         4.108817       0.431022       2.175215       6    12.011  QM
   10  H         3.322893      -0.752845      -0.177431       1     1.008  QM
   11  H         2.076652      -1.827314       0.639372       1     1.008  QM
   12  H         4.478764       0.645015       3.184677       1     1.008  QM
   13  H         2.569237      -0.864771       2.837608       1     1.008  QM
   14  H         4.616949       0.927143       1.338609       1     1.008  QM


 RMSQ FORCE :   0.0083333  MAXIMUM :   0.0000100  CONVERGED :NO 
 MAX FORCE  :   0.0297892  MAXIMUM :   0.0000150  CONVERGED :NO 

 NUMBER OF CONSTRAINED OPTIMIZATION CYCLES: 3
 
 TOTAL ENERGY = -270.126365740842
 
 
 CURRENT SPLINE LENGTH: 0.053 AMU^1/2*ANGSTROM
 IRC COORDINATE: 2.328 AMU^1/2*ANGSTROM

  ANGLE =       0.01  COS_ANGLE =       1.00


 IRC COORDINATES OF STEP 45 IN ANGSTROM

  NO.  ATOM        X              Y              Z        Z-ATOM   MASS   TYPE

    1  C         0.058661       0.018566       0.096196       6    12.011  QM
    2  C        -0.170541       0.028923       1.429870       6    12.011  QM
    3  O         1.266345      -0.124984      -0.500409       8    15.999  QM
    4  H        -1.179304       0.131099       1.835901       1     1.008  QM
    5  H         0.666175      -0.012133       2.131533       1     1.008  QM
    6  H        -0.755688       0.122175      -0.642473       1     1.008  QM
    7  C         2.564518      -0.845079       0.606799       6    12.011  QM
    8  C         3.057005      -0.406543       1.962621       6    12.011  QM
    9  C         4.107498       0.430282       2.173623       6    12.011  QM
   10  H         3.323038      -0.753954      -0.179157       1     1.008  QM
   11  H         2.079938      -1.829083       0.637586       1     1.008  QM
   12  H         4.477101       0.641993       3.183719       1     1.008  QM
   13  H         2.566020      -0.863398       2.833760       1     1.008  QM
   14  H         4.617625       0.926501       1.338267       1     1.008  QM


 RMSQ FORCE :   0.0084092  MAXIMUM :   0.0000100  CONVERGED :NO 
 MAX FORCE  :   0.0299695  MAXIMUM :   0.0000150  CONVERGED :NO 

 NUMBER OF CONSTRAINED OPTIMIZATION CYCLES: 4
 
 TOTAL ENERGY = -270.127861862421
 
 
 CURRENT SPLINE LENGTH: 0.053 AMU^1/2*ANGSTROM
 IRC COORDINATE: 2.381 AMU^1/2*ANGSTROM

  ANGLE =       0.01  COS_ANGLE =       1.00


 IRC COORDINATES OF STEP 46 IN ANGSTROM

  NO.  ATOM        X              Y              Z        Z-ATOM   MASS   TYPE

    1  C         0.061373       0.018136       0.097979       6    12.011  QM
    2  C        -0.172656       0.029222       1.430519       6    12.011  QM
    3  O         1.272610      -0.127253      -0.493831       8    15.999  QM
    4  H        -1.182814       0.133230       1.832632       1     1.008  QM
    5  H         0.660855      -0.015651       2.135716       1     1.008  QM
    6  H        -0.748699       0.123086      -0.644769       1     1.008  QM
    7  C         2.559972      -0.842759       0.601329       6    12.011  QM
    8  C         3.054187      -0.404503       1.959348       6    12.011  QM
    9  C         4.106158       0.429538       2.172009       6    12.011  QM
   10  H         3.323082      -0.755005      -0.180836       1     1.008  QM
   11  H         2.083166      -1.830779       0.635852       1     1.008  QM
   12  H         4.475420       0.638985       3.182729       1     1.008  QM
   13  H         2.562803      -0.862029       2.829934       1     1.008  QM
   14  H         4.618262       0.925854       1.337897       1     1.008  QM


 RMSQ FORCE :   0.0084755  MAXIMUM :   0.0000100  CONVERGED :NO 
 MAX FORCE  :   0.0301192  MAXIMUM :   0.0000150  CONVERGED :NO 

 NUMBER OF CONSTRAINED OPTIMIZATION CYCLES: 3
 
 TOTAL ENERGY = -270.129370478542
 
 
 CURRENT SPLINE LENGTH: 0.053 AMU^1/2*ANGSTROM
 IRC COORDINATE: 2.434 AMU^1/2*ANGSTROM

  ANGLE =       0.01  COS_ANGLE =       1.00


 IRC COORDINATES OF STEP 47 IN ANGSTROM

  NO.  ATOM        X              Y              Z        Z-ATOM   MASS   TYPE

    1  C         0.064140       0.017693       0.099776       6    12.011  QM
    2  C        -0.174720       0.029484       1.431170       6    12.011  QM
    3  O         1.278874      -0.129504      -0.487271       8    15.999  QM
    4  H        -1.186274       0.135300       1.829314       1     1.008  QM
    5  H         0.655563      -0.018945       2.139897       1     1.008  QM
    6  H        -0.741647       0.124076      -0.646998       1     1.008  QM
    7  C         2.555373      -0.840440       0.595878       6    12.011  QM
    8  C         3.051344      -0.402463       1.956081       6    12.011  QM
    9  C         4.104797       0.428791       2.170372       6    12.011  QM
   10  H         3.323042      -0.756006      -0.182468       1     1.008  QM
   11  H         2.086330      -1.832389       0.634167       1     1.008  QM
   12  H         4.473718       0.635989       3.181709       1     1.008  QM
   13  H         2.559582      -0.860658       2.826125       1     1.008  QM
   14  H         4.618863       0.925196       1.337497       1     1.008  QM


 RMSQ FORCE :   0.0085298  MAXIMUM :   0.0000100  CONVERGED :NO 
 MAX FORCE  :   0.0302321  MAXIMUM :   0.0000150  CONVERGED :NO 

 NUMBER OF CONSTRAINED OPTIMIZATION CYCLES: 3
 
 TOTAL ENERGY = -270.130889671286
 
 
 CURRENT SPLINE LENGTH: 0.053 AMU^1/2*ANGSTROM
 IRC COORDINATE: 2.487 AMU^1/2*ANGSTROM

  ANGLE =       0.01  COS_ANGLE =       1.00


 IRC COORDINATES OF STEP 48 IN ANGSTROM

  NO.  ATOM        X              Y              Z        Z-ATOM   MASS   TYPE

    1  C         0.066952       0.017240       0.101584       6    12.011  QM
    2  C        -0.176751       0.029718       1.431822       6    12.011  QM
    3  O         1.285136      -0.131743      -0.480723       8    15.999  QM
    4  H        -1.189683       0.137311       1.825959       1     1.008  QM
    5  H         0.650283      -0.022060       2.144077       1     1.008  QM
    6  H        -0.734544       0.125125      -0.649158       1     1.008  QM
    7  C         2.550741      -0.838124       0.590442       6    12.011  QM
    8  C         3.048479      -0.400421       1.952815       6    12.011  QM
    9  C         4.103420       0.428040       2.168718       6    12.011  QM
   10  H         3.322950      -0.756970      -0.184055       1     1.008  QM
   11  H         2.089443      -1.833917       0.632523       1     1.008  QM
   12  H         4.471993       0.633002       3.180665       1     1.008  QM
   13  H         2.556352      -0.859274       2.822328       1     1.008  QM
   14  H         4.619436       0.924523       1.337074       1     1.008  QM


 RMSQ FORCE :   0.0085703  MAXIMUM :   0.0000100  CONVERGED :NO 
 MAX FORCE  :   0.0303028  MAXIMUM :   0.0000150  CONVERGED :NO 

 NUMBER OF CONSTRAINED OPTIMIZATION CYCLES: 2
 
 TOTAL ENERGY = -270.132417373114
 
 
 CURRENT SPLINE LENGTH: 0.053 AMU^1/2*ANGSTROM
 IRC COORDINATE: 2.540 AMU^1/2*ANGSTROM

  ANGLE =       0.01  COS_ANGLE =       1.00


 IRC COORDINATES OF STEP 49 IN ANGSTROM

  NO.  ATOM        X              Y              Z        Z-ATOM   MASS   TYPE

    1  C         0.069820       0.016775       0.103408       6    12.011  QM
    2  C        -0.178737       0.029918       1.432475       6    12.011  QM
    3  O         1.291395      -0.133960      -0.474191       8    15.999  QM
    4  H        -1.193061       0.139273       1.822553       1     1.008  QM
    5  H         0.645013      -0.025002       2.148259       1     1.008  QM
    6  H        -0.727384       0.126229      -0.651258       1     1.008  QM
    7  C         2.546071      -0.835817       0.585028       6    12.011  QM
    8  C         3.045586      -0.398376       1.949549       6    12.011  QM
    9  C         4.102021       0.427284       2.167039       6    12.011  QM
   10  H         3.322784      -0.757896      -0.185589       1     1.008  QM
   11  H         2.092489      -1.835362       0.630921       1     1.008  QM
   12  H         4.470245       0.630029       3.179589       1     1.008  QM
   13  H         2.553106      -0.857880       2.818545       1     1.008  QM
   14  H         4.619979       0.923835       1.336619       1     1.008  QM


 RMSQ FORCE :   0.0085959  MAXIMUM :   0.0000100  CONVERGED :NO 
 MAX FORCE  :   0.0303294  MAXIMUM :   0.0000150  CONVERGED :NO 

 NUMBER OF CONSTRAINED OPTIMIZATION CYCLES: 2
 
 TOTAL ENERGY = -270.133951061133
 
 
 CURRENT SPLINE LENGTH: 0.053 AMU^1/2*ANGSTROM
 IRC COORDINATE: 2.593 AMU^1/2*ANGSTROM

  ANGLE =       0.01  COS_ANGLE =       1.00


 IRC COORDINATES OF STEP 50 IN ANGSTROM

  NO.  ATOM        X              Y              Z        Z-ATOM   MASS   TYPE

    1  C         0.072746       0.016299       0.105248       6    12.011  QM
    2  C        -0.180681       0.030086       1.433130       6    12.011  QM
    3  O         1.297648      -0.136152      -0.467673       8    15.999  QM
    4  H        -1.196408       0.141202       1.819087       1     1.008  QM
    5  H         0.639749      -0.027794       2.152451       1     1.008  QM
    6  H        -0.720164       0.127378      -0.653290       1     1.008  QM
    7  C         2.541375      -0.833526       0.579637       6    12.011  QM
    8  C         3.042661      -0.396326       1.946281       6    12.011  QM
    9  C         4.100600       0.426524       2.165335       6    12.011  QM
   10  H         3.322552      -0.758786      -0.187073       1     1.008  QM
   11  H         2.095466      -1.836719       0.629366       1     1.008  QM
   12  H         4.468470       0.627072       3.178479       1     1.008  QM
   13  H         2.549841      -0.856467       2.814777       1     1.008  QM
   14  H         4.620496       0.923129       1.336131       1     1.008  QM


 RMSQ FORCE :   0.0086038  MAXIMUM :   0.0000100  CONVERGED :NO 
 MAX FORCE  :   0.0302984  MAXIMUM :   0.0000150  CONVERGED :NO 

 NUMBER OF CONSTRAINED OPTIMIZATION CYCLES: 4
 
 TOTAL ENERGY = -270.135487891937
 
 
 CURRENT SPLINE LENGTH: 0.053 AMU^1/2*ANGSTROM
 IRC COORDINATE: 2.646 AMU^1/2*ANGSTROM

  ANGLE =       0.01  COS_ANGLE =       1.00


 IRC COORDINATES OF STEP 51 IN ANGSTROM

  NO.  ATOM        X              Y              Z        Z-ATOM   MASS   TYPE

    1  C         0.075725       0.015814       0.107106       6    12.011  QM
    2  C        -0.182589       0.030228       1.433784       6    12.011  QM
    3  O         1.303896      -0.138316      -0.461166       8    15.999  QM
    4  H        -1.199726       0.143088       1.815572       1     1.008  QM
    5  H         0.634492      -0.030481       2.156658       1     1.008  QM
    6  H        -0.712892       0.128550      -0.655253       1     1.008  QM
    7  C         2.536660      -0.831255       0.574267       6    12.011  QM
    8  C         3.039703      -0.394268       1.943011       6    12.011  QM
    9  C         4.099156       0.425760       2.163605       6    12.011  QM
   10  H         3.322275      -0.759664      -0.188500       1     1.008  QM
   11  H         2.098372      -1.837998       0.627851       1     1.008  QM
   12  H         4.466671       0.624130       3.177335       1     1.008  QM
   13  H         2.546550      -0.855031       2.811020       1     1.008  QM
   14  H         4.620985       0.922399       1.335609       1     1.008  QM


 RMSQ FORCE :   0.0085910  MAXIMUM :   0.0000100  CONVERGED :NO 
 MAX FORCE  :   0.0302031  MAXIMUM :   0.0000150  CONVERGED :NO 

 NUMBER OF CONSTRAINED OPTIMIZATION CYCLES: 1
 
 TOTAL ENERGY = -270.137024710872
 
 
 CURRENT SPLINE LENGTH: 0.053 AMU^1/2*ANGSTROM
 IRC COORDINATE: 2.699 AMU^1/2*ANGSTROM

  ANGLE =       0.01  COS_ANGLE =       1.00


 IRC COORDINATES OF STEP 52 IN ANGSTROM

  NO.  ATOM        X              Y              Z        Z-ATOM   MASS   TYPE

    1  C         0.078769       0.015317       0.108981       6    12.011  QM
    2  C        -0.184468       0.030338       1.434447       6    12.011  QM
    3  O         1.310133      -0.140449      -0.454671       8    15.999  QM
    4  H        -1.203000       0.144955       1.811980       1     1.008  QM
    5  H         0.629210      -0.033037       2.160874       1     1.008  QM
    6  H        -0.705557       0.129765      -0.657162       1     1.008  QM
    7  C         2.531940      -0.829004       0.568934       6    12.011  QM
    8  C         3.036706      -0.392204       1.939723       6    12.011  QM
    9  C         4.097685       0.424990       2.161844       6    12.011  QM
   10  H         3.321965      -0.760520      -0.189885       1     1.008  QM
   11  H         2.101228      -1.839224       0.626386       1     1.008  QM
   12  H         4.464832       0.621197       3.176153       1     1.008  QM
   13  H         2.543227      -0.853558       2.807259       1     1.008  QM
   14  H         4.621449       0.921638       1.335052       1     1.008  QM


 RMSQ FORCE :   0.0085581  MAXIMUM :   0.0000100  CONVERGED :NO 
 MAX FORCE  :   0.0300497  MAXIMUM :   0.0000150  CONVERGED :NO 

 NUMBER OF CONSTRAINED OPTIMIZATION CYCLES: 2
 
 TOTAL ENERGY = -270.138558019064
 
 
 CURRENT SPLINE LENGTH: 0.053 AMU^1/2*ANGSTROM
 IRC COORDINATE: 2.752 AMU^1/2*ANGSTROM

  ANGLE =       0.01  COS_ANGLE =       1.00


 IRC COORDINATES OF STEP 53 IN ANGSTROM

  NO.  ATOM        X              Y              Z        Z-ATOM   MASS   TYPE

    1  C         0.081874       0.014811       0.110877       6    12.011  QM
    2  C        -0.186320       0.030422       1.435111       6    12.011  QM
    3  O         1.316361      -0.142549      -0.448184       8    15.999  QM
    4  H        -1.206259       0.146799       1.808320       1     1.008  QM
    5  H         0.623916      -0.035505       2.165124       1     1.008  QM
    6  H        -0.698158       0.131006      -0.658996       1     1.008  QM
    7  C         2.527225      -0.826782       0.563631       6    12.011  QM
    8  C         3.033666      -0.390128       1.936420       6    12.011  QM
    9  C         4.096188       0.424212       2.160051       6    12.011  QM
   10  H         3.321615      -0.761358      -0.191215       1     1.008  QM
   11  H         2.104020      -1.840366       0.624964       1     1.008  QM
   12  H         4.462953       0.618275       3.174936       1     1.008  QM
   13  H         2.539862      -0.852045       2.803502       1     1.008  QM
   14  H         4.621895       0.920844       1.334456       1     1.008  QM


 RMSQ FORCE :   0.0084996  MAXIMUM :   0.0000100  CONVERGED :NO 
 MAX FORCE  :   0.0298146  MAXIMUM :   0.0000150  CONVERGED :NO 

 NUMBER OF CONSTRAINED OPTIMIZATION CYCLES: 2
 
 TOTAL ENERGY = -270.140083859253
 
 
 CURRENT SPLINE LENGTH: 0.053 AMU^1/2*ANGSTROM
 IRC COORDINATE: 2.805 AMU^1/2*ANGSTROM

  ANGLE =       0.01  COS_ANGLE =       1.00


 IRC COORDINATES OF STEP 54 IN ANGSTROM

  NO.  ATOM        X              Y              Z        Z-ATOM   MASS   TYPE

    1  C         0.085043       0.014296       0.112795       6    12.011  QM
    2  C        -0.188149       0.030479       1.435779       6    12.011  QM
    3  O         1.322576      -0.144611      -0.441704       8    15.999  QM
    4  H        -1.209503       0.148625       1.804581       1     1.008  QM
    5  H         0.618584      -0.037900       2.169405       1     1.008  QM
    6  H        -0.690696       0.132274      -0.660763       1     1.008  QM
    7  C         2.522527      -0.824595       0.558367       6    12.011  QM
    8  C         3.030582      -0.388040       1.933097       6    12.011  QM
    9  C         4.094660       0.423426       2.158223       6    12.011  QM
   10  H         3.321238      -0.762180      -0.192502       1     1.008  QM
   11  H         2.106748      -1.841445       0.623579       1     1.008  QM
   12  H         4.461033       0.615367       3.173680       1     1.008  QM
   13  H         2.536449      -0.850486       2.799740       1     1.008  QM
   14  H         4.622324       0.920012       1.333822       1     1.008  QM


 RMSQ FORCE :   0.0084164  MAXIMUM :   0.0000100  CONVERGED :NO 
 MAX FORCE  :   0.0295049  MAXIMUM :   0.0000150  CONVERGED :NO 

 NUMBER OF CONSTRAINED OPTIMIZATION CYCLES: 2
 
 TOTAL ENERGY = -270.141597798133
 
 
 CURRENT SPLINE LENGTH: 0.053 AMU^1/2*ANGSTROM
 IRC COORDINATE: 2.858 AMU^1/2*ANGSTROM

  ANGLE =       0.01  COS_ANGLE =       1.00


 IRC COORDINATES OF STEP 55 IN ANGSTROM

  NO.  ATOM        X              Y              Z        Z-ATOM   MASS   TYPE

    1  C         0.088290       0.013772       0.114744       6    12.011  QM
    2  C        -0.189950       0.030506       1.436458       6    12.011  QM
    3  O         1.328781      -0.146612      -0.435234       8    15.999  QM
    4  H        -1.212733       0.150416       1.800744       1     1.008  QM
    5  H         0.613198      -0.040270       2.173767       1     1.008  QM
    6  H        -0.683163       0.133556      -0.662436       1     1.008  QM
    7  C         2.517872      -0.822477       0.553146       6    12.011  QM
    8  C         3.027428      -0.385927       1.929750       6    12.011  QM
    9  C         4.093090       0.422633       2.156342       6    12.011  QM
   10  H         3.320851      -0.763022      -0.193744       1     1.008  QM
   11  H         2.109371      -1.842442       0.622235       1     1.008  QM
   12  H         4.459049       0.612486       3.172366       1     1.008  QM
   13  H         2.532937      -0.848837       2.795976       1     1.008  QM
   14  H         4.622737       0.919113       1.333118       1     1.008  QM


 RMSQ FORCE :   0.0083040  MAXIMUM :   0.0000100  CONVERGED :NO 
 MAX FORCE  :   0.0290995  MAXIMUM :   0.0000150  CONVERGED :NO 

 NUMBER OF CONSTRAINED OPTIMIZATION CYCLES: 3
 
 TOTAL ENERGY = -270.143095103685
 
 
 CURRENT SPLINE LENGTH: 0.053 AMU^1/2*ANGSTROM
 IRC COORDINATE: 2.910 AMU^1/2*ANGSTROM

  ANGLE =       0.01  COS_ANGLE =       1.00


 IRC COORDINATES OF STEP 56 IN ANGSTROM

  NO.  ATOM        X              Y              Z        Z-ATOM   MASS   TYPE

    1  C         0.091611       0.013239       0.116723       6    12.011  QM
    2  C        -0.191739       0.030507       1.437144       6    12.011  QM
    3  O         1.334967      -0.148566      -0.428769       8    15.999  QM
    4  H        -1.215961       0.152202       1.796806       1     1.008  QM
    5  H         0.607744      -0.042590       2.178168       1     1.008  QM
    6  H        -0.675558       0.134871      -0.664042       1     1.008  QM
    7  C         2.513262      -0.820406       0.547976       6    12.011  QM
    8  C         3.024219      -0.383796       1.926370       6    12.011  QM
    9  C         4.091484       0.421829       2.154418       6    12.011  QM
   10  H         3.320454      -0.763859      -0.194937       1     1.008  QM
   11  H         2.111935      -1.843395       0.620930       1     1.008  QM
   12  H         4.457006       0.609618       3.171009       1     1.008  QM
   13  H         2.529360      -0.847124       2.792195       1     1.008  QM
   14  H         4.623141       0.918160       1.332370       1     1.008  QM


 RMSQ FORCE :   0.0081592  MAXIMUM :   0.0000100  CONVERGED :NO 
 MAX FORCE  :   0.0285903  MAXIMUM :   0.0000150  CONVERGED :NO 

 NUMBER OF CONSTRAINED OPTIMIZATION CYCLES: 3
 
 TOTAL ENERGY = -270.144570702432
 
 
 CURRENT SPLINE LENGTH: 0.053 AMU^1/2*ANGSTROM
 IRC COORDINATE: 2.963 AMU^1/2*ANGSTROM

  ANGLE =       0.01  COS_ANGLE =       1.00


 IRC COORDINATES OF STEP 57 IN ANGSTROM

  NO.  ATOM        X              Y              Z        Z-ATOM   MASS   TYPE

    1  C         0.095017       0.012695       0.118737       6    12.011  QM
    2  C        -0.193519       0.030483       1.437837       6    12.011  QM
    3  O         1.341130      -0.150467      -0.422312       8    15.999  QM
    4  H        -1.219203       0.153987       1.792746       1     1.008  QM
    5  H         0.602196      -0.044876       2.182636       1     1.008  QM
    6  H        -0.667878       0.136214      -0.665567       1     1.008  QM
    7  C         2.508720      -0.818391       0.542864       6    12.011  QM
    8  C         3.020944      -0.381642       1.922947       6    12.011  QM
    9  C         4.089838       0.421009       2.152446       6    12.011  QM
   10  H         3.320041      -0.764679      -0.196098       1     1.008  QM
   11  H         2.114420      -1.844300       0.619661       1     1.008  QM
   12  H         4.454895       0.606759       3.169604       1     1.008  QM
   13  H         2.525694      -0.845329       2.788392       1     1.008  QM
   14  H         4.623544       0.917139       1.331574       1     1.008  QM


 RMSQ FORCE :   0.0079825  MAXIMUM :   0.0000100  CONVERGED :NO 
 MAX FORCE  :   0.0279773  MAXIMUM :   0.0000150  CONVERGED :NO 

 NUMBER OF CONSTRAINED OPTIMIZATION CYCLES: 6
 
 TOTAL ENERGY = -270.146019006080
 
 
 CURRENT SPLINE LENGTH: 0.053 AMU^1/2*ANGSTROM
 IRC COORDINATE: 3.016 AMU^1/2*ANGSTROM

  ANGLE =       0.02  COS_ANGLE =       1.00


 IRC COORDINATES OF STEP 58 IN ANGSTROM

  NO.  ATOM        X              Y              Z        Z-ATOM   MASS   TYPE

    1  C         0.098512       0.012151       0.120791       6    12.011  QM
    2  C        -0.195295       0.030421       1.438546       6    12.011  QM
    3  O         1.347273      -0.152284      -0.415859       8    15.999  QM
    4  H        -1.222442       0.155747       1.788574       1     1.008  QM
    5  H         0.596559      -0.047143       2.187184       1     1.008  QM
    6  H        -0.660109       0.137595      -0.667013       1     1.008  QM
    7  C         2.504275      -0.816474       0.537825       6    12.011  QM
    8  C         3.017583      -0.379457       1.919477       6    12.011  QM
    9  C         4.088134       0.420178       2.150400       6    12.011  QM
   10  H         3.319678      -0.765567      -0.197193       1     1.008  QM
   11  H         2.116849      -1.845184       0.618449       1     1.008  QM
   12  H         4.452686       0.603940       3.168124       1     1.008  QM
   13  H         2.521900      -0.843400       2.784567       1     1.008  QM
   14  H         4.623935       0.916017       1.330693       1     1.008  QM


 RMSQ FORCE :   0.0077710  MAXIMUM :   0.0000100  CONVERGED :NO 
 MAX FORCE  :   0.0272467  MAXIMUM :   0.0000150  CONVERGED :NO 

 NUMBER OF CONSTRAINED OPTIMIZATION CYCLES: 2
 
 TOTAL ENERGY = -270.147434273064
 
 
 CURRENT SPLINE LENGTH: 0.053 AMU^1/2*ANGSTROM
 IRC COORDINATE: 3.069 AMU^1/2*ANGSTROM

  ANGLE =       0.02  COS_ANGLE =       1.00


 IRC COORDINATES OF STEP 59 IN ANGSTROM

  NO.  ATOM        X              Y              Z        Z-ATOM   MASS   TYPE

    1  C         0.102109       0.011601       0.122896       6    12.011  QM
    2  C        -0.197073       0.030330       1.439273       6    12.011  QM
    3  O         1.353390      -0.154012      -0.409419       8    15.999  QM
    4  H        -1.225736       0.157520       1.784234       1     1.008  QM
    5  H         0.590793      -0.049459       2.191858       1     1.008  QM
    6  H        -0.652246       0.139017      -0.668352       1     1.008  QM
    7  C         2.499950      -0.814671       0.532863       6    12.011  QM
    8  C         3.014129      -0.377236       1.915957       6    12.011  QM
    9  C         4.086370       0.419335       2.148282       6    12.011  QM
   10  H         3.319339      -0.766485      -0.198256       1     1.008  QM
   11  H         2.119207      -1.846044       0.617247       1     1.008  QM
   12  H         4.450381       0.601177       3.166566       1     1.008  QM
   13  H         2.517945      -0.841335       2.780710       1     1.008  QM
   14  H         4.624341       0.914777       1.329719       1     1.008  QM


 RMSQ FORCE :   0.0075225  MAXIMUM :   0.0000100  CONVERGED :NO 
 MAX FORCE  :   0.0263862  MAXIMUM :   0.0000150  CONVERGED :NO 

 NUMBER OF CONSTRAINED OPTIMIZATION CYCLES: 3
 
 TOTAL ENERGY = -270.148810494005
 
 
 CURRENT SPLINE LENGTH: 0.053 AMU^1/2*ANGSTROM
 IRC COORDINATE: 3.122 AMU^1/2*ANGSTROM

  ANGLE =       0.02  COS_ANGLE =       1.00


 IRC COORDINATES OF STEP 60 IN ANGSTROM

  NO.  ATOM        X              Y              Z        Z-ATOM   MASS   TYPE

    1  C         0.105807       0.011051       0.125058       6    12.011  QM
    2  C        -0.198859       0.030203       1.440017       6    12.011  QM
    3  O         1.359473      -0.155644      -0.402988       8    15.999  QM
    4  H        -1.229048       0.159280       1.779731       1     1.008  QM
    5  H         0.584857      -0.051786       2.196633       1     1.008  QM
    6  H        -0.644286       0.140496      -0.669598       1     1.008  QM
    7  C         2.495774      -0.812981       0.527996       6    12.011  QM
    8  C         3.010577      -0.374980       1.912372       6    12.011  QM
    9  C         4.084542       0.418473       2.146080       6    12.011  QM
   10  H         3.319052      -0.767447      -0.199288       1     1.008  QM
   11  H         2.121491      -1.846897       0.616097       1     1.008  QM
   12  H         4.447943       0.598452       3.164936       1     1.008  QM
   13  H         2.513831      -0.839100       2.776819       1     1.008  QM
   14  H         4.624750       0.913407       1.328654       1     1.008  QM


 RMSQ FORCE :   0.0072393  MAXIMUM :   0.0000100  CONVERGED :NO 
 MAX FORCE  :   0.0254036  MAXIMUM :   0.0000150  CONVERGED :NO 

 NUMBER OF CONSTRAINED OPTIMIZATION CYCLES: 4
 
 TOTAL ENERGY = -270.150141529221
 
 
 CURRENT SPLINE LENGTH: 0.053 AMU^1/2*ANGSTROM
 IRC COORDINATE: 3.175 AMU^1/2*ANGSTROM

  ANGLE =       0.03  COS_ANGLE =       1.00


 IRC COORDINATES OF STEP 61 IN ANGSTROM

  NO.  ATOM        X              Y              Z        Z-ATOM   MASS   TYPE

    1  C         0.109613       0.010505       0.127276       6    12.011  QM
    2  C        -0.200665       0.030036       1.440781       6    12.011  QM
    3  O         1.365517      -0.157168      -0.396570       8    15.999  QM
    4  H        -1.232396       0.161023       1.775064       1     1.008  QM
    5  H         0.578746      -0.054140       2.201533       1     1.008  QM
    6  H        -0.636226       0.142045      -0.670734       1     1.008  QM
    7  C         2.491774      -0.811428       0.523241       6    12.011  QM
    8  C         3.006918      -0.372681       1.908715       6    12.011  QM
    9  C         4.082641       0.417591       2.143786       6    12.011  QM
   10  H         3.318823      -0.768471      -0.200279       1     1.008  QM
   11  H         2.123703      -1.847746       0.614982       1     1.008  QM
   12  H         4.445377       0.595787       3.163213       1     1.008  QM
   13  H         2.509527      -0.836677       2.772888       1     1.008  QM
   14  H         4.625182       0.911888       1.327491       1     1.008  QM


 RMSQ FORCE :   0.0069193  MAXIMUM :   0.0000100  CONVERGED :NO 
 MAX FORCE  :   0.0242767  MAXIMUM :   0.0000150  CONVERGED :NO 

 NUMBER OF CONSTRAINED OPTIMIZATION CYCLES: 4
 
 TOTAL ENERGY = -270.151421335567
 
 
 CURRENT SPLINE LENGTH: 0.053 AMU^1/2*ANGSTROM
 IRC COORDINATE: 3.228 AMU^1/2*ANGSTROM

  ANGLE =       0.03  COS_ANGLE =       1.00


 IRC COORDINATES OF STEP 62 IN ANGSTROM

  NO.  ATOM        X              Y              Z        Z-ATOM   MASS   TYPE

    1  C         0.113549       0.009965       0.129574       6    12.011  QM
    2  C        -0.202498       0.029827       1.441578       6    12.011  QM
    3  O         1.371512      -0.158550      -0.390187       8    15.999  QM
    4  H        -1.235842       0.162780       1.770159       1     1.008  QM
    5  H         0.572405      -0.056592       2.206638       1     1.008  QM
    6  H        -0.628063       0.143669      -0.671716       1     1.008  QM
    7  C         2.488010      -0.810057       0.518618       6    12.011  QM
    8  C         3.003125      -0.370336       1.904982       6    12.011  QM
    9  C         4.080651       0.416691       2.141378       6    12.011  QM
   10  H         3.318695      -0.769570      -0.201247       1     1.008  QM
   11  H         2.125856      -1.848647       0.613891       1     1.008  QM
   12  H         4.442623       0.593236       3.161382       1     1.008  QM
   13  H         2.504963      -0.834001       2.768911       1     1.008  QM
   14  H         4.625650       0.910144       1.326178       1     1.008  QM


 RMSQ FORCE :   0.0065680  MAXIMUM :   0.0000100  CONVERGED :NO 
 MAX FORCE  :   0.0230281  MAXIMUM :   0.0000150  CONVERGED :NO 

 NUMBER OF CONSTRAINED OPTIMIZATION CYCLES: 4
 
 TOTAL ENERGY = -270.152644120211
 
 
 CURRENT SPLINE LENGTH: 0.053 AMU^1/2*ANGSTROM
 IRC COORDINATE: 3.281 AMU^1/2*ANGSTROM

  ANGLE =       0.04  COS_ANGLE =       1.00


 IRC COORDINATES OF STEP 63 IN ANGSTROM

  NO.  ATOM        X              Y              Z        Z-ATOM   MASS   TYPE

    1  C         0.117612       0.009440       0.131958       6    12.011  QM
    2  C        -0.204368       0.029569       1.442409       6    12.011  QM
    3  O         1.377449      -0.159776      -0.383842       8    15.999  QM
    4  H        -1.239356       0.164528       1.765020       1     1.008  QM
    5  H         0.565797      -0.059139       2.211926       1     1.008  QM
    6  H        -0.619804       0.145395      -0.672546       1     1.008  QM
    7  C         2.484519      -0.808890       0.514147       6    12.011  QM
    8  C         2.999196      -0.367942       1.901168       6    12.011  QM
    9  C         4.078565       0.415768       2.138845       6    12.011  QM
   10  H         3.318682      -0.770769      -0.202174       1     1.008  QM
   11  H         2.127949      -1.849586       0.612825       1     1.008  QM
   12  H         4.439664       0.590820       3.159431       1     1.008  QM
   13  H         2.500114      -0.831037       2.764890       1     1.008  QM
   14  H         4.626160       0.908151       1.324710       1     1.008  QM


 RMSQ FORCE :   0.0061872  MAXIMUM :   0.0000100  CONVERGED :NO 
 MAX FORCE  :   0.0216491  MAXIMUM :   0.0000150  CONVERGED :NO 

 NUMBER OF CONSTRAINED OPTIMIZATION CYCLES: 4
 
 TOTAL ENERGY = -270.153804782167
 
 
 CURRENT SPLINE LENGTH: 0.053 AMU^1/2*ANGSTROM
 IRC COORDINATE: 3.334 AMU^1/2*ANGSTROM

  ANGLE =       0.04  COS_ANGLE =       1.00


 IRC COORDINATES OF STEP 64 IN ANGSTROM

  NO.  ATOM        X              Y              Z        Z-ATOM   MASS   TYPE

    1  C         0.121804       0.008940       0.134439       6    12.011  QM
    2  C        -0.206284       0.029251       1.443283       6    12.011  QM
    3  O         1.383315      -0.160817      -0.377553       8    15.999  QM
    4  H        -1.242969       0.166264       1.759617       1     1.008  QM
    5  H         0.558895      -0.061799       2.217423       1     1.008  QM
    6  H        -0.611455       0.147262      -0.673242       1     1.008  QM
    7  C         2.481359      -0.807969       0.509857       6    12.011  QM
    8  C         2.995121      -0.365498       1.897270       6    12.011  QM
    9  C         4.076369       0.414824       2.136170       6    12.011  QM
   10  H         3.318829      -0.772095      -0.203074       1     1.008  QM
   11  H         2.129951      -1.850564       0.611763       1     1.008  QM
   12  H         4.436457       0.588604       3.157337       1     1.008  QM
   13  H         2.494918      -0.827712       2.760829       1     1.008  QM
   14  H         4.626749       0.905849       1.323050       1     1.008  QM


 RMSQ FORCE :   0.0057836  MAXIMUM :   0.0000100  CONVERGED :NO 
 MAX FORCE  :   0.0201590  MAXIMUM :   0.0000150  CONVERGED :NO 

 NUMBER OF CONSTRAINED OPTIMIZATION CYCLES: 5
 
 TOTAL ENERGY = -270.154898995236
 
 
 CURRENT SPLINE LENGTH: 0.053 AMU^1/2*ANGSTROM
 IRC COORDINATE: 3.387 AMU^1/2*ANGSTROM

  ANGLE =       0.05  COS_ANGLE =       1.00


 IRC COORDINATES OF STEP 65 IN ANGSTROM

  NO.  ATOM        X              Y              Z        Z-ATOM   MASS   TYPE

    1  C         0.126122       0.008478       0.137022       6    12.011  QM
    2  C        -0.208261       0.028864       1.444201       6    12.011  QM
    3  O         1.389100      -0.161654      -0.371345       8    15.999  QM
    4  H        -1.246683       0.167979       1.753953       1     1.008  QM
    5  H         0.551667      -0.064596       2.223159       1     1.008  QM
    6  H        -0.603018       0.149272      -0.673722       1     1.008  QM
    7  C         2.478573      -0.807313       0.505775       6    12.011  QM
    8  C         2.990895      -0.363010       1.893293       6    12.011  QM
    9  C         4.074061       0.413857       2.133339       6    12.011  QM
   10  H         3.319152      -0.773567      -0.203929       1     1.008  QM
   11  H         2.131891      -1.851656       0.610730       1     1.008  QM
   12  H         4.432974       0.586637       3.155102       1     1.008  QM
   13  H         2.489340      -0.823973       2.756738       1     1.008  QM
   14  H         4.627397       0.903173       1.321181       1     1.008  QM


 RMSQ FORCE :   0.0053643  MAXIMUM :   0.0000100  CONVERGED :NO 
 MAX FORCE  :   0.0185727  MAXIMUM :   0.0000150  CONVERGED :NO 

 NUMBER OF CONSTRAINED OPTIMIZATION CYCLES: 4
 
 TOTAL ENERGY = -270.155923764671
 
 
 CURRENT SPLINE LENGTH: 0.053 AMU^1/2*ANGSTROM
 IRC COORDINATE: 3.440 AMU^1/2*ANGSTROM

  ANGLE =       0.05  COS_ANGLE =       1.00


 IRC COORDINATES OF STEP 66 IN ANGSTROM

  NO.  ATOM        X              Y              Z        Z-ATOM   MASS   TYPE

    1  C         0.130563       0.008071       0.139717       6    12.011  QM
    2  C        -0.210307       0.028399       1.445173       6    12.011  QM
    3  O         1.394784      -0.162251      -0.365248       8    15.999  QM
    4  H        -1.250511       0.169641       1.748009       1     1.008  QM
    5  H         0.544073      -0.067574       2.229140       1     1.008  QM
    6  H        -0.594551       0.151472      -0.673961       1     1.008  QM
    7  C         2.476227      -0.806980       0.501933       6    12.011  QM
    8  C         2.986514      -0.360483       1.889249       6    12.011  QM
    9  C         4.071628       0.412873       2.130337       6    12.011  QM
   10  H         3.319698      -0.775223      -0.204748       1     1.008  QM
   11  H         2.133775      -1.852879       0.609697       1     1.008  QM
   12  H         4.429165       0.585028       3.152691       1     1.008  QM
   13  H         2.483309      -0.819746       2.752631       1     1.008  QM
   14  H         4.628162       0.900038       1.319043       1     1.008  QM


 RMSQ FORCE :   0.0049403  MAXIMUM :   0.0000100  CONVERGED :NO 
 MAX FORCE  :   0.0169211  MAXIMUM :   0.0000150  CONVERGED :NO 

 NUMBER OF CONSTRAINED OPTIMIZATION CYCLES: 4
 
 TOTAL ENERGY = -270.156877553091
 
 
 CURRENT SPLINE LENGTH: 0.053 AMU^1/2*ANGSTROM
 IRC COORDINATE: 3.493 AMU^1/2*ANGSTROM

  ANGLE =       0.06  COS_ANGLE =       1.00


 IRC COORDINATES OF STEP 67 IN ANGSTROM

  NO.  ATOM        X              Y              Z        Z-ATOM   MASS   TYPE

    1  C         0.135110       0.007743       0.142535       6    12.011  QM
    2  C        -0.212418       0.027842       1.446199       6    12.011  QM
    3  O         1.400347      -0.162576      -0.359302       8    15.999  QM
    4  H        -1.254447       0.171214       1.741779       1     1.008  QM
    5  H         0.536095      -0.070755       2.235370       1     1.008  QM
    6  H        -0.586105       0.153908      -0.673909       1     1.008  QM
    7  C         2.474377      -0.807018       0.498364       6    12.011  QM
    8  C         2.981982      -0.357930       1.885156       6    12.011  QM
    9  C         4.069059       0.411884       2.127152       6    12.011  QM
   10  H         3.320495      -0.777083      -0.205547       1     1.008  QM
   11  H         2.135601      -1.854287       0.608652       1     1.008  QM
   12  H         4.424981       0.583902       3.150092       1     1.008  QM
   13  H         2.476764      -0.814940       2.748536       1     1.008  QM
   14  H         4.629082       0.896343       1.316600       1     1.008  QM


 RMSQ FORCE :   0.0045227  MAXIMUM :   0.0000100  CONVERGED :NO 
 MAX FORCE  :   0.0152461  MAXIMUM :   0.0000150  CONVERGED :NO 

 NUMBER OF CONSTRAINED OPTIMIZATION CYCLES: 5
 
 TOTAL ENERGY = -270.157760539450
 
 
 CURRENT SPLINE LENGTH: 0.053 AMU^1/2*ANGSTROM
 IRC COORDINATE: 3.545 AMU^1/2*ANGSTROM

  ANGLE =       0.07  COS_ANGLE =       1.00


 IRC COORDINATES OF STEP 68 IN ANGSTROM

  NO.  ATOM        X              Y              Z        Z-ATOM   MASS   TYPE

    1  C         0.139741       0.007508       0.145463       6    12.011  QM
    2  C        -0.214629       0.027176       1.447290       6    12.011  QM
    3  O         1.405777      -0.162634      -0.353548       8    15.999  QM
    4  H        -1.258527       0.172699       1.735275       1     1.008  QM
    5  H         0.527691      -0.074167       2.241858       1     1.008  QM
    6  H        -0.577709       0.156599      -0.673617       1     1.008  QM
    7  C         2.473043      -0.807407       0.495093       6    12.011  QM
    8  C         2.977329      -0.355368       1.881045       6    12.011  QM
    9  C         4.066389       0.410878       2.123783       6    12.011  QM
   10  H         3.321562      -0.779140      -0.206293       1     1.008  QM
   11  H         2.137328      -1.855823       0.607593       1     1.008  QM
   12  H         4.420432       0.583339       3.147296       1     1.008  QM
   13  H         2.469683      -0.809484       2.744490       1     1.008  QM
   14  H         4.630148       0.892019       1.313834       1     1.008  QM


 RMSQ FORCE :   0.0041189  MAXIMUM :   0.0000100  CONVERGED :NO 
 MAX FORCE  :   0.0135874  MAXIMUM :   0.0000150  CONVERGED :NO 

 NUMBER OF CONSTRAINED OPTIMIZATION CYCLES: 6
 
 TOTAL ENERGY = -270.158574894376
 
 
 CURRENT SPLINE LENGTH: 0.053 AMU^1/2*ANGSTROM
 IRC COORDINATE: 3.598 AMU^1/2*ANGSTROM

  ANGLE =       0.07  COS_ANGLE =       1.00


 IRC COORDINATES OF STEP 69 IN ANGSTROM

  NO.  ATOM        X              Y              Z        Z-ATOM   MASS   TYPE

    1  C         0.144424       0.007414       0.148496       6    12.011  QM
    2  C        -0.216912       0.026384       1.448433       6    12.011  QM
    3  O         1.411062      -0.162396      -0.348017       8    15.999  QM
    4  H        -1.262699       0.174008       1.728545       1     1.008  QM
    5  H         0.518927      -0.077856       2.248560       1     1.008  QM
    6  H        -0.569431       0.159675      -0.673011       1     1.008  QM
    7  C         2.472239      -0.808216       0.492143       6    12.011  QM
    8  C         2.972588      -0.352837       1.876959       6    12.011  QM
    9  C         4.063589       0.409898       2.120224       6    12.011  QM
   10  H         3.322896      -0.781437      -0.206985       1     1.008  QM
   11  H         2.138969      -1.857574       0.606514       1     1.008  QM
   12  H         4.415457       0.583538       3.144276       1     1.008  QM
   13  H         2.462083      -0.803352       2.740549       1     1.008  QM
   14  H         4.631370       0.886999       1.310680       1     1.008  QM


 RMSQ FORCE :   0.0037396  MAXIMUM :   0.0000100  CONVERGED :NO 
 MAX FORCE  :   0.0119863  MAXIMUM :   0.0000150  CONVERGED :NO 

 NUMBER OF CONSTRAINED OPTIMIZATION CYCLES: 7
 
 TOTAL ENERGY = -270.159324019492
 
 
 CURRENT SPLINE LENGTH: 0.053 AMU^1/2*ANGSTROM
 IRC COORDINATE: 3.651 AMU^1/2*ANGSTROM

  ANGLE =       0.07  COS_ANGLE =       1.00


 IRC COORDINATES OF STEP 70 IN ANGSTROM

  NO.  ATOM        X              Y              Z        Z-ATOM   MASS   TYPE

    1  C         0.149121       0.007451       0.151627       6    12.011  QM
    2  C        -0.219270       0.025473       1.449642       6    12.011  QM
    3  O         1.416177      -0.161873      -0.342756       8    15.999  QM
    4  H        -1.266934       0.175176       1.721662       1     1.008  QM
    5  H         0.509804      -0.081849       2.255417       1     1.008  QM
    6  H        -0.561345       0.163001      -0.672085       1     1.008  QM
    7  C         2.471975      -0.809416       0.489487       6    12.011  QM
    8  C         2.967774      -0.350341       1.872933       6    12.011  QM
    9  C         4.060707       0.408932       2.116518       6    12.011  QM
   10  H         3.324536      -0.783963      -0.207591       1     1.008  QM
   11  H         2.140528      -1.859504       0.605343       1     1.008  QM
   12  H         4.410073       0.584591       3.141067       1     1.008  QM
   13  H         2.453840      -0.796442       2.736711       1     1.008  QM
   14  H         4.632858       0.881154       1.307172       1     1.008  QM


 RMSQ FORCE :   0.0033904  MAXIMUM :   0.0000100  CONVERGED :NO 
 MAX FORCE  :   0.0104897  MAXIMUM :   0.0000150  CONVERGED :NO 

 NUMBER OF CONSTRAINED OPTIMIZATION CYCLES: 6
 
 TOTAL ENERGY = -270.160012616964
 
 
 CURRENT SPLINE LENGTH: 0.053 AMU^1/2*ANGSTROM
 IRC COORDINATE: 3.704 AMU^1/2*ANGSTROM

  ANGLE =       0.07  COS_ANGLE =       1.00


 IRC COORDINATES OF STEP 71 IN ANGSTROM

  NO.  ATOM        X              Y              Z        Z-ATOM   MASS   TYPE

    1  C         0.153794       0.007681       0.154827       6    12.011  QM
    2  C        -0.221701       0.024401       1.450896       6    12.011  QM
    3  O         1.421133      -0.161076      -0.337786       8    15.999  QM
    4  H        -1.271244       0.176115       1.714657       1     1.008  QM
    5  H         0.500393      -0.086175       2.262399       1     1.008  QM
    6  H        -0.553494       0.166762      -0.670864       1     1.008  QM
    7  C         2.472197      -0.811004       0.487150       6    12.011  QM
    8  C         2.962953      -0.347927       1.869028       6    12.011  QM
    9  C         4.057756       0.408009       2.112652       6    12.011  QM
   10  H         3.326456      -0.786736      -0.208120       1     1.008  QM
   11  H         2.141959      -1.861633       0.604143       1     1.008  QM
   12  H         4.404283       0.586664       3.137627       1     1.008  QM
   13  H         2.445050      -0.788740       2.733058       1     1.008  QM
   14  H         4.634563       0.874455       1.303254       1     1.008  QM


 RMSQ FORCE :   0.0030727  MAXIMUM :   0.0000100  CONVERGED :NO 
 MAX FORCE  :   0.0091206  MAXIMUM :   0.0000150  CONVERGED :NO 

 NUMBER OF CONSTRAINED OPTIMIZATION CYCLES: 8
 
 TOTAL ENERGY = -270.160645733283
 
 
 CURRENT SPLINE LENGTH: 0.053 AMU^1/2*ANGSTROM
 IRC COORDINATE: 3.757 AMU^1/2*ANGSTROM

  ANGLE =       0.07  COS_ANGLE =       1.00


 IRC COORDINATES OF STEP 72 IN ANGSTROM

  NO.  ATOM        X              Y              Z        Z-ATOM   MASS   TYPE

    1  C         0.158412       0.008106       0.158076       6    12.011  QM
    2  C        -0.224194       0.023167       1.452183       6    12.011  QM
    3  O         1.425929      -0.160036      -0.333106       8    15.999  QM
    4  H        -1.275571       0.176831       1.707609       1     1.008  QM
    5  H         0.490735      -0.090893       2.269413       1     1.008  QM
    6  H        -0.545888       0.170941      -0.669377       1     1.008  QM
    7  C         2.472835      -0.812942       0.485098       6    12.011  QM
    8  C         2.958163      -0.345606       1.865273       6    12.011  QM
    9  C         4.054771       0.407137       2.108665       6    12.011  QM
   10  H         3.328608      -0.789743      -0.208526       1     1.008  QM
   11  H         2.143256      -1.863931       0.602898       1     1.008  QM
   12  H         4.398144       0.589814       3.133966       1     1.008  QM
   13  H         2.435752      -0.780264       2.729600       1     1.008  QM
   14  H         4.636503       0.866895       1.298959       1     1.008  QM


 RMSQ FORCE :   0.0027857  MAXIMUM :   0.0000100  CONVERGED :NO 
 MAX FORCE  :   0.0081079  MAXIMUM :   0.0000150  CONVERGED :NO 

 NUMBER OF CONSTRAINED OPTIMIZATION CYCLES: 6
 
 TOTAL ENERGY = -270.161228571920
 
 
 CURRENT SPLINE LENGTH: 0.053 AMU^1/2*ANGSTROM
 IRC COORDINATE: 3.810 AMU^1/2*ANGSTROM

  ANGLE =       0.06  COS_ANGLE =       1.00


 IRC COORDINATES OF STEP 73 IN ANGSTROM

  NO.  ATOM        X              Y              Z        Z-ATOM   MASS   TYPE

    1  C         0.162958       0.008750       0.161341       6    12.011  QM
    2  C        -0.226738       0.021746       1.453482       6    12.011  QM
    3  O         1.430579      -0.158789      -0.328713       8    15.999  QM
    4  H        -1.279890       0.177273       1.700587       1     1.008  QM
    5  H         0.480908      -0.096044       2.276422       1     1.008  QM
    6  H        -0.538527       0.175595      -0.667643       1     1.008  QM
    7  C         2.473793      -0.815175       0.483321       6    12.011  QM
    8  C         2.953445      -0.343393       1.861704       6    12.011  QM
    9  C         4.051788       0.406326       2.104570       6    12.011  QM
   10  H         3.330968      -0.792983      -0.208801       1     1.008  QM
   11  H         2.144359      -1.866356       0.601625       1     1.008  QM
   12  H         4.391713       0.594068       3.130075       1     1.008  QM
   13  H         2.425995      -0.771026       2.726355       1     1.008  QM
   14  H         4.638726       0.858475       1.294307       1     1.008  QM


 RMSQ FORCE :   0.0025279  MAXIMUM :   0.0000100  CONVERGED :NO 
 MAX FORCE  :   0.0072408  MAXIMUM :   0.0000150  CONVERGED :NO 

 NUMBER OF CONSTRAINED OPTIMIZATION CYCLES: 4
 
 TOTAL ENERGY = -270.161765747136
 
 
 CURRENT SPLINE LENGTH: 0.053 AMU^1/2*ANGSTROM
 IRC COORDINATE: 3.863 AMU^1/2*ANGSTROM

  ANGLE =       0.06  COS_ANGLE =       1.00


 IRC COORDINATES OF STEP 74 IN ANGSTROM

  NO.  ATOM        X              Y              Z        Z-ATOM   MASS   TYPE

    1  C         0.167419       0.009615       0.164608       6    12.011  QM
    2  C        -0.229321       0.020143       1.454778       6    12.011  QM
    3  O         1.435089      -0.157364      -0.324590       8    15.999  QM
    4  H        -1.284174       0.177510       1.693606       1     1.008  QM
    5  H         0.470922      -0.101733       2.283294       1     1.008  QM
    6  H        -0.531400       0.180753      -0.665718       1     1.008  QM
    7  C         2.475005      -0.817682       0.481791       6    12.011  QM
    8  C         2.948828      -0.341292       1.858340       6    12.011  QM
    9  C         4.048830       0.405587       2.100392       6    12.011  QM
   10  H         3.333422      -0.796430      -0.208930       1     1.008  QM
   11  H         2.145257      -1.868903       0.600334       1     1.008  QM
   12  H         4.385096       0.599422       3.125932       1     1.008  QM
   13  H         2.415890      -0.761073       2.723327       1     1.008  QM
   14  H         4.641083       0.849266       1.289353       1     1.008  QM


 RMSQ FORCE :   0.0022939  MAXIMUM :   0.0000100  CONVERGED :NO 
 MAX FORCE  :   0.0064824  MAXIMUM :   0.0000150  CONVERGED :NO 

 NUMBER OF CONSTRAINED OPTIMIZATION CYCLES: 4
 
 TOTAL ENERGY = -270.162261202342
 
 
 CURRENT SPLINE LENGTH: 0.053 AMU^1/2*ANGSTROM
 IRC COORDINATE: 3.916 AMU^1/2*ANGSTROM

  ANGLE =       0.06  COS_ANGLE =       1.00


 IRC COORDINATES OF STEP 75 IN ANGSTROM

  NO.  ATOM        X              Y              Z        Z-ATOM   MASS   TYPE

    1  C         0.171784       0.010726       0.167845       6    12.011  QM
    2  C        -0.231939       0.018322       1.456047       6    12.011  QM
    3  O         1.439473      -0.155796      -0.320714       8    15.999  QM
    4  H        -1.288389       0.177489       1.686724       1     1.008  QM
    5  H         0.460872      -0.107967       2.290029       1     1.008  QM
    6  H        -0.524479       0.186494      -0.663645       1     1.008  QM
    7  C         2.476373      -0.820413       0.480511       6    12.011  QM
    8  C         2.944348      -0.339309       1.855189       6    12.011  QM
    9  C         4.045929       0.404932       2.096145       6    12.011  QM
   10  H         3.335948      -0.800081      -0.208949       1     1.008  QM
   11  H         2.145873      -1.871543       0.599075       1     1.008  QM
   12  H         4.378307       0.605852       3.121556       1     1.008  QM
   13  H         2.405499      -0.750451       2.720507       1     1.008  QM
   14  H         4.643708       0.839301       1.284109       1     1.008  QM


 RMSQ FORCE :   0.0020817  MAXIMUM :   0.0000100  CONVERGED :NO 
 MAX FORCE  :   0.0058093  MAXIMUM :   0.0000150  CONVERGED :NO 

 NUMBER OF CONSTRAINED OPTIMIZATION CYCLES: 6
 
 TOTAL ENERGY = -270.162718275127
 
 
 CURRENT SPLINE LENGTH: 0.053 AMU^1/2*ANGSTROM
 IRC COORDINATE: 3.969 AMU^1/2*ANGSTROM

  ANGLE =       0.05  COS_ANGLE =       1.00


 IRC COORDINATES OF STEP 76 IN ANGSTROM

  NO.  ATOM        X              Y              Z        Z-ATOM   MASS   TYPE

    1  C         0.176044       0.012101       0.171031       6    12.011  QM
    2  C        -0.234561       0.016270       1.457259       6    12.011  QM
    3  O         1.443739      -0.154122      -0.317049       8    15.999  QM
    4  H        -1.292504       0.177252       1.679977       1     1.008  QM
    5  H         0.450788      -0.114899       2.296520       1     1.008  QM
    6  H        -0.517718       0.192901      -0.661467       1     1.008  QM
    7  C         2.477816      -0.823339       0.479453       6    12.011  QM
    8  C         2.940014      -0.337429       1.852261       6    12.011  QM
    9  C         4.043111       0.404370       2.091838       6    12.011  QM
   10  H         3.338481      -0.804002      -0.208777       1     1.008  QM
   11  H         2.146183      -1.874241       0.597909       1     1.008  QM
   12  H         4.371451       0.613275       3.116922       1     1.008  QM
   13  H         2.394923      -0.739233       2.717895       1     1.008  QM
   14  H         4.646492       0.828699       1.278634       1     1.008  QM


 RMSQ FORCE :   0.0018886  MAXIMUM :   0.0000100  CONVERGED :NO 
 MAX FORCE  :   0.0052123  MAXIMUM :   0.0000150  CONVERGED :NO 

 NUMBER OF CONSTRAINED OPTIMIZATION CYCLES: 6
 
 TOTAL ENERGY = -270.163139808542
 
 
 CURRENT SPLINE LENGTH: 0.053 AMU^1/2*ANGSTROM
 IRC COORDINATE: 4.022 AMU^1/2*ANGSTROM

  ANGLE =       0.05  COS_ANGLE =       1.00


 IRC COORDINATES OF STEP 77 IN ANGSTROM

  NO.  ATOM        X              Y              Z        Z-ATOM   MASS   TYPE

    1  C         0.180215       0.013731       0.174149       6    12.011  QM
    2  C        -0.237205       0.013972       1.458397       6    12.011  QM
    3  O         1.447898      -0.152378      -0.313566       8    15.999  QM
    4  H        -1.296522       0.176828       1.673377       1     1.008  QM
    5  H         0.440699      -0.122567       2.302732       1     1.008  QM
    6  H        -0.511060       0.199987      -0.659192       1     1.008  QM
    7  C         2.479247      -0.826403       0.478618       6    12.011  QM
    8  C         2.935856      -0.335625       1.849534       6    12.011  QM
    9  C         4.040405       0.403892       2.087493       6    12.011  QM
   10  H         3.340967      -0.808205      -0.208444       1     1.008  QM
   11  H         2.146124      -1.876954       0.596886       1     1.008  QM
   12  H         4.364614       0.621562       3.112028       1     1.008  QM
   13  H         2.384282      -0.727484       2.715445       1     1.008  QM
   14  H         4.649499       0.817530       1.273019       1     1.008  QM


 RMSQ FORCE :   0.0017130  MAXIMUM :   0.0000100  CONVERGED :NO 
 MAX FORCE  :   0.0046739  MAXIMUM :   0.0000150  CONVERGED :NO 

 NUMBER OF CONSTRAINED OPTIMIZATION CYCLES: 4
 
 TOTAL ENERGY = -270.163528265556
 
 
 CURRENT SPLINE LENGTH: 0.053 AMU^1/2*ANGSTROM
 IRC COORDINATE: 4.075 AMU^1/2*ANGSTROM

  ANGLE =       0.06  COS_ANGLE =       1.00


 IRC COORDINATES OF STEP 78 IN ANGSTROM

  NO.  ATOM        X              Y              Z        Z-ATOM   MASS   TYPE

    1  C         0.184284       0.015665       0.177169       6    12.011  QM
    2  C        -0.239831       0.011382       1.459424       6    12.011  QM
    3  O         1.451945      -0.150576      -0.310252       8    15.999  QM
    4  H        -1.300382       0.176234       1.666951       1     1.008  QM
    5  H         0.430640      -0.131202       2.308563       1     1.008  QM
    6  H        -0.504482       0.207943      -0.656893       1     1.008  QM
    7  C         2.480601      -0.829617       0.478024       6    12.011  QM
    8  C         2.931880      -0.333884       1.847031       6    12.011  QM
    9  C         4.037848       0.403522       2.083105       6    12.011  QM
   10  H         3.343308      -0.812781      -0.207904       1     1.008  QM
   11  H         2.145613      -1.879671       0.596135       1     1.008  QM
   12  H         4.357901       0.630606       3.106870       1     1.008  QM
   13  H         2.373675      -0.715262       2.713199       1     1.008  QM
   14  H         4.652589       0.805966       1.267273       1     1.008  QM


 RMSQ FORCE :   0.0015528  MAXIMUM :   0.0000100  CONVERGED :NO 
 MAX FORCE  :   0.0041922  MAXIMUM :   0.0000150  CONVERGED :NO 

 NUMBER OF CONSTRAINED OPTIMIZATION CYCLES: 4
 
 TOTAL ENERGY = -270.163885847231
 
 
 CURRENT SPLINE LENGTH: 0.053 AMU^1/2*ANGSTROM
 IRC COORDINATE: 4.128 AMU^1/2*ANGSTROM

  ANGLE =       0.06  COS_ANGLE =       1.00


 IRC COORDINATES OF STEP 79 IN ANGSTROM

  NO.  ATOM        X              Y              Z        Z-ATOM   MASS   TYPE

    1  C         0.188261       0.017901       0.180066       6    12.011  QM
    2  C        -0.242457       0.008475       1.460312       6    12.011  QM
    3  O         1.455886      -0.148738      -0.307091       8    15.999  QM
    4  H        -1.304098       0.175479       1.660700       1     1.008  QM
    5  H         0.420619      -0.140893       2.313972       1     1.008  QM
    6  H        -0.497920       0.216815      -0.654554       1     1.008  QM
    7  C         2.481797      -0.832935       0.477705       6    12.011  QM
    8  C         2.928119      -0.332177       1.844746       6    12.011  QM
    9  C         4.035475       0.403254       2.078675       6    12.011  QM
   10  H         3.345442      -0.817768      -0.207174       1     1.008  QM
   11  H         2.144524      -1.882324       0.595747       1     1.008  QM
   12  H         4.351443       0.640235       3.101431       1     1.008  QM
   13  H         2.363262      -0.702653       2.711146       1     1.008  QM
   14  H         4.655789       0.794133       1.261444       1     1.008  QM


 RMSQ FORCE :   0.0014088  MAXIMUM :   0.0000100  CONVERGED :NO 
 MAX FORCE  :   0.0037561  MAXIMUM :   0.0000150  CONVERGED :NO 

 NUMBER OF CONSTRAINED OPTIMIZATION CYCLES: 7
 
 TOTAL ENERGY = -270.164214846716
 
 
 CURRENT SPLINE LENGTH: 0.053 AMU^1/2*ANGSTROM
 IRC COORDINATE: 4.180 AMU^1/2*ANGSTROM

  ANGLE =       0.06  COS_ANGLE =       1.00


 IRC COORDINATES OF STEP 80 IN ANGSTROM

  NO.  ATOM        X              Y              Z        Z-ATOM   MASS   TYPE

    1  C         0.192133       0.020453       0.182834       6    12.011  QM
    2  C        -0.245049       0.005244       1.461034       6    12.011  QM
    3  O         1.459709      -0.146900      -0.304055       8    15.999  QM
    4  H        -1.307616       0.174651       1.654664       1     1.008  QM
    5  H         0.410715      -0.151727       2.318868       1     1.008  QM
    6  H        -0.491358       0.226679      -0.652227       1     1.008  QM
    7  C         2.482798      -0.836341       0.477639       6    12.011  QM
    8  C         2.924576      -0.330485       1.842666       6    12.011  QM
    9  C         4.033296       0.403094       2.074227       6    12.011  QM
   10  H         3.347331      -0.823234      -0.206215       1     1.008  QM
   11  H         2.142871      -1.884917       0.595789       1     1.008  QM
   12  H         4.345278       0.650312       3.095752       1     1.008  QM
   13  H         2.353125      -0.689770       2.709287       1     1.008  QM
   14  H         4.659031       0.782191       1.255574       1     1.008  QM


 RMSQ FORCE :   0.0012798  MAXIMUM :   0.0000100  CONVERGED :NO 
 MAX FORCE  :   0.0033618  MAXIMUM :   0.0000150  CONVERGED :NO 

 NUMBER OF CONSTRAINED OPTIMIZATION CYCLES: 4
 
 TOTAL ENERGY = -270.164517661763
 
 
 CURRENT SPLINE LENGTH: 0.053 AMU^1/2*ANGSTROM
 IRC COORDINATE: 4.233 AMU^1/2*ANGSTROM

  ANGLE =       0.07  COS_ANGLE =       1.00


 IRC COORDINATES OF STEP 81 IN ANGSTROM

  NO.  ATOM        X              Y              Z        Z-ATOM   MASS   TYPE

    1  C         0.195911       0.023316       0.185430       6    12.011  QM
    2  C        -0.247616       0.001655       1.461566       6    12.011  QM
    3  O         1.463414      -0.145056      -0.301170       8    15.999  QM
    4  H        -1.310943       0.173719       1.648850       1     1.008  QM
    5  H         0.400927      -0.163842       2.323201       1     1.008  QM
    6  H        -0.484755       0.237571      -0.649882       1     1.008  QM
    7  C         2.483508      -0.839797       0.477896       6    12.011  QM
    8  C         2.921284      -0.328788       1.840817       6    12.011  QM
    9  C         4.031363       0.403042       2.069749       6    12.011  QM
   10  H         3.348883      -0.829232      -0.205036       1     1.008  QM
   11  H         2.140485      -1.887353       0.596418       1     1.008  QM
   12  H         4.339601       0.660615       3.089814       1     1.008  QM
   13  H         2.343462      -0.676707       2.707662       1     1.008  QM
   14  H         4.662301       0.770289       1.249688       1     1.008  QM


 RMSQ FORCE :   0.0011675  MAXIMUM :   0.0000100  CONVERGED :NO 
 MAX FORCE  :   0.0030036  MAXIMUM :   0.0000150  CONVERGED :NO 

 NUMBER OF CONSTRAINED OPTIMIZATION CYCLES: 5
 
 TOTAL ENERGY = -270.164796840902
 
 
 CURRENT SPLINE LENGTH: 0.053 AMU^1/2*ANGSTROM
 IRC COORDINATE: 4.286 AMU^1/2*ANGSTROM

  ANGLE =       0.08  COS_ANGLE =       1.00


 IRC COORDINATES OF STEP 82 IN ANGSTROM

  NO.  ATOM        X              Y              Z        Z-ATOM   MASS   TYPE

    1  C         0.199553       0.026514       0.187859       6    12.011  QM
    2  C        -0.250133      -0.002286       1.461878       6    12.011  QM
    3  O         1.466970      -0.143250      -0.298408       8    15.999  QM
    4  H        -1.314015       0.172803       1.643306       1     1.008  QM
    5  H         0.391325      -0.177268       2.326829       1     1.008  QM
    6  H        -0.478125       0.249589      -0.647599       1     1.008  QM
    7  C         2.483941      -0.843309       0.478437       6    12.011  QM
    8  C         2.918252      -0.327062       1.839173       6    12.011  QM
    9  C         4.029693       0.403111       2.065287       6    12.011  QM
   10  H         3.350049      -0.835846      -0.203581       1     1.008  QM
   11  H         2.137412      -1.889687       0.597658       1     1.008  QM
   12  H         4.334426       0.671019       3.083724       1     1.008  QM
   13  H         2.334388      -0.663612       2.706265       1     1.008  QM
   14  H         4.665531       0.758631       1.243857       1     1.008  QM


 RMSQ FORCE :   0.0010700  MAXIMUM :   0.0000100  CONVERGED :NO 
 MAX FORCE  :   0.0026834  MAXIMUM :   0.0000150  CONVERGED :NO 

 NUMBER OF CONSTRAINED OPTIMIZATION CYCLES: 4
 
 TOTAL ENERGY = -270.165055274983
 
 
 CURRENT SPLINE LENGTH: 0.053 AMU^1/2*ANGSTROM
 IRC COORDINATE: 4.339 AMU^1/2*ANGSTROM

  ANGLE =       0.08  COS_ANGLE =       1.00


 IRC COORDINATES OF STEP 83 IN ANGSTROM

  NO.  ATOM        X              Y              Z        Z-ATOM   MASS   TYPE

    1  C         0.203074       0.030025       0.190065       6    12.011  QM
    2  C        -0.252604      -0.006592       1.461954       6    12.011  QM
    3  O         1.470364      -0.141509      -0.295796       8    15.999  QM
    4  H        -1.316884       0.171816       1.638052       1     1.008  QM
    5  H         0.381929      -0.192051       2.329773       1     1.008  QM
    6  H        -0.471455       0.262732      -0.645266       1     1.008  QM
    7  C         2.484006      -0.846804       0.479317       6    12.011  QM
    8  C         2.915513      -0.325290       1.837765       6    12.011  QM
    9  C         4.028344       0.403281       2.060847       6    12.011  QM
   10  H         3.350807      -0.842989      -0.201950       1     1.008  QM
   11  H         2.133568      -1.891744       0.599614       1     1.008  QM
   12  H         4.329930       0.681285       3.077479       1     1.008  QM
   13  H         2.325959      -0.650552       2.705166       1     1.008  QM
   14  H         4.668748       0.747349       1.238086       1     1.008  QM


 RMSQ FORCE :   0.0009895  MAXIMUM :   0.0000100  CONVERGED :NO 
 MAX FORCE  :   0.0023941  MAXIMUM :   0.0000150  CONVERGED :NO 

 NUMBER OF CONSTRAINED OPTIMIZATION CYCLES: 8
 
 TOTAL ENERGY = -270.165296001153
 
 
 CURRENT SPLINE LENGTH: 0.053 AMU^1/2*ANGSTROM
 IRC COORDINATE: 4.392 AMU^1/2*ANGSTROM

  ANGLE =       0.08  COS_ANGLE =       1.00


 IRC COORDINATES OF STEP 84 IN ANGSTROM

  NO.  ATOM        X              Y              Z        Z-ATOM   MASS   TYPE

    1  C         0.206457       0.033797       0.192098       6    12.011  QM
    2  C        -0.255072      -0.011209       1.461779       6    12.011  QM
    3  O         1.473587      -0.139834      -0.293309       8    15.999  QM
    4  H        -1.319530       0.170906       1.633046       1     1.008  QM
    5  H         0.372724      -0.207994       2.331967       1     1.008  QM
    6  H        -0.464719       0.276775      -0.642967       1     1.008  QM
    7  C         2.483766      -0.850259       0.480488       6    12.011  QM
    8  C         2.913057      -0.323453       1.836557       6    12.011  QM
    9  C         4.027308       0.403528       2.056454       6    12.011  QM
   10  H         3.351145      -0.850632      -0.200032       1     1.008  QM
   11  H         2.129074      -1.893644       0.602215       1     1.008  QM
   12  H         4.326175       0.691286       3.071127       1     1.008  QM
   13  H         2.318326      -0.637662       2.704299       1     1.008  QM
   14  H         4.671900       0.736513       1.232414       1     1.008  QM


 RMSQ FORCE :   0.0009247  MAXIMUM :   0.0000100  CONVERGED :NO 
 MAX FORCE  :   0.0023160  MAXIMUM :   0.0000150  CONVERGED :NO 

 NUMBER OF CONSTRAINED OPTIMIZATION CYCLES: 4
 
 TOTAL ENERGY = -270.165522180418
 
 
 CURRENT SPLINE LENGTH: 0.053 AMU^1/2*ANGSTROM
 IRC COORDINATE: 4.445 AMU^1/2*ANGSTROM

  ANGLE =       0.08  COS_ANGLE =       1.00


 IRC COORDINATES OF STEP 85 IN ANGSTROM

  NO.  ATOM        X              Y              Z        Z-ATOM   MASS   TYPE

    1  C         0.209673       0.037842       0.193896       6    12.011  QM
    2  C        -0.257413      -0.016145       1.461359       6    12.011  QM
    3  O         1.476626      -0.138216      -0.291003       8    15.999  QM
    4  H        -1.321883       0.169913       1.628470       1     1.008  QM
    5  H         0.363915      -0.225074       2.333324       1     1.008  QM
    6  H        -0.458044       0.291746      -0.640683       1     1.008  QM
    7  C         2.483137      -0.853687       0.481995       6    12.011  QM
    8  C         2.910902      -0.321585       1.835595       6    12.011  QM
    9  C         4.026580       0.403879       2.052117       6    12.011  QM
   10  H         3.351001      -0.858789      -0.198006       1     1.008  QM
   11  H         2.123893      -1.895263       0.605646       1     1.008  QM
   12  H         4.323096       0.700931       3.064793       1     1.008  QM
   13  H         2.311478      -0.625035       2.703801       1     1.008  QM
   14  H         4.674921       0.726267       1.226786       1     1.008  QM


 RMSQ FORCE :   0.0008707  MAXIMUM :   0.0000100  CONVERGED :NO 
 MAX FORCE  :   0.0023528  MAXIMUM :   0.0000150  CONVERGED :NO 

 NUMBER OF CONSTRAINED OPTIMIZATION CYCLES: 6
 
 TOTAL ENERGY = -270.165736754364
 
 
 CURRENT SPLINE LENGTH: 0.053 AMU^1/2*ANGSTROM
 IRC COORDINATE: 4.498 AMU^1/2*ANGSTROM

  ANGLE =       0.07  COS_ANGLE =       1.00


 IRC COORDINATES OF STEP 86 IN ANGSTROM

  NO.  ATOM        X              Y              Z        Z-ATOM   MASS   TYPE

    1  C         0.212713       0.042077       0.195476       6    12.011  QM
    2  C        -0.259660      -0.021360       1.460676       6    12.011  QM
    3  O         1.479457      -0.136653      -0.288859       8    15.999  QM
    4  H        -1.323956       0.168931       1.624252       1     1.008  QM
    5  H         0.355475      -0.243155       2.333810       1     1.008  QM
    6  H        -0.451366       0.307403      -0.638391       1     1.008  QM
    7  C         2.482156      -0.857012       0.483803       6    12.011  QM
    8  C         2.909038      -0.319658       1.834871       6    12.011  QM
    9  C         4.026192       0.404290       2.047858       6    12.011  QM
   10  H         3.350395      -0.867437      -0.195637       1     1.008  QM
   11  H         2.117979      -1.896601       0.609800       1     1.008  QM
   12  H         4.320843       0.710109       3.058451       1     1.008  QM
   13  H         2.305457      -0.612706       2.703652       1     1.008  QM
   14  H         4.677843       0.716584       1.221243       1     1.008  QM


 RMSQ FORCE :   0.0008340  MAXIMUM :   0.0000100  CONVERGED :NO 
 MAX FORCE  :   0.0023832  MAXIMUM :   0.0000150  CONVERGED :NO 

 NUMBER OF CONSTRAINED OPTIMIZATION CYCLES: 7
 
 TOTAL ENERGY = -270.165942494657
 
 
 CURRENT SPLINE LENGTH: 0.053 AMU^1/2*ANGSTROM
 IRC COORDINATE: 4.551 AMU^1/2*ANGSTROM

  ANGLE =       0.07  COS_ANGLE =       1.00


 IRC COORDINATES OF STEP 87 IN ANGSTROM

  NO.  ATOM        X              Y              Z        Z-ATOM   MASS   TYPE

    1  C         0.215609       0.046490       0.196890       6    12.011  QM
    2  C        -0.261823      -0.026773       1.459767       6    12.011  QM
    3  O         1.482105      -0.135191      -0.286840       8    15.999  QM
    4  H        -1.325766       0.167951       1.620395       1     1.008  QM
    5  H         0.347434      -0.261960       2.333536       1     1.008  QM
    6  H        -0.444718       0.323677      -0.636067       1     1.008  QM
    7  C         2.480894      -0.860251       0.485844       6    12.011  QM
    8  C         2.907428      -0.317696       1.834313       6    12.011  QM
    9  C         4.026060       0.404767       2.043697       6    12.011  QM
   10  H         3.349402      -0.876464      -0.193142       1     1.008  QM
   11  H         2.111542      -1.897720       0.614462       1     1.008  QM
   12  H         4.319176       0.718863       3.052183       1     1.008  QM
   13  H         2.300143      -0.600717       2.703716       1     1.008  QM
   14  H         4.680622       0.707535       1.215856       1     1.008  QM


 RMSQ FORCE :   0.0008056  MAXIMUM :   0.0000100  CONVERGED :NO 
 MAX FORCE  :   0.0024175  MAXIMUM :   0.0000150  CONVERGED :NO 

 NUMBER OF CONSTRAINED OPTIMIZATION CYCLES: 6
 
 TOTAL ENERGY = -270.166141745188
 
 
 CURRENT SPLINE LENGTH: 0.053 AMU^1/2*ANGSTROM
 IRC COORDINATE: 4.604 AMU^1/2*ANGSTROM

  ANGLE =       0.06  COS_ANGLE =       1.00


 IRC COORDINATES OF STEP 88 IN ANGSTROM

  NO.  ATOM        X              Y              Z        Z-ATOM   MASS   TYPE

    1  C         0.218367       0.051008       0.198150       6    12.011  QM
    2  C        -0.263889      -0.032351       1.458661       6    12.011  QM
    3  O         1.484582      -0.133798      -0.284951       8    15.999  QM
    4  H        -1.327359       0.166958       1.616892       1     1.008  QM
    5  H         0.339696      -0.281397       2.332522       1     1.008  QM
    6  H        -0.438112       0.340332      -0.633660       1     1.008  QM
    7  C         2.479367      -0.863380       0.488091       6    12.011  QM
    8  C         2.906016      -0.315670       1.833926       6    12.011  QM
    9  C         4.026188       0.405256       2.039620       6    12.011  QM
   10  H         3.348063      -0.885686      -0.190502       1     1.008  QM
   11  H         2.104736      -1.898573       0.619652       1     1.008  QM
   12  H         4.318141       0.727143       3.045977       1     1.008  QM
   13  H         2.295466      -0.589021       2.704042       1     1.008  QM
   14  H         4.683303       0.698993       1.210546       1     1.008  QM


 RMSQ FORCE :   0.0007848  MAXIMUM :   0.0000100  CONVERGED :NO 
 MAX FORCE  :   0.0024426  MAXIMUM :   0.0000150  CONVERGED :NO 

 NUMBER OF CONSTRAINED OPTIMIZATION CYCLES: 4
 
 TOTAL ENERGY = -270.166336259119
 
 
 CURRENT SPLINE LENGTH: 0.053 AMU^1/2*ANGSTROM
 IRC COORDINATE: 4.657 AMU^1/2*ANGSTROM

  ANGLE =       0.05  COS_ANGLE =       1.00


 IRC COORDINATES OF STEP 89 IN ANGSTROM

  NO.  ATOM        X              Y              Z        Z-ATOM   MASS   TYPE

    1  C         0.220976       0.055589       0.199246       6    12.011  QM
    2  C        -0.265885      -0.038084       1.457347       6    12.011  QM
    3  O         1.486904      -0.132444      -0.283181       8    15.999  QM
    4  H        -1.328753       0.165842       1.613672       1     1.008  QM
    5  H         0.332314      -0.301166       2.330819       1     1.008  QM
    6  H        -0.431590       0.357232      -0.631227       1     1.008  QM
    7  C         2.477590      -0.866367       0.490560       6    12.011  QM
    8  C         2.904799      -0.313595       1.833724       6    12.011  QM
    9  C         4.026585       0.405740       2.035613       6    12.011  QM
   10  H         3.346376      -0.895092      -0.187682       1     1.008  QM
   11  H         2.097512      -1.899168       0.625327       1     1.008  QM
   12  H         4.317750       0.734932       3.039820       1     1.008  QM
   13  H         2.291386      -0.577611       2.704613       1     1.008  QM
   14  H         4.685911       0.690847       1.205288       1     1.008  QM


 RMSQ FORCE :   0.0007695  MAXIMUM :   0.0000100  CONVERGED :NO 
 MAX FORCE  :   0.0024648  MAXIMUM :   0.0000150  CONVERGED :NO 

 NUMBER OF CONSTRAINED OPTIMIZATION CYCLES: 5
 
 TOTAL ENERGY = -270.166527349532
 
 
 CURRENT SPLINE LENGTH: 0.053 AMU^1/2*ANGSTROM
 IRC COORDINATE: 4.710 AMU^1/2*ANGSTROM

  ANGLE =       0.05  COS_ANGLE =       1.00


 IRC COORDINATES OF STEP 90 IN ANGSTROM

  NO.  ATOM        X              Y              Z        Z-ATOM   MASS   TYPE

    1  C         0.223462       0.060222       0.200228       6    12.011  QM
    2  C        -0.267809      -0.043924       1.455865       6    12.011  QM
    3  O         1.489086      -0.131141      -0.281504       8    15.999  QM
    4  H        -1.329998       0.164647       1.610764       1     1.008  QM
    5  H         0.325278      -0.321208       2.328482       1     1.008  QM
    6  H        -0.425116       0.374307      -0.628726       1     1.008  QM
    7  C         2.475623      -0.869240       0.493185       6    12.011  QM
    8  C         2.903744      -0.311471       1.833650       6    12.011  QM
    9  C         4.027176       0.406218       2.031687       6    12.011  QM
   10  H         3.344422      -0.904618      -0.184725       1     1.008  QM
   11  H         2.090017      -1.899547       0.631349       1     1.008  QM
   12  H         4.317862       0.742318       3.033736       1     1.008  QM
   13  H         2.287769      -0.566409       2.705365       1     1.008  QM
   14  H         4.688475       0.683016       1.200094       1     1.008  QM


 RMSQ FORCE :   0.0007593  MAXIMUM :   0.0000100  CONVERGED :NO 
 MAX FORCE  :   0.0024797  MAXIMUM :   0.0000150  CONVERGED :NO 

 NUMBER OF CONSTRAINED OPTIMIZATION CYCLES: 5
 
 TOTAL ENERGY = -270.166715981388
 
 
 CURRENT SPLINE LENGTH: 0.053 AMU^1/2*ANGSTROM
 IRC COORDINATE: 4.763 AMU^1/2*ANGSTROM

  ANGLE =       0.04  COS_ANGLE =       1.00


 IRC COORDINATES OF STEP 91 IN ANGSTROM

  NO.  ATOM        X              Y              Z        Z-ATOM   MASS   TYPE

    1  C         0.225848       0.064875       0.201125       6    12.011  QM
    2  C        -0.269665      -0.049846       1.454236       6    12.011  QM
    3  O         1.491147      -0.129879      -0.279916       8    15.999  QM
    4  H        -1.331069       0.163434       1.608042       1     1.008  QM
    5  H         0.318472      -0.341430       2.325582       1     1.008  QM
    6  H        -0.418689       0.391439      -0.626092       1     1.008  QM
    7  C         2.473499      -0.872006       0.495946       6    12.011  QM
    8  C         2.902811      -0.309300       1.833686       6    12.011  QM
    9  C         4.027937       0.406675       2.027826       6    12.011  QM
   10  H         3.342230      -0.914186      -0.181657       1     1.008  QM
   11  H         2.082321      -1.899715       0.637671       1     1.008  QM
   12  H         4.318397       0.749354       3.027702       1     1.008  QM
   13  H         2.284541      -0.555356       2.706247       1     1.008  QM
   14  H         4.690974       0.675423       1.195000       1     1.008  QM


 RMSQ FORCE :   0.0007498  MAXIMUM :   0.0000100  CONVERGED :NO 
 MAX FORCE  :   0.0024890  MAXIMUM :   0.0000150  CONVERGED :NO 

 NUMBER OF CONSTRAINED OPTIMIZATION CYCLES: 5
 
 TOTAL ENERGY = -270.166902738544
 
 
 CURRENT SPLINE LENGTH: 0.053 AMU^1/2*ANGSTROM
 IRC COORDINATE: 4.816 AMU^1/2*ANGSTROM

  ANGLE =       0.03  COS_ANGLE =       1.00


 IRC COORDINATES OF STEP 92 IN ANGSTROM

  NO.  ATOM        X              Y              Z        Z-ATOM   MASS   TYPE

    1  C         0.228166       0.069545       0.201979       6    12.011  QM
    2  C        -0.271459      -0.055822       1.452480       6    12.011  QM
    3  O         1.493113      -0.128663      -0.278384       8    15.999  QM
    4  H        -1.332002       0.162170       1.605583       1     1.008  QM
    5  H         0.311891      -0.361793       2.322159       1     1.008  QM
    6  H        -0.412278       0.408635      -0.623334       1     1.008  QM
    7  C         2.471253      -0.874675       0.498796       6    12.011  QM
    8  C         2.901965      -0.307090       1.833793       6    12.011  QM
    9  C         4.028819       0.407114       2.024022       6    12.011  QM
   10  H         3.339859      -0.923814      -0.178486       1     1.008  QM
   11  H         2.074474      -1.899733       0.644187       1     1.008  QM
   12  H         4.319244       0.756088       3.021722       1     1.008  QM
   13  H         2.281591      -0.544462       2.707206       1     1.008  QM
   14  H         4.693418       0.668098       1.189954       1     1.008  QM


 RMSQ FORCE :   0.0007435  MAXIMUM :   0.0000100  CONVERGED :NO 
 MAX FORCE  :   0.0024932  MAXIMUM :   0.0000150  CONVERGED :NO 

 NUMBER OF CONSTRAINED OPTIMIZATION CYCLES: 4
 
 TOTAL ENERGY = -270.167087972490
 
 
 CURRENT SPLINE LENGTH: 0.053 AMU^1/2*ANGSTROM
 IRC COORDINATE: 4.868 AMU^1/2*ANGSTROM

  ANGLE =       0.03  COS_ANGLE =       1.00


 IRC COORDINATES OF STEP 93 IN ANGSTROM

  NO.  ATOM        X              Y              Z        Z-ATOM   MASS   TYPE

    1  C         0.230395       0.074183       0.202766       6    12.011  QM
    2  C        -0.273221      -0.061858       1.450597       6    12.011  QM
    3  O         1.494992      -0.127451      -0.276906       8    15.999  QM
    4  H        -1.332862       0.160760       1.603313       1     1.008  QM
    5  H         0.305541      -0.382127       2.318273       1     1.008  QM
    6  H        -0.405914       0.425755      -0.620472       1     1.008  QM
    7  C         2.468886      -0.877228       0.501759       6    12.011  QM
    8  C         2.901204      -0.304818       1.833988       6    12.011  QM
    9  C         4.029859       0.407500       2.020257       6    12.011  QM
   10  H         3.337294      -0.933398      -0.175231       1     1.008  QM
   11  H         2.066507      -1.899553       0.650926       1     1.008  QM
   12  H         4.320454       0.762515       3.015761       1     1.008  QM
   13  H         2.278861      -0.533577       2.708260       1     1.008  QM
   14  H         4.695919       0.660771       1.184983       1     1.008  QM


 RMSQ FORCE :   0.0007364  MAXIMUM :   0.0000100  CONVERGED :NO 
 MAX FORCE  :   0.0024958  MAXIMUM :   0.0000150  CONVERGED :NO 

 NUMBER OF CONSTRAINED OPTIMIZATION CYCLES: 3
 
 TOTAL ENERGY = -270.167271806663
 
 
 CURRENT SPLINE LENGTH: 0.053 AMU^1/2*ANGSTROM
 IRC COORDINATE: 4.921 AMU^1/2*ANGSTROM

  ANGLE =       0.02  COS_ANGLE =       1.00


 IRC COORDINATES OF STEP 94 IN ANGSTROM

  NO.  ATOM        X              Y              Z        Z-ATOM   MASS   TYPE

    1  C         0.232571       0.078820       0.203539       6    12.011  QM
    2  C        -0.274900      -0.067933       1.448609       6    12.011  QM
    3  O         1.496791      -0.126264      -0.275478       8    15.999  QM
    4  H        -1.333554       0.159306       1.601220       1     1.008  QM
    5  H         0.299386      -0.402509       2.313912       1     1.008  QM
    6  H        -0.399597       0.442794      -0.617432       1     1.008  QM
    7  C         2.466425      -0.879698       0.504789       6    12.011  QM
    8  C         2.900494      -0.302506       1.834234       6    12.011  QM
    9  C         4.030986       0.407845       2.016542       6    12.011  QM
   10  H         3.334591      -0.943026      -0.171860       1     1.008  QM
   11  H         2.058421      -1.899226       0.657807       1     1.008  QM
   12  H         4.321848       0.768796       3.009845       1     1.008  QM
   13  H         2.276315      -0.522738       2.709316       1     1.008  QM
   14  H         4.698343       0.653577       1.180058       1     1.008  QM


 RMSQ FORCE :   0.0007301  MAXIMUM :   0.0000100  CONVERGED :NO 
 MAX FORCE  :   0.0024903  MAXIMUM :   0.0000150  CONVERGED :NO 

 NUMBER OF CONSTRAINED OPTIMIZATION CYCLES: 6
 
 TOTAL ENERGY = -270.167454251156
 
 
 CURRENT SPLINE LENGTH: 0.053 AMU^1/2*ANGSTROM
 IRC COORDINATE: 4.974 AMU^1/2*ANGSTROM

  ANGLE =       0.03  COS_ANGLE =       1.00


 IRC COORDINATES OF STEP 95 IN ANGSTROM

  NO.  ATOM        X              Y              Z        Z-ATOM   MASS   TYPE

    1  C         0.234688       0.083388       0.204276       6    12.011  QM
    2  C        -0.276599      -0.074039       1.446519       6    12.011  QM
    3  O         1.498547      -0.125062      -0.274058       8    15.999  QM
    4  H        -1.334259       0.157670       1.599224       1     1.008  QM
    5  H         0.293307      -0.422754       2.309209       1     1.008  QM
    6  H        -0.393313       0.459654      -0.614320       1     1.008  QM
    7  C         2.463890      -0.882060       0.507898       6    12.011  QM
    8  C         2.899823      -0.300120       1.834531       6    12.011  QM
    9  C         4.032252       0.408115       2.012839       6    12.011  QM
   10  H         3.331757      -0.952586      -0.168415       1     1.008  QM
   11  H         2.050269      -1.898739       0.664811       1     1.008  QM
   12  H         4.323575       0.774788       3.003896       1     1.008  QM
   13  H         2.273871      -0.511861       2.710430       1     1.008  QM
   14  H         4.700858       0.646333       1.175158       1     1.008  QM


 RMSQ FORCE :   0.0007246  MAXIMUM :   0.0000100  CONVERGED :NO 
 MAX FORCE  :   0.0024787  MAXIMUM :   0.0000150  CONVERGED :NO 

 NUMBER OF CONSTRAINED OPTIMIZATION CYCLES: 3
 
 TOTAL ENERGY = -270.167635182010
 
 
 CURRENT SPLINE LENGTH: 0.053 AMU^1/2*ANGSTROM
 IRC COORDINATE: 5.027 AMU^1/2*ANGSTROM

  ANGLE =       0.02  COS_ANGLE =       1.00


 IRC COORDINATES OF STEP 96 IN ANGSTROM

  NO.  ATOM        X              Y              Z        Z-ATOM   MASS   TYPE

    1  C         0.236749       0.087924       0.205012       6    12.011  QM
    2  C        -0.278254      -0.080178       1.444327       6    12.011  QM
    3  O         1.500247      -0.123859      -0.272657       8    15.999  QM
    4  H        -1.334893       0.155927       1.597355       1     1.008  QM
    5  H         0.287439      -0.442850       2.304122       1     1.008  QM
    6  H        -0.387051       0.476356      -0.611037       1     1.008  QM
    7  C         2.461299      -0.884345       0.511060       6    12.011  QM
    8  C         2.899184      -0.297678       1.834860       6    12.011  QM
    9  C         4.033598       0.408321       2.009171       6    12.011  QM
   10  H         3.328823      -0.962105      -0.164871       1     1.008  QM
   11  H         2.042083      -1.898115       0.671899       1     1.008  QM
   12  H         4.325428       0.780701       2.997956       1     1.008  QM
   13  H         2.271491      -0.500834       2.711466       1     1.008  QM
   14  H         4.703414       0.638923       1.170344       1     1.008  QM


 RMSQ FORCE :   0.0007173  MAXIMUM :   0.0000100  CONVERGED :NO 
 MAX FORCE  :   0.0024637  MAXIMUM :   0.0000150  CONVERGED :NO 

 NUMBER OF CONSTRAINED OPTIMIZATION CYCLES: 5
 
 TOTAL ENERGY = -270.167814413482
 
 
 CURRENT SPLINE LENGTH: 0.053 AMU^1/2*ANGSTROM
 IRC COORDINATE: 5.080 AMU^1/2*ANGSTROM

  ANGLE =       0.02  COS_ANGLE =       1.00


 IRC COORDINATES OF STEP 97 IN ANGSTROM

  NO.  ATOM        X              Y              Z        Z-ATOM   MASS   TYPE

    1  C         0.238776       0.092382       0.205742       6    12.011  QM
    2  C        -0.279928      -0.086337       1.442054       6    12.011  QM
    3  O         1.501919      -0.122642      -0.271260       8    15.999  QM
    4  H        -1.335507       0.154106       1.595512       1     1.008  QM
    5  H         0.281559      -0.462821       2.298747       1     1.008  QM
    6  H        -0.380820       0.492886      -0.607653       1     1.008  QM
    7  C         2.458653      -0.886526       0.514278       6    12.011  QM
    8  C         2.898553      -0.295161       1.835224       6    12.011  QM
    9  C         4.035054       0.408444       2.005505       6    12.011  QM
   10  H         3.325801      -0.971539      -0.161260       1     1.008  QM
   11  H         2.033894      -1.897349       0.679078       1     1.008  QM
   12  H         4.327560       0.786377       2.991976       1     1.008  QM
   13  H         2.269192      -0.489805       2.712537       1     1.008  QM
   14  H         4.706016       0.631484       1.165543       1     1.008  QM


 RMSQ FORCE :   0.0007095  MAXIMUM :   0.0000100  CONVERGED :NO 
 MAX FORCE  :   0.0024434  MAXIMUM :   0.0000150  CONVERGED :NO 

 NUMBER OF CONSTRAINED OPTIMIZATION CYCLES: 3
 
 TOTAL ENERGY = -270.167991692948
 
 
 CURRENT SPLINE LENGTH: 0.053 AMU^1/2*ANGSTROM
 IRC COORDINATE: 5.133 AMU^1/2*ANGSTROM

  ANGLE =       0.02  COS_ANGLE =       1.00


 IRC COORDINATES OF STEP 98 IN ANGSTROM

  NO.  ATOM        X              Y              Z        Z-ATOM   MASS   TYPE

    1  C         0.240743       0.096787       0.206471       6    12.011  QM
    2  C        -0.281596      -0.092521       1.439684       6    12.011  QM
    3  O         1.503548      -0.121396      -0.269857       8    15.999  QM
    4  H        -1.336104       0.152066       1.593771       1     1.008  QM
    5  H         0.275831      -0.482582       2.293053       1     1.008  QM
    6  H        -0.374614       0.509123      -0.604120       1     1.008  QM
    7  C         2.455970      -0.888623       0.517545       6    12.011  QM
    8  C         2.897955      -0.292581       1.835608       6    12.011  QM
    9  C         4.036603       0.408482       2.001858       6    12.011  QM
   10  H         3.322684      -0.980894      -0.157567       1     1.008  QM
   11  H         2.025682      -1.896458       0.686307       1     1.008  QM
   12  H         4.329834       0.791971       2.985973       1     1.008  QM
   13  H         2.266893      -0.478567       2.713557       1     1.008  QM
   14  H         4.708707       0.623803       1.160770       1     1.008  QM


 RMSQ FORCE :   0.0007019  MAXIMUM :   0.0000100  CONVERGED :NO 
 MAX FORCE  :   0.0024209  MAXIMUM :   0.0000150  CONVERGED :NO 

 NUMBER OF CONSTRAINED OPTIMIZATION CYCLES: 5
 
 TOTAL ENERGY = -270.168166768164
 
 
 CURRENT SPLINE LENGTH: 0.053 AMU^1/2*ANGSTROM
 IRC COORDINATE: 5.186 AMU^1/2*ANGSTROM

  ANGLE =       0.02  COS_ANGLE =       1.00


 IRC COORDINATES OF STEP 99 IN ANGSTROM

  NO.  ATOM        X              Y              Z        Z-ATOM   MASS   TYPE

    1  C         0.242684       0.101117       0.207210       6    12.011  QM
    2  C        -0.283250      -0.098711       1.437246       6    12.011  QM
    3  O         1.505151      -0.120124      -0.268452       8    15.999  QM
    4  H        -1.336716       0.149815       1.592086       1     1.008  QM
    5  H         0.270138      -0.502188       2.287096       1     1.008  QM
    6  H        -0.368552       0.525060      -0.600486       1     1.008  QM
    7  C         2.453253      -0.890642       0.520848       6    12.011  QM
    8  C         2.897351      -0.289915       1.835996       6    12.011  QM
    9  C         4.038237       0.408430       1.998233       6    12.011  QM
   10  H         3.319494      -0.990171      -0.153843       1     1.008  QM
   11  H         2.017452      -1.895443       0.693569       1     1.008  QM
   12  H         4.332265       0.797431       2.979936       1     1.008  QM
   13  H         2.264521      -0.467080       2.714470       1     1.008  QM
   14  H         4.711544       0.615851       1.156118       1     1.008  QM


 RMSQ FORCE :   0.0006924  MAXIMUM :   0.0000100  CONVERGED :NO 
 MAX FORCE  :   0.0023959  MAXIMUM :   0.0000150  CONVERGED :NO 

 NUMBER OF CONSTRAINED OPTIMIZATION CYCLES: 3
 
 TOTAL ENERGY = -270.168339337607
 
 
 CURRENT SPLINE LENGTH: 0.053 AMU^1/2*ANGSTROM
 IRC COORDINATE: 5.239 AMU^1/2*ANGSTROM

  ANGLE =       0.03  COS_ANGLE =       1.00


 IRC COORDINATES OF STEP 100 IN ANGSTROM

  NO.  ATOM        X              Y              Z        Z-ATOM   MASS   TYPE

    1  C         0.244570       0.105412       0.207978       6    12.011  QM
    2  C        -0.284906      -0.104918       1.434730       6    12.011  QM
    3  O         1.506719      -0.118875      -0.267032       8    15.999  QM
    4  H        -1.337277       0.147598       1.590467       1     1.008  QM
    5  H         0.264613      -0.521602       2.280802       1     1.008  QM
    6  H        -0.362419       0.541000      -0.596679       1     1.008  QM
    7  C         2.450536      -0.892587       0.524166       6    12.011  QM
    8  C         2.896761      -0.287206       1.836392       6    12.011  QM
    9  C         4.039923       0.408303       1.994618       6    12.011  QM
   10  H         3.316272      -0.999302      -0.149982       1     1.008  QM
   11  H         2.009344      -1.894337       0.700772       1     1.008  QM
   12  H         4.334711       0.802973       2.973863       1     1.008  QM
   13  H         2.262162      -0.455473       2.715295       1     1.008  QM
   14  H         4.714381       0.607719       1.151506       1     1.008  QM


 RMSQ FORCE :   0.0006827  MAXIMUM :   0.0000100  CONVERGED :NO 
 MAX FORCE  :   0.0023564  MAXIMUM :   0.0000150  CONVERGED :NO 

 NUMBER OF CONSTRAINED OPTIMIZATION CYCLES: 4
 
 TOTAL ENERGY = -270.168509109295
 
 
 CURRENT SPLINE LENGTH: 0.053 AMU^1/2*ANGSTROM
 IRC COORDINATE: 5.292 AMU^1/2*ANGSTROM

  ANGLE =       0.03  COS_ANGLE =       1.00


 IRC COORDINATES OF STEP 101 IN ANGSTROM

  NO.  ATOM        X              Y              Z        Z-ATOM   MASS   TYPE

    1  C         0.246420       0.109594       0.208740       6    12.011  QM
    2  C        -0.286612      -0.111135       1.432137       6    12.011  QM
    3  O         1.508265      -0.117578      -0.265579       8    15.999  QM
    4  H        -1.337898       0.145146       1.588839       1     1.008  QM
    5  H         0.259057      -0.540699       2.274363       1     1.008  QM
    6  H        -0.356291       0.556611      -0.592794       1     1.008  QM
    7  C         2.447811      -0.894440       0.527526       6    12.011  QM
    8  C         2.896160      -0.284391       1.836793       6    12.011  QM
    9  C         4.041729       0.408056       1.991008       6    12.011  QM
   10  H         3.313004      -1.008242      -0.146162       1     1.008  QM
   11  H         2.001273      -1.893128       0.708023       1     1.008  QM
   12  H         4.337378       0.808290       2.967728       1     1.008  QM
   13  H         2.259694      -0.443554       2.716039       1     1.008  QM
   14  H         4.717405       0.599304       1.146959       1     1.008  QM


 RMSQ FORCE :   0.0006712  MAXIMUM :   0.0000100  CONVERGED :NO 
 MAX FORCE  :   0.0023197  MAXIMUM :   0.0000150  CONVERGED :NO 

 NUMBER OF CONSTRAINED OPTIMIZATION CYCLES: 3
 
 TOTAL ENERGY = -270.168675768942
 
 
 CURRENT SPLINE LENGTH: 0.053 AMU^1/2*ANGSTROM
 IRC COORDINATE: 5.345 AMU^1/2*ANGSTROM

  ANGLE =       0.02  COS_ANGLE =       1.00


 IRC COORDINATES OF STEP 102 IN ANGSTROM

  NO.  ATOM        X              Y              Z        Z-ATOM   MASS   TYPE

    1  C         0.248236       0.113698       0.209532       6    12.011  QM
    2  C        -0.288313      -0.117359       1.429477       6    12.011  QM
    3  O         1.509800      -0.116245      -0.264122       8    15.999  QM
    4  H        -1.338554       0.142495       1.587236       1     1.008  QM
    5  H         0.253574      -0.559593       2.267696       1     1.008  QM
    6  H        -0.350315       0.571846      -0.588793       1     1.008  QM
    7  C         2.445053      -0.896204       0.530912       6    12.011  QM
    8  C         2.895564      -0.281491       1.837177       6    12.011  QM
    9  C         4.043604       0.407716       1.987420       6    12.011  QM
   10  H         3.309681      -1.017218      -0.142230       1     1.008  QM
   11  H         1.993174      -1.891783       0.715319       1     1.008  QM
   12  H         4.340192       0.813512       2.961553       1     1.008  QM
   13  H         2.257237      -0.431486       2.716663       1     1.008  QM
   14  H         4.720534       0.590600       1.142507       1     1.008  QM


 RMSQ FORCE :   0.0006597  MAXIMUM :   0.0000100  CONVERGED :NO 
 MAX FORCE  :   0.0022799  MAXIMUM :   0.0000150  CONVERGED :NO 

 NUMBER OF CONSTRAINED OPTIMIZATION CYCLES: 5
 
 TOTAL ENERGY = -270.168839079221
 
 
 CURRENT SPLINE LENGTH: 0.053 AMU^1/2*ANGSTROM
 IRC COORDINATE: 5.398 AMU^1/2*ANGSTROM

  ANGLE =       0.02  COS_ANGLE =       1.00


 IRC COORDINATES OF STEP 103 IN ANGSTROM

  NO.  ATOM        X              Y              Z        Z-ATOM   MASS   TYPE

    1  C         0.250009       0.117715       0.210330       6    12.011  QM
    2  C        -0.290043      -0.123596       1.426752       6    12.011  QM
    3  O         1.511317      -0.114877      -0.262645       8    15.999  QM
    4  H        -1.339237       0.139691       1.585603       1     1.008  QM
    5  H         0.248120      -0.578178       2.260858       1     1.008  QM
    6  H        -0.344385       0.586782      -0.584691       1     1.008  QM
    7  C         2.442288      -0.897885       0.534329       6    12.011  QM
    8  C         2.894964      -0.278506       1.837562       6    12.011  QM
    9  C         4.045566       0.407268       1.983839       6    12.011  QM
   10  H         3.306315      -1.026049      -0.138261       1     1.008  QM
   11  H         1.985149      -1.890334       0.722644       1     1.008  QM
   12  H         4.343164       0.818625       2.955322       1     1.008  QM
   13  H         2.254763      -0.419191       2.717185       1     1.008  QM
   14  H         4.723759       0.581603       1.138133       1     1.008  QM


 RMSQ FORCE :   0.0006468  MAXIMUM :   0.0000100  CONVERGED :NO 
 MAX FORCE  :   0.0022274  MAXIMUM :   0.0000150  CONVERGED :NO 

 NUMBER OF CONSTRAINED OPTIMIZATION CYCLES: 5
 
 TOTAL ENERGY = -270.168998774471
 
 
 CURRENT SPLINE LENGTH: 0.053 AMU^1/2*ANGSTROM
 IRC COORDINATE: 5.451 AMU^1/2*ANGSTROM

  ANGLE =       0.02  COS_ANGLE =       1.00


 IRC COORDINATES OF STEP 104 IN ANGSTROM

  NO.  ATOM        X              Y              Z        Z-ATOM   MASS   TYPE

    1  C         0.251722       0.121624       0.211131       6    12.011  QM
    2  C        -0.291814      -0.129831       1.423942       6    12.011  QM
    3  O         1.512821      -0.113462      -0.261125       8    15.999  QM
    4  H        -1.340004       0.136675       1.583937       1     1.008  QM
    5  H         0.242734      -0.596426       2.253841       1     1.008  QM
    6  H        -0.338540       0.601364      -0.580546       1     1.008  QM
    7  C         2.439513      -0.899479       0.537776       6    12.011  QM
    8  C         2.894382      -0.275436       1.837947       6    12.011  QM
    9  C         4.047630       0.406705       1.980265       6    12.011  QM
   10  H         3.302909      -1.034777      -0.134201       1     1.008  QM
   11  H         1.977150      -1.888763       0.729970       1     1.008  QM
   12  H         4.346279       0.823653       2.949042       1     1.008  QM
   13  H         2.252251      -0.406672       2.717616       1     1.008  QM
   14  H         4.727096       0.572309       1.133814       1     1.008  QM


 RMSQ FORCE :   0.0006327  MAXIMUM :   0.0000100  CONVERGED :NO 
 MAX FORCE  :   0.0021787  MAXIMUM :   0.0000150  CONVERGED :NO 

 NUMBER OF CONSTRAINED OPTIMIZATION CYCLES: 5
 
 TOTAL ENERGY = -270.169154628189
 
 
 CURRENT SPLINE LENGTH: 0.053 AMU^1/2*ANGSTROM
 IRC COORDINATE: 5.503 AMU^1/2*ANGSTROM

  ANGLE =       0.03  COS_ANGLE =       1.00


 IRC COORDINATES OF STEP 105 IN ANGSTROM

  NO.  ATOM        X              Y              Z        Z-ATOM   MASS   TYPE

    1  C         0.253398       0.125435       0.211964       6    12.011  QM
    2  C        -0.293614      -0.136077       1.421073       6    12.011  QM
    3  O         1.514302      -0.112020      -0.259578       8    15.999  QM
    4  H        -1.340812       0.133538       1.582230       1     1.008  QM
    5  H         0.237379      -0.614372       2.246712       1     1.008  QM
    6  H        -0.332768       0.615641      -0.576301       1     1.008  QM
    7  C         2.436753      -0.900975       0.541232       6    12.011  QM
    8  C         2.893785      -0.272269       1.838308       6    12.011  QM
    9  C         4.049781       0.406019       1.976713       6    12.011  QM
   10  H         3.299486      -1.043333      -0.130135       1     1.008  QM
   11  H         1.969250      -1.887094       0.737254       1     1.008  QM
   12  H         4.349493       0.828633       2.942707       1     1.008  QM
   13  H         2.249635      -0.393838       2.717880       1     1.008  QM
   14  H         4.730597       0.562638       1.129612       1     1.008  QM


 RMSQ FORCE :   0.0006174  MAXIMUM :   0.0000100  CONVERGED :NO 
 MAX FORCE  :   0.0021220  MAXIMUM :   0.0000150  CONVERGED :NO 

 NUMBER OF CONSTRAINED OPTIMIZATION CYCLES: 3
 
 TOTAL ENERGY = -270.169306427036
 
 
 CURRENT SPLINE LENGTH: 0.053 AMU^1/2*ANGSTROM
 IRC COORDINATE: 5.556 AMU^1/2*ANGSTROM

  ANGLE =       0.03  COS_ANGLE =       1.00


 IRC COORDINATES OF STEP 106 IN ANGSTROM

  NO.  ATOM        X              Y              Z        Z-ATOM   MASS   TYPE

    1  C         0.254994       0.129127       0.212802       6    12.011  QM
    2  C        -0.295508      -0.142309       1.418140       6    12.011  QM
    3  O         1.515753      -0.110560      -0.257990       8    15.999  QM
    4  H        -1.341752       0.130223       1.580424       1     1.008  QM
    5  H         0.231941      -0.632045       2.239451       1     1.008  QM
    6  H        -0.327093       0.629552      -0.572011       1     1.008  QM
    7  C         2.434033      -0.902354       0.544704       6    12.011  QM
    8  C         2.893204      -0.268971       1.838646       6    12.011  QM
    9  C         4.052070       0.405183       1.973186       6    12.011  QM
   10  H         3.296067      -1.051647      -0.126010       1     1.008  QM
   11  H         1.961519      -1.885319       0.744508       1     1.008  QM
   12  H         4.352923       0.833406       2.936341       1     1.008  QM
   13  H         2.246969      -0.380693       2.717988       1     1.008  QM
   14  H         4.734284       0.552589       1.125565       1     1.008  QM


 RMSQ FORCE :   0.0006020  MAXIMUM :   0.0000100  CONVERGED :NO 
 MAX FORCE  :   0.0020651  MAXIMUM :   0.0000150  CONVERGED :NO 

 NUMBER OF CONSTRAINED OPTIMIZATION CYCLES: 4
 
 TOTAL ENERGY = -270.169453928447
 
 
 CURRENT SPLINE LENGTH: 0.053 AMU^1/2*ANGSTROM
 IRC COORDINATE: 5.609 AMU^1/2*ANGSTROM

  ANGLE =       0.03  COS_ANGLE =       1.00


 IRC COORDINATES OF STEP 107 IN ANGSTROM

  NO.  ATOM        X              Y              Z        Z-ATOM   MASS   TYPE

    1  C         0.256541       0.132713       0.213639       6    12.011  QM
    2  C        -0.297391      -0.148540       1.415140       6    12.011  QM
    3  O         1.517179      -0.109049      -0.256377       8    15.999  QM
    4  H        -1.342725       0.126708       1.578629       1     1.008  QM
    5  H         0.226642      -0.649340       2.232033       1     1.008  QM
    6  H        -0.321526       0.643147      -0.567646       1     1.008  QM
    7  C         2.431293      -0.903662       0.548198       6    12.011  QM
    8  C         2.892638      -0.265598       1.838973       6    12.011  QM
    9  C         4.054431       0.404234       1.969691       6    12.011  QM
   10  H         3.292612      -1.059853      -0.121873       1     1.008  QM
   11  H         1.953829      -1.883454       0.751784       1     1.008  QM
   12  H         4.356450       0.838194       2.929928       1     1.008  QM
   13  H         2.244260      -0.367249       2.717953       1     1.008  QM
   14  H         4.738036       0.542222       1.121622       1     1.008  QM


 RMSQ FORCE :   0.0005841  MAXIMUM :   0.0000100  CONVERGED :NO 
 MAX FORCE  :   0.0019959  MAXIMUM :   0.0000150  CONVERGED :NO 

 NUMBER OF CONSTRAINED OPTIMIZATION CYCLES: 4
 
 TOTAL ENERGY = -270.169596947244
 
 
 CURRENT SPLINE LENGTH: 0.053 AMU^1/2*ANGSTROM
 IRC COORDINATE: 5.662 AMU^1/2*ANGSTROM

  ANGLE =       0.04  COS_ANGLE =       1.00


 IRC COORDINATES OF STEP 108 IN ANGSTROM

  NO.  ATOM        X              Y              Z        Z-ATOM   MASS   TYPE

    1  C         0.258001       0.136167       0.214481       6    12.011  QM
    2  C        -0.299366      -0.154777       1.412073       6    12.011  QM
    3  O         1.518580      -0.107496      -0.254718       8    15.999  QM
    4  H        -1.343808       0.122999       1.576700       1     1.008  QM
    5  H         0.221372      -0.666193       2.224634       1     1.008  QM
    6  H        -0.316103       0.656279      -0.563301       1     1.008  QM
    7  C         2.428587      -0.904840       0.551701       6    12.011  QM
    8  C         2.892087      -0.262101       1.839282       6    12.011  QM
    9  C         4.056933       0.403128       1.966231       6    12.011  QM
   10  H         3.289153      -1.067883      -0.117643       1     1.008  QM
   11  H         1.946249      -1.881450       0.758999       1     1.008  QM
   12  H         4.360167       0.842828       2.923451       1     1.008  QM
   13  H         2.241521      -0.353521       2.717736       1     1.008  QM
   14  H         4.742016       0.531403       1.117783       1     1.008  QM


 RMSQ FORCE :   0.0005682  MAXIMUM :   0.0000100  CONVERGED :NO 
 MAX FORCE  :   0.0019365  MAXIMUM :   0.0000150  CONVERGED :NO 

 NUMBER OF CONSTRAINED OPTIMIZATION CYCLES: 5
 
 TOTAL ENERGY = -270.169735248124
 
 
 CURRENT SPLINE LENGTH: 0.053 AMU^1/2*ANGSTROM
 IRC COORDINATE: 5.715 AMU^1/2*ANGSTROM

  ANGLE =       0.03  COS_ANGLE =       1.00


 IRC COORDINATES OF STEP 109 IN ANGSTROM

  NO.  ATOM        X              Y              Z        Z-ATOM   MASS   TYPE

    1  C         0.259344       0.139460       0.215304       6    12.011  QM
    2  C        -0.301449      -0.160972       1.408950       6    12.011  QM
    3  O         1.519931      -0.105902      -0.253024       8    15.999  QM
    4  H        -1.345113       0.119030       1.574645       1     1.008  QM
    5  H         0.215993      -0.682746       2.217125       1     1.008  QM
    6  H        -0.310830       0.669005      -0.558946       1     1.008  QM
    7  C         2.425926      -0.905897       0.555218       6    12.011  QM
    8  C         2.891603      -0.258494       1.839559       6    12.011  QM
    9  C         4.059605       0.401879       1.962833       6    12.011  QM
   10  H         3.285688      -1.075671      -0.113482       1     1.008  QM
   11  H         1.938805      -1.879335       0.766225       1     1.008  QM
   12  H         4.364092       0.847336       2.916992       1     1.008  QM
   13  H         2.238750      -0.339427       2.717357       1     1.008  QM
   14  H         4.746257       0.520106       1.114195       1     1.008  QM


 RMSQ FORCE :   0.0005516  MAXIMUM :   0.0000100  CONVERGED :NO 
 MAX FORCE  :   0.0018708  MAXIMUM :   0.0000150  CONVERGED :NO 

 NUMBER OF CONSTRAINED OPTIMIZATION CYCLES: 20
 
 TOTAL ENERGY = -270.169868654425
 
 
 CURRENT SPLINE LENGTH: 0.053 AMU^1/2*ANGSTROM
 IRC COORDINATE: 5.768 AMU^1/2*ANGSTROM

  ANGLE =       0.04  COS_ANGLE =       1.00


 IRC COORDINATES OF STEP 110 IN ANGSTROM

  NO.  ATOM        X              Y              Z        Z-ATOM   MASS   TYPE

    1  C         0.260634       0.142623       0.216135       6    12.011  QM
    2  C        -0.303557      -0.167167       1.405777       6    12.011  QM
    3  O         1.521247      -0.104283      -0.251297       8    15.999  QM
    4  H        -1.346472       0.114929       1.572519       1     1.008  QM
    5  H         0.210691      -0.698873       2.209589       1     1.008  QM
    6  H        -0.305712       0.681280      -0.554599       1     1.008  QM
    7  C         2.423294      -0.906818       0.558739       6    12.011  QM
    8  C         2.891085      -0.254743       1.839812       6    12.011  QM
    9  C         4.062379       0.400452       1.959471       6    12.011  QM
   10  H         3.282247      -1.083190      -0.109255       1     1.008  QM
   11  H         1.931558      -1.877134       0.773381       1     1.008  QM
   12  H         4.368184       0.851675       2.910471       1     1.008  QM
   13  H         2.235906      -0.325006       2.716795       1     1.008  QM
   14  H         4.750633       0.508376       1.110759       1     1.008  QM


 RMSQ FORCE :   0.0005343  MAXIMUM :   0.0000100  CONVERGED :NO 
 MAX FORCE  :   0.0017930  MAXIMUM :   0.0000150  CONVERGED :NO 

 NUMBER OF CONSTRAINED OPTIMIZATION CYCLES: 16
 
 TOTAL ENERGY = -270.169997073356
 
 
 CURRENT SPLINE LENGTH: 0.053 AMU^1/2*ANGSTROM
 IRC COORDINATE: 5.821 AMU^1/2*ANGSTROM

  ANGLE =       0.05  COS_ANGLE =       1.00


 IRC COORDINATES OF STEP 111 IN ANGSTROM

  NO.  ATOM        X              Y              Z        Z-ATOM   MASS   TYPE

    1  C         0.261852       0.145641       0.216975       6    12.011  QM
    2  C        -0.305666      -0.173347       1.402575       6    12.011  QM
    3  O         1.522565      -0.102621      -0.249553       8    15.999  QM
    4  H        -1.347871       0.110680       1.570361       1     1.008  QM
    5  H         0.205563      -0.714620       2.202074       1     1.008  QM
    6  H        -0.300806       0.693051      -0.550236       1     1.008  QM
    7  C         2.420688      -0.907609       0.562265       6    12.011  QM
    8  C         2.890529      -0.250849       1.840035       6    12.011  QM
    9  C         4.065209       0.398841       1.956144       6    12.011  QM
   10  H         3.278888      -1.090496      -0.104961       1     1.008  QM
   11  H         1.924451      -1.874825       0.780454       1     1.008  QM
   12  H         4.372453       0.855902       2.903915       1     1.008  QM
   13  H         2.232966      -0.310227       2.716035       1     1.008  QM
   14  H         4.755081       0.496109       1.107428       1     1.008  QM


 RMSQ FORCE :   0.0005146  MAXIMUM :   0.0000100  CONVERGED :NO 
 MAX FORCE  :   0.0017341  MAXIMUM :   0.0000150  CONVERGED :NO 

 NUMBER OF CONSTRAINED OPTIMIZATION CYCLES: 11
 
 TOTAL ENERGY = -270.170120424191
 
 
 CURRENT SPLINE LENGTH: 0.053 AMU^1/2*ANGSTROM
 IRC COORDINATE: 5.874 AMU^1/2*ANGSTROM

  ANGLE =       0.09  COS_ANGLE =       1.00


 IRC COORDINATES OF STEP 112 IN ANGSTROM

  NO.  ATOM        X              Y              Z        Z-ATOM   MASS   TYPE

    1  C         0.262960       0.148523       0.217777       6    12.011  QM
    2  C        -0.307890      -0.179512       1.399361       6    12.011  QM
    3  O         1.523841      -0.100908      -0.247799       8    15.999  QM
    4  H        -1.349446       0.106245       1.568026       1     1.008  QM
    5  H         0.200317      -0.729904       2.194575       1     1.008  QM
    6  H        -0.296084       0.704384      -0.545967       1     1.008  QM
    7  C         2.418128      -0.908332       0.565785       6    12.011  QM
    8  C         2.890020      -0.246838       1.840256       6    12.011  QM
    9  C         4.068253       0.397098       1.952894       6    12.011  QM
   10  H         3.275467      -1.097569      -0.100663       1     1.008  QM
   11  H         1.917449      -1.872441       0.787487       1     1.008  QM
   12  H         4.376811       0.859934       2.897329       1     1.008  QM
   13  H         2.229937      -0.295163       2.715074       1     1.008  QM
   14  H         4.759634       0.483606       1.104270       1     1.008  QM


 RMSQ FORCE :   0.0004963  MAXIMUM :   0.0000100  CONVERGED :NO 
 MAX FORCE  :   0.0016227  MAXIMUM :   0.0000150  CONVERGED :NO 

 NUMBER OF CONSTRAINED OPTIMIZATION CYCLES: 6
 
 TOTAL ENERGY = -270.170238648695
 
 
 CURRENT SPLINE LENGTH: 0.053 AMU^1/2*ANGSTROM
 IRC COORDINATE: 5.927 AMU^1/2*ANGSTROM

  ANGLE =       0.08  COS_ANGLE =       1.00


 IRC COORDINATES OF STEP 113 IN ANGSTROM

  NO.  ATOM        X              Y              Z        Z-ATOM   MASS   TYPE

    1  C         0.263895       0.151177       0.218555       6    12.011  QM
    2  C        -0.310356      -0.185610       1.396019       6    12.011  QM
    3  O         1.524994      -0.099194      -0.245898       8    15.999  QM
    4  H        -1.351399       0.101642       1.565379       1     1.008  QM
    5  H         0.194955      -0.744550       2.187282       1     1.008  QM
    6  H        -0.291584       0.715040      -0.541863       1     1.008  QM
    7  C         2.415698      -0.908816       0.569278       6    12.011  QM
    8  C         2.889655      -0.242649       1.840337       6    12.011  QM
    9  C         4.071520       0.395107       1.949773       6    12.011  QM
   10  H         3.272215      -1.104226      -0.096526       1     1.008  QM
   11  H         1.910894      -1.869960       0.794540       1     1.008  QM
   12  H         4.381500       0.863708       2.890979       1     1.008  QM
   13  H         2.227038      -0.279665       2.713778       1     1.008  QM
   14  H         4.764783       0.470473       1.101557       1     1.008  QM


 RMSQ FORCE :   0.0004740  MAXIMUM :   0.0000100  CONVERGED :NO 
 MAX FORCE  :   0.0015506  MAXIMUM :   0.0000150  CONVERGED :NO 

 NUMBER OF CONSTRAINED OPTIMIZATION CYCLES: 19
 
 TOTAL ENERGY = -270.170351880547
 
 
 CURRENT SPLINE LENGTH: 0.053 AMU^1/2*ANGSTROM
 IRC COORDINATE: 5.980 AMU^1/2*ANGSTROM

  ANGLE =       0.05  COS_ANGLE =       1.00


 IRC COORDINATES OF STEP 114 IN ANGSTROM

  NO.  ATOM        X              Y              Z        Z-ATOM   MASS   TYPE

    1  C         0.264657       0.153616       0.219274       6    12.011  QM
    2  C        -0.312903      -0.191662       1.392624       6    12.011  QM
    3  O         1.526057      -0.097425      -0.244000       8    15.999  QM
    4  H        -1.353482       0.096747       1.562629       1     1.008  QM
    5  H         0.189642      -0.758589       2.180043       1     1.008  QM
    6  H        -0.287428       0.725070      -0.537930       1     1.008  QM
    7  C         2.413306      -0.909128       0.572775       6    12.011  QM
    8  C         2.889373      -0.238321       1.840420       6    12.011  QM
    9  C         4.074999       0.392913       1.946773       6    12.011  QM
   10  H         3.268915      -1.110581      -0.092364       1     1.008  QM
   11  H         1.904533      -1.867323       0.801509       1     1.008  QM
   12  H         4.386579       0.867206       2.884592       1     1.008  QM
   13  H         2.224209      -0.263778       2.712355       1     1.008  QM
   14  H         4.770143       0.456944       1.099181       1     1.008  QM


 RMSQ FORCE :   0.0004547  MAXIMUM :   0.0000100  CONVERGED :NO 
 MAX FORCE  :   0.0014738  MAXIMUM :   0.0000150  CONVERGED :NO 

 NUMBER OF CONSTRAINED OPTIMIZATION CYCLES: 34
 
 TOTAL ENERGY = -270.170460223837
 
 
 CURRENT SPLINE LENGTH: 0.053 AMU^1/2*ANGSTROM
 IRC COORDINATE: 6.033 AMU^1/2*ANGSTROM

  ANGLE =       0.05  COS_ANGLE =       1.00


 IRC COORDINATES OF STEP 115 IN ANGSTROM

  NO.  ATOM        X              Y              Z        Z-ATOM   MASS   TYPE

    1  C         0.265178       0.155774       0.219892       6    12.011  QM
    2  C        -0.315693      -0.197617       1.389187       6    12.011  QM
    3  O         1.527021      -0.095613      -0.242039       8    15.999  QM
    4  H        -1.355946       0.091670       1.559560       1     1.008  QM
    5  H         0.184221      -0.771938       2.173008       1     1.008  QM
    6  H        -0.283642       0.734282      -0.534294       1     1.008  QM
    7  C         2.411040      -0.909213       0.576241       6    12.011  QM
    8  C         2.889241      -0.233829       1.840462       6    12.011  QM
    9  C         4.078793       0.390480       1.943930       6    12.011  QM
   10  H         3.265728      -1.116471      -0.088305       1     1.008  QM
   11  H         1.898502      -1.864543       0.808459       1     1.008  QM
   12  H         4.391938       0.870309       2.878428       1     1.008  QM
   13  H         2.221475      -0.247581       2.710690       1     1.008  QM
   14  H         4.775818       0.442907       1.097066       1     1.008  QM


 RMSQ FORCE :   0.0004358  MAXIMUM :   0.0000100  CONVERGED :NO 
 MAX FORCE  :   0.0013964  MAXIMUM :   0.0000150  CONVERGED :NO 

 NUMBER OF CONSTRAINED OPTIMIZATION CYCLES: 22
 
 TOTAL ENERGY = -270.170563851918
 
 
 CURRENT SPLINE LENGTH: 0.053 AMU^1/2*ANGSTROM
 IRC COORDINATE: 6.086 AMU^1/2*ANGSTROM

  ANGLE =       0.05  COS_ANGLE =       1.00


 IRC COORDINATES OF STEP 116 IN ANGSTROM

  NO.  ATOM        X              Y              Z        Z-ATOM   MASS   TYPE

    1  C         0.265589       0.157721       0.220480       6    12.011  QM
    2  C        -0.318474      -0.203517       1.385775       6    12.011  QM
    3  O         1.527937      -0.093744      -0.240084       8    15.999  QM
    4  H        -1.358510       0.086377       1.556363       1     1.008  QM
    5  H         0.178952      -0.784758       2.166185       1     1.008  QM
    6  H        -0.280184       0.742811      -0.530804       1     1.008  QM
    7  C         2.408818      -0.909138       0.579672       6    12.011  QM
    8  C         2.889114      -0.229172       1.840430       6    12.011  QM
    9  C         4.082683       0.387834       1.941214       6    12.011  QM
   10  H         3.262580      -1.122134      -0.084253       1     1.008  QM
   11  H         1.892628      -1.861643       0.815325       1     1.008  QM
   12  H         4.397464       0.873201       2.872291       1     1.008  QM
   13  H         2.218665      -0.230973       2.708723       1     1.008  QM
   14  H         4.781658       0.428342       1.095292       1     1.008  QM


 RMSQ FORCE :   0.0004182  MAXIMUM :   0.0000100  CONVERGED :NO 
 MAX FORCE  :   0.0013249  MAXIMUM :   0.0000150  CONVERGED :NO 

 NUMBER OF CONSTRAINED OPTIMIZATION CYCLES: 32
 
 TOTAL ENERGY = -270.170663062135
 
 
 CURRENT SPLINE LENGTH: 0.053 AMU^1/2*ANGSTROM
 IRC COORDINATE: 6.138 AMU^1/2*ANGSTROM

  ANGLE =       0.05  COS_ANGLE =       1.00


 IRC COORDINATES OF STEP 117 IN ANGSTROM

  NO.  ATOM        X              Y              Z        Z-ATOM   MASS   TYPE

    1  C         0.265792       0.159480       0.220995       6    12.011  QM
    2  C        -0.321378      -0.209342       1.382355       6    12.011  QM
    3  O         1.528718      -0.091893      -0.238158       8    15.999  QM
    4  H        -1.361255       0.080981       1.553083       1     1.008  QM
    5  H         0.173723      -0.797008       2.159506       1     1.008  QM
    6  H        -0.277090       0.750739      -0.527525       1     1.008  QM
    7  C         2.406703      -0.908883       0.583056       6    12.011  QM
    8  C         2.889111      -0.224360       1.840356       6    12.011  QM
    9  C         4.086808       0.384990       1.938710       6    12.011  QM
   10  H         3.259497      -1.127407      -0.080298       1     1.008  QM
   11  H         1.887071      -1.858643       0.822125       1     1.008  QM
   12  H         4.403229       0.875826       2.866339       1     1.008  QM
   13  H         2.215925      -0.214031       2.706489       1     1.008  QM
   14  H         4.787778       0.413364       1.093944       1     1.008  QM


 RMSQ FORCE :   0.0004021  MAXIMUM :   0.0000100  CONVERGED :NO 
 MAX FORCE  :   0.0012412  MAXIMUM :   0.0000150  CONVERGED :NO 

 NUMBER OF CONSTRAINED OPTIMIZATION CYCLES: 30
 
 TOTAL ENERGY = -270.170758044080
 
 
 CURRENT SPLINE LENGTH: 0.053 AMU^1/2*ANGSTROM
 IRC COORDINATE: 6.191 AMU^1/2*ANGSTROM

  ANGLE =       0.06  COS_ANGLE =       1.00


 IRC COORDINATES OF STEP 118 IN ANGSTROM

  NO.  ATOM        X              Y              Z        Z-ATOM   MASS   TYPE

    1  C         0.265797       0.160932       0.221420       6    12.011  QM
    2  C        -0.324362      -0.215058       1.378967       6    12.011  QM
    3  O         1.529399      -0.089967      -0.236252       8    15.999  QM
    4  H        -1.364187       0.075400       1.549675       1     1.008  QM
    5  H         0.168624      -0.808422       2.153202       1     1.008  QM
    6  H        -0.274470       0.757714      -0.524579       1     1.008  QM
    7  C         2.404680      -0.908420       0.586373       6    12.011  QM
    8  C         2.889181      -0.219375       1.840220       6    12.011  QM
    9  C         4.091144       0.381888       1.936413       6    12.011  QM
   10  H         3.256522      -1.132308      -0.076408       1     1.008  QM
   11  H         1.881787      -1.855512       0.828815       1     1.008  QM
   12  H         4.409207       0.878160       2.860572       1     1.008  QM
   13  H         2.213202      -0.196676       2.703976       1     1.008  QM
   14  H         4.794208       0.397852       1.093048       1     1.008  QM


 RMSQ FORCE :   0.0003864  MAXIMUM :   0.0000100  CONVERGED :NO 
 MAX FORCE  :   0.0011629  MAXIMUM :   0.0000150  CONVERGED :NO 

 NUMBER OF CONSTRAINED OPTIMIZATION CYCLES: 21
 
 TOTAL ENERGY = -270.170849082829
 
 
 CURRENT SPLINE LENGTH: 0.053 AMU^1/2*ANGSTROM
 IRC COORDINATE: 6.244 AMU^1/2*ANGSTROM

  ANGLE =       0.06  COS_ANGLE =       1.00


 IRC COORDINATES OF STEP 119 IN ANGSTROM

  NO.  ATOM        X              Y              Z        Z-ATOM   MASS   TYPE

    1  C         0.265598       0.162161       0.221751       6    12.011  QM
    2  C        -0.327470      -0.220646       1.375572       6    12.011  QM
    3  O         1.529943      -0.088098      -0.234283       8    15.999  QM
    4  H        -1.367363       0.069665       1.546021       1     1.008  QM
    5  H         0.163548      -0.819255       2.147116       1     1.008  QM
    6  H        -0.272168       0.764074      -0.521910       1     1.008  QM
    7  C         2.402779      -0.907708       0.589626       6    12.011  QM
    8  C         2.889394      -0.214244       1.839976       6    12.011  QM
    9  C         4.095670       0.378587       1.934309       6    12.011  QM
   10  H         3.253620      -1.136685      -0.072703       1     1.008  QM
   11  H         1.876924      -1.852265       0.835484       1     1.008  QM
   12  H         4.415439       0.879914       2.855140       1     1.008  QM
   13  H         2.210656      -0.179170       2.701182       1     1.008  QM
   14  H         4.800835       0.382043       1.092565       1     1.008  QM


 RMSQ FORCE :   0.0003717  MAXIMUM :   0.0000100  CONVERGED :NO 
 MAX FORCE  :   0.0010965  MAXIMUM :   0.0000150  CONVERGED :NO 

 NUMBER OF CONSTRAINED OPTIMIZATION CYCLES: 13
 
 TOTAL ENERGY = -270.170936511232
 
 
 CURRENT SPLINE LENGTH: 0.053 AMU^1/2*ANGSTROM
 IRC COORDINATE: 6.297 AMU^1/2*ANGSTROM

  ANGLE =       0.06  COS_ANGLE =       1.00


 IRC COORDINATES OF STEP 120 IN ANGSTROM

  NO.  ATOM        X              Y              Z        Z-ATOM   MASS   TYPE

    1  C         0.265188       0.163111       0.221975       6    12.011  QM
    2  C        -0.330647      -0.226098       1.372228       6    12.011  QM
    3  O         1.530346      -0.086216      -0.232356       8    15.999  QM
    4  H        -1.370711       0.063834       1.542258       1     1.008  QM
    5  H         0.158590      -0.829316       2.141394       1     1.008  QM
    6  H        -0.270327       0.769555      -0.519606       1     1.008  QM
    7  C         2.400991      -0.906777       0.592800       6    12.011  QM
    8  C         2.889706      -0.208945       1.839654       6    12.011  QM
    9  C         4.100399       0.375048       1.932459       6    12.011  QM
   10  H         3.250834      -1.140660      -0.069117       1     1.008  QM
   11  H         1.872421      -1.848905       0.842053       1     1.008  QM
   12  H         4.421929       0.881242       2.850024       1     1.008  QM
   13  H         2.208213      -0.161413       2.698115       1     1.008  QM
   14  H         4.807740       0.365885       1.092557       1     1.008  QM


 RMSQ FORCE :   0.0003581  MAXIMUM :   0.0000100  CONVERGED :NO 
 MAX FORCE  :   0.0010262  MAXIMUM :   0.0000150  CONVERGED :NO 

 NUMBER OF CONSTRAINED OPTIMIZATION CYCLES: 14
 
 TOTAL ENERGY = -270.171020656730
 
 
 CURRENT SPLINE LENGTH: 0.053 AMU^1/2*ANGSTROM
 IRC COORDINATE: 6.350 AMU^1/2*ANGSTROM

  ANGLE =       0.06  COS_ANGLE =       1.00


 IRC COORDINATES OF STEP 121 IN ANGSTROM

  NO.  ATOM        X              Y              Z        Z-ATOM   MASS   TYPE

    1  C         0.264602       0.163831       0.222135       6    12.011  QM
    2  C        -0.333854      -0.231421       1.368967       6    12.011  QM
    3  O         1.530620      -0.084367      -0.230492       8    15.999  QM
    4  H        -1.374144       0.057950       1.538477       1     1.008  QM
    5  H         0.153780      -0.838750       2.135991       1     1.008  QM
    6  H        -0.268870       0.774355      -0.517555       1     1.008  QM
    7  C         2.399342      -0.905645       0.595857       6    12.011  QM
    8  C         2.890069      -0.203473       1.839249       6    12.011  QM
    9  C         4.105262       0.371287       1.930856       6    12.011  QM
   10  H         3.248204      -1.144167      -0.065656       1     1.008  QM
   11  H         1.868319      -1.845481       0.848471       1     1.008  QM
   12  H         4.428543       0.882209       2.845173       1     1.008  QM
   13  H         2.205769      -0.143337       2.694738       1     1.008  QM
   14  H         4.814819       0.349314       1.093051       1     1.008  QM


 RMSQ FORCE :   0.0003458  MAXIMUM :   0.0000100  CONVERGED :NO 
 MAX FORCE  :   0.0009841  MAXIMUM :   0.0000150  CONVERGED :NO 

 NUMBER OF CONSTRAINED OPTIMIZATION CYCLES: 16
 
 TOTAL ENERGY = -270.171101856683
 
 
 CURRENT SPLINE LENGTH: 0.053 AMU^1/2*ANGSTROM
 IRC COORDINATE: 6.403 AMU^1/2*ANGSTROM

  ANGLE =       0.06  COS_ANGLE =       1.00


 IRC COORDINATES OF STEP 122 IN ANGSTROM

  NO.  ATOM        X              Y              Z        Z-ATOM   MASS   TYPE

    1  C         0.263815       0.164265       0.222175       6    12.011  QM
    2  C        -0.337124      -0.236584       1.365777       6    12.011  QM
    3  O         1.530796      -0.082473      -0.228658       8    15.999  QM
    4  H        -1.377752       0.051898       1.534569       1     1.008  QM
    5  H         0.149116      -0.847338       2.131017       1     1.008  QM
    6  H        -0.267886       0.778271      -0.515890       1     1.008  QM
    7  C         2.397801      -0.904324       0.598830       6    12.011  QM
    8  C         2.890550      -0.197910       1.838786       6    12.011  QM
    9  C         4.110266       0.367331       1.929484       6    12.011  QM
   10  H         3.245673      -1.147267      -0.062336       1     1.008  QM
   11  H         1.864501      -1.841961       0.854738       1     1.008  QM
   12  H         4.435329       0.882864       2.840550       1     1.008  QM
   13  H         2.203468      -0.125061       2.691070       1     1.008  QM
   14  H         4.821993       0.332419       1.093987       1     1.008  QM


 RMSQ FORCE :   0.0003349  MAXIMUM :   0.0000100  CONVERGED :NO 
 MAX FORCE  :   0.0009743  MAXIMUM :   0.0000150  CONVERGED :NO 

 NUMBER OF CONSTRAINED OPTIMIZATION CYCLES: 8
 
 TOTAL ENERGY = -270.171180415829
 
 
 CURRENT SPLINE LENGTH: 0.053 AMU^1/2*ANGSTROM
 IRC COORDINATE: 6.456 AMU^1/2*ANGSTROM

  ANGLE =       0.06  COS_ANGLE =       1.00


 IRC COORDINATES OF STEP 123 IN ANGSTROM

  NO.  ATOM        X              Y              Z        Z-ATOM   MASS   TYPE

    1  C         0.262820       0.164417       0.222084       6    12.011  QM
    2  C        -0.340406      -0.241581       1.362661       6    12.011  QM
    3  O         1.530831      -0.080566      -0.226841       8    15.999  QM
    4  H        -1.381507       0.045751       1.530525       1     1.008  QM
    5  H         0.144686      -0.855111       2.126482       1     1.008  QM
    6  H        -0.267356       0.781308      -0.514647       1     1.008  QM
    7  C         2.396362      -0.902791       0.601713       6    12.011  QM
    8  C         2.891151      -0.192233       1.838229       6    12.011  QM
    9  C         4.115406       0.363185       1.928347       6    12.011  QM
   10  H         3.243226      -1.150015      -0.059189       1     1.008  QM
   11  H         1.860976      -1.838313       0.860960       1     1.008  QM
   12  H         4.442294       0.883012       2.836338       1     1.008  QM
   13  H         2.201371      -0.106776       2.687211       1     1.008  QM
   14  H         4.829343       0.315335       1.095366       1     1.008  QM


 RMSQ FORCE :   0.0003247  MAXIMUM :   0.0000100  CONVERGED :NO 
 MAX FORCE  :   0.0009605  MAXIMUM :   0.0000150  CONVERGED :NO 

 NUMBER OF CONSTRAINED OPTIMIZATION CYCLES: 8
 
 TOTAL ENERGY = -270.171256602206
 
 
 CURRENT SPLINE LENGTH: 0.053 AMU^1/2*ANGSTROM
 IRC COORDINATE: 6.509 AMU^1/2*ANGSTROM

  ANGLE =       0.06  COS_ANGLE =       1.00


 IRC COORDINATES OF STEP 124 IN ANGSTROM

  NO.  ATOM        X              Y              Z        Z-ATOM   MASS   TYPE

    1  C         0.261625       0.164315       0.221880       6    12.011  QM
    2  C        -0.343745      -0.246397       1.359654       6    12.011  QM
    3  O         1.530740      -0.078671      -0.225090       8    15.999  QM
    4  H        -1.385406       0.039482       1.526393       1     1.008  QM
    5  H         0.140364      -0.862145       2.122352       1     1.008  QM
    6  H        -0.267288       0.783507      -0.513817       1     1.008  QM
    7  C         2.395024      -0.901063       0.604464       6    12.011  QM
    8  C         2.891898      -0.186496       1.837605       6    12.011  QM
    9  C         4.120692       0.358892       1.927489       6    12.011  QM
   10  H         3.240852      -1.152379      -0.056216       1     1.008  QM
   11  H         1.857739      -1.834549       0.867056       1     1.008  QM
   12  H         4.449362       0.882795       2.832460       1     1.008  QM
   13  H         2.199443      -0.088374       2.683091       1     1.008  QM
   14  H         4.836816       0.298081       1.097224       1     1.008  QM


 RMSQ FORCE :   0.0003180  MAXIMUM :   0.0000100  CONVERGED :NO 
 MAX FORCE  :   0.0009687  MAXIMUM :   0.0000150  CONVERGED :NO 

 NUMBER OF CONSTRAINED OPTIMIZATION CYCLES: 26
 
 TOTAL ENERGY = -270.171330659404
 
 
 CURRENT SPLINE LENGTH: 0.053 AMU^1/2*ANGSTROM
 IRC COORDINATE: 6.562 AMU^1/2*ANGSTROM

  ANGLE =       0.05  COS_ANGLE =       1.00


 IRC COORDINATES OF STEP 125 IN ANGSTROM

  NO.  ATOM        X              Y              Z        Z-ATOM   MASS   TYPE

    1  C         0.260304       0.164035       0.221611       6    12.011  QM
    2  C        -0.346999      -0.251095       1.356752       6    12.011  QM
    3  O         1.530530      -0.076831      -0.223427       8    15.999  QM
    4  H        -1.389255       0.033274       1.522385       1     1.008  QM
    5  H         0.136363      -0.868595       2.118578       1     1.008  QM
    6  H        -0.267543       0.785143      -0.513243       1     1.008  QM
    7  C         2.393779      -0.899156       0.607122       6    12.011  QM
    8  C         2.892668      -0.180599       1.836878       6    12.011  QM
    9  C         4.126002       0.354398       1.926863       6    12.011  QM
   10  H         3.238606      -1.154353      -0.053353       1     1.008  QM
   11  H         1.854849      -1.830744       0.873023       1     1.008  QM
   12  H         4.456454       0.882171       2.828918       1     1.008  QM
   13  H         2.197622      -0.069891       2.678707       1     1.008  QM
   14  H         4.844294       0.280645       1.099530       1     1.008  QM


 RMSQ FORCE :   0.0003088  MAXIMUM :   0.0000100  CONVERGED :NO 
 MAX FORCE  :   0.0009484  MAXIMUM :   0.0000150  CONVERGED :NO 

 NUMBER OF CONSTRAINED OPTIMIZATION CYCLES: 31
 
 TOTAL ENERGY = -270.171402805779
 
 
 CURRENT SPLINE LENGTH: 0.053 AMU^1/2*ANGSTROM
 IRC COORDINATE: 6.615 AMU^1/2*ANGSTROM

  ANGLE =       0.06  COS_ANGLE =       1.00


 IRC COORDINATES OF STEP 126 IN ANGSTROM

  NO.  ATOM        X              Y              Z        Z-ATOM   MASS   TYPE

    1  C         0.258799       0.163566       0.221279       6    12.011  QM
    2  C        -0.350350      -0.255585       1.353962       6    12.011  QM
    3  O         1.530125      -0.075110      -0.221840       8    15.999  QM
    4  H        -1.393234       0.027193       1.518354       1     1.008  QM
    5  H         0.132318      -0.874518       2.115134       1     1.008  QM
    6  H        -0.268109       0.786252      -0.512907       1     1.008  QM
    7  C         2.392738      -0.897078       0.609603       6    12.011  QM
    8  C         2.893603      -0.174615       1.836022       6    12.011  QM
    9  C         4.131420       0.349782       1.926565       6    12.011  QM
   10  H         3.236557      -1.155874      -0.050788       1     1.008  QM
   11  H         1.852522      -1.826954       0.878827       1     1.008  QM
   12  H         4.463625       0.881178       2.825869       1     1.008  QM
   13  H         2.195981      -0.051402       2.674024       1     1.008  QM
   14  H         4.851959       0.263139       1.102427       1     1.008  QM


 RMSQ FORCE :   0.0003013  MAXIMUM :   0.0000100  CONVERGED :NO 
 MAX FORCE  :   0.0009299  MAXIMUM :   0.0000150  CONVERGED :NO 

 NUMBER OF CONSTRAINED OPTIMIZATION CYCLES: 28
 
 TOTAL ENERGY = -270.171473150218
 
 
 CURRENT SPLINE LENGTH: 0.053 AMU^1/2*ANGSTROM
 IRC COORDINATE: 6.668 AMU^1/2*ANGSTROM

  ANGLE =       0.06  COS_ANGLE =       1.00


 IRC COORDINATES OF STEP 127 IN ANGSTROM

  NO.  ATOM        X              Y              Z        Z-ATOM   MASS   TYPE

    1  C         0.257153       0.162820       0.220783       6    12.011  QM
    2  C        -0.353483      -0.259949       1.351334       6    12.011  QM
    3  O         1.529651      -0.073298      -0.220415       8    15.999  QM
    4  H        -1.397086       0.020836       1.514456       1     1.008  QM
    5  H         0.128883      -0.879593       2.112134       1     1.008  QM
    6  H        -0.269205       0.786430      -0.512978       1     1.008  QM
    7  C         2.391615      -0.894834       0.612022       6    12.011  QM
    8  C         2.894582      -0.168578       1.835143       6    12.011  QM
    9  C         4.136892       0.345024       1.926505       6    12.011  QM
   10  H         3.234371      -1.157367      -0.048286       1     1.008  QM
   11  H         1.849967      -1.822884       0.884678       1     1.008  QM
   12  H         4.470801       0.879745       2.823171       1     1.008  QM
   13  H         2.194472      -0.032868       2.669202       1     1.008  QM
   14  H         4.859591       0.245577       1.105718       1     1.008  QM


 RMSQ FORCE :   0.0002942  MAXIMUM :   0.0000100  CONVERGED :NO 
 MAX FORCE  :   0.0009320  MAXIMUM :   0.0000150  CONVERGED :NO 

 NUMBER OF CONSTRAINED OPTIMIZATION CYCLES: 11
 
 TOTAL ENERGY = -270.171541894735
 
 
 CURRENT SPLINE LENGTH: 0.053 AMU^1/2*ANGSTROM
 IRC COORDINATE: 6.721 AMU^1/2*ANGSTROM
 
 
 
 
 ***************************************
 *** MOLECULAR GEOMETRY OPTIMIZATION ***
 ***************************************
 
 *** ACTIVE DEGREES OF FREEDOM: 36 ***
 
 HYPERSPHERE RADIUS: 0.0999998007
 
 *** ENTERING OPTIMIZATION CYCLE: 1 ***
 
 
 RMSQ FORCE :   0.0001726  MAXIMUM :   0.0000100  CONVERGED : NO
 MAX FORCE  :   0.0006608  MAXIMUM :   0.0000150  CONVERGED : NO
 
 LAMBDA ITERATION CONVERGED IN 11 CYCLES

  |TANGENTIAL STEP| =   0.050000  |PARALLEL STEP| =   0.013397
 
 HYPERSPHERE RADIUS: 0.0999998007


 COORDINATES OF OPTIMIZATION STEP 1 IN ANGSTROM

  NO.  ATOM        X              Y              Z        Z-ATOM   MASS   TYPE

    1  C         0.254521       0.159451       0.219491       6    12.011  QM
    2  C        -0.355744      -0.261893       1.350759       6    12.011  QM
    3  O         1.528311      -0.071790      -0.220357       8    15.999  QM
    4  H        -1.400761       0.014947       1.510978       1     1.008  QM
    5  H         0.127656      -0.876686       2.114621       1     1.008  QM
    6  H        -0.273627       0.778362      -0.516392       1     1.008  QM
    7  C         2.391613      -0.890889       0.612675       6    12.011  QM
    8  C         2.895289      -0.162600       1.833908       6    12.011  QM
    9  C         4.142428       0.339314       1.928665       6    12.011  QM
   10  H         3.234288      -1.155006      -0.047853       1     1.008  QM
   11  H         1.850312      -1.818460       0.888369       1     1.008  QM
   12  H         4.477957       0.873604       2.825337       1     1.008  QM
   13  H         2.192150      -0.017273       2.664302       1     1.008  QM
   14  H         4.868168       0.230337       1.111389       1     1.008  QM


 
 NEW SCF-ENERGY CALCULATED IN 26 CYCLES
 

 TOTAL ENERGY    =       -270.171599488
 
 *** LAST STEP WAS REJECTED ***
 
 LAMBDA ITERATION CONVERGED IN 10 CYCLES

  |TANGENTIAL STEP| =   0.025000  |PARALLEL STEP| =   0.003175
 
 HYPERSPHERE RADIUS: 0.0999998007


 COORDINATES OF OPTIMIZATION STEP 1 IN ANGSTROM

  NO.  ATOM        X              Y              Z        Z-ATOM   MASS   TYPE

    1  C         0.255092       0.160696       0.219870       6    12.011  QM
    2  C        -0.356110      -0.263336       1.349637       6    12.011  QM
    3  O         1.528876      -0.071379      -0.219566       8    15.999  QM
    4  H        -1.400931       0.014068       1.510432       1     1.008  QM
    5  H         0.126673      -0.880684       2.111928       1     1.008  QM
    6  H        -0.272035       0.781994      -0.514851       1     1.008  QM
    7  C         2.390853      -0.891667       0.613746       6    12.011  QM
    8  C         2.895289      -0.162352       1.834110       6    12.011  QM
    9  C         4.142458       0.339561       1.927344       6    12.011  QM
   10  H         3.233118      -1.157363      -0.046554       1     1.008  QM
   11  H         1.848227      -1.818331       0.889884       1     1.008  QM
   12  H         4.478391       0.875879       2.822551       1     1.008  QM
   13  H         2.192345      -0.015164       2.664256       1     1.008  QM
   14  H         4.867643       0.228616       1.109982       1     1.008  QM


 
 NEW SCF-ENERGY CALCULATED IN 23 CYCLES
 

 TOTAL ENERGY    =       -270.171606894
 
 *** LAST STEP WAS REJECTED ***
 
 LAMBDA ITERATION CONVERGED IN 10 CYCLES

  |TANGENTIAL STEP| =   0.012500  |PARALLEL STEP| =   0.000784
 
 HYPERSPHERE RADIUS: 0.0999998007


 COORDINATES OF OPTIMIZATION STEP 1 IN ANGSTROM

  NO.  ATOM        X              Y              Z        Z-ATOM   MASS   TYPE

    1  C         0.255407       0.161423       0.220142       6    12.011  QM
    2  C        -0.356334      -0.263917       1.349130       6    12.011  QM
    3  O         1.529097      -0.071368      -0.219228       8    15.999  QM
    4  H        -1.400946       0.014082       1.510336       1     1.008  QM
    5  H         0.125995      -0.882839       2.110479       1     1.008  QM
    6  H        -0.271069       0.784191      -0.513892       1     1.008  QM
    7  C         2.390605      -0.892132       0.614153       6    12.011  QM
    8  C         2.895331      -0.162369       1.834171       6    12.011  QM
    9  C         4.142369       0.339856       1.926779       6    12.011  QM
   10  H         3.232665      -1.158357      -0.046086       1     1.008  QM
   11  H         1.847564      -1.818499       0.890420       1     1.008  QM
   12  H         4.478310       0.877093       2.821348       1     1.008  QM
   13  H         2.192504      -0.014585       2.664250       1     1.008  QM
   14  H         4.867334       0.228266       1.109389       1     1.008  QM


 
 NEW SCF-ENERGY CALCULATED IN 25 CYCLES
 

 TOTAL ENERGY    =       -270.171608488
 
 *** ENTERING OPTIMIZATION CYCLE: 2 ***
 

 COSANG =         0.116352003
 
 RMSQ FORCE :   0.0000634  MAXIMUM :   0.0000100  CONVERGED : NO
 MAX FORCE  :   0.0001894  MAXIMUM :   0.0000150  CONVERGED : NO
 RMSQ DR    :   0.0020874  MAXIMUM :   0.0000400  CONVERGED : NO
 MAX DR     :   0.0070493  MAXIMUM :   0.0000600  CONVERGED : NO
 
 LAMBDA ITERATION CONVERGED IN 7 CYCLES

  |TANGENTIAL STEP| =   0.025000  |PARALLEL STEP| =   0.003175
 
 HYPERSPHERE RADIUS: 0.0999998007
 
 *** SCFTOL TIGHTEN TO 0.750E-09 ***


 COORDINATES OF OPTIMIZATION STEP 2 IN ANGSTROM

  NO.  ATOM        X              Y              Z        Z-ATOM   MASS   TYPE

    1  C         0.255182       0.163007       0.220435       6    12.011  QM
    2  C        -0.357359      -0.264572       1.348875       6    12.011  QM
    3  O         1.529221      -0.071936      -0.219480       8    15.999  QM
    4  H        -1.401027       0.015526       1.511095       1     1.008  QM
    5  H         0.124570      -0.886558       2.107486       1     1.008  QM
    6  H        -0.270236       0.789299      -0.512271       1     1.008  QM
    7  C         2.390906      -0.893363       0.614353       6    12.011  QM
    8  C         2.896036      -0.162637       1.834584       6    12.011  QM
    9  C         4.142918       0.340860       1.926811       6    12.011  QM
   10  H         3.231500      -1.158841      -0.045722       1     1.008  QM
   11  H         1.847346      -1.819405       0.889697       1     1.008  QM
   12  H         4.476447       0.879433       2.819481       1     1.008  QM
   13  H         2.192420      -0.014298       2.663809       1     1.008  QM
   14  H         4.865731       0.228038       1.108508       1     1.008  QM


 
 NEW SCF-ENERGY CALCULATED IN 21 CYCLES
 

 TOTAL ENERGY    =       -270.171602870
 
 *** ENTERING OPTIMIZATION CYCLE: 3 ***
 

 COSANG =        -0.473567251
 
 RMSQ FORCE :   0.0002545  MAXIMUM :   0.0000100  CONVERGED : NO
 MAX FORCE  :   0.0007524  MAXIMUM :   0.0000150  CONVERGED : NO
 RMSQ DR    :   0.0042001  MAXIMUM :   0.0000400  CONVERGED : NO
 MAX DR     :   0.0132703  MAXIMUM :   0.0000600  CONVERGED : NO
 
 LAMBDA ITERATION CONVERGED IN 6 CYCLES

  |TANGENTIAL STEP| =   0.020000  |PARALLEL STEP| =   0.002020
 
 HYPERSPHERE RADIUS: 0.0999998007


 COORDINATES OF OPTIMIZATION STEP 3 IN ANGSTROM

  NO.  ATOM        X              Y              Z        Z-ATOM   MASS   TYPE

    1  C         0.255221       0.162261       0.220317       6    12.011  QM
    2  C        -0.356639      -0.264208       1.348314       6    12.011  QM
    3  O         1.528932      -0.071906      -0.218678       8    15.999  QM
    4  H        -1.400667       0.015651       1.511631       1     1.008  QM
    5  H         0.125770      -0.885249       2.108885       1     1.008  QM
    6  H        -0.270410       0.788828      -0.513324       1     1.008  QM
    7  C         2.390817      -0.892510       0.614574       6    12.011  QM
    8  C         2.896171      -0.162554       1.833879       6    12.011  QM
    9  C         4.141556       0.340191       1.926595       6    12.011  QM
   10  H         3.232102      -1.157394      -0.045122       1     1.008  QM
   11  H         1.850132      -1.819414       0.889230       1     1.008  QM
   12  H         4.478004       0.879281       2.820519       1     1.008  QM
   13  H         2.195792      -0.014098       2.664493       1     1.008  QM
   14  H         4.867264       0.226478       1.109462       1     1.008  QM


 
 NEW SCF-ENERGY CALCULATED IN 16 CYCLES
 

 TOTAL ENERGY    =       -270.171602016
 
 *** ENTERING OPTIMIZATION CYCLE: 4 ***
 

 COSANG =        -0.156672662
 
 RMSQ FORCE :   0.0002890  MAXIMUM :   0.0000100  CONVERGED : NO
 MAX FORCE  :   0.0007212  MAXIMUM :   0.0000150  CONVERGED : NO
 RMSQ DR    :   0.0033503  MAXIMUM :   0.0000400  CONVERGED : NO
 MAX DR     :   0.0119432  MAXIMUM :   0.0000600  CONVERGED : NO
 
 LAMBDA ITERATION CONVERGED IN 5 CYCLES

  |TANGENTIAL STEP| =   0.016000  |PARALLEL STEP| =   0.001288
 
 HYPERSPHERE RADIUS: 0.0999998007


 COORDINATES OF OPTIMIZATION STEP 4 IN ANGSTROM

  NO.  ATOM        X              Y              Z        Z-ATOM   MASS   TYPE

    1  C         0.255753       0.162089       0.220494       6    12.011  QM
    2  C        -0.356623      -0.264159       1.348502       6    12.011  QM
    3  O         1.528900      -0.071676      -0.218826       8    15.999  QM
    4  H        -1.400982       0.014685       1.510515       1     1.008  QM
    5  H         0.124886      -0.884930       2.109030       1     1.008  QM
    6  H        -0.269645       0.785707      -0.512455       1     1.008  QM
    7  C         2.390614      -0.892330       0.614338       6    12.011  QM
    8  C         2.895403      -0.162534       1.834037       6    12.011  QM
    9  C         4.142266       0.340125       1.926391       6    12.011  QM
   10  H         3.233548      -1.159094      -0.046585       1     1.008  QM
   11  H         1.847780      -1.819045       0.891327       1     1.008  QM
   12  H         4.478752       0.878376       2.821262       1     1.008  QM
   13  H         2.192673      -0.014397       2.664308       1     1.008  QM
   14  H         4.868072       0.229015       1.109749       1     1.008  QM


 
 NEW SCF-ENERGY CALCULATED IN 27 CYCLES
 

 TOTAL ENERGY    =       -270.171605107
 
 *** ENTERING OPTIMIZATION CYCLE: 5 ***
 

 COSANG =        -0.469526327
 
 RMSQ FORCE :   0.0002515  MAXIMUM :   0.0000100  CONVERGED : NO
 MAX FORCE  :   0.0006701  MAXIMUM :   0.0000150  CONVERGED : NO
 RMSQ DR    :   0.0026753  MAXIMUM :   0.0000400  CONVERGED : NO
 MAX DR     :   0.0062752  MAXIMUM :   0.0000600  CONVERGED : NO
 
 LAMBDA ITERATION CONVERGED IN 9 CYCLES

  |TANGENTIAL STEP| =   0.016000  |PARALLEL STEP| =   0.001288
 
 HYPERSPHERE RADIUS: 0.0999998007


 COORDINATES OF OPTIMIZATION STEP 5 IN ANGSTROM

  NO.  ATOM        X              Y              Z        Z-ATOM   MASS   TYPE

    1  C         0.254900       0.162414       0.220125       6    12.011  QM
    2  C        -0.357131      -0.264160       1.348872       6    12.011  QM
    3  O         1.528938      -0.071999      -0.219178       8    15.999  QM
    4  H        -1.400716       0.015968       1.511665       1     1.008  QM
    5  H         0.125344      -0.884950       2.108026       1     1.008  QM
    6  H        -0.270391       0.787674      -0.512775       1     1.008  QM
    7  C         2.391313      -0.892668       0.614262       6    12.011  QM
    8  C         2.895762      -0.162599       1.834514       6    12.011  QM
    9  C         4.142722       0.340331       1.926802       6    12.011  QM
   10  H         3.233124      -1.156687      -0.046101       1     1.008  QM
   11  H         1.849313      -1.819964       0.889092       1     1.008  QM
   12  H         4.477266       0.878811       2.819985       1     1.008  QM
   13  H         2.192420      -0.013988       2.664223       1     1.008  QM
   14  H         4.866280       0.227074       1.108914       1     1.008  QM


 
 NEW SCF-ENERGY CALCULATED IN 20 CYCLES
 

 TOTAL ENERGY    =       -270.171606403
 
 *** ENTERING OPTIMIZATION CYCLE: 6 ***
 

 COSANG =        -0.435985247
 
 RMSQ FORCE :   0.0001510  MAXIMUM :   0.0000100  CONVERGED : NO
 MAX FORCE  :   0.0004489  MAXIMUM :   0.0000150  CONVERGED : NO
 RMSQ DR    :   0.0026753  MAXIMUM :   0.0000400  CONVERGED : NO
 MAX DR     :   0.0061414  MAXIMUM :   0.0000600  CONVERGED : NO
 
 LAMBDA ITERATION CONVERGED IN 7 CYCLES

  |TANGENTIAL STEP| =   0.016000  |PARALLEL STEP| =   0.001288
 
 HYPERSPHERE RADIUS: 0.0999998007


 COORDINATES OF OPTIMIZATION STEP 6 IN ANGSTROM

  NO.  ATOM        X              Y              Z        Z-ATOM   MASS   TYPE

    1  C         0.255484       0.161702       0.220228       6    12.011  QM
    2  C        -0.356352      -0.264104       1.348967       6    12.011  QM
    3  O         1.529195      -0.071399      -0.219071       8    15.999  QM
    4  H        -1.400989       0.014171       1.510428       1     1.008  QM
    5  H         0.125812      -0.884167       2.109941       1     1.008  QM
    6  H        -0.270673       0.786156      -0.513519       1     1.008  QM
    7  C         2.390441      -0.892484       0.614262       6    12.011  QM
    8  C         2.895558      -0.162345       1.834062       6    12.011  QM
    9  C         4.142130       0.340110       1.926694       6    12.011  QM
   10  H         3.231952      -1.158701      -0.045792       1     1.008  QM
   11  H         1.847549      -1.818647       0.890304       1     1.008  QM
   12  H         4.477932       0.877808       2.820868       1     1.008  QM
   13  H         2.193329      -0.014349       2.663863       1     1.008  QM
   14  H         4.867286       0.227369       1.109579       1     1.008  QM


 
 NEW SCF-ENERGY CALCULATED IN 20 CYCLES
 

 TOTAL ENERGY    =       -270.171608713
 
 *** ENTERING OPTIMIZATION CYCLE: 7 ***
 

 COSANG =        -0.409170581
 
 RMSQ FORCE :   0.0000761  MAXIMUM :   0.0000100  CONVERGED : NO
 MAX FORCE  :   0.0001568  MAXIMUM :   0.0000150  CONVERGED : NO
 RMSQ DR    :   0.0026753  MAXIMUM :   0.0000400  CONVERGED : NO
 MAX DR     :   0.0062870  MAXIMUM :   0.0000600  CONVERGED : NO
 
 LAMBDA ITERATION CONVERGED IN 8 CYCLES

  |TANGENTIAL STEP| =   0.016000  |PARALLEL STEP| =   0.001288
 
 HYPERSPHERE RADIUS: 0.0999998007


 COORDINATES OF OPTIMIZATION STEP 7 IN ANGSTROM

  NO.  ATOM        X              Y              Z        Z-ATOM   MASS   TYPE

    1  C         0.255481       0.162493       0.220565       6    12.011  QM
    2  C        -0.357402      -0.264180       1.348363       6    12.011  QM
    3  O         1.528829      -0.072069      -0.218793       8    15.999  QM
    4  H        -1.401471       0.015582       1.510511       1     1.008  QM
    5  H         0.123944      -0.885708       2.108451       1     1.008  QM
    6  H        -0.269535       0.787806      -0.512474       1     1.008  QM
    7  C         2.391069      -0.892596       0.614292       6    12.011  QM
    8  C         2.895945      -0.162644       1.834178       6    12.011  QM
    9  C         4.142493       0.340426       1.926524       6    12.011  QM
   10  H         3.233024      -1.158084      -0.046356       1     1.008  QM
   11  H         1.849025      -1.819526       0.890334       1     1.008  QM
   12  H         4.478267       0.878770       2.820651       1     1.008  QM
   13  H         2.193452      -0.014778       2.664251       1     1.008  QM
   14  H         4.867421       0.228803       1.109341       1     1.008  QM


 
 NEW SCF-ENERGY CALCULATED IN 24 CYCLES
 

 TOTAL ENERGY    =       -270.171607989
 
 *** ENTERING OPTIMIZATION CYCLE: 8 ***
 

 COSANG =        -0.453461897
 
 RMSQ FORCE :   0.0000555  MAXIMUM :   0.0000100  CONVERGED : NO
 MAX FORCE  :   0.0001325  MAXIMUM :   0.0000150  CONVERGED : NO
 RMSQ DR    :   0.0026753  MAXIMUM :   0.0000400  CONVERGED : NO
 MAX DR     :   0.0075081  MAXIMUM :   0.0000600  CONVERGED : NO
 
 LAMBDA ITERATION CONVERGED IN 5 CYCLES

  |TANGENTIAL STEP| =   0.012800  |PARALLEL STEP| =   0.000823
 
 HYPERSPHERE RADIUS: 0.0999998007


 COORDINATES OF OPTIMIZATION STEP 8 IN ANGSTROM

  NO.  ATOM        X              Y              Z        Z-ATOM   MASS   TYPE

    1  C         0.255388       0.161987       0.220244       6    12.011  QM
    2  C        -0.356564      -0.264222       1.348841       6    12.011  QM
    3  O         1.529137      -0.071526      -0.219053       8    15.999  QM
    4  H        -1.400814       0.014674       1.510754       1     1.008  QM
    5  H         0.125691      -0.884194       2.109288       1     1.008  QM
    6  H        -0.270501       0.786141      -0.513166       1     1.008  QM
    7  C         2.390652      -0.892502       0.614340       6    12.011  QM
    8  C         2.895528      -0.162472       1.834206       6    12.011  QM
    9  C         4.142327       0.340124       1.926597       6    12.011  QM
   10  H         3.232494      -1.158376      -0.045899       1     1.008  QM
   11  H         1.847822      -1.818946       0.890244       1     1.008  QM
   12  H         4.477857       0.878265       2.820538       1     1.008  QM
   13  H         2.192780      -0.014025       2.664155       1     1.008  QM
   14  H         4.866962       0.227683       1.109269       1     1.008  QM


 
 NEW SCF-ENERGY CALCULATED IN 17 CYCLES
 

 TOTAL ENERGY    =       -270.171608984
 
 *** ENTERING OPTIMIZATION CYCLE: 9 ***
 

 COSANG =         0.092157820
 
 RMSQ FORCE :   0.0000364  MAXIMUM :   0.0000100  CONVERGED : NO
 MAX FORCE  :   0.0000790  MAXIMUM :   0.0000150  CONVERGED : NO
 RMSQ DR    :   0.0021377  MAXIMUM :   0.0000400  CONVERGED : NO
 MAX DR     :   0.0058728  MAXIMUM :   0.0000600  CONVERGED : NO
 
 LAMBDA ITERATION CONVERGED IN 14 CYCLES

  |TANGENTIAL STEP| =   0.025600  |PARALLEL STEP| =   0.003332
 
 HYPERSPHERE RADIUS: 0.0999998007
 
 *** SCFTOL TIGHTEN TO 0.500E-09 ***


 COORDINATES OF OPTIMIZATION STEP 9 IN ANGSTROM

  NO.  ATOM        X              Y              Z        Z-ATOM   MASS   TYPE

    1  C         0.255695       0.162502       0.220857       6    12.011  QM
    2  C        -0.358095      -0.264083       1.348327       6    12.011  QM
    3  O         1.529323      -0.071841      -0.218283       8    15.999  QM
    4  H        -1.402630       0.015470       1.508383       1     1.008  QM
    5  H         0.121904      -0.887152       2.108331       1     1.008  QM
    6  H        -0.268826       0.789839      -0.512209       1     1.008  QM
    7  C         2.390619      -0.893551       0.614135       6    12.011  QM
    8  C         2.896725      -0.162939       1.833526       6    12.011  QM
    9  C         4.142466       0.341470       1.926556       6    12.011  QM
   10  H         3.230948      -1.160026      -0.046742       1     1.008  QM
   11  H         1.847602      -1.819346       0.890916       1     1.008  QM
   12  H         4.476584       0.878466       2.821063       1     1.008  QM
   13  H         2.194657      -0.016210       2.663362       1     1.008  QM
   14  H         4.868146       0.229415       1.109735       1     1.008  QM


 
 NEW SCF-ENERGY CALCULATED IN 27 CYCLES
 

 TOTAL ENERGY    =       -270.171604422
 
 *** LAST STEP WAS REJECTED ***
 
 LAMBDA ITERATION CONVERGED IN 9 CYCLES

  |TANGENTIAL STEP| =   0.012800  |PARALLEL STEP| =   0.000823
 
 HYPERSPHERE RADIUS: 0.0999998007


 COORDINATES OF OPTIMIZATION STEP 9 IN ANGSTROM

  NO.  ATOM        X              Y              Z        Z-ATOM   MASS   TYPE

    1  C         0.255452       0.162018       0.220538       6    12.011  QM
    2  C        -0.357332      -0.263992       1.348758       6    12.011  QM
    3  O         1.529102      -0.071783      -0.218817       8    15.999  QM
    4  H        -1.401834       0.015058       1.509510       1     1.008  QM
    5  H         0.123741      -0.885435       2.109220       1     1.008  QM
    6  H        -0.269893       0.787761      -0.512870       1     1.008  QM
    7  C         2.390709      -0.892868       0.614045       6    12.011  QM
    8  C         2.896184      -0.162511       1.833700       6    12.011  QM
    9  C         4.142495       0.340678       1.926909       6    12.011  QM
   10  H         3.231669      -1.158957      -0.046504       1     1.008  QM
   11  H         1.848006      -1.819009       0.890495       1     1.008  QM
   12  H         4.477215       0.877770       2.821429       1     1.008  QM
   13  H         2.193775      -0.015088       2.663425       1     1.008  QM
   14  H         4.868030       0.228315       1.110046       1     1.008  QM


 
 NEW SCF-ENERGY CALCULATED IN 21 CYCLES
 

 TOTAL ENERGY    =       -270.171607651
 
 *** LAST STEP WAS REJECTED ***
 
 LAMBDA ITERATION CONVERGED IN 8 CYCLES

  |TANGENTIAL STEP| =   0.006400  |PARALLEL STEP| =   0.000205
 
 HYPERSPHERE RADIUS: 0.0999998007


 COORDINATES OF OPTIMIZATION STEP 9 IN ANGSTROM

  NO.  ATOM        X              Y              Z        Z-ATOM   MASS   TYPE

    1  C         0.255442       0.161939       0.220381       6    12.011  QM
    2  C        -0.356896      -0.264091       1.348825       6    12.011  QM
    3  O         1.529118      -0.071638      -0.218955       8    15.999  QM
    4  H        -1.401367       0.014697       1.510056       1     1.008  QM
    5  H         0.124762      -0.884814       2.109407       1     1.008  QM
    6  H        -0.270254       0.786969      -0.513120       1     1.008  QM
    7  C         2.390637      -0.892650       0.614186       6    12.011  QM
    8  C         2.895853      -0.162433       1.833936       6    12.011  QM
    9  C         4.142382       0.340375       1.926779       6    12.011  QM
   10  H         3.231949      -1.158714      -0.046137       1     1.008  QM
   11  H         1.847859      -1.818872       0.890387       1     1.008  QM
   12  H         4.477631       0.877822       2.821056       1     1.008  QM
   13  H         2.193431      -0.014650       2.663740       1     1.008  QM
   14  H         4.867543       0.227885       1.109684       1     1.008  QM


 
 NEW SCF-ENERGY CALCULATED IN 9 CYCLES
 

 TOTAL ENERGY    =       -270.171608642
 
 *** ENTERING OPTIMIZATION CYCLE: 10 ***
 

 COSANG =        -0.660414783
 
 RMSQ FORCE :   0.0000659  MAXIMUM :   0.0000100  CONVERGED : NO
 MAX FORCE  :   0.0001342  MAXIMUM :   0.0000150  CONVERGED : NO
 RMSQ DR    :   0.0010672  MAXIMUM :   0.0000400  CONVERGED : NO
 MAX DR     :   0.0022978  MAXIMUM :   0.0000600  CONVERGED : NO
 
 LAMBDA ITERATION CONVERGED IN 6 CYCLES

  |TANGENTIAL STEP| =   0.005120  |PARALLEL STEP| =   0.000131
 
 HYPERSPHERE RADIUS: 0.0999998007


 COORDINATES OF OPTIMIZATION STEP 10 IN ANGSTROM

  NO.  ATOM        X              Y              Z        Z-ATOM   MASS   TYPE

    1  C         0.255455       0.161963       0.220320       6    12.011  QM
    2  C        -0.356648      -0.264161       1.348743       6    12.011  QM
    3  O         1.529054      -0.071580      -0.218974       8    15.999  QM
    4  H        -1.400975       0.014695       1.510618       1     1.008  QM
    5  H         0.125378      -0.884297       2.109431       1     1.008  QM
    6  H        -0.270363       0.786151      -0.513126       1     1.008  QM
    7  C         2.390673      -0.892454       0.614310       6    12.011  QM
    8  C         2.895608      -0.162479       1.834085       6    12.011  QM
    9  C         4.142277       0.340120       1.926614       6    12.011  QM
   10  H         3.232607      -1.158516      -0.046020       1     1.008  QM
   11  H         1.848015      -1.818927       0.890400       1     1.008  QM
   12  H         4.478076       0.878297       2.820846       1     1.008  QM
   13  H         2.193096      -0.014176       2.664132       1     1.008  QM
   14  H         4.867350       0.227978       1.109513       1     1.008  QM


 
 NEW SCF-ENERGY CALCULATED IN 22 CYCLES
 

 TOTAL ENERGY    =       -270.171608905
 
 *** ENTERING OPTIMIZATION CYCLE: 11 ***
 

 COSANG =        -0.798592757
 
 RMSQ FORCE :   0.0000456  MAXIMUM :   0.0000100  CONVERGED : NO
 MAX FORCE  :   0.0001026  MAXIMUM :   0.0000150  CONVERGED : NO
 RMSQ DR    :   0.0008536  MAXIMUM :   0.0000400  CONVERGED : NO
 MAX DR     :   0.0018812  MAXIMUM :   0.0000600  CONVERGED : NO
 
 LAMBDA ITERATION CONVERGED IN 5 CYCLES

  |TANGENTIAL STEP| =   0.005120  |PARALLEL STEP| =   0.000131
 
 HYPERSPHERE RADIUS: 0.0999998007


 COORDINATES OF OPTIMIZATION STEP 11 IN ANGSTROM

  NO.  ATOM        X              Y              Z        Z-ATOM   MASS   TYPE

    1  C         0.255308       0.162115       0.220210       6    12.011  QM
    2  C        -0.356714      -0.264262       1.348943       6    12.011  QM
    3  O         1.529132      -0.071543      -0.219207       8    15.999  QM
    4  H        -1.400870       0.014674       1.510807       1     1.008  QM
    5  H         0.125589      -0.884177       2.109194       1     1.008  QM
    6  H        -0.270675       0.786100      -0.513139       1     1.008  QM
    7  C         2.390769      -0.892621       0.614299       6    12.011  QM
    8  C         2.895552      -0.162495       1.834343       6    12.011  QM
    9  C         4.142574       0.340175       1.926690       6    12.011  QM
   10  H         3.232438      -1.158475      -0.045930       1     1.008  QM
   11  H         1.847554      -1.818963       0.890130       1     1.008  QM
   12  H         4.477580       0.878454       2.820320       1     1.008  QM
   13  H         2.192358      -0.014003       2.664064       1     1.008  QM
   14  H         4.866525       0.227928       1.109130       1     1.008  QM


 
 NEW SCF-ENERGY CALCULATED IN 21 CYCLES
 

 TOTAL ENERGY    =       -270.171608321
 
 *** ENTERING OPTIMIZATION CYCLE: 12 ***
 

 COSANG =        -0.335407528
 
 RMSQ FORCE :   0.0000975  MAXIMUM :   0.0000100  CONVERGED : NO
 MAX FORCE  :   0.0003408  MAXIMUM :   0.0000150  CONVERGED : NO
 RMSQ DR    :   0.0008536  MAXIMUM :   0.0000400  CONVERGED : NO
 MAX DR     :   0.0029142  MAXIMUM :   0.0000600  CONVERGED : NO
 
 LAMBDA ITERATION CONVERGED IN 5 CYCLES

  |TANGENTIAL STEP| =   0.004096  |PARALLEL STEP| =   0.000084
 
 HYPERSPHERE RADIUS: 0.0999998007


 COORDINATES OF OPTIMIZATION STEP 12 IN ANGSTROM

  NO.  ATOM        X              Y              Z        Z-ATOM   MASS   TYPE

    1  C         0.255419       0.161954       0.220263       6    12.011  QM
    2  C        -0.356618      -0.264189       1.348858       6    12.011  QM
    3  O         1.529125      -0.071552      -0.219053       8    15.999  QM
    4  H        -1.400986       0.014574       1.510568       1     1.008  QM
    5  H         0.125547      -0.884345       2.109475       1     1.008  QM
    6  H        -0.270567       0.786471      -0.513357       1     1.008  QM
    7  C         2.390668      -0.892518       0.614301       6    12.011  QM
    8  C         2.895590      -0.162411       1.834180       6    12.011  QM
    9  C         4.142314       0.340162       1.926649       6    12.011  QM
   10  H         3.232168      -1.158388      -0.045771       1     1.008  QM
   11  H         1.847846      -1.818842       0.890198       1     1.008  QM
   12  H         4.477825       0.877993       2.820520       1     1.008  QM
   13  H         2.193124      -0.014374       2.663984       1     1.008  QM
   14  H         4.867017       0.227568       1.109284       1     1.008  QM


 
 NEW SCF-ENERGY CALCULATED IN 17 CYCLES
 

 TOTAL ENERGY    =       -270.171608891
 
 *** ENTERING OPTIMIZATION CYCLE: 13 ***
 

 COSANG =         0.050785581
 
 RMSQ FORCE :   0.0000599  MAXIMUM :   0.0000100  CONVERGED : NO
 MAX FORCE  :   0.0001533  MAXIMUM :   0.0000150  CONVERGED : NO
 RMSQ DR    :   0.0006828  MAXIMUM :   0.0000400  CONVERGED : NO
 MAX DR     :   0.0021094  MAXIMUM :   0.0000600  CONVERGED : NO
 
 LAMBDA ITERATION CONVERGED IN 5 CYCLES

  |TANGENTIAL STEP| =   0.004096  |PARALLEL STEP| =   0.000084
 
 HYPERSPHERE RADIUS: 0.0999998007


 COORDINATES OF OPTIMIZATION STEP 13 IN ANGSTROM

  NO.  ATOM        X              Y              Z        Z-ATOM   MASS   TYPE

    1  C         0.255368       0.162017       0.220326       6    12.011  QM
    2  C        -0.356615      -0.264178       1.348716       6    12.011  QM
    3  O         1.529018      -0.071551      -0.219149       8    15.999  QM
    4  H        -1.400985       0.014661       1.510997       1     1.008  QM
    5  H         0.125623      -0.884383       2.109476       1     1.008  QM
    6  H        -0.270532       0.786064      -0.513104       1     1.008  QM
    7  C         2.390668      -0.892487       0.614354       6    12.011  QM
    8  C         2.895654      -0.162523       1.834246       6    12.011  QM
    9  C         4.142272       0.340077       1.926644       6    12.011  QM
   10  H         3.232913      -1.158760      -0.046103       1     1.008  QM
   11  H         1.847958      -1.818915       0.890313       1     1.008  QM
   12  H         4.478503       0.878980       2.821013       1     1.008  QM
   13  H         2.193049      -0.013964       2.664120       1     1.008  QM
   14  H         4.867460       0.228049       1.109328       1     1.008  QM


 
 NEW SCF-ENERGY CALCULATED IN 20 CYCLES
 

 TOTAL ENERGY    =       -270.171608165
 
 *** ENTERING OPTIMIZATION CYCLE: 14 ***
 

 COSANG =        -0.802234367
 
 RMSQ FORCE :   0.0001299  MAXIMUM :   0.0000100  CONVERGED : NO
 MAX FORCE  :   0.0004276  MAXIMUM :   0.0000150  CONVERGED : NO
 RMSQ DR    :   0.0006828  MAXIMUM :   0.0000400  CONVERGED : NO
 MAX DR     :   0.0015952  MAXIMUM :   0.0000600  CONVERGED : NO
 
 LAMBDA ITERATION CONVERGED IN 8 CYCLES

  |TANGENTIAL STEP| =   0.003277  |PARALLEL STEP| =   0.000054
 
 HYPERSPHERE RADIUS: 0.0999998007


 COORDINATES OF OPTIMIZATION STEP 14 IN ANGSTROM

  NO.  ATOM        X              Y              Z        Z-ATOM   MASS   TYPE

    1  C         0.255475       0.161933       0.220331       6    12.011  QM
    2  C        -0.356561      -0.264157       1.348825       6    12.011  QM
    3  O         1.529147      -0.071520      -0.218992       8    15.999  QM
    4  H        -1.400989       0.014522       1.510576       1     1.008  QM
    5  H         0.125505      -0.884356       2.109520       1     1.008  QM
    6  H        -0.270389       0.786082      -0.513098       1     1.008  QM
    7  C         2.390623      -0.892511       0.614288       6    12.011  QM
    8  C         2.895525      -0.162429       1.834074       6    12.011  QM
    9  C         4.142216       0.340103       1.926600       6    12.011  QM
   10  H         3.232651      -1.158677      -0.046104       1     1.008  QM
   11  H         1.847828      -1.818894       0.890340       1     1.008  QM
   12  H         4.478064       0.878343       2.820965       1     1.008  QM
   13  H         2.192833      -0.013986       2.663932       1     1.008  QM
   14  H         4.867267       0.227818       1.109402       1     1.008  QM


 
 NEW SCF-ENERGY CALCULATED IN 22 CYCLES
 

 TOTAL ENERGY    =       -270.171608838
 
 *** ENTERING OPTIMIZATION CYCLE: 15 ***
 

 COSANG =         0.977829162
 
 RMSQ FORCE :   0.0000678  MAXIMUM :   0.0000100  CONVERGED : NO
 MAX FORCE  :   0.0002026  MAXIMUM :   0.0000150  CONVERGED : NO
 RMSQ DR    :   0.0005462  MAXIMUM :   0.0000400  CONVERGED : NO
 MAX DR     :   0.0016924  MAXIMUM :   0.0000600  CONVERGED : NO
 
 LAMBDA ITERATION CONVERGED IN 7 CYCLES

  |TANGENTIAL STEP| =   0.006554  |PARALLEL STEP| =   0.000215
 
 HYPERSPHERE RADIUS: 0.0999998007


 COORDINATES OF OPTIMIZATION STEP 15 IN ANGSTROM

  NO.  ATOM        X              Y              Z        Z-ATOM   MASS   TYPE

    1  C         0.255261       0.162103       0.220209       6    12.011  QM
    2  C        -0.356698      -0.264240       1.348732       6    12.011  QM
    3  O         1.528885      -0.071646      -0.219301       8    15.999  QM
    4  H        -1.400844       0.014855       1.511181       1     1.008  QM
    5  H         0.125700      -0.884316       2.109237       1     1.008  QM
    6  H        -0.270815       0.786581      -0.513422       1     1.008  QM
    7  C         2.390758      -0.892458       0.614381       6    12.011  QM
    8  C         2.895798      -0.162559       1.834432       6    12.011  QM
    9  C         4.142482       0.340171       1.926771       6    12.011  QM
   10  H         3.232208      -1.158287      -0.045565       1     1.008  QM
   11  H         1.848034      -1.818876       0.890190       1     1.008  QM
   12  H         4.478114       0.878598       2.820222       1     1.008  QM
   13  H         2.193516      -0.014484       2.664372       1     1.008  QM
   14  H         4.867154       0.227836       1.109368       1     1.008  QM


 
 NEW SCF-ENERGY CALCULATED IN 15 CYCLES
 

 TOTAL ENERGY    =       -270.171608592
 
 *** ENTERING OPTIMIZATION CYCLE: 16 ***
 

 COSANG =        -0.881873606
 
 RMSQ FORCE :   0.0000725  MAXIMUM :   0.0000100  CONVERGED : NO
 MAX FORCE  :   0.0002001  MAXIMUM :   0.0000150  CONVERGED : NO
 RMSQ DR    :   0.0010929  MAXIMUM :   0.0000400  CONVERGED : NO
 MAX DR     :   0.0032374  MAXIMUM :   0.0000600  CONVERGED : NO
 
 LAMBDA ITERATION CONVERGED IN 9 CYCLES

  |TANGENTIAL STEP| =   0.005243  |PARALLEL STEP| =   0.000138
 
 HYPERSPHERE RADIUS: 0.0999998007


 COORDINATES OF OPTIMIZATION STEP 16 IN ANGSTROM

  NO.  ATOM        X              Y              Z        Z-ATOM   MASS   TYPE

    1  C         0.255460       0.161980       0.220297       6    12.011  QM
    2  C        -0.356554      -0.264216       1.348856       6    12.011  QM
    3  O         1.529119      -0.071517      -0.219074       8    15.999  QM
    4  H        -1.400858       0.014587       1.510728       1     1.008  QM
    5  H         0.125606      -0.884304       2.109458       1     1.008  QM
    6  H        -0.270572       0.786331      -0.513270       1     1.008  QM
    7  C         2.390673      -0.892541       0.614301       6    12.011  QM
    8  C         2.895532      -0.162428       1.834158       6    12.011  QM
    9  C         4.142259       0.340129       1.926643       6    12.011  QM
   10  H         3.232261      -1.158512      -0.045729       1     1.008  QM
   11  H         1.847810      -1.818885       0.890237       1     1.008  QM
   12  H         4.477780       0.878331       2.820365       1     1.008  QM
   13  H         2.192998      -0.014099       2.663969       1     1.008  QM
   14  H         4.867079       0.227514       1.109450       1     1.008  QM


 
 NEW SCF-ENERGY CALCULATED IN 9 CYCLES
 

 TOTAL ENERGY    =       -270.171608980
 
 *** ENTERING OPTIMIZATION CYCLE: 17 ***
 

 COSANG =         0.963390903
 
 RMSQ FORCE :   0.0000421  MAXIMUM :   0.0000100  CONVERGED : NO
 MAX FORCE  :   0.0001090  MAXIMUM :   0.0000150  CONVERGED : NO
 RMSQ DR    :   0.0008741  MAXIMUM :   0.0000400  CONVERGED : NO
 MAX DR     :   0.0025764  MAXIMUM :   0.0000600  CONVERGED : NO
 
 LAMBDA ITERATION CONVERGED IN 9 CYCLES

  |TANGENTIAL STEP| =   0.010486  |PARALLEL STEP| =   0.000551
 
 HYPERSPHERE RADIUS: 0.0999998007


 COORDINATES OF OPTIMIZATION STEP 17 IN ANGSTROM

  NO.  ATOM        X              Y              Z        Z-ATOM   MASS   TYPE

    1  C         0.255047       0.161724       0.220105       6    12.011  QM
    2  C        -0.357105      -0.263846       1.348750       6    12.011  QM
    3  O         1.528834      -0.071713      -0.219028       8    15.999  QM
    4  H        -1.401581       0.014832       1.510233       1     1.008  QM
    5  H         0.125058      -0.883541       2.109763       1     1.008  QM
    6  H        -0.270787       0.785579      -0.513707       1     1.008  QM
    7  C         2.390874      -0.892270       0.614193       6    12.011  QM
    8  C         2.896096      -0.162662       1.834214       6    12.011  QM
    9  C         4.142721       0.340208       1.926909       6    12.011  QM
   10  H         3.232676      -1.157932      -0.046503       1     1.008  QM
   11  H         1.848509      -1.818886       0.890176       1     1.008  QM
   12  H         4.478425       0.877566       2.821678       1     1.008  QM
   13  H         2.193620      -0.015134       2.664392       1     1.008  QM
   14  H         4.867568       0.228861       1.109434       1     1.008  QM


 
 NEW SCF-ENERGY CALCULATED IN 23 CYCLES
 

 TOTAL ENERGY    =       -270.171608531
 
 *** LAST STEP WAS REJECTED ***
 
 LAMBDA ITERATION CONVERGED IN 8 CYCLES

  |TANGENTIAL STEP| =   0.005243  |PARALLEL STEP| =   0.000138
 
 HYPERSPHERE RADIUS: 0.0999998007


 COORDINATES OF OPTIMIZATION STEP 17 IN ANGSTROM

  NO.  ATOM        X              Y              Z        Z-ATOM   MASS   TYPE

    1  C         0.255266       0.161919       0.220221       6    12.011  QM
    2  C        -0.356809      -0.264066       1.348759       6    12.011  QM
    3  O         1.528960      -0.071670      -0.219052       8    15.999  QM
    4  H        -1.401199       0.014721       1.510529       1     1.008  QM
    5  H         0.125337      -0.884175       2.109430       1     1.008  QM
    6  H        -0.270546       0.786133      -0.513317       1     1.008  QM
    7  C         2.390718      -0.892394       0.614276       6    12.011  QM
    8  C         2.895821      -0.162529       1.834179       6    12.011  QM
    9  C         4.142501       0.340181       1.926761       6    12.011  QM
   10  H         3.232543      -1.158314      -0.046205       1     1.008  QM
   11  H         1.848121      -1.818872       0.890302       1     1.008  QM
   12  H         4.478202       0.877948       2.821213       1     1.008  QM
   13  H         2.193266      -0.014557       2.664191       1     1.008  QM
   14  H         4.867384       0.228301       1.109420       1     1.008  QM


 
 NEW SCF-ENERGY CALCULATED IN 11 CYCLES
 

 TOTAL ENERGY    =       -270.171608907
 
 *** ENTERING OPTIMIZATION CYCLE: 18 ***
 

 COSANG =        -0.952384321
 
 RMSQ FORCE :   0.0000358  MAXIMUM :   0.0000100  CONVERGED : NO
 MAX FORCE  :   0.0001082  MAXIMUM :   0.0000150  CONVERGED : NO
 RMSQ DR    :   0.0008741  MAXIMUM :   0.0000400  CONVERGED : NO
 MAX DR     :   0.0020598  MAXIMUM :   0.0000600  CONVERGED : NO
 
 LAMBDA ITERATION CONVERGED IN 5 CYCLES

  |TANGENTIAL STEP| =   0.004194  |PARALLEL STEP| =   0.000088
 
 HYPERSPHERE RADIUS: 0.0999998007


 COORDINATES OF OPTIMIZATION STEP 18 IN ANGSTROM

  NO.  ATOM        X              Y              Z        Z-ATOM   MASS   TYPE

    1  C         0.255282       0.162003       0.220190       6    12.011  QM
    2  C        -0.356789      -0.264175       1.348951       6    12.011  QM
    3  O         1.529107      -0.071578      -0.219153       8    15.999  QM
    4  H        -1.401047       0.014622       1.510524       1     1.008  QM
    5  H         0.125425      -0.884156       2.109333       1     1.008  QM
    6  H        -0.270720       0.786288      -0.513377       1     1.008  QM
    7  C         2.390760      -0.892585       0.614246       6    12.011  QM
    8  C         2.895680      -0.162463       1.834269       6    12.011  QM
    9  C         4.142586       0.340230       1.926770       6    12.011  QM
   10  H         3.232094      -1.158303      -0.045896       1     1.008  QM
   11  H         1.847697      -1.818909       0.890134       1     1.008  QM
   12  H         4.477542       0.877904       2.820434       1     1.008  QM
   13  H         2.192812      -0.014410       2.664014       1     1.008  QM
   14  H         4.866699       0.227870       1.109250       1     1.008  QM


 
 NEW SCF-ENERGY CALCULATED IN 16 CYCLES
 

 TOTAL ENERGY    =       -270.171608295
 
 *** ENTERING OPTIMIZATION CYCLE: 19 ***
 

 COSANG =        -0.889050497
 
 RMSQ FORCE :   0.0001100  MAXIMUM :   0.0000100  CONVERGED : NO
 MAX FORCE  :   0.0003467  MAXIMUM :   0.0000150  CONVERGED : NO
 RMSQ DR    :   0.0006992  MAXIMUM :   0.0000400  CONVERGED : NO
 MAX DR     :   0.0020707  MAXIMUM :   0.0000600  CONVERGED : NO
 
 LAMBDA ITERATION CONVERGED IN 7 CYCLES

  |TANGENTIAL STEP| =   0.003355  |PARALLEL STEP| =   0.000056
 
 HYPERSPHERE RADIUS: 0.0999998007


 COORDINATES OF OPTIMIZATION STEP 19 IN ANGSTROM

  NO.  ATOM        X              Y              Z        Z-ATOM   MASS   TYPE

    1  C         0.255435       0.161939       0.220259       6    12.011  QM
    2  C        -0.356642      -0.264171       1.348846       6    12.011  QM
    3  O         1.529097      -0.071554      -0.219000       8    15.999  QM
    4  H        -1.400936       0.014598       1.510512       1     1.008  QM
    5  H         0.125455      -0.884177       2.109449       1     1.008  QM
    6  H        -0.270535       0.786233      -0.513360       1     1.008  QM
    7  C         2.390700      -0.892490       0.614279       6    12.011  QM
    8  C         2.895584      -0.162431       1.834128       6    12.011  QM
    9  C         4.142336       0.340148       1.926653       6    12.011  QM
   10  H         3.232194      -1.158309      -0.045785       1     1.008  QM
   11  H         1.847899      -1.818909       0.890311       1     1.008  QM
   12  H         4.477741       0.877876       2.820435       1     1.008  QM
   13  H         2.193106      -0.014335       2.664088       1     1.008  QM
   14  H         4.867014       0.227731       1.109449       1     1.008  QM


 
 NEW SCF-ENERGY CALCULATED IN 21 CYCLES
 

 TOTAL ENERGY    =       -270.171608822
 
 *** ENTERING OPTIMIZATION CYCLE: 20 ***
 

 COSANG =         0.949170171
 
 RMSQ FORCE :   0.0000681  MAXIMUM :   0.0000100  CONVERGED : NO
 MAX FORCE  :   0.0002293  MAXIMUM :   0.0000150  CONVERGED : NO
 RMSQ DR    :   0.0005593  MAXIMUM :   0.0000400  CONVERGED : NO
 MAX DR     :   0.0017282  MAXIMUM :   0.0000600  CONVERGED : NO
 
 LAMBDA ITERATION CONVERGED IN 5 CYCLES

  |TANGENTIAL STEP| =   0.006711  |PARALLEL STEP| =   0.000225
 
 HYPERSPHERE RADIUS: 0.0999998007


 COORDINATES OF OPTIMIZATION STEP 20 IN ANGSTROM

  NO.  ATOM        X              Y              Z        Z-ATOM   MASS   TYPE

    1  C         0.255183       0.162077       0.220243       6    12.011  QM
    2  C        -0.356727      -0.264169       1.348865       6    12.011  QM
    3  O         1.529103      -0.071573      -0.219325       8    15.999  QM
    4  H        -1.401272       0.014545       1.510902       1     1.008  QM
    5  H         0.125672      -0.884556       2.109363       1     1.008  QM
    6  H        -0.270634       0.786150      -0.512928       1     1.008  QM
    7  C         2.390612      -0.892606       0.614344       6    12.011  QM
    8  C         2.895755      -0.162548       1.834397       6    12.011  QM
    9  C         4.142530       0.340190       1.926740       6    12.011  QM
   10  H         3.233078      -1.159034      -0.046568       1     1.008  QM
   11  H         1.847553      -1.818810       0.890016       1     1.008  QM
   12  H         4.478476       0.879146       2.821664       1     1.008  QM
   13  H         2.192528      -0.014016       2.663910       1     1.008  QM
   14  H         4.867168       0.228187       1.108849       1     1.008  QM


 
 NEW SCF-ENERGY CALCULATED IN 25 CYCLES
 

 TOTAL ENERGY    =       -270.171606893
 
 *** ENTERING OPTIMIZATION CYCLE: 21 ***
 

 COSANG =        -0.981636388
 
 RMSQ FORCE :   0.0002013  MAXIMUM :   0.0000100  CONVERGED : NO
 MAX FORCE  :   0.0006890  MAXIMUM :   0.0000150  CONVERGED : NO
 RMSQ DR    :   0.0011191  MAXIMUM :   0.0000400  CONVERGED : NO
 MAX DR     :   0.0028812  MAXIMUM :   0.0000600  CONVERGED : NO
 
 LAMBDA ITERATION CONVERGED IN 9 CYCLES

  |TANGENTIAL STEP| =   0.005369  |PARALLEL STEP| =   0.000144
 
 HYPERSPHERE RADIUS: 0.0999998007


 COORDINATES OF OPTIMIZATION STEP 21 IN ANGSTROM

  NO.  ATOM        X              Y              Z        Z-ATOM   MASS   TYPE

    1  C         0.255424       0.161947       0.220288       6    12.011  QM
    2  C        -0.356532      -0.264174       1.348883       6    12.011  QM
    3  O         1.529186      -0.071504      -0.219057       8    15.999  QM
    4  H        -1.401022       0.014493       1.510678       1     1.008  QM
    5  H         0.125708      -0.884277       2.109581       1     1.008  QM
    6  H        -0.270488       0.786005      -0.513112       1     1.008  QM
    7  C         2.390633      -0.892516       0.614312       6    12.011  QM
    8  C         2.895468      -0.162414       1.834176       6    12.011  QM
    9  C         4.142241       0.340066       1.926580       6    12.011  QM
   10  H         3.232852      -1.158638      -0.046183       1     1.008  QM
   11  H         1.847798      -1.818877       0.890095       1     1.008  QM
   12  H         4.478118       0.878551       2.821091       1     1.008  QM
   13  H         2.192626      -0.013954       2.663895       1     1.008  QM
   14  H         4.867066       0.227639       1.109094       1     1.008  QM


 
 NEW SCF-ENERGY CALCULATED IN 21 CYCLES
 

 TOTAL ENERGY    =       -270.171608549
 
 *** ENTERING OPTIMIZATION CYCLE: 22 ***
 

 COSANG =         0.995318493
 
 RMSQ FORCE :   0.0001056  MAXIMUM :   0.0000100  CONVERGED : NO
 MAX FORCE  :   0.0003683  MAXIMUM :   0.0000150  CONVERGED : NO
 RMSQ DR    :   0.0008951  MAXIMUM :   0.0000400  CONVERGED : NO
 MAX DR     :   0.0024808  MAXIMUM :   0.0000600  CONVERGED : NO
 
 LAMBDA ITERATION CONVERGED IN 7 CYCLES

  |TANGENTIAL STEP| =   0.010737  |PARALLEL STEP| =   0.000578
 
 HYPERSPHERE RADIUS: 0.0999998007


 COORDINATES OF OPTIMIZATION STEP 22 IN ANGSTROM

  NO.  ATOM        X              Y              Z        Z-ATOM   MASS   TYPE

    1  C         0.255135       0.162204       0.220253       6    12.011  QM
    2  C        -0.356948      -0.264180       1.348728       6    12.011  QM
    3  O         1.528825      -0.071796      -0.219411       8    15.999  QM
    4  H        -1.401093       0.014911       1.510878       1     1.008  QM
    5  H         0.125141      -0.884993       2.108736       1     1.008  QM
    6  H        -0.270624       0.787086      -0.513031       1     1.008  QM
    7  C         2.390640      -0.892602       0.614297       6    12.011  QM
    8  C         2.896173      -0.162659       1.834343       6    12.011  QM
    9  C         4.142786       0.340470       1.927014       6    12.011  QM
   10  H         3.231843      -1.158821      -0.046009       1     1.008  QM
   11  H         1.847601      -1.818804       0.890604       1     1.008  QM
   12  H         4.477943       0.878244       2.820827       1     1.008  QM
   13  H         2.193490      -0.014663       2.664260       1     1.008  QM
   14  H         4.867495       0.228743       1.109770       1     1.008  QM


 
 NEW SCF-ENERGY CALCULATED IN 23 CYCLES
 

 TOTAL ENERGY    =       -270.171608245
 
 *** ENTERING OPTIMIZATION CYCLE: 23 ***
 

 COSANG =        -0.924626180
 
 RMSQ FORCE :   0.0000738  MAXIMUM :   0.0000100  CONVERGED : NO
 MAX FORCE  :   0.0002632  MAXIMUM :   0.0000150  CONVERGED : NO
 RMSQ DR    :   0.0017922  MAXIMUM :   0.0000400  CONVERGED : NO
 MAX DR     :   0.0044772  MAXIMUM :   0.0000600  CONVERGED : NO
 
 LAMBDA ITERATION CONVERGED IN 6 CYCLES

  |TANGENTIAL STEP| =   0.008590  |PARALLEL STEP| =   0.000370
 
 HYPERSPHERE RADIUS: 0.0999998007


 COORDINATES OF OPTIMIZATION STEP 23 IN ANGSTROM

  NO.  ATOM        X              Y              Z        Z-ATOM   MASS   TYPE

    1  C         0.255432       0.161969       0.220280       6    12.011  QM
    2  C        -0.356638      -0.264172       1.348791       6    12.011  QM
    3  O         1.529057      -0.071591      -0.219011       8    15.999  QM
    4  H        -1.400962       0.014636       1.510576       1     1.008  QM
    5  H         0.125438      -0.884342       2.109381       1     1.008  QM
    6  H        -0.270456       0.786332      -0.513235       1     1.008  QM
    7  C         2.390661      -0.892474       0.614303       6    12.011  QM
    8  C         2.895632      -0.162450       1.834118       6    12.011  QM
    9  C         4.142325       0.340160       1.926657       6    12.011  QM
   10  H         3.232328      -1.158440      -0.045904       1     1.008  QM
   11  H         1.847928      -1.818885       0.890372       1     1.008  QM
   12  H         4.477913       0.878038       2.820706       1     1.008  QM
   13  H         2.193181      -0.014324       2.664102       1     1.008  QM
   14  H         4.867217       0.227843       1.109478       1     1.008  QM


 
 NEW SCF-ENERGY CALCULATED IN 22 CYCLES
 

 TOTAL ENERGY    =       -270.171609028
 
 *** ENTERING OPTIMIZATION CYCLE: 24 ***
 

 COSANG =         0.839628957
 
 RMSQ FORCE :   0.0000160  MAXIMUM :   0.0000100  CONVERGED : NO
 MAX FORCE  :   0.0000494  MAXIMUM :   0.0000150  CONVERGED : NO
 RMSQ DR    :   0.0014330  MAXIMUM :   0.0000400  CONVERGED : NO
 MAX DR     :   0.0036126  MAXIMUM :   0.0000600  CONVERGED : NO
 
 LAMBDA ITERATION CONVERGED IN 13 CYCLES

  |TANGENTIAL STEP| =   0.017180  |PARALLEL STEP| =   0.001487
 
 HYPERSPHERE RADIUS: 0.0999998007
 
 *** SCFTOL TIGHTEN TO 0.250E-09 ***


 COORDINATES OF OPTIMIZATION STEP 24 IN ANGSTROM

  NO.  ATOM        X              Y              Z        Z-ATOM   MASS   TYPE

    1  C         0.255990       0.162531       0.220712       6    12.011  QM
    2  C        -0.355539      -0.264547       1.349173       6    12.011  QM
    3  O         1.529187      -0.071901      -0.219566       8    15.999  QM
    4  H        -1.399454       0.014987       1.512252       1     1.008  QM
    5  H         0.126558      -0.886306       2.108445       1     1.008  QM
    6  H        -0.269818       0.788124      -0.511737       1     1.008  QM
    7  C         2.390389      -0.892696       0.614184       6    12.011  QM
    8  C         2.894733      -0.161939       1.833877       6    12.011  QM
    9  C         4.141655       0.340047       1.926768       6    12.011  QM
   10  H         3.232375      -1.159070      -0.045525       1     1.008  QM
   11  H         1.847466      -1.818971       0.890349       1     1.008  QM
   12  H         4.476948       0.878790       2.820472       1     1.008  QM
   13  H         2.191593      -0.012664       2.663144       1     1.008  QM
   14  H         4.867053       0.226557       1.110149       1     1.008  QM


 
 NEW SCF-ENERGY CALCULATED IN 11 CYCLES
 

 TOTAL ENERGY    =       -270.171608027
 
 *** LAST STEP WAS REJECTED ***
 
 LAMBDA ITERATION CONVERGED IN 12 CYCLES

  |TANGENTIAL STEP| =   0.008590  |PARALLEL STEP| =   0.000370
 
 HYPERSPHERE RADIUS: 0.0999998007


 COORDINATES OF OPTIMIZATION STEP 24 IN ANGSTROM

  NO.  ATOM        X              Y              Z        Z-ATOM   MASS   TYPE

    1  C         0.255692       0.162247       0.220475       6    12.011  QM
    2  C        -0.356087      -0.264393       1.348970       6    12.011  QM
    3  O         1.529155      -0.071692      -0.219293       8    15.999  QM
    4  H        -1.400243       0.014699       1.511402       1     1.008  QM
    5  H         0.126059      -0.885315       2.108918       1     1.008  QM
    6  H        -0.270181       0.787157      -0.512502       1     1.008  QM
    7  C         2.390492      -0.892594       0.614286       6    12.011  QM
    8  C         2.895179      -0.162195       1.834050       6    12.011  QM
    9  C         4.142010       0.340084       1.926671       6    12.011  QM
   10  H         3.232371      -1.158847      -0.045695       1     1.008  QM
   11  H         1.847571      -1.818885       0.890358       1     1.008  QM
   12  H         4.477542       0.878526       2.820540       1     1.008  QM
   13  H         2.192332      -0.013396       2.663638       1     1.008  QM
   14  H         4.867070       0.227132       1.109684       1     1.008  QM


 
 NEW SCF-ENERGY CALCULATED IN 13 CYCLES
 

 TOTAL ENERGY    =       -270.171608850
 
 *** LAST STEP WAS REJECTED ***
 
 LAMBDA ITERATION CONVERGED IN 12 CYCLES

  |TANGENTIAL STEP| =   0.004295  |PARALLEL STEP| =   0.000092
 
 HYPERSPHERE RADIUS: 0.0999998007


 COORDINATES OF OPTIMIZATION STEP 24 IN ANGSTROM

  NO.  ATOM        X              Y              Z        Z-ATOM   MASS   TYPE

    1  C         0.255537       0.162094       0.220357       6    12.011  QM
    2  C        -0.356358      -0.264287       1.348888       6    12.011  QM
    3  O         1.529126      -0.071606      -0.219172       8    15.999  QM
    4  H        -1.400632       0.014597       1.510996       1     1.008  QM
    5  H         0.125811      -0.884778       2.109185       1     1.008  QM
    6  H        -0.270374       0.786648      -0.512892       1     1.008  QM
    7  C         2.390562      -0.892536       0.614313       6    12.011  QM
    8  C         2.895405      -0.162334       1.834129       6    12.011  QM
    9  C         4.142183       0.340109       1.926649       6    12.011  QM
   10  H         3.232393      -1.158695      -0.045813       1     1.008  QM
   11  H         1.847674      -1.818857       0.890331       1     1.008  QM
   12  H         4.477814       0.878366       2.820634       1     1.008  QM
   13  H         2.192700      -0.013819       2.663884       1     1.008  QM
   14  H         4.867090       0.227476       1.109480       1     1.008  QM


 
 NEW SCF-ENERGY CALCULATED IN 20 CYCLES
 

 TOTAL ENERGY    =       -270.171609034
 
 *** LAST STEP WAS REJECTED ***
 
 LAMBDA ITERATION CONVERGED IN 10 CYCLES

  |TANGENTIAL STEP| =   0.002147  |PARALLEL STEP| =   0.000023
 
 HYPERSPHERE RADIUS: 0.0999998007


 COORDINATES OF OPTIMIZATION STEP 24 IN ANGSTROM

  NO.  ATOM        X              Y              Z        Z-ATOM   MASS   TYPE

    1  C         0.255455       0.162019       0.220301       6    12.011  QM
    2  C        -0.356509      -0.264225       1.348846       6    12.011  QM
    3  O         1.529105      -0.071576      -0.219111       8    15.999  QM
    4  H        -1.400839       0.014574       1.510788       1     1.008  QM
    5  H         0.125656      -0.884515       2.109316       1     1.008  QM
    6  H        -0.270462       0.786407      -0.513081       1     1.008  QM
    7  C         2.390607      -0.892508       0.614318       6    12.011  QM
    8  C         2.895531      -0.162409       1.834162       6    12.011  QM
    9  C         4.142275       0.340130       1.926648       6    12.011  QM
   10  H         3.232414      -1.158606      -0.045894       1     1.008  QM
   11  H         1.847754      -1.818853       0.890312       1     1.008  QM
   12  H         4.477940       0.878281       2.820712       1     1.008  QM
   13  H         2.192894      -0.014055       2.664004       1     1.008  QM
   14  H         4.867119       0.227682       1.109394       1     1.008  QM


 
 NEW SCF-ENERGY CALCULATED IN 10 CYCLES
 

 TOTAL ENERGY    =       -270.171609064
 
 *** ENTERING OPTIMIZATION CYCLE: 25 ***
 

 COSANG =        -0.971032813
 
 RMSQ FORCE :   0.0000122  MAXIMUM :   0.0000100  CONVERGED : NO
 MAX FORCE  :   0.0000420  MAXIMUM :   0.0000150  CONVERGED : NO
 RMSQ DR    :   0.0003579  MAXIMUM :   0.0000400  CONVERGED : NO
 MAX DR     :   0.0009578  MAXIMUM :   0.0000600  CONVERGED : NO
 
 LAMBDA ITERATION CONVERGED IN 7 CYCLES

  |TANGENTIAL STEP| =   0.004295  |PARALLEL STEP| =   0.000092
 
 HYPERSPHERE RADIUS: 0.0999998007


 COORDINATES OF OPTIMIZATION STEP 25 IN ANGSTROM

  NO.  ATOM        X              Y              Z        Z-ATOM   MASS   TYPE

    1  C         0.255292       0.161925       0.220185       6    12.011  QM
    2  C        -0.356730      -0.264159       1.348998       6    12.011  QM
    3  O         1.529171      -0.071470      -0.219163       8    15.999  QM
    4  H        -1.401066       0.014492       1.510463       1     1.008  QM
    5  H         0.125507      -0.883991       2.109526       1     1.008  QM
    6  H        -0.270815       0.786030      -0.513444       1     1.008  QM
    7  C         2.390750      -0.892604       0.614253       6    12.011  QM
    8  C         2.895621      -0.162474       1.834295       6    12.011  QM
    9  C         4.142517       0.340192       1.926727       6    12.011  QM
   10  H         3.232166      -1.158383      -0.045867       1     1.008  QM
   11  H         1.847601      -1.818886       0.890047       1     1.008  QM
   12  H         4.477619       0.878066       2.820334       1     1.008  QM
   13  H         2.192677      -0.014262       2.663966       1     1.008  QM
   14  H         4.866635       0.227681       1.109183       1     1.008  QM


 
 NEW SCF-ENERGY CALCULATED IN 17 CYCLES
 

 TOTAL ENERGY    =       -270.171608457
 
 *** ENTERING OPTIMIZATION CYCLE: 26 ***
 

 COSANG =        -0.830236079
 
 RMSQ FORCE :   0.0000954  MAXIMUM :   0.0000100  CONVERGED : NO
 MAX FORCE  :   0.0002981  MAXIMUM :   0.0000150  CONVERGED : NO
 RMSQ DR    :   0.0007160  MAXIMUM :   0.0000400  CONVERGED : NO
 MAX DR     :   0.0018783  MAXIMUM :   0.0000600  CONVERGED : NO
 
 LAMBDA ITERATION CONVERGED IN 8 CYCLES

  |TANGENTIAL STEP| =   0.003436  |PARALLEL STEP| =   0.000059
 
 HYPERSPHERE RADIUS: 0.0999998007


 COORDINATES OF OPTIMIZATION STEP 26 IN ANGSTROM

  NO.  ATOM        X              Y              Z        Z-ATOM   MASS   TYPE

    1  C         0.255443       0.161887       0.220277       6    12.011  QM
    2  C        -0.356645      -0.264144       1.348873       6    12.011  QM
    3  O         1.529136      -0.071517      -0.218975       8    15.999  QM
    4  H        -1.400991       0.014594       1.510371       1     1.008  QM
    5  H         0.125393      -0.884109       2.109549       1     1.008  QM
    6  H        -0.270531       0.786128      -0.513368       1     1.008  QM
    7  C         2.390717      -0.892498       0.614265       6    12.011  QM
    8  C         2.895557      -0.162432       1.834106       6    12.011  QM
    9  C         4.142304       0.340139       1.926633       6    12.011  QM
   10  H         3.232247      -1.158284      -0.045830       1     1.008  QM
   11  H         1.847929      -1.818929       0.890249       1     1.008  QM
   12  H         4.477750       0.877856       2.820426       1     1.008  QM
   13  H         2.192976      -0.014266       2.664002       1     1.008  QM
   14  H         4.866997       0.227653       1.109450       1     1.008  QM


 
 NEW SCF-ENERGY CALCULATED IN 17 CYCLES
 

 TOTAL ENERGY    =       -270.171608846
 
 *** ENTERING OPTIMIZATION CYCLE: 27 ***
 

 COSANG =         0.945913587
 
 RMSQ FORCE :   0.0000637  MAXIMUM :   0.0000100  CONVERGED : NO
 MAX FORCE  :   0.0002250  MAXIMUM :   0.0000150  CONVERGED : NO
 RMSQ DR    :   0.0005727  MAXIMUM :   0.0000400  CONVERGED : NO
 MAX DR     :   0.0015769  MAXIMUM :   0.0000600  CONVERGED : NO
 
 LAMBDA ITERATION CONVERGED IN 5 CYCLES

  |TANGENTIAL STEP| =   0.006872  |PARALLEL STEP| =   0.000236
 
 HYPERSPHERE RADIUS: 0.0999998007


 COORDINATES OF OPTIMIZATION STEP 27 IN ANGSTROM

  NO.  ATOM        X              Y              Z        Z-ATOM   MASS   TYPE

    1  C         0.255241       0.162065       0.220217       6    12.011  QM
    2  C        -0.356639      -0.264184       1.348837       6    12.011  QM
    3  O         1.529058      -0.071567      -0.219318       8    15.999  QM
    4  H        -1.401152       0.014473       1.511093       1     1.008  QM
    5  H         0.125809      -0.884524       2.109412       1     1.008  QM
    6  H        -0.270648       0.786102      -0.512953       1     1.008  QM
    7  C         2.390567      -0.892546       0.614357       6    12.011  QM
    8  C         2.895723      -0.162538       1.834383       6    12.011  QM
    9  C         4.142461       0.340145       1.926728       6    12.011  QM
   10  H         3.233078      -1.159093      -0.046466       1     1.008  QM
   11  H         1.847539      -1.818733       0.890110       1     1.008  QM
   12  H         4.478532       0.879281       2.821712       1     1.008  QM
   13  H         2.192798      -0.014049       2.664053       1     1.008  QM
   14  H         4.867318       0.228085       1.108918       1     1.008  QM


 
 NEW SCF-ENERGY CALCULATED IN 17 CYCLES
 

 TOTAL ENERGY    =       -270.171606677
 
 *** ENTERING OPTIMIZATION CYCLE: 28 ***
 

 COSANG =        -0.991101366
 
 RMSQ FORCE :   0.0002175  MAXIMUM :   0.0000100  CONVERGED : NO
 MAX FORCE  :   0.0007892  MAXIMUM :   0.0000150  CONVERGED : NO
 RMSQ DR    :   0.0011460  MAXIMUM :   0.0000400  CONVERGED : NO
 MAX DR     :   0.0034262  MAXIMUM :   0.0000600  CONVERGED : NO
 
 LAMBDA ITERATION CONVERGED IN 9 CYCLES

  |TANGENTIAL STEP| =   0.005498  |PARALLEL STEP| =   0.000151
 
 HYPERSPHERE RADIUS: 0.0999998007


 COORDINATES OF OPTIMIZATION STEP 28 IN ANGSTROM

  NO.  ATOM        X              Y              Z        Z-ATOM   MASS   TYPE

    1  C         0.255451       0.161923       0.220319       6    12.011  QM
    2  C        -0.356638      -0.264142       1.348861       6    12.011  QM
    3  O         1.529198      -0.071484      -0.218983       8    15.999  QM
    4  H        -1.401131       0.014536       1.510563       1     1.008  QM
    5  H         0.125469      -0.884258       2.109674       1     1.008  QM
    6  H        -0.270443       0.785971      -0.513116       1     1.008  QM
    7  C         2.390695      -0.892545       0.614280       6    12.011  QM
    8  C         2.895493      -0.162442       1.834135       6    12.011  QM
    9  C         4.142214       0.340079       1.926555       6    12.011  QM
   10  H         3.232918      -1.158626      -0.046222       1     1.008  QM
   11  H         1.847912      -1.818937       0.890064       1     1.008  QM
   12  H         4.478104       0.878720       2.821055       1     1.008  QM
   13  H         2.192709      -0.013959       2.663857       1     1.008  QM
   14  H         4.867164       0.227594       1.109137       1     1.008  QM


 
 NEW SCF-ENERGY CALCULATED IN 17 CYCLES
 

 TOTAL ENERGY    =       -270.171608458
 
 *** ENTERING OPTIMIZATION CYCLE: 29 ***
 

 COSANG =         0.996263351
 
 RMSQ FORCE :   0.0001123  MAXIMUM :   0.0000100  CONVERGED : NO
 MAX FORCE  :   0.0004093  MAXIMUM :   0.0000150  CONVERGED : NO
 RMSQ DR    :   0.0009166  MAXIMUM :   0.0000400  CONVERGED : NO
 MAX DR     :   0.0033572  MAXIMUM :   0.0000600  CONVERGED : NO
 
 LAMBDA ITERATION CONVERGED IN 7 CYCLES

  |TANGENTIAL STEP| =   0.010995  |PARALLEL STEP| =   0.000606
 
 HYPERSPHERE RADIUS: 0.0999998007


 COORDINATES OF OPTIMIZATION STEP 29 IN ANGSTROM

  NO.  ATOM        X              Y              Z        Z-ATOM   MASS   TYPE

    1  C         0.255201       0.162286       0.220166       6    12.011  QM
    2  C        -0.356492      -0.264329       1.348762       6    12.011  QM
    3  O         1.528792      -0.071821      -0.219554       8    15.999  QM
    4  H        -1.400583       0.014706       1.511418       1     1.008  QM
    5  H         0.126006      -0.885027       2.108561       1     1.008  QM
    6  H        -0.270679       0.787162      -0.512996       1     1.008  QM
    7  C         2.390427      -0.892480       0.614418       6    12.011  QM
    8  C         2.895941      -0.162532       1.834423       6    12.011  QM
    9  C         4.142697       0.340352       1.926984       6    12.011  QM
   10  H         3.231746      -1.158899      -0.045754       1     1.008  QM
   11  H         1.847290      -1.818605       0.890723       1     1.008  QM
   12  H         4.477991       0.878029       2.820872       1     1.008  QM
   13  H         2.193428      -0.014584       2.664450       1     1.008  QM
   14  H         4.867271       0.228551       1.109624       1     1.008  QM


 
 NEW SCF-ENERGY CALCULATED IN 21 CYCLES
 

 TOTAL ENERGY    =       -270.171608372
 
 *** ENTERING OPTIMIZATION CYCLE: 30 ***
 

 COSANG =        -0.929870195
 
 RMSQ FORCE :   0.0000655  MAXIMUM :   0.0000100  CONVERGED : NO
 MAX FORCE  :   0.0002269  MAXIMUM :   0.0000150  CONVERGED : NO
 RMSQ DR    :   0.0018353  MAXIMUM :   0.0000400  CONVERGED : NO
 MAX DR     :   0.0057928  MAXIMUM :   0.0000600  CONVERGED : NO
 
 LAMBDA ITERATION CONVERGED IN 6 CYCLES

  |TANGENTIAL STEP| =   0.008796  |PARALLEL STEP| =   0.000388
 
 HYPERSPHERE RADIUS: 0.0999998007


 COORDINATES OF OPTIMIZATION STEP 30 IN ANGSTROM

  NO.  ATOM        X              Y              Z        Z-ATOM   MASS   TYPE

    1  C         0.255440       0.161957       0.220283       6    12.011  QM
    2  C        -0.356597      -0.264173       1.348814       6    12.011  QM
    3  O         1.529071      -0.071582      -0.219026       8    15.999  QM
    4  H        -1.400928       0.014611       1.510586       1     1.008  QM
    5  H         0.125500      -0.884326       2.109399       1     1.008  QM
    6  H        -0.270467       0.786306      -0.513234       1     1.008  QM
    7  C         2.390655      -0.892469       0.614301       6    12.011  QM
    8  C         2.895598      -0.162435       1.834116       6    12.011  QM
    9  C         4.142303       0.340145       1.926656       6    12.011  QM
   10  H         3.232321      -1.158421      -0.045888       1     1.008  QM
   11  H         1.847912      -1.818881       0.890358       1     1.008  QM
   12  H         4.477910       0.877988       2.820683       1     1.008  QM
   13  H         2.193099      -0.014254       2.664072       1     1.008  QM
   14  H         4.867183       0.227781       1.109487       1     1.008  QM


 
 NEW SCF-ENERGY CALCULATED IN 18 CYCLES
 

 TOTAL ENERGY    =       -270.171609034
 
 *** ENTERING OPTIMIZATION CYCLE: 31 ***
 

 COSANG =         0.870851363
 
 RMSQ FORCE :   0.0000193  MAXIMUM :   0.0000100  CONVERGED : NO
 MAX FORCE  :   0.0000679  MAXIMUM :   0.0000150  CONVERGED : NO
 RMSQ DR    :   0.0014674  MAXIMUM :   0.0000400  CONVERGED : NO
 MAX DR     :   0.0051936  MAXIMUM :   0.0000600  CONVERGED : NO
 
 LAMBDA ITERATION CONVERGED IN 11 CYCLES

  |TANGENTIAL STEP| =   0.017592  |PARALLEL STEP| =   0.001560
 
 HYPERSPHERE RADIUS: 0.0999998007


 COORDINATES OF OPTIMIZATION STEP 31 IN ANGSTROM

  NO.  ATOM        X              Y              Z        Z-ATOM   MASS   TYPE

    1  C         0.256022       0.162956       0.220753       6    12.011  QM
    2  C        -0.355834      -0.264782       1.348762       6    12.011  QM
    3  O         1.529171      -0.071982      -0.219404       8    15.999  QM
    4  H        -1.399688       0.015084       1.512185       1     1.008  QM
    5  H         0.126137      -0.887340       2.107612       1     1.008  QM
    6  H        -0.269308       0.789235      -0.511293       1     1.008  QM
    7  C         2.390191      -0.892911       0.614463       6    12.011  QM
    8  C         2.895056      -0.162134       1.834018       6    12.011  QM
    9  C         4.141794       0.340348       1.926512       6    12.011  QM
   10  H         3.232221      -1.159772      -0.045604       1     1.008  QM
   11  H         1.847060      -1.818994       0.890827       1     1.008  QM
   12  H         4.477260       0.879334       2.820553       1     1.008  QM
   13  H         2.192245      -0.013209       2.663587       1     1.008  QM
   14  H         4.867026       0.227439       1.109555       1     1.008  QM


 
 NEW SCF-ENERGY CALCULATED IN 19 CYCLES
 

 TOTAL ENERGY    =       -270.171607625
 
 *** LAST STEP WAS REJECTED ***
 
 LAMBDA ITERATION CONVERGED IN 11 CYCLES

  |TANGENTIAL STEP| =   0.008796  |PARALLEL STEP| =   0.000388
 
 HYPERSPHERE RADIUS: 0.0999998007


 COORDINATES OF OPTIMIZATION STEP 31 IN ANGSTROM

  NO.  ATOM        X              Y              Z        Z-ATOM   MASS   TYPE

    1  C         0.255681       0.162465       0.220489       6    12.011  QM
    2  C        -0.356222      -0.264495       1.348775       6    12.011  QM
    3  O         1.529088      -0.071796      -0.219269       8    15.999  QM
    4  H        -1.400328       0.014812       1.511471       1     1.008  QM
    5  H         0.125889      -0.885863       2.108473       1     1.008  QM
    6  H        -0.269938       0.787753      -0.512249       1     1.008  QM
    7  C         2.390397      -0.892661       0.614404       6    12.011  QM
    8  C         2.895367      -0.162267       1.834107       6    12.011  QM
    9  C         4.142115       0.340223       1.926618       6    12.011  QM
   10  H         3.232323      -1.159154      -0.045797       1     1.008  QM
   11  H         1.847441      -1.818881       0.890619       1     1.008  QM
   12  H         4.477726       0.878707       2.820786       1     1.008  QM
   13  H         2.192699      -0.013702       2.663867       1     1.008  QM
   14  H         4.867160       0.227648       1.109475       1     1.008  QM


 
 NEW SCF-ENERGY CALCULATED IN 9 CYCLES
 

 TOTAL ENERGY    =       -270.171608655
 
 *** LAST STEP WAS REJECTED ***
 
 LAMBDA ITERATION CONVERGED IN 10 CYCLES

  |TANGENTIAL STEP| =   0.004398  |PARALLEL STEP| =   0.000097
 
 HYPERSPHERE RADIUS: 0.0999998007


 COORDINATES OF OPTIMIZATION STEP 31 IN ANGSTROM

  NO.  ATOM        X              Y              Z        Z-ATOM   MASS   TYPE

    1  C         0.255516       0.162215       0.220358       6    12.011  QM
    2  C        -0.356420      -0.264336       1.348785       6    12.011  QM
    3  O         1.529058      -0.071694      -0.219189       8    15.999  QM
    4  H        -1.400658       0.014682       1.511091       1     1.008  QM
    5  H         0.125754      -0.885086       2.108930       1     1.008  QM
    6  H        -0.270251       0.786987      -0.512745       1     1.008  QM
    7  C         2.390506      -0.892548       0.614371       6    12.011  QM
    8  C         2.895522      -0.162360       1.834156       6    12.011  QM
    9  C         4.142258       0.340178       1.926657       6    12.011  QM
   10  H         3.232379      -1.158841      -0.045897       1     1.008  QM
   11  H         1.847634      -1.818840       0.890492       1     1.008  QM
   12  H         4.477938       0.878409       2.820882       1     1.008  QM
   13  H         2.192935      -0.014011       2.664026       1     1.008  QM
   14  H         4.867192       0.227803       1.109406       1     1.008  QM


 
 NEW SCF-ENERGY CALCULATED IN 26 CYCLES
 

 TOTAL ENERGY    =       -270.171608925
 
 *** ENTERING OPTIMIZATION CYCLE: 32 ***
 

 COSANG =        -0.968123667
 
 RMSQ FORCE :   0.0000391  MAXIMUM :   0.0000100  CONVERGED : NO
 MAX FORCE  :   0.0001366  MAXIMUM :   0.0000150  CONVERGED : NO
 RMSQ DR    :   0.0007332  MAXIMUM :   0.0000400  CONVERGED : NO
 MAX DR     :   0.0020302  MAXIMUM :   0.0000600  CONVERGED : NO
 
 LAMBDA ITERATION CONVERGED IN 6 CYCLES

  |TANGENTIAL STEP| =   0.003518  |PARALLEL STEP| =   0.000062
 
 HYPERSPHERE RADIUS: 0.0999998007


 COORDINATES OF OPTIMIZATION STEP 32 IN ANGSTROM

  NO.  ATOM        X              Y              Z        Z-ATOM   MASS   TYPE

    1  C         0.255418       0.162131       0.220286       6    12.011  QM
    2  C        -0.356577      -0.264293       1.348926       6    12.011  QM
    3  O         1.529145      -0.071593      -0.219205       8    15.999  QM
    4  H        -1.400796       0.014620       1.510803       1     1.008  QM
    5  H         0.125616      -0.884661       2.109096       1     1.008  QM
    6  H        -0.270516       0.786701      -0.513029       1     1.008  QM
    7  C         2.390640      -0.892632       0.614306       6    12.011  QM
    8  C         2.895532      -0.162394       1.834243       6    12.011  QM
    9  C         4.142420       0.340213       1.926695       6    12.011  QM
   10  H         3.232141      -1.158601      -0.045798       1     1.008  QM
   11  H         1.847530      -1.818890       0.890236       1     1.008  QM
   12  H         4.477571       0.878216       2.820377       1     1.008  QM
   13  H         2.192640      -0.014062       2.663927       1     1.008  QM
   14  H         4.866737       0.227652       1.109277       1     1.008  QM


 
 NEW SCF-ENERGY CALCULATED IN 17 CYCLES
 

 TOTAL ENERGY    =       -270.171608691
 
 *** ENTERING OPTIMIZATION CYCLE: 33 ***
 

 COSANG =        -0.886521101
 
 RMSQ FORCE :   0.0000737  MAXIMUM :   0.0000100  CONVERGED : NO
 MAX FORCE  :   0.0002324  MAXIMUM :   0.0000150  CONVERGED : NO
 RMSQ DR    :   0.0005865  MAXIMUM :   0.0000400  CONVERGED : NO
 MAX DR     :   0.0016009  MAXIMUM :   0.0000600  CONVERGED : NO
 
 LAMBDA ITERATION CONVERGED IN 6 CYCLES

  |TANGENTIAL STEP| =   0.002815  |PARALLEL STEP| =   0.000040
 
 HYPERSPHERE RADIUS: 0.0999998007


 COORDINATES OF OPTIMIZATION STEP 33 IN ANGSTROM

  NO.  ATOM        X              Y              Z        Z-ATOM   MASS   TYPE

    1  C         0.255479       0.161996       0.220317       6    12.011  QM
    2  C        -0.356570      -0.264211       1.348844       6    12.011  QM
    3  O         1.529118      -0.071573      -0.219042       8    15.999  QM
    4  H        -1.400858       0.014624       1.510614       1     1.008  QM
    5  H         0.125484      -0.884453       2.109317       1     1.008  QM
    6  H        -0.270431       0.786458      -0.513148       1     1.008  QM
    7  C         2.390660      -0.892518       0.614296       6    12.011  QM
    8  C         2.895528      -0.162413       1.834122       6    12.011  QM
    9  C         4.142279       0.340154       1.926632       6    12.011  QM
   10  H         3.232254      -1.158443      -0.045786       1     1.008  QM
   11  H         1.847843      -1.818905       0.890315       1     1.008  QM
   12  H         4.477771       0.878044       2.820436       1     1.008  QM
   13  H         2.192925      -0.014117       2.663997       1     1.008  QM
   14  H         4.867042       0.227641       1.109472       1     1.008  QM


 
 NEW SCF-ENERGY CALCULATED IN 20 CYCLES
 

 TOTAL ENERGY    =       -270.171608945
 
 *** ENTERING OPTIMIZATION CYCLE: 34 ***
 

 COSANG =         0.934116894
 
 RMSQ FORCE :   0.0000475  MAXIMUM :   0.0000100  CONVERGED : NO
 MAX FORCE  :   0.0001730  MAXIMUM :   0.0000150  CONVERGED : NO
 RMSQ DR    :   0.0004692  MAXIMUM :   0.0000400  CONVERGED : NO
 MAX DR     :   0.0013431  MAXIMUM :   0.0000600  CONVERGED : NO
 
 LAMBDA ITERATION CONVERGED IN 5 CYCLES

  |TANGENTIAL STEP| =   0.002815  |PARALLEL STEP| =   0.000040
 
 HYPERSPHERE RADIUS: 0.0999998007


 COORDINATES OF OPTIMIZATION STEP 34 IN ANGSTROM

  NO.  ATOM        X              Y              Z        Z-ATOM   MASS   TYPE

    1  C         0.255399       0.162042       0.220289       6    12.011  QM
    2  C        -0.356591      -0.264213       1.348833       6    12.011  QM
    3  O         1.529101      -0.071569      -0.219148       8    15.999  QM
    4  H        -1.401001       0.014581       1.510820       1     1.008  QM
    5  H         0.125617      -0.884574       2.109383       1     1.008  QM
    6  H        -0.270471       0.786355      -0.513020       1     1.008  QM
    7  C         2.390609      -0.892548       0.614332       6    12.011  QM
    8  C         2.895602      -0.162434       1.834211       6    12.011  QM
    9  C         4.142315       0.340138       1.926655       6    12.011  QM
   10  H         3.232681      -1.158767      -0.046131       1     1.008  QM
   11  H         1.847720      -1.818849       0.890268       1     1.008  QM
   12  H         4.478137       0.878639       2.821126       1     1.008  QM
   13  H         2.192917      -0.014098       2.663987       1     1.008  QM
   14  H         4.867202       0.227794       1.109182       1     1.008  QM


 
 NEW SCF-ENERGY CALCULATED IN 15 CYCLES
 

 TOTAL ENERGY    =       -270.171608647
 
 *** ENTERING OPTIMIZATION CYCLE: 35 ***
 

 COSANG =        -0.995264484
 
 RMSQ FORCE :   0.0000944  MAXIMUM :   0.0000100  CONVERGED : NO
 MAX FORCE  :   0.0003601  MAXIMUM :   0.0000150  CONVERGED : NO
 RMSQ DR    :   0.0004692  MAXIMUM :   0.0000400  CONVERGED : NO
 MAX DR     :   0.0014544  MAXIMUM :   0.0000600  CONVERGED : NO
 
 LAMBDA ITERATION CONVERGED IN 9 CYCLES

  |TANGENTIAL STEP| =   0.002252  |PARALLEL STEP| =   0.000025
 
 HYPERSPHERE RADIUS: 0.0999998007


 COORDINATES OF OPTIMIZATION STEP 35 IN ANGSTROM

  NO.  ATOM        X              Y              Z        Z-ATOM   MASS   TYPE

    1  C         0.255418       0.161922       0.220280       6    12.011  QM
    2  C        -0.356631      -0.264145       1.348846       6    12.011  QM
    3  O         1.529122      -0.071533      -0.219022       8    15.999  QM
    4  H        -1.401053       0.014583       1.510563       1     1.008  QM
    5  H         0.125493      -0.884245       2.109571       1     1.008  QM
    6  H        -0.270495       0.786094      -0.513219       1     1.008  QM
    7  C         2.390681      -0.892494       0.614289       6    12.011  QM
    8  C         2.895570      -0.162440       1.834142       6    12.011  QM
    9  C         4.142285       0.340107       1.926624       6    12.011  QM
   10  H         3.232621      -1.158484      -0.046068       1     1.008  QM
   11  H         1.847921      -1.818897       0.890210       1     1.008  QM
   12  H         4.478025       0.878313       2.820926       1     1.008  QM
   13  H         2.192946      -0.014172       2.663985       1     1.008  QM
   14  H         4.867173       0.227715       1.109286       1     1.008  QM


 
 NEW SCF-ENERGY CALCULATED IN 23 CYCLES
 

 TOTAL ENERGY    =       -270.171608961
 
 *** ENTERING OPTIMIZATION CYCLE: 36 ***
 

 COSANG =         0.997223502
 
 RMSQ FORCE :   0.0000481  MAXIMUM :   0.0000100  CONVERGED : NO
 MAX FORCE  :   0.0001855  MAXIMUM :   0.0000150  CONVERGED : NO
 RMSQ DR    :   0.0003753  MAXIMUM :   0.0000400  CONVERGED : NO
 MAX DR     :   0.0011810  MAXIMUM :   0.0000600  CONVERGED : NO
 
 LAMBDA ITERATION CONVERGED IN 7 CYCLES

  |TANGENTIAL STEP| =   0.004504  |PARALLEL STEP| =   0.000101
 
 HYPERSPHERE RADIUS: 0.0999998007


 COORDINATES OF OPTIMIZATION STEP 36 IN ANGSTROM

  NO.  ATOM        X              Y              Z        Z-ATOM   MASS   TYPE

    1  C         0.255345       0.162103       0.220237       6    12.011  QM
    2  C        -0.356561      -0.264261       1.348786       6    12.011  QM
    3  O         1.528993      -0.071627      -0.219255       8    15.999  QM
    4  H        -1.400813       0.014560       1.510951       1     1.008  QM
    5  H         0.125720      -0.884618       2.109079       1     1.008  QM
    6  H        -0.270586       0.786619      -0.513113       1     1.008  QM
    7  C         2.390538      -0.892518       0.614371       6    12.011  QM
    8  C         2.895739      -0.162485       1.834273       6    12.011  QM
    9  C         4.142455       0.340230       1.926764       6    12.011  QM
   10  H         3.232109      -1.158780      -0.045818       1     1.008  QM
   11  H         1.847535      -1.818755       0.890500       1     1.008  QM
   12  H         4.478042       0.878200       2.820693       1     1.008  QM
   13  H         2.193196      -0.014309       2.664229       1     1.008  QM
   14  H         4.867162       0.228088       1.109448       1     1.008  QM


 
 NEW SCF-ENERGY CALCULATED IN 19 CYCLES
 

 TOTAL ENERGY    =       -270.171608960
 
 *** ENTERING OPTIMIZATION CYCLE: 37 ***
 

 COSANG =        -0.911624388
 
 RMSQ FORCE :   0.0000241  MAXIMUM :   0.0000100  CONVERGED : NO
 MAX FORCE  :   0.0000851  MAXIMUM :   0.0000150  CONVERGED : NO
 RMSQ DR    :   0.0007508  MAXIMUM :   0.0000400  CONVERGED : NO
 MAX DR     :   0.0024147  MAXIMUM :   0.0000600  CONVERGED : NO
 
 LAMBDA ITERATION CONVERGED IN 5 CYCLES

  |TANGENTIAL STEP| =   0.003603  |PARALLEL STEP| =   0.000065
 
 HYPERSPHERE RADIUS: 0.0999998007


 COORDINATES OF OPTIMIZATION STEP 37 IN ANGSTROM

  NO.  ATOM        X              Y              Z        Z-ATOM   MASS   TYPE

    1  C         0.255443       0.161973       0.220284       6    12.011  QM
    2  C        -0.356586      -0.264188       1.348812       6    12.011  QM
    3  O         1.529088      -0.071573      -0.219028       8    15.999  QM
    4  H        -1.400921       0.014595       1.510617       1     1.008  QM
    5  H         0.125527      -0.884365       2.109376       1     1.008  QM
    6  H        -0.270463       0.786315      -0.513202       1     1.008  QM
    7  C         2.390638      -0.892482       0.614309       6    12.011  QM
    8  C         2.895585      -0.162437       1.834131       6    12.011  QM
    9  C         4.142300       0.340145       1.926640       6    12.011  QM
   10  H         3.232346      -1.158487      -0.045900       1     1.008  QM
   11  H         1.847859      -1.818875       0.890347       1     1.008  QM
   12  H         4.477922       0.878086       2.820675       1     1.008  QM
   13  H         2.193044      -0.014227       2.664059       1     1.008  QM
   14  H         4.867157       0.227782       1.109439       1     1.008  QM


 
 NEW SCF-ENERGY CALCULATED IN 19 CYCLES
 

 TOTAL ENERGY    =       -270.171609056
 
 *** ENTERING OPTIMIZATION CYCLE: 38 ***
 

 COSANG =         0.854852923
 
 RMSQ FORCE :   0.0000095  MAXIMUM :   0.0000100  CONVERGED :YES
 MAX FORCE  :   0.0000375  MAXIMUM :   0.0000150  CONVERGED : NO
 RMSQ DR    :   0.0006006  MAXIMUM :   0.0000400  CONVERGED : NO
 MAX DR     :   0.0022324  MAXIMUM :   0.0000600  CONVERGED : NO
 
 LAMBDA ITERATION CONVERGED IN 10 CYCLES

  |TANGENTIAL STEP| =   0.003603  |PARALLEL STEP| =   0.000065
 
 HYPERSPHERE RADIUS: 0.0999998007


 COORDINATES OF OPTIMIZATION STEP 38 IN ANGSTROM

  NO.  ATOM        X              Y              Z        Z-ATOM   MASS   TYPE

    1  C         0.255279       0.161824       0.220173       6    12.011  QM
    2  C        -0.356737      -0.264062       1.348822       6    12.011  QM
    3  O         1.529025      -0.071543      -0.219051       8    15.999  QM
    4  H        -1.401175       0.014545       1.510462       1     1.008  QM
    5  H         0.125478      -0.883880       2.109660       1     1.008  QM
    6  H        -0.270705       0.785819      -0.513504       1     1.008  QM
    7  C         2.390703      -0.892401       0.614288       6    12.011  QM
    8  C         2.895751      -0.162525       1.834209       6    12.011  QM
    9  C         4.142448       0.340135       1.926718       6    12.011  QM
   10  H         3.232474      -1.158323      -0.046067       1     1.008  QM
   11  H         1.847979      -1.818821       0.890251       1     1.008  QM
   12  H         4.478150       0.877961       2.821009       1     1.008  QM
   13  H         2.193275      -0.014542       2.664233       1     1.008  QM
   14  H         4.867228       0.228056       1.109323       1     1.008  QM


 
 NEW SCF-ENERGY CALCULATED IN 11 CYCLES
 

 TOTAL ENERGY    =       -270.171609001
 
 *** LAST STEP WAS REJECTED ***
 
 LAMBDA ITERATION CONVERGED IN 9 CYCLES

  |TANGENTIAL STEP| =   0.001801  |PARALLEL STEP| =   0.000016
 
 HYPERSPHERE RADIUS: 0.0999998007


 COORDINATES OF OPTIMIZATION STEP 38 IN ANGSTROM

  NO.  ATOM        X              Y              Z        Z-ATOM   MASS   TYPE

    1  C         0.255354       0.161911       0.220228       6    12.011  QM
    2  C        -0.356660      -0.264133       1.348817       6    12.011  QM
    3  O         1.529056      -0.071559      -0.219059       8    15.999  QM
    4  H        -1.401052       0.014567       1.510573       1     1.008  QM
    5  H         0.125520      -0.884164       2.109502       1     1.008  QM
    6  H        -0.270582       0.786090      -0.513325       1     1.008  QM
    7  C         2.390661      -0.892449       0.614306       6    12.011  QM
    8  C         2.895672      -0.162480       1.834184       6    12.011  QM
    9  C         4.142381       0.340141       1.926681       6    12.011  QM
   10  H         3.232443      -1.158442      -0.046000       1     1.008  QM
   11  H         1.847893      -1.818839       0.890297       1     1.008  QM
   12  H         4.478060       0.878085       2.820898       1     1.008  QM
   13  H         2.193158      -0.014369       2.664152       1     1.008  QM
   14  H         4.867196       0.227923       1.109344       1     1.008  QM


 
 NEW SCF-ENERGY CALCULATED IN 8 CYCLES
 

 TOTAL ENERGY    =       -270.171609043
 
 *** ENTERING OPTIMIZATION CYCLE: 39 ***
 

 COSANG =        -0.978898654
 
 RMSQ FORCE :   0.0000160  MAXIMUM :   0.0000100  CONVERGED : NO
 MAX FORCE  :   0.0000635  MAXIMUM :   0.0000150  CONVERGED : NO
 RMSQ DR    :   0.0003003  MAXIMUM :   0.0000400  CONVERGED : NO
 MAX DR     :   0.0006407  MAXIMUM :   0.0000600  CONVERGED : NO
 
 LAMBDA ITERATION CONVERGED IN 6 CYCLES

  |TANGENTIAL STEP| =   0.001441  |PARALLEL STEP| =   0.000010
 
 HYPERSPHERE RADIUS: 0.0999998007


 COORDINATES OF OPTIMIZATION STEP 39 IN ANGSTROM

  NO.  ATOM        X              Y              Z        Z-ATOM   MASS   TYPE

    1  C         0.255358       0.161950       0.220233       6    12.011  QM
    2  C        -0.356664      -0.264167       1.348876       6    12.011  QM
    3  O         1.529105      -0.071542      -0.219090       8    15.999  QM
    4  H        -1.400998       0.014563       1.510581       1     1.008  QM
    5  H         0.125527      -0.884180       2.109443       1     1.008  QM
    6  H        -0.270626       0.786166      -0.513317       1     1.008  QM
    7  C         2.390687      -0.892516       0.614288       6    12.011  QM
    8  C         2.895624      -0.162459       1.834210       6    12.011  QM
    9  C         4.142412       0.340159       1.926688       6    12.011  QM
   10  H         3.232308      -1.158428      -0.045917       1     1.008  QM
   11  H         1.847782      -1.818876       0.890221       1     1.008  QM
   12  H         4.477852       0.878080       2.820603       1     1.008  QM
   13  H         2.192935      -0.014276       2.664057       1     1.008  QM
   14  H         4.866972       0.227811       1.109323       1     1.008  QM


 
 NEW SCF-ENERGY CALCULATED IN 19 CYCLES
 

 TOTAL ENERGY    =       -270.171608984
 
 *** ENTERING OPTIMIZATION CYCLE: 40 ***
 

 COSANG =        -0.899736674
 
 RMSQ FORCE :   0.0000358  MAXIMUM :   0.0000100  CONVERGED : NO
 MAX FORCE  :   0.0001147  MAXIMUM :   0.0000150  CONVERGED : NO
 RMSQ DR    :   0.0002402  MAXIMUM :   0.0000400  CONVERGED : NO
 MAX DR     :   0.0007335  MAXIMUM :   0.0000600  CONVERGED : NO
 
 LAMBDA ITERATION CONVERGED IN 6 CYCLES

  |TANGENTIAL STEP| =   0.001153  |PARALLEL STEP| =   0.000007
 
 HYPERSPHERE RADIUS: 0.0999998007


 COORDINATES OF OPTIMIZATION STEP 40 IN ANGSTROM

  NO.  ATOM        X              Y              Z        Z-ATOM   MASS   TYPE

    1  C         0.255410       0.161937       0.220264       6    12.011  QM
    2  C        -0.356624      -0.264163       1.348833       6    12.011  QM
    3  O         1.529096      -0.071549      -0.219031       8    15.999  QM
    4  H        -1.400963       0.014574       1.510573       1     1.008  QM
    5  H         0.125508      -0.884216       2.109455       1     1.008  QM
    6  H        -0.270542       0.786179      -0.513293       1     1.008  QM
    7  C         2.390673      -0.892484       0.614293       6    12.011  QM
    8  C         2.895599      -0.162451       1.834155       6    12.011  QM
    9  C         4.142331       0.340139       1.926652       6    12.011  QM
   10  H         3.232343      -1.158424      -0.045894       1     1.008  QM
   11  H         1.847875      -1.818888       0.890285       1     1.008  QM
   12  H         4.477920       0.878056       2.820603       1     1.008  QM
   13  H         2.193022      -0.014251       2.664071       1     1.008  QM
   14  H         4.867097       0.227791       1.109419       1     1.008  QM


 
 NEW SCF-ENERGY CALCULATED IN 16 CYCLES
 

 TOTAL ENERGY    =       -270.171609036
 
 *** ENTERING OPTIMIZATION CYCLE: 41 ***
 

 COSANG =         0.954243147
 
 RMSQ FORCE :   0.0000227  MAXIMUM :   0.0000100  CONVERGED : NO
 MAX FORCE  :   0.0000875  MAXIMUM :   0.0000150  CONVERGED : NO
 RMSQ DR    :   0.0001922  MAXIMUM :   0.0000400  CONVERGED : NO
 MAX DR     :   0.0005759  MAXIMUM :   0.0000600  CONVERGED : NO
 
 LAMBDA ITERATION CONVERGED IN 4 CYCLES

  |TANGENTIAL STEP| =   0.001153  |PARALLEL STEP| =   0.000007
 
 HYPERSPHERE RADIUS: 0.0999998007


 COORDINATES OF OPTIMIZATION STEP 41 IN ANGSTROM

  NO.  ATOM        X              Y              Z        Z-ATOM   MASS   TYPE

    1  C         0.255385       0.161956       0.220255       6    12.011  QM
    2  C        -0.356626      -0.264166       1.348838       6    12.011  QM
    3  O         1.529096      -0.071547      -0.219071       8    15.999  QM
    4  H        -1.401030       0.014569       1.510635       1     1.008  QM
    5  H         0.125559      -0.884300       2.109481       1     1.008  QM
    6  H        -0.270534       0.786172      -0.513225       1     1.008  QM
    7  C         2.390652      -0.892502       0.614308       6    12.011  QM
    8  C         2.895614      -0.162452       1.834184       6    12.011  QM
    9  C         4.142337       0.340134       1.926654       6    12.011  QM
   10  H         3.232531      -1.158539      -0.046034       1     1.008  QM
   11  H         1.847830      -1.818856       0.890254       1     1.008  QM
   12  H         4.478024       0.878308       2.820929       1     1.008  QM
   13  H         2.193012      -0.014232       2.664048       1     1.008  QM
   14  H         4.867161       0.227778       1.109265       1     1.008  QM


 
 NEW SCF-ENERGY CALCULATED IN 11 CYCLES
 

 TOTAL ENERGY    =       -270.171608997
 
 *** ENTERING OPTIMIZATION CYCLE: 42 ***
 

 COSANG =        -0.988061645
 
 RMSQ FORCE :   0.0000401  MAXIMUM :   0.0000100  CONVERGED : NO
 MAX FORCE  :   0.0001625  MAXIMUM :   0.0000150  CONVERGED : NO
 RMSQ DR    :   0.0001922  MAXIMUM :   0.0000400  CONVERGED : NO
 MAX DR     :   0.0007390  MAXIMUM :   0.0000600  CONVERGED : NO
 
 LAMBDA ITERATION CONVERGED IN 8 CYCLES

  |TANGENTIAL STEP| =   0.000922  |PARALLEL STEP| =   0.000004
 
 HYPERSPHERE RADIUS: 0.0999998007


 COORDINATES OF OPTIMIZATION STEP 42 IN ANGSTROM

  NO.  ATOM        X              Y              Z        Z-ATOM   MASS   TYPE

    1  C         0.255433       0.161963       0.220283       6    12.011  QM
    2  C        -0.356602      -0.264176       1.348829       6    12.011  QM
    3  O         1.529106      -0.071558      -0.219025       8    15.999  QM
    4  H        -1.400976       0.014598       1.510609       1     1.008  QM
    5  H         0.125530      -0.884337       2.109448       1     1.008  QM
    6  H        -0.270467       0.786240      -0.513199       1     1.008  QM
    7  C         2.390656      -0.892499       0.614299       6    12.011  QM
    8  C         2.895571      -0.162431       1.834136       6    12.011  QM
    9  C         4.142293       0.340130       1.926632       6    12.011  QM
   10  H         3.232484      -1.158493      -0.045983       1     1.008  QM
   11  H         1.847883      -1.818889       0.890278       1     1.008  QM
   12  H         4.477955       0.878214       2.820810       1     1.008  QM
   13  H         2.192985      -0.014192       2.664016       1     1.008  QM
   14  H         4.867157       0.227732       1.109347       1     1.008  QM


 
 NEW SCF-ENERGY CALCULATED IN 11 CYCLES
 

 TOTAL ENERGY    =       -270.171609048
 
 *** ENTERING OPTIMIZATION CYCLE: 43 ***
 

 COSANG =         0.995247340
 
 RMSQ FORCE :   0.0000206  MAXIMUM :   0.0000100  CONVERGED : NO
 MAX FORCE  :   0.0000828  MAXIMUM :   0.0000150  CONVERGED : NO
 RMSQ DR    :   0.0001537  MAXIMUM :   0.0000400  CONVERGED : NO
 MAX DR     :   0.0004537  MAXIMUM :   0.0000600  CONVERGED : NO
 
 LAMBDA ITERATION CONVERGED IN 7 CYCLES

  |TANGENTIAL STEP| =   0.001845  |PARALLEL STEP| =   0.000017
 
 HYPERSPHERE RADIUS: 0.0999998007


 COORDINATES OF OPTIMIZATION STEP 43 IN ANGSTROM

  NO.  ATOM        X              Y              Z        Z-ATOM   MASS   TYPE

    1  C         0.255371       0.161980       0.220257       6    12.011  QM
    2  C        -0.356614      -0.264190       1.348837       6    12.011  QM
    3  O         1.529076      -0.071555      -0.219150       8    15.999  QM
    4  H        -1.400955       0.014531       1.510697       1     1.008  QM
    5  H         0.125550      -0.884372       2.109358       1     1.008  QM
    6  H        -0.270587       0.786302      -0.513219       1     1.008  QM
    7  C         2.390619      -0.892504       0.614321       6    12.011  QM
    8  C         2.895663      -0.162478       1.834222       6    12.011  QM
    9  C         4.142383       0.340173       1.926700       6    12.011  QM
   10  H         3.232294      -1.158607      -0.045866       1     1.008  QM
   11  H         1.847700      -1.818818       0.890323       1     1.008  QM
   12  H         4.477989       0.878215       2.820644       1     1.008  QM
   13  H         2.193061      -0.014230       2.664111       1     1.008  QM
   14  H         4.867114       0.227863       1.109397       1     1.008  QM


 
 NEW SCF-ENERGY CALCULATED IN 19 CYCLES
 

 TOTAL ENERGY    =       -270.171609044
 
 *** ENTERING OPTIMIZATION CYCLE: 44 ***
 

 COSANG =        -0.919810793
 
 RMSQ FORCE :   0.0000147  MAXIMUM :   0.0000100  CONVERGED : NO
 MAX FORCE  :   0.0000500  MAXIMUM :   0.0000150  CONVERGED : NO
 RMSQ DR    :   0.0003075  MAXIMUM :   0.0000400  CONVERGED : NO
 MAX DR     :   0.0011521  MAXIMUM :   0.0000600  CONVERGED : NO
 
 LAMBDA ITERATION CONVERGED IN 6 CYCLES

  |TANGENTIAL STEP| =   0.001476  |PARALLEL STEP| =   0.000011
 
 HYPERSPHERE RADIUS: 0.0999998007


 COORDINATES OF OPTIMIZATION STEP 44 IN ANGSTROM

  NO.  ATOM        X              Y              Z        Z-ATOM   MASS   TYPE

    1  C         0.255425       0.161955       0.220280       6    12.011  QM
    2  C        -0.356603      -0.264175       1.348824       6    12.011  QM
    3  O         1.529094      -0.071560      -0.219043       8    15.999  QM
    4  H        -1.400957       0.014580       1.510606       1     1.008  QM
    5  H         0.125515      -0.884316       2.109426       1     1.008  QM
    6  H        -0.270496       0.786247      -0.513227       1     1.008  QM
    7  C         2.390646      -0.892483       0.614304       6    12.011  QM
    8  C         2.895597      -0.162447       1.834145       6    12.011  QM
    9  C         4.142310       0.340141       1.926648       6    12.011  QM
   10  H         3.232383      -1.158487      -0.045911       1     1.008  QM
   11  H         1.847854      -1.818870       0.890311       1     1.008  QM
   12  H         4.477956       0.878130       2.820692       1     1.008  QM
   13  H         2.193036      -0.014220       2.664057       1     1.008  QM
   14  H         4.867153       0.227783       1.109416       1     1.008  QM


 
 NEW SCF-ENERGY CALCULATED IN 15 CYCLES
 

 TOTAL ENERGY    =       -270.171609064
 
 *** ENTERING OPTIMIZATION CYCLE: 45 ***
 

 COSANG =         0.865968735
 
 RMSQ FORCE :   0.0000037  MAXIMUM :   0.0000100  CONVERGED :YES
 MAX FORCE  :   0.0000151  MAXIMUM :   0.0000150  CONVERGED : NO
 RMSQ DR    :   0.0002460  MAXIMUM :   0.0000400  CONVERGED : NO
 MAX DR     :   0.0009574  MAXIMUM :   0.0000600  CONVERGED : NO
 
 LAMBDA ITERATION CONVERGED IN 11 CYCLES

  |TANGENTIAL STEP| =   0.001476  |PARALLEL STEP| =   0.000011
 
 HYPERSPHERE RADIUS: 0.0999998007
 
 *** SCFTOL TIGHTEN TO 0.100E-09 ***


 COORDINATES OF OPTIMIZATION STEP 45 IN ANGSTROM

  NO.  ATOM        X              Y              Z        Z-ATOM   MASS   TYPE

    1  C         0.255473       0.162036       0.220304       6    12.011  QM
    2  C        -0.356541      -0.264239       1.348806       6    12.011  QM
    3  O         1.529112      -0.071566      -0.219049       8    15.999  QM
    4  H        -1.400861       0.014587       1.510716       1     1.008  QM
    5  H         0.125597      -0.884540       2.109278       1     1.008  QM
    6  H        -0.270409       0.786465      -0.513094       1     1.008  QM
    7  C         2.390605      -0.892531       0.614336       6    12.011  QM
    8  C         2.895543      -0.162422       1.834150       6    12.011  QM
    9  C         4.142271       0.340153       1.926606       6    12.011  QM
   10  H         3.232369      -1.158611      -0.045877       1     1.008  QM
   11  H         1.847752      -1.818878       0.890361       1     1.008  QM
   12  H         4.477905       0.878257       2.820650       1     1.008  QM
   13  H         2.192978      -0.014128       2.664040       1     1.008  QM
   14  H         4.867105       0.227720       1.109359       1     1.008  QM


 
 NEW SCF-ENERGY CALCULATED IN 10 CYCLES
 

 TOTAL ENERGY    =       -270.171609061
 
 *** LAST STEP WAS REJECTED ***
 
 LAMBDA ITERATION CONVERGED IN 10 CYCLES

  |TANGENTIAL STEP| =   0.000738  |PARALLEL STEP| =   0.000003
 
 HYPERSPHERE RADIUS: 0.0999998007


 COORDINATES OF OPTIMIZATION STEP 45 IN ANGSTROM

  NO.  ATOM        X              Y              Z        Z-ATOM   MASS   TYPE

    1  C         0.255442       0.161997       0.220283       6    12.011  QM
    2  C        -0.356569      -0.264208       1.348814       6    12.011  QM
    3  O         1.529097      -0.071563      -0.219050       8    15.999  QM
    4  H        -1.400905       0.014583       1.510678       1     1.008  QM
    5  H         0.125582      -0.884422       2.109348       1     1.008  QM
    6  H        -0.270462       0.786351      -0.513165       1     1.008  QM
    7  C         2.390625      -0.892508       0.614323       6    12.011  QM
    8  C         2.895572      -0.162433       1.834154       6    12.011  QM
    9  C         4.142298       0.340145       1.926630       6    12.011  QM
   10  H         3.232385      -1.158554      -0.045906       1     1.008  QM
   11  H         1.847798      -1.818871       0.890339       1     1.008  QM
   12  H         4.477936       0.878198       2.820703       1     1.008  QM
   13  H         2.193015      -0.014183       2.664061       1     1.008  QM
   14  H         4.867129       0.227760       1.109371       1     1.008  QM


 
 NEW SCF-ENERGY CALCULATED IN 8 CYCLES
 

 TOTAL ENERGY    =       -270.171609066
 
 *** ENTERING OPTIMIZATION CYCLE: 46 ***
 

 COSANG =        -0.956897465
 
 RMSQ FORCE :   0.0000045  MAXIMUM :   0.0000100  CONVERGED :YES
 MAX FORCE  :   0.0000174  MAXIMUM :   0.0000150  CONVERGED : NO
 RMSQ DR    :   0.0001230  MAXIMUM :   0.0000400  CONVERGED : NO
 MAX DR     :   0.0003338  MAXIMUM :   0.0000600  CONVERGED : NO
 
 LAMBDA ITERATION CONVERGED IN 7 CYCLES

  |TANGENTIAL STEP| =   0.001476  |PARALLEL STEP| =   0.000011
 
 HYPERSPHERE RADIUS: 0.0999998007


 COORDINATES OF OPTIMIZATION STEP 46 IN ANGSTROM

  NO.  ATOM        X              Y              Z        Z-ATOM   MASS   TYPE

    1  C         0.255388       0.161957       0.220266       6    12.011  QM
    2  C        -0.356645      -0.264171       1.348883       6    12.011  QM
    3  O         1.529121      -0.071544      -0.219088       8    15.999  QM
    4  H        -1.400985       0.014581       1.510593       1     1.008  QM
    5  H         0.125500      -0.884259       2.109444       1     1.008  QM
    6  H        -0.270575       0.786216      -0.513253       1     1.008  QM
    7  C         2.390689      -0.892528       0.614278       6    12.011  QM
    8  C         2.895591      -0.162444       1.834184       6    12.011  QM
    9  C         4.142368       0.340152       1.926679       6    12.011  QM
   10  H         3.232356      -1.158454      -0.045923       1     1.008  QM
   11  H         1.847806      -1.818894       0.890202       1     1.008  QM
   12  H         4.477839       0.878164       2.820601       1     1.008  QM
   13  H         2.192874      -0.014179       2.663988       1     1.008  QM
   14  H         4.867007       0.227724       1.109356       1     1.008  QM


 
 NEW SCF-ENERGY CALCULATED IN 18 CYCLES
 

 TOTAL ENERGY    =       -270.171609021
 
 *** ENTERING OPTIMIZATION CYCLE: 47 ***
 

 COSANG =        -0.832485018
 
 RMSQ FORCE :   0.0000264  MAXIMUM :   0.0000100  CONVERGED : NO
 MAX FORCE  :   0.0000825  MAXIMUM :   0.0000150  CONVERGED : NO
 RMSQ DR    :   0.0002460  MAXIMUM :   0.0000400  CONVERGED : NO
 MAX DR     :   0.0006072  MAXIMUM :   0.0000600  CONVERGED : NO
 
 LAMBDA ITERATION CONVERGED IN 8 CYCLES

  |TANGENTIAL STEP| =   0.001181  |PARALLEL STEP| =   0.000007
 
 HYPERSPHERE RADIUS: 0.0999998007


 COORDINATES OF OPTIMIZATION STEP 47 IN ANGSTROM

  NO.  ATOM        X              Y              Z        Z-ATOM   MASS   TYPE

    1  C         0.255437       0.161929       0.220301       6    12.011  QM
    2  C        -0.356634      -0.264153       1.348848       6    12.011  QM
    3  O         1.529125      -0.071551      -0.219017       8    15.999  QM
    4  H        -1.400995       0.014589       1.510510       1     1.008  QM
    5  H         0.125416      -0.884263       2.109485       1     1.008  QM
    6  H        -0.270484       0.786204      -0.513244       1     1.008  QM
    7  C         2.390686      -0.892488       0.614277       6    12.011  QM
    8  C         2.895573      -0.162443       1.834123       6    12.011  QM
    9  C         4.142292       0.340135       1.926639       6    12.011  QM
   10  H         3.232392      -1.158404      -0.045906       1     1.008  QM
   11  H         1.847931      -1.818910       0.890231       1     1.008  QM
   12  H         4.477901       0.878097       2.820588       1     1.008  QM
   13  H         2.192940      -0.014168       2.663984       1     1.008  QM
   14  H         4.867109       0.227704       1.109440       1     1.008  QM


 
 NEW SCF-ENERGY CALCULATED IN 11 CYCLES
 

 TOTAL ENERGY    =       -270.171609039
 
 *** ENTERING OPTIMIZATION CYCLE: 48 ***
 

 COSANG =         0.927451845
 
 RMSQ FORCE :   0.0000185  MAXIMUM :   0.0000100  CONVERGED : NO
 MAX FORCE  :   0.0000705  MAXIMUM :   0.0000150  CONVERGED : NO
 RMSQ DR    :   0.0001968  MAXIMUM :   0.0000400  CONVERGED : NO
 MAX DR     :   0.0005871  MAXIMUM :   0.0000600  CONVERGED : NO
 
 LAMBDA ITERATION CONVERGED IN 5 CYCLES

  |TANGENTIAL STEP| =   0.001181  |PARALLEL STEP| =   0.000007
 
 HYPERSPHERE RADIUS: 0.0999998007


 COORDINATES OF OPTIMIZATION STEP 48 IN ANGSTROM

  NO.  ATOM        X              Y              Z        Z-ATOM   MASS   TYPE

    1  C         0.255420       0.161955       0.220269       6    12.011  QM
    2  C        -0.356609      -0.264169       1.348826       6    12.011  QM
    3  O         1.529083      -0.071551      -0.219049       8    15.999  QM
    4  H        -1.400988       0.014592       1.510645       1     1.008  QM
    5  H         0.125554      -0.884321       2.109460       1     1.008  QM
    6  H        -0.270500       0.786208      -0.513200       1     1.008  QM
    7  C         2.390659      -0.892496       0.614303       6    12.011  QM
    8  C         2.895591      -0.162444       1.834157       6    12.011  QM
    9  C         4.142308       0.340129       1.926646       6    12.011  QM
   10  H         3.232514      -1.158537      -0.046016       1     1.008  QM
   11  H         1.847861      -1.818877       0.890297       1     1.008  QM
   12  H         4.478013       0.878287       2.820872       1     1.008  QM
   13  H         2.193032      -0.014209       2.664046       1     1.008  QM
   14  H         4.867207       0.227755       1.109348       1     1.008  QM


 
 NEW SCF-ENERGY CALCULATED IN 15 CYCLES
 

 TOTAL ENERGY    =       -270.171609019
 
 *** ENTERING OPTIMIZATION CYCLE: 49 ***
 

 COSANG =        -0.994034413
 
 RMSQ FORCE :   0.0000332  MAXIMUM :   0.0000100  CONVERGED : NO
 MAX FORCE  :   0.0001313  MAXIMUM :   0.0000150  CONVERGED : NO
 RMSQ DR    :   0.0001968  MAXIMUM :   0.0000400  CONVERGED : NO
 MAX DR     :   0.0005401  MAXIMUM :   0.0000600  CONVERGED : NO
 
 LAMBDA ITERATION CONVERGED IN 9 CYCLES

  |TANGENTIAL STEP| =   0.000944  |PARALLEL STEP| =   0.000004
 
 HYPERSPHERE RADIUS: 0.0999998007


 COORDINATES OF OPTIMIZATION STEP 49 IN ANGSTROM

  NO.  ATOM        X              Y              Z        Z-ATOM   MASS   TYPE

    1  C         0.255413       0.161992       0.220256       6    12.011  QM
    2  C        -0.356565      -0.264199       1.348810       6    12.011  QM
    3  O         1.529062      -0.071579      -0.219077       8    15.999  QM
    4  H        -1.400907       0.014580       1.510723       1     1.008  QM
    5  H         0.125643      -0.884388       2.109349       1     1.008  QM
    6  H        -0.270499       0.786318      -0.513188       1     1.008  QM
    7  C         2.390616      -0.892483       0.614329       6    12.011  QM
    8  C         2.895603      -0.162437       1.834171       6    12.011  QM
    9  C         4.142329       0.340142       1.926659       6    12.011  QM
   10  H         3.232396      -1.158553      -0.045945       1     1.008  QM
   11  H         1.847799      -1.818843       0.890366       1     1.008  QM
   12  H         4.478003       0.878158       2.820833       1     1.008  QM
   13  H         2.193081      -0.014255       2.664109       1     1.008  QM
   14  H         4.867175       0.227836       1.109367       1     1.008  QM


 
 NEW SCF-ENERGY CALCULATED IN 21 CYCLES
 

 TOTAL ENERGY    =       -270.171609057
 
 *** ENTERING OPTIMIZATION CYCLE: 50 ***
 

 COSANG =         0.991965216
 
 RMSQ FORCE :   0.0000154  MAXIMUM :   0.0000100  CONVERGED : NO
 MAX FORCE  :   0.0000605  MAXIMUM :   0.0000150  CONVERGED : NO
 RMSQ DR    :   0.0001574  MAXIMUM :   0.0000400  CONVERGED : NO
 MAX DR     :   0.0003787  MAXIMUM :   0.0000600  CONVERGED : NO
 
 LAMBDA ITERATION CONVERGED IN 6 CYCLES

  |TANGENTIAL STEP| =   0.001889  |PARALLEL STEP| =   0.000018
 
 HYPERSPHERE RADIUS: 0.0999998007


 COORDINATES OF OPTIMIZATION STEP 50 IN ANGSTROM

  NO.  ATOM        X              Y              Z        Z-ATOM   MASS   TYPE

    1  C         0.255449       0.161928       0.220311       6    12.011  QM
    2  C        -0.356639      -0.264152       1.348844       6    12.011  QM
    3  O         1.529133      -0.071540      -0.219007       8    15.999  QM
    4  H        -1.401013       0.014583       1.510510       1     1.008  QM
    5  H         0.125401      -0.884273       2.109508       1     1.008  QM
    6  H        -0.270472       0.786190      -0.513230       1     1.008  QM
    7  C         2.390694      -0.892497       0.614276       6    12.011  QM
    8  C         2.895562      -0.162443       1.834122       6    12.011  QM
    9  C         4.142270       0.340127       1.926623       6    12.011  QM
   10  H         3.232449      -1.158421      -0.045921       1     1.008  QM
   11  H         1.847942      -1.818926       0.890225       1     1.008  QM
   12  H         4.477936       0.878180       2.820594       1     1.008  QM
   13  H         2.192936      -0.014138       2.663976       1     1.008  QM
   14  H         4.867118       0.227679       1.109415       1     1.008  QM


 
 NEW SCF-ENERGY CALCULATED IN 11 CYCLES
 

 TOTAL ENERGY    =       -270.171609050
 
 *** OPTIMIZATION NOT COMPLETED ***
 


 LAST INPUT ORIENTATION IN ANGSTROM

  NO.  ATOM        X              Y              Z        Z-ATOM   MASS   TYPE

    1  C         0.255449       0.161928       0.220311       6    12.011  QM
    2  C        -0.356639      -0.264152       1.348844       6    12.011  QM
    3  O         1.529133      -0.071540      -0.219007       8    15.999  QM
    4  H        -1.401013       0.014583       1.510510       1     1.008  QM
    5  H         0.125401      -0.884273       2.109508       1     1.008  QM
    6  H        -0.270472       0.786190      -0.513230       1     1.008  QM
    7  C         2.390694      -0.892497       0.614276       6    12.011  QM
    8  C         2.895562      -0.162443       1.834122       6    12.011  QM
    9  C         4.142270       0.340127       1.926623       6    12.011  QM
   10  H         3.232449      -1.158421      -0.045921       1     1.008  QM
   11  H         1.847942      -1.818926       0.890225       1     1.008  QM
   12  H         4.477936       0.878180       2.820594       1     1.008  QM
   13  H         2.192936      -0.014138       2.663976       1     1.008  QM
   14  H         4.867118       0.227679       1.109415       1     1.008  QM


 
 HYPERSPHERE RADIUS: 0.0999998007

  ANGLE =       0.06  COS_ANGLE =       1.00
 
 *** COORDINATES RELOADED ***

  ANGLE =       0.03  COS_ANGLE =       1.00


 IRC COORDINATES OF STEP 128 IN ANGSTROM

  NO.  ATOM        X              Y              Z        Z-ATOM   MASS   TYPE

    1  C         0.256312       0.162434       0.220554       6    12.011  QM
    2  C        -0.355087      -0.262089       1.350042       6    12.011  QM
    3  O         1.529393      -0.072427      -0.219700       8    15.999  QM
    4  H        -1.399049       0.017732       1.512505       1     1.008  QM
    5  H         0.127103      -0.882102       2.110688       1     1.008  QM
    6  H        -0.269771       0.786492      -0.513036       1     1.008  QM
    7  C         2.391132      -0.893700       0.613185       6    12.011  QM
    8  C         2.895088      -0.165529       1.834661       6    12.011  QM
    9  C         4.139600       0.342615       1.926524       6    12.011  QM
   10  H         3.233373      -1.157987      -0.047082       1     1.008  QM
   11  H         1.848889      -1.820908       0.887510       1     1.008  QM
   12  H         4.474384       0.879034       2.821859       1     1.008  QM
   13  H         2.193740      -0.023551       2.666664       1     1.008  QM
   14  H         4.863368       0.236710       1.107472       1     1.008  QM


 RMSQ FORCE :   0.0002914  MAXIMUM :   0.0000100  CONVERGED :NO 
 MAX FORCE  :   0.0009213  MAXIMUM :   0.0000150  CONVERGED :NO 

 NUMBER OF CONSTRAINED OPTIMIZATION CYCLES: 17
 
 TOTAL ENERGY = -270.171575665466
 
 
 CURRENT SPLINE LENGTH: 0.026 AMU^1/2*ANGSTROM
 IRC COORDINATE: 6.800 AMU^1/2*ANGSTROM

  ANGLE =       0.05  COS_ANGLE =       1.00


 IRC COORDINATES OF STEP 129 IN ANGSTROM

  NO.  ATOM        X              Y              Z        Z-ATOM   MASS   TYPE

    1  C         0.255471       0.162049       0.220294       6    12.011  QM
    2  C        -0.356616      -0.264241       1.348746       6    12.011  QM
    3  O         1.529117      -0.071569      -0.218989       8    15.999  QM
    4  H        -1.400947       0.014579       1.510640       1     1.008  QM
    5  H         0.125497      -0.884506       2.109261       1     1.008  QM
    6  H        -0.270348       0.786488      -0.513135       1     1.008  QM
    7  C         2.390628      -0.892511       0.614374       6    12.011  QM
    8  C         2.895571      -0.162456       1.834187       6    12.011  QM
    9  C         4.142276       0.340161       1.926540       6    12.011  QM
   10  H         3.232405      -1.158529      -0.045831       1     1.008  QM
   11  H         1.847839      -1.818901       0.890363       1     1.008  QM
   12  H         4.478039       0.878204       2.820558       1     1.008  QM
   13  H         2.193078      -0.014264       2.664145       1     1.008  QM
   14  H         4.867018       0.227825       1.109217       1     1.008  QM


 RMSQ FORCE :   0.0002869  MAXIMUM :   0.0000100  CONVERGED :NO 
 MAX FORCE  :   0.0009111  MAXIMUM :   0.0000150  CONVERGED :NO 

 NUMBER OF CONSTRAINED OPTIMIZATION CYCLES: 2
 
 TOTAL ENERGY = -270.171609033867
 
 
 CURRENT SPLINE LENGTH: 0.026 AMU^1/2*ANGSTROM
 IRC COORDINATE: 6.826 AMU^1/2*ANGSTROM

  ANGLE =       0.06  COS_ANGLE =       1.00


 IRC COORDINATES OF STEP 130 IN ANGSTROM

  NO.  ATOM        X              Y              Z        Z-ATOM   MASS   TYPE

    1  C         0.254555       0.161530       0.220010       6    12.011  QM
    2  C        -0.358152      -0.266295       1.347556       6    12.011  QM
    3  O         1.528817      -0.070697      -0.218350       8    15.999  QM
    4  H        -1.402876       0.011466       1.508679       1     1.008  QM
    5  H         0.123860      -0.886672       2.108033       1     1.008  QM
    6  H        -0.271138       0.786152      -0.513352       1     1.008  QM
    7  C         2.390160      -0.891285       0.615471       6    12.011  QM
    8  C         2.896104      -0.159375       1.833665       6    12.011  QM
    9  C         4.145006       0.337685       1.926698       6    12.011  QM
   10  H         3.231397      -1.159002      -0.044703       1     1.008  QM
   11  H         1.846827      -1.816841       0.893151       1     1.008  QM
   12  H         4.481574       0.877251       2.819444       1     1.008  QM
   13  H         2.192407      -0.004961       2.661513       1     1.008  QM
   14  H         4.870773       0.218921       1.111198       1     1.008  QM


 RMSQ FORCE :   0.0002844  MAXIMUM :   0.0000100  CONVERGED :NO 
 MAX FORCE  :   0.0009101  MAXIMUM :   0.0000150  CONVERGED :NO 

 NUMBER OF CONSTRAINED OPTIMIZATION CYCLES: 5
 
 TOTAL ENERGY = -270.171642021167
 
 
 CURRENT SPLINE LENGTH: 0.026 AMU^1/2*ANGSTROM
 IRC COORDINATE: 6.853 AMU^1/2*ANGSTROM

  ANGLE =       0.03  COS_ANGLE =       1.00


 IRC COORDINATES OF STEP 131 IN ANGSTROM

  NO.  ATOM        X              Y              Z        Z-ATOM   MASS   TYPE

    1  C         0.253658       0.161007       0.219735       6    12.011  QM
    2  C        -0.359685      -0.268334       1.346364       6    12.011  QM
    3  O         1.528493      -0.069843      -0.217689       8    15.999  QM
    4  H        -1.404796       0.008354       1.506776       1     1.008  QM
    5  H         0.122275      -0.888762       2.106866       1     1.008  QM
    6  H        -0.271906       0.785799      -0.513585       1     1.008  QM
    7  C         2.389753      -0.890036       0.616552       6    12.011  QM
    8  C         2.896609      -0.156265       1.833137       6    12.011  QM
    9  C         4.147677       0.335167       1.926848       6    12.011  QM
   10  H         3.230530      -1.159322      -0.043592       1     1.008  QM
   11  H         1.845981      -1.814861       0.895839       1     1.008  QM
   12  H         4.485195       0.876296       2.818295       1     1.008  QM
   13  H         2.191739       0.004394       2.658825       1     1.008  QM
   14  H         4.874435       0.209900       1.113191       1     1.008  QM


 RMSQ FORCE :   0.0002812  MAXIMUM :   0.0000100  CONVERGED :NO 
 MAX FORCE  :   0.0008980  MAXIMUM :   0.0000150  CONVERGED :NO 

 NUMBER OF CONSTRAINED OPTIMIZATION CYCLES: 42
 
 TOTAL ENERGY = -270.171674617244
 
 
 CURRENT SPLINE LENGTH: 0.026 AMU^1/2*ANGSTROM
 IRC COORDINATE: 6.879 AMU^1/2*ANGSTROM

  ANGLE =       0.03  COS_ANGLE =       1.00


 IRC COORDINATES OF STEP 132 IN ANGSTROM

  NO.  ATOM        X              Y              Z        Z-ATOM   MASS   TYPE

    1  C         0.252715       0.160455       0.219430       6    12.011  QM
    2  C        -0.361191      -0.270347       1.345202       6    12.011  QM
    3  O         1.528139      -0.068990      -0.217071       8    15.999  QM
    4  H        -1.406702       0.005217       1.504936       1     1.008  QM
    5  H         0.120781      -0.890729       2.105764       1     1.008  QM
    6  H        -0.272775       0.785323      -0.513878       1     1.008  QM
    7  C         2.389311      -0.888778       0.617608       6    12.011  QM
    8  C         2.897185      -0.153165       1.832564       6    12.011  QM
    9  C         4.150382       0.332656       1.927095       6    12.011  QM
   10  H         3.229567      -1.159760      -0.042532       1     1.008  QM
   11  H         1.845042      -1.812795       0.898605       1     1.008  QM
   12  H         4.488722       0.875313       2.817317       1     1.008  QM
   13  H         2.191173       0.013721       2.656068       1     1.008  QM
   14  H         4.878187       0.200967       1.115379       1     1.008  QM


 RMSQ FORCE :   0.0002785  MAXIMUM :   0.0000100  CONVERGED :NO 
 MAX FORCE  :   0.0008930  MAXIMUM :   0.0000150  CONVERGED :NO 

 NUMBER OF CONSTRAINED OPTIMIZATION CYCLES: 12
 
 TOTAL ENERGY = -270.171706847255
 
 
 CURRENT SPLINE LENGTH: 0.026 AMU^1/2*ANGSTROM
 IRC COORDINATE: 6.906 AMU^1/2*ANGSTROM

  ANGLE =       0.02  COS_ANGLE =       1.00


 IRC COORDINATES OF STEP 133 IN ANGSTROM

  NO.  ATOM        X              Y              Z        Z-ATOM   MASS   TYPE

    1  C         0.251749       0.159874       0.219100       6    12.011  QM
    2  C        -0.362670      -0.272329       1.344069       6    12.011  QM
    3  O         1.527759      -0.068150      -0.216479       8    15.999  QM
    4  H        -1.408586       0.002078       1.503118       1     1.008  QM
    5  H         0.119365      -0.892585       2.104711       1     1.008  QM
    6  H        -0.273709       0.784741      -0.514229       1     1.008  QM
    7  C         2.388881      -0.887493       0.618643       6    12.011  QM
    8  C         2.897774      -0.150048       1.831972       6    12.011  QM
    9  C         4.153088       0.330122       1.927399       6    12.011  QM
   10  H         3.228598      -1.160156      -0.041502       1     1.008  QM
   11  H         1.844133      -1.810708       0.901358       1     1.008  QM
   12  H         4.492229       0.874235       2.816426       1     1.008  QM
   13  H         2.190634       0.023027       2.653258       1     1.008  QM
   14  H         4.881913       0.192041       1.117663       1     1.008  QM


 RMSQ FORCE :   0.0002751  MAXIMUM :   0.0000100  CONVERGED :NO 
 MAX FORCE  :   0.0008873  MAXIMUM :   0.0000150  CONVERGED :NO 

 NUMBER OF CONSTRAINED OPTIMIZATION CYCLES: 7
 
 TOTAL ENERGY = -270.171738700044
 
 
 CURRENT SPLINE LENGTH: 0.026 AMU^1/2*ANGSTROM
 IRC COORDINATE: 6.932 AMU^1/2*ANGSTROM

  ANGLE =       0.04  COS_ANGLE =       1.00


 IRC COORDINATES OF STEP 134 IN ANGSTROM

  NO.  ATOM        X              Y              Z        Z-ATOM   MASS   TYPE

    1  C         0.250781       0.159211       0.218772       6    12.011  QM
    2  C        -0.364104      -0.274258       1.342999       6    12.011  QM
    3  O         1.527383      -0.067310      -0.215875       8    15.999  QM
    4  H        -1.410462      -0.001035       1.501267       1     1.008  QM
    5  H         0.117996      -0.894200       2.103860       1     1.008  QM
    6  H        -0.274693       0.783916      -0.514667       1     1.008  QM
    7  C         2.388478      -0.886160       0.619615       6    12.011  QM
    8  C         2.898329      -0.146900       1.831312       6    12.011  QM
    9  C         4.155744       0.327535       1.927750       6    12.011  QM
   10  H         3.227693      -1.160391      -0.040510       1     1.008  QM
   11  H         1.843346      -1.808607       0.904054       1     1.008  QM
   12  H         4.495641       0.873027       2.815616       1     1.008  QM
   13  H         2.190091       0.032362       2.650342       1     1.008  QM
   14  H         4.885618       0.183021       1.120091       1     1.008  QM


 RMSQ FORCE :   0.0002724  MAXIMUM :   0.0000100  CONVERGED :NO 
 MAX FORCE  :   0.0008802  MAXIMUM :   0.0000150  CONVERGED :NO 

 NUMBER OF CONSTRAINED OPTIMIZATION CYCLES: 1
 
 TOTAL ENERGY = -270.171770167289
 
 
 CURRENT SPLINE LENGTH: 0.026 AMU^1/2*ANGSTROM
 IRC COORDINATE: 6.959 AMU^1/2*ANGSTROM

  ANGLE =       0.03  COS_ANGLE =       1.00


 IRC COORDINATES OF STEP 135 IN ANGSTROM

  NO.  ATOM        X              Y              Z        Z-ATOM   MASS   TYPE

    1  C         0.249778       0.158569       0.218421       6    12.011  QM
    2  C        -0.365552      -0.276184       1.341921       6    12.011  QM
    3  O         1.526964      -0.066487      -0.215318       8    15.999  QM
    4  H        -1.412321      -0.004173       1.499495       1     1.008  QM
    5  H         0.116669      -0.895877       2.102928       1     1.008  QM
    6  H        -0.275734       0.783141      -0.515106       1     1.008  QM
    7  C         2.388093      -0.884816       0.620608       6    12.011  QM
    8  C         2.898944      -0.143761       1.830694       6    12.011  QM
    9  C         4.158422       0.324952       1.928128       6    12.011  QM
   10  H         3.226783      -1.160652      -0.039543       1     1.008  QM
   11  H         1.842579      -1.806527       0.906719       1     1.008  QM
   12  H         4.499173       0.871829       2.814825       1     1.008  QM
   13  H         2.189619       0.041667       2.647438       1     1.008  QM
   14  H         4.889251       0.174067       1.122501       1     1.008  QM


 RMSQ FORCE :   0.0002690  MAXIMUM :   0.0000100  CONVERGED :NO 
 MAX FORCE  :   0.0008705  MAXIMUM :   0.0000150  CONVERGED :NO 

 NUMBER OF CONSTRAINED OPTIMIZATION CYCLES: 27
 
 TOTAL ENERGY = -270.171801265593
 
 
 CURRENT SPLINE LENGTH: 0.026 AMU^1/2*ANGSTROM
 IRC COORDINATE: 6.985 AMU^1/2*ANGSTROM

  ANGLE =       0.06  COS_ANGLE =       1.00


 IRC COORDINATES OF STEP 136 IN ANGSTROM

  NO.  ATOM        X              Y              Z        Z-ATOM   MASS   TYPE

    1  C         0.248762       0.157908       0.218050       6    12.011  QM
    2  C        -0.366965      -0.278087       1.340871       6    12.011  QM
    3  O         1.526533      -0.065675      -0.214770       8    15.999  QM
    4  H        -1.414162      -0.007330       1.497772       1     1.008  QM
    5  H         0.115417      -0.897455       2.102030       1     1.008  QM
    6  H        -0.276810       0.782272      -0.515600       1     1.008  QM
    7  C         2.387703      -0.883458       0.621579       6    12.011  QM
    8  C         2.899561      -0.140607       1.830048       6    12.011  QM
    9  C         4.161096       0.322350       1.928553       6    12.011  QM
   10  H         3.225845      -1.160877      -0.038590       1     1.008  QM
   11  H         1.841826      -1.804419       0.909388       1     1.008  QM
   12  H         4.502607       0.870535       2.814102       1     1.008  QM
   13  H         2.189186       0.050983       2.644461       1     1.008  QM
   14  H         4.892850       0.165132       1.124979       1     1.008  QM


 RMSQ FORCE :   0.0002659  MAXIMUM :   0.0000100  CONVERGED :NO 
 MAX FORCE  :   0.0008618  MAXIMUM :   0.0000150  CONVERGED :NO 

 NUMBER OF CONSTRAINED OPTIMIZATION CYCLES: 5
 
 TOTAL ENERGY = -270.171831982174
 
 
 CURRENT SPLINE LENGTH: 0.026 AMU^1/2*ANGSTROM
 IRC COORDINATE: 7.012 AMU^1/2*ANGSTROM

  ANGLE =       0.06  COS_ANGLE =       1.00


 IRC COORDINATES OF STEP 137 IN ANGSTROM

  NO.  ATOM        X              Y              Z        Z-ATOM   MASS   TYPE

    1  C         0.247733       0.157145       0.217688       6    12.011  QM
    2  C        -0.368318      -0.279901       1.339919       6    12.011  QM
    3  O         1.526053      -0.064922      -0.214301       8    15.999  QM
    4  H        -1.415915      -0.010310       1.496128       1     1.008  QM
    5  H         0.114250      -0.898818       2.101353       1     1.008  QM
    6  H        -0.277988       0.781189      -0.516117       1     1.008  QM
    7  C         2.387384      -0.881994       0.622444       6    12.011  QM
    8  C         2.900130      -0.137405       1.829341       6    12.011  QM
    9  C         4.163725       0.319675       1.929094       6    12.011  QM
   10  H         3.225079      -1.160839      -0.037699       1     1.008  QM
   11  H         1.841297      -1.802299       0.911962       1     1.008  QM
   12  H         4.506065       0.869080       2.813595       1     1.008  QM
   13  H         2.188725       0.060273       2.641459       1     1.008  QM
   14  H         4.896510       0.156074       1.127726       1     1.008  QM


 RMSQ FORCE :   0.0002631  MAXIMUM :   0.0000100  CONVERGED :NO 
 MAX FORCE  :   0.0008690  MAXIMUM :   0.0000150  CONVERGED :NO 

 NUMBER OF CONSTRAINED OPTIMIZATION CYCLES: 39
 
 TOTAL ENERGY = -270.171862285809
 
 
 CURRENT SPLINE LENGTH: 0.026 AMU^1/2*ANGSTROM
 IRC COORDINATE: 7.038 AMU^1/2*ANGSTROM

  ANGLE =       0.04  COS_ANGLE =       1.00


 IRC COORDINATES OF STEP 138 IN ANGSTROM

  NO.  ATOM        X              Y              Z        Z-ATOM   MASS   TYPE

    1  C         0.246693       0.156412       0.217302       6    12.011  QM
    2  C        -0.369682      -0.281749       1.338924       6    12.011  QM
    3  O         1.525591      -0.064094      -0.213793       8    15.999  QM
    4  H        -1.417715      -0.013476       1.494426       1     1.008  QM
    5  H         0.113117      -0.900159       2.100651       1     1.008  QM
    6  H        -0.279197       0.780101      -0.516705       1     1.008  QM
    7  C         2.387013      -0.880613       0.623368       6    12.011  QM
    8  C         2.900789      -0.134238       1.828637       6    12.011  QM
    9  C         4.166348       0.317039       1.929610       6    12.011  QM
   10  H         3.224159      -1.161088      -0.036823       1     1.008  QM
   11  H         1.840559      -1.800167       0.914630       1     1.008  QM
   12  H         4.509490       0.867737       2.813006       1     1.008  QM
   13  H         2.188389       0.069583       2.638398       1     1.008  QM
   14  H         4.900071       0.147095       1.130431       1     1.008  QM


 RMSQ FORCE :   0.0002596  MAXIMUM :   0.0000100  CONVERGED :NO 
 MAX FORCE  :   0.0008517  MAXIMUM :   0.0000150  CONVERGED :NO 

 NUMBER OF CONSTRAINED OPTIMIZATION CYCLES: 17
 
 TOTAL ENERGY = -270.171892246453
 
 
 CURRENT SPLINE LENGTH: 0.026 AMU^1/2*ANGSTROM
 IRC COORDINATE: 7.065 AMU^1/2*ANGSTROM

  ANGLE =       0.04  COS_ANGLE =       1.00


 IRC COORDINATES OF STEP 139 IN ANGSTROM

  NO.  ATOM        X              Y              Z        Z-ATOM   MASS   TYPE

    1  C         0.245629       0.155673       0.216909       6    12.011  QM
    2  C        -0.371041      -0.283584       1.337960       6    12.011  QM
    3  O         1.525115      -0.063300      -0.213313       8    15.999  QM
    4  H        -1.419507      -0.016603       1.492744       1     1.008  QM
    5  H         0.112019      -0.901461       2.099956       1     1.008  QM
    6  H        -0.280427       0.778983      -0.517300       1     1.008  QM
    7  C         2.386670      -0.879194       0.624271       6    12.011  QM
    8  C         2.901437      -0.131053       1.827948       6    12.011  QM
    9  C         4.168984       0.314381       1.930149       6    12.011  QM
   10  H         3.223279      -1.161171      -0.035955       1     1.008  QM
   11  H         1.839906      -1.798033       0.917238       1     1.008  QM
   12  H         4.512935       0.866310       2.812442       1     1.008  QM
   13  H         2.188060       0.078844       2.635319       1     1.008  QM
   14  H         4.903528       0.138102       1.133102       1     1.008  QM


 RMSQ FORCE :   0.0002556  MAXIMUM :   0.0000100  CONVERGED :NO 
 MAX FORCE  :   0.0008404  MAXIMUM :   0.0000150  CONVERGED :NO 

 NUMBER OF CONSTRAINED OPTIMIZATION CYCLES: 23
 
 TOTAL ENERGY = -270.171921819018
 
 
 CURRENT SPLINE LENGTH: 0.026 AMU^1/2*ANGSTROM
 IRC COORDINATE: 7.091 AMU^1/2*ANGSTROM

  ANGLE =       0.02  COS_ANGLE =       1.00


 IRC COORDINATES OF STEP 140 IN ANGSTROM

  NO.  ATOM        X              Y              Z        Z-ATOM   MASS   TYPE

    1  C         0.244571       0.154897       0.216505       6    12.011  QM
    2  C        -0.372375      -0.285389       1.337013       6    12.011  QM
    3  O         1.524620      -0.062521      -0.212830       8    15.999  QM
    4  H        -1.421276      -0.019710       1.491092       1     1.008  QM
    5  H         0.110955      -0.902678       2.099317       1     1.008  QM
    6  H        -0.281683       0.777775      -0.517933       1     1.008  QM
    7  C         2.386333      -0.877731       0.625151       6    12.011  QM
    8  C         2.902096      -0.127867       1.827225       6    12.011  QM
    9  C         4.171588       0.311702       1.930717       6    12.011  QM
   10  H         3.222415      -1.161204      -0.035099       1     1.008  QM
   11  H         1.839325      -1.795882       0.919846       1     1.008  QM
   12  H         4.516357       0.864809       2.811942       1     1.008  QM
   13  H         2.187797       0.088095       2.632213       1     1.008  QM
   14  H         4.906990       0.129093       1.135898       1     1.008  QM


 RMSQ FORCE :   0.0002525  MAXIMUM :   0.0000100  CONVERGED :NO 
 MAX FORCE  :   0.0008363  MAXIMUM :   0.0000150  CONVERGED :NO 

 NUMBER OF CONSTRAINED OPTIMIZATION CYCLES: 22
 
 TOTAL ENERGY = -270.171950986003
 
 
 CURRENT SPLINE LENGTH: 0.026 AMU^1/2*ANGSTROM
 IRC COORDINATE: 7.117 AMU^1/2*ANGSTROM

  ANGLE =       0.04  COS_ANGLE =       1.00


 IRC COORDINATES OF STEP 141 IN ANGSTROM

  NO.  ATOM        X              Y              Z        Z-ATOM   MASS   TYPE

    1  C         0.243485       0.154113       0.216102       6    12.011  QM
    2  C        -0.373704      -0.287184       1.336079       6    12.011  QM
    3  O         1.524110      -0.061724      -0.212382       8    15.999  QM
    4  H        -1.423044      -0.022835       1.489433       1     1.008  QM
    5  H         0.109894      -0.903847       2.098737       1     1.008  QM
    6  H        -0.282976       0.776515      -0.518580       1     1.008  QM
    7  C         2.385986      -0.876298       0.626018       6    12.011  QM
    8  C         2.902814      -0.124694       1.826480       6    12.011  QM
    9  C         4.174192       0.309038       1.931344       6    12.011  QM
   10  H         3.221514      -1.161350      -0.034296       1     1.008  QM
   11  H         1.838672      -1.793690       0.922494       1     1.008  QM
   12  H         4.519758       0.863369       2.811495       1     1.008  QM
   13  H         2.187614       0.097347       2.629040       1     1.008  QM
   14  H         4.910479       0.120134       1.138800       1     1.008  QM


 RMSQ FORCE :   0.0002496  MAXIMUM :   0.0000100  CONVERGED :NO 
 MAX FORCE  :   0.0008264  MAXIMUM :   0.0000150  CONVERGED :NO 

 NUMBER OF CONSTRAINED OPTIMIZATION CYCLES: 5
 
 TOTAL ENERGY = -270.171979758661
 
 
 CURRENT SPLINE LENGTH: 0.026 AMU^1/2*ANGSTROM
 IRC COORDINATE: 7.144 AMU^1/2*ANGSTROM

  ANGLE =       0.03  COS_ANGLE =       1.00


 IRC COORDINATES OF STEP 142 IN ANGSTROM

  NO.  ATOM        X              Y              Z        Z-ATOM   MASS   TYPE

    1  C         0.242394       0.153275       0.215688       6    12.011  QM
    2  C        -0.375001      -0.288924       1.335200       6    12.011  QM
    3  O         1.523577      -0.060983      -0.211970       8    15.999  QM
    4  H        -1.424771      -0.025877       1.487895       1     1.008  QM
    5  H         0.108920      -0.904894       2.098230       1     1.008  QM
    6  H        -0.284314       0.775144      -0.519274       1     1.008  QM
    7  C         2.385705      -0.874770       0.626840       6    12.011  QM
    8  C         2.903472      -0.121470       1.825741       6    12.011  QM
    9  C         4.176761       0.306300       1.932000       6    12.011  QM
   10  H         3.220754      -1.161202      -0.033484       1     1.008  QM
   11  H         1.838260      -1.791552       0.924982       1     1.008  QM
   12  H         4.523212       0.861703       2.811140       1     1.008  QM
   13  H         2.187412       0.106556       2.625872       1     1.008  QM
   14  H         4.913803       0.111136       1.141687       1     1.008  QM


 RMSQ FORCE :   0.0002455  MAXIMUM :   0.0000100  CONVERGED :NO 
 MAX FORCE  :   0.0008138  MAXIMUM :   0.0000150  CONVERGED :NO 

 NUMBER OF CONSTRAINED OPTIMIZATION CYCLES: 9
 
 TOTAL ENERGY = -270.172008114950
 
 
 CURRENT SPLINE LENGTH: 0.026 AMU^1/2*ANGSTROM
 IRC COORDINATE: 7.170 AMU^1/2*ANGSTROM

  ANGLE =       0.03  COS_ANGLE =       1.00


 IRC COORDINATES OF STEP 143 IN ANGSTROM

  NO.  ATOM        X              Y              Z        Z-ATOM   MASS   TYPE

    1  C         0.241293       0.152418       0.215259       6    12.011  QM
    2  C        -0.376286      -0.290654       1.334329       6    12.011  QM
    3  O         1.523044      -0.060197      -0.211531       8    15.999  QM
    4  H        -1.426498      -0.029001       1.486304       1     1.008  QM
    5  H         0.107972      -0.905839       2.097780       1     1.008  QM
    6  H        -0.285706       0.773652      -0.520023       1     1.008  QM
    7  C         2.385397      -0.873280       0.627651       6    12.011  QM
    8  C         2.904188      -0.118274       1.824945       6    12.011  QM
    9  C         4.179320       0.303587       1.932693       6    12.011  QM
   10  H         3.219891      -1.161217      -0.032730       1     1.008  QM
   11  H         1.837728      -1.789362       0.927551       1     1.008  QM
   12  H         4.526553       0.860073       2.810810       1     1.008  QM
   13  H         2.187289       0.115767       2.622619       1     1.008  QM
   14  H         4.917179       0.102182       1.144718       1     1.008  QM


 RMSQ FORCE :   0.0002420  MAXIMUM :   0.0000100  CONVERGED :NO 
 MAX FORCE  :   0.0008050  MAXIMUM :   0.0000150  CONVERGED :NO 

 NUMBER OF CONSTRAINED OPTIMIZATION CYCLES: 40
 
 TOTAL ENERGY = -270.172036072412
 
 
 CURRENT SPLINE LENGTH: 0.026 AMU^1/2*ANGSTROM
 IRC COORDINATE: 7.197 AMU^1/2*ANGSTROM

  ANGLE =       0.06  COS_ANGLE =       1.00


 IRC COORDINATES OF STEP 144 IN ANGSTROM

  NO.  ATOM        X              Y              Z        Z-ATOM   MASS   TYPE

    1  C         0.240214       0.151560       0.214840       6    12.011  QM
    2  C        -0.377521      -0.292380       1.333475       6    12.011  QM
    3  O         1.522512      -0.059443      -0.211105       8    15.999  QM
    4  H        -1.428174      -0.032089       1.484759       1     1.008  QM
    5  H         0.107090      -0.906790       2.097351       1     1.008  QM
    6  H        -0.287063       0.772175      -0.520757       1     1.008  QM
    7  C         2.385100      -0.871752       0.628457       6    12.011  QM
    8  C         2.904857      -0.115029       1.824141       6    12.011  QM
    9  C         4.181824       0.300825       1.933382       6    12.011  QM
   10  H         3.219099      -1.161128      -0.031969       1     1.008  QM
   11  H         1.837288      -1.787180       0.930093       1     1.008  QM
   12  H         4.529937       0.858345       2.810531       1     1.008  QM
   13  H         2.187165       0.124983       2.619344       1     1.008  QM
   14  H         4.920432       0.093176       1.147715       1     1.008  QM


 RMSQ FORCE :   0.0002379  MAXIMUM :   0.0000100  CONVERGED :NO 
 MAX FORCE  :   0.0007852  MAXIMUM :   0.0000150  CONVERGED :NO 

 NUMBER OF CONSTRAINED OPTIMIZATION CYCLES: 11
 
 TOTAL ENERGY = -270.172063617516
 
 
 CURRENT SPLINE LENGTH: 0.026 AMU^1/2*ANGSTROM
 IRC COORDINATE: 7.223 AMU^1/2*ANGSTROM

  ANGLE =       0.05  COS_ANGLE =       1.00


 IRC COORDINATES OF STEP 145 IN ANGSTROM

  NO.  ATOM        X              Y              Z        Z-ATOM   MASS   TYPE

    1  C         0.239100       0.150689       0.214403       6    12.011  QM
    2  C        -0.378743      -0.294083       1.332669       6    12.011  QM
    3  O         1.521947      -0.058694      -0.210754       8    15.999  QM
    4  H        -1.429827      -0.035176       1.483295       1     1.008  QM
    5  H         0.106260      -0.907689       2.096939       1     1.008  QM
    6  H        -0.288513       0.770648      -0.521506       1     1.008  QM
    7  C         2.384801      -0.870226       0.629226       6    12.011  QM
    8  C         2.905584      -0.111815       1.823332       6    12.011  QM
    9  C         4.184354       0.298086       1.934163       6    12.011  QM
   10  H         3.218249      -1.161084      -0.031228       1     1.008  QM
   11  H         1.836786      -1.784962       0.932618       1     1.008  QM
   12  H         4.533229       0.856687       2.810285       1     1.008  QM
   13  H         2.187078       0.134224       2.615998       1     1.008  QM
   14  H         4.923708       0.084156       1.150897       1     1.008  QM


 RMSQ FORCE :   0.0002343  MAXIMUM :   0.0000100  CONVERGED :NO 
 MAX FORCE  :   0.0007816  MAXIMUM :   0.0000150  CONVERGED :NO 

 NUMBER OF CONSTRAINED OPTIMIZATION CYCLES: 33
 
 TOTAL ENERGY = -270.172090758236
 
 
 CURRENT SPLINE LENGTH: 0.026 AMU^1/2*ANGSTROM
 IRC COORDINATE: 7.250 AMU^1/2*ANGSTROM

  ANGLE =       0.03  COS_ANGLE =       1.00


 IRC COORDINATES OF STEP 146 IN ANGSTROM

  NO.  ATOM        X              Y              Z        Z-ATOM   MASS   TYPE

    1  C         0.237993       0.149802       0.213968       6    12.011  QM
    2  C        -0.379953      -0.295778       1.331871       6    12.011  QM
    3  O         1.521399      -0.057941      -0.210382       8    15.999  QM
    4  H        -1.431477      -0.038285       1.481825       1     1.008  QM
    5  H         0.105451      -0.908523       2.096573       1     1.008  QM
    6  H        -0.289963       0.769060      -0.522282       1     1.008  QM
    7  C         2.384507      -0.868689       0.629990       6    12.011  QM
    8  C         2.906303      -0.108585       1.822505       6    12.011  QM
    9  C         4.186844       0.295324       1.934934       6    12.011  QM
   10  H         3.217419      -1.161002      -0.030497       1     1.008  QM
   11  H         1.836316      -1.782745       0.935129       1     1.008  QM
   12  H         4.536518       0.854984       2.810040       1     1.008  QM
   13  H         2.187025       0.143469       2.612613       1     1.008  QM
   14  H         4.926890       0.075109       1.154072       1     1.008  QM


 RMSQ FORCE :   0.0002306  MAXIMUM :   0.0000100  CONVERGED :NO 
 MAX FORCE  :   0.0007713  MAXIMUM :   0.0000150  CONVERGED :NO 

 NUMBER OF CONSTRAINED OPTIMIZATION CYCLES: 26
 
 TOTAL ENERGY = -270.172117475910
 
 
 CURRENT SPLINE LENGTH: 0.026 AMU^1/2*ANGSTROM
 IRC COORDINATE: 7.276 AMU^1/2*ANGSTROM

  ANGLE =       0.02  COS_ANGLE =       1.00


 IRC COORDINATES OF STEP 147 IN ANGSTROM

  NO.  ATOM        X              Y              Z        Z-ATOM   MASS   TYPE

    1  C         0.236886       0.148882       0.213526       6    12.011  QM
    2  C        -0.381120      -0.297452       1.331103       6    12.011  QM
    3  O         1.520839      -0.057167      -0.210031       8    15.999  QM
    4  H        -1.433095      -0.041390       1.480332       1     1.008  QM
    5  H         0.104707      -0.909253       2.096303       1     1.008  QM
    6  H        -0.291462       0.767366      -0.523098       1     1.008  QM
    7  C         2.384228      -0.867149       0.630745       6    12.011  QM
    8  C         2.907017      -0.105355       1.821663       6    12.011  QM
    9  C         4.189299       0.292545       1.935732       6    12.011  QM
   10  H         3.216603      -1.160935      -0.029782       1     1.008  QM
   11  H         1.835849      -1.780518       0.937619       1     1.008  QM
   12  H         4.539788       0.853270       2.809814       1     1.008  QM
   13  H         2.187006       0.152727       2.609170       1     1.008  QM
   14  H         4.930002       0.066025       1.157310       1     1.008  QM


 RMSQ FORCE :   0.0002268  MAXIMUM :   0.0000100  CONVERGED :NO 
 MAX FORCE  :   0.0007599  MAXIMUM :   0.0000150  CONVERGED :NO 

 NUMBER OF CONSTRAINED OPTIMIZATION CYCLES: 36
 
 TOTAL ENERGY = -270.172143764270
 
 
 CURRENT SPLINE LENGTH: 0.026 AMU^1/2*ANGSTROM
 IRC COORDINATE: 7.303 AMU^1/2*ANGSTROM

  ANGLE =       0.04  COS_ANGLE =       1.00


 IRC COORDINATES OF STEP 148 IN ANGSTROM

  NO.  ATOM        X              Y              Z        Z-ATOM   MASS   TYPE

    1  C         0.235773       0.147969       0.213087       6    12.011  QM
    2  C        -0.382301      -0.299111       1.330337       6    12.011  QM
    3  O         1.520261      -0.056433      -0.209677       8    15.999  QM
    4  H        -1.434714      -0.044456       1.478907       1     1.008  QM
    5  H         0.103951      -0.910000       2.096003       1     1.008  QM
    6  H        -0.292944       0.765700      -0.523895       1     1.008  QM
    7  C         2.383964      -0.865592       0.631473       6    12.011  QM
    8  C         2.907761      -0.102112       1.820791       6    12.011  QM
    9  C         4.191744       0.289761       1.936563       6    12.011  QM
   10  H         3.215806      -1.160809      -0.029115       1     1.008  QM
   11  H         1.835462      -1.778301       0.940110       1     1.008  QM
   12  H         4.543042       0.851514       2.809684       1     1.008  QM
   13  H         2.187039       0.161953       2.605702       1     1.008  QM
   14  H         4.933111       0.056983       1.160602       1     1.008  QM


 RMSQ FORCE :   0.0002231  MAXIMUM :   0.0000100  CONVERGED :NO 
 MAX FORCE  :   0.0007474  MAXIMUM :   0.0000150  CONVERGED :NO 

 NUMBER OF CONSTRAINED OPTIMIZATION CYCLES: 20
 
 TOTAL ENERGY = -270.172169605505
 
 
 CURRENT SPLINE LENGTH: 0.026 AMU^1/2*ANGSTROM
 IRC COORDINATE: 7.329 AMU^1/2*ANGSTROM
 
 
 
 
 ***************************************
 *** MOLECULAR GEOMETRY OPTIMIZATION ***
 ***************************************
 
 *** ACTIVE DEGREES OF FREEDOM: 36 ***
 
 HYPERSPHERE RADIUS: 0.0500011910
 
 *** ENTERING OPTIMIZATION CYCLE: 1 ***
 
 
 RMSQ FORCE :   0.0000232  MAXIMUM :   0.0000100  CONVERGED : NO
 MAX FORCE  :   0.0000622  MAXIMUM :   0.0000150  CONVERGED : NO
 
 LAMBDA ITERATION CONVERGED IN 10 CYCLES

  |TANGENTIAL STEP| =   0.025001  |PARALLEL STEP| =   0.006699
 
 HYPERSPHERE RADIUS: 0.0500011910
 
 *** SCFTOL TIGHTEN TO 0.250E-09 ***


 COORDINATES OF OPTIMIZATION STEP 1 IN ANGSTROM

  NO.  ATOM        X              Y              Z        Z-ATOM   MASS   TYPE

    1  C         0.235618       0.146366       0.213045       6    12.011  QM
    2  C        -0.382013      -0.300013       1.329411       6    12.011  QM
    3  O         1.519478      -0.055944      -0.208617       8    15.999  QM
    4  H        -1.435258      -0.047018       1.478077       1     1.008  QM
    5  H         0.104374      -0.909454       2.097468       1     1.008  QM
    6  H        -0.293439       0.762524      -0.524782       1     1.008  QM
    7  C         2.383560      -0.863152       0.631905       6    12.011  QM
    8  C         2.907597      -0.099069       1.818954       6    12.011  QM
    9  C         4.192099       0.286562       1.936978       6    12.011  QM
   10  H         3.216796      -1.159637      -0.028703       1     1.008  QM
   11  H         1.837566      -1.776406       0.942650       1     1.008  QM
   12  H         4.547249       0.848920       2.811363       1     1.008  QM
   13  H         2.188530       0.170171       2.602822       1     1.008  QM
   14  H         4.938005       0.048649       1.165391       1     1.008  QM


 
 NEW SCF-ENERGY CALCULATED IN 20 CYCLES
 

 TOTAL ENERGY    =       -270.172175829
 
 *** LAST STEP WAS REJECTED ***
 
 LAMBDA ITERATION CONVERGED IN 9 CYCLES

  |TANGENTIAL STEP| =   0.012500  |PARALLEL STEP| =   0.001588
 
 HYPERSPHERE RADIUS: 0.0500011910


 COORDINATES OF OPTIMIZATION STEP 1 IN ANGSTROM

  NO.  ATOM        X              Y              Z        Z-ATOM   MASS   TYPE

    1  C         0.235074       0.146685       0.212858       6    12.011  QM
    2  C        -0.382911      -0.300411       1.329434       6    12.011  QM
    3  O         1.519508      -0.055863      -0.208927       8    15.999  QM
    4  H        -1.435952      -0.047216       1.477645       1     1.008  QM
    5  H         0.103557      -0.910142       2.096582       1     1.008  QM
    6  H        -0.293921       0.763301      -0.524746       1     1.008  QM
    7  C         2.383693      -0.863527       0.632037       6    12.011  QM
    8  C         2.908161      -0.098874       1.819360       6    12.011  QM
    9  C         4.193272       0.286698       1.937265       6    12.011  QM
   10  H         3.215936      -1.160042      -0.028683       1     1.008  QM
   11  H         1.836523      -1.776229       0.942696       1     1.008  QM
   12  H         4.546868       0.849253       2.810588       1     1.008  QM
   13  H         2.187898       0.170892       2.602367       1     1.008  QM
   14  H         4.937338       0.048103       1.164877       1     1.008  QM


 
 NEW SCF-ENERGY CALCULATED IN 21 CYCLES
 

 TOTAL ENERGY    =       -270.172189987
 
 *** LAST STEP WAS REJECTED ***
 
 LAMBDA ITERATION CONVERGED IN 8 CYCLES

  |TANGENTIAL STEP| =   0.006250  |PARALLEL STEP| =   0.000392
 
 HYPERSPHERE RADIUS: 0.0500011910


 COORDINATES OF OPTIMIZATION STEP 1 IN ANGSTROM

  NO.  ATOM        X              Y              Z        Z-ATOM   MASS   TYPE

    1  C         0.234843       0.146871       0.212750       6    12.011  QM
    2  C        -0.383221      -0.300602       1.329491       6    12.011  QM
    3  O         1.519569      -0.055792      -0.209137       8    15.999  QM
    4  H        -1.436161      -0.047365       1.477550       1     1.008  QM
    5  H         0.103365      -0.910448       2.096141       1     1.008  QM
    6  H        -0.294178       0.763691      -0.524719       1     1.008  QM
    7  C         2.383696      -0.863764       0.632121       6    12.011  QM
    8  C         2.908374      -0.098855       1.819625       6    12.011  QM
    9  C         4.193765       0.286827       1.937364       6    12.011  QM
   10  H         3.215453      -1.160372      -0.028592       1     1.008  QM
   11  H         1.835810      -1.776128       0.942693       1     1.008  QM
   12  H         4.546610       0.849485       2.810117       1     1.008  QM
   13  H         2.187541       0.171073       2.602264       1     1.008  QM
   14  H         4.936825       0.047997       1.164465       1     1.008  QM


 
 NEW SCF-ENERGY CALCULATED IN 21 CYCLES
 

 TOTAL ENERGY    =       -270.172193688
 
 *** LAST STEP WAS REJECTED ***
 
 LAMBDA ITERATION CONVERGED IN 8 CYCLES

  |TANGENTIAL STEP| =   0.003125  |PARALLEL STEP| =   0.000098
 
 HYPERSPHERE RADIUS: 0.0500011910


 COORDINATES OF OPTIMIZATION STEP 1 IN ANGSTROM

  NO.  ATOM        X              Y              Z        Z-ATOM   MASS   TYPE

    1  C         0.234739       0.146968       0.212695       6    12.011  QM
    2  C        -0.383347      -0.300695       1.329531       6    12.011  QM
    3  O         1.519613      -0.055748      -0.209251       8    15.999  QM
    4  H        -1.436237      -0.047452       1.477522       1     1.008  QM
    5  H         0.103312      -0.910589       2.095928       1     1.008  QM
    6  H        -0.294310       0.763880      -0.524706       1     1.008  QM
    7  C         2.383687      -0.863895       0.632167       6    12.011  QM
    8  C         2.908463      -0.098862       1.819772       6    12.011  QM
    9  C         4.193988       0.286903       1.937399       6    12.011  QM
   10  H         3.215206      -1.160559      -0.028528       1     1.008  QM
   11  H         1.835416      -1.776079       0.942677       1     1.008  QM
   12  H         4.546466       0.849619       2.809853       1     1.008  QM
   13  H         2.187347       0.171129       2.602235       1     1.008  QM
   14  H         4.936523       0.047972       1.164220       1     1.008  QM


 
 NEW SCF-ENERGY CALCULATED IN 21 CYCLES
 

 TOTAL ENERGY    =       -270.172194658
 
 *** ENTERING OPTIMIZATION CYCLE: 2 ***
 

 COSANG =        -0.029827642
 
 RMSQ FORCE :   0.0000591  MAXIMUM :   0.0000100  CONVERGED : NO
 MAX FORCE  :   0.0002023  MAXIMUM :   0.0000150  CONVERGED : NO
 RMSQ DR    :   0.0005211  MAXIMUM :   0.0000400  CONVERGED : NO
 MAX DR     :   0.0016111  MAXIMUM :   0.0000600  CONVERGED : NO
 
 LAMBDA ITERATION CONVERGED IN 4 CYCLES

  |TANGENTIAL STEP| =   0.002500  |PARALLEL STEP| =   0.000063
 
 HYPERSPHERE RADIUS: 0.0500011910


 COORDINATES OF OPTIMIZATION STEP 2 IN ANGSTROM

  NO.  ATOM        X              Y              Z        Z-ATOM   MASS   TYPE

    1  C         0.234693       0.147014       0.212645       6    12.011  QM
    2  C        -0.383407      -0.300739       1.329632       6    12.011  QM
    3  O         1.519660      -0.055740      -0.209306       8    15.999  QM
    4  H        -1.436200      -0.047451       1.477463       1     1.008  QM
    5  H         0.103288      -0.910524       2.095764       1     1.008  QM
    6  H        -0.294420       0.763942      -0.524755       1     1.008  QM
    7  C         2.383724      -0.863969       0.632142       6    12.011  QM
    8  C         2.908452      -0.098844       1.819837       6    12.011  QM
    9  C         4.194151       0.286949       1.937445       6    12.011  QM
   10  H         3.214926      -1.160451      -0.028414       1     1.008  QM
   11  H         1.835203      -1.776096       0.942588       1     1.008  QM
   12  H         4.546037       0.849397       2.809480       1     1.008  QM
   13  H         2.187042       0.171143       2.602186       1     1.008  QM
   14  H         4.936091       0.047933       1.164141       1     1.008  QM


 
 NEW SCF-ENERGY CALCULATED IN 14 CYCLES
 

 TOTAL ENERGY    =       -270.172194862
 
 *** ENTERING OPTIMIZATION CYCLE: 3 ***
 

 COSANG =        -0.889795976
 
 RMSQ FORCE :   0.0000477  MAXIMUM :   0.0000100  CONVERGED : NO
 MAX FORCE  :   0.0001921  MAXIMUM :   0.0000150  CONVERGED : NO
 RMSQ DR    :   0.0004168  MAXIMUM :   0.0000400  CONVERGED : NO
 MAX DR     :   0.0017105  MAXIMUM :   0.0000600  CONVERGED : NO
 
 LAMBDA ITERATION CONVERGED IN 5 CYCLES

  |TANGENTIAL STEP| =   0.002500  |PARALLEL STEP| =   0.000063
 
 HYPERSPHERE RADIUS: 0.0500011910


 COORDINATES OF OPTIMIZATION STEP 3 IN ANGSTROM

  NO.  ATOM        X              Y              Z        Z-ATOM   MASS   TYPE

    1  C         0.234598       0.147061       0.212629       6    12.011  QM
    2  C        -0.383470      -0.300759       1.329674       6    12.011  QM
    3  O         1.519694      -0.055696      -0.209447       8    15.999  QM
    4  H        -1.436331      -0.047516       1.477559       1     1.008  QM
    5  H         0.103335      -0.910691       2.095829       1     1.008  QM
    6  H        -0.294536       0.763998      -0.524713       1     1.008  QM
    7  C         2.383728      -0.864078       0.632164       6    12.011  QM
    8  C         2.908509      -0.098847       1.819964       6    12.011  QM
    9  C         4.194222       0.286969       1.937481       6    12.011  QM
   10  H         3.215065      -1.160711      -0.028564       1     1.008  QM
   11  H         1.834988      -1.776071       0.942467       1     1.008  QM
   12  H         4.546236       0.849865       2.809713       1     1.008  QM
   13  H         2.186920       0.171198       2.602070       1     1.008  QM
   14  H         4.936068       0.047892       1.163815       1     1.008  QM


 
 NEW SCF-ENERGY CALCULATED IN 15 CYCLES
 

 TOTAL ENERGY    =       -270.172194982
 
 *** ENTERING OPTIMIZATION CYCLE: 4 ***
 

 COSANG =        -0.806668678
 
 RMSQ FORCE :   0.0000223  MAXIMUM :   0.0000100  CONVERGED : NO
 MAX FORCE  :   0.0000949  MAXIMUM :   0.0000150  CONVERGED : NO
 RMSQ DR    :   0.0004168  MAXIMUM :   0.0000400  CONVERGED : NO
 MAX DR     :   0.0011222  MAXIMUM :   0.0000600  CONVERGED : NO
 
 LAMBDA ITERATION CONVERGED IN 5 CYCLES

  |TANGENTIAL STEP| =   0.002500  |PARALLEL STEP| =   0.000063
 
 HYPERSPHERE RADIUS: 0.0500011910


 COORDINATES OF OPTIMIZATION STEP 4 IN ANGSTROM

  NO.  ATOM        X              Y              Z        Z-ATOM   MASS   TYPE

    1  C         0.234691       0.147013       0.212657       6    12.011  QM
    2  C        -0.383394      -0.300742       1.329566       6    12.011  QM
    3  O         1.519658      -0.055713      -0.209300       8    15.999  QM
    4  H        -1.436268      -0.047518       1.477502       1     1.008  QM
    5  H         0.103297      -0.910653       2.095799       1     1.008  QM
    6  H        -0.294403       0.763931      -0.524720       1     1.008  QM
    7  C         2.383681      -0.863968       0.632193       6    12.011  QM
    8  C         2.908487      -0.098856       1.819855       6    12.011  QM
    9  C         4.194092       0.286936       1.937398       6    12.011  QM
   10  H         3.215053      -1.160627      -0.028460       1     1.008  QM
   11  H         1.835178      -1.776056       0.942648       1     1.008  QM
   12  H         4.546337       0.849624       2.809698       1     1.008  QM
   13  H         2.187219       0.171145       2.602226       1     1.008  QM
   14  H         4.936272       0.047952       1.164031       1     1.008  QM


 
 NEW SCF-ENERGY CALCULATED IN 20 CYCLES
 

 TOTAL ENERGY    =       -270.172194949
 
 *** ENTERING OPTIMIZATION CYCLE: 5 ***
 

 COSANG =         0.463999425
 
 RMSQ FORCE :   0.0000222  MAXIMUM :   0.0000100  CONVERGED : NO
 MAX FORCE  :   0.0000757  MAXIMUM :   0.0000150  CONVERGED : NO
 RMSQ DR    :   0.0004168  MAXIMUM :   0.0000400  CONVERGED : NO
 MAX DR     :   0.0010701  MAXIMUM :   0.0000600  CONVERGED : NO
 
 LAMBDA ITERATION CONVERGED IN 6 CYCLES

  |TANGENTIAL STEP| =   0.002000  |PARALLEL STEP| =   0.000040
 
 HYPERSPHERE RADIUS: 0.0500011910


 COORDINATES OF OPTIMIZATION STEP 5 IN ANGSTROM

  NO.  ATOM        X              Y              Z        Z-ATOM   MASS   TYPE

    1  C         0.234644       0.147037       0.212652       6    12.011  QM
    2  C        -0.383428      -0.300759       1.329598       6    12.011  QM
    3  O         1.519628      -0.055694      -0.209422       8    15.999  QM
    4  H        -1.436237      -0.047536       1.477571       1     1.008  QM
    5  H         0.103218      -0.910649       2.095663       1     1.008  QM
    6  H        -0.294511       0.764002      -0.524698       1     1.008  QM
    7  C         2.383691      -0.864021       0.632183       6    12.011  QM
    8  C         2.908553      -0.098909       1.819920       6    12.011  QM
    9  C         4.194193       0.287000       1.937482       6    12.011  QM
   10  H         3.214846      -1.160731      -0.028311       1     1.008  QM
   11  H         1.835026      -1.776050       0.942665       1     1.008  QM
   12  H         4.546270       0.849646       2.809310       1     1.008  QM
   13  H         2.187206       0.171222       2.602245       1     1.008  QM
   14  H         4.936186       0.048006       1.164243       1     1.008  QM


 
 NEW SCF-ENERGY CALCULATED IN 19 CYCLES
 

 TOTAL ENERGY    =       -270.172194872
 
 *** ENTERING OPTIMIZATION CYCLE: 6 ***
 

 COSANG =        -0.838523576
 
 RMSQ FORCE :   0.0000490  MAXIMUM :   0.0000100  CONVERGED : NO
 MAX FORCE  :   0.0002120  MAXIMUM :   0.0000150  CONVERGED : NO
 RMSQ DR    :   0.0003334  MAXIMUM :   0.0000400  CONVERGED : NO
 MAX DR     :   0.0008806  MAXIMUM :   0.0000600  CONVERGED : NO
 
 LAMBDA ITERATION CONVERGED IN 8 CYCLES

  |TANGENTIAL STEP| =   0.001600  |PARALLEL STEP| =   0.000026
 
 HYPERSPHERE RADIUS: 0.0500011910


 COORDINATES OF OPTIMIZATION STEP 6 IN ANGSTROM

  NO.  ATOM        X              Y              Z        Z-ATOM   MASS   TYPE

    1  C         0.234661       0.147023       0.212653       6    12.011  QM
    2  C        -0.383458      -0.300754       1.329622       6    12.011  QM
    3  O         1.519700      -0.055680      -0.209344       8    15.999  QM
    4  H        -1.436296      -0.047533       1.477463       1     1.008  QM
    5  H         0.103214      -0.910609       2.095776       1     1.008  QM
    6  H        -0.294464       0.763935      -0.524740       1     1.008  QM
    7  C         2.383735      -0.864033       0.632176       6    12.011  QM
    8  C         2.908475      -0.098856       1.819914       6    12.011  QM
    9  C         4.194157       0.286954       1.937413       6    12.011  QM
   10  H         3.214991      -1.160599      -0.028405       1     1.008  QM
   11  H         1.835107      -1.776106       0.942532       1     1.008  QM
   12  H         4.546250       0.849647       2.809392       1     1.008  QM
   13  H         2.187023       0.171221       2.602158       1     1.008  QM
   14  H         4.936028       0.047890       1.163966       1     1.008  QM


 
 NEW SCF-ENERGY CALCULATED IN 11 CYCLES
 

 TOTAL ENERGY    =       -270.172194968
 
 *** ENTERING OPTIMIZATION CYCLE: 7 ***
 

 COSANG =         0.973008636
 
 RMSQ FORCE :   0.0000254  MAXIMUM :   0.0000100  CONVERGED : NO
 MAX FORCE  :   0.0001020  MAXIMUM :   0.0000150  CONVERGED : NO
 RMSQ DR    :   0.0002667  MAXIMUM :   0.0000400  CONVERGED : NO
 MAX DR     :   0.0007103  MAXIMUM :   0.0000600  CONVERGED : NO
 
 LAMBDA ITERATION CONVERGED IN 6 CYCLES

  |TANGENTIAL STEP| =   0.003200  |PARALLEL STEP| =   0.000103
 
 HYPERSPHERE RADIUS: 0.0500011910


 COORDINATES OF OPTIMIZATION STEP 7 IN ANGSTROM

  NO.  ATOM        X              Y              Z        Z-ATOM   MASS   TYPE

    1  C         0.234622       0.147077       0.212616       6    12.011  QM
    2  C        -0.383359      -0.300776       1.329554       6    12.011  QM
    3  O         1.519568      -0.055748      -0.209451       8    15.999  QM
    4  H        -1.436197      -0.047502       1.477700       1     1.008  QM
    5  H         0.103424      -0.910835       2.095642       1     1.008  QM
    6  H        -0.294496       0.764100      -0.524654       1     1.008  QM
    7  C         2.383582      -0.863980       0.632228       6    12.011  QM
    8  C         2.908615      -0.098905       1.819904       6    12.011  QM
    9  C         4.194209       0.287007       1.937507       6    12.011  QM
   10  H         3.214891      -1.160911      -0.028451       1     1.008  QM
   11  H         1.834926      -1.775927       0.942814       1     1.008  QM
   12  H         4.546327       0.849725       2.809920       1     1.008  QM
   13  H         2.187395       0.171034       2.602333       1     1.008  QM
   14  H         4.936494       0.048177       1.164144       1     1.008  QM


 
 NEW SCF-ENERGY CALCULATED IN 18 CYCLES
 

 TOTAL ENERGY    =       -270.172194937
 
 *** ENTERING OPTIMIZATION CYCLE: 8 ***
 

 COSANG =        -0.971975653
 
 RMSQ FORCE :   0.0000314  MAXIMUM :   0.0000100  CONVERGED : NO
 MAX FORCE  :   0.0001082  MAXIMUM :   0.0000150  CONVERGED : NO
 RMSQ DR    :   0.0005336  MAXIMUM :   0.0000400  CONVERGED : NO
 MAX DR     :   0.0012859  MAXIMUM :   0.0000600  CONVERGED : NO
 
 LAMBDA ITERATION CONVERGED IN 7 CYCLES

  |TANGENTIAL STEP| =   0.002560  |PARALLEL STEP| =   0.000066
 
 HYPERSPHERE RADIUS: 0.0500011910


 COORDINATES OF OPTIMIZATION STEP 8 IN ANGSTROM

  NO.  ATOM        X              Y              Z        Z-ATOM   MASS   TYPE

    1  C         0.234663       0.147018       0.212652       6    12.011  QM
    2  C        -0.383433      -0.300748       1.329597       6    12.011  QM
    3  O         1.519673      -0.055681      -0.209350       8    15.999  QM
    4  H        -1.436311      -0.047526       1.477485       1     1.008  QM
    5  H         0.103257      -0.910673       2.095823       1     1.008  QM
    6  H        -0.294460       0.763926      -0.524719       1     1.008  QM
    7  C         2.383691      -0.864015       0.632189       6    12.011  QM
    8  C         2.908507      -0.098879       1.819900       6    12.011  QM
    9  C         4.194139       0.286958       1.937417       6    12.011  QM
   10  H         3.215058      -1.160697      -0.028467       1     1.008  QM
   11  H         1.835079      -1.776060       0.942580       1     1.008  QM
   12  H         4.546308       0.849811       2.809632       1     1.008  QM
   13  H         2.187140       0.171207       2.602161       1     1.008  QM
   14  H         4.936241       0.047890       1.163997       1     1.008  QM


 
 NEW SCF-ENERGY CALCULATED IN 23 CYCLES
 

 TOTAL ENERGY    =       -270.172194989
 
 *** ENTERING OPTIMIZATION CYCLE: 9 ***
 

 COSANG =         0.968207016
 
 RMSQ FORCE :   0.0000195  MAXIMUM :   0.0000100  CONVERGED : NO
 MAX FORCE  :   0.0000738  MAXIMUM :   0.0000150  CONVERGED : NO
 RMSQ DR    :   0.0004268  MAXIMUM :   0.0000400  CONVERGED : NO
 MAX DR     :   0.0011471  MAXIMUM :   0.0000600  CONVERGED : NO
 
 LAMBDA ITERATION CONVERGED IN 9 CYCLES

  |TANGENTIAL STEP| =   0.002560  |PARALLEL STEP| =   0.000066
 
 HYPERSPHERE RADIUS: 0.0500011910


 COORDINATES OF OPTIMIZATION STEP 9 IN ANGSTROM

  NO.  ATOM        X              Y              Z        Z-ATOM   MASS   TYPE

    1  C         0.234599       0.147108       0.212609       6    12.011  QM
    2  C        -0.383443      -0.300784       1.329587       6    12.011  QM
    3  O         1.519602      -0.055797      -0.209437       8    15.999  QM
    4  H        -1.436201      -0.047441       1.477682       1     1.008  QM
    5  H         0.103331      -0.910806       2.095529       1     1.008  QM
    6  H        -0.294476       0.764192      -0.524667       1     1.008  QM
    7  C         2.383670      -0.863991       0.632201       6    12.011  QM
    8  C         2.908577      -0.098836       1.819933       6    12.011  QM
    9  C         4.194273       0.286993       1.937511       6    12.011  QM
   10  H         3.214834      -1.160690      -0.028429       1     1.008  QM
   11  H         1.835041      -1.776005       0.942724       1     1.008  QM
   12  H         4.546270       0.849380       2.809702       1     1.008  QM
   13  H         2.187197       0.170944       2.602367       1     1.008  QM
   14  H         4.936127       0.048269       1.163955       1     1.008  QM


 
 NEW SCF-ENERGY CALCULATED IN 20 CYCLES
 

 TOTAL ENERGY    =       -270.172194946
 
 *** ENTERING OPTIMIZATION CYCLE: 10 ***
 

 COSANG =        -0.990215350
 
 RMSQ FORCE :   0.0000290  MAXIMUM :   0.0000100  CONVERGED : NO
 MAX FORCE  :   0.0001093  MAXIMUM :   0.0000150  CONVERGED : NO
 RMSQ DR    :   0.0004268  MAXIMUM :   0.0000400  CONVERGED : NO
 MAX DR     :   0.0010794  MAXIMUM :   0.0000600  CONVERGED : NO
 
 LAMBDA ITERATION CONVERGED IN 7 CYCLES

  |TANGENTIAL STEP| =   0.002048  |PARALLEL STEP| =   0.000042
 
 HYPERSPHERE RADIUS: 0.0500011910


 COORDINATES OF OPTIMIZATION STEP 10 IN ANGSTROM

  NO.  ATOM        X              Y              Z        Z-ATOM   MASS   TYPE

    1  C         0.234646       0.147042       0.212627       6    12.011  QM
    2  C        -0.383420      -0.300771       1.329611       6    12.011  QM
    3  O         1.519683      -0.055689      -0.209367       8    15.999  QM
    4  H        -1.436254      -0.047566       1.477541       1     1.008  QM
    5  H         0.103324      -0.910651       2.095731       1     1.008  QM
    6  H        -0.294491       0.763965      -0.524736       1     1.008  QM
    7  C         2.383673      -0.864027       0.632195       6    12.011  QM
    8  C         2.908507      -0.098859       1.819913       6    12.011  QM
    9  C         4.194181       0.286967       1.937436       6    12.011  QM
   10  H         3.214915      -1.160723      -0.028416       1     1.008  QM
   11  H         1.834990      -1.776032       0.942620       1     1.008  QM
   12  H         4.546240       0.849639       2.809529       1     1.008  QM
   13  H         2.187093       0.171156       2.602209       1     1.008  QM
   14  H         4.936109       0.047985       1.163969       1     1.008  QM


 
 NEW SCF-ENERGY CALCULATED IN 23 CYCLES
 

 TOTAL ENERGY    =       -270.172195013
 
 *** ENTERING OPTIMIZATION CYCLE: 11 ***
 

 COSANG =         0.984413624
 
 RMSQ FORCE :   0.0000148  MAXIMUM :   0.0000100  CONVERGED : NO
 MAX FORCE  :   0.0000579  MAXIMUM :   0.0000150  CONVERGED : NO
 RMSQ DR    :   0.0003414  MAXIMUM :   0.0000400  CONVERGED : NO
 MAX DR     :   0.0010185  MAXIMUM :   0.0000600  CONVERGED : NO
 
 LAMBDA ITERATION CONVERGED IN 8 CYCLES

  |TANGENTIAL STEP| =   0.004096  |PARALLEL STEP| =   0.000168
 
 HYPERSPHERE RADIUS: 0.0500011910


 COORDINATES OF OPTIMIZATION STEP 11 IN ANGSTROM

  NO.  ATOM        X              Y              Z        Z-ATOM   MASS   TYPE

    1  C         0.234651       0.147090       0.212752       6    12.011  QM
    2  C        -0.383649      -0.300683       1.329598       6    12.011  QM
    3  O         1.519577      -0.055873      -0.209349       8    15.999  QM
    4  H        -1.436411      -0.047067       1.477471       1     1.008  QM
    5  H         0.102799      -0.910933       2.095679       1     1.008  QM
    6  H        -0.294285       0.764292      -0.524515       1     1.008  QM
    7  C         2.383882      -0.864025       0.632059       6    12.011  QM
    8  C         2.908583      -0.098859       1.819803       6    12.011  QM
    9  C         4.194213       0.287006       1.937545       6    12.011  QM
   10  H         3.215217      -1.160390      -0.028690       1     1.008  QM
   11  H         1.835574      -1.776272       0.942440       1     1.008  QM
   12  H         4.546100       0.849784       2.809817       1     1.008  QM
   13  H         2.187070       0.171149       2.601991       1     1.008  QM
   14  H         4.936414       0.048037       1.164258       1     1.008  QM


 
 NEW SCF-ENERGY CALCULATED IN 18 CYCLES
 

 TOTAL ENERGY    =       -270.172194815
 
 *** LAST STEP WAS REJECTED ***
 
 LAMBDA ITERATION CONVERGED IN 8 CYCLES

  |TANGENTIAL STEP| =   0.002048  |PARALLEL STEP| =   0.000042
 
 HYPERSPHERE RADIUS: 0.0500011910


 COORDINATES OF OPTIMIZATION STEP 11 IN ANGSTROM

  NO.  ATOM        X              Y              Z        Z-ATOM   MASS   TYPE

    1  C         0.234651       0.147059       0.212690       6    12.011  QM
    2  C        -0.383532      -0.300726       1.329600       6    12.011  QM
    3  O         1.519626      -0.055777      -0.209357       8    15.999  QM
    4  H        -1.436342      -0.047312       1.477486       1     1.008  QM
    5  H         0.103058      -0.910798       2.095725       1     1.008  QM
    6  H        -0.294384       0.764112      -0.524630       1     1.008  QM
    7  C         2.383779      -0.864016       0.632134       6    12.011  QM
    8  C         2.908542      -0.098860       1.819864       6    12.011  QM
    9  C         4.194190       0.286978       1.937480       6    12.011  QM
   10  H         3.215102      -1.160537      -0.028554       1     1.008  QM
   11  H         1.835300      -1.776154       0.942524       1     1.008  QM
   12  H         4.546202       0.849734       2.809696       1     1.008  QM
   13  H         2.187096       0.171165       2.602104       1     1.008  QM
   14  H         4.936276       0.047978       1.164096       1     1.008  QM


 
 NEW SCF-ENERGY CALCULATED IN 8 CYCLES
 

 TOTAL ENERGY    =       -270.172194946
 
 *** ENTERING OPTIMIZATION CYCLE: 12 ***
 

 COSANG =        -0.739842605
 
 RMSQ FORCE :   0.0000054  MAXIMUM :   0.0000100  CONVERGED :YES
 MAX FORCE  :   0.0000156  MAXIMUM :   0.0000150  CONVERGED : NO
 RMSQ DR    :   0.0003414  MAXIMUM :   0.0000400  CONVERGED : NO
 MAX DR     :   0.0007929  MAXIMUM :   0.0000600  CONVERGED : NO
 
 LAMBDA ITERATION CONVERGED IN 4 CYCLES

  |TANGENTIAL STEP| =   0.001638  |PARALLEL STEP| =   0.000027
 
 HYPERSPHERE RADIUS: 0.0500011910
 
 *** SCFTOL TIGHTEN TO 0.100E-09 ***


 COORDINATES OF OPTIMIZATION STEP 12 IN ANGSTROM

  NO.  ATOM        X              Y              Z        Z-ATOM   MASS   TYPE

    1  C         0.234630       0.147054       0.212636       6    12.011  QM
    2  C        -0.383465      -0.300763       1.329633       6    12.011  QM
    3  O         1.519681      -0.055708      -0.209390       8    15.999  QM
    4  H        -1.436293      -0.047506       1.477529       1     1.008  QM
    5  H         0.103252      -0.910696       2.095727       1     1.008  QM
    6  H        -0.294493       0.764008      -0.524712       1     1.008  QM
    7  C         2.383713      -0.864041       0.632174       6    12.011  QM
    8  C         2.908515      -0.098857       1.819924       6    12.011  QM
    9  C         4.194208       0.286977       1.937457       6    12.011  QM
   10  H         3.214959      -1.160666      -0.028454       1     1.008  QM
   11  H         1.835032      -1.776064       0.942561       1     1.008  QM
   12  H         4.546195       0.849672       2.809552       1     1.008  QM
   13  H         2.187038       0.171170       2.602160       1     1.008  QM
   14  H         4.936081       0.047948       1.163949       1     1.008  QM


 
 NEW SCF-ENERGY CALCULATED IN 15 CYCLES
 

 TOTAL ENERGY    =       -270.172194997
 
 *** ENTERING OPTIMIZATION CYCLE: 13 ***
 

 COSANG =        -0.671257608
 
 RMSQ FORCE :   0.0000169  MAXIMUM :   0.0000100  CONVERGED : NO
 MAX FORCE  :   0.0000548  MAXIMUM :   0.0000150  CONVERGED : NO
 RMSQ DR    :   0.0002731  MAXIMUM :   0.0000400  CONVERGED : NO
 MAX DR     :   0.0006400  MAXIMUM :   0.0000600  CONVERGED : NO
 
 LAMBDA ITERATION CONVERGED IN 9 CYCLES

  |TANGENTIAL STEP| =   0.003277  |PARALLEL STEP| =   0.000107
 
 HYPERSPHERE RADIUS: 0.0500011910


 COORDINATES OF OPTIMIZATION STEP 13 IN ANGSTROM

  NO.  ATOM        X              Y              Z        Z-ATOM   MASS   TYPE

    1  C         0.234691       0.146992       0.212581       6    12.011  QM
    2  C        -0.383252      -0.300797       1.329610       6    12.011  QM
    3  O         1.519770      -0.055587      -0.209315       8    15.999  QM
    4  H        -1.436168      -0.047890       1.477588       1     1.008  QM
    5  H         0.103621      -0.910471       2.095829       1     1.008  QM
    6  H        -0.294547       0.763729      -0.524853       1     1.008  QM
    7  C         2.383556      -0.864001       0.632257       6    12.011  QM
    8  C         2.908411      -0.098854       1.819919       6    12.011  QM
    9  C         4.194060       0.286929       1.937334       6    12.011  QM
   10  H         3.214826      -1.160880      -0.028271       1     1.008  QM
   11  H         1.834750      -1.775898       0.942737       1     1.008  QM
   12  H         4.546368       0.849490       2.809400       1     1.008  QM
   13  H         2.187157       0.171177       2.602322       1     1.008  QM
   14  H         4.935973       0.047887       1.163832       1     1.008  QM


 
 NEW SCF-ENERGY CALCULATED IN 11 CYCLES
 

 TOTAL ENERGY    =       -270.172195009
 
 *** LAST STEP WAS REJECTED ***
 
 LAMBDA ITERATION CONVERGED IN 7 CYCLES

  |TANGENTIAL STEP| =   0.001638  |PARALLEL STEP| =   0.000027
 
 HYPERSPHERE RADIUS: 0.0500011910


 COORDINATES OF OPTIMIZATION STEP 13 IN ANGSTROM

  NO.  ATOM        X              Y              Z        Z-ATOM   MASS   TYPE

    1  C         0.234673       0.147014       0.212625       6    12.011  QM
    2  C        -0.383369      -0.300764       1.329594       6    12.011  QM
    3  O         1.519705      -0.055666      -0.209326       8    15.999  QM
    4  H        -1.436251      -0.047674       1.477551       1     1.008  QM
    5  H         0.103385      -0.910597       2.095791       1     1.008  QM
    6  H        -0.294480       0.763875      -0.524766       1     1.008  QM
    7  C         2.383641      -0.863998       0.632208       6    12.011  QM
    8  C         2.908477      -0.098859       1.819888       6    12.011  QM
    9  C         4.194110       0.286949       1.937397       6    12.011  QM
   10  H         3.214935      -1.160756      -0.028391       1     1.008  QM
   11  H         1.834983      -1.775989       0.942675       1     1.008  QM
   12  H         4.546339       0.849569       2.809540       1     1.008  QM
   13  H         2.187178       0.171163       2.602251       1     1.008  QM
   14  H         4.936134       0.047943       1.163963       1     1.008  QM


 
 NEW SCF-ENERGY CALCULATED IN 10 CYCLES
 

 TOTAL ENERGY    =       -270.172195013
 
 *** ENTERING OPTIMIZATION CYCLE: 14 ***
 

 COSANG =         0.062588174
 
 RMSQ FORCE :   0.0000069  MAXIMUM :   0.0000100  CONVERGED :YES
 MAX FORCE  :   0.0000211  MAXIMUM :   0.0000150  CONVERGED : NO
 RMSQ DR    :   0.0002731  MAXIMUM :   0.0000400  CONVERGED : NO
 MAX DR     :   0.0007368  MAXIMUM :   0.0000600  CONVERGED : NO
 
 LAMBDA ITERATION CONVERGED IN 5 CYCLES

  |TANGENTIAL STEP| =   0.003277  |PARALLEL STEP| =   0.000107
 
 HYPERSPHERE RADIUS: 0.0500011910


 COORDINATES OF OPTIMIZATION STEP 14 IN ANGSTROM

  NO.  ATOM        X              Y              Z        Z-ATOM   MASS   TYPE

    1  C         0.234583       0.147084       0.212623       6    12.011  QM
    2  C        -0.383528      -0.300773       1.329669       6    12.011  QM
    3  O         1.519639      -0.055710      -0.209491       8    15.999  QM
    4  H        -1.436319      -0.047355       1.477467       1     1.008  QM
    5  H         0.103209      -0.910777       2.095702       1     1.008  QM
    6  H        -0.294539       0.764086      -0.524700       1     1.008  QM
    7  C         2.383758      -0.864089       0.632180       6    12.011  QM
    8  C         2.908555      -0.098879       1.820024       6    12.011  QM
    9  C         4.194323       0.286997       1.937493       6    12.011  QM
   10  H         3.215011      -1.160619      -0.028495       1     1.008  QM
   11  H         1.834996      -1.776134       0.942424       1     1.008  QM
   12  H         4.546111       0.849938       2.809611       1     1.008  QM
   13  H         2.186891       0.171168       2.602112       1     1.008  QM
   14  H         4.936021       0.047954       1.163830       1     1.008  QM


 
 NEW SCF-ENERGY CALCULATED IN 21 CYCLES
 

 TOTAL ENERGY    =       -270.172194910
 
 *** ENTERING OPTIMIZATION CYCLE: 15 ***
 

 COSANG =        -0.684812722
 
 RMSQ FORCE :   0.0000231  MAXIMUM :   0.0000100  CONVERGED : NO
 MAX FORCE  :   0.0001045  MAXIMUM :   0.0000150  CONVERGED : NO
 RMSQ DR    :   0.0005464  MAXIMUM :   0.0000400  CONVERGED : NO
 MAX DR     :   0.0013879  MAXIMUM :   0.0000600  CONVERGED : NO
 
 LAMBDA ITERATION CONVERGED IN 9 CYCLES

  |TANGENTIAL STEP| =   0.002622  |PARALLEL STEP| =   0.000069
 
 HYPERSPHERE RADIUS: 0.0500011910


 COORDINATES OF OPTIMIZATION STEP 15 IN ANGSTROM

  NO.  ATOM        X              Y              Z        Z-ATOM   MASS   TYPE

    1  C         0.234679       0.147025       0.212647       6    12.011  QM
    2  C        -0.383394      -0.300780       1.329601       6    12.011  QM
    3  O         1.519572      -0.055652      -0.209453       8    15.999  QM
    4  H        -1.436238      -0.047243       1.477290       1     1.008  QM
    5  H         0.103340      -0.910815       2.095864       1     1.008  QM
    6  H        -0.294422       0.763961      -0.524718       1     1.008  QM
    7  C         2.383717      -0.864021       0.632267       6    12.011  QM
    8  C         2.908476      -0.098896       1.820049       6    12.011  QM
    9  C         4.194198       0.286909       1.937360       6    12.011  QM
   10  H         3.215296      -1.160556      -0.028468       1     1.008  QM
   11  H         1.835121      -1.776205       0.942390       1     1.008  QM
   12  H         4.546314       0.850350       2.809852       1     1.008  QM
   13  H         2.186948       0.171260       2.602132       1     1.008  QM
   14  H         4.936250       0.047799       1.163758       1     1.008  QM


 
 NEW SCF-ENERGY CALCULATED IN 17 CYCLES
 

 TOTAL ENERGY    =       -270.172194613
 
 *** ENTERING OPTIMIZATION CYCLE: 16 ***
 

 COSANG =        -0.195186588
 
 RMSQ FORCE :   0.0000849  MAXIMUM :   0.0000100  CONVERGED : NO
 MAX FORCE  :   0.0003641  MAXIMUM :   0.0000150  CONVERGED : NO
 RMSQ DR    :   0.0004371  MAXIMUM :   0.0000400  CONVERGED : NO
 MAX DR     :   0.0010766  MAXIMUM :   0.0000600  CONVERGED : NO
 
 LAMBDA ITERATION CONVERGED IN 4 CYCLES

  |TANGENTIAL STEP| =   0.002097  |PARALLEL STEP| =   0.000044
 
 HYPERSPHERE RADIUS: 0.0500011910


 COORDINATES OF OPTIMIZATION STEP 16 IN ANGSTROM

  NO.  ATOM        X              Y              Z        Z-ATOM   MASS   TYPE

    1  C         0.234675       0.147019       0.212657       6    12.011  QM
    2  C        -0.383396      -0.300759       1.329575       6    12.011  QM
    3  O         1.519631      -0.055688      -0.209385       8    15.999  QM
    4  H        -1.436240      -0.047449       1.477507       1     1.008  QM
    5  H         0.103237      -0.910708       2.095781       1     1.008  QM
    6  H        -0.294455       0.763956      -0.524686       1     1.008  QM
    7  C         2.383696      -0.863988       0.632216       6    12.011  QM
    8  C         2.908498      -0.098884       1.819956       6    12.011  QM
    9  C         4.194132       0.286941       1.937403       6    12.011  QM
   10  H         3.215081      -1.160589      -0.028380       1     1.008  QM
   11  H         1.835167      -1.776091       0.942531       1     1.008  QM
   12  H         4.546354       0.849814       2.809427       1     1.008  QM
   13  H         2.187163       0.171244       2.602231       1     1.008  QM
   14  H         4.936224       0.047862       1.164025       1     1.008  QM


 
 NEW SCF-ENERGY CALCULATED IN 15 CYCLES
 

 TOTAL ENERGY    =       -270.172194976
 
 *** ENTERING OPTIMIZATION CYCLE: 17 ***
 

 COSANG =         0.257282737
 
 RMSQ FORCE :   0.0000104  MAXIMUM :   0.0000100  CONVERGED : NO
 MAX FORCE  :   0.0000392  MAXIMUM :   0.0000150  CONVERGED : NO
 RMSQ DR    :   0.0003496  MAXIMUM :   0.0000400  CONVERGED : NO
 MAX DR     :   0.0011939  MAXIMUM :   0.0000600  CONVERGED : NO
 
 LAMBDA ITERATION CONVERGED IN 8 CYCLES

  |TANGENTIAL STEP| =   0.002097  |PARALLEL STEP| =   0.000044
 
 HYPERSPHERE RADIUS: 0.0500011910


 COORDINATES OF OPTIMIZATION STEP 17 IN ANGSTROM

  NO.  ATOM        X              Y              Z        Z-ATOM   MASS   TYPE

    1  C         0.234590       0.147056       0.212616       6    12.011  QM
    2  C        -0.383497      -0.300773       1.329653       6    12.011  QM
    3  O         1.519660      -0.055687      -0.209461       8    15.999  QM
    4  H        -1.436315      -0.047414       1.477446       1     1.008  QM
    5  H         0.103219      -0.910701       2.095745       1     1.008  QM
    6  H        -0.294558       0.764004      -0.524729       1     1.008  QM
    7  C         2.383726      -0.864067       0.632194       6    12.011  QM
    8  C         2.908550      -0.098885       1.820014       6    12.011  QM
    9  C         4.194287       0.286985       1.937470       6    12.011  QM
   10  H         3.214976      -1.160628      -0.028455       1     1.008  QM
   11  H         1.834966      -1.776090       0.942459       1     1.008  QM
   12  H         4.546166       0.849857       2.809509       1     1.008  QM
   13  H         2.186971       0.171165       2.602161       1     1.008  QM
   14  H         4.936031       0.047984       1.163839       1     1.008  QM


 
 NEW SCF-ENERGY CALCULATED IN 19 CYCLES
 

 TOTAL ENERGY    =       -270.172194953
 
 *** ENTERING OPTIMIZATION CYCLE: 18 ***
 

 COSANG =        -0.660474378
 
 RMSQ FORCE :   0.0000214  MAXIMUM :   0.0000100  CONVERGED : NO
 MAX FORCE  :   0.0000890  MAXIMUM :   0.0000150  CONVERGED : NO
 RMSQ DR    :   0.0003496  MAXIMUM :   0.0000400  CONVERGED : NO
 MAX DR     :   0.0012095  MAXIMUM :   0.0000600  CONVERGED : NO
 
 LAMBDA ITERATION CONVERGED IN 7 CYCLES

  |TANGENTIAL STEP| =   0.001678  |PARALLEL STEP| =   0.000028
 
 HYPERSPHERE RADIUS: 0.0500011910


 COORDINATES OF OPTIMIZATION STEP 18 IN ANGSTROM

  NO.  ATOM        X              Y              Z        Z-ATOM   MASS   TYPE

    1  C         0.234630       0.147044       0.212626       6    12.011  QM
    2  C        -0.383471      -0.300761       1.329636       6    12.011  QM
    3  O         1.519709      -0.055700      -0.209347       8    15.999  QM
    4  H        -1.436320      -0.047540       1.477467       1     1.008  QM
    5  H         0.103278      -0.910649       2.095762       1     1.008  QM
    6  H        -0.294489       0.763966      -0.524750       1     1.008  QM
    7  C         2.383693      -0.864045       0.632170       6    12.011  QM
    8  C         2.908515      -0.098849       1.819883       6    12.011  QM
    9  C         4.194207       0.286973       1.937453       6    12.011  QM
   10  H         3.214926      -1.160707      -0.028502       1     1.008  QM
   11  H         1.834971      -1.776042       0.942603       1     1.008  QM
   12  H         4.546179       0.849638       2.809674       1     1.008  QM
   13  H         2.187030       0.171120       2.602137       1     1.008  QM
   14  H         4.936091       0.048046       1.163899       1     1.008  QM


 
 NEW SCF-ENERGY CALCULATED IN 11 CYCLES
 

 TOTAL ENERGY    =       -270.172195005
 
 *** ENTERING OPTIMIZATION CYCLE: 19 ***
 

 COSANG =         0.850151700
 
 RMSQ FORCE :   0.0000111  MAXIMUM :   0.0000100  CONVERGED : NO
 MAX FORCE  :   0.0000469  MAXIMUM :   0.0000150  CONVERGED : NO
 RMSQ DR    :   0.0002797  MAXIMUM :   0.0000400  CONVERGED : NO
 MAX DR     :   0.0008891  MAXIMUM :   0.0000600  CONVERGED : NO
 
 LAMBDA ITERATION CONVERGED IN 5 CYCLES

  |TANGENTIAL STEP| =   0.001678  |PARALLEL STEP| =   0.000028
 
 HYPERSPHERE RADIUS: 0.0500011910


 COORDINATES OF OPTIMIZATION STEP 19 IN ANGSTROM

  NO.  ATOM        X              Y              Z        Z-ATOM   MASS   TYPE

    1  C         0.234659       0.147022       0.212657       6    12.011  QM
    2  C        -0.383424      -0.300744       1.329568       6    12.011  QM
    3  O         1.519621      -0.055701      -0.209390       8    15.999  QM
    4  H        -1.436282      -0.047492       1.477551       1     1.008  QM
    5  H         0.103223      -0.910708       2.095776       1     1.008  QM
    6  H        -0.294465       0.763955      -0.524697       1     1.008  QM
    7  C         2.383698      -0.863988       0.632203       6    12.011  QM
    8  C         2.908535      -0.098896       1.819938       6    12.011  QM
    9  C         4.194139       0.286961       1.937432       6    12.011  QM
   10  H         3.215064      -1.160658      -0.028416       1     1.008  QM
   11  H         1.835171      -1.776068       0.942581       1     1.008  QM
   12  H         4.546432       0.849773       2.809515       1     1.008  QM
   13  H         2.187229       0.171196       2.602241       1     1.008  QM
   14  H         4.936285       0.047922       1.164074       1     1.008  QM


 
 NEW SCF-ENERGY CALCULATED IN 18 CYCLES
 

 TOTAL ENERGY    =       -270.172194966
 
 *** ENTERING OPTIMIZATION CYCLE: 20 ***
 

 COSANG =        -0.987434222
 
 RMSQ FORCE :   0.0000146  MAXIMUM :   0.0000100  CONVERGED : NO
 MAX FORCE  :   0.0000619  MAXIMUM :   0.0000150  CONVERGED : NO
 RMSQ DR    :   0.0002797  MAXIMUM :   0.0000400  CONVERGED : NO
 MAX DR     :   0.0009482  MAXIMUM :   0.0000600  CONVERGED : NO
 
 LAMBDA ITERATION CONVERGED IN 11 CYCLES

  |TANGENTIAL STEP| =   0.001342  |PARALLEL STEP| =   0.000018
 
 HYPERSPHERE RADIUS: 0.0500011910


 COORDINATES OF OPTIMIZATION STEP 20 IN ANGSTROM

  NO.  ATOM        X              Y              Z        Z-ATOM   MASS   TYPE

    1  C         0.234685       0.147034       0.212657       6    12.011  QM
    2  C        -0.383354      -0.300772       1.329614       6    12.011  QM
    3  O         1.519678      -0.055669      -0.209382       8    15.999  QM
    4  H        -1.436214      -0.047580       1.477594       1     1.008  QM
    5  H         0.103366      -0.910700       2.095783       1     1.008  QM
    6  H        -0.294464       0.763958      -0.524689       1     1.008  QM
    7  C         2.383657      -0.864034       0.632196       6    12.011  QM
    8  C         2.908469      -0.098852       1.819889       6    12.011  QM
    9  C         4.194108       0.286950       1.937432       6    12.011  QM
   10  H         3.214981      -1.160800      -0.028403       1     1.008  QM
   11  H         1.834998      -1.776033       0.942614       1     1.008  QM
   12  H         4.546290       0.849766       2.809530       1     1.008  QM
   13  H         2.187079       0.171278       2.602120       1     1.008  QM
   14  H         4.936204       0.047878       1.164060       1     1.008  QM


 
 NEW SCF-ENERGY CALCULATED IN 24 CYCLES
 

 TOTAL ENERGY    =       -270.172195018
 
 *** ENTERING OPTIMIZATION CYCLE: 21 ***
 

 COSANG =         0.939487962
 
 RMSQ FORCE :   0.0000078  MAXIMUM :   0.0000100  CONVERGED :YES
 MAX FORCE  :   0.0000307  MAXIMUM :   0.0000150  CONVERGED : NO
 RMSQ DR    :   0.0002237  MAXIMUM :   0.0000400  CONVERGED : NO
 MAX DR     :   0.0005998  MAXIMUM :   0.0000600  CONVERGED : NO
 
 LAMBDA ITERATION CONVERGED IN 6 CYCLES

  |TANGENTIAL STEP| =   0.002684  |PARALLEL STEP| =   0.000072
 
 HYPERSPHERE RADIUS: 0.0500011910


 COORDINATES OF OPTIMIZATION STEP 21 IN ANGSTROM

  NO.  ATOM        X              Y              Z        Z-ATOM   MASS   TYPE

    1  C         0.234598       0.147034       0.212628       6    12.011  QM
[truncated: 1,270,845 more chars]
