# Supplementary material for: Constrained Structure Minimizations on Hyperspheres for Minimum Energy Path Following
Source: J Chem Inf Model. 2025 Apr 1;65(7):3488–501. doi: 10.1021/acs.jcim.4c02351 (PMC12004539; doi:10.1021/acs.jcim.4c02351)
Supplement: Supplementary file 1 — ci4c02351_si_001.zip [file ci4c02351_si_001.zip › data_availability/rxn13/outputs/IRC/rxn13-irc.mol]

   14
 TRAJECTORY GEOMETRY    -270.089478
  C      0.000742    0.001222    0.002352
  C     -0.005664    0.000192    1.408703
  O      1.009621   -0.003373   -0.772433
  H     -0.942800   -0.139552    1.959219
  H      0.829487    0.478822    1.927985
  H     -1.002439    0.068792   -0.490527
  C      2.655283   -0.936010    0.850523
  C      3.159181   -0.494605    2.103713
  C      4.147371    0.457403    2.222318
  H      3.114302   -0.583437   -0.075232
  H      1.977399   -1.790872    0.793088
  H      4.553480    0.743724    3.198061
  H      2.740015   -0.946811    3.013659
  H      4.551873    0.960380    1.335578
   14
 TRAJECTORY GEOMETRY    -270.089529
  C      0.001244    0.002357    0.004645
  C     -0.011445    0.000537    1.409345
  O      1.014296   -0.006767   -0.767054
  H     -0.951947   -0.129521    1.956151
  H      0.828295    0.466515    1.932735
  H     -0.998170    0.076795   -0.494147
  C      2.656802   -0.934620    0.845352
  C      3.157285   -0.492963    2.100550
  C      4.146938    0.457032    2.221755
  H      3.124662   -0.588825   -0.078558
  H      1.976710   -1.787717    0.787475
  H      4.550950    0.742929    3.198507
  H      2.734090   -0.943817    3.009309
  H      4.554555    0.959261    1.336013
   14
 TRAJECTORY GEOMETRY    -270.089613
  C      0.001828    0.003453    0.006975
  C     -0.017083    0.000863    1.409982
  O      1.019098   -0.010149   -0.761595
  H     -0.960783   -0.119717    1.953100
  H      0.826943    0.454260    1.937517
  H     -0.993704    0.084480   -0.497794
  C      2.658054   -0.933133    0.840142
  C      3.155315   -0.491265    2.097351
  C      4.146465    0.456621    2.221134
  H      3.134680   -0.594189   -0.081849
  H      1.976153   -1.784776    0.781902
  H      4.548453    0.741995    3.198889
  H      2.728191   -0.940835    3.004910
  H      4.557194    0.958111    1.336406
   14
 TRAJECTORY GEOMETRY    -270.089733
  C      0.002376    0.004586    0.009307
  C     -0.022720    0.001206    1.410564
  O      1.023909   -0.013548   -0.756117
  H     -0.969520   -0.109854    1.950001
  H      0.825569    0.441627    1.942342
  H     -0.989163    0.092132   -0.501486
  C      2.659232   -0.931638    0.834924
  C      3.153419   -0.489574    2.094158
  C      4.145992    0.456231    2.220529
  H      3.144477   -0.599546   -0.085085
  H      1.975856   -1.782099    0.776400
  H      4.545984    0.741051    3.199280
  H      2.722518   -0.937966    3.000517
  H      4.559786    0.957041    1.336840
   14
 TRAJECTORY GEOMETRY    -270.089886
  C      0.002965    0.005693    0.011663
  C     -0.028258    0.001553    1.411135
  O      1.028796   -0.016943   -0.750582
  H     -0.977995   -0.100143    1.946913
  H      0.823942    0.429055    1.947154
  H     -0.984468    0.099503   -0.505202
  C      2.660216   -0.930071    0.829665
  C      3.151484   -0.487843    2.090947
  C      4.145496    0.455811    2.219898
  H      3.154064   -0.604910   -0.088287
  H      1.975745   -1.779657    0.770938
  H      4.543552    0.740007    3.199638
  H      2.716902   -0.935122    2.996103
  H      4.562363    0.955954    1.337267
   14
 TRAJECTORY GEOMETRY    -270.090074
  C      0.003597    0.006793    0.014042
  C     -0.033702    0.001900    1.411680
  O      1.033777   -0.020337   -0.744993
  H     -0.986235   -0.090598    1.943824
  H      0.822262    0.416341    1.952027
  H     -0.979629    0.106626   -0.508948
  C      2.660977   -0.928442    0.824385
  C      3.149532   -0.486085    2.087720
  C      4.144962    0.455383    2.219227
  H      3.163254   -0.610206   -0.091435
  H      1.975821   -1.777486    0.765561
  H      4.541163    0.738872    3.199943
  H      2.711434   -0.932363    2.991675
  H      4.564851    0.954907    1.337671
   14
 TRAJECTORY GEOMETRY    -270.090296
  C      0.004258    0.007870    0.016446
  C     -0.039051    0.002254    1.412204
  O      1.038828   -0.023720   -0.739363
  H     -0.994245   -0.081164    1.940747
  H      0.820426    0.403513    1.956899
  H     -0.974659    0.113472   -0.512715
  C      2.661553   -0.926756    0.819075
  C      3.147559   -0.484298    2.084487
  C      4.144402    0.454938    2.218528
  H      3.172231   -0.615503   -0.094549
  H      1.976047   -1.775537    0.760260
  H      4.538815    0.737654    3.200210
  H      2.706058   -0.929649    2.987246
  H      4.567284    0.953873    1.338060
   14
 TRAJECTORY GEOMETRY    -270.090554
  C      0.004953    0.008934    0.018871
  C     -0.044308    0.002618    1.412704
  O      1.043964   -0.027092   -0.733686
  H     -1.002017   -0.071906    1.937680
  H      0.818507    0.390579    1.961808
  H     -0.969564    0.120024   -0.516510
  C      2.661923   -0.925014    0.813740
  C      3.145567   -0.482482    2.081248
  C      4.143809    0.454482    2.217795
  H      3.180855   -0.620748   -0.097604
  H      1.976486   -1.773877    0.755052
  H      4.536522    0.736340    3.200428
  H      2.700829   -0.927022    2.982815
  H      4.569640    0.952866    1.338426
   14
 TRAJECTORY GEOMETRY    -270.090848
  C      0.005675    0.009972    0.021319
  C     -0.049457    0.002988    1.413182
  O      1.049177   -0.030445   -0.727968
  H     -1.009566   -0.062768    1.934637
  H      0.816435    0.377580    1.966691
  H     -0.964352    0.126236   -0.520330
  C      2.662086   -0.923215    0.808375
  C      3.143555   -0.480638    2.078009
  C      4.143189    0.454009    2.217033
  H      3.189258   -0.625999   -0.100626
  H      1.977068   -1.772451    0.749936
  H      4.534275    0.734945    3.200605
  H      2.695698   -0.924450    2.978391
  H      4.571924    0.951882    1.338773
   14
 TRAJECTORY GEOMETRY    -270.091179
  C      0.006455    0.010969    0.023793
  C     -0.054472    0.003369    1.413641
  O      1.054505   -0.033768   -0.722195
  H     -1.016814   -0.053878    1.931629
  H      0.814275    0.364547    1.971596
  H     -0.959000    0.132001   -0.524171
  C      2.661977   -0.921344    0.802986
  C      3.141500   -0.478762    2.074758
  C      4.142520    0.453518    2.216215
  H      3.197233   -0.631181   -0.103587
  H      1.977843   -1.771337    0.744953
  H      4.532092    0.733420    3.200709
  H      2.690721   -0.921967    2.973973
  H      4.574096    0.950931    1.339075
   14
 TRAJECTORY GEOMETRY    -270.091547
  C      0.007254    0.011941    0.026286
  C     -0.059388    0.003775    1.414077
  O      1.059909   -0.037069   -0.716389
  H     -1.023835   -0.045177    1.928654
  H      0.812015    0.351416    1.976500
  H     -0.953561    0.137371   -0.528041
  C      2.661673   -0.919426    0.797565
  C      3.139431   -0.476862    2.071515
  C      4.141824    0.453012    2.215371
  H      3.204926   -0.636313   -0.106503
  H      1.978775   -1.770470    0.740075
  H      4.529968    0.731817    3.200769
  H      2.685870   -0.919556    2.969578
  H      4.576193    0.950006    1.339356
   14
 TRAJECTORY GEOMETRY    -270.091955
  C      0.008068    0.012882    0.028799
  C     -0.064202    0.004205    1.414487
  O      1.065388   -0.040341   -0.710551
  H     -1.030632   -0.036647    1.925713
  H      0.809656    0.338185    1.981393
  H     -0.948044    0.142316   -0.531937
  C      2.661174   -0.917462    0.792114
  C      3.137347   -0.474939    2.068283
  C      4.141103    0.452493    2.214500
  H      3.212363   -0.641421   -0.109368
  H      1.979875   -1.769858    0.735313
  H      4.527903    0.730130    3.200788
  H      2.681147   -0.917217    2.965208
  H      4.578212    0.949104    1.339615
   14
 TRAJECTORY GEOMETRY    -270.092402
  C      0.008895    0.013791    0.031330
  C     -0.068907    0.004662    1.414874
  O      1.070941   -0.043581   -0.704685
  H     -1.037203   -0.028287    1.922811
  H      0.807202    0.324856    1.986270
  H     -0.942460    0.146795   -0.535857
  C      2.660477   -0.915452    0.786633
  C      3.135247   -0.472992    2.065064
  C      4.140355    0.451958    2.213603
  H      3.219545   -0.646504   -0.112178
  H      1.981143   -1.769501    0.730672
  H      4.525901    0.728359    3.200762
  H      2.676554   -0.914948    2.960870
  H      4.580151    0.948227    1.339852
   14
 TRAJECTORY GEOMETRY    -270.092891
  C      0.009723    0.014666    0.033876
  C     -0.073499    0.005140    1.415236
  O      1.076554   -0.046781   -0.698799
  H     -1.043578   -0.020044    1.919947
  H      0.804668    0.311410    1.991111
  H     -0.936834    0.150802   -0.539797
  C      2.659592   -0.913399    0.781123
  C      3.133137   -0.471023    2.061866
  C      4.139587    0.451409    2.212685
  H      3.226620   -0.651645   -0.114935
  H      1.982558   -1.769364    0.726147
  H      4.523963    0.726506    3.200699
  H      2.672070   -0.912739    2.956565
  H      4.582007    0.947377    1.340070
   14
 TRAJECTORY GEOMETRY    -270.093422
  C      0.010570    0.015499    0.036432
  C     -0.077976    0.005659    1.415578
  O      1.082254   -0.049937   -0.692881
  H     -1.049681   -0.012036    1.917136
  H      0.802016    0.297915    1.995936
  H     -0.931153    0.154217   -0.543758
  C      2.658497   -0.911305    0.775581
  C      3.131006   -0.469029    2.058680
  C      4.138790    0.450842    2.211737
  H      3.233298   -0.656703   -0.117609
  H      1.984157   -1.769505    0.721763
  H      4.522085    0.724559    3.200592
  H      2.667727   -0.910611    2.952293
  H      4.583783    0.946547    1.340260
   14
 TRAJECTORY GEOMETRY    -270.093999
  C      0.011419    0.016292    0.038997
  C     -0.082339    0.006217    1.415900
  O      1.088024   -0.053047   -0.686940
  H     -1.055573   -0.004218    1.914377
  H      0.799282    0.284324    2.000740
  H     -0.925456    0.157051   -0.547742
  C      2.657212   -0.909179    0.770008
  C      3.128863   -0.467014    2.055515
  C      4.137973    0.450260    2.210766
  H      3.239715   -0.661711   -0.120230
  H      1.985921   -1.769887    0.717508
  H      4.520272    0.722531    3.200446
  H      2.663513   -0.908557    2.948062
  H      4.585483    0.945739    1.340428
   14
 TRAJECTORY GEOMETRY    -270.094622
  C      0.012260    0.017048    0.041566
  C     -0.086587    0.006813    1.416198
  O      1.093847   -0.056106   -0.680986
  H     -1.061284    0.003466    1.911662
  H      0.796492    0.270564    2.005521
  H     -0.919767    0.159304   -0.551741
  C      2.655748   -0.907022    0.764411
  C      3.126713   -0.464982    2.052379
  C      4.137139    0.449665    2.209779
  H      3.246035   -0.666760   -0.122799
  H      1.987832   -1.770482    0.713382
  H      4.518527    0.720428    3.200264
  H      2.659418   -0.906562    2.943882
  H      4.587103    0.944959    1.340578
   14
 TRAJECTORY GEOMETRY    -270.095293
  C      0.013109    0.017758    0.044128
  C     -0.090716    0.007461    1.416484
  O      1.099746   -0.059108   -0.675004
  H     -1.066739    0.010914    1.909007
  H      0.793560    0.256762    2.010266
  H     -0.914074    0.160850   -0.555747
  C      2.654093   -0.904840    0.758782
  C      3.124545   -0.462929    2.049263
  C      4.136284    0.449053    2.208768
  H      3.251975   -0.671720   -0.125275
  H      1.989922   -1.771335    0.709393
  H      4.516845    0.718242    3.200044
  H      2.655454   -0.904640    2.939745
  H      4.588653    0.944193    1.340704
   14
 TRAJECTORY GEOMETRY    -270.096015
  C      0.013947    0.018426    0.046680
  C     -0.094731    0.008155    1.416750
  O      1.105692   -0.062052   -0.669011
  H     -1.072037    0.018219    1.906396
  H      0.790586    0.242776    2.015002
  H     -0.908432    0.161750   -0.559767
  C      2.652272   -0.902641    0.753132
  C      3.122371   -0.460862    2.046176
  C      4.135417    0.448430    2.207743
  H      3.257793   -0.676686   -0.127700
  H      1.992156   -1.772381    0.705530
  H      4.515228    0.715989    3.199792
  H      2.651607   -0.902777    2.935662
  H      4.590130    0.943452    1.340813
   14
 TRAJECTORY GEOMETRY    -270.096789
  C      0.014793    0.019047    0.049207
  C     -0.098626    0.008907    1.417013
  O      1.111700   -0.064929   -0.662988
  H     -1.077098    0.025285    1.903846
  H      0.787444    0.228767    2.019694
  H     -0.902820    0.161877   -0.563775
  C      2.650275   -0.900431    0.747454
  C      3.120179   -0.458778    2.043107
  C      4.134533    0.447791    2.206699
  H      3.263256   -0.681557   -0.130039
  H      1.994572   -1.773676    0.701800
  H      4.513673    0.713661    3.199503
  H      2.647883   -0.900979    2.931626
  H      4.591546    0.942723    1.340901
   14
 TRAJECTORY GEOMETRY    -270.097615
  C      0.015635    0.019627    0.051703
  C     -0.102409    0.009712    1.417267
  O      1.117744   -0.067743   -0.656948
  H     -1.082019    0.032198    1.901341
  H      0.784241    0.214590    2.024383
  H     -0.897291    0.161318   -0.567775
  C      2.648133   -0.898215    0.741759
  C      3.117978   -0.456682    2.040064
  C      4.133641    0.447143    2.205644
  H      3.268595   -0.686419   -0.132327
  H      1.997129   -1.775140    0.698189
  H      4.512172    0.711272    3.199189
  H      2.644257   -0.899228    2.927641
  H      4.592905    0.942011    1.340976
   14
 TRAJECTORY GEOMETRY    -270.098496
  C      0.016497    0.020152    0.054147
  C     -0.106075    0.010578    1.417528
  O      1.123834   -0.070477   -0.650873
  H     -1.086739    0.038866    1.898883
  H      0.780866    0.200418    2.029050
  H     -0.891821    0.159961   -0.571740
  C      2.645826   -0.895998    0.736051
  C      3.115757   -0.454575    2.037033
  C      4.132736    0.446482    2.204568
  H      3.273656   -0.691201   -0.134545
  H      1.999863   -1.776832    0.694704
  H      4.510725    0.708808    3.198844
  H      2.640741   -0.897536    2.923699
  H      4.594210    0.941310    1.341028
   14
 TRAJECTORY GEOMETRY    -270.099430
  C      0.017371    0.020636    0.056532
  C     -0.109643    0.011497    1.417795
  O      1.129949   -0.073151   -0.644764
  H     -1.091367    0.045392    1.896452
  H      0.777374    0.186141    2.033712
  H     -0.886451    0.157968   -0.575689
  C      2.643406   -0.893792    0.730331
  C      3.113525   -0.452460    2.034015
  C      4.131825    0.445815    2.203479
  H      3.278447   -0.695871   -0.136681
  H      2.002733   -1.778664    0.691330
  H      4.509319    0.706288    3.198477
  H      2.637319   -0.895895    2.919796
  H      4.595473    0.940620    1.341067
   14
 TRAJECTORY GEOMETRY    -270.100416
  C      0.018286    0.021068    0.058835
  C     -0.113109    0.012471    1.418084
  O      1.136081   -0.075755   -0.638609
  H     -1.095844    0.051694    1.894047
  H      0.773693    0.171894    2.038357
  H     -0.881153    0.155334   -0.579568
  C      2.640860   -0.891597    0.724608
  C      3.111267   -0.450343    2.030993
  C      4.130908    0.445143    2.202379
  H      3.283033   -0.700451   -0.138778
  H      2.005754   -1.780673    0.688055
  H      4.507961    0.703721    3.198078
  H      2.633973   -0.894279    2.915933
  H      4.596705    0.939939    1.341097
   14
 TRAJECTORY GEOMETRY    -270.101452
  C      0.019260    0.021444    0.061045
  C     -0.116481    0.013490    1.418403
  O      1.142226   -0.078291   -0.632399
  H     -1.100210    0.057763    1.891661
  H      0.769807    0.157764    2.042998
  H     -0.875916    0.152156   -0.583364
  C      2.638196   -0.889415    0.718886
  C      3.108980   -0.448221    2.027957
  C      4.129982    0.444465    2.201259
  H      3.287381   -0.704922   -0.140824
  H      2.008920   -1.782830    0.684878
  H      4.506626    0.701095    3.197659
  H      2.630679   -0.892690    2.912085
  H      4.597911    0.939261    1.341113
   14
 TRAJECTORY GEOMETRY    -270.102534
  C      0.020310    0.021762    0.063154
  C     -0.119769    0.014546    1.418757
  O      1.148375   -0.080770   -0.626126
  H     -1.104498    0.063600    1.889280
  H      0.765727    0.143822    2.047644
  H     -0.870727    0.148598   -0.587073
  C      2.635428   -0.887248    0.713171
  C      3.106660   -0.446100    2.024898
  C      4.129047    0.443785    2.200121
  H      3.291466   -0.709239   -0.142829
  H      2.012216   -1.785114    0.681797
  H      4.505309    0.698419    3.197215
  H      2.627430   -0.891121    2.908248
  H      4.599101    0.938588    1.341118
   14
 TRAJECTORY GEOMETRY    -270.103657
  C      0.021453    0.022020    0.065162
  C     -0.122981    0.015622    1.419153
  O      1.154527   -0.083200   -0.619783
  H     -1.108752    0.069207    1.886887
  H      0.761419    0.130219    2.052285
  H     -0.865551    0.144820   -0.590680
  C      2.632563   -0.885094    0.707463
  C      3.104305   -0.443980    2.021805
  C      4.128101    0.443103    2.198962
  H      3.295270   -0.713365   -0.144805
  H      2.015627   -1.787495    0.678801
  H      4.503998    0.695691    3.196750
  H      2.624204   -0.889569    2.904404
  H      4.600282    0.937918    1.341114
   14
 TRAJECTORY GEOMETRY    -270.104815
  C      0.022704    0.022214    0.067084
  C     -0.126128    0.016711    1.419588
  O      1.160678   -0.085592   -0.613373
  H     -1.112923    0.074526    1.884465
  H      0.756901    0.117033    2.056929
  H     -0.860354    0.141001   -0.594193
  C      2.629601   -0.882947    0.701767
  C      3.101911   -0.441862    2.018673
  C      4.127142    0.442419    2.197779
  H      3.298819   -0.717299   -0.146775
  H      2.019133   -1.789961    0.675890
  H      4.502683    0.692913    3.196262
  H      2.620990   -0.888027    2.900548
  H      4.601452    0.937251    1.341100
   14
 TRAJECTORY GEOMETRY    -270.106005
  C      0.024069    0.022345    0.068917
  C     -0.129213    0.017792    1.420062
  O      1.166829   -0.087956   -0.606891
  H     -1.117108    0.079599    1.882022
  H      0.752171    0.104371    2.061543
  H     -0.855102    0.137291   -0.597589
  C      2.626547   -0.880806    0.696083
  C      3.099480   -0.439748    2.015500
  C      4.126167    0.441733    2.196569
  H      3.302091   -0.721017   -0.148722
  H      2.022724   -1.792481    0.673061
  H      4.501356    0.690089    3.195749
  H      2.617780   -0.886494    2.896669
  H      4.602612    0.936591    1.341076
   14
 TRAJECTORY GEOMETRY    -270.107222
  C      0.025549    0.022415    0.070685
  C     -0.132243    0.018853    1.420572
  O      1.172982   -0.090299   -0.600348
  H     -1.121261    0.084420    1.879528
  H      0.747253    0.092316    2.066137
  H     -0.849770    0.133815   -0.600893
  C      2.623400   -0.878668    0.690410
  C      3.097015   -0.437637    2.012286
  C      4.125174    0.441046    2.195333
  H      3.305089   -0.724506   -0.150668
  H      2.026374   -1.795038    0.670308
  H      4.500015    0.687224    3.195212
  H      2.614564   -0.884970    2.892765
  H      4.603766    0.935938    1.341043
   14
 TRAJECTORY GEOMETRY    -270.108462
  C      0.027153    0.022421    0.072407
  C     -0.135210    0.019884    1.421112
  O      1.179142   -0.092629   -0.593751
  H     -1.125375    0.088926    1.876986
  H      0.742152    0.080988    2.070705
  H     -0.844328    0.130664   -0.604122
  C      2.620148   -0.876523    0.684749
  C      3.094510   -0.435530    2.009034
  C      4.124158    0.440354    2.194067
  H      3.307780   -0.727739   -0.152620
  H      2.030062   -1.797613    0.667640
  H      4.498649    0.684318    3.194647
  H      2.611335   -0.883451    2.888839
  H      4.604908    0.935285    1.340996
   14
 TRAJECTORY GEOMETRY    -270.109725
  C      0.028878    0.022368    0.074097
  C     -0.138109    0.020872    1.421678
  O      1.185312   -0.094951   -0.587114
  H     -1.129472    0.093154    1.874385
  H      0.736909    0.070408    2.075244
  H     -0.838756    0.127898   -0.607252
  C      2.616784   -0.874365    0.679101
  C      3.091971   -0.433426    2.005750
  C      4.123113    0.439657    2.192768
  H      3.310183   -0.730723   -0.154582
  H      2.033768   -1.800191    0.665057
  H      4.497256    0.681375    3.194053
  H      2.608095   -0.881935    2.884894
  H      4.606022    0.934642    1.340935
   14
 TRAJECTORY GEOMETRY    -270.111008
  C      0.030698    0.022266    0.075764
  C     -0.140965    0.021814    1.422262
  O      1.191490   -0.097270   -0.580441
  H     -1.133546    0.097144    1.871735
  H      0.731584    0.060535    2.079761
  H     -0.833058    0.125532   -0.610333
  C      2.613332   -0.872202    0.673464
  C      3.089406   -0.431327    2.002444
  C      4.122051    0.438958    2.191444
  H      3.312349   -0.733491   -0.156551
  H      2.037494   -1.802748    0.662544
  H      4.495838    0.678403    3.193434
  H      2.604848   -0.880436    2.880925
  H      4.607132    0.933999    1.340858
   14
 TRAJECTORY GEOMETRY    -270.112311
  C      0.032622    0.022115    0.077424
  C     -0.143756    0.022702    1.422861
  O      1.197680   -0.099587   -0.573747
  H     -1.137600    0.100897    1.869022
  H      0.726169    0.051407    2.084232
  H     -0.827220    0.123580   -0.613335
  C      2.609773   -0.870021    0.667838
  C      3.086814   -0.429233    1.999118
  C      4.120961    0.438253    2.190089
  H      3.314256   -0.736033   -0.158525
  H      2.041216   -1.805284    0.660110
  H      4.494392    0.675406    3.192786
  H      2.601595   -0.878945    2.876949
  H      4.608207    0.933363    1.340766
   14
 TRAJECTORY GEOMETRY    -270.113634
  C      0.034633    0.021924    0.079078
  C     -0.146496    0.023538    1.423472
  O      1.203879   -0.101905   -0.567039
  H     -1.141616    0.104430    1.866255
  H      0.720701    0.042963    2.088676
  H     -0.821255    0.122028   -0.616288
  C      2.606120   -0.867830    0.662223
  C      3.084200   -0.427144    1.995782
  C      4.119850    0.437546    2.188709
  H      3.315940   -0.738381   -0.160499
  H      2.044932   -1.807779    0.657745
  H      4.492922    0.672391    3.192111
  H      2.598338   -0.877469    2.872965
  H      4.609264    0.932730    1.340656
   14
 TRAJECTORY GEOMETRY    -270.114975
  C      0.036734    0.021694    0.080740
  C     -0.149167    0.024315    1.424093
  O      1.210088   -0.104223   -0.560327
  H     -1.145606    0.107760    1.863426
  H      0.715181    0.035203    2.093069
  H     -0.815156    0.120859   -0.619164
  C      2.602361   -0.865617    0.656622
  C      3.081563   -0.425061    1.992439
  C      4.118711    0.436833    2.187302
  H      3.317391   -0.740529   -0.162467
  H      2.048626   -1.810230    0.655459
  H      4.491423    0.669360    3.191406
  H      2.595082   -0.876002    2.868985
  H      4.610276    0.932103    1.340527
   14
 TRAJECTORY GEOMETRY    -270.116335
  C      0.038909    0.021434    0.082407
  C     -0.151788    0.025037    1.424721
  O      1.216309   -0.106542   -0.553615
  H     -1.149549    0.110902    1.860548
  H      0.709668    0.028053    2.097454
  H     -0.808940    0.120034   -0.621998
  C      2.598510   -0.863392    0.651031
  C      3.078908   -0.422983    1.989096
  C      4.117552    0.436118    2.185871
  H      3.318651   -0.742512   -0.164426
  H      2.052298   -1.812621    0.653230
  H      4.489904    0.666318    3.190673
  H      2.591829   -0.874555    2.865004
  H      4.611263    0.931478    1.340377
   14
 TRAJECTORY GEOMETRY    -270.117715
  C      0.041154    0.021144    0.084084
  C     -0.154352    0.025704    1.425354
  O      1.222538   -0.108861   -0.546908
  H     -1.153457    0.113880    1.857620
  H      0.704136    0.021496    2.101787
  H     -0.802611    0.119527   -0.624767
  C      2.594570   -0.861153    0.645451
  C      3.076237   -0.420911    1.985753
  C      4.116373    0.435399    2.184418
  H      3.319724   -0.744338   -0.166373
  H      2.055937   -1.814951    0.651063
  H      4.488363    0.663273    3.189913
  H      2.588577   -0.873118    2.861032
  H      4.612214    0.930856    1.340209
   14
 TRAJECTORY GEOMETRY    -270.119112
  C      0.043532    0.020841    0.085776
  C     -0.156739    0.026259    1.425998
  O      1.228803   -0.111173   -0.540245
  H     -1.157222    0.116505    1.854650
  H      0.698702    0.015498    2.106139
  H     -0.796135    0.119455   -0.627435
  C      2.590403   -0.858871    0.639930
  C      3.073511   -0.418844    1.982441
  C      4.115136    0.434682    2.182899
  H      3.320502   -0.746022   -0.168257
  H      2.059374   -1.817163    0.649023
  H      4.486827    0.660226    3.189055
  H      2.585354   -0.871705    2.857121
  H      4.613021    0.930258    1.339949
   14
 TRAJECTORY GEOMETRY    -270.120529
  C      0.045910    0.020507    0.087479
  C     -0.159177    0.026819    1.426639
  O      1.235048   -0.113489   -0.533564
  H     -1.161028    0.119216    1.851630
  H      0.693201    0.009900    2.110422
  H     -0.789601    0.119447   -0.630092
  C      2.586280   -0.856599    0.634377
  C      3.070804   -0.416783    1.979116
  C      4.113912    0.433956    2.181401
  H      3.321248   -0.747595   -0.170145
  H      2.062928   -1.819350    0.646982
  H      4.485251    0.657174    3.188236
  H      2.582120   -0.870299    2.853182
  H      4.613882    0.929640    1.339728
   14
 TRAJECTORY GEOMETRY    -270.121963
  C      0.048350    0.020151    0.089197
  C     -0.161560    0.027328    1.427282
  O      1.241300   -0.115801   -0.526899
  H     -1.164784    0.121790    1.848565
  H      0.687739    0.004783    2.114678
  H     -0.782975    0.119673   -0.632687
  C      2.582073   -0.854312    0.628834
  C      3.068078   -0.414727    1.975798
  C      4.112667    0.433227    2.179883
  H      3.321850   -0.749052   -0.172019
  H      2.066436   -1.821463    0.645003
  H      4.483654    0.654125    3.187389
  H      2.578893   -0.868905    2.849262
  H      4.614707    0.929022    1.339484
   14
 TRAJECTORY GEOMETRY    -270.123414
  C      0.050843    0.019778    0.090927
  C     -0.163890    0.027792    1.427928
  O      1.247556   -0.118108   -0.520249
  H     -1.168496    0.124267    1.845462
  H      0.682302    0.000044    2.118918
  H     -0.776269    0.120076   -0.635231
  C      2.577794   -0.852016    0.623304
  C      3.065339   -0.412675    1.972490
  C      4.111404    0.432494    2.178347
  H      3.322326   -0.750414   -0.173861
  H      2.069911   -1.823507    0.643078
  H      4.482033    0.651079    3.186519
  H      2.575669   -0.867518    2.845355
  H      4.615496    0.928400    1.339220
   14
 TRAJECTORY GEOMETRY    -270.124881
  C      0.053397    0.019389    0.092671
  C     -0.166161    0.028210    1.428574
  O      1.253816   -0.120409   -0.513619
  H     -1.172150    0.126634    1.842314
  H      0.676894   -0.004318    2.123137
  H     -0.769481    0.120650   -0.637705
  C      2.573435   -0.849710    0.617788
  C      3.062579   -0.410628    1.969192
  C      4.110121    0.431759    2.176791
  H      3.322672   -0.751679   -0.175666
  H      2.073316   -1.825452    0.641202
  H      4.480404    0.648044    3.185613
  H      2.572452   -0.866144    2.841472
  H      4.616242    0.927777    1.338931
   14
 TRAJECTORY GEOMETRY    -270.126366
  C      0.056005    0.018984    0.094428
  C     -0.168372    0.028584    1.429222
  O      1.260080   -0.122701   -0.507006
  H     -1.175754    0.128902    1.839127
  H      0.671523   -0.008357    2.127339
  H     -0.762614    0.121362   -0.640121
  C      2.569003   -0.847397    0.612288
  C      3.059801   -0.408585    1.965903
  C      4.108817    0.431022    2.175215
  H      3.322893   -0.752845   -0.177431
  H      2.076652   -1.827314    0.639372
  H      4.478764    0.645015    3.184677
  H      2.569237   -0.864771    2.837608
  H      4.616949    0.927143    1.338609
   14
 TRAJECTORY GEOMETRY    -270.127862
  C      0.058661    0.018566    0.096196
  C     -0.170541    0.028923    1.429870
  O      1.266345   -0.124984   -0.500409
  H     -1.179304    0.131099    1.835901
  H      0.666175   -0.012133    2.131533
  H     -0.755688    0.122175   -0.642473
  C      2.564518   -0.845079    0.606799
  C      3.057005   -0.406543    1.962621
  C      4.107498    0.430282    2.173623
  H      3.323038   -0.753954   -0.179157
  H      2.079938   -1.829083    0.637586
  H      4.477101    0.641993    3.183719
  H      2.566020   -0.863398    2.833760
  H      4.617625    0.926501    1.338267
   14
 TRAJECTORY GEOMETRY    -270.129370
  C      0.061373    0.018136    0.097979
  C     -0.172656    0.029222    1.430519
  O      1.272610   -0.127253   -0.493831
  H     -1.182814    0.133230    1.832632
  H      0.660855   -0.015651    2.135716
  H     -0.748699    0.123086   -0.644769
  C      2.559972   -0.842759    0.601329
  C      3.054187   -0.404503    1.959348
  C      4.106158    0.429538    2.172009
  H      3.323082   -0.755005   -0.180836
  H      2.083166   -1.830779    0.635852
  H      4.475420    0.638985    3.182729
  H      2.562803   -0.862029    2.829934
  H      4.618262    0.925854    1.337897
   14
 TRAJECTORY GEOMETRY    -270.130890
  C      0.064140    0.017693    0.099776
  C     -0.174720    0.029484    1.431170
  O      1.278874   -0.129504   -0.487271
  H     -1.186274    0.135300    1.829314
  H      0.655563   -0.018945    2.139897
  H     -0.741647    0.124076   -0.646998
  C      2.555373   -0.840440    0.595878
  C      3.051344   -0.402463    1.956081
  C      4.104797    0.428791    2.170372
  H      3.323042   -0.756006   -0.182468
  H      2.086330   -1.832389    0.634167
  H      4.473718    0.635989    3.181709
  H      2.559582   -0.860658    2.826125
  H      4.618863    0.925196    1.337497
   14
 TRAJECTORY GEOMETRY    -270.132417
  C      0.066952    0.017240    0.101584
  C     -0.176751    0.029718    1.431822
  O      1.285136   -0.131743   -0.480723
  H     -1.189683    0.137311    1.825959
  H      0.650283   -0.022060    2.144077
  H     -0.734544    0.125125   -0.649158
  C      2.550741   -0.838124    0.590442
  C      3.048479   -0.400421    1.952815
  C      4.103420    0.428040    2.168718
  H      3.322950   -0.756970   -0.184055
  H      2.089443   -1.833917    0.632523
  H      4.471993    0.633002    3.180665
  H      2.556352   -0.859274    2.822328
  H      4.619436    0.924523    1.337074
   14
 TRAJECTORY GEOMETRY    -270.133951
  C      0.069820    0.016775    0.103408
  C     -0.178737    0.029918    1.432475
  O      1.291395   -0.133960   -0.474191
  H     -1.193061    0.139273    1.822553
  H      0.645013   -0.025002    2.148259
  H     -0.727384    0.126229   -0.651258
  C      2.546071   -0.835817    0.585028
  C      3.045586   -0.398376    1.949549
  C      4.102021    0.427284    2.167039
  H      3.322784   -0.757896   -0.185589
  H      2.092489   -1.835362    0.630921
  H      4.470245    0.630029    3.179589
  H      2.553106   -0.857880    2.818545
  H      4.619979    0.923835    1.336619
   14
 TRAJECTORY GEOMETRY    -270.135488
  C      0.072746    0.016299    0.105248
  C     -0.180681    0.030086    1.433130
  O      1.297648   -0.136152   -0.467673
  H     -1.196408    0.141202    1.819087
  H      0.639749   -0.027794    2.152451
  H     -0.720164    0.127378   -0.653290
  C      2.541375   -0.833526    0.579637
  C      3.042661   -0.396326    1.946281
  C      4.100600    0.426524    2.165335
  H      3.322552   -0.758786   -0.187073
  H      2.095466   -1.836719    0.629366
  H      4.468470    0.627072    3.178479
  H      2.549841   -0.856467    2.814777
  H      4.620496    0.923129    1.336131
   14
 TRAJECTORY GEOMETRY    -270.137025
  C      0.075725    0.015814    0.107106
  C     -0.182589    0.030228    1.433784
  O      1.303896   -0.138316   -0.461166
  H     -1.199726    0.143088    1.815572
  H      0.634492   -0.030481    2.156658
  H     -0.712892    0.128550   -0.655253
  C      2.536660   -0.831255    0.574267
  C      3.039703   -0.394268    1.943011
  C      4.099156    0.425760    2.163605
  H      3.322275   -0.759664   -0.188500
  H      2.098372   -1.837998    0.627851
  H      4.466671    0.624130    3.177335
  H      2.546550   -0.855031    2.811020
  H      4.620985    0.922399    1.335609
   14
 TRAJECTORY GEOMETRY    -270.138558
  C      0.078769    0.015317    0.108981
  C     -0.184468    0.030338    1.434447
  O      1.310133   -0.140449   -0.454671
  H     -1.203000    0.144955    1.811980
  H      0.629210   -0.033037    2.160874
  H     -0.705557    0.129765   -0.657162
  C      2.531940   -0.829004    0.568934
  C      3.036706   -0.392204    1.939723
  C      4.097685    0.424990    2.161844
  H      3.321965   -0.760520   -0.189885
  H      2.101228   -1.839224    0.626386
  H      4.464832    0.621197    3.176153
  H      2.543227   -0.853558    2.807259
  H      4.621449    0.921638    1.335052
   14
 TRAJECTORY GEOMETRY    -270.140084
  C      0.081874    0.014811    0.110877
  C     -0.186320    0.030422    1.435111
  O      1.316361   -0.142549   -0.448184
  H     -1.206259    0.146799    1.808320
  H      0.623916   -0.035505    2.165124
  H     -0.698158    0.131006   -0.658996
  C      2.527225   -0.826782    0.563631
  C      3.033666   -0.390128    1.936420
  C      4.096188    0.424212    2.160051
  H      3.321615   -0.761358   -0.191215
  H      2.104020   -1.840366    0.624964
  H      4.462953    0.618275    3.174936
  H      2.539862   -0.852045    2.803502
  H      4.621895    0.920844    1.334456
   14
 TRAJECTORY GEOMETRY    -270.141598
  C      0.085043    0.014296    0.112795
  C     -0.188149    0.030479    1.435779
  O      1.322576   -0.144611   -0.441704
  H     -1.209503    0.148625    1.804581
  H      0.618584   -0.037900    2.169405
  H     -0.690696    0.132274   -0.660763
  C      2.522527   -0.824595    0.558367
  C      3.030582   -0.388040    1.933097
  C      4.094660    0.423426    2.158223
  H      3.321238   -0.762180   -0.192502
  H      2.106748   -1.841445    0.623579
  H      4.461033    0.615367    3.173680
  H      2.536449   -0.850486    2.799740
  H      4.622324    0.920012    1.333822
   14
 TRAJECTORY GEOMETRY    -270.143095
  C      0.088290    0.013772    0.114744
  C     -0.189950    0.030506    1.436458
  O      1.328781   -0.146612   -0.435234
  H     -1.212733    0.150416    1.800744
  H      0.613198   -0.040270    2.173767
  H     -0.683163    0.133556   -0.662436
  C      2.517872   -0.822477    0.553146
  C      3.027428   -0.385927    1.929750
  C      4.093090    0.422633    2.156342
  H      3.320851   -0.763022   -0.193744
  H      2.109371   -1.842442    0.622235
  H      4.459049    0.612486    3.172366
  H      2.532937   -0.848837    2.795976
  H      4.622737    0.919113    1.333118
   14
 TRAJECTORY GEOMETRY    -270.144571
  C      0.091611    0.013239    0.116723
  C     -0.191739    0.030507    1.437144
  O      1.334967   -0.148566   -0.428769
  H     -1.215961    0.152202    1.796806
  H      0.607744   -0.042590    2.178168
  H     -0.675558    0.134871   -0.664042
  C      2.513262   -0.820406    0.547976
  C      3.024219   -0.383796    1.926370
  C      4.091484    0.421829    2.154418
  H      3.320454   -0.763859   -0.194937
  H      2.111935   -1.843395    0.620930
  H      4.457006    0.609618    3.171009
  H      2.529360   -0.847124    2.792195
  H      4.623141    0.918160    1.332370
   14
 TRAJECTORY GEOMETRY    -270.146019
  C      0.095017    0.012695    0.118737
  C     -0.193519    0.030483    1.437837
  O      1.341130   -0.150467   -0.422312
  H     -1.219203    0.153987    1.792746
  H      0.602196   -0.044876    2.182636
  H     -0.667878    0.136214   -0.665567
  C      2.508720   -0.818391    0.542864
  C      3.020944   -0.381642    1.922947
  C      4.089838    0.421009    2.152446
  H      3.320041   -0.764679   -0.196098
  H      2.114420   -1.844300    0.619661
  H      4.454895    0.606759    3.169604
  H      2.525694   -0.845329    2.788392
  H      4.623544    0.917139    1.331574
   14
 TRAJECTORY GEOMETRY    -270.147434
  C      0.098512    0.012151    0.120791
  C     -0.195295    0.030421    1.438546
  O      1.347273   -0.152284   -0.415859
  H     -1.222442    0.155747    1.788574
  H      0.596559   -0.047143    2.187184
  H     -0.660109    0.137595   -0.667013
  C      2.504275   -0.816474    0.537825
  C      3.017583   -0.379457    1.919477
  C      4.088134    0.420178    2.150400
  H      3.319678   -0.765567   -0.197193
  H      2.116849   -1.845184    0.618449
  H      4.452686    0.603940    3.168124
  H      2.521900   -0.843400    2.784567
  H      4.623935    0.916017    1.330693
   14
 TRAJECTORY GEOMETRY    -270.148810
  C      0.102109    0.011601    0.122896
  C     -0.197073    0.030330    1.439273
  O      1.353390   -0.154012   -0.409419
  H     -1.225736    0.157520    1.784234
  H      0.590793   -0.049459    2.191858
  H     -0.652246    0.139017   -0.668352
  C      2.499950   -0.814671    0.532863
  C      3.014129   -0.377236    1.915957
  C      4.086370    0.419335    2.148282
  H      3.319339   -0.766485   -0.198256
  H      2.119207   -1.846044    0.617247
  H      4.450381    0.601177    3.166566
  H      2.517945   -0.841335    2.780710
  H      4.624341    0.914777    1.329719
   14
 TRAJECTORY GEOMETRY    -270.150142
  C      0.105807    0.011051    0.125058
  C     -0.198859    0.030203    1.440017
  O      1.359473   -0.155644   -0.402988
  H     -1.229048    0.159280    1.779731
  H      0.584857   -0.051786    2.196633
  H     -0.644286    0.140496   -0.669598
  C      2.495774   -0.812981    0.527996
  C      3.010577   -0.374980    1.912372
  C      4.084542    0.418473    2.146080
  H      3.319052   -0.767447   -0.199288
  H      2.121491   -1.846897    0.616097
  H      4.447943    0.598452    3.164936
  H      2.513831   -0.839100    2.776819
  H      4.624750    0.913407    1.328654
   14
 TRAJECTORY GEOMETRY    -270.151421
  C      0.109613    0.010505    0.127276
  C     -0.200665    0.030036    1.440781
  O      1.365517   -0.157168   -0.396570
  H     -1.232396    0.161023    1.775064
  H      0.578746   -0.054140    2.201533
  H     -0.636226    0.142045   -0.670734
  C      2.491774   -0.811428    0.523241
  C      3.006918   -0.372681    1.908715
  C      4.082641    0.417591    2.143786
  H      3.318823   -0.768471   -0.200279
  H      2.123703   -1.847746    0.614982
  H      4.445377    0.595787    3.163213
  H      2.509527   -0.836677    2.772888
  H      4.625182    0.911888    1.327491
   14
 TRAJECTORY GEOMETRY    -270.152644
  C      0.113549    0.009965    0.129574
  C     -0.202498    0.029827    1.441578
  O      1.371512   -0.158550   -0.390187
  H     -1.235842    0.162780    1.770159
  H      0.572405   -0.056592    2.206638
  H     -0.628063    0.143669   -0.671716
  C      2.488010   -0.810057    0.518618
  C      3.003125   -0.370336    1.904982
  C      4.080651    0.416691    2.141378
  H      3.318695   -0.769570   -0.201247
  H      2.125856   -1.848647    0.613891
  H      4.442623    0.593236    3.161382
  H      2.504963   -0.834001    2.768911
  H      4.625650    0.910144    1.326178
   14
 TRAJECTORY GEOMETRY    -270.153805
  C      0.117612    0.009440    0.131958
  C     -0.204368    0.029569    1.442409
  O      1.377449   -0.159776   -0.383842
  H     -1.239356    0.164528    1.765020
  H      0.565797   -0.059139    2.211926
  H     -0.619804    0.145395   -0.672546
  C      2.484519   -0.808890    0.514147
  C      2.999196   -0.367942    1.901168
  C      4.078565    0.415768    2.138845
  H      3.318682   -0.770769   -0.202174
  H      2.127949   -1.849586    0.612825
  H      4.439664    0.590820    3.159431
  H      2.500114   -0.831037    2.764890
  H      4.626160    0.908151    1.324710
   14
 TRAJECTORY GEOMETRY    -270.154899
  C      0.121804    0.008940    0.134439
  C     -0.206284    0.029251    1.443283
  O      1.383315   -0.160817   -0.377553
  H     -1.242969    0.166264    1.759617
  H      0.558895   -0.061799    2.217423
  H     -0.611455    0.147262   -0.673242
  C      2.481359   -0.807969    0.509857
  C      2.995121   -0.365498    1.897270
  C      4.076369    0.414824    2.136170
  H      3.318829   -0.772095   -0.203074
  H      2.129951   -1.850564    0.611763
  H      4.436457    0.588604    3.157337
  H      2.494918   -0.827712    2.760829
  H      4.626749    0.905849    1.323050
   14
 TRAJECTORY GEOMETRY    -270.155924
  C      0.126122    0.008478    0.137022
  C     -0.208261    0.028864    1.444201
  O      1.389100   -0.161654   -0.371345
  H     -1.246683    0.167979    1.753953
  H      0.551667   -0.064596    2.223159
  H     -0.603018    0.149272   -0.673722
  C      2.478573   -0.807313    0.505775
  C      2.990895   -0.363010    1.893293
  C      4.074061    0.413857    2.133339
  H      3.319152   -0.773567   -0.203929
  H      2.131891   -1.851656    0.610730
  H      4.432974    0.586637    3.155102
  H      2.489340   -0.823973    2.756738
  H      4.627397    0.903173    1.321181
   14
 TRAJECTORY GEOMETRY    -270.156878
  C      0.130563    0.008071    0.139717
  C     -0.210307    0.028399    1.445173
  O      1.394784   -0.162251   -0.365248
  H     -1.250511    0.169641    1.748009
  H      0.544073   -0.067574    2.229140
  H     -0.594551    0.151472   -0.673961
  C      2.476227   -0.806980    0.501933
  C      2.986514   -0.360483    1.889249
  C      4.071628    0.412873    2.130337
  H      3.319698   -0.775223   -0.204748
  H      2.133775   -1.852879    0.609697
  H      4.429165    0.585028    3.152691
  H      2.483309   -0.819746    2.752631
  H      4.628162    0.900038    1.319043
   14
 TRAJECTORY GEOMETRY    -270.157761
  C      0.135110    0.007743    0.142535
  C     -0.212418    0.027842    1.446199
  O      1.400347   -0.162576   -0.359302
  H     -1.254447    0.171214    1.741779
  H      0.536095   -0.070755    2.235370
  H     -0.586105    0.153908   -0.673909
  C      2.474377   -0.807018    0.498364
  C      2.981982   -0.357930    1.885156
  C      4.069059    0.411884    2.127152
  H      3.320495   -0.777083   -0.205547
  H      2.135601   -1.854287    0.608652
  H      4.424981    0.583902    3.150092
  H      2.476764   -0.814940    2.748536
  H      4.629082    0.896343    1.316600
   14
 TRAJECTORY GEOMETRY    -270.158575
  C      0.139741    0.007508    0.145463
  C     -0.214629    0.027176    1.447290
  O      1.405777   -0.162634   -0.353548
  H     -1.258527    0.172699    1.735275
  H      0.527691   -0.074167    2.241858
  H     -0.577709    0.156599   -0.673617
  C      2.473043   -0.807407    0.495093
  C      2.977329   -0.355368    1.881045
  C      4.066389    0.410878    2.123783
  H      3.321562   -0.779140   -0.206293
  H      2.137328   -1.855823    0.607593
  H      4.420432    0.583339    3.147296
  H      2.469683   -0.809484    2.744490
  H      4.630148    0.892019    1.313834
   14
 TRAJECTORY GEOMETRY    -270.159324
  C      0.144424    0.007414    0.148496
  C     -0.216912    0.026384    1.448433
  O      1.411062   -0.162396   -0.348017
  H     -1.262699    0.174008    1.728545
  H      0.518927   -0.077856    2.248560
  H     -0.569431    0.159675   -0.673011
  C      2.472239   -0.808216    0.492143
  C      2.972588   -0.352837    1.876959
  C      4.063589    0.409898    2.120224
  H      3.322896   -0.781437   -0.206985
  H      2.138969   -1.857574    0.606514
  H      4.415457    0.583538    3.144276
  H      2.462083   -0.803352    2.740549
  H      4.631370    0.886999    1.310680
   14
 TRAJECTORY GEOMETRY    -270.160013
  C      0.149121    0.007451    0.151627
  C     -0.219270    0.025473    1.449642
  O      1.416177   -0.161873   -0.342756
  H     -1.266934    0.175176    1.721662
  H      0.509804   -0.081849    2.255417
  H     -0.561345    0.163001   -0.672085
  C      2.471975   -0.809416    0.489487
  C      2.967774   -0.350341    1.872933
  C      4.060707    0.408932    2.116518
  H      3.324536   -0.783963   -0.207591
  H      2.140528   -1.859504    0.605343
  H      4.410073    0.584591    3.141067
  H      2.453840   -0.796442    2.736711
  H      4.632858    0.881154    1.307172
   14
 TRAJECTORY GEOMETRY    -270.160646
  C      0.153794    0.007681    0.154827
  C     -0.221701    0.024401    1.450896
  O      1.421133   -0.161076   -0.337786
  H     -1.271244    0.176115    1.714657
  H      0.500393   -0.086175    2.262399
  H     -0.553494    0.166762   -0.670864
  C      2.472197   -0.811004    0.487150
  C      2.962953   -0.347927    1.869028
  C      4.057756    0.408009    2.112652
  H      3.326456   -0.786736   -0.208120
  H      2.141959   -1.861633    0.604143
  H      4.404283    0.586664    3.137627
  H      2.445050   -0.788740    2.733058
  H      4.634563    0.874455    1.303254
   14
 TRAJECTORY GEOMETRY    -270.161229
  C      0.158412    0.008106    0.158076
  C     -0.224194    0.023167    1.452183
  O      1.425929   -0.160036   -0.333106
  H     -1.275571    0.176831    1.707609
  H      0.490735   -0.090893    2.269413
  H     -0.545888    0.170941   -0.669377
  C      2.472835   -0.812942    0.485098
  C      2.958163   -0.345606    1.865273
  C      4.054771    0.407137    2.108665
  H      3.328608   -0.789743   -0.208526
  H      2.143256   -1.863931    0.602898
  H      4.398144    0.589814    3.133966
  H      2.435752   -0.780264    2.729600
  H      4.636503    0.866895    1.298959
   14
 TRAJECTORY GEOMETRY    -270.161766
  C      0.162958    0.008750    0.161341
  C     -0.226738    0.021746    1.453482
  O      1.430579   -0.158789   -0.328713
  H     -1.279890    0.177273    1.700587
  H      0.480908   -0.096044    2.276422
  H     -0.538527    0.175595   -0.667643
  C      2.473793   -0.815175    0.483321
  C      2.953445   -0.343393    1.861704
  C      4.051788    0.406326    2.104570
  H      3.330968   -0.792983   -0.208801
  H      2.144359   -1.866356    0.601625
  H      4.391713    0.594068    3.130075
  H      2.425995   -0.771026    2.726355
  H      4.638726    0.858475    1.294307
   14
 TRAJECTORY GEOMETRY    -270.162261
  C      0.167419    0.009615    0.164608
  C     -0.229321    0.020143    1.454778
  O      1.435089   -0.157364   -0.324590
  H     -1.284174    0.177510    1.693606
  H      0.470922   -0.101733    2.283294
  H     -0.531400    0.180753   -0.665718
  C      2.475005   -0.817682    0.481791
  C      2.948828   -0.341292    1.858340
  C      4.048830    0.405587    2.100392
  H      3.333422   -0.796430   -0.208930
  H      2.145257   -1.868903    0.600334
  H      4.385096    0.599422    3.125932
  H      2.415890   -0.761073    2.723327
  H      4.641083    0.849266    1.289353
   14
 TRAJECTORY GEOMETRY    -270.162718
  C      0.171784    0.010726    0.167845
  C     -0.231939    0.018322    1.456047
  O      1.439473   -0.155796   -0.320714
  H     -1.288389    0.177489    1.686724
  H      0.460872   -0.107967    2.290029
  H     -0.524479    0.186494   -0.663645
  C      2.476373   -0.820413    0.480511
  C      2.944348   -0.339309    1.855189
  C      4.045929    0.404932    2.096145
  H      3.335948   -0.800081   -0.208949
  H      2.145873   -1.871543    0.599075
  H      4.378307    0.605852    3.121556
  H      2.405499   -0.750451    2.720507
  H      4.643708    0.839301    1.284109
   14
 TRAJECTORY GEOMETRY    -270.163140
  C      0.176044    0.012101    0.171031
  C     -0.234561    0.016270    1.457259
  O      1.443739   -0.154122   -0.317049
  H     -1.292504    0.177252    1.679977
  H      0.450788   -0.114899    2.296520
  H     -0.517718    0.192901   -0.661467
  C      2.477816   -0.823339    0.479453
  C      2.940014   -0.337429    1.852261
  C      4.043111    0.404370    2.091838
  H      3.338481   -0.804002   -0.208777
  H      2.146183   -1.874241    0.597909
  H      4.371451    0.613275    3.116922
  H      2.394923   -0.739233    2.717895
  H      4.646492    0.828699    1.278634
   14
 TRAJECTORY GEOMETRY    -270.163528
  C      0.180215    0.013731    0.174149
  C     -0.237205    0.013972    1.458397
  O      1.447898   -0.152378   -0.313566
  H     -1.296522    0.176828    1.673377
  H      0.440699   -0.122567    2.302732
  H     -0.511060    0.199987   -0.659192
  C      2.479247   -0.826403    0.478618
  C      2.935856   -0.335625    1.849534
  C      4.040405    0.403892    2.087493
  H      3.340967   -0.808205   -0.208444
  H      2.146124   -1.876954    0.596886
  H      4.364614    0.621562    3.112028
  H      2.384282   -0.727484    2.715445
  H      4.649499    0.817530    1.273019
   14
 TRAJECTORY GEOMETRY    -270.163886
  C      0.184284    0.015665    0.177169
  C     -0.239831    0.011382    1.459424
  O      1.451945   -0.150576   -0.310252
  H     -1.300382    0.176234    1.666951
  H      0.430640   -0.131202    2.308563
  H     -0.504482    0.207943   -0.656893
  C      2.480601   -0.829617    0.478024
  C      2.931880   -0.333884    1.847031
  C      4.037848    0.403522    2.083105
  H      3.343308   -0.812781   -0.207904
  H      2.145613   -1.879671    0.596135
  H      4.357901    0.630606    3.106870
  H      2.373675   -0.715262    2.713199
  H      4.652589    0.805966    1.267273
   14
 TRAJECTORY GEOMETRY    -270.164215
  C      0.188261    0.017901    0.180066
  C     -0.242457    0.008475    1.460312
  O      1.455886   -0.148738   -0.307091
  H     -1.304098    0.175479    1.660700
  H      0.420619   -0.140893    2.313972
  H     -0.497920    0.216815   -0.654554
  C      2.481797   -0.832935    0.477705
  C      2.928119   -0.332177    1.844746
  C      4.035475    0.403254    2.078675
  H      3.345442   -0.817768   -0.207174
  H      2.144524   -1.882324    0.595747
  H      4.351443    0.640235    3.101431
  H      2.363262   -0.702653    2.711146
  H      4.655789    0.794133    1.261444
   14
 TRAJECTORY GEOMETRY    -270.164518
  C      0.192133    0.020453    0.182834
  C     -0.245049    0.005244    1.461034
  O      1.459709   -0.146900   -0.304055
  H     -1.307616    0.174651    1.654664
  H      0.410715   -0.151727    2.318868
  H     -0.491358    0.226679   -0.652227
  C      2.482798   -0.836341    0.477639
  C      2.924576   -0.330485    1.842666
  C      4.033296    0.403094    2.074227
  H      3.347331   -0.823234   -0.206215
  H      2.142871   -1.884917    0.595789
  H      4.345278    0.650312    3.095752
  H      2.353125   -0.689770    2.709287
  H      4.659031    0.782191    1.255574
   14
 TRAJECTORY GEOMETRY    -270.164797
  C      0.195911    0.023316    0.185430
  C     -0.247616    0.001655    1.461566
  O      1.463414   -0.145056   -0.301170
  H     -1.310943    0.173719    1.648850
  H      0.400927   -0.163842    2.323201
  H     -0.484755    0.237571   -0.649882
  C      2.483508   -0.839797    0.477896
  C      2.921284   -0.328788    1.840817
  C      4.031363    0.403042    2.069749
  H      3.348883   -0.829232   -0.205036
  H      2.140485   -1.887353    0.596418
  H      4.339601    0.660615    3.089814
  H      2.343462   -0.676707    2.707662
  H      4.662301    0.770289    1.249688
   14
 TRAJECTORY GEOMETRY    -270.165055
  C      0.199553    0.026514    0.187859
  C     -0.250133   -0.002286    1.461878
  O      1.466970   -0.143250   -0.298408
  H     -1.314015    0.172803    1.643306
  H      0.391325   -0.177268    2.326829
  H     -0.478125    0.249589   -0.647599
  C      2.483941   -0.843309    0.478437
  C      2.918252   -0.327062    1.839173
  C      4.029693    0.403111    2.065287
  H      3.350049   -0.835846   -0.203581
  H      2.137412   -1.889687    0.597658
  H      4.334426    0.671019    3.083724
  H      2.334388   -0.663612    2.706265
  H      4.665531    0.758631    1.243857
   14
 TRAJECTORY GEOMETRY    -270.165296
  C      0.203074    0.030025    0.190065
  C     -0.252604   -0.006592    1.461954
  O      1.470364   -0.141509   -0.295796
  H     -1.316884    0.171816    1.638052
  H      0.381929   -0.192051    2.329773
  H     -0.471455    0.262732   -0.645266
  C      2.484006   -0.846804    0.479317
  C      2.915513   -0.325290    1.837765
  C      4.028344    0.403281    2.060847
  H      3.350807   -0.842989   -0.201950
  H      2.133568   -1.891744    0.599614
  H      4.329930    0.681285    3.077479
  H      2.325959   -0.650552    2.705166
  H      4.668748    0.747349    1.238086
   14
 TRAJECTORY GEOMETRY    -270.165522
  C      0.206457    0.033797    0.192098
  C     -0.255072   -0.011209    1.461779
  O      1.473587   -0.139834   -0.293309
  H     -1.319530    0.170906    1.633046
  H      0.372724   -0.207994    2.331967
  H     -0.464719    0.276775   -0.642967
  C      2.483766   -0.850259    0.480488
  C      2.913057   -0.323453    1.836557
  C      4.027308    0.403528    2.056454
  H      3.351145   -0.850632   -0.200032
  H      2.129074   -1.893644    0.602215
  H      4.326175    0.691286    3.071127
  H      2.318326   -0.637662    2.704299
  H      4.671900    0.736513    1.232414
   14
 TRAJECTORY GEOMETRY    -270.165737
  C      0.209673    0.037842    0.193896
  C     -0.257413   -0.016145    1.461359
  O      1.476626   -0.138216   -0.291003
  H     -1.321883    0.169913    1.628470
  H      0.363915   -0.225074    2.333324
  H     -0.458044    0.291746   -0.640683
  C      2.483137   -0.853687    0.481995
  C      2.910902   -0.321585    1.835595
  C      4.026580    0.403879    2.052117
  H      3.351001   -0.858789   -0.198006
  H      2.123893   -1.895263    0.605646
  H      4.323096    0.700931    3.064793
  H      2.311478   -0.625035    2.703801
  H      4.674921    0.726267    1.226786
   14
 TRAJECTORY GEOMETRY    -270.165942
  C      0.212713    0.042077    0.195476
  C     -0.259660   -0.021360    1.460676
  O      1.479457   -0.136653   -0.288859
  H     -1.323956    0.168931    1.624252
  H      0.355475   -0.243155    2.333810
  H     -0.451366    0.307403   -0.638391
  C      2.482156   -0.857012    0.483803
  C      2.909038   -0.319658    1.834871
  C      4.026192    0.404290    2.047858
  H      3.350395   -0.867437   -0.195637
  H      2.117979   -1.896601    0.609800
  H      4.320843    0.710109    3.058451
  H      2.305457   -0.612706    2.703652
  H      4.677843    0.716584    1.221243
   14
 TRAJECTORY GEOMETRY    -270.166142
  C      0.215609    0.046490    0.196890
  C     -0.261823   -0.026773    1.459767
  O      1.482105   -0.135191   -0.286840
  H     -1.325766    0.167951    1.620395
  H      0.347434   -0.261960    2.333536
  H     -0.444718    0.323677   -0.636067
  C      2.480894   -0.860251    0.485844
  C      2.907428   -0.317696    1.834313
  C      4.026060    0.404767    2.043697
  H      3.349402   -0.876464   -0.193142
  H      2.111542   -1.897720    0.614462
  H      4.319176    0.718863    3.052183
  H      2.300143   -0.600717    2.703716
  H      4.680622    0.707535    1.215856
   14
 TRAJECTORY GEOMETRY    -270.166336
  C      0.218367    0.051008    0.198150
  C     -0.263889   -0.032351    1.458661
  O      1.484582   -0.133798   -0.284951
  H     -1.327359    0.166958    1.616892
  H      0.339696   -0.281397    2.332522
  H     -0.438112    0.340332   -0.633660
  C      2.479367   -0.863380    0.488091
  C      2.906016   -0.315670    1.833926
  C      4.026188    0.405256    2.039620
  H      3.348063   -0.885686   -0.190502
  H      2.104736   -1.898573    0.619652
  H      4.318141    0.727143    3.045977
  H      2.295466   -0.589021    2.704042
  H      4.683303    0.698993    1.210546
   14
 TRAJECTORY GEOMETRY    -270.166527
  C      0.220976    0.055589    0.199246
  C     -0.265885   -0.038084    1.457347
  O      1.486904   -0.132444   -0.283181
  H     -1.328753    0.165842    1.613672
  H      0.332314   -0.301166    2.330819
  H     -0.431590    0.357232   -0.631227
  C      2.477590   -0.866367    0.490560
  C      2.904799   -0.313595    1.833724
  C      4.026585    0.405740    2.035613
  H      3.346376   -0.895092   -0.187682
  H      2.097512   -1.899168    0.625327
  H      4.317750    0.734932    3.039820
  H      2.291386   -0.577611    2.704613
  H      4.685911    0.690847    1.205288
   14
 TRAJECTORY GEOMETRY    -270.166716
  C      0.223462    0.060222    0.200228
  C     -0.267809   -0.043924    1.455865
  O      1.489086   -0.131141   -0.281504
  H     -1.329998    0.164647    1.610764
  H      0.325278   -0.321208    2.328482
  H     -0.425116    0.374307   -0.628726
  C      2.475623   -0.869240    0.493185
  C      2.903744   -0.311471    1.833650
  C      4.027176    0.406218    2.031687
  H      3.344422   -0.904618   -0.184725
  H      2.090017   -1.899547    0.631349
  H      4.317862    0.742318    3.033736
  H      2.287769   -0.566409    2.705365
  H      4.688475    0.683016    1.200094
   14
 TRAJECTORY GEOMETRY    -270.166903
  C      0.225848    0.064875    0.201125
  C     -0.269665   -0.049846    1.454236
  O      1.491147   -0.129879   -0.279916
  H     -1.331069    0.163434    1.608042
  H      0.318472   -0.341430    2.325582
  H     -0.418689    0.391439   -0.626092
  C      2.473499   -0.872006    0.495946
  C      2.902811   -0.309300    1.833686
  C      4.027937    0.406675    2.027826
  H      3.342230   -0.914186   -0.181657
  H      2.082321   -1.899715    0.637671
  H      4.318397    0.749354    3.027702
  H      2.284541   -0.555356    2.706247
  H      4.690974    0.675423    1.195000
   14
 TRAJECTORY GEOMETRY    -270.167088
  C      0.228166    0.069545    0.201979
  C     -0.271459   -0.055822    1.452480
  O      1.493113   -0.128663   -0.278384
  H     -1.332002    0.162170    1.605583
  H      0.311891   -0.361793    2.322159
  H     -0.412278    0.408635   -0.623334
  C      2.471253   -0.874675    0.498796
  C      2.901965   -0.307090    1.833793
  C      4.028819    0.407114    2.024022
  H      3.339859   -0.923814   -0.178486
  H      2.074474   -1.899733    0.644187
  H      4.319244    0.756088    3.021722
  H      2.281591   -0.544462    2.707206
  H      4.693418    0.668098    1.189954
   14
 TRAJECTORY GEOMETRY    -270.167272
  C      0.230395    0.074183    0.202766
  C     -0.273221   -0.061858    1.450597
  O      1.494992   -0.127451   -0.276906
  H     -1.332862    0.160760    1.603313
  H      0.305541   -0.382127    2.318273
  H     -0.405914    0.425755   -0.620472
  C      2.468886   -0.877228    0.501759
  C      2.901204   -0.304818    1.833988
  C      4.029859    0.407500    2.020257
  H      3.337294   -0.933398   -0.175231
  H      2.066507   -1.899553    0.650926
  H      4.320454    0.762515    3.015761
  H      2.278861   -0.533577    2.708260
  H      4.695919    0.660771    1.184983
   14
 TRAJECTORY GEOMETRY    -270.167454
  C      0.232571    0.078820    0.203539
  C     -0.274900   -0.067933    1.448609
  O      1.496791   -0.126264   -0.275478
  H     -1.333554    0.159306    1.601220
  H      0.299386   -0.402509    2.313912
  H     -0.399597    0.442794   -0.617432
  C      2.466425   -0.879698    0.504789
  C      2.900494   -0.302506    1.834234
  C      4.030986    0.407845    2.016542
  H      3.334591   -0.943026   -0.171860
  H      2.058421   -1.899226    0.657807
  H      4.321848    0.768796    3.009845
  H      2.276315   -0.522738    2.709316
  H      4.698343    0.653577    1.180058
   14
 TRAJECTORY GEOMETRY    -270.167635
  C      0.234688    0.083388    0.204276
  C     -0.276599   -0.074039    1.446519
  O      1.498547   -0.125062   -0.274058
  H     -1.334259    0.157670    1.599224
  H      0.293307   -0.422754    2.309209
  H     -0.393313    0.459654   -0.614320
  C      2.463890   -0.882060    0.507898
  C      2.899823   -0.300120    1.834531
  C      4.032252    0.408115    2.012839
  H      3.331757   -0.952586   -0.168415
  H      2.050269   -1.898739    0.664811
  H      4.323575    0.774788    3.003896
  H      2.273871   -0.511861    2.710430
  H      4.700858    0.646333    1.175158
   14
 TRAJECTORY GEOMETRY    -270.167814
  C      0.236749    0.087924    0.205012
  C     -0.278254   -0.080178    1.444327
  O      1.500247   -0.123859   -0.272657
  H     -1.334893    0.155927    1.597355
  H      0.287439   -0.442850    2.304122
  H     -0.387051    0.476356   -0.611037
  C      2.461299   -0.884345    0.511060
  C      2.899184   -0.297678    1.834860
  C      4.033598    0.408321    2.009171
  H      3.328823   -0.962105   -0.164871
  H      2.042083   -1.898115    0.671899
  H      4.325428    0.780701    2.997956
  H      2.271491   -0.500834    2.711466
  H      4.703414    0.638923    1.170344
   14
 TRAJECTORY GEOMETRY    -270.167992
  C      0.238776    0.092382    0.205742
  C     -0.279928   -0.086337    1.442054
  O      1.501919   -0.122642   -0.271260
  H     -1.335507    0.154106    1.595512
  H      0.281559   -0.462821    2.298747
  H     -0.380820    0.492886   -0.607653
  C      2.458653   -0.886526    0.514278
  C      2.898553   -0.295161    1.835224
  C      4.035054    0.408444    2.005505
  H      3.325801   -0.971539   -0.161260
  H      2.033894   -1.897349    0.679078
  H      4.327560    0.786377    2.991976
  H      2.269192   -0.489805    2.712537
  H      4.706016    0.631484    1.165543
   14
 TRAJECTORY GEOMETRY    -270.168167
  C      0.240743    0.096787    0.206471
  C     -0.281596   -0.092521    1.439684
  O      1.503548   -0.121396   -0.269857
  H     -1.336104    0.152066    1.593771
  H      0.275831   -0.482582    2.293053
  H     -0.374614    0.509123   -0.604120
  C      2.455970   -0.888623    0.517545
  C      2.897955   -0.292581    1.835608
  C      4.036603    0.408482    2.001858
  H      3.322684   -0.980894   -0.157567
  H      2.025682   -1.896458    0.686307
  H      4.329834    0.791971    2.985973
  H      2.266893   -0.478567    2.713557
  H      4.708707    0.623803    1.160770
   14
 TRAJECTORY GEOMETRY    -270.168339
  C      0.242684    0.101117    0.207210
  C     -0.283250   -0.098711    1.437246
  O      1.505151   -0.120124   -0.268452
  H     -1.336716    0.149815    1.592086
  H      0.270138   -0.502188    2.287096
  H     -0.368552    0.525060   -0.600486
  C      2.453253   -0.890642    0.520848
  C      2.897351   -0.289915    1.835996
  C      4.038237    0.408430    1.998233
  H      3.319494   -0.990171   -0.153843
  H      2.017452   -1.895443    0.693569
  H      4.332265    0.797431    2.979936
  H      2.264521   -0.467080    2.714470
  H      4.711544    0.615851    1.156118
   14
 TRAJECTORY GEOMETRY    -270.168509
  C      0.244570    0.105412    0.207978
  C     -0.284906   -0.104918    1.434730
  O      1.506719   -0.118875   -0.267032
  H     -1.337277    0.147598    1.590467
  H      0.264613   -0.521602    2.280802
  H     -0.362419    0.541000   -0.596679
  C      2.450536   -0.892587    0.524166
  C      2.896761   -0.287206    1.836392
  C      4.039923    0.408303    1.994618
  H      3.316272   -0.999302   -0.149982
  H      2.009344   -1.894337    0.700772
  H      4.334711    0.802973    2.973863
  H      2.262162   -0.455473    2.715295
  H      4.714381    0.607719    1.151506
   14
 TRAJECTORY GEOMETRY    -270.168676
  C      0.246420    0.109594    0.208740
  C     -0.286612   -0.111135    1.432137
  O      1.508265   -0.117578   -0.265579
  H     -1.337898    0.145146    1.588839
  H      0.259057   -0.540699    2.274363
  H     -0.356291    0.556611   -0.592794
  C      2.447811   -0.894440    0.527526
  C      2.896160   -0.284391    1.836793
  C      4.041729    0.408056    1.991008
  H      3.313004   -1.008242   -0.146162
  H      2.001273   -1.893128    0.708023
  H      4.337378    0.808290    2.967728
  H      2.259694   -0.443554    2.716039
  H      4.717405    0.599304    1.146959
   14
 TRAJECTORY GEOMETRY    -270.168839
  C      0.248236    0.113698    0.209532
  C     -0.288313   -0.117359    1.429477
  O      1.509800   -0.116245   -0.264122
  H     -1.338554    0.142495    1.587236
  H      0.253574   -0.559593    2.267696
  H     -0.350315    0.571846   -0.588793
  C      2.445053   -0.896204    0.530912
  C      2.895564   -0.281491    1.837177
  C      4.043604    0.407716    1.987420
  H      3.309681   -1.017218   -0.142230
  H      1.993174   -1.891783    0.715319
  H      4.340192    0.813512    2.961553
  H      2.257237   -0.431486    2.716663
  H      4.720534    0.590600    1.142507
   14
 TRAJECTORY GEOMETRY    -270.168999
  C      0.250009    0.117715    0.210330
  C     -0.290043   -0.123596    1.426752
  O      1.511317   -0.114877   -0.262645
  H     -1.339237    0.139691    1.585603
  H      0.248120   -0.578178    2.260858
  H     -0.344385    0.586782   -0.584691
  C      2.442288   -0.897885    0.534329
  C      2.894964   -0.278506    1.837562
  C      4.045566    0.407268    1.983839
  H      3.306315   -1.026049   -0.138261
  H      1.985149   -1.890334    0.722644
  H      4.343164    0.818625    2.955322
  H      2.254763   -0.419191    2.717185
  H      4.723759    0.581603    1.138133
   14
 TRAJECTORY GEOMETRY    -270.169155
  C      0.251722    0.121624    0.211131
  C     -0.291814   -0.129831    1.423942
  O      1.512821   -0.113462   -0.261125
  H     -1.340004    0.136675    1.583937
  H      0.242734   -0.596426    2.253841
  H     -0.338540    0.601364   -0.580546
  C      2.439513   -0.899479    0.537776
  C      2.894382   -0.275436    1.837947
  C      4.047630    0.406705    1.980265
  H      3.302909   -1.034777   -0.134201
  H      1.977150   -1.888763    0.729970
  H      4.346279    0.823653    2.949042
  H      2.252251   -0.406672    2.717616
  H      4.727096    0.572309    1.133814
   14
 TRAJECTORY GEOMETRY    -270.169306
  C      0.253398    0.125435    0.211964
  C     -0.293614   -0.136077    1.421073
  O      1.514302   -0.112020   -0.259578
  H     -1.340812    0.133538    1.582230
  H      0.237379   -0.614372    2.246712
  H     -0.332768    0.615641   -0.576301
  C      2.436753   -0.900975    0.541232
  C      2.893785   -0.272269    1.838308
  C      4.049781    0.406019    1.976713
  H      3.299486   -1.043333   -0.130135
  H      1.969250   -1.887094    0.737254
  H      4.349493    0.828633    2.942707
  H      2.249635   -0.393838    2.717880
  H      4.730597    0.562638    1.129612
   14
 TRAJECTORY GEOMETRY    -270.169454
  C      0.254994    0.129127    0.212802
  C     -0.295508   -0.142309    1.418140
  O      1.515753   -0.110560   -0.257990
  H     -1.341752    0.130223    1.580424
  H      0.231941   -0.632045    2.239451
  H     -0.327093    0.629552   -0.572011
  C      2.434033   -0.902354    0.544704
  C      2.893204   -0.268971    1.838646
  C      4.052070    0.405183    1.973186
  H      3.296067   -1.051647   -0.126010
  H      1.961519   -1.885319    0.744508
  H      4.352923    0.833406    2.936341
  H      2.246969   -0.380693    2.717988
  H      4.734284    0.552589    1.125565
   14
 TRAJECTORY GEOMETRY    -270.169597
  C      0.256541    0.132713    0.213639
  C     -0.297391   -0.148540    1.415140
  O      1.517179   -0.109049   -0.256377
  H     -1.342725    0.126708    1.578629
  H      0.226642   -0.649340    2.232033
  H     -0.321526    0.643147   -0.567646
  C      2.431293   -0.903662    0.548198
  C      2.892638   -0.265598    1.838973
  C      4.054431    0.404234    1.969691
  H      3.292612   -1.059853   -0.121873
  H      1.953829   -1.883454    0.751784
  H      4.356450    0.838194    2.929928
  H      2.244260   -0.367249    2.717953
  H      4.738036    0.542222    1.121622
   14
 TRAJECTORY GEOMETRY    -270.169735
  C      0.258001    0.136167    0.214481
  C     -0.299366   -0.154777    1.412073
  O      1.518580   -0.107496   -0.254718
  H     -1.343808    0.122999    1.576700
  H      0.221372   -0.666193    2.224634
  H     -0.316103    0.656279   -0.563301
  C      2.428587   -0.904840    0.551701
  C      2.892087   -0.262101    1.839282
  C      4.056933    0.403128    1.966231
  H      3.289153   -1.067883   -0.117643
  H      1.946249   -1.881450    0.758999
  H      4.360167    0.842828    2.923451
  H      2.241521   -0.353521    2.717736
  H      4.742016    0.531403    1.117783
   14
 TRAJECTORY GEOMETRY    -270.169869
  C      0.259344    0.139460    0.215304
  C     -0.301449   -0.160972    1.408950
  O      1.519931   -0.105902   -0.253024
  H     -1.345113    0.119030    1.574645
  H      0.215993   -0.682746    2.217125
  H     -0.310830    0.669005   -0.558946
  C      2.425926   -0.905897    0.555218
  C      2.891603   -0.258494    1.839559
  C      4.059605    0.401879    1.962833
  H      3.285688   -1.075671   -0.113482
  H      1.938805   -1.879335    0.766225
  H      4.364092    0.847336    2.916992
  H      2.238750   -0.339427    2.717357
  H      4.746257    0.520106    1.114195
   14
 TRAJECTORY GEOMETRY    -270.169997
  C      0.260634    0.142623    0.216135
  C     -0.303557   -0.167167    1.405777
  O      1.521247   -0.104283   -0.251297
  H     -1.346472    0.114929    1.572519
  H      0.210691   -0.698873    2.209589
  H     -0.305712    0.681280   -0.554599
  C      2.423294   -0.906818    0.558739
  C      2.891085   -0.254743    1.839812
  C      4.062379    0.400452    1.959471
  H      3.282247   -1.083190   -0.109255
  H      1.931558   -1.877134    0.773381
  H      4.368184    0.851675    2.910471
  H      2.235906   -0.325006    2.716795
  H      4.750633    0.508376    1.110759
   14
 TRAJECTORY GEOMETRY    -270.170120
  C      0.261852    0.145641    0.216975
  C     -0.305666   -0.173347    1.402575
  O      1.522565   -0.102621   -0.249553
  H     -1.347871    0.110680    1.570361
  H      0.205563   -0.714620    2.202074
  H     -0.300806    0.693051   -0.550236
  C      2.420688   -0.907609    0.562265
  C      2.890529   -0.250849    1.840035
  C      4.065209    0.398841    1.956144
  H      3.278888   -1.090496   -0.104961
  H      1.924451   -1.874825    0.780454
  H      4.372453    0.855902    2.903915
  H      2.232966   -0.310227    2.716035
  H      4.755081    0.496109    1.107428
   14
 TRAJECTORY GEOMETRY    -270.170239
  C      0.262960    0.148523    0.217777
  C     -0.307890   -0.179512    1.399361
  O      1.523841   -0.100908   -0.247799
  H     -1.349446    0.106245    1.568026
  H      0.200317   -0.729904    2.194575
  H     -0.296084    0.704384   -0.545967
  C      2.418128   -0.908332    0.565785
  C      2.890020   -0.246838    1.840256
  C      4.068253    0.397098    1.952894
  H      3.275467   -1.097569   -0.100663
  H      1.917449   -1.872441    0.787487
  H      4.376811    0.859934    2.897329
  H      2.229937   -0.295163    2.715074
  H      4.759634    0.483606    1.104270
   14
 TRAJECTORY GEOMETRY    -270.170352
  C      0.263895    0.151177    0.218555
  C     -0.310356   -0.185610    1.396019
  O      1.524994   -0.099194   -0.245898
  H     -1.351399    0.101642    1.565379
  H      0.194955   -0.744550    2.187282
  H     -0.291584    0.715040   -0.541863
  C      2.415698   -0.908816    0.569278
  C      2.889655   -0.242649    1.840337
  C      4.071520    0.395107    1.949773
  H      3.272215   -1.104226   -0.096526
  H      1.910894   -1.869960    0.794540
  H      4.381500    0.863708    2.890979
  H      2.227038   -0.279665    2.713778
  H      4.764783    0.470473    1.101557
   14
 TRAJECTORY GEOMETRY    -270.170460
  C      0.264657    0.153616    0.219274
  C     -0.312903   -0.191662    1.392624
  O      1.526057   -0.097425   -0.244000
  H     -1.353482    0.096747    1.562629
  H      0.189642   -0.758589    2.180043
  H     -0.287428    0.725070   -0.537930
  C      2.413306   -0.909128    0.572775
  C      2.889373   -0.238321    1.840420
  C      4.074999    0.392913    1.946773
  H      3.268915   -1.110581   -0.092364
  H      1.904533   -1.867323    0.801509
  H      4.386579    0.867206    2.884592
  H      2.224209   -0.263778    2.712355
  H      4.770143    0.456944    1.099181
   14
 TRAJECTORY GEOMETRY    -270.170564
  C      0.265178    0.155774    0.219892
  C     -0.315693   -0.197617    1.389187
  O      1.527021   -0.095613   -0.242039
  H     -1.355946    0.091670    1.559560
  H      0.184221   -0.771938    2.173008
  H     -0.283642    0.734282   -0.534294
  C      2.411040   -0.909213    0.576241
  C      2.889241   -0.233829    1.840462
  C      4.078793    0.390480    1.943930
  H      3.265728   -1.116471   -0.088305
  H      1.898502   -1.864543    0.808459
  H      4.391938    0.870309    2.878428
  H      2.221475   -0.247581    2.710690
  H      4.775818    0.442907    1.097066
   14
 TRAJECTORY GEOMETRY    -270.170663
  C      0.265589    0.157721    0.220480
  C     -0.318474   -0.203517    1.385775
  O      1.527937   -0.093744   -0.240084
  H     -1.358510    0.086377    1.556363
  H      0.178952   -0.784758    2.166185
  H     -0.280184    0.742811   -0.530804
  C      2.408818   -0.909138    0.579672
  C      2.889114   -0.229172    1.840430
  C      4.082683    0.387834    1.941214
  H      3.262580   -1.122134   -0.084253
  H      1.892628   -1.861643    0.815325
  H      4.397464    0.873201    2.872291
  H      2.218665   -0.230973    2.708723
  H      4.781658    0.428342    1.095292
   14
 TRAJECTORY GEOMETRY    -270.170758
  C      0.265792    0.159480    0.220995
  C     -0.321378   -0.209342    1.382355
  O      1.528718   -0.091893   -0.238158
  H     -1.361255    0.080981    1.553083
  H      0.173723   -0.797008    2.159506
  H     -0.277090    0.750739   -0.527525
  C      2.406703   -0.908883    0.583056
  C      2.889111   -0.224360    1.840356
  C      4.086808    0.384990    1.938710
  H      3.259497   -1.127407   -0.080298
  H      1.887071   -1.858643    0.822125
  H      4.403229    0.875826    2.866339
  H      2.215925   -0.214031    2.706489
  H      4.787778    0.413364    1.093944
   14
 TRAJECTORY GEOMETRY    -270.170849
  C      0.265797    0.160932    0.221420
  C     -0.324362   -0.215058    1.378967
  O      1.529399   -0.089967   -0.236252
  H     -1.364187    0.075400    1.549675
  H      0.168624   -0.808422    2.153202
  H     -0.274470    0.757714   -0.524579
  C      2.404680   -0.908420    0.586373
  C      2.889181   -0.219375    1.840220
  C      4.091144    0.381888    1.936413
  H      3.256522   -1.132308   -0.076408
  H      1.881787   -1.855512    0.828815
  H      4.409207    0.878160    2.860572
  H      2.213202   -0.196676    2.703976
  H      4.794208    0.397852    1.093048
   14
 TRAJECTORY GEOMETRY    -270.170937
  C      0.265598    0.162161    0.221751
  C     -0.327470   -0.220646    1.375572
  O      1.529943   -0.088098   -0.234283
  H     -1.367363    0.069665    1.546021
  H      0.163548   -0.819255    2.147116
  H     -0.272168    0.764074   -0.521910
  C      2.402779   -0.907708    0.589626
  C      2.889394   -0.214244    1.839976
  C      4.095670    0.378587    1.934309
  H      3.253620   -1.136685   -0.072703
  H      1.876924   -1.852265    0.835484
  H      4.415439    0.879914    2.855140
  H      2.210656   -0.179170    2.701182
  H      4.800835    0.382043    1.092565
   14
 TRAJECTORY GEOMETRY    -270.171021
  C      0.265188    0.163111    0.221975
  C     -0.330647   -0.226098    1.372228
  O      1.530346   -0.086216   -0.232356
  H     -1.370711    0.063834    1.542258
  H      0.158590   -0.829316    2.141394
  H     -0.270327    0.769555   -0.519606
  C      2.400991   -0.906777    0.592800
  C      2.889706   -0.208945    1.839654
  C      4.100399    0.375048    1.932459
  H      3.250834   -1.140660   -0.069117
  H      1.872421   -1.848905    0.842053
  H      4.421929    0.881242    2.850024
  H      2.208213   -0.161413    2.698115
  H      4.807740    0.365885    1.092557
   14
 TRAJECTORY GEOMETRY    -270.171102
  C      0.264602    0.163831    0.222135
  C     -0.333854   -0.231421    1.368967
  O      1.530620   -0.084367   -0.230492
  H     -1.374144    0.057950    1.538477
  H      0.153780   -0.838750    2.135991
  H     -0.268870    0.774355   -0.517555
  C      2.399342   -0.905645    0.595857
  C      2.890069   -0.203473    1.839249
  C      4.105262    0.371287    1.930856
  H      3.248204   -1.144167   -0.065656
  H      1.868319   -1.845481    0.848471
  H      4.428543    0.882209    2.845173
  H      2.205769   -0.143337    2.694738
  H      4.814819    0.349314    1.093051
   14
 TRAJECTORY GEOMETRY    -270.171180
  C      0.263815    0.164265    0.222175
  C     -0.337124   -0.236584    1.365777
  O      1.530796   -0.082473   -0.228658
  H     -1.377752    0.051898    1.534569
  H      0.149116   -0.847338    2.131017
  H     -0.267886    0.778271   -0.515890
  C      2.397801   -0.904324    0.598830
  C      2.890550   -0.197910    1.838786
  C      4.110266    0.367331    1.929484
  H      3.245673   -1.147267   -0.062336
  H      1.864501   -1.841961    0.854738
  H      4.435329    0.882864    2.840550
  H      2.203468   -0.125061    2.691070
  H      4.821993    0.332419    1.093987
   14
 TRAJECTORY GEOMETRY    -270.171257
  C      0.262820    0.164417    0.222084
  C     -0.340406   -0.241581    1.362661
  O      1.530831   -0.080566   -0.226841
  H     -1.381507    0.045751    1.530525
  H      0.144686   -0.855111    2.126482
  H     -0.267356    0.781308   -0.514647
  C      2.396362   -0.902791    0.601713
  C      2.891151   -0.192233    1.838229
  C      4.115406    0.363185    1.928347
  H      3.243226   -1.150015   -0.059189
  H      1.860976   -1.838313    0.860960
  H      4.442294    0.883012    2.836338
  H      2.201371   -0.106776    2.687211
  H      4.829343    0.315335    1.095366
   14
 TRAJECTORY GEOMETRY    -270.171331
  C      0.261625    0.164315    0.221880
  C     -0.343745   -0.246397    1.359654
  O      1.530740   -0.078671   -0.225090
  H     -1.385406    0.039482    1.526393
  H      0.140364   -0.862145    2.122352
  H     -0.267288    0.783507   -0.513817
  C      2.395024   -0.901063    0.604464
  C      2.891898   -0.186496    1.837605
  C      4.120692    0.358892    1.927489
  H      3.240852   -1.152379   -0.056216
  H      1.857739   -1.834549    0.867056
  H      4.449362    0.882795    2.832460
  H      2.199443   -0.088374    2.683091
  H      4.836816    0.298081    1.097224
   14
 TRAJECTORY GEOMETRY    -270.171403
  C      0.260304    0.164035    0.221611
  C     -0.346999   -0.251095    1.356752
  O      1.530530   -0.076831   -0.223427
  H     -1.389255    0.033274    1.522385
  H      0.136363   -0.868595    2.118578
  H     -0.267543    0.785143   -0.513243
  C      2.393779   -0.899156    0.607122
  C      2.892668   -0.180599    1.836878
  C      4.126002    0.354398    1.926863
  H      3.238606   -1.154353   -0.053353
  H      1.854849   -1.830744    0.873023
  H      4.456454    0.882171    2.828918
  H      2.197622   -0.069891    2.678707
  H      4.844294    0.280645    1.099530
   14
 TRAJECTORY GEOMETRY    -270.171473
  C      0.258799    0.163566    0.221279
  C     -0.350350   -0.255585    1.353962
  O      1.530125   -0.075110   -0.221840
  H     -1.393234    0.027193    1.518354
  H      0.132318   -0.874518    2.115134
  H     -0.268109    0.786252   -0.512907
  C      2.392738   -0.897078    0.609603
  C      2.893603   -0.174615    1.836022
  C      4.131420    0.349782    1.926565
  H      3.236557   -1.155874   -0.050788
  H      1.852522   -1.826954    0.878827
  H      4.463625    0.881178    2.825869
  H      2.195981   -0.051402    2.674024
  H      4.851959    0.263139    1.102427
   14
 TRAJECTORY GEOMETRY    -270.171542
  C      0.257153    0.162820    0.220783
  C     -0.353483   -0.259949    1.351334
  O      1.529651   -0.073298   -0.220415
  H     -1.397086    0.020836    1.514456
  H      0.128883   -0.879593    2.112134
  H     -0.269205    0.786430   -0.512978
  C      2.391615   -0.894834    0.612022
  C      2.894582   -0.168578    1.835143
  C      4.136892    0.345024    1.926505
  H      3.234371   -1.157367   -0.048286
  H      1.849967   -1.822884    0.884678
  H      4.470801    0.879745    2.823171
  H      2.194472   -0.032868    2.669202
  H      4.859591    0.245577    1.105718
   14
 TRAJECTORY GEOMETRY    -270.171576
  C      0.256312    0.162434    0.220554
  C     -0.355087   -0.262089    1.350042
  O      1.529393   -0.072427   -0.219700
  H     -1.399049    0.017732    1.512505
  H      0.127103   -0.882102    2.110688
  H     -0.269771    0.786492   -0.513036
  C      2.391132   -0.893700    0.613185
  C      2.895088   -0.165529    1.834661
  C      4.139600    0.342615    1.926524
  H      3.233373   -1.157987   -0.047082
  H      1.848889   -1.820908    0.887510
  H      4.474384    0.879034    2.821859
  H      2.193740   -0.023551    2.666664
  H      4.863368    0.236710    1.107472
   14
 TRAJECTORY GEOMETRY    -270.171609
  C      0.255471    0.162049    0.220294
  C     -0.356616   -0.264241    1.348746
  O      1.529117   -0.071569   -0.218989
  H     -1.400947    0.014579    1.510640
  H      0.125497   -0.884506    2.109261
  H     -0.270348    0.786488   -0.513135
  C      2.390628   -0.892511    0.614374
  C      2.895571   -0.162456    1.834187
  C      4.142276    0.340161    1.926540
  H      3.232405   -1.158529   -0.045831
  H      1.847839   -1.818901    0.890363
  H      4.478039    0.878204    2.820558
  H      2.193078   -0.014264    2.664145
  H      4.867018    0.227825    1.109217
   14
 TRAJECTORY GEOMETRY    -270.171642
  C      0.254555    0.161530    0.220010
  C     -0.358152   -0.266295    1.347556
  O      1.528817   -0.070697   -0.218350
  H     -1.402876    0.011466    1.508679
  H      0.123860   -0.886672    2.108033
  H     -0.271138    0.786152   -0.513352
  C      2.390160   -0.891285    0.615471
  C      2.896104   -0.159375    1.833665
  C      4.145006    0.337685    1.926698
  H      3.231397   -1.159002   -0.044703
  H      1.846827   -1.816841    0.893151
  H      4.481574    0.877251    2.819444
  H      2.192407   -0.004961    2.661513
  H      4.870773    0.218921    1.111198
   14
 TRAJECTORY GEOMETRY    -270.171675
  C      0.253658    0.161007    0.219735
  C     -0.359685   -0.268334    1.346364
  O      1.528493   -0.069843   -0.217689
  H     -1.404796    0.008354    1.506776
  H      0.122275   -0.888762    2.106866
  H     -0.271906    0.785799   -0.513585
  C      2.389753   -0.890036    0.616552
  C      2.896609   -0.156265    1.833137
  C      4.147677    0.335167    1.926848
  H      3.230530   -1.159322   -0.043592
  H      1.845981   -1.814861    0.895839
  H      4.485195    0.876296    2.818295
  H      2.191739    0.004394    2.658825
  H      4.874435    0.209900    1.113191
   14
 TRAJECTORY GEOMETRY    -270.171707
  C      0.252715    0.160455    0.219430
  C     -0.361191   -0.270347    1.345202
  O      1.528139   -0.068990   -0.217071
  H     -1.406702    0.005217    1.504936
  H      0.120781   -0.890729    2.105764
  H     -0.272775    0.785323   -0.513878
  C      2.389311   -0.888778    0.617608
  C      2.897185   -0.153165    1.832564
  C      4.150382    0.332656    1.927095
  H      3.229567   -1.159760   -0.042532
  H      1.845042   -1.812795    0.898605
  H      4.488722    0.875313    2.817317
  H      2.191173    0.013721    2.656068
  H      4.878187    0.200967    1.115379
   14
 TRAJECTORY GEOMETRY    -270.171739
  C      0.251749    0.159874    0.219100
  C     -0.362670   -0.272329    1.344069
  O      1.527759   -0.068150   -0.216479
  H     -1.408586    0.002078    1.503118
  H      0.119365   -0.892585    2.104711
  H     -0.273709    0.784741   -0.514229
  C      2.388881   -0.887493    0.618643
  C      2.897774   -0.150048    1.831972
  C      4.153088    0.330122    1.927399
  H      3.228598   -1.160156   -0.041502
  H      1.844133   -1.810708    0.901358
  H      4.492229    0.874235    2.816426
  H      2.190634    0.023027    2.653258
  H      4.881913    0.192041    1.117663
   14
 TRAJECTORY GEOMETRY    -270.171770
  C      0.250781    0.159211    0.218772
  C     -0.364104   -0.274258    1.342999
  O      1.527383   -0.067310   -0.215875
  H     -1.410462   -0.001035    1.501267
  H      0.117996   -0.894200    2.103860
  H     -0.274693    0.783916   -0.514667
  C      2.388478   -0.886160    0.619615
  C      2.898329   -0.146900    1.831312
  C      4.155744    0.327535    1.927750
  H      3.227693   -1.160391   -0.040510
  H      1.843346   -1.808607    0.904054
  H      4.495641    0.873027    2.815616
  H      2.190091    0.032362    2.650342
  H      4.885618    0.183021    1.120091
   14
 TRAJECTORY GEOMETRY    -270.171801
  C      0.249778    0.158569    0.218421
  C     -0.365552   -0.276184    1.341921
  O      1.526964   -0.066487   -0.215318
  H     -1.412321   -0.004173    1.499495
  H      0.116669   -0.895877    2.102928
  H     -0.275734    0.783141   -0.515106
  C      2.388093   -0.884816    0.620608
  C      2.898944   -0.143761    1.830694
  C      4.158422    0.324952    1.928128
  H      3.226783   -1.160652   -0.039543
  H      1.842579   -1.806527    0.906719
  H      4.499173    0.871829    2.814825
  H      2.189619    0.041667    2.647438
  H      4.889251    0.174067    1.122501
   14
 TRAJECTORY GEOMETRY    -270.171832
  C      0.248762    0.157908    0.218050
  C     -0.366965   -0.278087    1.340871
  O      1.526533   -0.065675   -0.214770
  H     -1.414162   -0.007330    1.497772
  H      0.115417   -0.897455    2.102030
  H     -0.276810    0.782272   -0.515600
  C      2.387703   -0.883458    0.621579
  C      2.899561   -0.140607    1.830048
  C      4.161096    0.322350    1.928553
  H      3.225845   -1.160877   -0.038590
  H      1.841826   -1.804419    0.909388
  H      4.502607    0.870535    2.814102
  H      2.189186    0.050983    2.644461
  H      4.892850    0.165132    1.124979
   14
 TRAJECTORY GEOMETRY    -270.171862
  C      0.247733    0.157145    0.217688
  C     -0.368318   -0.279901    1.339919
  O      1.526053   -0.064922   -0.214301
  H     -1.415915   -0.010310    1.496128
  H      0.114250   -0.898818    2.101353
  H     -0.277988    0.781189   -0.516117
  C      2.387384   -0.881994    0.622444
  C      2.900130   -0.137405    1.829341
  C      4.163725    0.319675    1.929094
  H      3.225079   -1.160839   -0.037699
  H      1.841297   -1.802299    0.911962
  H      4.506065    0.869080    2.813595
  H      2.188725    0.060273    2.641459
  H      4.896510    0.156074    1.127726
   14
 TRAJECTORY GEOMETRY    -270.171892
  C      0.246693    0.156412    0.217302
  C     -0.369682   -0.281749    1.338924
  O      1.525591   -0.064094   -0.213793
  H     -1.417715   -0.013476    1.494426
  H      0.113117   -0.900159    2.100651
  H     -0.279197    0.780101   -0.516705
  C      2.387013   -0.880613    0.623368
  C      2.900789   -0.134238    1.828637
  C      4.166348    0.317039    1.929610
  H      3.224159   -1.161088   -0.036823
  H      1.840559   -1.800167    0.914630
  H      4.509490    0.867737    2.813006
  H      2.188389    0.069583    2.638398
  H      4.900071    0.147095    1.130431
   14
 TRAJECTORY GEOMETRY    -270.171922
  C      0.245629    0.155673    0.216909
  C     -0.371041   -0.283584    1.337960
  O      1.525115   -0.063300   -0.213313
  H     -1.419507   -0.016603    1.492744
  H      0.112019   -0.901461    2.099956
  H     -0.280427    0.778983   -0.517300
  C      2.386670   -0.879194    0.624271
  C      2.901437   -0.131053    1.827948
  C      4.168984    0.314381    1.930149
  H      3.223279   -1.161171   -0.035955
  H      1.839906   -1.798033    0.917238
  H      4.512935    0.866310    2.812442
  H      2.188060    0.078844    2.635319
  H      4.903528    0.138102    1.133102
   14
 TRAJECTORY GEOMETRY    -270.171951
  C      0.244571    0.154897    0.216505
  C     -0.372375   -0.285389    1.337013
  O      1.524620   -0.062521   -0.212830
  H     -1.421276   -0.019710    1.491092
  H      0.110955   -0.902678    2.099317
  H     -0.281683    0.777775   -0.517933
  C      2.386333   -0.877731    0.625151
  C      2.902096   -0.127867    1.827225
  C      4.171588    0.311702    1.930717
  H      3.222415   -1.161204   -0.035099
  H      1.839325   -1.795882    0.919846
  H      4.516357    0.864809    2.811942
  H      2.187797    0.088095    2.632213
  H      4.906990    0.129093    1.135898
   14
 TRAJECTORY GEOMETRY    -270.171980
  C      0.243485    0.154113    0.216102
  C     -0.373704   -0.287184    1.336079
  O      1.524110   -0.061724   -0.212382
  H     -1.423044   -0.022835    1.489433
  H      0.109894   -0.903847    2.098737
  H     -0.282976    0.776515   -0.518580
  C      2.385986   -0.876298    0.626018
  C      2.902814   -0.124694    1.826480
  C      4.174192    0.309038    1.931344
  H      3.221514   -1.161350   -0.034296
  H      1.838672   -1.793690    0.922494
  H      4.519758    0.863369    2.811495
  H      2.187614    0.097347    2.629040
  H      4.910479    0.120134    1.138800
   14
 TRAJECTORY GEOMETRY    -270.172008
  C      0.242394    0.153275    0.215688
  C     -0.375001   -0.288924    1.335200
  O      1.523577   -0.060983   -0.211970
  H     -1.424771   -0.025877    1.487895
  H      0.108920   -0.904894    2.098230
  H     -0.284314    0.775144   -0.519274
  C      2.385705   -0.874770    0.626840
  C      2.903472   -0.121470    1.825741
  C      4.176761    0.306300    1.932000
  H      3.220754   -1.161202   -0.033484
  H      1.838260   -1.791552    0.924982
  H      4.523212    0.861703    2.811140
  H      2.187412    0.106556    2.625872
  H      4.913803    0.111136    1.141687
   14
 TRAJECTORY GEOMETRY    -270.172036
  C      0.241293    0.152418    0.215259
  C     -0.376286   -0.290654    1.334329
  O      1.523044   -0.060197   -0.211531
  H     -1.426498   -0.029001    1.486304
  H      0.107972   -0.905839    2.097780
  H     -0.285706    0.773652   -0.520023
  C      2.385397   -0.873280    0.627651
  C      2.904188   -0.118274    1.824945
  C      4.179320    0.303587    1.932693
  H      3.219891   -1.161217   -0.032730
  H      1.837728   -1.789362    0.927551
  H      4.526553    0.860073    2.810810
  H      2.187289    0.115767    2.622619
  H      4.917179    0.102182    1.144718
   14
 TRAJECTORY GEOMETRY    -270.172064
  C      0.240214    0.151560    0.214840
  C     -0.377521   -0.292380    1.333475
  O      1.522512   -0.059443   -0.211105
  H     -1.428174   -0.032089    1.484759
  H      0.107090   -0.906790    2.097351
  H     -0.287063    0.772175   -0.520757
  C      2.385100   -0.871752    0.628457
  C      2.904857   -0.115029    1.824141
  C      4.181824    0.300825    1.933382
  H      3.219099   -1.161128   -0.031969
  H      1.837288   -1.787180    0.930093
  H      4.529937    0.858345    2.810531
  H      2.187165    0.124983    2.619344
  H      4.920432    0.093176    1.147715
   14
 TRAJECTORY GEOMETRY    -270.172091
  C      0.239100    0.150689    0.214403
  C     -0.378743   -0.294083    1.332669
  O      1.521947   -0.058694   -0.210754
  H     -1.429827   -0.035176    1.483295
  H      0.106260   -0.907689    2.096939
  H     -0.288513    0.770648   -0.521506
  C      2.384801   -0.870226    0.629226
  C      2.905584   -0.111815    1.823332
  C      4.184354    0.298086    1.934163
  H      3.218249   -1.161084   -0.031228
  H      1.836786   -1.784962    0.932618
  H      4.533229    0.856687    2.810285
  H      2.187078    0.134224    2.615998
  H      4.923708    0.084156    1.150897
   14
 TRAJECTORY GEOMETRY    -270.172117
  C      0.237993    0.149802    0.213968
  C     -0.379953   -0.295778    1.331871
  O      1.521399   -0.057941   -0.210382
  H     -1.431477   -0.038285    1.481825
  H      0.105451   -0.908523    2.096573
  H     -0.289963    0.769060   -0.522282
  C      2.384507   -0.868689    0.629990
  C      2.906303   -0.108585    1.822505
  C      4.186844    0.295324    1.934934
  H      3.217419   -1.161002   -0.030497
  H      1.836316   -1.782745    0.935129
  H      4.536518    0.854984    2.810040
  H      2.187025    0.143469    2.612613
  H      4.926890    0.075109    1.154072
   14
 TRAJECTORY GEOMETRY    -270.172144
  C      0.236886    0.148882    0.213526
  C     -0.381120   -0.297452    1.331103
  O      1.520839   -0.057167   -0.210031
  H     -1.433095   -0.041390    1.480332
  H      0.104707   -0.909253    2.096303
  H     -0.291462    0.767366   -0.523098
  C      2.384228   -0.867149    0.630745
  C      2.907017   -0.105355    1.821663
  C      4.189299    0.292545    1.935732
  H      3.216603   -1.160935   -0.029782
  H      1.835849   -1.780518    0.937619
  H      4.539788    0.853270    2.809814
  H      2.187006    0.152727    2.609170
  H      4.930002    0.066025    1.157310
   14
 TRAJECTORY GEOMETRY    -270.172170
  C      0.235773    0.147969    0.213087
  C     -0.382301   -0.299111    1.330337
  O      1.520261   -0.056433   -0.209677
  H     -1.434714   -0.044456    1.478907
  H      0.103951   -0.910000    2.096003
  H     -0.292944    0.765700   -0.523895
  C      2.383964   -0.865592    0.631473
  C      2.907761   -0.102112    1.820791
  C      4.191744    0.289761    1.936563
  H      3.215806   -1.160809   -0.029115
  H      1.835462   -1.778301    0.940110
  H      4.543042    0.851514    2.809684
  H      2.187039    0.161953    2.605702
  H      4.933111    0.056983    1.160602
   14
 TRAJECTORY GEOMETRY    -270.172182
  C      0.235208    0.147504    0.212872
  C     -0.382859   -0.299922    1.329993
  O      1.519955   -0.056092   -0.209543
  H     -1.435483   -0.045960    1.478246
  H      0.103641   -0.910328    2.095906
  H     -0.293706    0.764850   -0.524293
  C      2.383841   -0.864793    0.631806
  C      2.908126   -0.100480    1.820334
  C      4.192952    0.288360    1.937030
  H      3.215422   -1.160706   -0.028817
  H      1.835310   -1.777182    0.941343
  H      4.544642    0.850569    2.809704
  H      2.187051    0.166564    2.603920
  H      4.934673    0.052461    1.162349
   14
 TRAJECTORY GEOMETRY    -270.172195
  C      0.234642    0.147044    0.212657
  C     -0.383464   -0.300735    1.329620
  O      1.519647   -0.055747   -0.209385
  H     -1.436293   -0.047453    1.477540
  H      0.103224   -0.910710    2.095758
  H     -0.294460    0.764013   -0.524689
  C      2.383726   -0.864003    0.632153
  C      2.908524   -0.098857    1.819884
  C      4.194179    0.286970    1.937479
  H      3.215027   -1.160615   -0.028499
  H      1.835159   -1.776075    0.942581
  H      4.546246    0.849627    2.809678
  H      2.187115    0.171143    2.602169
  H      4.936212    0.047988    1.164053
   14
 TRAJECTORY GEOMETRY    -270.172208
  C      0.234081    0.146575    0.212424
  C     -0.383994   -0.301564    1.329264
  O      1.519348   -0.055376   -0.209242
  H     -1.437049   -0.049006    1.476882
  H      0.102947   -0.911042    2.095631
  H     -0.295236    0.763140   -0.525100
  C      2.383574   -0.863210    0.632515
  C      2.908896   -0.097226    1.819447
  C      4.195380    0.285562    1.937918
  H      3.214603   -1.160574   -0.028156
  H      1.834922   -1.774932    0.943832
  H      4.547872    0.848716    2.809658
  H      2.187165    0.175749    2.600411
  H      4.937706    0.043474    1.165729
   14
 TRAJECTORY GEOMETRY    -270.172220
  C      0.233536    0.146094    0.212204
  C     -0.384551   -0.302375    1.328908
  O      1.519060   -0.055012   -0.209067
  H     -1.437826   -0.050532    1.476174
  H      0.102611   -0.911338    2.095542
  H     -0.295989    0.762225   -0.525531
  C      2.383450   -0.862409    0.632862
  C      2.909256   -0.095588    1.818983
  C      4.196560    0.284145    1.938351
  H      3.214219   -1.160466   -0.027829
  H      1.834769   -1.773817    0.945060
  H      4.549458    0.847752    2.809629
  H      2.187210    0.180350    2.598628
  H      4.939172    0.038934    1.167426
   14
 TRAJECTORY GEOMETRY    -270.172232
  C      0.232984    0.145589    0.211987
  C     -0.385132   -0.303167    1.328568
  O      1.518780   -0.054627   -0.208888
  H     -1.438637   -0.052057    1.475428
  H      0.102240   -0.911561    2.095515
  H     -0.296767    0.761239   -0.525989
  C      2.383363   -0.861619    0.633194
  C      2.909612   -0.093962    1.818528
  C      4.197734    0.282723    1.938781
  H      3.213878   -1.160306   -0.027520
  H      1.834658   -1.772735    0.946216
  H      4.551041    0.846855    2.809533
  H      2.187228    0.184987    2.596809
  H      4.940594    0.034338    1.169120
   14
 TRAJECTORY GEOMETRY    -270.172244
  C      0.232435    0.145094    0.211778
  C     -0.385690   -0.303966    1.328235
  O      1.518506   -0.054245   -0.208724
  H     -1.439417   -0.053594    1.474730
  H      0.101907   -0.911813    2.095486
  H     -0.297542    0.760285   -0.526420
  C      2.383268   -0.860840    0.633521
  C      2.909961   -0.092318    1.818060
  C      4.198885    0.281296    1.939225
  H      3.213542   -1.160200   -0.027211
  H      1.834526   -1.771642    0.947390
  H      4.552663    0.845941    2.809451
  H      2.187238    0.189649    2.594949
  H      4.941992    0.029748    1.170831
   14
 TRAJECTORY GEOMETRY    -270.172256
  C      0.231862    0.144621    0.211537
  C     -0.386225   -0.304775    1.327893
  O      1.518191   -0.053892   -0.208603
  H     -1.440162   -0.055120    1.474103
  H      0.101639   -0.912117    2.095372
  H     -0.298348    0.759386   -0.526848
  C      2.383120   -0.860039    0.633860
  C      2.910370   -0.090701    1.817605
  C      4.200086    0.279898    1.939716
  H      3.213098   -1.160155   -0.026898
  H      1.834299   -1.770484    0.948636
  H      4.554215    0.845030    2.809476
  H      2.187343    0.194247    2.593144
  H      4.943480    0.025246    1.172624
   14
 TRAJECTORY GEOMETRY    -270.172268
  C      0.231302    0.144140    0.211312
  C     -0.386743   -0.305580    1.327557
  O      1.517878   -0.053535   -0.208476
  H     -1.440894   -0.056651    1.473473
  H      0.101374   -0.912407    2.095287
  H     -0.299138    0.758473   -0.527263
  C      2.382978   -0.859233    0.634195
  C      2.910762   -0.089073    1.817132
  C      4.201255    0.278486    1.940198
  H      3.212682   -1.160096   -0.026587
  H      1.834104   -1.769335    0.949877
  H      4.555782    0.844105    2.809488
  H      2.187458    0.198863    2.591319
  H      4.944952    0.020707    1.174439
   14
 TRAJECTORY GEOMETRY    -270.172280
  C      0.230740    0.143644    0.211085
  C     -0.387259   -0.306373    1.327241
  O      1.517572   -0.053170   -0.208344
  H     -1.441631   -0.058185    1.472841
  H      0.101130   -0.912628    2.095255
  H     -0.299947    0.757501   -0.527707
  C      2.382851   -0.858437    0.634513
  C      2.911148   -0.087439    1.816643
  C      4.202414    0.277068    1.940693
  H      3.212273   -1.160028   -0.026302
  H      1.833921   -1.768196    0.951092
  H      4.557314    0.843171    2.809522
  H      2.187545    0.203477    2.589449
  H      4.946393    0.016173    1.176260
   14
 TRAJECTORY GEOMETRY    -270.172292
  C      0.230164    0.143178    0.210848
  C     -0.387765   -0.307179    1.326886
  O      1.517229   -0.052844   -0.208221
  H     -1.442343   -0.059719    1.472289
  H      0.100919   -0.912930    2.095110
  H     -0.300740    0.756623   -0.528126
  C      2.382675   -0.857617    0.634850
  C      2.911596   -0.085816    1.816128
  C      4.203597    0.275674    1.941217
  H      3.211769   -1.160045   -0.025997
  H      1.833700   -1.766993    0.952449
  H      4.558867    0.842127    2.809681
  H      2.187802    0.207989    2.587671
  H      4.947919    0.011813    1.178156
   14
 TRAJECTORY GEOMETRY    -270.172304
  C      0.229577    0.142702    0.210615
  C     -0.388298   -0.307978    1.326591
  O      1.516909   -0.052466   -0.208147
  H     -1.443097   -0.061260    1.471613
  H      0.100646   -0.913213    2.095069
  H     -0.301586    0.755688   -0.528564
  C      2.382559   -0.856861    0.635171
  C      2.912014   -0.084195    1.815686
  C      4.204800    0.274276    1.941740
  H      3.211345   -1.160048   -0.025737
  H      1.833425   -1.765849    0.953635
  H      4.560385    0.841293    2.809691
  H      2.187848    0.212635    2.585735
  H      4.949331    0.007280    1.179945
   14
 TRAJECTORY GEOMETRY    -270.172315
  C      0.229008    0.142202    0.210387
  C     -0.388816   -0.308763    1.326275
  O      1.516592   -0.052117   -0.208030
  H     -1.443815   -0.062772    1.471021
  H      0.100393   -0.913419    2.095019
  H     -0.302405    0.754711   -0.528991
  C      2.382438   -0.856043    0.635483
  C      2.912425   -0.082567    1.815193
  C      4.205947    0.272855    1.942250
  H      3.210940   -1.159944   -0.025438
  H      1.833286   -1.764698    0.954851
  H      4.561948    0.840338    2.809722
  H      2.188010    0.217227    2.583896
  H      4.950724    0.002743    1.181825
   14
 TRAJECTORY GEOMETRY    -270.172326
  C      0.228463    0.141691    0.210161
  C     -0.389329   -0.309542    1.325964
  O      1.516282   -0.051786   -0.207878
  H     -1.444542   -0.064232    1.470361
  H      0.100133   -0.913636    2.095004
  H     -0.303198    0.753727   -0.529453
  C      2.382322   -0.855186    0.635792
  C      2.912807   -0.080930    1.814693
  C      4.207081    0.271416    1.942733
  H      3.210579   -1.159719   -0.025160
  H      1.833206   -1.763564    0.956037
  H      4.563390    0.839326    2.809779
  H      2.188156    0.221803    2.582034
  H      4.952099   -0.001846    1.183639
   14
 TRAJECTORY GEOMETRY    -270.172338
  C      0.227906    0.141185    0.209933
  C     -0.389834   -0.310319    1.325656
  O      1.515963   -0.051445   -0.207748
  H     -1.445246   -0.065736    1.469753
  H      0.099890   -0.913834    2.094984
  H     -0.304000    0.752724   -0.529891
  C      2.382203   -0.854355    0.636095
  C      2.913207   -0.079290    1.814186
  C      4.208209    0.269982    1.943243
  H      3.210188   -1.159577   -0.024881
  H      1.833086   -1.762419    0.957246
  H      4.564925    0.838317    2.809856
  H      2.188344    0.226384    2.580153
  H      4.953462   -0.006369    1.185522
   14
 TRAJECTORY GEOMETRY    -270.172349
  C      0.227309    0.140696    0.209705
  C     -0.390351   -0.311102    1.325350
  O      1.515621   -0.051097   -0.207685
  H     -1.445973   -0.067237    1.469181
  H      0.099649   -0.914091    2.094922
  H     -0.304846    0.751791   -0.530320
  C      2.382093   -0.853559    0.636411
  C      2.913652   -0.077663    1.813712
  C      4.209369    0.268572    1.943795
  H      3.209778   -1.159546   -0.024607
  H      1.832915   -1.761263    0.958473
  H      4.566539    0.837369    2.809929
  H      2.188552    0.230972    2.578284
  H      4.954841   -0.010843    1.187400
   14
 TRAJECTORY GEOMETRY    -270.172360
  C      0.226746    0.140189    0.209474
  C     -0.390858   -0.311872    1.325054
  O      1.515304   -0.050758   -0.207555
  H     -1.446688   -0.068770    1.468621
  H      0.099438   -0.914262    2.094900
  H     -0.305663    0.750783   -0.530775
  C      2.381982   -0.852738    0.636701
  C      2.914061   -0.076015    1.813190
  C      4.210494    0.267139    1.944324
  H      3.209378   -1.159430   -0.024346
  H      1.832794   -1.760112    0.959689
  H      4.568043    0.836323    2.810023
  H      2.188728    0.235536    2.576381
  H      4.956171   -0.015343    1.189279
   14
 TRAJECTORY GEOMETRY    -270.172370
  C      0.226184    0.139658    0.209246
  C     -0.391365   -0.312622    1.324777
  O      1.514985   -0.050427   -0.207436
  H     -1.447400   -0.070246    1.468017
  H      0.099204   -0.914383    2.094929
  H     -0.306489    0.749720   -0.531252
  C      2.381914   -0.851889    0.636982
  C      2.914447   -0.074359    1.812688
  C      4.211594    0.265681    1.944846
  H      3.209060   -1.159190   -0.024085
  H      1.832780   -1.758998    0.960831
  H      4.569600    0.835224    2.810085
  H      2.188883    0.240101    2.574483
  H      4.957417   -0.019884    1.191123
   14
 TRAJECTORY GEOMETRY    -270.172381
  C      0.225649    0.139138    0.209029
  C     -0.391852   -0.313385    1.324488
  O      1.514664   -0.050112   -0.207317
  H     -1.448082   -0.071715    1.467419
  H      0.098960   -0.914573    2.094935
  H     -0.307280    0.748708   -0.531689
  C      2.381825   -0.851016    0.637273
  C      2.914823   -0.072697    1.812185
  C      4.212670    0.264214    1.945353
  H      3.208751   -1.158924   -0.023805
  H      1.832777   -1.757869    0.961989
  H      4.571159    0.834141    2.810141
  H      2.189091    0.244679    2.572604
  H      4.958637   -0.024482    1.192974
   14
 TRAJECTORY GEOMETRY    -270.172392
  C      0.225069    0.138628    0.208797
  C     -0.392328   -0.314148    1.324217
  O      1.514333   -0.049762   -0.207234
  H     -1.448764   -0.073245    1.466866
  H      0.098794   -0.914745    2.094939
  H     -0.308137    0.747679   -0.532140
  C      2.381708   -0.850208    0.637558
  C      2.915249   -0.071065    1.811670
  C      4.213789    0.262788    1.945917
  H      3.208348   -1.158865   -0.023563
  H      1.832606   -1.756700    0.963191
  H      4.572650    0.833197    2.810266
  H      2.189299    0.249292    2.570632
  H      4.959965   -0.029014    1.194931
   14
 TRAJECTORY GEOMETRY    -270.172397
  C      0.224779    0.138372    0.208684
  C     -0.392574   -0.314528    1.324086
  O      1.514168   -0.049593   -0.207188
  H     -1.449129   -0.073989    1.466560
  H      0.098683   -0.914830    2.094938
  H     -0.308558    0.747167   -0.532374
  C      2.381661   -0.849802    0.637695
  C      2.915466   -0.070251    1.811408
  C      4.214351    0.262079    1.946201
  H      3.208132   -1.158800   -0.023448
  H      1.832540   -1.756131    0.963782
  H      4.573380    0.832685    2.810309
  H      2.189378    0.251601    2.569643
  H      4.960615   -0.031284    1.195915
   14
 TRAJECTORY GEOMETRY    -270.172402
  C      0.224471    0.138104    0.208562
  C     -0.392853   -0.314889    1.323956
  O      1.513994   -0.049436   -0.207168
  H     -1.449532   -0.074727    1.466261
  H      0.098540   -0.914890    2.094970
  H     -0.309007    0.746624   -0.532626
  C      2.381632   -0.849376    0.637829
  C      2.915701   -0.069438    1.811179
  C      4.214930    0.261361    1.946494
  H      3.207963   -1.158676   -0.023335
  H      1.832528   -1.755558    0.964340
  H      4.574188    0.832154    2.810387
  H      2.189498    0.253826    2.568720
  H      4.961226   -0.033507    1.196827
   14
 TRAJECTORY GEOMETRY    -270.172405
  C      0.224333    0.137972    0.208507
  C     -0.392964   -0.315078    1.323883
  O      1.513908   -0.049348   -0.207141
  H     -1.449687   -0.075106    1.466121
  H      0.098498   -0.914922    2.094977
  H     -0.309211    0.746356   -0.532737
  C      2.381600   -0.849169    0.637901
  C      2.915808   -0.069028    1.811041
  C      4.215196    0.261000    1.946634
  H      3.207871   -1.158668   -0.023276
  H      1.832496   -1.755267    0.964651
  H      4.574563    0.831910    2.810429
  H      2.189575    0.254973    2.568229
  H      4.961575   -0.034625    1.197333
   14
 TRAJECTORY GEOMETRY    -270.172407
  C      0.224187    0.137845    0.208447
  C     -0.393081   -0.315269    1.323819
  O      1.513830   -0.049261   -0.207115
  H     -1.449860   -0.075489    1.465982
  H      0.098469   -0.914953    2.094978
  H     -0.309429    0.746095   -0.532861
  C      2.381573   -0.848970    0.637971
  C      2.915914   -0.068613    1.810904
  C      4.215474    0.260642    1.946777
  H      3.207757   -1.158654   -0.023220
  H      1.832450   -1.754973    0.964955
  H      4.574911    0.831636    2.810470
  H      2.189614    0.256113    2.567724
  H      4.961884   -0.035749    1.197816
   14
 TRAJECTORY GEOMETRY    -270.172409
  C      0.224118    0.137780    0.208418
  C     -0.393139   -0.315364    1.323786
  O      1.513788   -0.049218   -0.207103
  H     -1.449947   -0.075681    1.465914
  H      0.098448   -0.914969    2.094976
  H     -0.309533    0.745962   -0.532916
  C      2.381559   -0.848867    0.638005
  C      2.915966   -0.068409    1.810833
  C      4.215611    0.260463    1.946849
  H      3.207698   -1.158643   -0.023183
  H      1.832430   -1.754825    0.965111
  H      4.575089    0.831505    2.810479
  H      2.189644    0.256688    2.567485
  H      4.962040   -0.036313    1.198071
   14
 TRAJECTORY GEOMETRY    -270.172410
  C      0.224047    0.137716    0.208388
  C     -0.393198   -0.315457    1.323758
  O      1.513749   -0.049176   -0.207093
  H     -1.450038   -0.075882    1.465842
  H      0.098432   -0.914991    2.094978
  H     -0.309644    0.745836   -0.532972
  C      2.381547   -0.848766    0.638036
  C      2.916015   -0.068206    1.810765
  C      4.215749    0.260286    1.946923
  H      3.207650   -1.158633   -0.023156
  H      1.832405   -1.754671    0.965263
  H      4.575272    0.831380    2.810501
  H      2.189672    0.257268    2.567233
  H      4.962192   -0.036890    1.198312
   14
 TRAJECTORY GEOMETRY    -270.172411
  C      0.223976    0.137652    0.208360
  C     -0.393257   -0.315551    1.323726
  O      1.513708   -0.049134   -0.207080
  H     -1.450131   -0.076073    1.465767
  H      0.098411   -0.915011    2.094977
  H     -0.309749    0.745706   -0.533025
  C      2.381536   -0.848664    0.638069
  C      2.916067   -0.068004    1.810694
  C      4.215885    0.260110    1.946995
  H      3.207597   -1.158622   -0.023129
  H      1.832386   -1.754521    0.965421
  H      4.575453    0.831260    2.810514
  H      2.189697    0.257852    2.566980
  H      4.962348   -0.037470    1.198572
   14
 TRAJECTORY GEOMETRY    -270.172412
  C      0.223907    0.137587    0.208332
  C     -0.393315   -0.315645    1.323693
  O      1.513664   -0.049092   -0.207067
  H     -1.450214   -0.076264    1.465697
  H      0.098392   -0.915034    2.094977
  H     -0.309856    0.745580   -0.533083
  C      2.381523   -0.848559    0.638103
  C      2.916121   -0.067801    1.810626
  C      4.216020    0.259932    1.947067
  H      3.207547   -1.158609   -0.023096
  H      1.832369   -1.754371    0.965573
  H      4.575635    0.831136    2.810529
  H      2.189735    0.258429    2.566730
  H      4.962512   -0.038044    1.198820
   14
 TRAJECTORY GEOMETRY    -270.172414
  C      0.223837    0.137524    0.208303
  C     -0.393369   -0.315739    1.323659
  O      1.513622   -0.049050   -0.207053
  H     -1.450301   -0.076462    1.465626
  H      0.098377   -0.915053    2.094976
  H     -0.309960    0.745449   -0.533136
  C      2.381507   -0.848456    0.638138
  C      2.916174   -0.067596    1.810553
  C      4.216155    0.259753    1.947138
  H      3.207496   -1.158604   -0.023067
  H      1.832349   -1.754221    0.965732
  H      4.575819    0.831005    2.810558
  H      2.189766    0.259002    2.566490
  H      4.962666   -0.038610    1.199076
   14
 TRAJECTORY GEOMETRY    -270.172415
  C      0.223768    0.137458    0.208274
  C     -0.393425   -0.315834    1.323627
  O      1.513581   -0.049008   -0.207041
  H     -1.450380   -0.076653    1.465553
  H      0.098356   -0.915074    2.094975
  H     -0.310064    0.745322   -0.533194
  C      2.381494   -0.848353    0.638172
  C      2.916225   -0.067392    1.810485
  C      4.216290    0.259574    1.947211
  H      3.207439   -1.158590   -0.023032
  H      1.832331   -1.754071    0.965884
  H      4.575994    0.830872    2.810563
  H      2.189804    0.259576    2.566236
  H      4.962833   -0.039182    1.199323
   14
 TRAJECTORY GEOMETRY    -270.172416
  C      0.223698    0.137393    0.208246
  C     -0.393481   -0.315928    1.323593
  O      1.513539   -0.048965   -0.207029
  H     -1.450463   -0.076845    1.465486
  H      0.098338   -0.915092    2.094979
  H     -0.310168    0.745189   -0.533249
  C      2.381478   -0.848249    0.638207
  C      2.916280   -0.067186    1.810416
  C      4.216424    0.259393    1.947280
  H      3.207392   -1.158579   -0.023006
  H      1.832316   -1.753927    0.966035
  H      4.576181    0.830750    2.810591
  H      2.189826    0.260149    2.565994
  H      4.962987   -0.039745    1.199582
   14
 TRAJECTORY GEOMETRY    -270.172418
  C      0.223628    0.137328    0.208219
  C     -0.393539   -0.316022    1.323561
  O      1.513500   -0.048924   -0.207019
  H     -1.450547   -0.077035    1.465415
  H      0.098316   -0.915117    2.094978
  H     -0.310275    0.745063   -0.533305
  C      2.381465   -0.848144    0.638241
  C      2.916332   -0.066980    1.810349
  C      4.216559    0.259214    1.947353
  H      3.207336   -1.158572   -0.022975
  H      1.832296   -1.753775    0.966192
  H      4.576359    0.830606    2.810602
  H      2.189858    0.260719    2.565737
  H      4.963150   -0.040314    1.199822
   14
 TRAJECTORY GEOMETRY    -270.172419
  C      0.223557    0.137262    0.208190
  C     -0.393596   -0.316117    1.323528
  O      1.513458   -0.048882   -0.207007
  H     -1.450630   -0.077222    1.465349
  H      0.098295   -0.915133    2.094980
  H     -0.310379    0.744930   -0.533360
  C      2.381451   -0.848040    0.638276
  C      2.916386   -0.066775    1.810280
  C      4.216694    0.259033    1.947424
  H      3.207283   -1.158561   -0.022943
  H      1.832280   -1.753626    0.966343
  H      4.576543    0.830485    2.810628
  H      2.189887    0.261293    2.565495
  H      4.963305   -0.040875    1.200078
   14
 TRAJECTORY GEOMETRY    -270.172420
  C      0.223487    0.137198    0.208161
  C     -0.393653   -0.316211    1.323495
  O      1.513417   -0.048839   -0.206995
  H     -1.450717   -0.077410    1.465281
  H      0.098279   -0.915151    2.094986
  H     -0.310487    0.744798   -0.533422
  C      2.381435   -0.847937    0.638310
  C      2.916439   -0.066570    1.810212
  C      4.216830    0.258854    1.947497
  H      3.207234   -1.158549   -0.022915
  H      1.832261   -1.753485    0.966493
  H      4.576722    0.830354    2.810636
  H      2.189916    0.261867    2.565243
  H      4.963467   -0.041443    1.200325
   14
 TRAJECTORY GEOMETRY    -270.172421
  C      0.223417    0.137132    0.208132
  C     -0.393710   -0.316305    1.323462
  O      1.513375   -0.048796   -0.206983
  H     -1.450793   -0.077599    1.465214
  H      0.098259   -0.915166    2.094985
  H     -0.310590    0.744665   -0.533477
  C      2.381421   -0.847834    0.638344
  C      2.916492   -0.066365    1.810143
  C      4.216964    0.258672    1.947567
  H      3.207180   -1.158533   -0.022881
  H      1.832251   -1.753336    0.966641
  H      4.576906    0.830231    2.810659
  H      2.189951    0.262438    2.564994
  H      4.963625   -0.042010    1.200577
   14
 TRAJECTORY GEOMETRY    -270.172423
  C      0.223346    0.137066    0.208103
  C     -0.393765   -0.316399    1.323430
  O      1.513333   -0.048754   -0.206972
  H     -1.450883   -0.077791    1.465145
  H      0.098243   -0.915183    2.094992
  H     -0.310698    0.744534   -0.533537
  C      2.381406   -0.847730    0.638379
  C      2.916545   -0.066159    1.810074
  C      4.217100    0.258493    1.947640
  H      3.207131   -1.158523   -0.022854
  H      1.832228   -1.753192    0.966796
  H      4.577084    0.830096    2.810669
  H      2.189976    0.263010    2.564747
  H      4.963781   -0.042578    1.200825
   14
 TRAJECTORY GEOMETRY    -270.172424
  C      0.223276    0.137001    0.208075
  C     -0.393822   -0.316494    1.323397
  O      1.513291   -0.048711   -0.206961
  H     -1.450957   -0.077980    1.465078
  H      0.098221   -0.915198    2.094995
  H     -0.310802    0.744400   -0.533592
  C      2.381391   -0.847627    0.638413
  C      2.916598   -0.065954    1.810006
  C      4.217234    0.258312    1.947712
  H      3.207077   -1.158510   -0.022821
  H      1.832216   -1.753042    0.966944
  H      4.577269    0.829978    2.810696
  H      2.190010    0.263583    2.564492
  H      4.963942   -0.043142    1.201077
   14
 TRAJECTORY GEOMETRY    -270.172425
  C      0.223209    0.136934    0.208049
  C     -0.393877   -0.316587    1.323358
  O      1.513247   -0.048669   -0.206946
  H     -1.451036   -0.078166    1.465022
  H      0.098203   -0.915211    2.095013
  H     -0.310905    0.744264   -0.533648
  C      2.381373   -0.847520    0.638448
  C      2.916656   -0.065748    1.809936
  C      4.217361    0.258128    1.947781
  H      3.207045   -1.158507   -0.022800
  H      1.832208   -1.752905    0.967091
  H      4.577463    0.829864    2.810727
  H      2.190045    0.264158    2.564251
  H      4.964119   -0.043696    1.201339
   14
 TRAJECTORY GEOMETRY    -270.172426
  C      0.223140    0.136870    0.208026
  C     -0.393935   -0.316684    1.323316
  O      1.513205   -0.048625   -0.206930
  H     -1.451109   -0.078339    1.464973
  H      0.098186   -0.915213    2.095036
  H     -0.311005    0.744126   -0.533720
  C      2.381357   -0.847418    0.638486
  C      2.916713   -0.065537    1.809868
  C      4.217488    0.257942    1.947848
  H      3.207013   -1.158492   -0.022777
  H      1.832215   -1.752791    0.967231
  H      4.577636    0.829730    2.810722
  H      2.190071    0.264736    2.563998
  H      4.964303   -0.044232    1.201594
   14
 TRAJECTORY GEOMETRY    -270.172428
  C      0.223071    0.136804    0.208000
  C     -0.393990   -0.316780    1.323282
  O      1.513162   -0.048581   -0.206919
  H     -1.451179   -0.078522    1.464907
  H      0.098159   -0.915215    2.095036
  H     -0.311106    0.743985   -0.533778
  C      2.381342   -0.847315    0.638520
  C      2.916767   -0.065331    1.809800
  C      4.217621    0.257760    1.947919
  H      3.206945   -1.158474   -0.022735
  H      1.832210   -1.752649    0.967376
  H      4.577812    0.829600    2.810731
  H      2.190111    0.265310    2.563740
  H      4.964472   -0.044788    1.201855
   14
 TRAJECTORY GEOMETRY    -270.172429
  C      0.223001    0.136739    0.207971
  C     -0.394046   -0.316875    1.323250
  O      1.513121   -0.048539   -0.206908
  H     -1.451261   -0.078704    1.464839
  H      0.098142   -0.915230    2.095040
  H     -0.311215    0.743854   -0.533837
  C      2.381328   -0.847212    0.638553
  C      2.916819   -0.065126    1.809731
  C      4.217758    0.257580    1.947992
  H      3.206888   -1.158457   -0.022704
  H      1.832192   -1.752501    0.967524
  H      4.577980    0.829468    2.810742
  H      2.190141    0.265884    2.563493
  H      4.964627   -0.045355    1.202107
   14
 TRAJECTORY GEOMETRY    -270.172430
  C      0.222928    0.136677    0.207939
  C     -0.394104   -0.316972    1.323219
  O      1.513081   -0.048497   -0.206898
  H     -1.451346   -0.078885    1.464774
  H      0.098128   -0.915244    2.095039
  H     -0.311322    0.743721   -0.533890
  C      2.381312   -0.847109    0.638589
  C      2.916871   -0.064919    1.809664
  C      4.217897    0.257399    1.948062
  H      3.206832   -1.158442   -0.022672
  H      1.832171   -1.752347    0.967673
  H      4.578165    0.829355    2.810787
  H      2.190174    0.266451    2.563248
  H      4.964770   -0.045919    1.202347
   14
 TRAJECTORY GEOMETRY    -270.172431
  C      0.222857    0.136613    0.207910
  C     -0.394163   -0.317066    1.323186
  O      1.513036   -0.048458   -0.206886
  H     -1.451425   -0.079071    1.464713
  H      0.098107   -0.915263    2.095034
  H     -0.311426    0.743600   -0.533942
  C      2.381301   -0.847006    0.638620
  C      2.916926   -0.064715    1.809595
  C      4.218035    0.257221    1.948138
  H      3.206780   -1.158420   -0.022644
  H      1.832159   -1.752203    0.967819
  H      4.578338    0.829229    2.810794
  H      2.190206    0.267028    2.562997
  H      4.964932   -0.046490    1.202606
   14
 TRAJECTORY GEOMETRY    -270.172433
  C      0.222786    0.136547    0.207882
  C     -0.394220   -0.317160    1.323154
  O      1.512996   -0.048415   -0.206877
  H     -1.451507   -0.079263    1.464645
  H      0.098090   -0.915283    2.095040
  H     -0.311533    0.743470   -0.534004
  C      2.381287   -0.846902    0.638655
  C      2.916981   -0.064508    1.809528
  C      4.218169    0.257042    1.948211
  H      3.206731   -1.158412   -0.022618
  H      1.832139   -1.752061    0.967970
  H      4.578513    0.829090    2.810797
  H      2.190231    0.267600    2.562745
  H      4.965089   -0.047057    1.202857
   14
 TRAJECTORY GEOMETRY    -270.172434
  C      0.222717    0.136483    0.207851
  C     -0.394277   -0.317255    1.323125
  O      1.512956   -0.048373   -0.206866
  H     -1.451594   -0.079447    1.464575
  H      0.098077   -0.915296    2.095044
  H     -0.311644    0.743338   -0.534059
  C      2.381273   -0.846800    0.638688
  C      2.917031   -0.064304    1.809458
  C      4.218307    0.256862    1.948283
  H      3.206678   -1.158391   -0.022585
  H      1.832120   -1.751905    0.968120
  H      4.578695    0.828980    2.810838
  H      2.190268    0.268176    2.562495
  H      4.965234   -0.047631    1.203108
   14
 TRAJECTORY GEOMETRY    -270.172435
  C      0.222647    0.136417    0.207824
  C     -0.394332   -0.317348    1.323091
  O      1.512913   -0.048331   -0.206855
  H     -1.451681   -0.079634    1.464509
  H      0.098060   -0.915315    2.095054
  H     -0.311749    0.743204   -0.534117
  C      2.381259   -0.846695    0.638723
  C      2.917086   -0.064099    1.809388
  C      4.218438    0.256681    1.948355
  H      3.206635   -1.158384   -0.022562
  H      1.832107   -1.751760    0.968271
  H      4.578881    0.828857    2.810865
  H      2.190300    0.268749    2.562248
  H      4.965395   -0.048198    1.203359
   14
 TRAJECTORY GEOMETRY    -270.172436
  C      0.222579    0.136352    0.207794
  C     -0.394389   -0.317442    1.323062
  O      1.512871   -0.048288   -0.206845
  H     -1.451756   -0.079823    1.464441
  H      0.098035   -0.915323    2.095049
  H     -0.311855    0.743069   -0.534169
  C      2.381248   -0.846592    0.638755
  C      2.917136   -0.063893    1.809318
  C      4.218574    0.256502    1.948429
  H      3.206564   -1.158365   -0.022522
  H      1.832095   -1.751606    0.968421
  H      4.579055    0.828727    2.810877
  H      2.190338    0.269323    2.561997
  H      4.965543   -0.048764    1.203613
   14
 TRAJECTORY GEOMETRY    -270.172438
  C      0.222511    0.136286    0.207766
  C     -0.394447   -0.317536    1.323031
  O      1.512827   -0.048247   -0.206834
  H     -1.451832   -0.080013    1.464373
  H      0.098011   -0.915345    2.095043
  H     -0.311961    0.742937   -0.534221
  C      2.381238   -0.846489    0.638790
  C      2.917185   -0.063688    1.809247
  C      4.218711    0.256322    1.948504
  H      3.206507   -1.158347   -0.022488
  H      1.832083   -1.751461    0.968574
  H      4.579221    0.828589    2.810872
  H      2.190376    0.269895    2.561753
  H      4.965702   -0.049334    1.203863
   14
 TRAJECTORY GEOMETRY    -270.172439
  C      0.222444    0.136212    0.207743
  C     -0.394500   -0.317628    1.323004
  O      1.512791   -0.048200   -0.206832
  H     -1.451921   -0.080205    1.464294
  H      0.097985   -0.915343    2.095084
  H     -0.312075    0.742781   -0.534283
  C      2.381218   -0.846380    0.638821
  C      2.917241   -0.063481    1.809179
  C      4.218839    0.256137    1.948576
  H      3.206475   -1.158347   -0.022466
  H      1.832049   -1.751315    0.968717
  H      4.579405    0.828463    2.810897
  H      2.190395    0.270467    2.561511
  H      4.965850   -0.049889    1.204126
   14
 TRAJECTORY GEOMETRY    -270.172440
  C      0.222374    0.136148    0.207716
  C     -0.394556   -0.317721    1.322970
  O      1.512748   -0.048158   -0.206821
  H     -1.452001   -0.080393    1.464223
  H      0.097977   -0.915360    2.095096
  H     -0.312184    0.742649   -0.534344
  C      2.381203   -0.846277    0.638854
  C      2.917296   -0.063274    1.809109
  C      4.218970    0.255958    1.948651
  H      3.206449   -1.158333   -0.022445
  H      1.832030   -1.751175    0.968871
  H      4.579588    0.828336    2.810912
  H      2.190434    0.271036    2.561263
  H      4.966010   -0.050461    1.204369
   14
 TRAJECTORY GEOMETRY    -270.172441
  C      0.222304    0.136082    0.207685
  C     -0.394610   -0.317816    1.322945
  O      1.512711   -0.048116   -0.206816
  H     -1.452091   -0.080580    1.464150
  H      0.097965   -0.915391    2.095108
  H     -0.312299    0.742517   -0.534397
  C      2.381189   -0.846172    0.638887
  C      2.917343   -0.063071    1.809046
  C      4.219105    0.255780    1.948722
  H      3.206391   -1.158317   -0.022413
  H      1.832005   -1.751012    0.969011
  H      4.579757    0.828213    2.810944
  H      2.190463    0.271623    2.561000
  H      4.966159   -0.051059    1.204599
   14
 TRAJECTORY GEOMETRY    -270.172443
  C      0.222233    0.136015    0.207657
  C     -0.394663   -0.317910    1.322918
  O      1.512670   -0.048075   -0.206808
  H     -1.452165   -0.080762    1.464083
  H      0.097947   -0.915388    2.095117
  H     -0.312408    0.742385   -0.534455
  C      2.381175   -0.846067    0.638917
  C      2.917398   -0.062866    1.808977
  C      4.219237    0.255599    1.948797
  H      3.206349   -1.158300   -0.022390
  H      1.831981   -1.750865    0.969159
  H      4.579943    0.828089    2.810967
  H      2.190487    0.272199    2.560753
  H      4.966291   -0.051626    1.204873
   14
 TRAJECTORY GEOMETRY    -270.172444
  C      0.222161    0.135952    0.207634
  C     -0.394712   -0.318000    1.322882
  O      1.512627   -0.048031   -0.206798
  H     -1.452247   -0.080984    1.464034
  H      0.097925   -0.915398    2.095125
  H     -0.312504    0.742240   -0.534519
  C      2.381157   -0.845968    0.638951
  C      2.917459   -0.062657    1.808910
  C      4.219362    0.255416    1.948869
  H      3.206282   -1.158303   -0.022347
  H      1.831987   -1.750740    0.969290
  H      4.580133    0.827959    2.810977
  H      2.190511    0.272775    2.560479
  H      4.966479   -0.052165    1.205146
   14
 TRAJECTORY GEOMETRY    -270.172445
  C      0.222091    0.135886    0.207604
  C     -0.394768   -0.318094    1.322851
  O      1.512585   -0.047989   -0.206787
  H     -1.452327   -0.081167    1.463969
  H      0.097912   -0.915411    2.095126
  H     -0.312612    0.742105   -0.534574
  C      2.381144   -0.845863    0.638984
  C      2.917511   -0.062452    1.808840
  C      4.219496    0.255235    1.948943
  H      3.206229   -1.158286   -0.022316
  H      1.831973   -1.750590    0.969441
  H      4.580309    0.827829    2.810994
  H      2.190545    0.273349    2.560227
  H      4.966629   -0.052732    1.205396
   14
 TRAJECTORY GEOMETRY    -270.172446
  C      0.222021    0.135820    0.207574
  C     -0.394824   -0.318188    1.322821
  O      1.512543   -0.047948   -0.206776
  H     -1.452406   -0.081351    1.463905
  H      0.097899   -0.915425    2.095130
  H     -0.312719    0.741972   -0.534633
  C      2.381132   -0.845758    0.639017
  C      2.917564   -0.062247    1.808770
  C      4.219630    0.255055    1.949016
  H      3.206180   -1.158270   -0.022290
  H      1.831958   -1.750442    0.969593
  H      4.580488    0.827701    2.811014
  H      2.190579    0.273924    2.559976
  H      4.966780   -0.053302    1.205647
   14
 TRAJECTORY GEOMETRY    -270.172448
  C      0.221952    0.135755    0.207545
  C     -0.394879   -0.318281    1.322790
  O      1.512500   -0.047907   -0.206765
  H     -1.452485   -0.081541    1.463838
  H      0.097883   -0.915438    2.095132
  H     -0.312826    0.741840   -0.534691
  C      2.381120   -0.845654    0.639048
  C      2.917617   -0.062042    1.808699
  C      4.219764    0.254875    1.949091
  H      3.206130   -1.158253   -0.022265
  H      1.831944   -1.750295    0.969743
  H      4.580665    0.827569    2.811030
  H      2.190613    0.274500    2.559726
  H      4.966929   -0.053872    1.205905
   14
 TRAJECTORY GEOMETRY    -270.172449
  C      0.221883    0.135691    0.207515
  C     -0.394937   -0.318376    1.322761
  O      1.512458   -0.047866   -0.206754
  H     -1.452563   -0.081716    1.463768
  H      0.097871   -0.915448    2.095129
  H     -0.312935    0.741709   -0.534748
  C      2.381109   -0.845549    0.639081
  C      2.917668   -0.061838    1.808628
  C      4.219901    0.254696    1.949166
  H      3.206075   -1.158230   -0.022233
  H      1.831926   -1.750145    0.969897
  H      4.580835    0.827438    2.811043
  H      2.190650    0.275076    2.559478
  H      4.967073   -0.054440    1.206156
   14
 TRAJECTORY GEOMETRY    -270.172450
  C      0.221812    0.135626    0.207482
  C     -0.394994   -0.318471    1.322733
  O      1.512417   -0.047825   -0.206742
  H     -1.452641   -0.081889    1.463699
  H      0.097869   -0.915460    2.095130
  H     -0.313044    0.741579   -0.534805
  C      2.381098   -0.845445    0.639114
  C      2.917717   -0.061635    1.808557
  C      4.220039    0.254516    1.949240
  H      3.206027   -1.158208   -0.022209
  H      1.831904   -1.749988    0.970053
  H      4.581004    0.827315    2.811065
  H      2.190687    0.275651    2.559233
  H      4.967214   -0.055015    1.206402
   14
 TRAJECTORY GEOMETRY    -270.172451
  C      0.221741    0.135560    0.207453
  C     -0.395050   -0.318565    1.322702
  O      1.512377   -0.047782   -0.206733
  H     -1.452724   -0.082071    1.463630
  H      0.097856   -0.915473    2.095138
  H     -0.313152    0.741445   -0.534864
  C      2.381085   -0.845341    0.639147
  C      2.917771   -0.061429    1.808487
  C      4.220171    0.254336    1.949314
  H      3.205973   -1.158194   -0.022179
  H      1.831883   -1.749837    0.970206
  H      4.581183    0.827188    2.811088
  H      2.190722    0.276222    2.558980
  H      4.967366   -0.055585    1.206651
   14
 TRAJECTORY GEOMETRY    -270.172452
  C      0.221670    0.135495    0.207425
  C     -0.395105   -0.318659    1.322672
  O      1.512335   -0.047740   -0.206724
  H     -1.452801   -0.082253    1.463566
  H      0.097838   -0.915489    2.095140
  H     -0.313260    0.741313   -0.534919
  C      2.381073   -0.845237    0.639181
  C      2.917825   -0.061223    1.808418
  C      4.220304    0.254155    1.949388
  H      3.205927   -1.158180   -0.022155
  H      1.831868   -1.749688    0.970356
  H      4.581363    0.827057    2.811105
  H      2.190753    0.276797    2.558728
  H      4.967508   -0.056157    1.206907
   14
 TRAJECTORY GEOMETRY    -270.172454
  C      0.221599    0.135428    0.207397
  C     -0.395160   -0.318751    1.322641
  O      1.512293   -0.047698   -0.206715
  H     -1.452886   -0.082440    1.463504
  H      0.097822   -0.915504    2.095148
  H     -0.313365    0.741180   -0.534979
  C      2.381060   -0.845132    0.639213
  C      2.917879   -0.061017    1.808349
  C      4.220435    0.253974    1.949462
  H      3.205873   -1.158166   -0.022124
  H      1.831857   -1.749543    0.970504
  H      4.581544    0.826931    2.811125
  H      2.190787    0.277370    2.558472
  H      4.967663   -0.056726    1.207158
   14
 TRAJECTORY GEOMETRY    -270.172455
  C      0.221530    0.135363    0.207368
  C     -0.395216   -0.318847    1.322611
  O      1.512252   -0.047656   -0.206704
  H     -1.452955   -0.082619    1.463435
  H      0.097807   -0.915514    2.095154
  H     -0.313471    0.741046   -0.535031
  C      2.381046   -0.845028    0.639248
  C      2.917930   -0.060811    1.808278
  C      4.220567    0.253793    1.949535
  H      3.205829   -1.158150   -0.022097
  H      1.831842   -1.749393    0.970655
  H      4.581715    0.826804    2.811140
  H      2.190822    0.277945    2.558222
  H      4.967804   -0.057295    1.207412
   14
 TRAJECTORY GEOMETRY    -270.172456
  C      0.221459    0.135297    0.207340
  C     -0.395270   -0.318940    1.322580
  O      1.512209   -0.047614   -0.206695
  H     -1.453046   -0.082806    1.463376
  H      0.097790   -0.915530    2.095161
  H     -0.313580    0.740915   -0.535092
  C      2.381034   -0.844924    0.639279
  C      2.917985   -0.060604    1.808209
  C      4.220697    0.253611    1.949609
  H      3.205775   -1.158134   -0.022063
  H      1.831828   -1.749251    0.970804
  H      4.581899    0.826674    2.811160
  H      2.190851    0.278519    2.557967
  H      4.967961   -0.057863    1.207667
   14
 TRAJECTORY GEOMETRY    -270.172457
  C      0.221389    0.135230    0.207310
  C     -0.395325   -0.319033    1.322550
  O      1.512168   -0.047573   -0.206685
  H     -1.453111   -0.082993    1.463315
  H      0.097777   -0.915540    2.095166
  H     -0.313686    0.740777   -0.535141
  C      2.381019   -0.844819    0.639312
  C      2.918038   -0.060399    1.808139
  C      4.220830    0.253431    1.949684
  H      3.205732   -1.158120   -0.022039
  H      1.831812   -1.749095    0.970953
  H      4.582078    0.826544    2.811179
  H      2.190894    0.279092    2.557713
  H      4.968105   -0.058433    1.207922
   14
 TRAJECTORY GEOMETRY    -270.172458
  C      0.221319    0.135164    0.207283
  C     -0.395379   -0.319127    1.322519
  O      1.512126   -0.047532   -0.206676
  H     -1.453204   -0.083176    1.463253
  H      0.097760   -0.915553    2.095174
  H     -0.313795    0.740648   -0.535206
  C      2.381007   -0.844714    0.639344
  C      2.918093   -0.060192    1.808069
  C      4.220961    0.253249    1.949758
  H      3.205676   -1.158104   -0.022006
  H      1.831797   -1.748955    0.971102
  H      4.582260    0.826415    2.811201
  H      2.190920    0.279669    2.557464
  H      4.968257   -0.058999    1.208178
   14
 TRAJECTORY GEOMETRY    -270.172460
  C      0.221248    0.135098    0.207255
  C     -0.395436   -0.319219    1.322490
  O      1.512084   -0.047490   -0.206667
  H     -1.453278   -0.083366    1.463185
  H      0.097743   -0.915568    2.095182
  H     -0.313899    0.740510   -0.535258
  C      2.380994   -0.844611    0.639376
  C      2.918147   -0.059986    1.808000
  C      4.221093    0.253069    1.949833
  H      3.205629   -1.158093   -0.021983
  H      1.831787   -1.748805    0.971247
  H      4.582440    0.826283    2.811218
  H      2.190956    0.280240    2.557199
  H      4.968410   -0.059565    1.208436
   14
 TRAJECTORY GEOMETRY    -270.172461
  C      0.221178    0.135031    0.207228
  C     -0.395491   -0.319312    1.322459
  O      1.512042   -0.047449   -0.206657
  H     -1.453365   -0.083549    1.463128
  H      0.097725   -0.915580    2.095188
  H     -0.314011    0.740377   -0.535321
  C      2.380981   -0.844506    0.639408
  C      2.918202   -0.059780    1.807929
  C      4.221224    0.252887    1.949908
  H      3.205579   -1.158081   -0.021956
  H      1.831775   -1.748662    0.971396
  H      4.582621    0.826157    2.811244
  H      2.190985    0.280815    2.556949
  H      4.968563   -0.060130    1.208692
   14
 TRAJECTORY GEOMETRY    -270.172462
  C      0.221107    0.134966    0.207196
  C     -0.395547   -0.319403    1.322430
  O      1.511999   -0.047408   -0.206645
  H     -1.453440   -0.083740    1.463062
  H      0.097717   -0.915594    2.095191
  H     -0.314115    0.740236   -0.535372
  C      2.380971   -0.844401    0.639440
  C      2.918254   -0.059577    1.807857
  C      4.221356    0.252708    1.949984
  H      3.205524   -1.158060   -0.021928
  H      1.831761   -1.748510    0.971548
  H      4.582792    0.826023    2.811258
  H      2.191030    0.281390    2.556689
  H      4.968710   -0.060709    1.208951
   14
 TRAJECTORY GEOMETRY    -270.172463
  C      0.221037    0.134899    0.207169
  C     -0.395600   -0.319496    1.322400
  O      1.511957   -0.047367   -0.206637
  H     -1.453520   -0.083926    1.463000
  H      0.097698   -0.915605    2.095199
  H     -0.314225    0.740104   -0.535439
  C      2.380956   -0.844297    0.639473
  C      2.918310   -0.059370    1.807789
  C      4.221486    0.252527    1.950057
  H      3.205483   -1.158048   -0.021904
  H      1.831750   -1.748366    0.971693
  H      4.582974    0.825898    2.811288
  H      2.191056    0.281964    2.556438
  H      4.968857   -0.061274    1.209209
   14
 TRAJECTORY GEOMETRY    -270.172464
  C      0.220965    0.134833    0.207141
  C     -0.395655   -0.319588    1.322370
  O      1.511915   -0.047325   -0.206627
  H     -1.453601   -0.084108    1.462934
  H      0.097687   -0.915615    2.095207
  H     -0.314326    0.739961   -0.535493
  C      2.380946   -0.844193    0.639504
  C      2.918363   -0.059164    1.807718
  C      4.221618    0.252346    1.950133
  H      3.205426   -1.158028   -0.021871
  H      1.831738   -1.748224    0.971840
  H      4.583149    0.825765    2.811294
  H      2.191094    0.282534    2.556176
  H      4.969007   -0.061839    1.209465
   14
 TRAJECTORY GEOMETRY    -270.172466
  C      0.220892    0.134765    0.207117
  C     -0.395709   -0.319678    1.322338
  O      1.511879   -0.047286   -0.206620
  H     -1.453684   -0.084312    1.462889
  H      0.097651   -0.915627    2.095215
  H     -0.314436    0.739838   -0.535560
  C      2.380925   -0.844085    0.639534
  C      2.918427   -0.058957    1.807651
  C      4.221742    0.252164    1.950206
  H      3.205383   -1.158022   -0.021842
  H      1.831732   -1.748084    0.971975
  H      4.583351    0.825634    2.811321
  H      2.191116    0.283110    2.555921
  H      4.969152   -0.062397    1.209731
   14
 TRAJECTORY GEOMETRY    -270.172467
  C      0.220822    0.134700    0.207085
  C     -0.395765   -0.319771    1.322311
  O      1.511835   -0.047244   -0.206611
  H     -1.453756   -0.084494    1.462821
  H      0.097645   -0.915642    2.095222
  H     -0.314543    0.739694   -0.535608
  C      2.380916   -0.843982    0.639566
  C      2.918475   -0.058752    1.807581
  C      4.221877    0.251984    1.950283
  H      3.205328   -1.158003   -0.021812
  H      1.831717   -1.747932    0.972127
  H      4.583515    0.825501    2.811334
  H      2.191157    0.283681    2.555663
  H      4.969301   -0.062971    1.209977
   14
 TRAJECTORY GEOMETRY    -270.172468
  C      0.220754    0.134634    0.207056
  C     -0.395818   -0.319864    1.322281
  O      1.511791   -0.047203   -0.206602
  H     -1.453845   -0.084678    1.462756
  H      0.097635   -0.915654    2.095229
  H     -0.314653    0.739558   -0.535669
  C      2.380905   -0.843877    0.639599
  C      2.918527   -0.058546    1.807511
  C      4.222009    0.251802    1.950357
  H      3.205285   -1.157989   -0.021790
  H      1.831704   -1.747786    0.972277
  H      4.583694    0.825377    2.811364
  H      2.191191    0.284256    2.555412
  H      4.969449   -0.063539    1.210233
   14
 TRAJECTORY GEOMETRY    -270.172469
  C      0.220683    0.134568    0.207027
  C     -0.395874   -0.319957    1.322252
  O      1.511749   -0.047161   -0.206593
  H     -1.453918   -0.084863    1.462685
  H      0.097621   -0.915665    2.095237
  H     -0.314761    0.739424   -0.535728
  C      2.380893   -0.843773    0.639631
  C      2.918581   -0.058341    1.807441
  C      4.222141    0.251622    1.950433
  H      3.205229   -1.157971   -0.021758
  H      1.831691   -1.747632    0.972427
  H      4.583870    0.825244    2.811377
  H      2.191228    0.284827    2.555156
  H      4.969598   -0.064111    1.210485
   14
 TRAJECTORY GEOMETRY    -270.172470
  C      0.220613    0.134501    0.206999
  C     -0.395926   -0.320049    1.322222
  O      1.511705   -0.047119   -0.206584
  H     -1.454005   -0.085046    1.462622
  H      0.097606   -0.915676    2.095247
  H     -0.314864    0.739286   -0.535782
  C      2.380880   -0.843668    0.639663
  C      2.918636   -0.058134    1.807371
  C      4.222271    0.251440    1.950508
  H      3.205185   -1.157954   -0.021735
  H      1.831676   -1.747493    0.972573
  H      4.584050    0.825118    2.811405
  H      2.191265    0.285400    2.554903
  H      4.969745   -0.064674    1.210745
   14
 TRAJECTORY GEOMETRY    -270.172471
  C      0.220543    0.134435    0.206972
  C     -0.395983   -0.320142    1.322193
  O      1.511664   -0.047078   -0.206576
  H     -1.454076   -0.085232    1.462555
  H      0.097587   -0.915684    2.095256
  H     -0.314977    0.739154   -0.535845
  C      2.380870   -0.843565    0.639694
  C      2.918689   -0.057927    1.807300
  C      4.222403    0.251259    1.950584
  H      3.205132   -1.157935   -0.021703
  H      1.831667   -1.747339    0.972720
  H      4.584224    0.824980    2.811420
  H      2.191298    0.285974    2.554650
  H      4.969890   -0.065242    1.210997
   14
 TRAJECTORY GEOMETRY    -270.172473
  C      0.220474    0.134366    0.206951
  C     -0.396032   -0.320231    1.322160
  O      1.511618   -0.047035   -0.206573
  H     -1.454168   -0.085423    1.462498
  H      0.097550   -0.915698    2.095265
  H     -0.315074    0.739007   -0.535895
  C      2.380856   -0.843457    0.639728
  C      2.918750   -0.057720    1.807232
  C      4.222525    0.251072    1.950656
  H      3.205089   -1.157945   -0.021674
  H      1.831662   -1.747206    0.972869
  H      4.584421    0.824868    2.811447
  H      2.191333    0.286544    2.554389
  H      4.970048   -0.065785    1.211286
   14
 TRAJECTORY GEOMETRY    -270.172474
  C      0.220404    0.134301    0.206920
  C     -0.396089   -0.320326    1.322132
  O      1.511577   -0.046996   -0.206562
  H     -1.454231   -0.085592    1.462436
  H      0.097544   -0.915703    2.095272
  H     -0.315191    0.738878   -0.535952
  C      2.380845   -0.843352    0.639758
  C      2.918801   -0.057514    1.807159
  C      4.222659    0.250893    1.950735
  H      3.205043   -1.157915   -0.021653
  H      1.831646   -1.747050    0.973017
  H      4.584582    0.824725    2.811464
  H      2.191375    0.287114    2.554141
  H      4.970184   -0.066365    1.211526
   14
 TRAJECTORY GEOMETRY    -270.172475
  C      0.220334    0.134235    0.206890
  C     -0.396143   -0.320418    1.322104
  O      1.511534   -0.046955   -0.206553
  H     -1.454322   -0.085774    1.462372
  H      0.097541   -0.915721    2.095286
  H     -0.315297    0.738742   -0.536008
  C      2.380833   -0.843249    0.639789
  C      2.918853   -0.057308    1.807088
  C      4.222792    0.250713    1.950811
  H      3.204989   -1.157892   -0.021622
  H      1.831631   -1.746902    0.973167
  H      4.584759    0.824597    2.811495
  H      2.191410    0.287689    2.553885
  H      4.970334   -0.066934    1.211777
   14
 TRAJECTORY GEOMETRY    -270.172476
  C      0.220266    0.134169    0.206863
  C     -0.396200   -0.320513    1.322077
  O      1.511491   -0.046917   -0.206547
  H     -1.454390   -0.085946    1.462303
  H      0.097516   -0.915730    2.095290
  H     -0.315410    0.738620   -0.536063
  C      2.380819   -0.843143    0.639820
  C      2.918910   -0.057103    1.807015
  C      4.222925    0.250534    1.950890
  H      3.204941   -1.157876   -0.021596
  H      1.831609   -1.746746    0.973319
  H      4.584924    0.824464    2.811515
  H      2.191454    0.288257    2.553628
  H      4.970484   -0.067503    1.212031
   14
 TRAJECTORY GEOMETRY    -270.172477
  C      0.220195    0.134102    0.206834
  C     -0.396253   -0.320604    1.322048
  O      1.511449   -0.046875   -0.206538
  H     -1.454474   -0.086132    1.462243
  H      0.097508   -0.915751    2.095308
  H     -0.315512    0.738475   -0.536112
  C      2.380807   -0.843039    0.639851
  C      2.918964   -0.056896    1.806945
  C      4.223056    0.250351    1.950965
  H      3.204888   -1.157862   -0.021567
  H      1.831600   -1.746600    0.973464
  H      4.585103    0.824339    2.811542
  H      2.191481    0.288834    2.553377
  H      4.970628   -0.068068    1.212295
   14
 TRAJECTORY GEOMETRY    -270.172478
  C      0.220126    0.134035    0.206806
  C     -0.396307   -0.320696    1.322022
  O      1.511407   -0.046835   -0.206529
  H     -1.454553   -0.086321    1.462184
  H      0.097488   -0.915750    2.095301
  H     -0.315624    0.738340   -0.536177
  C      2.380796   -0.842934    0.639881
  C      2.919015   -0.056690    1.806874
  C      4.223185    0.250170    1.951042
  H      3.204839   -1.157847   -0.021545
  H      1.831587   -1.746457    0.973612
  H      4.585274    0.824197    2.811559
  H      2.191525    0.289407    2.553109
  H      4.970776   -0.068636    1.212552
   14
 TRAJECTORY GEOMETRY    -270.172480
  C      0.220059    0.133971    0.206783
  C     -0.396356   -0.320787    1.321991
  O      1.511362   -0.046795   -0.206522
  H     -1.454631   -0.086505    1.462145
  H      0.097475   -0.915791    2.095297
  H     -0.315721    0.738208   -0.536232
  C      2.380784   -0.842828    0.639914
  C      2.919069   -0.056486    1.806805
  C      4.223307    0.249986    1.951113
  H      3.204791   -1.157838   -0.021519
  H      1.831595   -1.746323    0.973750
  H      4.585444    0.824099    2.811578
  H      2.191544    0.290009    2.552833
  H      4.970948   -0.069209    1.212848
   14
 TRAJECTORY GEOMETRY    -270.172481
  C      0.219992    0.133904    0.206756
  C     -0.396412   -0.320880    1.321965
  O      1.511320   -0.046756   -0.206513
  H     -1.454700   -0.086672    1.462073
  H      0.097463   -0.915807    2.095313
  H     -0.315825    0.738071   -0.536281
  C      2.380776   -0.842719    0.639943
  C      2.919119   -0.056282    1.806729
  C      4.223435    0.249804    1.951189
  H      3.204750   -1.157820   -0.021501
  H      1.831586   -1.746163    0.973905
  H      4.585622    0.823971    2.811612
  H      2.191582    0.290586    2.552589
  H      4.971080   -0.069783    1.213116
   14
 TRAJECTORY GEOMETRY    -270.172482
  C      0.219921    0.133836    0.206727
  C     -0.396465   -0.320970    1.321936
  O      1.511277   -0.046714   -0.206503
  H     -1.454776   -0.086860    1.462008
  H      0.097449   -0.915821    2.095318
  H     -0.315935    0.737933   -0.536339
  C      2.380766   -0.842615    0.639974
  C      2.919173   -0.056076    1.806659
  C      4.223564    0.249624    1.951267
  H      3.204704   -1.157801   -0.021475
  H      1.831573   -1.746011    0.974052
  H      4.585789    0.823833    2.811621
  H      2.191626    0.291156    2.552326
  H      4.971232   -0.070361    1.213364
   14
 TRAJECTORY GEOMETRY    -270.172483
  C      0.219852    0.133767    0.206703
  C     -0.396529   -0.321069    1.321886
  O      1.511242   -0.046696   -0.206485
  H     -1.454905   -0.086970    1.462009
  H      0.097402   -0.915765    2.095410
  H     -0.316028    0.737827   -0.536386
  C      2.380742   -0.842493    0.639986
  C      2.919247   -0.055854    1.806589
  C      4.223686    0.249437    1.951340
  H      3.204673   -1.157726   -0.021433
  H      1.831576   -1.745911    0.974182
  H      4.586104    0.823659    2.811734
  H      2.191655    0.291669    2.552179
  H      4.971280   -0.070859    1.213569
   14
 TRAJECTORY GEOMETRY    -270.172484
  C      0.219781    0.133701    0.206675
  C     -0.396584   -0.321159    1.321862
  O      1.511198   -0.046654   -0.206480
  H     -1.454945   -0.087179    1.461926
  H      0.097384   -0.915772    2.095396
  H     -0.316145    0.737697   -0.536462
  C      2.380732   -0.842393    0.640021
  C      2.919297   -0.055648    1.806521
  C      4.223819    0.249259    1.951422
  H      3.204627   -1.157710   -0.021413
  H      1.831579   -1.745747    0.974320
  H      4.586243    0.823495    2.811714
  H      2.191707    0.292231    2.551892
  H      4.971451   -0.071435    1.213806
   14
 TRAJECTORY GEOMETRY    -270.172485
  C      0.219711    0.133635    0.206648
  C     -0.396637   -0.321247    1.321834
  O      1.511154   -0.046612   -0.206473
  H     -1.455022   -0.087380    1.461860
  H      0.097370   -0.915793    2.095399
  H     -0.316243    0.737545   -0.536513
  C      2.380721   -0.842288    0.640054
  C      2.919350   -0.055442    1.806453
  C      4.223947    0.249077    1.951498
  H      3.204576   -1.157703   -0.021384
  H      1.831577   -1.745600    0.974464
  H      4.586407    0.823359    2.811726
  H      2.191755    0.292799    2.551616
  H      4.971622   -0.071998    1.214068
   14
 TRAJECTORY GEOMETRY    -270.172487
  C      0.219640    0.133568    0.206620
  C     -0.396691   -0.321337    1.321807
  O      1.511109   -0.046570   -0.206466
  H     -1.455101   -0.087576    1.461791
  H      0.097357   -0.915809    2.095398
  H     -0.316350    0.737403   -0.536572
  C      2.380711   -0.842185    0.640087
  C      2.919404   -0.055237    1.806383
  C      4.224078    0.248896    1.951575
  H      3.204521   -1.157688   -0.021353
  H      1.831568   -1.745456    0.974609
  H      4.586568    0.823221    2.811736
  H      2.191790    0.293374    2.551350
  H      4.971774   -0.072565    1.214332
   14
 TRAJECTORY GEOMETRY    -270.172488
  C      0.219571    0.133502    0.206593
  C     -0.396743   -0.321425    1.321780
  O      1.511066   -0.046528   -0.206460
  H     -1.455188   -0.087772    1.461726
  H      0.097349   -0.915830    2.095402
  H     -0.316455    0.737254   -0.536626
  C      2.380700   -0.842081    0.640121
  C      2.919456   -0.055032    1.806313
  C      4.224206    0.248713    1.951651
  H      3.204478   -1.157674   -0.021326
  H      1.831564   -1.745306    0.974755
  H      4.586744    0.823097    2.811763
  H      2.191843    0.293950    2.551080
  H      4.971942   -0.073133    1.214588
   14
 TRAJECTORY GEOMETRY    -270.172489
  C      0.219503    0.133434    0.206567
  C     -0.396797   -0.321517    1.321756
  O      1.511024   -0.046486   -0.206460
  H     -1.455264   -0.087976    1.461643
  H      0.097322   -0.915839    2.095410
  H     -0.316568    0.737111   -0.536690
  C      2.380689   -0.841975    0.640154
  C      2.919511   -0.054824    1.806250
  C      4.224339    0.248530    1.951724
  H      3.204415   -1.157659   -0.021289
  H      1.831542   -1.745165    0.974893
  H      4.586908    0.822954    2.811766
  H      2.191861    0.294526    2.550838
  H      4.972064   -0.073693    1.214856
   14
 TRAJECTORY GEOMETRY    -270.172490
  C      0.219431    0.133368    0.206536
  C     -0.396848   -0.321605    1.321726
  O      1.510984   -0.046447   -0.206445
  H     -1.455348   -0.088174    1.461586
  H      0.097325   -0.915860    2.095406
  H     -0.316677    0.736973   -0.536747
  C      2.380676   -0.841867    0.640187
  C      2.919565   -0.054622    1.806172
  C      4.224464    0.248350    1.951798
  H      3.204374   -1.157642   -0.021267
  H      1.831531   -1.745007    0.975056
  H      4.587092    0.822823    2.811809
  H      2.191914    0.295100    2.550584
  H      4.972217   -0.074269    1.215116
   14
 TRAJECTORY GEOMETRY    -270.172491
  C      0.219360    0.133301    0.206508
  C     -0.396900   -0.321696    1.321698
  O      1.510940   -0.046406   -0.206438
  H     -1.455431   -0.088362    1.461525
  H      0.097313   -0.915875    2.095419
  H     -0.316788    0.736837   -0.536811
  C      2.380663   -0.841763    0.640219
  C      2.919621   -0.054415    1.806102
  C      4.224592    0.248167    1.951874
  H      3.204338   -1.157632   -0.021251
  H      1.831524   -1.744862    0.975198
  H      4.587271    0.822708    2.811849
  H      2.191946    0.295671    2.550317
  H      4.972364   -0.074834    1.215377
   14
 TRAJECTORY GEOMETRY    -270.172492
  C      0.219287    0.133236    0.206479
  C     -0.396953   -0.321787    1.321672
  O      1.510898   -0.046366   -0.206431
  H     -1.455507   -0.088554    1.461460
  H      0.097300   -0.915879    2.095425
  H     -0.316899    0.736702   -0.536870
  C      2.380652   -0.841658    0.640247
  C      2.919678   -0.054210    1.806028
  C      4.224723    0.247989    1.951954
  H      3.204280   -1.157607   -0.021220
  H      1.831508   -1.744716    0.975347
  H      4.587432    0.822565    2.811862
  H      2.191984    0.296245    2.550062
  H      4.972506   -0.075402    1.215645
   14
 TRAJECTORY GEOMETRY    -270.172493
  C      0.219217    0.133169    0.206450
  C     -0.397005   -0.321878    1.321644
  O      1.510854   -0.046325   -0.206424
  H     -1.455589   -0.088740    1.461399
  H      0.097289   -0.915892    2.095439
  H     -0.317006    0.736560   -0.536929
  C      2.380640   -0.841555    0.640279
  C      2.919733   -0.054003    1.805957
  C      4.224850    0.247805    1.952031
  H      3.204239   -1.157597   -0.021199
  H      1.831501   -1.744570    0.975490
  H      4.587610    0.822448    2.811898
  H      2.192020    0.296817    2.549794
  H      4.972655   -0.075969    1.215906
   14
 TRAJECTORY GEOMETRY    -270.172495
  C      0.219148    0.133101    0.206423
  C     -0.397056   -0.321968    1.321618
  O      1.510809   -0.046284   -0.206414
  H     -1.455666   -0.088933    1.461333
  H      0.097278   -0.915898    2.095445
  H     -0.317114    0.736415   -0.536990
  C      2.380630   -0.841450    0.640308
  C      2.919787   -0.053799    1.805882
  C      4.224977    0.247625    1.952110
  H      3.204184   -1.157576   -0.021172
  H      1.831492   -1.744427    0.975639
  H      4.587780    0.822312    2.811913
  H      2.192057    0.297398    2.549532
  H      4.972804   -0.076539    1.216180
   14
 TRAJECTORY GEOMETRY    -270.172496
  C      0.219078    0.133034    0.206395
  C     -0.397108   -0.322059    1.321590
  O      1.510765   -0.046243   -0.206406
  H     -1.455747   -0.089120    1.461276
  H      0.097268   -0.915910    2.095454
  H     -0.317225    0.736278   -0.537048
  C      2.380618   -0.841346    0.640338
  C      2.919841   -0.053593    1.805810
  C      4.225105    0.247443    1.952188
  H      3.204138   -1.157562   -0.021150
  H      1.831483   -1.744280    0.975786
  H      4.587954    0.822185    2.811943
  H      2.192095    0.297972    2.549272
  H      4.972949   -0.077109    1.216441
   14
 TRAJECTORY GEOMETRY    -270.172497
  C      0.219007    0.132968    0.206367
  C     -0.397161   -0.322149    1.321562
  O      1.510723   -0.046203   -0.206399
  H     -1.455822   -0.089307    1.461217
  H      0.097259   -0.915921    2.095466
  H     -0.317334    0.736139   -0.537107
  C      2.380605   -0.841242    0.640368
  C      2.919897   -0.053386    1.805738
  C      4.225234    0.247260    1.952265
  H      3.204097   -1.157548   -0.021130
  H      1.831476   -1.744131    0.975927
  H      4.588129    0.822066    2.811975
  H      2.192133    0.298545    2.549006
  H      4.973091   -0.077675    1.216704
   14
 TRAJECTORY GEOMETRY    -270.172498
  C      0.218938    0.132901    0.206338
  C     -0.397214   -0.322239    1.321541
  O      1.510678   -0.046160   -0.206395
  H     -1.455889   -0.089492    1.461144
  H      0.097254   -0.915939    2.095451
  H     -0.317439    0.735985   -0.537166
  C      2.380598   -0.841138    0.640402
  C      2.919943   -0.053181    1.805667
  C      4.225372    0.247076    1.952343
  H      3.204051   -1.157529   -0.021112
  H      1.831459   -1.743994    0.976077
  H      4.588277    0.821926    2.811988
  H      2.192154    0.299138    2.548761
  H      4.973236   -0.078223    1.216966
   14
 TRAJECTORY GEOMETRY    -270.172499
  C      0.218867    0.132836    0.206310
  C     -0.397266   -0.322332    1.321511
  O      1.510636   -0.046122   -0.206386
  H     -1.455982   -0.089681    1.461091
  H      0.097244   -0.915937    2.095460
  H     -0.317550    0.735853   -0.537221
  C      2.380585   -0.841034    0.640432
  C      2.920001   -0.052976    1.805596
  C      4.225498    0.246897    1.952421
  H      3.203993   -1.157506   -0.021088
  H      1.831454   -1.743846    0.976223
  H      4.588448    0.821800    2.812015
  H      2.192195    0.299712    2.548492
  H      4.973379   -0.078804    1.217226
   14
 TRAJECTORY GEOMETRY    -270.172500
  C      0.218797    0.132769    0.206281
  C     -0.397319   -0.322423    1.321483
  O      1.510593   -0.046081   -0.206379
  H     -1.456054   -0.089867    1.461034
  H      0.097231   -0.915949    2.095480
  H     -0.317663    0.735723   -0.537283
  C      2.380574   -0.840930    0.640460
  C      2.920059   -0.052768    1.805525
  C      4.225625    0.246714    1.952500
  H      3.203936   -1.157486   -0.021051
  H      1.831444   -1.743699    0.976363
  H      4.588623    0.821671    2.812034
  H      2.192239    0.300278    2.548222
  H      4.973513   -0.079371    1.217492
   14
 TRAJECTORY GEOMETRY    -270.172501
  C      0.218725    0.132702    0.206254
  C     -0.397369   -0.322513    1.321455
  O      1.510550   -0.046041   -0.206372
  H     -1.456136   -0.090053    1.460978
  H      0.097216   -0.915959    2.095496
  H     -0.317770    0.735584   -0.537341
  C      2.380561   -0.840825    0.640490
  C      2.920118   -0.052561    1.805453
  C      4.225748    0.246532    1.952578
  H      3.203895   -1.157474   -0.021025
  H      1.831437   -1.743553    0.976505
  H      4.588811    0.821549    2.812065
  H      2.192282    0.300848    2.547956
  H      4.973663   -0.079939    1.217756
   14
 TRAJECTORY GEOMETRY    -270.172502
  C      0.218655    0.132636    0.206226
  C     -0.397422   -0.322605    1.321429
  O      1.510509   -0.045999   -0.206366
  H     -1.456209   -0.090231    1.460920
  H      0.097202   -0.915972    2.095499
  H     -0.317879    0.735445   -0.537400
  C      2.380549   -0.840721    0.640521
  C      2.920173   -0.052354    1.805383
  C      4.225877    0.246349    1.952656
  H      3.203844   -1.157451   -0.020992
  H      1.831421   -1.743410    0.976644
  H      4.588969    0.821423    2.812069
  H      2.192317    0.301428    2.547692
  H      4.973802   -0.080502    1.218019
   14
 TRAJECTORY GEOMETRY    -270.172503
  C      0.218584    0.132569    0.206199
  C     -0.397474   -0.322695    1.321401
  O      1.510465   -0.045959   -0.206359
  H     -1.456282   -0.090417    1.460860
  H      0.097191   -0.915984    2.095518
  H     -0.317988    0.735307   -0.537457
  C      2.380537   -0.840616    0.640551
  C      2.920229   -0.052148    1.805310
  C      4.226003    0.246167    1.952734
  H      3.203802   -1.157439   -0.020971
  H      1.831412   -1.743262    0.976790
  H      4.589155    0.821301    2.812104
  H      2.192358    0.301999    2.547431
  H      4.973945   -0.081070    1.218286
   14
 TRAJECTORY GEOMETRY    -270.172505
  C      0.218516    0.132502    0.206171
  C     -0.397525   -0.322786    1.321376
  O      1.510423   -0.045919   -0.206351
  H     -1.456362   -0.090611    1.460807
  H      0.097176   -0.915984    2.095531
  H     -0.318097    0.735162   -0.537515
  C      2.380527   -0.840510    0.640578
  C      2.920284   -0.051942    1.805238
  C      4.226127    0.245985    1.952813
  H      3.203756   -1.157421   -0.020943
  H      1.831404   -1.743114    0.976933
  H      4.589329    0.821166    2.812112
  H      2.192393    0.302578    2.547165
  H      4.974085   -0.081650    1.218549
   14
 TRAJECTORY GEOMETRY    -270.172506
  C      0.218445    0.132436    0.206144
  C     -0.397575   -0.322877    1.321347
  O      1.510378   -0.045879   -0.206344
  H     -1.456448   -0.090797    1.460753
  H      0.097162   -0.915993    2.095544
  H     -0.318201    0.735018   -0.537573
  C      2.380516   -0.840405    0.640606
  C      2.920341   -0.051735    1.805166
  C      4.226251    0.245802    1.952893
  H      3.203715   -1.157411   -0.020917
  H      1.831395   -1.742964    0.977078
  H      4.589518    0.821039    2.812138
  H      2.192437    0.303147    2.546898
  H      4.974236   -0.082214    1.218814
   14
 TRAJECTORY GEOMETRY    -270.172507
  C      0.218374    0.132369    0.206118
  C     -0.397627   -0.322966    1.321319
  O      1.510335   -0.045840   -0.206338
  H     -1.456517   -0.090986    1.460694
  H      0.097149   -0.916001    2.095556
  H     -0.318314    0.734882   -0.537636
  C      2.380505   -0.840299    0.640636
  C      2.920399   -0.051528    1.805093
  C      4.226375    0.245619    1.952969
  H      3.203665   -1.157395   -0.020894
  H      1.831384   -1.742818    0.977222
  H      4.589697    0.820911    2.812164
  H      2.192474    0.303719    2.546639
  H      4.974378   -0.082775    1.219089
   14
 TRAJECTORY GEOMETRY    -270.172508
  C      0.218302    0.132296    0.206085
  C     -0.397675   -0.323054    1.321294
  O      1.510291   -0.045793   -0.206329
  H     -1.456591   -0.091177    1.460635
  H      0.097141   -0.915997    2.095575
  H     -0.318429    0.734744   -0.537697
  C      2.380492   -0.840201    0.640662
  C      2.920455   -0.051327    1.805023
  C      4.226504    0.245443    1.953051
  H      3.203615   -1.157376   -0.020869
  H      1.831379   -1.742688    0.977349
  H      4.589877    0.820804    2.812165
  H      2.192504    0.304299    2.546365
  H      4.974500   -0.083380    1.219361
   14
 TRAJECTORY GEOMETRY    -270.172509
  C      0.218231    0.132229    0.206057
  C     -0.397726   -0.323145    1.321268
  O      1.510249   -0.045753   -0.206321
  H     -1.456666   -0.091359    1.460577
  H      0.097133   -0.916001    2.095586
  H     -0.318537    0.734599   -0.537751
  C      2.380481   -0.840095    0.640692
  C      2.920510   -0.051121    1.804948
  C      4.226630    0.245260    1.953130
  H      3.203568   -1.157359   -0.020847
  H      1.831369   -1.742539    0.977500
  H      4.590050    0.820670    2.812200
  H      2.192549    0.304871    2.546106
  H      4.974643   -0.083945    1.219628
   14
 TRAJECTORY GEOMETRY    -270.172510
  C      0.218162    0.132161    0.206029
  C     -0.397781   -0.323234    1.321246
  O      1.510208   -0.045712   -0.206314
  H     -1.456742   -0.091543    1.460502
  H      0.097125   -0.916011    2.095597
  H     -0.318649    0.734462   -0.537812
  C      2.380470   -0.839991    0.640720
  C      2.920561   -0.050916    1.804873
  C      4.226763    0.245081    1.953211
  H      3.203505   -1.157332   -0.020827
  H      1.831356   -1.742392    0.977640
  H      4.590203    0.820527    2.812221
  H      2.192586    0.305450    2.545839
  H      4.974779   -0.084515    1.219893
   14
 TRAJECTORY GEOMETRY    -270.172511
  C      0.218092    0.132095    0.206001
  C     -0.397834   -0.323326    1.321221
  O      1.510166   -0.045674   -0.206307
  H     -1.456818   -0.091728    1.460443
  H      0.097120   -0.916019    2.095605
  H     -0.318762    0.734325   -0.537870
  C      2.380458   -0.839885    0.640748
  C      2.920614   -0.050711    1.804799
  C      4.226893    0.244901    1.953290
  H      3.203452   -1.157309   -0.020810
  H      1.831342   -1.742244    0.977788
  H      4.590368    0.820392    2.812251
  H      2.192623    0.306027    2.545579
  H      4.974916   -0.085088    1.220157
   14
 TRAJECTORY GEOMETRY    -270.172512
  C      0.218021    0.132029    0.205977
  C     -0.397878   -0.323417    1.321194
  O      1.510128   -0.045633   -0.206298
  H     -1.456893   -0.091925    1.460373
  H      0.097110   -0.916007    2.095625
  H     -0.318870    0.734185   -0.537925
  C      2.380438   -0.839785    0.640780
  C      2.920669   -0.050498    1.804719
  C      4.227015    0.244717    1.953368
  H      3.203402   -1.157290   -0.020782
  H      1.831343   -1.742121    0.977921
  H      4.590536    0.820241    2.812288
  H      2.192662    0.306600    2.545312
  H      4.975062   -0.085644    1.220436
   14
 TRAJECTORY GEOMETRY    -270.172513
  C      0.217955    0.131960    0.205947
  C     -0.397932   -0.323505    1.321166
  O      1.510080   -0.045593   -0.206286
  H     -1.456970   -0.092107    1.460322
  H      0.097096   -0.916017    2.095636
  H     -0.318974    0.734038   -0.537985
  C      2.380433   -0.839676    0.640806
  C      2.920727   -0.050296    1.804643
  C      4.227138    0.244534    1.953447
  H      3.203359   -1.157283   -0.020757
  H      1.831329   -1.741961    0.978080
  H      4.590701    0.820119    2.812316
  H      2.192708    0.307175    2.545052
  H      4.975212   -0.086212    1.220704
   14
 TRAJECTORY GEOMETRY    -270.172514
  C      0.217885    0.131891    0.205919
  C     -0.397984   -0.323595    1.321139
  O      1.510037   -0.045553   -0.206279
  H     -1.457049   -0.092288    1.460268
  H      0.097090   -0.916027    2.095651
  H     -0.319084    0.733899   -0.538044
  C      2.380421   -0.839570    0.640835
  C      2.920783   -0.050090    1.804570
  C      4.227264    0.244351    1.953526
  H      3.203315   -1.157269   -0.020735
  H      1.831322   -1.741805    0.978229
  H      4.590878    0.819993    2.812350
  H      2.192756    0.307744    2.544785
  H      4.975352   -0.086778    1.220968
   14
 TRAJECTORY GEOMETRY    -270.172516
  C      0.217816    0.131823    0.205890
  C     -0.398037   -0.323685    1.321112
  O      1.509994   -0.045514   -0.206269
  H     -1.457121   -0.092474    1.460216
  H      0.097081   -0.916028    2.095659
  H     -0.319193    0.733761   -0.538102
  C      2.380412   -0.839462    0.640863
  C      2.920839   -0.049886    1.804496
  C      4.227390    0.244171    1.953605
  H      3.203264   -1.157251   -0.020709
  H      1.831313   -1.741655    0.978384
  H      4.591051    0.819853    2.812364
  H      2.192798    0.308321    2.544528
  H      4.975482   -0.087354    1.221231
   14
 TRAJECTORY GEOMETRY    -270.172517
  C      0.217747    0.131756    0.205861
  C     -0.398090   -0.323776    1.321087
  O      1.509950   -0.045476   -0.206263
  H     -1.457194   -0.092658    1.460157
  H      0.097076   -0.916034    2.095666
  H     -0.319303    0.733623   -0.538159
  C      2.380402   -0.839354    0.640891
  C      2.920892   -0.049682    1.804422
  C      4.227519    0.243990    1.953686
  H      3.203209   -1.157231   -0.020685
  H      1.831298   -1.741503    0.978537
  H      4.591214    0.819715    2.812384
  H      2.192837    0.308898    2.544268
  H      4.975616   -0.087922    1.221498
   14
 TRAJECTORY GEOMETRY    -270.172518
  C      0.217676    0.131689    0.205834
  C     -0.398139   -0.323867    1.321061
  O      1.509907   -0.045436   -0.206258
  H     -1.457279   -0.092838    1.460100
  H      0.097064   -0.916042    2.095678
  H     -0.319410    0.733480   -0.538216
  C      2.380389   -0.839249    0.640921
  C      2.920949   -0.049473    1.804350
  C      4.227643    0.243806    1.953765
  H      3.203166   -1.157216   -0.020663
  H      1.831291   -1.741352    0.978678
  H      4.591396    0.819595    2.812426
  H      2.192882    0.309464    2.543997
  H      4.975759   -0.088483    1.221765
   14
 TRAJECTORY GEOMETRY    -270.172519
  C      0.217606    0.131620    0.205806
  C     -0.398186   -0.323956    1.321034
  O      1.509858   -0.045395   -0.206254
  H     -1.457355   -0.093033    1.460044
  H      0.097049   -0.916042    2.095689
  H     -0.319520    0.733339   -0.538271
  C      2.380377   -0.839144    0.640949
  C      2.921009   -0.049268    1.804278
  C      4.227768    0.243625    1.953847
  H      3.203120   -1.157204   -0.020632
  H      1.831282   -1.741207    0.978822
  H      4.591576    0.819469    2.812446
  H      2.192927    0.310036    2.543740
  H      4.975897   -0.089053    1.222041
   14
 TRAJECTORY GEOMETRY    -270.172520
  C      0.217536    0.131551    0.205779
  C     -0.398237   -0.324043    1.321007
  O      1.509815   -0.045356   -0.206248
  H     -1.457428   -0.093227    1.459993
  H      0.097036   -0.916049    2.095706
  H     -0.319629    0.733198   -0.538329
  C      2.380365   -0.839037    0.640976
  C      2.921068   -0.049060    1.804206
  C      4.227890    0.243442    1.953927
  H      3.203078   -1.157193   -0.020603
  H      1.831273   -1.741061    0.978966
  H      4.591757    0.819330    2.812468
  H      2.192966    0.310603    2.543480
  H      4.976039   -0.089619    1.222310
   14
 TRAJECTORY GEOMETRY    -270.172521
  C      0.217465    0.131484    0.205752
  C     -0.398288   -0.324134    1.320980
  O      1.509772   -0.045317   -0.206242
  H     -1.457507   -0.093409    1.459938
  H      0.097031   -0.916060    2.095722
  H     -0.319738    0.733056   -0.538390
  C      2.380354   -0.838932    0.641006
  C      2.921123   -0.048852    1.804133
  C      4.228015    0.243258    1.954007
  H      3.203031   -1.157177   -0.020582
  H      1.831267   -1.740912    0.979109
  H      4.591931    0.819205    2.812509
  H      2.193010    0.311172    2.543212
  H      4.976182   -0.090185    1.222573
   14
 TRAJECTORY GEOMETRY    -270.172522
  C      0.217386    0.131419    0.205720
  C     -0.398344   -0.324224    1.320956
  O      1.509749   -0.045280   -0.206231
  H     -1.457581   -0.093606    1.459906
  H      0.097053   -0.916095    2.095720
  H     -0.319858    0.732916   -0.538477
  C      2.380336   -0.838815    0.641043
  C      2.921174   -0.048651    1.804068
  C      4.228140    0.243077    1.954071
  H      3.202970   -1.157129   -0.020566
  H      1.831269   -1.740771    0.979239
  H      4.592075    0.819060    2.812536
  H      2.193049    0.311760    2.542935
  H      4.976322   -0.090777    1.222833
   14
 TRAJECTORY GEOMETRY    -270.172523
  C      0.217321    0.131348    0.205696
  C     -0.398393   -0.324310    1.320938
  O      1.509705   -0.045236   -0.206234
  H     -1.457672   -0.093810    1.459850
  H      0.097025   -0.916106    2.095722
  H     -0.319969    0.732755   -0.538538
  C      2.380326   -0.838709    0.641070
  C      2.921228   -0.048449    1.803991
  C      4.228260    0.242894    1.954153
  H      3.202937   -1.157130   -0.020518
  H      1.831243   -1.740608    0.979394
  H      4.592249    0.818936    2.812556
  H      2.193104    0.312337    2.542684
  H      4.976467   -0.091339    1.223126
   14
 TRAJECTORY GEOMETRY    -270.172524
  C      0.217251    0.131278    0.205668
  C     -0.398441   -0.324399    1.320916
  O      1.509661   -0.045195   -0.206231
  H     -1.457746   -0.093987    1.459769
  H      0.097011   -0.916101    2.095730
  H     -0.320072    0.732613   -0.538579
  C      2.380310   -0.838606    0.641099
  C      2.921285   -0.048243    1.803915
  C      4.228389    0.242716    1.954237
  H      3.202883   -1.157102   -0.020498
  H      1.831228   -1.740467    0.979536
  H      4.592425    0.818800    2.812588
  H      2.193148    0.312914    2.542423
  H      4.976601   -0.091909    1.223400
   14
 TRAJECTORY GEOMETRY    -270.172525
  C      0.217182    0.131210    0.205639
  C     -0.398490   -0.324491    1.320889
  O      1.509615   -0.045155   -0.206224
  H     -1.457819   -0.094162    1.459708
  H      0.096998   -0.916099    2.095746
  H     -0.320181    0.732476   -0.538635
  C      2.380300   -0.838503    0.641127
  C      2.921341   -0.048034    1.803841
  C      4.228516    0.242532    1.954319
  H      3.202833   -1.157087   -0.020474
  H      1.831219   -1.740320    0.979682
  H      4.592592    0.818667    2.812612
  H      2.193185    0.313484    2.542160
  H      4.976731   -0.092468    1.223662
   14
 TRAJECTORY GEOMETRY    -270.172526
  C      0.217113    0.131142    0.205613
  C     -0.398538   -0.324582    1.320863
  O      1.509568   -0.045115   -0.206218
  H     -1.457894   -0.094340    1.459651
  H      0.096981   -0.916098    2.095760
  H     -0.320292    0.732339   -0.538697
  C      2.380290   -0.838398    0.641154
  C      2.921399   -0.047825    1.803768
  C      4.228639    0.242349    1.954401
  H      3.202782   -1.157073   -0.020448
  H      1.831210   -1.740173    0.979826
  H      4.592769    0.818530    2.812628
  H      2.193224    0.314051    2.541895
  H      4.976867   -0.093024    1.223935
   14
 TRAJECTORY GEOMETRY    -270.172527
  C      0.217043    0.131075    0.205583
  C     -0.398590   -0.324672    1.320836
  O      1.509524   -0.045076   -0.206210
  H     -1.457950   -0.094522    1.459590
  H      0.096980   -0.916106    2.095785
  H     -0.320398    0.732194   -0.538745
  C      2.380280   -0.838293    0.641183
  C      2.921455   -0.047617    1.803694
  C      4.228766    0.242166    1.954484
  H      3.202732   -1.157055   -0.020425
  H      1.831200   -1.740026    0.979973
  H      4.592934    0.818398    2.812656
  H      2.193265    0.314622    2.541630
  H      4.977001   -0.093592    1.224192
   14
 TRAJECTORY GEOMETRY    -270.172528
  C      0.216972    0.131007    0.205557
  C     -0.398640   -0.324761    1.320808
  O      1.509480   -0.045037   -0.206204
  H     -1.458014   -0.094704    1.459533
  H      0.096971   -0.916108    2.095808
  H     -0.320503    0.732053   -0.538799
  C      2.380269   -0.838187    0.641210
  C      2.921514   -0.047409    1.803619
  C      4.228887    0.241983    1.954565
  H      3.202682   -1.157038   -0.020406
  H      1.831192   -1.739879    0.980118
  H      4.593114    0.818262    2.812678
  H      2.193308    0.315189    2.541364
  H      4.977141   -0.094154    1.224461
   14
 TRAJECTORY GEOMETRY    -270.172530
  C      0.216903    0.130936    0.205527
  C     -0.398694   -0.324852    1.320785
  O      1.509439   -0.044999   -0.206195
  H     -1.458109   -0.094874    1.459472
  H      0.096959   -0.916113    2.095809
  H     -0.320614    0.731925   -0.538859
  C      2.380259   -0.838080    0.641239
  C      2.921565   -0.047204    1.803544
  C      4.229017    0.241803    1.954643
  H      3.202634   -1.157016   -0.020391
  H      1.831185   -1.739726    0.980267
  H      4.593290    0.818120    2.812725
  H      2.193352    0.315762    2.541100
  H      4.977260   -0.094732    1.224714
   14
 TRAJECTORY GEOMETRY    -270.172531
  C      0.216833    0.130868    0.205500
  C     -0.398745   -0.324940    1.320758
  O      1.509394   -0.044959   -0.206189
  H     -1.458178   -0.095061    1.459419
  H      0.096952   -0.916122    2.095833
  H     -0.320724    0.731780   -0.538915
  C      2.380249   -0.837975    0.641267
  C      2.921624   -0.046996    1.803471
  C      4.229139    0.241619    1.954724
  H      3.202591   -1.157002   -0.020369
  H      1.831178   -1.739580    0.980410
  H      4.593465    0.817992    2.812758
  H      2.193395    0.316329    2.540832
  H      4.977404   -0.095294    1.224984
   14
 TRAJECTORY GEOMETRY    -270.172532
  C      0.216762    0.130801    0.205475
  C     -0.398790   -0.325030    1.320731
  O      1.509350   -0.044921   -0.206185
  H     -1.458259   -0.095246    1.459363
  H      0.096941   -0.916116    2.095844
  H     -0.320837    0.731639   -0.538971
  C      2.380234   -0.837869    0.641295
  C      2.921686   -0.046787    1.803397
  C      4.229259    0.241434    1.954807
  H      3.202539   -1.156985   -0.020352
  H      1.831169   -1.739434    0.980551
  H      4.593649    0.817864    2.812780
  H      2.193431    0.316896    2.540558
  H      4.977545   -0.095849    1.225257
   14
 TRAJECTORY GEOMETRY    -270.172533
  C      0.216695    0.130741    0.205447
  C     -0.398845   -0.325123    1.320709
  O      1.509304   -0.044884   -0.206184
  H     -1.458322   -0.095440    1.459324
  H      0.096935   -0.916118    2.095871
  H     -0.320949    0.731484   -0.539044
  C      2.380227   -0.837765    0.641320
  C      2.921741   -0.046578    1.803325
  C      4.229387    0.241251    1.954890
  H      3.202492   -1.156978   -0.020312
  H      1.831156   -1.739284    0.980692
  H      4.593796    0.817733    2.812802
  H      2.193472    0.317471    2.540295
  H      4.977686   -0.096397    1.225535
   14
 TRAJECTORY GEOMETRY    -270.172534
  C      0.216630    0.130670    0.205418
  C     -0.398892   -0.325213    1.320684
  O      1.509254   -0.044842   -0.206176
  H     -1.458385   -0.095612    1.459246
  H      0.096919   -0.916115    2.095883
  H     -0.321059    0.731351   -0.539099
  C      2.380217   -0.837660    0.641347
  C      2.921790   -0.046375    1.803248
  C      4.229520    0.241073    1.954974
  H      3.202431   -1.156950   -0.020278
  H      1.831156   -1.739147    0.980840
  H      4.593955    0.817582    2.812808
  H      2.193515    0.318049    2.540047
  H      4.977801   -0.096977    1.225809
   14
 TRAJECTORY GEOMETRY    -270.172535
  C      0.216559    0.130602    0.205390
  C     -0.398940   -0.325303    1.320661
  O      1.509211   -0.044803   -0.206171
  H     -1.458479   -0.095785    1.459191
  H      0.096912   -0.916116    2.095889
  H     -0.321168    0.731208   -0.539150
  C      2.380206   -0.837554    0.641377
  C      2.921846   -0.046168    1.803172
  C      4.229644    0.240890    1.955055
  H      3.202393   -1.156933   -0.020268
  H      1.831148   -1.738996    0.980987
  H      4.594128    0.817466    2.812865
  H      2.193567    0.318618    2.539777
  H      4.977940   -0.097549    1.226064
   14
 TRAJECTORY GEOMETRY    -270.172536
  C      0.216490    0.130534    0.205361
  C     -0.398991   -0.325393    1.320636
  O      1.509167   -0.044763   -0.206165
  H     -1.458548   -0.095963    1.459142
  H      0.096898   -0.916119    2.095898
  H     -0.321278    0.731066   -0.539201
  C      2.380197   -0.837447    0.641404
  C      2.921903   -0.045962    1.803098
  C      4.229766    0.240708    1.955136
  H      3.202349   -1.156918   -0.020242
  H      1.831140   -1.738844    0.981135
  H      4.594286    0.817327    2.812892
  H      2.193619    0.319189    2.539514
  H      4.978072   -0.098120    1.226340
   14
 TRAJECTORY GEOMETRY    -270.172537
  C      0.216418    0.130464    0.205337
  C     -0.399040   -0.325480    1.320609
  O      1.509125   -0.044725   -0.206160
  H     -1.458615   -0.096146    1.459084
  H      0.096896   -0.916135    2.095918
  H     -0.321391    0.730930   -0.539262
  C      2.380185   -0.837341    0.641432
  C      2.921962   -0.045754    1.803021
  C      4.229888    0.240524    1.955218
  H      3.202296   -1.156893   -0.020221
  H      1.831133   -1.738698    0.981279
  H      4.594461    0.817192    2.812913
  H      2.193658    0.319759    2.539248
  H      4.978210   -0.098678    1.226613
   14
 TRAJECTORY GEOMETRY    -270.172538
  C      0.216348    0.130396    0.205311
  C     -0.399090   -0.325567    1.320583
  O      1.509081   -0.044687   -0.206155
  H     -1.458688   -0.096335    1.459031
  H      0.096893   -0.916146    2.095942
  H     -0.321504    0.730795   -0.539324
  C      2.380175   -0.837235    0.641458
  C      2.922020   -0.045547    1.802947
  C      4.230009    0.240341    1.955301
  H      3.202249   -1.156877   -0.020200
  H      1.831126   -1.738548    0.981422
  H      4.594642    0.817058    2.812948
  H      2.193699    0.320334    2.538981
  H      4.978348   -0.099244    1.226890
   14
 TRAJECTORY GEOMETRY    -270.172539
  C      0.216274    0.130330    0.205284
  C     -0.399133   -0.325654    1.320559
  O      1.509038   -0.044639   -0.206148
  H     -1.458756   -0.096519    1.459001
  H      0.096901   -0.916158    2.095932
  H     -0.321622    0.730614   -0.539412
  C      2.380167   -0.837137    0.641489
  C      2.922073   -0.045339    1.802869
  C      4.230131    0.240150    1.955382
  H      3.202200   -1.156877   -0.020169
  H      1.831115   -1.738409    0.981559
  H      4.594773    0.816957    2.812955
  H      2.193735    0.320917    2.538698
  H      4.978510   -0.099768    1.227173
   14
 TRAJECTORY GEOMETRY    -270.172540
  C      0.216205    0.130265    0.205255
  C     -0.399178   -0.325743    1.320536
  O      1.508996   -0.044605   -0.206136
  H     -1.458833   -0.096711    1.458926
  H      0.096895   -0.916152    2.095942
  H     -0.321729    0.730469   -0.539466
  C      2.380156   -0.837026    0.641515
  C      2.922131   -0.045135    1.802795
  C      4.230252    0.239968    1.955462
  H      3.202138   -1.156845   -0.020178
  H      1.831105   -1.738252    0.981708
  H      4.594932    0.816839    2.812993
  H      2.193767    0.321492    2.538407
  H      4.978627   -0.100359    1.227433
   14
 TRAJECTORY GEOMETRY    -270.172541
  C      0.216137    0.130196    0.205227
  C     -0.399229   -0.325832    1.320512
  O      1.508953   -0.044567   -0.206131
  H     -1.458910   -0.096896    1.458876
  H      0.096888   -0.916156    2.095965
  H     -0.321836    0.730332   -0.539512
  C      2.380143   -0.836920    0.641541
  C      2.922189   -0.044928    1.802719
  C      4.230373    0.239786    1.955545
  H      3.202101   -1.156828   -0.020153
  H      1.831100   -1.738105    0.981853
  H      4.595117    0.816705    2.813033
  H      2.193821    0.322065    2.538146
  H      4.978763   -0.100935    1.227703
   14
 TRAJECTORY GEOMETRY    -270.172542
  C      0.216068    0.130128    0.205199
  C     -0.399280   -0.325922    1.320487
  O      1.508908   -0.044529   -0.206126
  H     -1.458984   -0.097082    1.458835
  H      0.096880   -0.916156    2.095984
  H     -0.321948    0.730201   -0.539566
  C      2.380131   -0.836814    0.641565
  C      2.922249   -0.044722    1.802644
  C      4.230492    0.239608    1.955629
  H      3.202061   -1.156811   -0.020117
  H      1.831092   -1.737957    0.982001
  H      4.595305    0.816563    2.813052
  H      2.193878    0.322643    2.537885
  H      4.978895   -0.101512    1.227989
   14
 TRAJECTORY GEOMETRY    -270.172543
  C      0.215994    0.130050    0.205170
  C     -0.399333   -0.326015    1.320465
  O      1.508868   -0.044485   -0.206129
  H     -1.459050   -0.097225    1.458795
  H      0.096858   -0.916134    2.096017
  H     -0.322045    0.730085   -0.539599
  C      2.380121   -0.836706    0.641595
  C      2.922301   -0.044519    1.802568
  C      4.230618    0.239432    1.955710
  H      3.202024   -1.156811   -0.020090
  H      1.831080   -1.737794    0.982149
  H      4.595505    0.816423    2.813112
  H      2.193936    0.323192    2.537626
  H      4.979015   -0.102109    1.228263
   14
 TRAJECTORY GEOMETRY    -270.172544
  C      0.215927    0.129987    0.205141
  C     -0.399383   -0.326102    1.320444
  O      1.508821   -0.044450   -0.206122
  H     -1.459127   -0.097415    1.458716
  H      0.096855   -0.916158    2.096012
  H     -0.322167    0.729924   -0.539677
  C      2.380113   -0.836598    0.641623
  C      2.922352   -0.044313    1.802492
  C      4.230752    0.239246    1.955794
  H      3.201955   -1.156782   -0.020067
  H      1.831074   -1.737653    0.982295
  H      4.595622    0.816282    2.813117
  H      2.193966    0.323773    2.537364
  H      4.979143   -0.102648    1.228516
   14
 TRAJECTORY GEOMETRY    -270.172545
  C      0.215855    0.129919    0.205114
  C     -0.399430   -0.326190    1.320420
  O      1.508777   -0.044413   -0.206116
  H     -1.459199   -0.097602    1.458664
  H      0.096847   -0.916158    2.096027
  H     -0.322278    0.729781   -0.539735
  C      2.380105   -0.836488    0.641652
  C      2.922408   -0.044109    1.802414
  C      4.230874    0.239065    1.955876
  H      3.201906   -1.156763   -0.020043
  H      1.831076   -1.737505    0.982445
  H      4.595785    0.816144    2.813148
  H      2.194014    0.324341    2.537101
  H      4.979279   -0.103223    1.228795
   14
 TRAJECTORY GEOMETRY    -270.172546
  C      0.215787    0.129851    0.205085
  C     -0.399480   -0.326279    1.320398
  O      1.508732   -0.044374   -0.206112
  H     -1.459271   -0.097786    1.458603
  H      0.096844   -0.916159    2.096037
  H     -0.322385    0.729638   -0.539792
  C      2.380094   -0.836384    0.641678
  C      2.922464   -0.043901    1.802339
  C      4.231000    0.238882    1.955958
  H      3.201856   -1.156738   -0.020021
  H      1.831066   -1.737364    0.982586
  H      4.595946    0.816002    2.813174
  H      2.194056    0.324914    2.536831
  H      4.979404   -0.103783    1.229072
   14
 TRAJECTORY GEOMETRY    -270.172547
  C      0.215721    0.129785    0.205059
  C     -0.399529   -0.326368    1.320376
  O      1.508687   -0.044337   -0.206107
  H     -1.459354   -0.097974    1.458532
  H      0.096837   -0.916166    2.096051
  H     -0.322500    0.729489   -0.539861
  C      2.380083   -0.836278    0.641706
  C      2.922517   -0.043692    1.802266
  C      4.231126    0.238699    1.956040
  H      3.201806   -1.156713   -0.020003
  H      1.831064   -1.737215    0.982723
  H      4.596104    0.815866    2.813209
  H      2.194093    0.325490    2.536564
  H      4.979540   -0.104349    1.229329
   14
 TRAJECTORY GEOMETRY    -270.172548
  C      0.215649    0.129716    0.205032
  C     -0.399583   -0.326453    1.320350
  O      1.508644   -0.044299   -0.206102
  H     -1.459425   -0.098155    1.458505
  H      0.096829   -0.916180    2.096077
  H     -0.322608    0.729347   -0.539903
  C      2.380075   -0.836174    0.641729
  C      2.922582   -0.043482    1.802191
  C      4.231237    0.238512    1.956121
  H      3.201791   -1.156688   -0.019975
  H      1.831063   -1.737076    0.982862
  H      4.596298    0.815752    2.813268
  H      2.194160    0.326066    2.536297
  H      4.979673   -0.104916    1.229605
   14
 TRAJECTORY GEOMETRY    -270.172549
  C      0.215586    0.129644    0.205008
  C     -0.399620   -0.326540    1.320331
  O      1.508596   -0.044259   -0.206101
  H     -1.459495   -0.098350    1.458414
  H      0.096805   -0.916188    2.096090
  H     -0.322719    0.729206   -0.539954
  C      2.380060   -0.836067    0.641754
  C      2.922634   -0.043276    1.802116
  C      4.231360    0.238332    1.956207
  H      3.201728   -1.156674   -0.019953
  H      1.831047   -1.736924    0.983004
  H      4.596454    0.815617    2.813270
  H      2.194198    0.326646    2.536025
  H      4.979797   -0.105494    1.229890
   14
 TRAJECTORY GEOMETRY    -270.172550
  C      0.215517    0.129576    0.204981
  C     -0.399669   -0.326629    1.320308
  O      1.508552   -0.044221   -0.206096
  H     -1.459567   -0.098532    1.458365
  H      0.096802   -0.916188    2.096103
  H     -0.322827    0.729062   -0.540012
  C      2.380050   -0.835960    0.641780
  C      2.922691   -0.043069    1.802040
  C      4.231483    0.238149    1.956290
  H      3.201679   -1.156654   -0.019930
  H      1.831041   -1.736778    0.983148
  H      4.596627    0.815476    2.813296
  H      2.194242    0.327217    2.535757
  H      4.979930   -0.106058    1.230167
   14
 TRAJECTORY GEOMETRY    -270.172551
  C      0.215446    0.129508    0.204954
  C     -0.399718   -0.326717    1.320284
  O      1.508509   -0.044183   -0.206091
  H     -1.459642   -0.098713    1.458315
  H      0.096802   -0.916193    2.096123
  H     -0.322939    0.728922   -0.540072
  C      2.380038   -0.835854    0.641807
  C      2.922749   -0.042861    1.801965
  C      4.231603    0.237966    1.956373
  H      3.201636   -1.156634   -0.019914
  H      1.831038   -1.736628    0.983288
  H      4.596805    0.815348    2.813342
  H      2.194288    0.327787    2.535488
  H      4.980068   -0.106627    1.230435
   14
 TRAJECTORY GEOMETRY    -270.172552
  C      0.215384    0.129438    0.204930
  C     -0.399766   -0.326805    1.320266
  O      1.508467   -0.044147   -0.206086
  H     -1.459710   -0.098888    1.458251
  H      0.096796   -0.916212    2.096125
  H     -0.323046    0.728775   -0.540130
  C      2.380029   -0.835743    0.641832
  C      2.922794   -0.042655    1.801884
  C      4.231729    0.237783    1.956454
  H      3.201577   -1.156605   -0.019895
  H      1.831040   -1.736483    0.983433
  H      4.596927    0.815198    2.813370
  H      2.194324    0.328381    2.535218
  H      4.980196   -0.107200    1.230708
   14
 TRAJECTORY GEOMETRY    -270.172553
  C      0.215312    0.129371    0.204902
  C     -0.399813   -0.326894    1.320242
  O      1.508423   -0.044108   -0.206082
  H     -1.459783   -0.099063    1.458201
  H      0.096789   -0.916210    2.096139
  H     -0.323152    0.728631   -0.540187
  C      2.380019   -0.835638    0.641860
  C      2.922851   -0.042446    1.801809
  C      4.231850    0.237599    1.956537
  H      3.201533   -1.156587   -0.019875
  H      1.831035   -1.736338    0.983575
  H      4.597108    0.815067    2.813408
  H      2.194374    0.328945    2.534942
  H      4.980324   -0.107765    1.230986
   14
 TRAJECTORY GEOMETRY    -270.172554
  C      0.215242    0.129304    0.204874
  C     -0.399862   -0.326984    1.320219
  O      1.508379   -0.044070   -0.206078
  H     -1.459856   -0.099247    1.458155
  H      0.096782   -0.916206    2.096153
  H     -0.323260    0.728486   -0.540237
  C      2.380009   -0.835532    0.641885
  C      2.922909   -0.042238    1.801733
  C      4.231971    0.237416    1.956621
  H      3.201487   -1.156569   -0.019851
  H      1.831030   -1.736192    0.983719
  H      4.597284    0.814937    2.813444
  H      2.194425    0.329513    2.534669
  H      4.980450   -0.108331    1.231259
   14
 TRAJECTORY GEOMETRY    -270.172555
  C      0.215168    0.129237    0.204848
  C     -0.399912   -0.327073    1.320194
  O      1.508339   -0.044035   -0.206072
  H     -1.459928   -0.099432    1.458114
  H      0.096780   -0.916206    2.096160
  H     -0.323375    0.728359   -0.540287
  C      2.379995   -0.835427    0.641911
  C      2.922970   -0.042028    1.801654
  C      4.232093    0.237233    1.956708
  H      3.201436   -1.156543   -0.019830
  H      1.831020   -1.736046    0.983865
  H      4.597451    0.814806    2.813461
  H      2.194467    0.330076    2.534395
  H      4.980566   -0.108891    1.231527
   14
 TRAJECTORY GEOMETRY    -270.172556
  C      0.215096    0.129168    0.204822
  C     -0.399959   -0.327161    1.320169
  O      1.508296   -0.043996   -0.206069
  H     -1.459998   -0.099617    1.458064
  H      0.096777   -0.916209    2.096183
  H     -0.323486    0.728224   -0.540349
  C      2.379983   -0.835322    0.641938
  C      2.923033   -0.041821    1.801578
  C      4.232210    0.237050    1.956793
  H      3.201391   -1.156522   -0.019810
  H      1.831011   -1.735896    0.984007
  H      4.597634    0.814669    2.813481
  H      2.194512    0.330647    2.534127
  H      4.980703   -0.109454    1.231809
   14
 TRAJECTORY GEOMETRY    -270.172557
  C      0.215027    0.129099    0.204794
  C     -0.400007   -0.327249    1.320146
  O      1.508251   -0.043958   -0.206065
  H     -1.460072   -0.099800    1.458013
  H      0.096773   -0.916213    2.096203
  H     -0.323596    0.728080   -0.540406
  C      2.379973   -0.835215    0.641965
  C      2.923090   -0.041614    1.801502
  C      4.232330    0.236866    1.956876
  H      3.201347   -1.156505   -0.019790
  H      1.831007   -1.735747    0.984149
  H      4.597807    0.814539    2.813526
  H      2.194561    0.331218    2.533857
  H      4.980839   -0.110023    1.232082
   14
 TRAJECTORY GEOMETRY    -270.172558
  C      0.214958    0.129032    0.204766
  C     -0.400053   -0.327337    1.320122
  O      1.508205   -0.043922   -0.206061
  H     -1.460136   -0.099986    1.457962
  H      0.096774   -0.916219    2.096226
  H     -0.323698    0.727928   -0.540450
  C      2.379963   -0.835106    0.641990
  C      2.923149   -0.041408    1.801424
  C      4.232451    0.236684    1.956959
  H      3.201284   -1.156478   -0.019758
  H      1.830998   -1.735605    0.984296
  H      4.597977    0.814400    2.813561
  H      2.194606    0.331793    2.533594
  H      4.980963   -0.110584    1.232373
   14
 TRAJECTORY GEOMETRY    -270.172559
  C      0.214889    0.128961    0.204739
  C     -0.400098   -0.327426    1.320103
  O      1.508157   -0.043882   -0.206061
  H     -1.460202   -0.100151    1.457895
  H      0.096757   -0.916213    2.096236
  H     -0.323812    0.727789   -0.540522
  C      2.379954   -0.835000    0.642019
  C      2.923202   -0.041200    1.801350
  C      4.232576    0.236502    1.957044
  H      3.201244   -1.156468   -0.019747
  H      1.830998   -1.735457    0.984435
  H      4.598128    0.814246    2.813595
  H      2.194655    0.332360    2.533320
  H      4.981092   -0.111153    1.232648
   14
 TRAJECTORY GEOMETRY    -270.172560
  C      0.214825    0.128895    0.204711
  C     -0.400144   -0.327515    1.320082
  O      1.508107   -0.043845   -0.206061
  H     -1.460279   -0.100331    1.457841
  H      0.096752   -0.916208    2.096261
  H     -0.323930    0.727632   -0.540589
  C      2.379945   -0.834887    0.642045
  C      2.923253   -0.040996    1.801275
  C      4.232701    0.236322    1.957129
  H      3.201199   -1.156459   -0.019719
  H      1.830992   -1.735296    0.984586
  H      4.598296    0.814100    2.813638
  H      2.194710    0.332927    2.533066
  H      4.981241   -0.111725    1.232926
   14
 TRAJECTORY GEOMETRY    -270.172561
  C      0.214756    0.128826    0.204682
  C     -0.400192   -0.327603    1.320058
  O      1.508062   -0.043806   -0.206056
  H     -1.460349   -0.100514    1.457791
  H      0.096749   -0.916210    2.096276
  H     -0.324040    0.727485   -0.540645
  C      2.379936   -0.834782    0.642070
  C      2.923310   -0.040789    1.801198
  C      4.232823    0.236139    1.957213
  H      3.201153   -1.156440   -0.019695
  H      1.830988   -1.735151    0.984730
  H      4.598465    0.813968    2.813670
  H      2.194757    0.333498    2.532799
  H      4.981366   -0.112291    1.233204
   14
 TRAJECTORY GEOMETRY    -270.172562
  C      0.214683    0.128756    0.204657
  C     -0.400240   -0.327689    1.320034
  O      1.508022   -0.043768   -0.206052
  H     -1.460429   -0.100702    1.457742
  H      0.096745   -0.916219    2.096290
  H     -0.324157    0.727354   -0.540709
  C      2.379923   -0.834678    0.642097
  C      2.923375   -0.040580    1.801123
  C      4.232936    0.235954    1.957296
  H      3.201114   -1.156416   -0.019684
  H      1.830981   -1.735000    0.984867
  H      4.598637    0.813842    2.813706
  H      2.194804    0.334070    2.532515
  H      4.981501   -0.112862    1.233469
   14
 TRAJECTORY GEOMETRY    -270.172563
  C      0.214615    0.128685    0.204630
  C     -0.400283   -0.327779    1.320011
  O      1.507973   -0.043732   -0.206054
  H     -1.460488   -0.100878    1.457692
  H      0.096738   -0.916185    2.096329
  H     -0.324265    0.727189   -0.540772
  C      2.379910   -0.834563    0.642121
  C      2.923432   -0.040375    1.801050
  C      4.233055    0.235772    1.957382
  H      3.201067   -1.156392   -0.019652
  H      1.830973   -1.734846    0.985014
  H      4.598817    0.813677    2.813737
  H      2.194868    0.334631    2.532266
  H      4.981628   -0.113417    1.233762
   14
 TRAJECTORY GEOMETRY    -270.172564
  C      0.214547    0.128617    0.204602
  C     -0.400331   -0.327866    1.319988
  O      1.507927   -0.043694   -0.206050
  H     -1.460555   -0.101062    1.457645
  H      0.096733   -0.916186    2.096338
  H     -0.324372    0.727044   -0.540826
  C      2.379902   -0.834457    0.642146
  C      2.923490   -0.040167    1.800973
  C      4.233175    0.235589    1.957466
  H      3.201021   -1.156375   -0.019628
  H      1.830969   -1.734700    0.985159
  H      4.598985    0.813540    2.813766
  H      2.194918    0.335202    2.531996
  H      4.981753   -0.113981    1.234048
   14
 TRAJECTORY GEOMETRY    -270.172565
  C      0.214477    0.128547    0.204575
  C     -0.400378   -0.327951    1.319965
  O      1.507883   -0.043656   -0.206044
  H     -1.460628   -0.101245    1.457589
  H      0.096734   -0.916192    2.096358
  H     -0.324487    0.726899   -0.540884
  C      2.379893   -0.834350    0.642172
  C      2.923550   -0.039959    1.800896
  C      4.233294    0.235405    1.957549
  H      3.200973   -1.156351   -0.019615
  H      1.830967   -1.734554    0.985299
  H      4.599146    0.813412    2.813810
  H      2.194961    0.335771    2.531721
  H      4.981878   -0.114553    1.234318
   14
 TRAJECTORY GEOMETRY    -270.172566
  C      0.214408    0.128479    0.204545
  C     -0.400425   -0.328040    1.319945
  O      1.507838   -0.043620   -0.206042
  H     -1.460696   -0.101423    1.457545
  H      0.096735   -0.916171    2.096383
  H     -0.324603    0.726744   -0.540947
  C      2.379882   -0.834239    0.642195
  C      2.923606   -0.039753    1.800820
  C      4.233417    0.235221    1.957636
  H      3.200923   -1.156325   -0.019588
  H      1.830960   -1.734401    0.985444
  H      4.599309    0.813259    2.813842
  H      2.195015    0.336338    2.531463
  H      4.982004   -0.115113    1.234595
   14
 TRAJECTORY GEOMETRY    -270.172567
  C      0.214338    0.128409    0.204519
  C     -0.400473   -0.328126    1.319923
  O      1.507792   -0.043583   -0.206038
  H     -1.460762   -0.101608    1.457496
  H      0.096729   -0.916176    2.096393
  H     -0.324713    0.726599   -0.541008
  C      2.379874   -0.834132    0.642220
  C      2.923664   -0.039546    1.800745
  C      4.233536    0.235038    1.957719
  H      3.200882   -1.156308   -0.019573
  H      1.830956   -1.734253    0.985587
  H      4.599472    0.813121    2.813876
  H      2.195063    0.336907    2.531188
  H      4.982122   -0.115680    1.234880
   14
 TRAJECTORY GEOMETRY    -270.172568
  C      0.214263    0.128340    0.204495
  C     -0.400519   -0.328210    1.319899
  O      1.507749   -0.043547   -0.206036
  H     -1.460846   -0.101802    1.457432
  H      0.096730   -0.916191    2.096400
  H     -0.324825    0.726453   -0.541066
  C      2.379867   -0.834025    0.642248
  C      2.923729   -0.039339    1.800673
  C      4.233651    0.234854    1.957801
  H      3.200838   -1.156276   -0.019573
  H      1.830960   -1.734103    0.985727
  H      4.599628    0.812989    2.813929
  H      2.195107    0.337478    2.530902
  H      4.982252   -0.116261    1.235150
   14
 TRAJECTORY GEOMETRY    -270.172569
  C      0.214193    0.128268    0.204466
  C     -0.400566   -0.328298    1.319881
  O      1.507704   -0.043515   -0.206042
  H     -1.460909   -0.101969    1.457404
  H      0.096742   -0.916166    2.096430
  H     -0.324940    0.726307   -0.541131
  C      2.379854   -0.833904    0.642269
  C      2.923782   -0.039141    1.800593
  C      4.233774    0.234671    1.957896
  H      3.200799   -1.156254   -0.019545
  H      1.830947   -1.733928    0.985883
  H      4.599820    0.812865    2.813957
  H      2.195179    0.338028    2.530657
  H      4.982382   -0.116820    1.235442
   14
 TRAJECTORY GEOMETRY    -270.172570
  C      0.214124    0.128199    0.204434
  C     -0.400616   -0.328386    1.319863
  O      1.507663   -0.043480   -0.206039
  H     -1.461002   -0.102143    1.457368
  H      0.096744   -0.916157    2.096464
  H     -0.325056    0.726163   -0.541178
  C      2.379844   -0.833793    0.642291
  C      2.923832   -0.038937    1.800510
  C      4.233900    0.234488    1.957989
  H      3.200740   -1.156221   -0.019504
  H      1.830941   -1.733782    0.986024
  H      4.599987    0.812736    2.813989
  H      2.195228    0.338597    2.530407
  H      4.982526   -0.117393    1.235675
   14
 TRAJECTORY GEOMETRY    -270.172571
  C      0.214050    0.128139    0.204402
  C     -0.400664   -0.328472    1.319838
  O      1.507624   -0.043436   -0.206020
  H     -1.461055   -0.102330    1.457356
  H      0.096742   -0.916253    2.096387
  H     -0.325140    0.726091   -0.541213
  C      2.379834   -0.833713    0.642322
  C      2.923891   -0.038729    1.800433
  C      4.234021    0.234313    1.958067
  H      3.200694   -1.156207   -0.019487
  H      1.830942   -1.733678    0.986138
  H      4.600118    0.812669    2.813969
  H      2.195249    0.339222    2.530077
  H      4.982636   -0.117989    1.235994
   14
 TRAJECTORY GEOMETRY    -270.172572
  C      0.213986    0.128073    0.204375
  C     -0.400711   -0.328560    1.319817
  O      1.507576   -0.043400   -0.206017
  H     -1.461127   -0.102509    1.457296
  H      0.096732   -0.916257    2.096413
  H     -0.325252    0.725939   -0.541274
  C      2.379824   -0.833608    0.642346
  C      2.923948   -0.038519    1.800358
  C      4.234143    0.234127    1.958151
  H      3.200657   -1.156195   -0.019473
  H      1.830934   -1.733532    0.986276
  H      4.600274    0.812539    2.814013
  H      2.195296    0.339794    2.529801
  H      4.982761   -0.118548    1.236270
   14
 TRAJECTORY GEOMETRY    -270.172573
  C      0.213915    0.128003    0.204352
  C     -0.400756   -0.328648    1.319796
  O      1.507531   -0.043362   -0.206016
  H     -1.461195   -0.102688    1.457231
  H      0.096722   -0.916241    2.096440
  H     -0.325366    0.725787   -0.541332
  C      2.379815   -0.833500    0.642372
  C      2.924007   -0.038311    1.800280
  C      4.234260    0.233944    1.958236
  H      3.200600   -1.156171   -0.019452
  H      1.830932   -1.733384    0.986421
  H      4.600443    0.812383    2.814047
  H      2.195345    0.340362    2.529531
  H      4.982886   -0.119108    1.236551
   14
 TRAJECTORY GEOMETRY    -270.172574
  C      0.213846    0.127935    0.204325
  C     -0.400803   -0.328735    1.319774
  O      1.507486   -0.043324   -0.206012
  H     -1.461263   -0.102869    1.457176
  H      0.096716   -0.916240    2.096456
  H     -0.325478    0.725640   -0.541391
  C      2.379806   -0.833394    0.642396
  C      2.924064   -0.038102    1.800203
  C      4.234379    0.233760    1.958321
  H      3.200550   -1.156154   -0.019433
  H      1.830928   -1.733237    0.986561
  H      4.600603    0.812241    2.814080
  H      2.195391    0.340934    2.529257
  H      4.983010   -0.119667    1.236828
   14
 TRAJECTORY GEOMETRY    -270.172575
  C      0.213776    0.127867    0.204297
  C     -0.400849   -0.328823    1.319753
  O      1.507443   -0.043286   -0.206007
  H     -1.461333   -0.103050    1.457123
  H      0.096714   -0.916246    2.096465
  H     -0.325588    0.725496   -0.541450
  C      2.379796   -0.833289    0.642422
  C      2.924121   -0.037894    1.800125
  C      4.234501    0.233577    1.958406
  H      3.200496   -1.156134   -0.019416
  H      1.830924   -1.733092    0.986702
  H      4.600757    0.812106    2.814111
  H      2.195433    0.341511    2.528976
  H      4.983132   -0.120232    1.237103
   14
 TRAJECTORY GEOMETRY    -270.172576
  C      0.213707    0.127799    0.204269
  C     -0.400895   -0.328910    1.319732
  O      1.507400   -0.043250   -0.206003
  H     -1.461404   -0.103229    1.457074
  H      0.096717   -0.916248    2.096481
  H     -0.325700    0.725347   -0.541511
  C      2.379786   -0.833184    0.642446
  C      2.924177   -0.037685    1.800049
  C      4.234621    0.233392    1.958491
  H      3.200451   -1.156110   -0.019402
  H      1.830919   -1.732946    0.986838
  H      4.600920    0.811971    2.814155
  H      2.195479    0.342086    2.528699
  H      4.983259   -0.120791    1.237373
   14
 TRAJECTORY GEOMETRY    -270.172577
  C      0.213639    0.127731    0.204242
  C     -0.400939   -0.328999    1.319710
  O      1.507354   -0.043211   -0.205998
  H     -1.461474   -0.103404    1.457023
  H      0.096712   -0.916246    2.096507
  H     -0.325812    0.725197   -0.541575
  C      2.379776   -0.833077    0.642473
  C      2.924234   -0.037477    1.799973
  C      4.234739    0.233206    1.958574
  H      3.200407   -1.156098   -0.019382
  H      1.830914   -1.732796    0.986983
  H      4.601084    0.811837    2.814197
  H      2.195530    0.342658    2.528426
  H      4.983389   -0.121354    1.237643
   14
 TRAJECTORY GEOMETRY    -270.172577
  C      0.213566    0.127648    0.204215
  C     -0.400979   -0.329082    1.319687
  O      1.507305   -0.043166   -0.205998
  H     -1.461537   -0.103565    1.456930
  H      0.096700   -0.916223    2.096546
  H     -0.325926    0.725029   -0.541638
  C      2.379769   -0.832964    0.642502
  C      2.924294   -0.037273    1.799897
  C      4.234855    0.233019    1.958663
  H      3.200355   -1.156073   -0.019365
  H      1.830908   -1.732637    0.987139
  H      4.601274    0.811705    2.814220
  H      2.195585    0.343197    2.528171
  H      4.983493   -0.121910    1.237903
   14
 TRAJECTORY GEOMETRY    -270.172578
  C      0.213501    0.127588    0.204188
  C     -0.401034   -0.329169    1.319666
  O      1.507262   -0.043130   -0.205992
  H     -1.461622   -0.103783    1.456911
  H      0.096688   -0.916221    2.096567
  H     -0.326036    0.724868   -0.541706
  C      2.379763   -0.832859    0.642521
  C      2.924353   -0.037067    1.799818
  C      4.234967    0.232840    1.958743
  H      3.200327   -1.156073   -0.019324
  H      1.830904   -1.732482    0.987284
  H      4.601448    0.811539    2.814256
  H      2.195653    0.343783    2.527904
  H      4.983644   -0.122475    1.238214
   14
 TRAJECTORY GEOMETRY    -270.172579
  C      0.213432    0.127520    0.204162
  C     -0.401078   -0.329259    1.319645
  O      1.507217   -0.043092   -0.205993
  H     -1.461685   -0.103967    1.456865
  H      0.096686   -0.916211    2.096585
  H     -0.326152    0.724726   -0.541767
  C      2.379754   -0.832753    0.642548
  C      2.924408   -0.036858    1.799741
  C      4.235086    0.232658    1.958827
  H      3.200280   -1.156054   -0.019288
  H      1.830900   -1.732340    0.987429
  H      4.601617    0.811384    2.814286
  H      2.195703    0.344353    2.527638
  H      4.983759   -0.123049    1.238497
   14
 TRAJECTORY GEOMETRY    -270.172580
  C      0.213364    0.127448    0.204136
  C     -0.401123   -0.329344    1.319625
  O      1.507172   -0.043054   -0.205991
  H     -1.461752   -0.104146    1.456810
  H      0.096683   -0.916205    2.096604
  H     -0.326269    0.724588   -0.541823
  C      2.379745   -0.832644    0.642573
  C      2.924464   -0.036652    1.799662
  C      4.235206    0.232476    1.958914
  H      3.200228   -1.156034   -0.019267
  H      1.830897   -1.732197    0.987572
  H      4.601779    0.811249    2.814327
  H      2.195757    0.344917    2.527366
  H      4.983883   -0.123624    1.238783
   14
 TRAJECTORY GEOMETRY    -270.172581
  C      0.213293    0.127383    0.204106
  C     -0.401171   -0.329435    1.319601
  O      1.507134   -0.043020   -0.205982
  H     -1.461824   -0.104334    1.456769
  H      0.096701   -0.916183    2.096629
  H     -0.326382    0.724429   -0.541889
  C      2.379729   -0.832534    0.642599
  C      2.924524   -0.036443    1.799584
  C      4.235325    0.232291    1.958996
  H      3.200169   -1.156001   -0.019257
  H      1.830888   -1.732039    0.987717
  H      4.601937    0.811101    2.814370
  H      2.195808    0.345488    2.527096
  H      4.984003   -0.124175    1.239046
   14
 TRAJECTORY GEOMETRY    -270.172582
  C      0.213223    0.127310    0.204080
  C     -0.401217   -0.329521    1.319584
  O      1.507091   -0.042980   -0.205983
  H     -1.461896   -0.104518    1.456709
  H      0.096692   -0.916177    2.096649
  H     -0.326498    0.724287   -0.541941
  C      2.379718   -0.832428    0.642623
  C      2.924581   -0.036238    1.799509
  C      4.235447    0.232109    1.959084
  H      3.200122   -1.155979   -0.019236
  H      1.830877   -1.731893    0.987852
  H      4.602092    0.810978    2.814395
  H      2.195852    0.346061    2.526816
  H      4.984114   -0.124760    1.239328
   14
 TRAJECTORY GEOMETRY    -270.172583
  C      0.213152    0.127244    0.204053
  C     -0.401264   -0.329608    1.319564
  O      1.507049   -0.042945   -0.205979
  H     -1.461965   -0.104698    1.456653
  H      0.096695   -0.916191    2.096653
  H     -0.326604    0.724148   -0.541991
  C      2.379708   -0.832322    0.642649
  C      2.924638   -0.036031    1.799431
  C      4.235569    0.231926    1.959171
  H      3.200062   -1.155950   -0.019232
  H      1.830873   -1.731746    0.987989
  H      4.602234    0.810850    2.814420
  H      2.195887    0.346643    2.526526
  H      4.984225   -0.125329    1.239602
   14
 TRAJECTORY GEOMETRY    -270.172584
  C      0.213082    0.127178    0.204027
  C     -0.401310   -0.329697    1.319544
  O      1.507006   -0.042908   -0.205977
  H     -1.462041   -0.104877    1.456597
  H      0.096698   -0.916183    2.096680
  H     -0.326708    0.723989   -0.542045
  C      2.379699   -0.832214    0.642674
  C      2.924696   -0.035824    1.799354
  C      4.235687    0.231743    1.959256
  H      3.200015   -1.155928   -0.019225
  H      1.830875   -1.731595    0.988132
  H      4.602392    0.810710    2.814450
  H      2.195927    0.347215    2.526249
  H      4.984344   -0.125904    1.239879
   14
 TRAJECTORY GEOMETRY    -270.172585
  C      0.213023    0.127110    0.204010
  C     -0.401361   -0.329794    1.319524
  O      1.506971   -0.042872   -0.205984
  H     -1.462108   -0.105027    1.456556
  H      0.096674   -0.916183    2.096718
  H     -0.326821    0.723850   -0.542090
  C      2.379680   -0.832102    0.642702
  C      2.924751   -0.035611    1.799276
  C      4.235799    0.231555    1.959338
  H      3.199975   -1.155909   -0.019187
  H      1.830856   -1.731443    0.988271
  H      4.602562    0.810572    2.814493
  H      2.195992    0.347795    2.525982
  H      4.984477   -0.126456    1.240155
   14
 TRAJECTORY GEOMETRY    -270.172586
  C      0.212957    0.127038    0.203983
  C     -0.401405   -0.329879    1.319502
  O      1.506924   -0.042834   -0.205980
  H     -1.462165   -0.105214    1.456509
  H      0.096663   -0.916181    2.096734
  H     -0.326935    0.723716   -0.542149
  C      2.379671   -0.831995    0.642723
  C      2.924806   -0.035404    1.799196
  C      4.235916    0.231372    1.959426
  H      3.199929   -1.155894   -0.019152
  H      1.830852   -1.731297    0.988415
  H      4.602730    0.810437    2.814527
  H      2.196062    0.348369    2.525716
  H      4.984601   -0.127026    1.240447
   14
 TRAJECTORY GEOMETRY    -270.172587
  C      0.212883    0.126971    0.203956
  C     -0.401445   -0.329963    1.319482
  O      1.506875   -0.042800   -0.205977
  H     -1.462238   -0.105399    1.456436
  H      0.096680   -0.916177    2.096746
  H     -0.327042    0.723568   -0.542211
  C      2.379665   -0.831887    0.642750
  C      2.924866   -0.035200    1.799118
  C      4.236038    0.231190    1.959516
  H      3.199864   -1.155866   -0.019163
  H      1.830857   -1.731146    0.988567
  H      4.602882    0.810310    2.814566
  H      2.196091    0.348929    2.525424
  H      4.984705   -0.127605    1.240717
   14
 TRAJECTORY GEOMETRY    -270.172588
  C      0.212815    0.126901    0.203928
  C     -0.401489   -0.330048    1.319461
  O      1.506828   -0.042762   -0.205973
  H     -1.462301   -0.105585    1.456387
  H      0.096675   -0.916180    2.096763
  H     -0.327157    0.723430   -0.542272
  C      2.379656   -0.831780    0.642774
  C      2.924925   -0.034993    1.799039
  C      4.236153    0.231006    1.959603
  H      3.199822   -1.155847   -0.019140
  H      1.830855   -1.731002    0.988710
  H      4.603054    0.810175    2.814603
  H      2.196149    0.349498    2.525146
  H      4.984830   -0.128172    1.241003
   14
 TRAJECTORY GEOMETRY    -270.172589
  C      0.212750    0.126832    0.203902
  C     -0.401530   -0.330132    1.319439
  O      1.506776   -0.042726   -0.205971
  H     -1.462384   -0.105770    1.456327
  H      0.096660   -0.916178    2.096793
  H     -0.327264    0.723275   -0.542310
  C      2.379645   -0.831671    0.642797
  C      2.924985   -0.034788    1.798957
  C      4.236272    0.230823    1.959693
  H      3.199781   -1.155827   -0.019117
  H      1.830860   -1.730852    0.988850
  H      4.603217    0.810038    2.814631
  H      2.196203    0.350068    2.524883
  H      4.984962   -0.128731    1.241296
   14
 TRAJECTORY GEOMETRY    -270.172590
  C      0.212686    0.126761    0.203873
  C     -0.401570   -0.330218    1.319424
  O      1.506726   -0.042687   -0.205967
  H     -1.462443   -0.105946    1.456262
  H      0.096663   -0.916186    2.096801
  H     -0.327370    0.723125   -0.542382
  C      2.379638   -0.831564    0.642821
  C      2.925034   -0.034578    1.798879
  C      4.236395    0.230639    1.959778
  H      3.199730   -1.155814   -0.019101
  H      1.830857   -1.730708    0.988990
  H      4.603351    0.809902    2.814684
  H      2.196249    0.350635    2.524606
  H      4.985086   -0.129312    1.241575
   14
 TRAJECTORY GEOMETRY    -270.172590
  C      0.212612    0.126692    0.203847
  C     -0.401618   -0.330305    1.319408
  O      1.506688   -0.042650   -0.205966
  H     -1.462513   -0.106121    1.456213
  H      0.096672   -0.916186    2.096816
  H     -0.327483    0.722973   -0.542444
  C      2.379632   -0.831460    0.642846
  C      2.925093   -0.034369    1.798803
  C      4.236511    0.230455    1.959862
  H      3.199678   -1.155775   -0.019090
  H      1.830853   -1.730561    0.989120
  H      4.603505    0.809763    2.814719
  H      2.196283    0.351211    2.524316
  H      4.985198   -0.129882    1.241854
   14
 TRAJECTORY GEOMETRY    -270.172591
  C      0.212541    0.126622    0.203820
  C     -0.401664   -0.330390    1.319390
  O      1.506647   -0.042612   -0.205964
  H     -1.462582   -0.106298    1.456166
  H      0.096675   -0.916188    2.096828
  H     -0.327594    0.722825   -0.542503
  C      2.379623   -0.831355    0.642870
  C      2.925151   -0.034161    1.798724
  C      4.236628    0.230272    1.959949
  H      3.199633   -1.155750   -0.019079
  H      1.830844   -1.730414    0.989258
  H      4.603661    0.809625    2.814758
  H      2.196332    0.351785    2.524033
  H      4.985322   -0.130451    1.242137
   14
 TRAJECTORY GEOMETRY    -270.172592
  C      0.212470    0.126552    0.203792
  C     -0.401710   -0.330476    1.319370
  O      1.506604   -0.042575   -0.205962
  H     -1.462657   -0.106480    1.456129
  H      0.096675   -0.916187    2.096846
  H     -0.327706    0.722681   -0.542558
  C      2.379614   -0.831249    0.642894
  C      2.925212   -0.033953    1.798646
  C      4.236744    0.230088    1.960036
  H      3.199588   -1.155722   -0.019058
  H      1.830845   -1.730272    0.989393
  H      4.603828    0.809485    2.814784
  H      2.196379    0.352362    2.523757
  H      4.985438   -0.131015    1.242425
   14
 TRAJECTORY GEOMETRY    -270.172593
  C      0.212399    0.126482    0.203765
  C     -0.401754   -0.330562    1.319349
  O      1.506560   -0.042536   -0.205959
  H     -1.462735   -0.106657    1.456081
  H      0.096674   -0.916185    2.096866
  H     -0.327810    0.722523   -0.542602
  C      2.379603   -0.831143    0.642920
  C      2.925272   -0.033747    1.798567
  C      4.236857    0.229904    1.960123
  H      3.199548   -1.155707   -0.019047
  H      1.830838   -1.730116    0.989532
  H      4.603995    0.809355    2.814832
  H      2.196433    0.352934    2.523471
  H      4.985574   -0.131585    1.242701
   14
 TRAJECTORY GEOMETRY    -270.172594
  C      0.212334    0.126412    0.203738
  C     -0.401801   -0.330646    1.319326
  O      1.506512   -0.042497   -0.205954
  H     -1.462795   -0.106859    1.456050
  H      0.096656   -0.916177    2.096890
  H     -0.327925    0.722384   -0.542662
  C      2.379595   -0.831039    0.642940
  C      2.925332   -0.033541    1.798488
  C      4.236970    0.229723    1.960210
  H      3.199514   -1.155700   -0.018999
  H      1.830836   -1.729970    0.989674
  H      4.604177    0.809216    2.814845
  H      2.196509    0.353515    2.523208
  H      4.985702   -0.132150    1.243004
   14
 TRAJECTORY GEOMETRY    -270.172595
  C      0.212259    0.126344    0.203713
  C     -0.401845   -0.330735    1.319309
  O      1.506473   -0.042458   -0.205959
  H     -1.462862   -0.107038    1.455988
  H      0.096654   -0.916176    2.096917
  H     -0.328050    0.722246   -0.542716
  C      2.379586   -0.830932    0.642974
  C      2.925393   -0.033337    1.798406
  C      4.237084    0.229541    1.960296
  H      3.199453   -1.155667   -0.018980
  H      1.830831   -1.729825    0.989816
  H      4.604349    0.809065    2.814879
  H      2.196535    0.354083    2.522906
  H      4.985815   -0.132715    1.243301
   14
 TRAJECTORY GEOMETRY    -270.172596
  C      0.212190    0.126276    0.203685
  C     -0.401891   -0.330822    1.319293
  O      1.506430   -0.042422   -0.205956
  H     -1.462919   -0.107217    1.455945
  H      0.096652   -0.916171    2.096922
  H     -0.328158    0.722090   -0.542777
  C      2.379576   -0.830824    0.642994
  C      2.925447   -0.033130    1.798328
  C      4.237205    0.229358    1.960386
  H      3.199406   -1.155651   -0.018961
  H      1.830826   -1.729680    0.989957
  H      4.604495    0.808923    2.814907
  H      2.196599    0.354664    2.522626
  H      4.985933   -0.133279    1.243577
   14
 TRAJECTORY GEOMETRY    -270.172597
  C      0.212123    0.126206    0.203658
  C     -0.401934   -0.330908    1.319272
  O      1.506385   -0.042384   -0.205952
  H     -1.462990   -0.107400    1.455906
  H      0.096651   -0.916173    2.096937
  H     -0.328266    0.721943   -0.542833
  C      2.379566   -0.830718    0.643018
  C      2.925504   -0.032922    1.798247
  C      4.237318    0.229174    1.960473
  H      3.199375   -1.155638   -0.018944
  H      1.830825   -1.729529    0.990099
  H      4.604669    0.808811    2.814959
  H      2.196670    0.355233    2.522345
  H      4.986065   -0.133853    1.243852
   14
 TRAJECTORY GEOMETRY    -270.172598
  C      0.212059    0.126138    0.203636
  C     -0.401979   -0.330994    1.319253
  O      1.506339   -0.042349   -0.205955
  H     -1.463061   -0.107584    1.455850
  H      0.096645   -0.916174    2.096969
  H     -0.328387    0.721800   -0.542889
  C      2.379555   -0.830609    0.643039
  C      2.925565   -0.032717    1.798163
  C      4.237433    0.228990    1.960563
  H      3.199326   -1.155622   -0.018908
  H      1.830812   -1.729372    0.990254
  H      4.604826    0.808667    2.814993
  H      2.196727    0.355815    2.522079
  H      4.986180   -0.134405    1.244155
   14
 TRAJECTORY GEOMETRY    -270.172599
  C      0.211991    0.126066    0.203609
  C     -0.402023   -0.331079    1.319232
  O      1.506293   -0.042313   -0.205951
  H     -1.463126   -0.107766    1.455811
  H      0.096647   -0.916175    2.096995
  H     -0.328497    0.721660   -0.542950
  C      2.379546   -0.830502    0.643060
  C      2.925624   -0.032508    1.798083
  C      4.237549    0.228806    1.960651
  H      3.199271   -1.155605   -0.018884
  H      1.830812   -1.729225    0.990393
  H      4.604991    0.808538    2.815036
  H      2.196776    0.356384    2.521812
  H      4.986293   -0.134971    1.244449
   14
 TRAJECTORY GEOMETRY    -270.172599
  C      0.211922    0.125995    0.203580
  C     -0.402067   -0.331164    1.319216
  O      1.506248   -0.042275   -0.205948
  H     -1.463199   -0.107940    1.455752
  H      0.096661   -0.916174    2.097002
  H     -0.328604    0.721519   -0.543007
  C      2.379540   -0.830398    0.643081
  C      2.925678   -0.032298    1.798004
  C      4.237669    0.228622    1.960741
  H      3.199221   -1.155586   -0.018882
  H      1.830800   -1.729063    0.990538
  H      4.605136    0.808405    2.815074
  H      2.196828    0.356950    2.521536
  H      4.986397   -0.135546    1.244718
   14
 TRAJECTORY GEOMETRY    -270.172600
  C      0.211862    0.125935    0.203533
  C     -0.402114   -0.331257    1.319214
  O      1.506199   -0.042239   -0.205940
  H     -1.463302   -0.108095    1.455674
  H      0.096671   -0.916182    2.097011
  H     -0.328743    0.721383   -0.543069
  C      2.379537   -0.830300    0.643105
  C      2.925720   -0.032087    1.797933
  C      4.237816    0.228438    1.960821
  H      3.199189   -1.155566   -0.018895
  H      1.830772   -1.728895    0.990663
  H      4.605154    0.808325    2.815204
  H      2.196865    0.357498    2.521263
  H      4.986488   -0.136150    1.244924
   14
 TRAJECTORY GEOMETRY    -270.172601
  C      0.211787    0.125862    0.203516
  C     -0.402155   -0.331337    1.319185
  O      1.506156   -0.042202   -0.205939
  H     -1.463340   -0.108287    1.455641
  H      0.096657   -0.916183    2.097041
  H     -0.328837    0.721232   -0.543125
  C      2.379527   -0.830189    0.643129
  C      2.925786   -0.031883    1.797850
  C      4.237917    0.228255    1.960912
  H      3.199138   -1.155548   -0.018862
  H      1.830788   -1.728774    0.990810
  H      4.605370    0.808165    2.815188
  H      2.196931    0.358072    2.520985
  H      4.986625   -0.136689    1.245243
   14
 TRAJECTORY GEOMETRY    -270.172602
  C      0.211717    0.125790    0.203493
  C     -0.402196   -0.331419    1.319160
  O      1.506109   -0.042165   -0.205937
  H     -1.463400   -0.108479    1.455615
  H      0.096650   -0.916178    2.097067
  H     -0.328941    0.721083   -0.543180
  C      2.379515   -0.830082    0.643150
  C      2.925854   -0.031676    1.797766
  C      4.238018    0.228071    1.961004
  H      3.199108   -1.155528   -0.018821
  H      1.830792   -1.728630    0.990953
  H      4.605569    0.808015    2.815196
  H      2.196998    0.358640    2.520714
  H      4.986758   -0.137239    1.245559
   14
 TRAJECTORY GEOMETRY    -270.172603
  C      0.211645    0.125718    0.203473
  C     -0.402236   -0.331505    1.319140
  O      1.506070   -0.042127   -0.205944
  H     -1.463462   -0.108645    1.455581
  H      0.096641   -0.916179    2.097083
  H     -0.329058    0.720927   -0.543236
  C      2.379501   -0.829970    0.643180
  C      2.925915   -0.031470    1.797684
  C      4.238123    0.227886    1.961093
  H      3.199055   -1.155507   -0.018796
  H      1.830796   -1.728487    0.991094
  H      4.605773    0.807861    2.815232
  H      2.197052    0.359211    2.520420
  H      4.986887   -0.137782    1.245855
   14
 TRAJECTORY GEOMETRY    -270.172604
  C      0.211581    0.125647    0.203444
  C     -0.402281   -0.331588    1.319118
  O      1.506019   -0.042095   -0.205932
  H     -1.463528   -0.108847    1.455537
  H      0.096639   -0.916180    2.097098
  H     -0.329155    0.720788   -0.543292
  C      2.379494   -0.829856    0.643189
  C      2.925973   -0.031268    1.797605
  C      4.238241    0.227709    1.961184
  H      3.198993   -1.155515   -0.018793
  H      1.830781   -1.728316    0.991254
  H      4.605942    0.807723    2.815258
  H      2.197110    0.359788    2.520151
  H      4.987001   -0.138372    1.246151
   14
 TRAJECTORY GEOMETRY    -270.172605
  C      0.211511    0.125577    0.203415
  C     -0.402327   -0.331677    1.319095
  O      1.505974   -0.042056   -0.205928
  H     -1.463601   -0.109016    1.455482
  H      0.096631   -0.916169    2.097114
  H     -0.329265    0.720646   -0.543349
  C      2.379484   -0.829749    0.643218
  C      2.926034   -0.031062    1.797526
  C      4.238360    0.227525    1.961268
  H      3.198943   -1.155483   -0.018760
  H      1.830789   -1.728174    0.991389
  H      4.606107    0.807590    2.815282
  H      2.197175    0.360360    2.519888
  H      4.987111   -0.138934    1.246440
   14
 TRAJECTORY GEOMETRY    -270.172605
  C      0.211441    0.125509    0.203385
  C     -0.402366   -0.331759    1.319076
  O      1.505925   -0.042023   -0.205919
  H     -1.463673   -0.109204    1.455427
  H      0.096625   -0.916173    2.097145
  H     -0.329374    0.720500   -0.543413
  C      2.379476   -0.829639    0.643234
  C      2.926088   -0.030858    1.797441
  C      4.238477    0.227343    1.961363
  H      3.198907   -1.155479   -0.018745
  H      1.830798   -1.728018    0.991534
  H      4.606280    0.807462    2.815325
  H      2.197230    0.360932    2.519601
  H      4.987232   -0.139497    1.246718
   14
 TRAJECTORY GEOMETRY    -270.172606
  C      0.211371    0.125439    0.203359
  C     -0.402411   -0.331843    1.319056
  O      1.505880   -0.041986   -0.205917
  H     -1.463726   -0.109396    1.455386
  H      0.096620   -0.916172    2.097170
  H     -0.329486    0.720357   -0.543470
  C      2.379466   -0.829530    0.643256
  C      2.926147   -0.030652    1.797359
  C      4.238588    0.227159    1.961453
  H      3.198875   -1.155459   -0.018723
  H      1.830803   -1.727888    0.991678
  H      4.606463    0.807333    2.815363
  H      2.197298    0.361504    2.519325
  H      4.987361   -0.140064    1.247001
   14
 TRAJECTORY GEOMETRY    -270.172607
  C      0.211310    0.125367    0.203337
  C     -0.402461   -0.331928    1.319032
  O      1.505833   -0.041954   -0.205909
  H     -1.463794   -0.109549    1.455343
  H      0.096642   -0.916153    2.097178
  H     -0.329585    0.720222   -0.543509
  C      2.379457   -0.829428    0.643272
  C      2.926212   -0.030434    1.797284
  C      4.238697    0.226972    1.961538
  H      3.198832   -1.155385   -0.018725
  H      1.830793   -1.727744    0.991800
  H      4.606598    0.807205    2.815396
  H      2.197353    0.362070    2.519046
  H      4.987466   -0.140645    1.247299
   14
 TRAJECTORY GEOMETRY    -270.172608
  C      0.211264    0.125307    0.203296
  C     -0.402510   -0.332017    1.319025
  O      1.505780   -0.041916   -0.205910
  H     -1.463914   -0.109701    1.455331
  H      0.096647   -0.916197    2.097218
  H     -0.329730    0.720020   -0.543561
  C      2.379440   -0.829326    0.643286
  C      2.926253   -0.030245    1.797210
  C      4.238830    0.226809    1.961620
  H      3.198858   -1.155349   -0.018612
  H      1.830769   -1.727563    0.991918
  H      4.606748    0.807019    2.815479
  H      2.197442    0.362691    2.518757
  H      4.987592   -0.141244    1.247612
   14
 TRAJECTORY GEOMETRY    -270.172609
  C      0.211184    0.125235    0.203275
  C     -0.402545   -0.332102    1.319006
  O      1.505735   -0.041877   -0.205913
  H     -1.463930   -0.109884    1.455277
  H      0.096624   -0.916176    2.097228
  H     -0.329843    0.719889   -0.543637
  C      2.379436   -0.829218    0.643316
  C      2.926318   -0.030038    1.797126
  C      4.238936    0.226620    1.961714
  H      3.198803   -1.155345   -0.018601
  H      1.830769   -1.727435    0.992055
  H      4.606940    0.806899    2.815492
  H      2.197475    0.363256    2.518474
  H      4.987713   -0.141786    1.247893
   14
 TRAJECTORY GEOMETRY    -270.172610
  C      0.211113    0.125155    0.203256
  C     -0.402597   -0.332185    1.318982
  O      1.505696   -0.041842   -0.205908
  H     -1.463996   -0.110048    1.455247
  H      0.096638   -0.916149    2.097224
  H     -0.329926    0.719760   -0.543686
  C      2.379431   -0.829107    0.643331
  C      2.926385   -0.029828    1.797051
  C      4.239043    0.226440    1.961800
  H      3.198714   -1.155336   -0.018646
  H      1.830766   -1.727280    0.992216
  H      4.607090    0.806759    2.815524
  H      2.197529    0.363810    2.518209
  H      4.987822   -0.142384    1.248200
   14
 TRAJECTORY GEOMETRY    -270.172611
  C      0.211036    0.125079    0.203230
  C     -0.402635   -0.332271    1.318962
  O      1.505656   -0.041800   -0.205909
  H     -1.464047   -0.110193    1.455201
  H      0.096623   -0.916148    2.097254
  H     -0.330040    0.719608   -0.543744
  C      2.379423   -0.828996    0.643365
  C      2.926442   -0.029622    1.796968
  C      4.239155    0.226250    1.961886
  H      3.198634   -1.155309   -0.018626
  H      1.830798   -1.727159    0.992347
  H      4.607252    0.806615    2.815536
  H      2.197584    0.364377    2.517918
  H      4.987937   -0.142909    1.248492
   14
 TRAJECTORY GEOMETRY    -270.172611
  C      0.210963    0.125012    0.203202
  C     -0.402675   -0.332354    1.318947
  O      1.505611   -0.041766   -0.205916
  H     -1.464124   -0.110370    1.455147
  H      0.096649   -0.916179    2.097303
  H     -0.330166    0.719461   -0.543803
  C      2.379414   -0.828894    0.643391
  C      2.926505   -0.029406    1.796904
  C      4.239276    0.226064    1.961971
  H      3.198588   -1.155285   -0.018653
  H      1.830779   -1.726996    0.992463
  H      4.607362    0.806499    2.815635
  H      2.197610    0.364920    2.517615
  H      4.988063   -0.143498    1.248742
   14
 TRAJECTORY GEOMETRY    -270.172612
  C      0.210892    0.124945    0.203176
  C     -0.402721   -0.332437    1.318929
  O      1.505572   -0.041733   -0.205913
  H     -1.464181   -0.110585    1.455141
  H      0.096628   -0.916148    2.097291
  H     -0.330278    0.719302   -0.543865
  C      2.379402   -0.828784    0.643410
  C      2.926568   -0.029198    1.796820
  C      4.239387    0.225878    1.962064
  H      3.198541   -1.155268   -0.018620
  H      1.830787   -1.726869    0.992596
  H      4.607528    0.806349    2.815639
  H      2.197650    0.365501    2.517346
  H      4.988168   -0.144037    1.249035
   14
 TRAJECTORY GEOMETRY    -270.172613
  C      0.210823    0.124877    0.203145
  C     -0.402768   -0.332525    1.318919
  O      1.505527   -0.041698   -0.205913
  H     -1.464269   -0.110755    1.455049
  H      0.096677   -0.916132    2.097302
  H     -0.330391    0.719183   -0.543923
  C      2.379398   -0.828677    0.643438
  C      2.926622   -0.028996    1.796725
  C      4.239509    0.225692    1.962165
  H      3.198494   -1.155196   -0.018595
  H      1.830777   -1.726710    0.992778
  H      4.607656    0.806241    2.815633
  H      2.197725    0.366046    2.517074
  H      4.988228   -0.144593    1.249288
   14
 TRAJECTORY GEOMETRY    -270.172614
  C      0.210756    0.124797    0.203112
  C     -0.402792   -0.332599    1.318901
  O      1.505469   -0.041654   -0.205916
  H     -1.464321   -0.110985    1.454982
  H      0.096705   -0.916137    2.097318
  H     -0.330501    0.719044   -0.543966
  C      2.379391   -0.828569    0.643471
  C      2.926678   -0.028791    1.796649
  C      4.239613    0.225508    1.962246
  H      3.198461   -1.155159   -0.018565
  H      1.830784   -1.726561    0.992923
  H      4.607814    0.806112    2.815665
  H      2.197798    0.366588    2.516836
  H      4.988362   -0.145209    1.249610
   14
 TRAJECTORY GEOMETRY    -270.172615
  C      0.210684    0.124735    0.203092
  C     -0.402838   -0.332689    1.318881
  O      1.505437   -0.041622   -0.205915
  H     -1.464387   -0.111165    1.454976
  H      0.096694   -0.916129    2.097348
  H     -0.330612    0.718871   -0.544043
  C      2.379374   -0.828455    0.643493
  C      2.926739   -0.028584    1.796570
  C      4.239723    0.225322    1.962333
  H      3.198404   -1.155163   -0.018561
  H      1.830796   -1.726420    0.993042
  H      4.607984    0.805972    2.815724
  H      2.197842    0.367181    2.516522
  H      4.988493   -0.145739    1.249886
   14
 TRAJECTORY GEOMETRY    -270.172616
  C      0.210612    0.124667    0.203072
  C     -0.402874   -0.332773    1.318861
  O      1.505389   -0.041586   -0.205921
  H     -1.464464   -0.111360    1.454938
  H      0.096689   -0.916106    2.097372
  H     -0.330730    0.718723   -0.544096
  C      2.379370   -0.828349    0.643512
  C      2.926798   -0.028377    1.796492
  C      4.239830    0.225142    1.962426
  H      3.198351   -1.155162   -0.018548
  H      1.830797   -1.726265    0.993195
  H      4.608184    0.805811    2.815744
  H      2.197908    0.367748    2.516242
  H      4.988605   -0.146313    1.250197
   14
 TRAJECTORY GEOMETRY    -270.172616
  C      0.210548    0.124598    0.203043
  C     -0.402916   -0.332860    1.318844
  O      1.505341   -0.041550   -0.205918
  H     -1.464514   -0.111538    1.454890
  H      0.096686   -0.916087    2.097384
  H     -0.330844    0.718572   -0.544146
  C      2.379362   -0.828243    0.643531
  C      2.926857   -0.028168    1.796408
  C      4.239945    0.224954    1.962519
  H      3.198311   -1.155135   -0.018516
  H      1.830784   -1.726113    0.993339
  H      4.608322    0.805686    2.815774
  H      2.197965    0.368320    2.515976
  H      4.988708   -0.146867    1.250481
   14
 TRAJECTORY GEOMETRY    -270.172617
  C      0.210479    0.124528    0.203015
  C     -0.402970   -0.332946    1.318832
  O      1.505305   -0.041515   -0.205920
  H     -1.464585   -0.111721    1.454882
  H      0.096695   -0.916080    2.097395
  H     -0.330948    0.718431   -0.544199
  C      2.379353   -0.828133    0.643552
  C      2.926918   -0.027957    1.796322
  C      4.240054    0.224770    1.962609
  H      3.198277   -1.155140   -0.018501
  H      1.830773   -1.725944    0.993493
  H      4.608493    0.805542    2.815857
  H      2.198029    0.368871    2.515693
  H      4.988828   -0.147429    1.250761
   14
 TRAJECTORY GEOMETRY    -270.172618
  C      0.210407    0.124457    0.202988
  C     -0.403013   -0.333029    1.318816
  O      1.505260   -0.041475   -0.205921
  H     -1.464651   -0.111886    1.454822
  H      0.096718   -0.916096    2.097446
  H     -0.331064    0.718292   -0.544263
  C      2.379349   -0.828033    0.643574
  C      2.926976   -0.027746    1.796243
  C      4.240173    0.224589    1.962698
  H      3.198222   -1.155111   -0.018478
  H      1.830764   -1.725810    0.993624
  H      4.608624    0.805379    2.815892
  H      2.198055    0.369446    2.515422
  H      4.988931   -0.148003    1.251048
   14
 TRAJECTORY GEOMETRY    -270.172619
  C      0.210339    0.124385    0.202964
  C     -0.403055   -0.333114    1.318799
  O      1.505215   -0.041438   -0.205923
  H     -1.464716   -0.112065    1.454783
  H      0.096709   -0.916089    2.097466
  H     -0.331175    0.718138   -0.544318
  C      2.379339   -0.827925    0.643596
  C      2.927034   -0.027539    1.796162
  C      4.240283    0.224404    1.962789
  H      3.198184   -1.155098   -0.018463
  H      1.830767   -1.725659    0.993757
  H      4.608798    0.805248    2.815945
  H      2.198120    0.370016    2.515132
  H      4.989054   -0.148569    1.251337
   14
 TRAJECTORY GEOMETRY    -270.172620
  C      0.210271    0.124313    0.202940
  C     -0.403094   -0.333196    1.318777
  O      1.505167   -0.041401   -0.205918
  H     -1.464773   -0.112264    1.454743
  H      0.096693   -0.916080    2.097485
  H     -0.331283    0.717988   -0.544372
  C      2.379330   -0.827819    0.643616
  C      2.927095   -0.027332    1.796080
  C      4.240391    0.224222    1.962879
  H      3.198137   -1.155086   -0.018431
  H      1.830773   -1.725511    0.993891
  H      4.608979    0.805109    2.815962
  H      2.198179    0.370593    2.514844
  H      4.989172   -0.149137    1.251636
   14
 TRAJECTORY GEOMETRY    -270.172621
  C      0.210203    0.124249    0.202913
  C     -0.403129   -0.333286    1.318761
  O      1.505117   -0.041365   -0.205919
  H     -1.464829   -0.112411    1.454666
  H      0.096690   -0.916063    2.097511
  H     -0.331414    0.717815   -0.544435
  C      2.379314   -0.827713    0.643643
  C      2.927157   -0.027129    1.795998
  C      4.240512    0.224037    1.962971
  H      3.198075   -1.155036   -0.018428
  H      1.830779   -1.725390    0.994023
  H      4.609095    0.804980    2.816006
  H      2.198247    0.371192    2.514556
  H      4.989299   -0.149666    1.251933
   14
 TRAJECTORY GEOMETRY    -270.172621
  C      0.210136    0.124182    0.202886
  C     -0.403169   -0.333373    1.318741
  O      1.505067   -0.041328   -0.205917
  H     -1.464888   -0.112565    1.454619
  H      0.096699   -0.916079    2.097531
  H     -0.331532    0.717667   -0.544497
  C      2.379305   -0.827606    0.643670
  C      2.927217   -0.026926    1.795911
  C      4.240624    0.223853    1.963062
  H      3.198030   -1.155002   -0.018411
  H      1.830788   -1.725246    0.994167
  H      4.609226    0.804850    2.816040
  H      2.198315    0.371779    2.514272
  H      4.989425   -0.150230    1.252233
   14
 TRAJECTORY GEOMETRY    -270.172622
  C      0.210074    0.124105    0.202861
  C     -0.403204   -0.333457    1.318737
  O      1.505037   -0.041289   -0.205915
  H     -1.464933   -0.112753    1.454605
  H      0.096727   -0.916090    2.097536
  H     -0.331625    0.717563   -0.544515
  C      2.379296   -0.827498    0.643681
  C      2.927262   -0.026720    1.795824
  C      4.240724    0.223675    1.963154
  H      3.197956   -1.155028   -0.018392
  H      1.830745   -1.725062    0.994322
  H      4.609368    0.804731    2.816064
  H      2.198344    0.372367    2.513960
  H      4.989506   -0.150858    1.252531
   14
 TRAJECTORY GEOMETRY    -270.172623
  C      0.210006    0.124026    0.202827
  C     -0.403251   -0.333533    1.318724
  O      1.504997   -0.041256   -0.205911
  H     -1.465006   -0.112942    1.454582
  H      0.096738   -0.916078    2.097548
  H     -0.331742    0.717410   -0.544566
  C      2.379284   -0.827385    0.643692
  C      2.927316   -0.026515    1.795743
  C      4.240839    0.223494    1.963248
  H      3.197916   -1.154992   -0.018377
  H      1.830756   -1.724907    0.994459
  H      4.609539    0.804573    2.816123
  H      2.198425    0.372945    2.513702
  H      4.989605   -0.151427    1.252812
   14
 TRAJECTORY GEOMETRY    -270.172624
  C      0.209937    0.123959    0.202805
  C     -0.403289   -0.333618    1.318705
  O      1.504948   -0.041220   -0.205913
  H     -1.465078   -0.113114    1.454534
  H      0.096732   -0.916069    2.097577
  H     -0.331850    0.717248   -0.544638
  C      2.379276   -0.827278    0.643717
  C      2.927379   -0.026304    1.795663
  C      4.240948    0.223307    1.963337
  H      3.197884   -1.154975   -0.018369
  H      1.830755   -1.724770    0.994592
  H      4.609707    0.804445    2.816172
  H      2.198473    0.373506    2.513401
  H      4.989727   -0.151977    1.253117
   14
 TRAJECTORY GEOMETRY    -270.172625
  C      0.209869    0.123891    0.202779
  C     -0.403329   -0.333703    1.318689
  O      1.504902   -0.041185   -0.205913
  H     -1.465145   -0.113291    1.454485
  H      0.096740   -0.916055    2.097603
  H     -0.331966    0.717098   -0.544696
  C      2.379268   -0.827173    0.643738
  C      2.927439   -0.026096    1.795580
  C      4.241061    0.223124    1.963430
  H      3.197836   -1.154952   -0.018361
  H      1.830755   -1.724625    0.994732
  H      4.609869    0.804300    2.816219
  H      2.198526    0.374078    2.513112
  H      4.989835   -0.152541    1.253409
   14
 TRAJECTORY GEOMETRY    -270.172625
  C      0.209800    0.123823    0.202755
  C     -0.403369   -0.333787    1.318672
  O      1.504855   -0.041149   -0.205914
  H     -1.465208   -0.113472    1.454439
  H      0.096741   -0.916045    2.097627
  H     -0.332074    0.716943   -0.544760
  C      2.379261   -0.827066    0.643760
  C      2.927499   -0.025887    1.795499
  C      4.241173    0.222939    1.963520
  H      3.197790   -1.154929   -0.018345
  H      1.830752   -1.724479    0.994867
  H      4.610019    0.804162    2.816258
  H      2.198575    0.374642    2.512823
  H      4.989950   -0.153105    1.253706
   14
 TRAJECTORY GEOMETRY    -270.172626
  C      0.209732    0.123755    0.202729
  C     -0.403411   -0.333872    1.318658
  O      1.504809   -0.041115   -0.205915
  H     -1.465271   -0.113651    1.454393
  H      0.096750   -0.916035    2.097646
  H     -0.332186    0.716789   -0.544822
  C      2.379254   -0.826959    0.643782
  C      2.927558   -0.025678    1.795418
  C      4.241288    0.222755    1.963612
  H      3.197736   -1.154900   -0.018330
  H      1.830747   -1.724332    0.995002
  H      4.610154    0.804015    2.816297
  H      2.198620    0.375208    2.512538
  H      4.990055   -0.153674    1.254002
   14
 TRAJECTORY GEOMETRY    -270.172627
  C      0.209663    0.123688    0.202703
  C     -0.403451   -0.333958    1.318643
  O      1.504763   -0.041079   -0.205916
  H     -1.465332   -0.113827    1.454340
  H      0.096753   -0.916027    2.097664
  H     -0.332299    0.716635   -0.544883
  C      2.379246   -0.826852    0.643803
  C      2.927617   -0.025469    1.795337
  C      4.241403    0.222571    1.963703
  H      3.197684   -1.154870   -0.018312
  H      1.830742   -1.724184    0.995137
  H      4.610293    0.803872    2.816334
  H      2.198668    0.375778    2.512251
  H      4.990161   -0.154236    1.254293
   14
 TRAJECTORY GEOMETRY    -270.172628
  C      0.209595    0.123618    0.202677
  C     -0.403491   -0.334040    1.318623
  O      1.504715   -0.041043   -0.205915
  H     -1.465381   -0.114014    1.454293
  H      0.096763   -0.916028    2.097705
  H     -0.332404    0.716481   -0.544930
  C      2.379240   -0.826745    0.643826
  C      2.927677   -0.025261    1.795254
  C      4.241508    0.222386    1.963795
  H      3.197642   -1.154853   -0.018297
  H      1.830746   -1.724046    0.995282
  H      4.610476    0.803746    2.816384
  H      2.198736    0.376349    2.511968
  H      4.990291   -0.154802    1.254590
   14
 TRAJECTORY GEOMETRY    -270.172629
  C      0.209537    0.123543    0.202660
  C     -0.403524   -0.334126    1.318607
  O      1.504673   -0.041005   -0.205917
  H     -1.465451   -0.114208    1.454222
  H      0.096765   -0.916032    2.097718
  H     -0.332504    0.716339   -0.544984
  C      2.379229   -0.826632    0.643852
  C      2.927728   -0.025047    1.795170
  C      4.241608    0.222198    1.963878
  H      3.197586   -1.154843   -0.018274
  H      1.830741   -1.723881    0.995443
  H      4.610673    0.803563    2.816409
  H      2.198791    0.376918    2.511691
  H      4.990385   -0.155360    1.254873
   14
 TRAJECTORY GEOMETRY    -270.172629
  C      0.209467    0.123474    0.202635
  C     -0.403567   -0.334209    1.318589
  O      1.504627   -0.040970   -0.205917
  H     -1.465514   -0.114388    1.454192
  H      0.096762   -0.916025    2.097757
  H     -0.332622    0.716184   -0.545044
  C      2.379220   -0.826523    0.643872
  C      2.927790   -0.024841    1.795088
  C      4.241717    0.222014    1.963970
  H      3.197548   -1.154825   -0.018251
  H      1.830745   -1.723736    0.995578
  H      4.610830    0.803437    2.816454
  H      2.198855    0.377488    2.511406
  H      4.990501   -0.155924    1.255166
   14
 TRAJECTORY GEOMETRY    -270.172630
  C      0.209393    0.123406    0.202604
  C     -0.403610   -0.334296    1.318576
  O      1.504589   -0.040938   -0.205917
  H     -1.465579   -0.114561    1.454151
  H      0.096768   -0.916015    2.097793
  H     -0.332752    0.716050   -0.545087
  C      2.379209   -0.826413    0.643891
  C      2.927850   -0.024637    1.795004
  C      4.241829    0.221830    1.964064
  H      3.197511   -1.154800   -0.018232
  H      1.830749   -1.723584    0.995713
  H      4.610977    0.803317    2.816506
  H      2.198928    0.378073    2.511119
  H      4.990604   -0.156492    1.255441
   14
 TRAJECTORY GEOMETRY    -270.172631
  C      0.209326    0.123337    0.202580
  C     -0.403648   -0.334380    1.318560
  O      1.504539   -0.040902   -0.205919
  H     -1.465645   -0.114738    1.454118
  H      0.096769   -0.916002    2.097805
  H     -0.332860    0.715891   -0.545154
  C      2.379203   -0.826306    0.643911
  C      2.927910   -0.024428    1.794924
  C      4.241943    0.221646    1.964156
  H      3.197466   -1.154774   -0.018217
  H      1.830750   -1.723435    0.995844
  H      4.611116    0.803176    2.816536
  H      2.198978    0.378637    2.510833
  H      4.990711   -0.157056    1.255747
   14
 TRAJECTORY GEOMETRY    -270.172632
  C      0.209259    0.123266    0.202553
  C     -0.403691   -0.334463    1.318545
  O      1.504494   -0.040867   -0.205919
  H     -1.465715   -0.114920    1.454091
  H      0.096778   -0.915986    2.097822
  H     -0.332968    0.715737   -0.545216
  C      2.379194   -0.826199    0.643932
  C      2.927969   -0.024219    1.794843
  C      4.242057    0.221460    1.964247
  H      3.197429   -1.154746   -0.018202
  H      1.830747   -1.723288    0.995972
  H      4.611255    0.803042    2.816584
  H      2.199027    0.379201    2.510541
  H      4.990825   -0.157620    1.256040
   14
 TRAJECTORY GEOMETRY    -270.172633
  C      0.209191    0.123196    0.202529
  C     -0.403732   -0.334546    1.318528
  O      1.504448   -0.040834   -0.205918
  H     -1.465783   -0.115105    1.454057
  H      0.096774   -0.915973    2.097846
  H     -0.333083    0.715589   -0.545267
  C      2.379187   -0.826089    0.643951
  C      2.928030   -0.024014    1.794759
  C      4.242164    0.221278    1.964340
  H      3.197388   -1.154725   -0.018183
  H      1.830758   -1.723142    0.996111
  H      4.611426    0.802903    2.816618
  H      2.199095    0.379781    2.510255
  H      4.990934   -0.158189    1.256343
   14
 TRAJECTORY GEOMETRY    -270.172633
  C      0.209124    0.123127    0.202503
  C     -0.403772   -0.334629    1.318513
  O      1.504401   -0.040798   -0.205919
  H     -1.465844   -0.115275    1.454015
  H      0.096787   -0.915969    2.097875
  H     -0.333196    0.715436   -0.545332
  C      2.379180   -0.825982    0.643971
  C      2.928089   -0.023806    1.794676
  C      4.242275    0.221093    1.964433
  H      3.197348   -1.154701   -0.018176
  H      1.830759   -1.722991    0.996250
  H      4.611580    0.802779    2.816673
  H      2.199158    0.380346    2.509964
  H      4.991047   -0.158765    1.256634
   14
 TRAJECTORY GEOMETRY    -270.172634
  C      0.209057    0.123054    0.202482
  C     -0.403813   -0.334709    1.318503
  O      1.504353   -0.040759   -0.205930
  H     -1.465914   -0.115469    1.453960
  H      0.096763   -0.915970    2.097895
  H     -0.333314    0.715280   -0.545380
  C      2.379175   -0.825877    0.643989
  C      2.928151   -0.023603    1.794595
  C      4.242384    0.220915    1.964528
  H      3.197296   -1.154689   -0.018155
  H      1.830754   -1.722844    0.996385
  H      4.611734    0.802631    2.816698
  H      2.199216    0.380923    2.509675
  H      4.991157   -0.159343    1.256964
   14
 TRAJECTORY GEOMETRY    -270.172635
  C      0.208985    0.122986    0.202457
  C     -0.403855   -0.334790    1.318488
  O      1.504307   -0.040723   -0.205930
  H     -1.465979   -0.115655    1.453914
  H      0.096778   -0.915960    2.097925
  H     -0.333431    0.715111   -0.545449
  C      2.379169   -0.825769    0.644010
  C      2.928213   -0.023400    1.794507
  C      4.242495    0.220728    1.964623
  H      3.197250   -1.154661   -0.018145
  H      1.830761   -1.722695    0.996524
  H      4.611870    0.802526    2.816744
  H      2.199277    0.381494    2.509387
  H      4.991282   -0.159902    1.257263
   14
 TRAJECTORY GEOMETRY    -270.172636
  C      0.208922    0.122915    0.202430
  C     -0.403897   -0.334874    1.318473
  O      1.504258   -0.040688   -0.205929
  H     -1.466030   -0.115832    1.453882
  H      0.096788   -0.915943    2.097946
  H     -0.333549    0.714975   -0.545512
  C      2.379160   -0.825659    0.644030
  C      2.928270   -0.023192    1.794426
  C      4.242604    0.220543    1.964716
  H      3.197222   -1.154647   -0.018138
  H      1.830758   -1.722550    0.996669
  H      4.612022    0.802397    2.816805
  H      2.199364    0.382046    2.509072
  H      4.991387   -0.160473    1.257552
   14
 TRAJECTORY GEOMETRY    -270.172637
  C      0.208852    0.122852    0.202406
  C     -0.403932   -0.334961    1.318458
  O      1.504212   -0.040651   -0.205932
  H     -1.466093   -0.115979    1.453822
  H      0.096786   -0.915955    2.097964
  H     -0.333683    0.714771   -0.545580
  C      2.379151   -0.825557    0.644054
  C      2.928331   -0.022983    1.794337
  C      4.242716    0.220360    1.964814
  H      3.197157   -1.154600   -0.018119
  H      1.830769   -1.722409    0.996810
  H      4.612163    0.802254    2.816824
  H      2.199413    0.382614    2.508827
  H      4.991477   -0.161043    1.257850
   14
 TRAJECTORY GEOMETRY    -270.172637
  C      0.208784    0.122781    0.202378
  C     -0.403972   -0.335045    1.318445
  O      1.504167   -0.040617   -0.205931
  H     -1.466159   -0.116149    1.453784
  H      0.096800   -0.915940    2.097984
  H     -0.333788    0.714630   -0.545633
  C      2.379144   -0.825449    0.644074
  C      2.928391   -0.022774    1.794256
  C      4.242831    0.220176    1.964905
  H      3.197107   -1.154573   -0.018107
  H      1.830761   -1.722252    0.996941
  H      4.612293    0.802112    2.816870
  H      2.199451    0.383187    2.508539
  H      4.991586   -0.161608    1.258143
   14
 TRAJECTORY GEOMETRY    -270.172638
  C      0.208712    0.122709    0.202350
  C     -0.404010   -0.335132    1.318429
  O      1.504125   -0.040580   -0.205931
  H     -1.466213   -0.116317    1.453757
  H      0.096812   -0.915912    2.098019
  H     -0.333897    0.714498   -0.545681
  C      2.379133   -0.825347    0.644091
  C      2.928449   -0.022562    1.794176
  C      4.242941    0.219993    1.964996
  H      3.197058   -1.154558   -0.018091
  H      1.830755   -1.722110    0.997070
  H      4.612450    0.801950    2.816920
  H      2.199503    0.383771    2.508248
  H      4.991684   -0.162171    1.258429
   14
 TRAJECTORY GEOMETRY    -270.172639
  C      0.208645    0.122637    0.202324
  C     -0.404050   -0.335213    1.318414
  O      1.504078   -0.040546   -0.205931
  H     -1.466271   -0.116498    1.453724
  H      0.096820   -0.915903    2.098042
  H     -0.334007    0.714351   -0.545741
  C      2.379126   -0.825235    0.644110
  C      2.928508   -0.022356    1.794093
  C      4.243049    0.219808    1.965091
  H      3.197009   -1.154538   -0.018073
  H      1.830754   -1.721959    0.997211
  H      4.612604    0.801811    2.816952
  H      2.199570    0.384339    2.507952
  H      4.991792   -0.162734    1.258735
   14
 TRAJECTORY GEOMETRY    -270.172640
  C      0.208579    0.122562    0.202297
  C     -0.404096   -0.335288    1.318403
  O      1.504041   -0.040511   -0.205928
  H     -1.466354   -0.116711    1.453700
  H      0.096844   -0.915919    2.098040
  H     -0.334116    0.714183   -0.545812
  C      2.379103   -0.825124    0.644122
  C      2.928572   -0.022154    1.794011
  C      4.243163    0.219630    1.965184
  H      3.196957   -1.154516   -0.018071
  H      1.830729   -1.721804    0.997335
  H      4.612747    0.801698    2.817020
  H      2.199640    0.384913    2.507668
  H      4.991916   -0.163318    1.259038
   14
 TRAJECTORY GEOMETRY    -270.172640
  C      0.208511    0.122493    0.202270
  C     -0.404133   -0.335372    1.318387
  O      1.503992   -0.040476   -0.205929
  H     -1.466412   -0.116884    1.453655
  H      0.096846   -0.915905    2.098068
  H     -0.334229    0.714035   -0.545866
  C      2.379099   -0.825016    0.644143
  C      2.928631   -0.021947    1.793926
  C      4.243271    0.219444    1.965278
  H      3.196909   -1.154495   -0.018052
  H      1.830735   -1.721654    0.997478
  H      4.612900    0.801559    2.817052
  H      2.199696    0.385482    2.507378
  H      4.992019   -0.163876    1.259342
   14
 TRAJECTORY GEOMETRY    -270.172641
  C      0.208439    0.122428    0.202244
  C     -0.404174   -0.335460    1.318373
  O      1.503945   -0.040441   -0.205932
  H     -1.466470   -0.117036    1.453608
  H      0.096855   -0.915902    2.098080
  H     -0.334341    0.713884   -0.545923
  C      2.379091   -0.824914    0.644168
  C      2.928691   -0.021734    1.793842
  C      4.243386    0.219260    1.965373
  H      3.196867   -1.154467   -0.018050
  H      1.830736   -1.721508    0.997612
  H      4.613037    0.801420    2.817098
  H      2.199752    0.386043    2.507090
  H      4.992127   -0.164436    1.259628
   14
 TRAJECTORY GEOMETRY    -270.172642
  C      0.208371    0.122355    0.202219
  C     -0.404208   -0.335541    1.318356
  O      1.503897   -0.040403   -0.205933
  H     -1.466530   -0.117228    1.453569
  H      0.096853   -0.915888    2.098113
  H     -0.334452    0.713740   -0.545970
  C      2.379084   -0.824808    0.644188
  C      2.928752   -0.021526    1.793757
  C      4.243488    0.219074    1.965467
  H      3.196817   -1.154458   -0.018022
  H      1.830741   -1.721365    0.997755
  H      4.613216    0.801270    2.817134
  H      2.199815    0.386624    2.506799
  H      4.992232   -0.164981    1.259936
   14
 TRAJECTORY GEOMETRY    -270.172643
  C      0.208302    0.122284    0.202192
  C     -0.404248   -0.335625    1.318339
  O      1.503853   -0.040372   -0.205930
  H     -1.466591   -0.117396    1.453550
  H      0.096868   -0.915862    2.098154
  H     -0.334558    0.713611   -0.546025
  C      2.379078   -0.824697    0.644202
  C      2.928810   -0.021317    1.793675
  C      4.243593    0.218889    1.965562
  H      3.196783   -1.154445   -0.018012
  H      1.830749   -1.721213    0.997889
  H      4.613391    0.801136    2.817185
  H      2.199869    0.387200    2.506496
  H      4.992342   -0.165543    1.260224
   14
 TRAJECTORY GEOMETRY    -270.172643
  C      0.208235    0.122214    0.202166
  C     -0.404285   -0.335707    1.318325
  O      1.503806   -0.040338   -0.205931
  H     -1.466649   -0.117571    1.453512
  H      0.096873   -0.915859    2.098176
  H     -0.334678    0.713449   -0.546083
  C      2.379071   -0.824588    0.644223
  C      2.928869   -0.021109    1.793591
  C      4.243701    0.218704    1.965655
  H      3.196741   -1.154418   -0.018003
  H      1.830754   -1.721064    0.998028
  H      4.613528    0.800996    2.817238
  H      2.199931    0.387769    2.506207
  H      4.992452   -0.166115    1.260522
   14
 TRAJECTORY GEOMETRY    -270.172644
  C      0.208168    0.122140    0.202142
  C     -0.404321   -0.335790    1.318309
  O      1.503755   -0.040302   -0.205937
  H     -1.466701   -0.117744    1.453483
  H      0.096874   -0.915846    2.098204
  H     -0.334784    0.713312   -0.546130
  C      2.379067   -0.824478    0.644241
  C      2.928930   -0.020905    1.793504
  C      4.243804    0.218522    1.965753
  H      3.196688   -1.154416   -0.017970
  H      1.830757   -1.720908    0.998187
  H      4.613714    0.800837    2.817267
  H      2.199998    0.388335    2.505929
  H      4.992549   -0.166673    1.260832
   14
 TRAJECTORY GEOMETRY    -270.172645
  C      0.208103    0.122069    0.202118
  C     -0.404360   -0.335870    1.318291
  O      1.503706   -0.040269   -0.205938
  H     -1.466768   -0.117940    1.453452
  H      0.096879   -0.915828    2.098229
  H     -0.334899    0.713169   -0.546179
  C      2.379060   -0.824365    0.644260
  C      2.928991   -0.020700    1.793418
  C      4.243907    0.218337    1.965847
  H      3.196653   -1.154389   -0.017953
  H      1.830773   -1.720760    0.998327
  H      4.613874    0.800707    2.817301
  H      2.200078    0.388907    2.505645
  H      4.992668   -0.167239    1.261146
   14
 TRAJECTORY GEOMETRY    -270.172646
  C      0.208034    0.121998    0.202089
  C     -0.404398   -0.335951    1.318278
  O      1.503659   -0.040234   -0.205941
  H     -1.466827   -0.118125    1.453413
  H      0.096891   -0.915824    2.098247
  H     -0.335012    0.713018   -0.546223
  C      2.379053   -0.824258    0.644281
  C      2.929050   -0.020494    1.793334
  C      4.244015    0.218154    1.965941
  H      3.196614   -1.154363   -0.017940
  H      1.830778   -1.720612    0.998464
  H      4.614019    0.800570    2.817353
  H      2.200147    0.389481    2.505358
  H      4.992772   -0.167814    1.261448
   14
 TRAJECTORY GEOMETRY    -270.172646
  C      0.207965    0.121925    0.202064
  C     -0.404437   -0.336033    1.318265
  O      1.503611   -0.040200   -0.205946
  H     -1.466887   -0.118296    1.453378
  H      0.096893   -0.915814    2.098267
  H     -0.335125    0.712872   -0.546282
  C      2.379049   -0.824147    0.644300
  C      2.929111   -0.020288    1.793248
  C      4.244123    0.217970    1.966039
  H      3.196565   -1.154349   -0.017920
  H      1.830780   -1.720452    0.998613
  H      4.614169    0.800419    2.817388
  H      2.200209    0.390044    2.505069
  H      4.992874   -0.168374    1.261751
   14
 TRAJECTORY GEOMETRY    -270.172647
  C      0.207890    0.121855    0.202039
  C     -0.404483   -0.336110    1.318253
  O      1.503564   -0.040169   -0.205952
  H     -1.466965   -0.118486    1.453324
  H      0.096907   -0.915808    2.098292
  H     -0.335235    0.712710   -0.546354
  C      2.379046   -0.824032    0.644321
  C      2.929179   -0.020087    1.793162
  C      4.244235    0.217782    1.966134
  H      3.196518   -1.154316   -0.017909
  H      1.830780   -1.720294    0.998760
  H      4.614278    0.800307    2.817457
  H      2.200278    0.390599    2.504788
  H      4.993007   -0.168916    1.262058
   14
 TRAJECTORY GEOMETRY    -270.172648
  C      0.207822    0.121783    0.202012
  C     -0.404522   -0.336191    1.318241
  O      1.503516   -0.040135   -0.205955
  H     -1.467024   -0.118661    1.453288
  H      0.096914   -0.915796    2.098320
  H     -0.335349    0.712559   -0.546407
  C      2.379040   -0.823922    0.644338
  C      2.929240   -0.019881    1.793077
  C      4.244343    0.217599    1.966232
  H      3.196473   -1.154301   -0.017899
  H      1.830782   -1.720140    0.998903
  H      4.614428    0.800162    2.817504
  H      2.200339    0.391160    2.504496
  H      4.993111   -0.169477    1.262361
   14
 TRAJECTORY GEOMETRY    -270.172648
  C      0.207755    0.121714    0.201987
  C     -0.404560   -0.336273    1.318227
  O      1.503471   -0.040103   -0.205957
  H     -1.467083   -0.118836    1.453270
  H      0.096914   -0.915778    2.098356
  H     -0.335481    0.712401   -0.546455
  C      2.379033   -0.823813    0.644353
  C      2.929302   -0.019671    1.792993
  C      4.244447    0.217414    1.966329
  H      3.196427   -1.154280   -0.017891
  H      1.830794   -1.719999    0.999030
  H      4.614589    0.800022    2.817554
  H      2.200398    0.391735    2.504204
  H      4.993216   -0.170043    1.262662
   14
 TRAJECTORY GEOMETRY    -270.172649
  C      0.207688    0.121641    0.201962
  C     -0.404595   -0.336356    1.318215
  O      1.503424   -0.040069   -0.205960
  H     -1.467143   -0.118998    1.453231
  H      0.096923   -0.915765    2.098378
  H     -0.335594    0.712259   -0.546522
  C      2.379026   -0.823706    0.644369
  C      2.929360   -0.019464    1.792908
  C      4.244557    0.217232    1.966427
  H      3.196373   -1.154255   -0.017871
  H      1.830792   -1.719850    0.999168
  H      4.614743    0.799866    2.817592
  H      2.200451    0.392305    2.503916
  H      4.993308   -0.170612    1.262967
   14
 TRAJECTORY GEOMETRY    -270.172650
  C      0.207620    0.121570    0.201934
  C     -0.404632   -0.336444    1.318206
  O      1.503377   -0.040037   -0.205966
  H     -1.467201   -0.119112    1.453190
  H      0.096943   -0.915775    2.098414
  H     -0.335696    0.712128   -0.546582
  C      2.379019   -0.823600    0.644382
  C      2.929413   -0.019247    1.792830
  C      4.244675    0.217050    1.966527
  H      3.196325   -1.154252   -0.017875
  H      1.830763   -1.719681    0.999310
  H      4.614903    0.799717    2.817678
  H      2.200484    0.392852    2.503610
  H      4.993371   -0.171181    1.263213
   14
 TRAJECTORY GEOMETRY    -270.172651
  C      0.207554    0.121498    0.201901
  C     -0.404668   -0.336521    1.318194
  O      1.503328   -0.039996   -0.205968
  H     -1.467280   -0.119333    1.453160
  H      0.096940   -0.915794    2.098406
  H     -0.335825    0.712001   -0.546652
  C      2.379010   -0.823502    0.644400
  C      2.929473   -0.019044    1.792759
  C      4.244784    0.216880    1.966621
  H      3.196284   -1.154233   -0.017858
  H      1.830771   -1.719556    0.999434
  H      4.615118    0.799585    2.817700
  H      2.200533    0.393442    2.503334
  H      4.993442   -0.171837    1.263494
   14
 TRAJECTORY GEOMETRY    -270.172651
  C      0.207489    0.121433    0.201886
  C     -0.404697   -0.336609    1.318170
  O      1.503278   -0.039960   -0.205969
  H     -1.467307   -0.119513    1.453118
  H      0.096962   -0.915730    2.098459
  H     -0.335901    0.711814   -0.546699
  C      2.379003   -0.823393    0.644423
  C      2.929529   -0.018841    1.792666
  C      4.244871    0.216694    1.966710
  H      3.196255   -1.154200   -0.017824
  H      1.830789   -1.719407    0.999578
  H      4.615306    0.799437    2.817713
  H      2.200613    0.394013    2.503041
  H      4.993569   -0.172389    1.263860
   14
 TRAJECTORY GEOMETRY    -270.172652
  C      0.207421    0.121364    0.201860
  C     -0.404736   -0.336692    1.318160
  O      1.503235   -0.039927   -0.205970
  H     -1.467360   -0.119684    1.453079
  H      0.096981   -0.915717    2.098475
  H     -0.336017    0.711652   -0.546756
  C      2.378992   -0.823284    0.644444
  C      2.929588   -0.018631    1.792582
  C      4.244979    0.216504    1.966802
  H      3.196213   -1.154164   -0.017824
  H      1.830798   -1.719255    0.999700
  H      4.615415    0.799305    2.817760
  H      2.200679    0.394588    2.502739
  H      4.993687   -0.172941    1.264156
   14
 TRAJECTORY GEOMETRY    -270.172653
  C      0.207355    0.121295    0.201834
  C     -0.404776   -0.336775    1.318151
  O      1.503193   -0.039894   -0.205972
  H     -1.467421   -0.119854    1.453032
  H      0.096998   -0.915715    2.098499
  H     -0.336144    0.711489   -0.546812
  C      2.378984   -0.823174    0.644462
  C      2.929647   -0.018423    1.792499
  C      4.245094    0.216318    1.966896
  H      3.196151   -1.154120   -0.017810
  H      1.830786   -1.719113    0.999831
  H      4.615513    0.799169    2.817807
  H      2.200730    0.395167    2.502444
  H      4.993774   -0.173500    1.264452
   14
 TRAJECTORY GEOMETRY    -270.172654
  C      0.207286    0.121225    0.201809
  C     -0.404814   -0.336857    1.318138
  O      1.503147   -0.039862   -0.205971
  H     -1.467479   -0.120023    1.453001
  H      0.097013   -0.915697    2.098528
  H     -0.336255    0.711340   -0.546871
  C      2.378980   -0.823062    0.644477
  C      2.929708   -0.018216    1.792408
  C      4.245198    0.216130    1.966994
  H      3.196101   -1.154089   -0.017800
  H      1.830788   -1.718963    0.999973
  H      4.615641    0.799058    2.817833
  H      2.200797    0.395723    2.502158
  H      4.993881   -0.174065    1.264770
   14
 TRAJECTORY GEOMETRY    -270.172654
  C      0.207220    0.121153    0.201786
  C     -0.404845   -0.336936    1.318121
  O      1.503101   -0.039829   -0.205970
  H     -1.467530   -0.120210    1.452955
  H      0.097013   -0.915710    2.098561
  H     -0.336374    0.711185   -0.546938
  C      2.378968   -0.822951    0.644496
  C      2.929770   -0.018006    1.792326
  C      4.245297    0.215941    1.967089
  H      3.196053   -1.154066   -0.017789
  H      1.830795   -1.718822    1.000100
  H      4.615811    0.798933    2.817869
  H      2.200870    0.396304    2.501855
  H      4.994000   -0.174611    1.265064
   14
 TRAJECTORY GEOMETRY    -270.172655
  C      0.207148    0.121081    0.201743
  C     -0.404882   -0.337017    1.318118
  O      1.503077   -0.039791   -0.205956
  H     -1.467623   -0.120482    1.452878
  H      0.097038   -0.915676    2.098560
  H     -0.336486    0.711039   -0.547005
  C      2.378954   -0.822845    0.644524
  C      2.929825   -0.017786    1.792244
  C      4.245415    0.215759    1.967165
  H      3.195949   -1.154046   -0.017801
  H      1.830755   -1.718640    1.000248
  H      4.615886    0.798760    2.817916
  H      2.200879    0.396778    2.501616
  H      4.994026   -0.175228    1.265325
   14
 TRAJECTORY GEOMETRY    -270.172656
  C      0.207082    0.121008    0.201720
  C     -0.404921   -0.337095    1.318099
  O      1.503025   -0.039752   -0.205962
  H     -1.467662   -0.120651    1.452832
  H      0.097054   -0.915665    2.098595
  H     -0.336586    0.710867   -0.547018
  C      2.378952   -0.822739    0.644540
  C      2.929883   -0.017578    1.792159
  C      4.245520    0.215574    1.967265
  H      3.195912   -1.154011   -0.017754
  H      1.830740   -1.718540    1.000396
  H      4.616042    0.798600    2.817909
  H      2.200981    0.397349    2.501311
  H      4.994134   -0.175759    1.265658
   14
 TRAJECTORY GEOMETRY    -270.172656
  C      0.207018    0.120936    0.201697
  C     -0.404957   -0.337181    1.318087
  O      1.502979   -0.039717   -0.205968
  H     -1.467733   -0.120806    1.452807
  H      0.097054   -0.915646    2.098614
  H     -0.336716    0.710719   -0.547102
  C      2.378941   -0.822632    0.644561
  C      2.929942   -0.017376    1.792073
  C      4.245625    0.215391    1.967361
  H      3.195886   -1.153991   -0.017741
  H      1.830767   -1.718364    1.000522
  H      4.616201    0.798482    2.817993
  H      2.201036    0.397958    2.501032
  H      4.994251   -0.176322    1.265952
   14
 TRAJECTORY GEOMETRY    -270.172657
  C      0.206951    0.120869    0.201670
  C     -0.404997   -0.337263    1.318072
  O      1.502932   -0.039683   -0.205969
  H     -1.467790   -0.120963    1.452803
  H      0.097066   -0.915649    2.098645
  H     -0.336846    0.710541   -0.547172
  C      2.378935   -0.822524    0.644582
  C      2.930000   -0.017168    1.791985
  C      4.245728    0.215199    1.967457
  H      3.195870   -1.153967   -0.017730
  H      1.830783   -1.718223    1.000654
  H      4.616348    0.798374    2.818058
  H      2.201111    0.398538    2.500731
  H      4.994374   -0.176865    1.266230
   14
 TRAJECTORY GEOMETRY    -270.172658
  C      0.206890    0.120795    0.201649
  C     -0.405033   -0.337342    1.318057
  O      1.502883   -0.039651   -0.205972
  H     -1.467858   -0.121132    1.452754
  H      0.097069   -0.915651    2.098663
  H     -0.336951    0.710370   -0.547222
  C      2.378917   -0.822410    0.644596
  C      2.930064   -0.016966    1.791902
  C      4.245832    0.215017    1.967555
  H      3.195836   -1.153944   -0.017722
  H      1.830790   -1.718065    1.000785
  H      4.616520    0.798244    2.818119
  H      2.201191    0.399127    2.500439
  H      4.994488   -0.177421    1.266527
   14
 TRAJECTORY GEOMETRY    -270.172658
  C      0.206822    0.120724    0.201626
  C     -0.405070   -0.337425    1.318045
  O      1.502835   -0.039616   -0.205977
  H     -1.467906   -0.121298    1.452716
  H      0.097075   -0.915639    2.098699
  H     -0.337062    0.710225   -0.547285
  C      2.378911   -0.822302    0.644615
  C      2.930125   -0.016759    1.791817
  C      4.245936    0.214834    1.967651
  H      3.195784   -1.153920   -0.017703
  H      1.830789   -1.717920    1.000923
  H      4.616669    0.798096    2.818162
  H      2.201256    0.399703    2.500136
  H      4.994587   -0.177991    1.266842
   14
 TRAJECTORY GEOMETRY    -270.172659
  C      0.206753    0.120660    0.201602
  C     -0.405105   -0.337509    1.318030
  O      1.502791   -0.039587   -0.205978
  H     -1.467967   -0.121451    1.452668
  H      0.097083   -0.915630    2.098723
  H     -0.337185    0.710053   -0.547351
  C      2.378898   -0.822190    0.644636
  C      2.930185   -0.016556    1.791729
  C      4.246045    0.214648    1.967748
  H      3.195732   -1.153862   -0.017705
  H      1.830817   -1.717776    1.001057
  H      4.616795    0.797980    2.818206
  H      2.201324    0.400287    2.499837
  H      4.994694   -0.178554    1.267141
   14
 TRAJECTORY GEOMETRY    -270.172660
  C      0.206686    0.120586    0.201579
  C     -0.405139   -0.337590    1.318016
  O      1.502742   -0.039551   -0.205982
  H     -1.468033   -0.121625    1.452639
  H      0.097096   -0.915611    2.098749
  H     -0.337295    0.709900   -0.547407
  C      2.378889   -0.822082    0.644652
  C      2.930249   -0.016351    1.791645
  C      4.246147    0.214466    1.967846
  H      3.195685   -1.153850   -0.017682
  H      1.830814   -1.717620    1.001191
  H      4.616959    0.797832    2.818246
  H      2.201395    0.400860    2.499546
  H      4.994801   -0.179119    1.267458
   14
 TRAJECTORY GEOMETRY    -270.172660
  C      0.206620    0.120525    0.201566
  C     -0.405168   -0.337664    1.318013
  O      1.502694   -0.039526   -0.205989
  H     -1.468096   -0.121849    1.452591
  H      0.097115   -0.915607    2.098765
  H     -0.337404    0.709731   -0.547475
  C      2.378893   -0.821972    0.644658
  C      2.930307   -0.016146    1.791550
  C      4.246236    0.214283    1.967951
  H      3.195646   -1.153846   -0.017682
  H      1.830822   -1.717445    1.001341
  H      4.617120    0.797695    2.818289
  H      2.201426    0.401422    2.499218
  H      4.994892   -0.179697    1.267784
   14
 TRAJECTORY GEOMETRY    -270.172661
  C      0.206561    0.120446    0.201541
  C     -0.405205   -0.337741    1.317997
  O      1.502641   -0.039492   -0.205992
  H     -1.468142   -0.122012    1.452566
  H      0.097117   -0.915602    2.098792
  H     -0.337518    0.709562   -0.547530
  C      2.378878   -0.821859    0.644669
  C      2.930370   -0.015940    1.791467
  C      4.246342    0.214101    1.968053
  H      3.195605   -1.153812   -0.017661
  H      1.830821   -1.717320    1.001463
  H      4.617297    0.797552    2.818330
  H      2.201515    0.401999    2.498942
  H      4.994992   -0.180254    1.268097
   14
 TRAJECTORY GEOMETRY    -270.172662
  C      0.206489    0.120379    0.201512
  C     -0.405243   -0.337826    1.317990
  O      1.502595   -0.039460   -0.206001
  H     -1.468178   -0.122178    1.452525
  H      0.097133   -0.915585    2.098836
  H     -0.337632    0.709426   -0.547579
  C      2.378874   -0.821751    0.644686
  C      2.930429   -0.015730    1.791384
  C      4.246454    0.213915    1.968152
  H      3.195551   -1.153793   -0.017661
  H      1.830804   -1.717175    1.001607
  H      4.617421    0.797425    2.818387
  H      2.201560    0.402563    2.498635
  H      4.995072   -0.180814    1.268394
   14
 TRAJECTORY GEOMETRY    -270.172663
  C      0.206424    0.120298    0.201475
  C     -0.405272   -0.337905    1.317971
  O      1.502534   -0.039431   -0.205999
  H     -1.468224   -0.122304    1.452508
  H      0.097135   -0.915577    2.098861
  H     -0.337744    0.709266   -0.547638
  C      2.378854   -0.821632    0.644701
  C      2.930496   -0.015526    1.791307
  C      4.246567    0.213732    1.968255
  H      3.195507   -1.153735   -0.017657
  H      1.830827   -1.717021    1.001720
  H      4.617611    0.797279    2.818439
  H      2.201656    0.403115    2.498377
  H      4.995177   -0.181358    1.268680
   14
 TRAJECTORY GEOMETRY    -270.172663
  C      0.206353    0.120221    0.201448
  C     -0.405308   -0.337983    1.317959
  O      1.502487   -0.039399   -0.206003
  H     -1.468278   -0.122464    1.452479
  H      0.097136   -0.915570    2.098883
  H     -0.337867    0.709110   -0.547703
  C      2.378842   -0.821520    0.644717
  C      2.930561   -0.015317    1.791224
  C      4.246673    0.213549    1.968352
  H      3.195455   -1.153694   -0.017644
  H      1.830836   -1.716877    1.001844
  H      4.617757    0.797119    2.818496
  H      2.201731    0.403680    2.498106
  H      4.995275   -0.181916    1.268993
   14
 TRAJECTORY GEOMETRY    -270.172664
  C      0.206283    0.120145    0.201424
  C     -0.405345   -0.338062    1.317948
  O      1.502440   -0.039363   -0.206011
  H     -1.468350   -0.122636    1.452456
  H      0.097144   -0.915555    2.098899
  H     -0.337986    0.708948   -0.547759
  C      2.378837   -0.821409    0.644735
  C      2.930624   -0.015110    1.791139
  C      4.246778    0.213366    1.968450
  H      3.195414   -1.153662   -0.017619
  H      1.830840   -1.716744    1.001982
  H      4.617901    0.796953    2.818538
  H      2.201813    0.404246    2.497831
  H      4.995389   -0.182474    1.269299
   14
 TRAJECTORY GEOMETRY    -270.172665
  C      0.206213    0.120074    0.201397
  C     -0.405384   -0.338142    1.317937
  O      1.502393   -0.039327   -0.206015
  H     -1.468399   -0.122828    1.452415
  H      0.097165   -0.915529    2.098937
  H     -0.338102    0.708787   -0.547815
  C      2.378831   -0.821302    0.644754
  C      2.930687   -0.014905    1.791054
  C      4.246884    0.213182    1.968545
  H      3.195370   -1.153652   -0.017611
  H      1.830840   -1.716586    1.002120
  H      4.618043    0.796825    2.818599
  H      2.201878    0.404809    2.497537
  H      4.995494   -0.183042    1.269613
   14
 TRAJECTORY GEOMETRY    -270.172665
  C      0.206136    0.120001    0.201367
  C     -0.405424   -0.338222    1.317932
  O      1.502351   -0.039294   -0.206021
  H     -1.468482   -0.122983    1.452375
  H      0.097190   -0.915516    2.098965
  H     -0.338222    0.708644   -0.547872
  C      2.378826   -0.821195    0.644770
  C      2.930748   -0.014694    1.790978
  C      4.247000    0.212999    1.968640
  H      3.195314   -1.153603   -0.017605
  H      1.830836   -1.716468    1.002236
  H      4.618146    0.796660    2.818664
  H      2.201933    0.405387    2.497241
  H      4.995596   -0.183605    1.269897
   14
 TRAJECTORY GEOMETRY    -270.172666
  C      0.206063    0.119939    0.201340
  C     -0.405474   -0.338311    1.317925
  O      1.502315   -0.039262   -0.206019
  H     -1.468545   -0.123148    1.452329
  H      0.097191   -0.915489    2.099004
  H     -0.338331    0.708533   -0.547911
  C      2.378830   -0.821097    0.644789
  C      2.930802   -0.014484    1.790897
  C      4.247110    0.212814    1.968725
  H      3.195288   -1.153565   -0.017617
  H      1.830857   -1.716322    1.002339
  H      4.618234    0.796544    2.818730
  H      2.201969    0.405984    2.496910
  H      4.995686   -0.184193    1.270202
   14
 TRAJECTORY GEOMETRY    -270.172667
  C      0.205995    0.119870    0.201312
  C     -0.405508   -0.338392    1.317916
  O      1.502267   -0.039228   -0.206020
  H     -1.468598   -0.123330    1.452301
  H      0.097181   -0.915480    2.099043
  H     -0.338456    0.708372   -0.547975
  C      2.378830   -0.820989    0.644806
  C      2.930860   -0.014277    1.790809
  C      4.247210    0.212629    1.968821
  H      3.195249   -1.153549   -0.017615
  H      1.830870   -1.716159    1.002477
  H      4.618373    0.796416    2.818781
  H      2.202027    0.406543    2.496608
  H      4.995777   -0.184775    1.270517
   14
 TRAJECTORY GEOMETRY    -270.172667
  C      0.205931    0.119796    0.201293
  C     -0.405545   -0.338468    1.317899
  O      1.502216   -0.039188   -0.206024
  H     -1.468639   -0.123518    1.452294
  H      0.097203   -0.915476    2.099055
  H     -0.338563    0.708213   -0.548030
  C      2.378830   -0.820885    0.644823
  C      2.930921   -0.014070    1.790713
  C      4.247303    0.212447    1.968922
  H      3.195203   -1.153549   -0.017580
  H      1.830874   -1.716030    1.002643
  H      4.618563    0.796263    2.818796
  H      2.202099    0.407104    2.496323
  H      4.995887   -0.185337    1.270842
   14
 TRAJECTORY GEOMETRY    -270.172668
  C      0.205867    0.119709    0.201256
  C     -0.405573   -0.338539    1.317887
  O      1.502153   -0.039157   -0.206029
  H     -1.468718   -0.123676    1.452260
  H      0.097178   -0.915458    2.099112
  H     -0.338690    0.708055   -0.548065
  C      2.378826   -0.820768    0.644830
  C      2.930986   -0.013855    1.790647
  C      4.247413    0.212259    1.969020
  H      3.195165   -1.153552   -0.017579
  H      1.830862   -1.715873    1.002740
  H      4.618703    0.796100    2.818879
  H      2.202193    0.407646    2.496085
  H      4.996004   -0.185874    1.271131
   14
 TRAJECTORY GEOMETRY    -270.172668
  C      0.205798    0.119634    0.201238
  C     -0.405618   -0.338619    1.317879
  O      1.502116   -0.039120   -0.206040
  H     -1.468798   -0.123864    1.452254
  H      0.097223   -0.915417    2.099105
  H     -0.338781    0.707912   -0.548114
  C      2.378816   -0.820657    0.644849
  C      2.931045   -0.013659    1.790555
  C      4.247515    0.212081    1.969119
  H      3.195120   -1.153515   -0.017526
  H      1.830874   -1.715721    1.002890
  H      4.618866    0.795922    2.818899
  H      2.202259    0.408251    2.495780
  H      4.996086   -0.186427    1.271462
   14
 TRAJECTORY GEOMETRY    -270.172669
  C      0.205732    0.119576    0.201205
  C     -0.405641   -0.338707    1.317862
  O      1.502055   -0.039089   -0.206043
  H     -1.468833   -0.124023    1.452237
  H      0.097248   -0.915418    2.099142
  H     -0.338922    0.707773   -0.548167
  C      2.378823   -0.820551    0.644879
  C      2.931099   -0.013443    1.790465
  C      4.247616    0.211888    1.969213
  H      3.195084   -1.153513   -0.017535
  H      1.830879   -1.715546    1.003051
  H      4.619002    0.795820    2.818976
  H      2.202325    0.408764    2.495498
  H      4.996193   -0.186993    1.271744
   14
 TRAJECTORY GEOMETRY    -270.172670
  C      0.205662    0.119506    0.201184
  C     -0.405677   -0.338786    1.317854
  O      1.502009   -0.039058   -0.206049
  H     -1.468872   -0.124194    1.452183
  H      0.097260   -0.915409    2.099159
  H     -0.339034    0.707616   -0.548229
  C      2.378822   -0.820437    0.644896
  C      2.931161   -0.013241    1.790376
  C      4.247717    0.211704    1.969312
  H      3.195033   -1.153469   -0.017523
  H      1.830891   -1.715384    1.003198
  H      4.619131    0.795686    2.819003
  H      2.202380    0.409332    2.495193
  H      4.996274   -0.187567    1.272070
   14
 TRAJECTORY GEOMETRY    -270.172670
  C      0.205590    0.119437    0.201161
  C     -0.405714   -0.338868    1.317847
  O      1.501971   -0.039026   -0.206054
  H     -1.468928   -0.124371    1.452146
  H      0.097281   -0.915391    2.099197
  H     -0.339142    0.707462   -0.548289
  C      2.378809   -0.820329    0.644912
  C      2.931222   -0.013035    1.790287
  C      4.247818    0.211519    1.969411
  H      3.194997   -1.153436   -0.017516
  H      1.830901   -1.715241    1.003335
  H      4.619274    0.795552    2.819066
  H      2.202443    0.409910    2.494883
  H      4.996366   -0.188136    1.272367
   14
 TRAJECTORY GEOMETRY    -270.172671
  C      0.205523    0.119368    0.201136
  C     -0.405752   -0.338950    1.317840
  O      1.501930   -0.038993   -0.206057
  H     -1.468993   -0.124550    1.452109
  H      0.097296   -0.915372    2.099232
  H     -0.339259    0.707306   -0.548348
  C      2.378800   -0.820220    0.644928
  C      2.931280   -0.012829    1.790199
  C      4.247923    0.211336    1.969510
  H      3.194947   -1.153404   -0.017513
  H      1.830906   -1.715096    1.003465
  H      4.619404    0.795411    2.819126
  H      2.202506    0.410486    2.494577
  H      4.996451   -0.188706    1.272662
   14
 TRAJECTORY GEOMETRY    -270.172672
  C      0.205452    0.119291    0.201112
  C     -0.405782   -0.339028    1.317833
  O      1.501887   -0.038958   -0.206063
  H     -1.469041   -0.124713    1.452071
  H      0.097309   -0.915346    2.099273
  H     -0.339368    0.707146   -0.548408
  C      2.378792   -0.820109    0.644943
  C      2.931342   -0.012621    1.790110
  C      4.248020    0.211147    1.969610
  H      3.194911   -1.153365   -0.017498
  H      1.830916   -1.714949    1.003603
  H      4.619552    0.795265    2.819171
  H      2.202566    0.411054    2.494272
  H      4.996544   -0.189256    1.272968
   14
 TRAJECTORY GEOMETRY    -270.172672
  C      0.205390    0.119221    0.201087
  C     -0.405817   -0.339108    1.317825
  O      1.501839   -0.038926   -0.206068
  H     -1.469105   -0.124898    1.452038
  H      0.097324   -0.915333    2.099302
  H     -0.339490    0.706987   -0.548459
  C      2.378785   -0.820000    0.644958
  C      2.931399   -0.012414    1.790024
  C      4.248125    0.210965    1.969709
  H      3.194860   -1.153345   -0.017486
  H      1.830914   -1.714801    1.003726
  H      4.619681    0.795125    2.819227
  H      2.202635    0.411628    2.493979
  H      4.996641   -0.189836    1.273286
   14
 TRAJECTORY GEOMETRY    -270.172673
  C      0.205323    0.119148    0.201065
  C     -0.405852   -0.339186    1.317815
  O      1.501794   -0.038892   -0.206074
  H     -1.469157   -0.125079    1.452012
  H      0.097337   -0.915312    2.099330
  H     -0.339600    0.706824   -0.548517
  C      2.378778   -0.819890    0.644972
  C      2.931463   -0.012207    1.789937
  C      4.248222    0.210780    1.969807
  H      3.194823   -1.153320   -0.017473
  H      1.830920   -1.714652    1.003861
  H      4.619837    0.794979    2.819269
  H      2.202700    0.412196    2.493681
  H      4.996739   -0.190399    1.273608
   14
 TRAJECTORY GEOMETRY    -270.172674
  C      0.205256    0.119077    0.201043
  C     -0.405888   -0.339266    1.317804
  O      1.501748   -0.038858   -0.206077
  H     -1.469215   -0.125263    1.451987
  H      0.097345   -0.915298    2.099360
  H     -0.339711    0.706666   -0.548574
  C      2.378771   -0.819782    0.644986
  C      2.931525   -0.011999    1.789849
  C      4.248320    0.210596    1.969905
  H      3.194782   -1.153295   -0.017459
  H      1.830931   -1.714511    1.003993
  H      4.619985    0.794840    2.819309
  H      2.202767    0.412774    2.493383
  H      4.996837   -0.190962    1.273926
   14
 TRAJECTORY GEOMETRY    -270.172674
  C      0.205190    0.119012    0.201022
  C     -0.405921   -0.339349    1.317795
  O      1.501704   -0.038825   -0.206081
  H     -1.469276   -0.125439    1.451953
  H      0.097366   -0.915290    2.099390
  H     -0.339820    0.706517   -0.548635
  C      2.378766   -0.819679    0.645003
  C      2.931581   -0.011790    1.789757
  C      4.248420    0.210411    1.970005
  H      3.194739   -1.153275   -0.017451
  H      1.830937   -1.714357    1.004136
  H      4.620137    0.794720    2.819363
  H      2.202826    0.413341    2.493062
  H      4.996926   -0.191541    1.274231
   14
 TRAJECTORY GEOMETRY    -270.172675
  C      0.205122    0.118939    0.200998
  C     -0.405955   -0.339429    1.317789
  O      1.501658   -0.038791   -0.206086
  H     -1.469330   -0.125613    1.451917
  H      0.097380   -0.915270    2.099420
  H     -0.339937    0.706355   -0.548688
  C      2.378759   -0.819572    0.645016
  C      2.931644   -0.011582    1.789670
  C      4.248521    0.210228    1.970105
  H      3.194693   -1.153248   -0.017443
  H      1.830933   -1.714210    1.004261
  H      4.620266    0.794573    2.819406
  H      2.202885    0.413910    2.492759
  H      4.997021   -0.192109    1.274551
   14
 TRAJECTORY GEOMETRY    -270.172676
  C      0.205054    0.118865    0.200971
  C     -0.405990   -0.339510    1.317787
  O      1.501614   -0.038755   -0.206096
  H     -1.469385   -0.125772    1.451872
  H      0.097398   -0.915255    2.099457
  H     -0.340061    0.706193   -0.548747
  C      2.378751   -0.819464    0.645032
  C      2.931701   -0.011374    1.789585
  C      4.248630    0.210045    1.970203
  H      3.194642   -1.153213   -0.017438
  H      1.830931   -1.714057    1.004389
  H      4.620388    0.794429    2.819477
  H      2.202949    0.414474    2.492462
  H      4.997104   -0.192687    1.274851
   14
 TRAJECTORY GEOMETRY    -270.172676
  C      0.204994    0.118790    0.200947
  C     -0.406024   -0.339588    1.317778
  O      1.501561   -0.038720   -0.206103
  H     -1.469423   -0.125950    1.451835
  H      0.097413   -0.915234    2.099489
  H     -0.340177    0.706019   -0.548799
  C      2.378746   -0.819352    0.645047
  C      2.931757   -0.011172    1.789494
  C      4.248733    0.209862    1.970305
  H      3.194604   -1.153192   -0.017423
  H      1.830936   -1.713915    1.004525
  H      4.620543    0.794280    2.819515
  H      2.203026    0.415053    2.492184
  H      4.997204   -0.193248    1.275173
   14
 TRAJECTORY GEOMETRY    -270.172677
  C      0.204928    0.118746    0.200936
  C     -0.406068   -0.339689    1.317749
  O      1.501518   -0.038693   -0.206090
  H     -1.469481   -0.126076    1.451840
  H      0.097421   -0.915287    2.099460
  H     -0.340252    0.705958   -0.548825
  C      2.378752   -0.819260    0.645072
  C      2.931819   -0.010954    1.789392
  C      4.248826    0.209675    1.970400
  H      3.194551   -1.153207   -0.017415
  H      1.830952   -1.713761    1.004706
  H      4.620707    0.794223    2.819504
  H      2.203059    0.415623    2.491833
  H      4.997264   -0.193812    1.275457
   14
 TRAJECTORY GEOMETRY    -270.172677
  C      0.204865    0.118671    0.200915
  C     -0.406104   -0.339768    1.317741
  O      1.501475   -0.038661   -0.206096
  H     -1.469554   -0.126246    1.451827
  H      0.097430   -0.915272    2.099486
  H     -0.340370    0.705802   -0.548874
  C      2.378750   -0.819145    0.645085
  C      2.931876   -0.010747    1.789308
  C      4.248922    0.209489    1.970497
  H      3.194515   -1.153179   -0.017401
  H      1.830959   -1.713601    1.004834
  H      4.620862    0.794092    2.819534
  H      2.203121    0.416195    2.491532
  H      4.997338   -0.194408    1.275759
   14
 TRAJECTORY GEOMETRY    -270.172678
  C      0.204801    0.118602    0.200895
  C     -0.406141   -0.339846    1.317734
  O      1.501429   -0.038631   -0.206101
  H     -1.469601   -0.126436    1.451789
  H      0.097443   -0.915266    2.099510
  H     -0.340477    0.705642   -0.548929
  C      2.378747   -0.819032    0.645097
  C      2.931937   -0.010542    1.789219
  C      4.249020    0.209308    1.970596
  H      3.194469   -1.153154   -0.017392
  H      1.830964   -1.713444    1.004970
  H      4.620999    0.793943    2.819587
  H      2.203181    0.416766    2.491221
  H      4.997423   -0.194991    1.276088
   14
 TRAJECTORY GEOMETRY    -270.172679
  C      0.204737    0.118532    0.200874
  C     -0.406176   -0.339928    1.317722
  O      1.501384   -0.038598   -0.206104
  H     -1.469654   -0.126606    1.451752
  H      0.097441   -0.915266    2.099546
  H     -0.340582    0.705503   -0.548967
  C      2.378736   -0.818927    0.645115
  C      2.931998   -0.010332    1.789128
  C      4.249118    0.209123    1.970692
  H      3.194428   -1.153130   -0.017373
  H      1.830972   -1.713315    1.005100
  H      4.621134    0.793807    2.819632
  H      2.203260    0.417358    2.490923
  H      4.997537   -0.195546    1.276414
   14
 TRAJECTORY GEOMETRY    -270.172679
  C      0.204671    0.118464    0.200846
  C     -0.406205   -0.340006    1.317712
  O      1.501333   -0.038567   -0.206108
  H     -1.469703   -0.126802    1.451734
  H      0.097458   -0.915249    2.099593
  H     -0.340699    0.705337   -0.549025
  C      2.378723   -0.818822    0.645124
  C      2.932064   -0.010127    1.789044
  C      4.249220    0.208947    1.970794
  H      3.194385   -1.153117   -0.017371
  H      1.830960   -1.713176    1.005222
  H      4.621274    0.793656    2.819717
  H      2.203330    0.417939    2.490625
  H      4.997654   -0.196126    1.276749
   14
 TRAJECTORY GEOMETRY    -270.172680
  C      0.204599    0.118374    0.200814
  C     -0.406227   -0.340068    1.317712
  O      1.501282   -0.038526   -0.206120
  H     -1.469775   -0.127028    1.451709
  H      0.097497   -0.915189    2.099628
  H     -0.340832    0.705152   -0.549099
  C      2.378712   -0.818712    0.645135
  C      2.932125   -0.009931    1.788960
  C      4.249318    0.208762    1.970900
  H      3.194348   -1.153082   -0.017348
  H      1.830975   -1.713030    1.005332
  H      4.621424    0.793495    2.819778
  H      2.203429    0.418518    2.490338
  H      4.997771   -0.196644    1.277075
   14
 TRAJECTORY GEOMETRY    -270.172680
  C      0.204531    0.118305    0.200789
  C     -0.406258   -0.340151    1.317707
  O      1.501237   -0.038494   -0.206126
  H     -1.469828   -0.127186    1.451665
  H      0.097509   -0.915170    2.099657
  H     -0.340955    0.704999   -0.549157
  C      2.378706   -0.818603    0.645151
  C      2.932184   -0.009721    1.788871
  C      4.249423    0.208577    1.971000
  H      3.194292   -1.153050   -0.017344
  H      1.830978   -1.712876    1.005465
  H      4.621536    0.793358    2.819828
  H      2.203488    0.419077    2.490035
  H      4.997848   -0.197217    1.277386
   14
 TRAJECTORY GEOMETRY    -270.172681
  C      0.204474    0.118234    0.200768
  C     -0.406293   -0.340229    1.317698
  O      1.501190   -0.038463   -0.206128
  H     -1.469881   -0.127370    1.451654
  H      0.097536   -0.915160    2.099689
  H     -0.341062    0.704834   -0.549213
  C      2.378697   -0.818493    0.645155
  C      2.932242   -0.009514    1.788784
  C      4.249519    0.208395    1.971103
  H      3.194257   -1.153035   -0.017337
  H      1.830968   -1.712719    1.005584
  H      4.621696    0.793237    2.819885
  H      2.203554    0.419656    2.489724
  H      4.997930   -0.197804    1.277700
   14
 TRAJECTORY GEOMETRY    -270.172682
  C      0.204410    0.118156    0.200741
  C     -0.406313   -0.340303    1.317689
  O      1.501140   -0.038430   -0.206133
  H     -1.469933   -0.127566    1.451622
  H      0.097541   -0.915125    2.099749
  H     -0.341185    0.704683   -0.549259
  C      2.378685   -0.818379    0.645170
  C      2.932300   -0.009310    1.788693
  C      4.249613    0.208206    1.971202
  H      3.194220   -1.152996   -0.017314
  H      1.830991   -1.712588    1.005705
  H      4.621821    0.793095    2.819939
  H      2.203652    0.420246    2.489439
  H      4.998054   -0.198339    1.278033
   14
 TRAJECTORY GEOMETRY    -270.172682
  C      0.204342    0.118088    0.200716
  C     -0.406341   -0.340386    1.317681
  O      1.501095   -0.038393   -0.206137
  H     -1.469978   -0.127735    1.451590
  H      0.097548   -0.915122    2.099767
  H     -0.341305    0.704531   -0.549306
  C      2.378677   -0.818278    0.645189
  C      2.932359   -0.009097    1.788602
  C      4.249711    0.208019    1.971301
  H      3.194170   -1.152978   -0.017300
  H      1.830998   -1.712448    1.005840
  H      4.621950    0.792963    2.819969
  H      2.203715    0.420820    2.489134
  H      4.998146   -0.198898    1.278349
   14
 TRAJECTORY GEOMETRY    -270.172683
  C      0.204274    0.118014    0.200691
  C     -0.406375   -0.340466    1.317674
  O      1.501055   -0.038359   -0.206140
  H     -1.470028   -0.127883    1.451555
  H      0.097585   -0.915098    2.099793
  H     -0.341424    0.704362   -0.549380
  C      2.378669   -0.818170    0.645204
  C      2.932416   -0.008887    1.788514
  C      4.249811    0.207837    1.971398
  H      3.194122   -1.152936   -0.017310
  H      1.831006   -1.712291    1.005969
  H      4.622094    0.792806    2.820040
  H      2.203783    0.421367    2.488825
  H      4.998219   -0.199488    1.278666
   14
 TRAJECTORY GEOMETRY    -270.172683
  C      0.204208    0.117936    0.200665
  C     -0.406403   -0.340539    1.317669
  O      1.501005   -0.038326   -0.206150
  H     -1.470080   -0.128073    1.451528
  H      0.097618   -0.915058    2.099829
  H     -0.341527    0.704193   -0.549428
  C      2.378661   -0.818055    0.645218
  C      2.932478   -0.008684    1.788425
  C      4.249907    0.207648    1.971502
  H      3.194088   -1.152898   -0.017286
  H      1.831008   -1.712149    1.006103
  H      4.622227    0.792652    2.820096
  H      2.203851    0.421953    2.488547
  H      4.998324   -0.200031    1.278974
   14
 TRAJECTORY GEOMETRY    -270.172684
  C      0.204142    0.117866    0.200639
  C     -0.406434   -0.340619    1.317662
  O      1.500958   -0.038295   -0.206154
  H     -1.470133   -0.128243    1.451508
  H      0.097638   -0.915041    2.099862
  H     -0.341651    0.704039   -0.549486
  C      2.378659   -0.817943    0.645231
  C      2.932536   -0.008475    1.788337
  C      4.250007    0.207464    1.971602
  H      3.194035   -1.152887   -0.017288
  H      1.831014   -1.711995    1.006233
  H      4.622360    0.792509    2.820155
  H      2.203911    0.422515    2.488237
  H      4.998405   -0.200602    1.279287
   14
 TRAJECTORY GEOMETRY    -270.172685
  C      0.204075    0.117792    0.200614
  C     -0.406464   -0.340695    1.317656
  O      1.500910   -0.038263   -0.206161
  H     -1.470187   -0.128418    1.451481
  H      0.097659   -0.915019    2.099897
  H     -0.341772    0.703879   -0.549544
  C      2.378653   -0.817832    0.645243
  C      2.932597   -0.008269    1.788248
  C      4.250105    0.207278    1.971705
  H      3.193992   -1.152860   -0.017278
  H      1.831021   -1.711844    1.006365
  H      4.622494    0.792368    2.820206
  H      2.203981    0.423085    2.487935
  H      4.998490   -0.201163    1.279603
   14
 TRAJECTORY GEOMETRY    -270.172685
  C      0.204008    0.117723    0.200592
  C     -0.406496   -0.340774    1.317649
  O      1.500862   -0.038229   -0.206170
  H     -1.470232   -0.128585    1.451455
  H      0.097674   -0.915005    2.099929
  H     -0.341885    0.703710   -0.549600
  C      2.378649   -0.817725    0.645257
  C      2.932659   -0.008060    1.788160
  C      4.250201    0.207095    1.971807
  H      3.193952   -1.152837   -0.017274
  H      1.831029   -1.711690    1.006496
  H      4.622646    0.792232    2.820262
  H      2.204051    0.423647    2.487622
  H      4.998586   -0.201736    1.279922
   14
 TRAJECTORY GEOMETRY    -270.172686
  C      0.203943    0.117638    0.200562
  C     -0.406517   -0.340842    1.317645
  O      1.500809   -0.038197   -0.206179
  H     -1.470282   -0.128767    1.451437
  H      0.097698   -0.914969    2.099964
  H     -0.342010    0.703547   -0.549656
  C      2.378637   -0.817608    0.645265
  C      2.932718   -0.007856    1.788073
  C      4.250299    0.206907    1.971915
  H      3.193911   -1.152797   -0.017260
  H      1.831043   -1.711551    1.006614
  H      4.622786    0.792073    2.820319
  H      2.204135    0.424231    2.487347
  H      4.998682   -0.202263    1.280238
   14
 TRAJECTORY GEOMETRY    -270.172686
  C      0.203867    0.117559    0.200532
  C     -0.406545   -0.340916    1.317643
  O      1.500758   -0.038164   -0.206199
  H     -1.470330   -0.128931    1.451408
  H      0.097725   -0.914948    2.100000
  H     -0.342131    0.703383   -0.549715
  C      2.378634   -0.817492    0.645286
  C      2.932782   -0.007651    1.787990
  C      4.250398    0.206719    1.972019
  H      3.193874   -1.152760   -0.017242
  H      1.831056   -1.711393    1.006759
  H      4.622932    0.791912    2.820391
  H      2.204215    0.424774    2.487067
  H      4.998783   -0.202801    1.280545
   14
 TRAJECTORY GEOMETRY    -270.172687
  C      0.203799    0.117485    0.200507
  C     -0.406571   -0.340991    1.317644
  O      1.500715   -0.038131   -0.206211
  H     -1.470390   -0.129117    1.451360
  H      0.097746   -0.914942    2.100032
  H     -0.342254    0.703220   -0.549767
  C      2.378623   -0.817379    0.645299
  C      2.932842   -0.007445    1.787902
  C      4.250498    0.206530    1.972121
  H      3.193825   -1.152730   -0.017226
  H      1.831054   -1.711246    1.006891
  H      4.623031    0.791783    2.820449
  H      2.204287    0.425354    2.486777
  H      4.998871   -0.203360    1.280850
   14
 TRAJECTORY GEOMETRY    -270.172687
  C      0.203733    0.117413    0.200485
  C     -0.406601   -0.341070    1.317637
  O      1.500667   -0.038097   -0.206221
  H     -1.470440   -0.129293    1.451328
  H      0.097768   -0.914916    2.100063
  H     -0.342371    0.703055   -0.549825
  C      2.378616   -0.817270    0.645317
  C      2.932904   -0.007240    1.787811
  C      4.250592    0.206345    1.972223
  H      3.193786   -1.152709   -0.017215
  H      1.831059   -1.711091    1.007026
  H      4.623176    0.791649    2.820499
  H      2.204357    0.425918    2.486468
  H      4.998968   -0.203924    1.281180
   14
 TRAJECTORY GEOMETRY    -270.172688
  C      0.203667    0.117344    0.200459
  C     -0.406630   -0.341153    1.317630
  O      1.500619   -0.038064   -0.206229
  H     -1.470479   -0.129448    1.451312
  H      0.097793   -0.914887    2.100103
  H     -0.342489    0.702889   -0.549887
  C      2.378610   -0.817162    0.645331
  C      2.932963   -0.007033    1.787722
  C      4.250692    0.206163    1.972325
  H      3.193733   -1.152679   -0.017207
  H      1.831056   -1.710934    1.007163
  H      4.623314    0.791506    2.820550
  H      2.204420    0.426470    2.486168
  H      4.999042   -0.204508    1.281506
   14
 TRAJECTORY GEOMETRY    -270.172689
  C      0.203597    0.117279    0.200433
  C     -0.406661   -0.341233    1.317628
  O      1.500574   -0.038033   -0.206236
  H     -1.470528   -0.129625    1.451281
  H      0.097799   -0.914884    2.100153
  H     -0.342602    0.702732   -0.549952
  C      2.378608   -0.817057    0.645347
  C      2.933021   -0.006825    1.787632
  C      4.250794    0.205983    1.972425
  H      3.193675   -1.152643   -0.017220
  H      1.831054   -1.710780    1.007289
  H      4.623443    0.791375    2.820630
  H      2.204456    0.427020    2.485842
  H      4.999129   -0.205106    1.281838
   14
 TRAJECTORY GEOMETRY    -270.172689
  C      0.203536    0.117211    0.200416
  C     -0.406693   -0.341320    1.317617
  O      1.500529   -0.038004   -0.206239
  H     -1.470581   -0.129755    1.451281
  H      0.097833   -0.914844    2.100174
  H     -0.342721    0.702580   -0.550002
  C      2.378595   -0.816949    0.645353
  C      2.933084   -0.006613    1.787537
  C      4.250888    0.205801    1.972532
  H      3.193640   -1.152641   -0.017220
  H      1.831052   -1.710628    1.007426
  H      4.623572    0.791229    2.820685
  H      2.204528    0.427591    2.485544
  H      4.999220   -0.205674    1.282142
   14
 TRAJECTORY GEOMETRY    -270.172690
  C      0.203471    0.117146    0.200397
  C     -0.406730   -0.341402    1.317604
  O      1.500480   -0.037968   -0.206244
  H     -1.470653   -0.129949    1.451263
  H      0.097849   -0.914821    2.100195
  H     -0.342833    0.702441   -0.550053
  C      2.378587   -0.816852    0.645368
  C      2.933151   -0.006411    1.787444
  C      4.250989    0.205624    1.972637
  H      3.193602   -1.152634   -0.017201
  H      1.831043   -1.710486    1.007556
  H      4.623714    0.791105    2.820710
  H      2.204608    0.428183    2.485219
  H      4.999329   -0.206243    1.282476
   14
 TRAJECTORY GEOMETRY    -270.172690
  C      0.203427    0.117092    0.200393
  C     -0.406763   -0.341488    1.317586
  O      1.500436   -0.037947   -0.206223
  H     -1.470711   -0.130132    1.451147
  H      0.097831   -0.914763    2.100280
  H     -0.342925    0.702279   -0.550103
  C      2.378584   -0.816738    0.645377
  C      2.933202   -0.006208    1.787337
  C      4.251071    0.205437    1.972723
  H      3.193552   -1.152558   -0.017212
  H      1.831092   -1.710362    1.007679
  H      4.623792    0.791025    2.820712
  H      2.204678    0.428762    2.484893
  H      4.999421   -0.206843    1.282843
   14
 TRAJECTORY GEOMETRY    -270.172691
  C      0.203354    0.117026    0.200364
  C     -0.406795   -0.341568    1.317585
  O      1.500396   -0.037911   -0.206231
  H     -1.470739   -0.130297    1.451163
  H      0.097864   -0.914770    2.100289
  H     -0.343049    0.702098   -0.550173
  C      2.378587   -0.816637    0.645388
  C      2.933258   -0.005996    1.787253
  C      4.251168    0.205254    1.972823
  H      3.193497   -1.152548   -0.017200
  H      1.831084   -1.710201    1.007822
  H      4.623928    0.790880    2.820762
  H      2.204713    0.429327    2.484591
  H      4.999456   -0.207438    1.283155
   14
 TRAJECTORY GEOMETRY    -270.172691
  C      0.203282    0.116947    0.200338
  C     -0.406829   -0.341643    1.317581
  O      1.500351   -0.037875   -0.206243
  H     -1.470796   -0.130463    1.451151
  H      0.097882   -0.914771    2.100310
  H     -0.343166    0.701948   -0.550222
  C      2.378583   -0.816532    0.645402
  C      2.933322   -0.005787    1.787167
  C      4.251266    0.205070    1.972928
  H      3.193461   -1.152543   -0.017198
  H      1.831087   -1.710050    1.007948
  H      4.624094    0.790736    2.820835
  H      2.204782    0.429892    2.484275
  H      4.999543   -0.207996    1.283453
   14
 TRAJECTORY GEOMETRY    -270.172692
  C      0.203214    0.116874    0.200310
  C     -0.406857   -0.341722    1.317577
  O      1.500307   -0.037844   -0.206251
  H     -1.470847   -0.130626    1.451134
  H      0.097891   -0.914772    2.100350
  H     -0.343289    0.701808   -0.550265
  C      2.378578   -0.816422    0.645415
  C      2.933381   -0.005577    1.787080
  C      4.251365    0.204881    1.973031
  H      3.193408   -1.152512   -0.017183
  H      1.831093   -1.709911    1.008082
  H      4.624197    0.790617    2.820872
  H      2.204852    0.430474    2.483970
  H      4.999624   -0.208556    1.283765
   14
 TRAJECTORY GEOMETRY    -270.172693
  C      0.203146    0.116797    0.200288
  C     -0.406889   -0.341797    1.317573
  O      1.500260   -0.037811   -0.206261
  H     -1.470909   -0.130802    1.451105
  H      0.097927   -0.914752    2.100367
  H     -0.343387    0.701664   -0.550308
  C      2.378572   -0.816319    0.645421
  C      2.933443   -0.005368    1.786994
  C      4.251464    0.204702    1.973139
  H      3.193363   -1.152492   -0.017183
  H      1.831070   -1.709754    1.008210
  H      4.624362    0.790454    2.820933
  H      2.204910    0.431047    2.483643
  H      4.999689   -0.209119    1.284067
   14
 TRAJECTORY GEOMETRY    -270.172693
  C      0.203073    0.116718    0.200253
  C     -0.406919   -0.341874    1.317569
  O      1.500212   -0.037776   -0.206269
  H     -1.470955   -0.130972    1.451086
  H      0.097950   -0.914734    2.100385
  H     -0.343510    0.701523   -0.550358
  C      2.378568   -0.816202    0.645444
  C      2.933506   -0.005164    1.786905
  C      4.251563    0.204516    1.973239
  H      3.193322   -1.152473   -0.017160
  H      1.831082   -1.709592    1.008359
  H      4.624496    0.790294    2.820989
  H      2.204979    0.431605    2.483358
  H      4.999778   -0.209667    1.284375
   14
 TRAJECTORY GEOMETRY    -270.172694
  C      0.203014    0.116650    0.200235
  C     -0.406945   -0.341953    1.317560
  O      1.500156   -0.037742   -0.206277
  H     -1.470996   -0.131126    1.451077
  H      0.097947   -0.914722    2.100402
  H     -0.343648    0.701323   -0.550436
  C      2.378566   -0.816090    0.645461
  C      2.933567   -0.004964    1.786804
  C      4.251649    0.204332    1.973340
  H      3.193305   -1.152465   -0.017145
  H      1.831107   -1.709426    1.008505
  H      4.624646    0.790172    2.821046
  H      2.205078    0.432164    2.483093
  H      4.999894   -0.210245    1.284736
   14
 TRAJECTORY GEOMETRY    -270.172694
  C      0.202948    0.116579    0.200211
  C     -0.406979   -0.342032    1.317554
  O      1.500113   -0.037710   -0.206284
  H     -1.471046   -0.131287    1.451040
  H      0.097968   -0.914716    2.100443
  H     -0.343751    0.701158   -0.550481
  C      2.378564   -0.815982    0.645472
  C      2.933625   -0.004753    1.786716
  C      4.251751    0.204148    1.973444
  H      3.193229   -1.152424   -0.017118
  H      1.831102   -1.709299    1.008639
  H      4.624753    0.790012    2.821063
  H      2.205134    0.432731    2.482775
  H      4.999947   -0.210806    1.285053
   14
 TRAJECTORY GEOMETRY    -270.172695
  C      0.202862    0.116493    0.200175
  C     -0.407022   -0.342107    1.317551
  O      1.500070   -0.037667   -0.206305
  H     -1.471105   -0.131453    1.451072
  H      0.098026   -0.914721    2.100451
  H     -0.343867    0.701015   -0.550555
  C      2.378556   -0.815876    0.645487
  C      2.933701   -0.004554    1.786654
  C      4.251857    0.203980    1.973546
  H      3.193182   -1.152474   -0.017120
  H      1.831062   -1.709103    1.008776
  H      4.624972    0.789848    2.821184
  H      2.205207    0.433292    2.482455
  H      5.000011   -0.211386    1.285313
   14
 TRAJECTORY GEOMETRY    -270.172695
  C      0.202791    0.116417    0.200144
  C     -0.407049   -0.342188    1.317560
  O      1.500031   -0.037638   -0.206311
  H     -1.471176   -0.131661    1.450986
  H      0.098032   -0.914624    2.100471
  H     -0.343964    0.700965   -0.550581
  C      2.378542   -0.815782    0.645507
  C      2.933755   -0.004337    1.786558
  C      4.251970    0.203792    1.973651
  H      3.193156   -1.152380   -0.017133
  H      1.831075   -1.708984    1.008862
  H      4.625054    0.789696    2.821214
  H      2.205214    0.433855    2.482158
  H      5.000083   -0.211904    1.285620
   14
 TRAJECTORY GEOMETRY    -270.172696
  C      0.202730    0.116358    0.200125
  C     -0.407075   -0.342267    1.317539
  O      1.499981   -0.037607   -0.206306
  H     -1.471206   -0.131815    1.451014
  H      0.098098   -0.914613    2.100533
  H     -0.344087    0.700744   -0.550648
  C      2.378543   -0.815670    0.645519
  C      2.933810   -0.004132    1.786457
  C      4.252047    0.203603    1.973752
  H      3.193113   -1.152364   -0.017118
  H      1.831116   -1.708847    1.009021
  H      4.625212    0.789572    2.821287
  H      2.205321    0.434419    2.481832
  H      5.000186   -0.212467    1.285937
   14
 TRAJECTORY GEOMETRY    -270.172696
  C      0.202674    0.116285    0.200115
  C     -0.407112   -0.342346    1.317534
  O      1.499938   -0.037566   -0.206305
  H     -1.471276   -0.131994    1.450953
  H      0.098078   -0.914560    2.100594
  H     -0.344203    0.700583   -0.550685
  C      2.378538   -0.815579    0.645524
  C      2.933867   -0.003932    1.786347
  C      4.252142    0.203428    1.973860
  H      3.193066   -1.152371   -0.017122
  H      1.831111   -1.708699    1.009147
  H      4.625315    0.789461    2.821331
  H      2.205380    0.435019    2.481486
  H      5.000298   -0.213025    1.286302
   14
 TRAJECTORY GEOMETRY    -270.172697
  C      0.202605    0.116220    0.200093
  C     -0.407140   -0.342419    1.317543
  O      1.499898   -0.037538   -0.206322
  H     -1.471351   -0.132206    1.450890
  H      0.098075   -0.914597    2.100620
  H     -0.344326    0.700413   -0.550746
  C      2.378530   -0.815476    0.645532
  C      2.933934   -0.003711    1.786265
  C      4.252238    0.203241    1.973967
  H      3.193019   -1.152358   -0.017139
  H      1.831098   -1.708547    1.009259
  H      4.625441    0.789350    2.821400
  H      2.205427    0.435552    2.481178
  H      5.000352   -0.213609    1.286587
   14
 TRAJECTORY GEOMETRY    -270.172697
  C      0.202554    0.116137    0.200066
  C     -0.407145   -0.342490    1.317531
  O      1.499844   -0.037502   -0.206327
  H     -1.471375   -0.132392    1.450876
  H      0.098115   -0.914637    2.100617
  H     -0.344446    0.700252   -0.550779
  C      2.378514   -0.815346    0.645563
  C      2.933984   -0.003514    1.786173
  C      4.252316    0.203050    1.974050
  H      3.192980   -1.152309   -0.017097
  H      1.831110   -1.708383    1.009437
  H      4.625555    0.789214    2.821444
  H      2.205537    0.436125    2.480898
  H      5.000468   -0.214188    1.286936
   14
 TRAJECTORY GEOMETRY    -270.172698
  C      0.202474    0.116070    0.200030
  C     -0.407181   -0.342568    1.317523
  O      1.499791   -0.037467   -0.206325
  H     -1.471418   -0.132576    1.450853
  H      0.098157   -0.914589    2.100651
  H     -0.344560    0.700070   -0.550876
  C      2.378504   -0.815246    0.645571
  C      2.934064   -0.003320    1.786085
  C      4.252425    0.202878    1.974163
  H      3.192906   -1.152282   -0.017095
  H      1.831109   -1.708251    1.009540
  H      4.625689    0.789110    2.821473
  H      2.205631    0.436692    2.480598
  H      5.000560   -0.214749    1.287280
   14
 TRAJECTORY GEOMETRY    -270.172698
  C      0.202410    0.116002    0.200007
  C     -0.407214   -0.342643    1.317516
  O      1.499740   -0.037441   -0.206329
  H     -1.471470   -0.132758    1.450828
  H      0.098183   -0.914549    2.100692
  H     -0.344684    0.699895   -0.550937
  C      2.378506   -0.815130    0.645582
  C      2.934121   -0.003110    1.785994
  C      4.252519    0.202688    1.974264
  H      3.192869   -1.152236   -0.017093
  H      1.831146   -1.708102    1.009680
  H      4.625830    0.788934    2.821540
  H      2.205710    0.437254    2.480304
  H      5.000640   -0.215299    1.287578
   14
 TRAJECTORY GEOMETRY    -270.172699
  C      0.202347    0.115923    0.199997
  C     -0.407250   -0.342730    1.317518
  O      1.499706   -0.037411   -0.206355
  H     -1.471519   -0.132848    1.450817
  H      0.098165   -0.914543    2.100772
  H     -0.344768    0.699765   -0.550976
  C      2.378493   -0.815015    0.645587
  C      2.934182   -0.002892    1.785906
  C      4.252613    0.202498    1.974374
  H      3.192831   -1.152244   -0.017067
  H      1.831113   -1.707939    1.009792
  H      4.625971    0.788809    2.821607
  H      2.205761    0.437806    2.479993
  H      5.000702   -0.215829    1.287869
   14
 TRAJECTORY GEOMETRY    -270.172699
  C      0.202286    0.115853    0.199978
  C     -0.407272   -0.342808    1.317509
  O      1.499653   -0.037382   -0.206364
  H     -1.471558   -0.133021    1.450790
  H      0.098186   -0.914524    2.100794
  H     -0.344895    0.699611   -0.551021
  C      2.378487   -0.814904    0.645598
  C      2.934240   -0.002684    1.785817
  C      4.252706    0.202315    1.974478
  H      3.192781   -1.152220   -0.017061
  H      1.831120   -1.707795    1.009934
  H      4.626120    0.788653    2.821651
  H      2.205834    0.438381    2.479695
  H      5.000777   -0.216394    1.288211
   14
 TRAJECTORY GEOMETRY    -270.172700
  C      0.202222    0.115784    0.199956
  C     -0.407300   -0.342886    1.317504
  O      1.499603   -0.037352   -0.206373
  H     -1.471606   -0.133184    1.450768
  H      0.098213   -0.914493    2.100836
  H     -0.345016    0.699448   -0.551069
  C      2.378483   -0.814796    0.645611
  C      2.934302   -0.002479    1.785727
  C      4.252796    0.202132    1.974581
  H      3.192748   -1.152181   -0.017076
  H      1.831140   -1.707646    1.010065
  H      4.626250    0.788514    2.821732
  H      2.205913    0.438959    2.479375
  H      5.000879   -0.216975    1.288534
   14
 TRAJECTORY GEOMETRY    -270.172700
  C      0.202159    0.115711    0.199932
  C     -0.407324   -0.342959    1.317500
  O      1.499551   -0.037322   -0.206377
  H     -1.471653   -0.133358    1.450734
  H      0.098223   -0.914485    2.100861
  H     -0.345144    0.699277   -0.551123
  C      2.378477   -0.814685    0.645617
  C      2.934362   -0.002272    1.785635
  C      4.252892    0.201951    1.974688
  H      3.192692   -1.152146   -0.017067
  H      1.831159   -1.707500    1.010190
  H      4.626382    0.788359    2.821776
  H      2.205990    0.439528    2.479079
  H      5.000953   -0.217547    1.288871
   14
 TRAJECTORY GEOMETRY    -270.172701
  C      0.202096    0.115641    0.199907
  C     -0.407351   -0.343035    1.317494
  O      1.499499   -0.037294   -0.206382
  H     -1.471699   -0.133529    1.450713
  H      0.098252   -0.914460    2.100889
  H     -0.345264    0.699114   -0.551175
  C      2.378474   -0.814573    0.645627
  C      2.934421   -0.002066    1.785542
  C      4.252985    0.201767    1.974793
  H      3.192649   -1.152113   -0.017065
  H      1.831179   -1.707353    1.010322
  H      4.626514    0.788215    2.821835
  H      2.206064    0.440101    2.478771
  H      5.001037   -0.218114    1.289202
   14
 TRAJECTORY GEOMETRY    -270.172701
  C      0.202030    0.115572    0.199883
  C     -0.407380   -0.343113    1.317492
  O      1.499450   -0.037265   -0.206389
  H     -1.471746   -0.133694    1.450694
  H      0.098283   -0.914433    2.100920
  H     -0.345383    0.698957   -0.551230
  C      2.378470   -0.814463    0.645638
  C      2.934480   -0.001857    1.785452
  C      4.253083    0.201583    1.974899
  H      3.192601   -1.152075   -0.017060
  H      1.831187   -1.707206    1.010452
  H      4.626627    0.788069    2.821892
  H      2.206125    0.440672    2.478462
  H      5.001105   -0.218682    1.289523
   14
 TRAJECTORY GEOMETRY    -270.172702
  C      0.201963    0.115503    0.199865
  C     -0.407409   -0.343189    1.317488
  O      1.499404   -0.037230   -0.206414
  H     -1.471814   -0.133935    1.450657
  H      0.098296   -0.914433    2.100945
  H     -0.345499    0.698828   -0.551267
  C      2.378460   -0.814355    0.645657
  C      2.934543   -0.001657    1.785374
  C      4.253177    0.201401    1.975000
  H      3.192568   -1.152063   -0.017019
  H      1.831173   -1.707056    1.010573
  H      4.626804    0.787976    2.821900
  H      2.206210    0.441259    2.478163
  H      5.001194   -0.219275    1.289875
   14
 TRAJECTORY GEOMETRY    -270.172702
  C      0.201895    0.115440    0.199849
  C     -0.407442   -0.343269    1.317474
  O      1.499354   -0.037197   -0.206410
  H     -1.471868   -0.134067    1.450654
  H      0.098321   -0.914409    2.100977
  H     -0.345630    0.698650   -0.551344
  C      2.378470   -0.814263    0.645665
  C      2.934607   -0.001449    1.785275
  C      4.253268    0.201222    1.975106
  H      3.192516   -1.152041   -0.017052
  H      1.831193   -1.706929    1.010722
  H      4.626947    0.787820    2.821983
  H      2.206245    0.441841    2.477801
  H      5.001269   -0.219822    1.290201
   14
 TRAJECTORY GEOMETRY    -270.172703
  C      0.201823    0.115368    0.199823
  C     -0.407475   -0.343348    1.317474
  O      1.499309   -0.037166   -0.206423
  H     -1.471907   -0.134234    1.450660
  H      0.098361   -0.914365    2.101005
  H     -0.345732    0.698512   -0.551386
  C      2.378468   -0.814153    0.645679
  C      2.934668   -0.001243    1.785186
  C      4.253365    0.201036    1.975212
  H      3.192485   -1.152005   -0.017040
  H      1.831202   -1.706776    1.010848
  H      4.627049    0.787691    2.822022
  H      2.206304    0.442415    2.477479
  H      5.001353   -0.220388    1.290523
   14
 TRAJECTORY GEOMETRY    -270.172703
  C      0.201751    0.115290    0.199791
  C     -0.407493   -0.343418    1.317470
  O      1.499257   -0.037138   -0.206428
  H     -1.471933   -0.134371    1.450668
  H      0.098384   -0.914381    2.101029
  H     -0.345842    0.698356   -0.551434
  C      2.378453   -0.814037    0.645685
  C      2.934732   -0.001038    1.785095
  C      4.253455    0.200854    1.975322
  H      3.192460   -1.151984   -0.017038
  H      1.831229   -1.706634    1.010951
  H      4.627184    0.787576    2.822104
  H      2.206414    0.442966    2.477187
  H      5.001455   -0.220981    1.290852
   14
 TRAJECTORY GEOMETRY    -270.172704
  C      0.201696    0.115213    0.199772
  C     -0.407518   -0.343492    1.317472
  O      1.499214   -0.037112   -0.206429
  H     -1.471982   -0.134534    1.450626
  H      0.098404   -0.914351    2.101079
  H     -0.345946    0.698196   -0.551483
  C      2.378448   -0.813920    0.645689
  C      2.934786   -0.000828    1.784984
  C      4.253536    0.200665    1.975430
  H      3.192402   -1.151946   -0.017021
  H      1.831251   -1.706464    1.011089
  H      4.627301    0.787407    2.822163
  H      2.206498    0.443521    2.476896
  H      5.001534   -0.221511    1.291195
   14
 TRAJECTORY GEOMETRY    -270.172704
  C      0.201636    0.115145    0.199750
  C     -0.407562   -0.343567    1.317484
  O      1.499170   -0.037083   -0.206444
  H     -1.472047   -0.134747    1.450569
  H      0.098396   -0.914278    2.101100
  H     -0.346070    0.698020   -0.551531
  C      2.378454   -0.813815    0.645693
  C      2.934844   -0.000616    1.784899
  C      4.253646    0.200482    1.975540
  H      3.192363   -1.151894   -0.017038
  H      1.831234   -1.706346    1.011212
  H      4.627361    0.787234    2.822176
  H      2.206511    0.444086    2.476591
  H      5.001571   -0.222077    1.291478
   14
 TRAJECTORY GEOMETRY    -270.172705
  C      0.201562    0.115073    0.199726
  C     -0.407593   -0.343641    1.317480
  O      1.499127   -0.037051   -0.206455
  H     -1.472105   -0.134902    1.450579
  H      0.098461   -0.914286    2.101149
  H     -0.346188    0.697873   -0.551593
  C      2.378457   -0.813710    0.645708
  C      2.934905   -0.000407    1.784809
  C      4.253733    0.200295    1.975643
  H      3.192323   -1.151871   -0.017032
  H      1.831262   -1.706173    1.011336
  H      4.627515    0.787109    2.822291
  H      2.206584    0.444645    2.476242
  H      5.001641   -0.222632    1.291783
   14
 TRAJECTORY GEOMETRY    -270.172705
  C      0.201489    0.114994    0.199698
  C     -0.407617   -0.343717    1.317473
  O      1.499080   -0.037008   -0.206459
  H     -1.472143   -0.135033    1.450598
  H      0.098487   -0.914304    2.101190
  H     -0.346302    0.697730   -0.551635
  C      2.378452   -0.813617    0.645718
  C      2.934969   -0.000199    1.784708
  C      4.253820    0.200116    1.975754
  H      3.192272   -1.151900   -0.017021
  H      1.831263   -1.706016    1.011474
  H      4.627672    0.786994    2.822359
  H      2.206686    0.445198    2.475913
  H      5.001751   -0.223191    1.292124
   14
 TRAJECTORY GEOMETRY    -270.172706
  C      0.201422    0.114935    0.199680
  C     -0.407637   -0.343792    1.317469
  O      1.499024   -0.036988   -0.206471
  H     -1.472197   -0.135258    1.450519
  H      0.098484   -0.914240    2.101246
  H     -0.346430    0.697529   -0.551717
  C      2.378432   -0.813502    0.645722
  C      2.935045    0.000000    1.784614
  C      4.253919    0.199937    1.975869
  H      3.192231   -1.151878   -0.017033
  H      1.831261   -1.705881    1.011594
  H      4.627798    0.786866    2.822428
  H      2.206776    0.445758    2.475645
  H      5.001862   -0.223722    1.292477
   14
 TRAJECTORY GEOMETRY    -270.172706
  C      0.201368    0.114865    0.199664
  C     -0.407666   -0.343873    1.317463
  O      1.498978   -0.036960   -0.206478
  H     -1.472244   -0.135426    1.450477
  H      0.098494   -0.914225    2.101280
  H     -0.346531    0.697377   -0.551757
  C      2.378424   -0.813387    0.645735
  C      2.935102    0.000210    1.784517
  C      4.254008    0.199750    1.975970
  H      3.192182   -1.151846   -0.017018
  H      1.831268   -1.705724    1.011734
  H      4.627917    0.786716    2.822472
  H      2.206851    0.446331    2.475337
  H      5.001937   -0.224286    1.292805
   14
 TRAJECTORY GEOMETRY    -270.172707
  C      0.201304    0.114797    0.199642
  C     -0.407690   -0.343947    1.317454
  O      1.498925   -0.036934   -0.206478
  H     -1.472286   -0.135605    1.450456
  H      0.098531   -0.914201    2.101304
  H     -0.346644    0.697215   -0.551814
  C      2.378420   -0.813274    0.645743
  C      2.935161    0.000413    1.784427
  C      4.254098    0.199567    1.976072
  H      3.192143   -1.151794   -0.017017
  H      1.831297   -1.705586    1.011854
  H      4.628050    0.786586    2.822520
  H      2.206931    0.446916    2.475023
  H      5.002021   -0.224873    1.293153
   14
 TRAJECTORY GEOMETRY    -270.172707
  C      0.201243    0.114697    0.199620
  C     -0.407717   -0.344024    1.317456
  O      1.498879   -0.036879   -0.206515
  H     -1.472308   -0.135666    1.450507
  H      0.098551   -0.914178    2.101341
  H     -0.346794    0.697042   -0.551840
  C      2.378414   -0.813176    0.645748
  C      2.935217    0.000610    1.784359
  C      4.254188    0.199396    1.976183
  H      3.192097   -1.151806   -0.017000
  H      1.831264   -1.705420    1.011977
  H      4.628274    0.786458    2.822546
  H      2.207001    0.447504    2.474723
  H      5.002065   -0.225479    1.293480
   14
 TRAJECTORY GEOMETRY    -270.172708
  C      0.201186    0.114635    0.199598
  C     -0.407730   -0.344104    1.317454
  O      1.498825   -0.036861   -0.206511
  H     -1.472358   -0.135844    1.450416
  H      0.098558   -0.914152    2.101416
  H     -0.346876    0.696885   -0.551902
  C      2.378399   -0.813047    0.645766
  C      2.935284    0.000816    1.784255
  C      4.254278    0.199203    1.976278
  H      3.192057   -1.151727   -0.017010
  H      1.831280   -1.705294    1.012104
  H      4.628283    0.786321    2.822616
  H      2.207066    0.448032    2.474424
  H      5.002179   -0.226024    1.293825
   14
 TRAJECTORY GEOMETRY    -270.172708
  C      0.201120    0.114565    0.199576
  C     -0.407755   -0.344183    1.317456
  O      1.498777   -0.036833   -0.206531
  H     -1.472399   -0.136011    1.450411
  H      0.098593   -0.914120    2.101448
  H     -0.347016    0.696720   -0.551956
  C      2.378392   -0.812936    0.645772
  C      2.935342    0.001022    1.784170
  C      4.254372    0.199019    1.976389
  H      3.192007   -1.151704   -0.016997
  H      1.831286   -1.705123    1.012225
  H      4.628428    0.786192    2.822682
  H      2.207150    0.448606    2.474114
  H      5.002246   -0.226592    1.294144
   14
 TRAJECTORY GEOMETRY    -270.172709
  C      0.201053    0.114490    0.199551
  C     -0.407782   -0.344255    1.317454
  O      1.498732   -0.036803   -0.206535
  H     -1.472445   -0.136184    1.450408
  H      0.098625   -0.914106    2.101470
  H     -0.347127    0.696572   -0.552006
  C      2.378390   -0.812826    0.645781
  C      2.935400    0.001231    1.784071
  C      4.254460    0.198833    1.976496
  H      3.191968   -1.151676   -0.016992
  H      1.831306   -1.704976    1.012358
  H      4.628555    0.786037    2.822746
  H      2.207223    0.449174    2.473800
  H      5.002322   -0.227147    1.294467
   14
 TRAJECTORY GEOMETRY    -270.172709
  C      0.200989    0.114423    0.199534
  C     -0.407804   -0.344328    1.317451
  O      1.498682   -0.036778   -0.206545
  H     -1.472490   -0.136368    1.450377
  H      0.098655   -0.914074    2.101513
  H     -0.347250    0.696402   -0.552064
  C      2.378387   -0.812714    0.645787
  C      2.935459    0.001437    1.783978
  C      4.254547    0.198646    1.976604
  H      3.191929   -1.151641   -0.016989
  H      1.831327   -1.704827    1.012479
  H      4.628686    0.785915    2.822813
  H      2.207302    0.449746    2.473486
  H      5.002409   -0.227714    1.294808
   14
 TRAJECTORY GEOMETRY    -270.172710
  C      0.200918    0.114340    0.199505
  C     -0.407835   -0.344399    1.317458
  O      1.498637   -0.036741   -0.206562
  H     -1.472541   -0.136530    1.450384
  H      0.098685   -0.914076    2.101533
  H     -0.347362    0.696269   -0.552097
  C      2.378387   -0.812609    0.645800
  C      2.935518    0.001646    1.783886
  C      4.254640    0.198462    1.976713
  H      3.191893   -1.151624   -0.016989
  H      1.831331   -1.704677    1.012606
  H      4.628819    0.785770    2.822866
  H      2.207359    0.450308    2.473167
  H      5.002472   -0.228276    1.295122
   14
 TRAJECTORY GEOMETRY    -270.172710
  C      0.200853    0.114278    0.199489
  C     -0.407881   -0.344481    1.317462
  O      1.498605   -0.036711   -0.206564
  H     -1.472601   -0.136715    1.450373
  H      0.098705   -0.914003    2.101591
  H     -0.347473    0.696109   -0.552176
  C      2.378399   -0.812512    0.645802
  C      2.935576    0.001867    1.783787
  C      4.254726    0.198274    1.976819
  H      3.191831   -1.151589   -0.016976
  H      1.831340   -1.704543    1.012730
  H      4.628950    0.785592    2.822946
  H      2.207389    0.450872    2.472818
  H      5.002509   -0.228814    1.295394
   14
 TRAJECTORY GEOMETRY    -270.172710
  C      0.200790    0.114204    0.199465
  C     -0.407895   -0.344552    1.317457
  O      1.498551   -0.036687   -0.206570
  H     -1.472642   -0.136876    1.450344
  H      0.098735   -0.914003    2.101621
  H     -0.347582    0.695948   -0.552219
  C      2.378389   -0.812394    0.645815
  C      2.935634    0.002072    1.783692
  C      4.254814    0.198088    1.976924
  H      3.191814   -1.151546   -0.016987
  H      1.831373   -1.704399    1.012852
  H      4.629069    0.785452    2.823003
  H      2.207479    0.451437    2.472521
  H      5.002595   -0.229389    1.295741
   14
 TRAJECTORY GEOMETRY    -270.172711
  C      0.200717    0.114127    0.199435
  C     -0.407916   -0.344618    1.317459
  O      1.498500   -0.036655   -0.206578
  H     -1.472682   -0.137044    1.450338
  H      0.098765   -0.914018    2.101624
  H     -0.347701    0.695807   -0.552261
  C      2.378390   -0.812290    0.645822
  C      2.935694    0.002276    1.783601
  C      4.254905    0.197907    1.977034
  H      3.191776   -1.151506   -0.016987
  H      1.831399   -1.704266    1.012964
  H      4.629190    0.785328    2.823049
  H      2.207548    0.452017    2.472200
  H      5.002669   -0.229976    1.296092
   14
 TRAJECTORY GEOMETRY    -270.172711
  C      0.200655    0.114052    0.199415
  C     -0.407938   -0.344687    1.317462
  O      1.498452   -0.036627   -0.206581
  H     -1.472722   -0.137197    1.450331
  H      0.098801   -0.914009    2.101646
  H     -0.347808    0.695657   -0.552307
  C      2.378394   -0.812183    0.645824
  C      2.935747    0.002487    1.783499
  C      4.254985    0.197723    1.977143
  H      3.191749   -1.151471   -0.016995
  H      1.831429   -1.704128    1.013085
  H      4.629307    0.785188    2.823120
  H      2.207607    0.452586    2.471870
  H      5.002738   -0.230558    1.296434
   14
 TRAJECTORY GEOMETRY    -270.172712
  C      0.200589    0.113983    0.199398
  C     -0.407961   -0.344763    1.317456
  O      1.498403   -0.036600   -0.206593
  H     -1.472762   -0.137372    1.450322
  H      0.098819   -0.913978    2.101691
  H     -0.347924    0.695483   -0.552364
  C      2.378386   -0.812070    0.645832
  C      2.935811    0.002693    1.783403
  C      4.255070    0.197538    1.977253
  H      3.191708   -1.151434   -0.016986
  H      1.831448   -1.703982    1.013216
  H      4.629445    0.785039    2.823168
  H      2.207698    0.453157    2.471568
  H      5.002829   -0.231100    1.296781
   14
 TRAJECTORY GEOMETRY    -270.172712
  C      0.200528    0.113910    0.199376
  C     -0.407984   -0.344832    1.317455
  O      1.498350   -0.036582   -0.206600
  H     -1.472804   -0.137523    1.450294
  H      0.098847   -0.913949    2.101728
  H     -0.348036    0.695319   -0.552419
  C      2.378382   -0.811947    0.645836
  C      2.935872    0.002899    1.783300
  C      4.255155    0.197351    1.977366
  H      3.191672   -1.151383   -0.016985
  H      1.831482   -1.703831    1.013351
  H      4.629564    0.784871    2.823266
  H      2.207788    0.453704    2.471269
  H      5.002926   -0.231638    1.297120
   14
 TRAJECTORY GEOMETRY    -270.172713
  C      0.200466    0.113839    0.199359
  C     -0.408000   -0.344904    1.317445
  O      1.498287   -0.036557   -0.206610
  H     -1.472828   -0.137679    1.450256
  H      0.098899   -0.913927    2.101736
  H     -0.348153    0.695149   -0.552465
  C      2.378375   -0.811834    0.645841
  C      2.935929    0.003098    1.783213
  C      4.255248    0.197173    1.977475
  H      3.191631   -1.151327   -0.016986
  H      1.831500   -1.703695    1.013465
  H      4.629718    0.784770    2.823318
  H      2.207872    0.454273    2.470969
  H      5.003021   -0.232251    1.297484
   14
 TRAJECTORY GEOMETRY    -270.172713
  C      0.200389    0.113774    0.199325
  C     -0.408031   -0.344980    1.317456
  O      1.498247   -0.036520   -0.206628
  H     -1.472877   -0.137872    1.450315
  H      0.098930   -0.913915    2.101777
  H     -0.348272    0.695007   -0.552539
  C      2.378385   -0.811747    0.645851
  C      2.935990    0.003320    1.783127
  C      4.255339    0.196986    1.977588
  H      3.191592   -1.151334   -0.016974
  H      1.831507   -1.703561    1.013582
  H      4.629841    0.784591    2.823368
  H      2.207892    0.454844    2.470627
  H      5.003045   -0.232767    1.297768
   14
 TRAJECTORY GEOMETRY    -270.172714
  C      0.200330    0.113695    0.199304
  C     -0.408052   -0.345050    1.317453
  O      1.498196   -0.036494   -0.206633
  H     -1.472936   -0.138024    1.450277
  H      0.098952   -0.913913    2.101800
  H     -0.348388    0.694852   -0.552577
  C      2.378374   -0.811625    0.645861
  C      2.936052    0.003521    1.783025
  C      4.255426    0.196803    1.977695
  H      3.191555   -1.151305   -0.016984
  H      1.831522   -1.703393    1.013721
  H      4.629947    0.784462    2.823446
  H      2.207999    0.455393    2.470331
  H      5.003144   -0.233338    1.298120
   14
 TRAJECTORY GEOMETRY    -270.172714
  C      0.200271    0.113625    0.199287
  C     -0.408079   -0.345128    1.317453
  O      1.498153   -0.036468   -0.206642
  H     -1.472991   -0.138201    1.450244
  H      0.098964   -0.913861    2.101862
  H     -0.348503    0.694687   -0.552627
  C      2.378371   -0.811509    0.645867
  C      2.936110    0.003728    1.782932
  C      4.255509    0.196614    1.977797
  H      3.191522   -1.151246   -0.016976
  H      1.831544   -1.703249    1.013835
  H      4.630042    0.784321    2.823489
  H      2.208075    0.455976    2.470015
  H      5.003208   -0.233910    1.298455
   14
 TRAJECTORY GEOMETRY    -270.172714
  C      0.200214    0.113545    0.199264
  C     -0.408092   -0.345199    1.317453
  O      1.498098   -0.036440   -0.206659
  H     -1.473022   -0.138374    1.450172
  H      0.098966   -0.913855    2.101915
  H     -0.348617    0.694531   -0.552664
  C      2.378352   -0.811385    0.645878
  C      2.936174    0.003929    1.782840
  C      4.255597    0.196431    1.977906
  H      3.191464   -1.151216   -0.016980
  H      1.831541   -1.703081    1.013976
  H      4.630170    0.784192    2.823563
  H      2.208169    0.456527    2.469719
  H      5.003303   -0.234472    1.298808
   14
 TRAJECTORY GEOMETRY    -270.172715
  C      0.200147    0.113481    0.199239
  C     -0.408113   -0.345276    1.317454
  O      1.498049   -0.036411   -0.206673
  H     -1.473062   -0.138550    1.450179
  H      0.099003   -0.913828    2.101951
  H     -0.348742    0.694368   -0.552725
  C      2.378350   -0.811284    0.645885
  C      2.936233    0.004140    1.782752
  C      4.255688    0.196247    1.978017
  H      3.191421   -1.151190   -0.016972
  H      1.831548   -1.702941    1.014092
  H      4.630290    0.784055    2.823625
  H      2.208228    0.457106    2.469394
  H      5.003362   -0.235045    1.299125
   14
 TRAJECTORY GEOMETRY    -270.172715
  C      0.200082    0.113409    0.199217
  C     -0.408137   -0.345350    1.317455
  O      1.497998   -0.036380   -0.206685
  H     -1.473093   -0.138711    1.450170
  H      0.099041   -0.913803    2.101982
  H     -0.348860    0.694198   -0.552777
  C      2.378349   -0.811176    0.645893
  C      2.936294    0.004347    1.782656
  C      4.255777    0.196064    1.978128
  H      3.191376   -1.151165   -0.016967
  H      1.831563   -1.702795    1.014223
  H      4.630421    0.783912    2.823691
  H      2.208305    0.457674    2.469086
  H      5.003434   -0.235603    1.299461
   14
 TRAJECTORY GEOMETRY    -270.172716
  C      0.200014    0.113326    0.199202
  C     -0.408172   -0.345417    1.317462
  O      1.497957   -0.036336   -0.206712
  H     -1.473157   -0.138864    1.450184
  H      0.099061   -0.913789    2.102020
  H     -0.348984    0.694017   -0.552827
  C      2.378356   -0.811077    0.645901
  C      2.936350    0.004550    1.782564
  C      4.255857    0.195881    1.978242
  H      3.191365   -1.151152   -0.016963
  H      1.831584   -1.702659    1.014337
  H      4.630612    0.783786    2.823715
  H      2.208377    0.458253    2.468757
  H      5.003501   -0.236169    1.299802
   14
 TRAJECTORY GEOMETRY    -270.172716
  C      0.199948    0.113258    0.199176
  C     -0.408194   -0.345494    1.317468
  O      1.497912   -0.036315   -0.206717
  H     -1.473197   -0.139044    1.450156
  H      0.099093   -0.913739    2.102070
  H     -0.349100    0.693885   -0.552872
  C      2.378353   -0.810965    0.645903
  C      2.936414    0.004763    1.782473
  C      4.255949    0.195694    1.978351
  H      3.191305   -1.151108   -0.016960
  H      1.831575   -1.702506    1.014437
  H      4.630659    0.783643    2.823784
  H      2.208419    0.458814    2.468427
  H      5.003552   -0.236734    1.300124
   14
 TRAJECTORY GEOMETRY    -270.172717
  C      0.199877    0.113193    0.199156
  C     -0.408213   -0.345558    1.317474
  O      1.497863   -0.036286   -0.206740
  H     -1.473281   -0.139345    1.450096
  H      0.099141   -0.913699    2.102104
  H     -0.349229    0.693754   -0.552913
  C      2.378354   -0.810863    0.645915
  C      2.936475    0.004970    1.782382
  C      4.256032    0.195509    1.978462
  H      3.191256   -1.151103   -0.016959
  H      1.831595   -1.702351    1.014587
  H      4.630808    0.783503    2.823868
  H      2.208496    0.459377    2.468104
  H      5.003629   -0.237282    1.300431
   14
 TRAJECTORY GEOMETRY    -270.172717
  C      0.199813    0.113120    0.199132
  C     -0.408236   -0.345638    1.317473
  O      1.497817   -0.036247   -0.206752
  H     -1.473322   -0.139501    1.450075
  H      0.099162   -0.913702    2.102141
  H     -0.349350    0.693587   -0.552959
  C      2.378334   -0.810758    0.645927
  C      2.936541    0.005169    1.782285
  C      4.256130    0.195332    1.978573
  H      3.191199   -1.151116   -0.016955
  H      1.831559   -1.702186    1.014731
  H      4.630914    0.783392    2.823924
  H      2.208582    0.459950    2.467784
  H      5.003717   -0.237846    1.300789
   14
 TRAJECTORY GEOMETRY    -270.172717
  C      0.199751    0.113051    0.199109
  C     -0.408252   -0.345715    1.317469
  O      1.497765   -0.036224   -0.206755
  H     -1.473360   -0.139638    1.450067
  H      0.099208   -0.913651    2.102179
  H     -0.349469    0.693434   -0.553020
  C      2.378332   -0.810644    0.645932
  C      2.936596    0.005376    1.782186
  C      4.256216    0.195146    1.978683
  H      3.191154   -1.151063   -0.016953
  H      1.831590   -1.702039    1.014862
  H      4.631021    0.783240    2.824000
  H      2.208659    0.460523    2.467466
  H      5.003794   -0.238403    1.301114
   14
 TRAJECTORY GEOMETRY    -270.172718
  C      0.199681    0.112974    0.199085
  C     -0.408278   -0.345789    1.317469
  O      1.497716   -0.036188   -0.206767
  H     -1.473370   -0.139752    1.450093
  H      0.099241   -0.913635    2.102219
  H     -0.349582    0.693259   -0.553073
  C      2.378334   -0.810543    0.645939
  C      2.936658    0.005588    1.782091
  C      4.256300    0.194960    1.978797
  H      3.191138   -1.151045   -0.016960
  H      1.831603   -1.701898    1.014977
  H      4.631166    0.783100    2.824070
  H      2.208725    0.461078    2.467138
  H      5.003862   -0.238956    1.301437
   14
 TRAJECTORY GEOMETRY    -270.172718
  C      0.199618    0.112906    0.199065
  C     -0.408306   -0.345868    1.317468
  O      1.497674   -0.036162   -0.206773
  H     -1.473413   -0.139901    1.450100
  H      0.099273   -0.913599    2.102263
  H     -0.349695    0.693089   -0.553126
  C      2.378328   -0.810429    0.645947
  C      2.936718    0.005797    1.781993
  C      4.256385    0.194773    1.978902
  H      3.191097   -1.151002   -0.016960
  H      1.831618   -1.701752    1.015101
  H      4.631271    0.782951    2.824127
  H      2.208800    0.461647    2.466825
  H      5.003921   -0.239516    1.301771
   14
 TRAJECTORY GEOMETRY    -270.172719
  C      0.199558    0.112835    0.199045
  C     -0.408340   -0.345950    1.317475
  O      1.497638   -0.036131   -0.206784
  H     -1.473483   -0.140052    1.450093
  H      0.099308   -0.913550    2.102321
  H     -0.349806    0.692929   -0.553185
  C      2.378329   -0.810325    0.645954
  C      2.936773    0.006019    1.781890
  C      4.256472    0.194584    1.979010
  H      3.191048   -1.150996   -0.016957
  H      1.831616   -1.701594    1.015246
  H      4.631367    0.782756    2.824222
  H      2.208849    0.462204    2.466509
  H      5.003959   -0.240036    1.302051
   14
 TRAJECTORY GEOMETRY    -270.172719
  C      0.199489    0.112762    0.199019
  C     -0.408358   -0.346015    1.317469
  O      1.497581   -0.036107   -0.206785
  H     -1.473491   -0.140209    1.450070
  H      0.099319   -0.913610    2.102295
  H     -0.349900    0.692786   -0.553226
  C      2.378328   -0.810210    0.645967
  C      2.936831    0.006217    1.781811
  C      4.256557    0.194403    1.979108
  H      3.191028   -1.150905   -0.016957
  H      1.831673   -1.701476    1.015339
  H      4.631524    0.782665    2.824221
  H      2.208942    0.462798    2.466188
  H      5.004027   -0.240668    1.302421
   14
 TRAJECTORY GEOMETRY    -270.172719
  C      0.199417    0.112700    0.199005
  C     -0.408388   -0.346092    1.317472
  O      1.497540   -0.036076   -0.206809
  H     -1.473555   -0.140421    1.450099
  H      0.099377   -0.913505    2.102381
  H     -0.350035    0.692603   -0.553287
  C      2.378326   -0.810114    0.645966
  C      2.936895    0.006427    1.781715
  C      4.256640    0.194224    1.979229
  H      3.190995   -1.150922   -0.016955
  H      1.831678   -1.701335    1.015455
  H      4.631679    0.782514    2.824310
  H      2.209015    0.463351    2.465871
  H      5.004096   -0.241210    1.302755
   14
 TRAJECTORY GEOMETRY    -270.172720
  C      0.199357    0.112624    0.198979
  C     -0.408410   -0.346164    1.317476
  O      1.497492   -0.036046   -0.206810
  H     -1.473593   -0.140572    1.450084
  H      0.099410   -0.913481    2.102402
  H     -0.350161    0.692444   -0.553346
  C      2.378323   -0.810004    0.645969
  C      2.936954    0.006635    1.781610
  C      4.256728    0.194042    1.979342
  H      3.190928   -1.150889   -0.016951
  H      1.831683   -1.701179    1.015590
  H      4.631765    0.782347    2.824377
  H      2.209083    0.463908    2.465555
  H      5.004164   -0.241771    1.303096
   14
 TRAJECTORY GEOMETRY    -270.172720
  C      0.199292    0.112552    0.198958
  C     -0.408427   -0.346237    1.317480
  O      1.497440   -0.036020   -0.206825
  H     -1.473618   -0.140732    1.450071
  H      0.099433   -0.913450    2.102434
  H     -0.350273    0.692270   -0.553397
  C      2.378320   -0.809891    0.645973
  C      2.937015    0.006840    1.781517
  C      4.256815    0.193858    1.979457
  H      3.190870   -1.150842   -0.016937
  H      1.831696   -1.701033    1.015709
  H      4.631874    0.782188    2.824399
  H      2.209151    0.464473    2.465240
  H      5.004222   -0.242323    1.303456
   14
 TRAJECTORY GEOMETRY    -270.172721
  C      0.199227    0.112485    0.198940
  C     -0.408444   -0.346306    1.317475
  O      1.497386   -0.035997   -0.206835
  H     -1.473672   -0.140927    1.450080
  H      0.099488   -0.913418    2.102485
  H     -0.350393    0.692111   -0.553453
  C      2.378320   -0.809780    0.645978
  C      2.937075    0.007051    1.781416
  C      4.256887    0.193670    1.979571
  H      3.190857   -1.150842   -0.016950
  H      1.831722   -1.700879    1.015850
  H      4.632052    0.782049    2.824516
  H      2.209232    0.465021    2.464921
  H      5.004318   -0.242863    1.303770
   14
 TRAJECTORY GEOMETRY    -270.172721
  C      0.199171    0.112416    0.198920
  C     -0.408457   -0.346382    1.317463
  O      1.497330   -0.035976   -0.206833
  H     -1.473698   -0.141091    1.450068
  H      0.099529   -0.913372    2.102522
  H     -0.350503    0.691955   -0.553505
  C      2.378308   -0.809657    0.645988
  C      2.937136    0.007252    1.781308
  C      4.256967    0.193486    1.979678
  H      3.190805   -1.150807   -0.016938
  H      1.831738   -1.700719    1.016002
  H      4.632151    0.781889    2.824590
  H      2.209327    0.465588    2.464618
  H      5.004422   -0.243400    1.304132
   14
 TRAJECTORY GEOMETRY    -270.172721
  C      0.199104    0.112325    0.198903
  C     -0.408474   -0.346452    1.317470
  O      1.497277   -0.035949   -0.206862
  H     -1.473701   -0.141135    1.450052
  H      0.099503   -0.913366    2.102571
  H     -0.350625    0.691803   -0.553559
  C      2.378287   -0.809531    0.645989
  C      2.937215    0.007433    1.781219
  C      4.257054    0.193311    1.979798
  H      3.190756   -1.150731   -0.016934
  H      1.831741   -1.700589    1.016060
  H      4.632289    0.781809    2.824598
  H      2.209434    0.466153    2.464307
  H      5.004520   -0.243939    1.304600
   14
 TRAJECTORY GEOMETRY    -270.172722
  C      0.199045    0.112257    0.198876
  C     -0.408499   -0.346526    1.317479
  O      1.497229   -0.035920   -0.206875
  H     -1.473760   -0.141308    1.450049
  H      0.099559   -0.913346    2.102613
  H     -0.350739    0.691635   -0.553601
  C      2.378286   -0.809426    0.645993
  C      2.937266    0.007648    1.781128
  C      4.257146    0.193125    1.979909
  H      3.190725   -1.150704   -0.016950
  H      1.831749   -1.700430    1.016194
  H      4.632353    0.781690    2.824710
  H      2.209498    0.466708    2.463992
  H      5.004579   -0.244541    1.304864
   14
 TRAJECTORY GEOMETRY    -270.172722
  C      0.198972    0.112188    0.198850
  C     -0.408520   -0.346598    1.317487
  O      1.497180   -0.035886   -0.206893
  H     -1.473807   -0.141483    1.450020
  H      0.099601   -0.913329    2.102653
  H     -0.350862    0.691476   -0.553651
  C      2.378290   -0.809327    0.646005
  C      2.937324    0.007855    1.781038
  C      4.257233    0.192945    1.980022
  H      3.190696   -1.150679   -0.016960
  H      1.831778   -1.700296    1.016328
  H      4.632504    0.781535    2.824791
  H      2.209559    0.467290    2.463643
  H      5.004637   -0.245112    1.305167
   14
 TRAJECTORY GEOMETRY    -270.172723
  C      0.198907    0.112109    0.198824
  C     -0.408536   -0.346666    1.317487
  O      1.497129   -0.035859   -0.206903
  H     -1.473844   -0.141651    1.450048
  H      0.099639   -0.913289    2.102686
  H     -0.350990    0.691313   -0.553714
  C      2.378288   -0.809212    0.646007
  C      2.937385    0.008063    1.780949
  C      4.257316    0.192755    1.980130
  H      3.190655   -1.150619   -0.016950
  H      1.831794   -1.700150    1.016433
  H      4.632601    0.781401    2.824846
  H      2.209635    0.467855    2.463353
  H      5.004683   -0.245682    1.305516
   14
 TRAJECTORY GEOMETRY    -270.172723
  C      0.198843    0.112028    0.198801
  C     -0.408563   -0.346736    1.317500
  O      1.497088   -0.035823   -0.206911
  H     -1.473880   -0.141783    1.450043
  H      0.099671   -0.913289    2.102713
  H     -0.351092    0.691162   -0.553753
  C      2.378295   -0.809114    0.646010
  C      2.937436    0.008283    1.780837
  C      4.257399    0.192571    1.980247
  H      3.190607   -1.150628   -0.016960
  H      1.831811   -1.699996    1.016585
  H      4.632711    0.781213    2.824947
  H      2.209684    0.468392    2.463025
  H      5.004729   -0.246224    1.305809
   14
 TRAJECTORY GEOMETRY    -270.172723
  C      0.198779    0.111962    0.198782
  C     -0.408582   -0.346806    1.317505
  O      1.497038   -0.035800   -0.206927
  H     -1.473927   -0.141969    1.450023
  H      0.099706   -0.913252    2.102760
  H     -0.351217    0.690988   -0.553806
  C      2.378292   -0.809002    0.646011
  C      2.937497    0.008487    1.780746
  C      4.257482    0.192387    1.980360
  H      3.190572   -1.150577   -0.016967
  H      1.831831   -1.699855    1.016688
  H      4.632816    0.781092    2.825008
  H      2.209756    0.468969    2.462696
  H      5.004804   -0.246801    1.306165
   14
 TRAJECTORY GEOMETRY    -270.172724
  C      0.198716    0.111894    0.198769
  C     -0.408610   -0.346877    1.317514
  O      1.496994   -0.035774   -0.206949
  H     -1.473989   -0.142169    1.449987
  H      0.099720   -0.913224    2.102822
  H     -0.351342    0.690812   -0.553852
  C      2.378291   -0.808893    0.646013
  C      2.937558    0.008695    1.780656
  C      4.257566    0.192204    1.980474
  H      3.190544   -1.150552   -0.016981
  H      1.831836   -1.699704    1.016799
  H      4.632933    0.780961    2.825074
  H      2.209827    0.469537    2.462358
  H      5.004873   -0.247373    1.306493
   14
 TRAJECTORY GEOMETRY    -270.172724
  C      0.198656    0.111819    0.198742
  C     -0.408621   -0.346952    1.317514
  O      1.496950   -0.035741   -0.206953
  H     -1.474016   -0.142338    1.449975
  H      0.099776   -0.913182    2.102858
  H     -0.351460    0.690636   -0.553911
  C      2.378285   -0.808780    0.646026
  C      2.937607    0.008906    1.780566
  C      4.257645    0.192014    1.980573
  H      3.190506   -1.150502   -0.016972
  H      1.831849   -1.699562    1.016920
  H      4.633048    0.780810    2.825105
  H      2.209899    0.470114    2.462043
  H      5.004911   -0.247959    1.306817
   14
 TRAJECTORY GEOMETRY    -270.172724
  C      0.198594    0.111749    0.198722
  C     -0.408638   -0.347024    1.317517
  O      1.496896   -0.035716   -0.206967
  H     -1.474054   -0.142509    1.449968
  H      0.099818   -0.913146    2.102899
  H     -0.351580    0.690473   -0.553963
  C      2.378281   -0.808668    0.646029
  C      2.937669    0.009110    1.780467
  C      4.257726    0.191831    1.980689
  H      3.190461   -1.150468   -0.016965
  H      1.831868   -1.699411    1.017046
  H      4.633175    0.780675    2.825183
  H      2.209975    0.470679    2.461730
  H      5.004984   -0.248522    1.307167
   14
 TRAJECTORY GEOMETRY    -270.172725
  C      0.198527    0.111677    0.198700
  C     -0.408660   -0.347090    1.317527
  O      1.496847   -0.035682   -0.206993
  H     -1.474082   -0.142708    1.449967
  H      0.099832   -0.913142    2.102917
  H     -0.351720    0.690314   -0.554018
  C      2.378283   -0.808566    0.646043
  C      2.937726    0.009314    1.780368
  C      4.257810    0.191649    1.980801
  H      3.190431   -1.150431   -0.016939
  H      1.831898   -1.699291    1.017170
  H      4.633293    0.780506    2.825223
  H      2.210075    0.471259    2.461434
  H      5.005046   -0.249065    1.307571
   14
 TRAJECTORY GEOMETRY    -270.172725
  C      0.198460    0.111606    0.198683
  C     -0.408675   -0.347168    1.317530
  O      1.496797   -0.035663   -0.206997
  H     -1.474133   -0.142814    1.449922
  H      0.099895   -0.913084    2.102987
  H     -0.351789    0.690172   -0.554092
  C      2.378273   -0.808454    0.646030
  C      2.937790    0.009526    1.780280
  C      4.257895    0.191463    1.980921
  H      3.190389   -1.150411   -0.016988
  H      1.831890   -1.699128    1.017254
  H      4.633430    0.780420    2.825320
  H      2.210095    0.471811    2.461068
  H      5.005097   -0.249626    1.307857
   14
 TRAJECTORY GEOMETRY    -270.172725
  C      0.198401    0.111538    0.198666
  C     -0.408693   -0.347236    1.317537
  O      1.496749   -0.035638   -0.207017
  H     -1.474171   -0.143003    1.449906
  H      0.099898   -0.913080    2.103019
  H     -0.351917    0.690003   -0.554113
  C      2.378268   -0.808342    0.646036
  C      2.937851    0.009728    1.780182
  C      4.257977    0.191283    1.981036
  H      3.190337   -1.150366   -0.016970
  H      1.831904   -1.698983    1.017378
  H      4.633517    0.780273    2.825356
  H      2.210190    0.472395    2.460746
  H      5.005188   -0.250206    1.308214
   14
 TRAJECTORY GEOMETRY    -270.172726
  C      0.198330    0.111450    0.198633
  C     -0.408706   -0.347292    1.317545
  O      1.496699   -0.035605   -0.207025
  H     -1.474205   -0.143163    1.449929
  H      0.099927   -0.913124    2.103020
  H     -0.352044    0.689862   -0.554151
  C      2.378266   -0.808238    0.646037
  C      2.937912    0.009935    1.780088
  C      4.258056    0.191101    1.981151
  H      3.190310   -1.150332   -0.016983
  H      1.831926   -1.698848    1.017488
  H      4.633657    0.780141    2.825438
  H      2.210269    0.472965    2.460420
  H      5.005246   -0.250781    1.308565
   14
 TRAJECTORY GEOMETRY    -270.172726
  C      0.198265    0.111362    0.198613
  C     -0.408725   -0.347362    1.317553
  O      1.496659   -0.035562   -0.207042
  H     -1.474253   -0.143323    1.449907
  H      0.099955   -0.913079    2.103087
  H     -0.352166    0.689691   -0.554219
  C      2.378262   -0.808130    0.646043
  C      2.937972    0.010137    1.780000
  C      4.258134    0.190915    1.981256
  H      3.190278   -1.150318   -0.016979
  H      1.831910   -1.698683    1.017600
  H      4.633781    0.780021    2.825487
  H      2.210324    0.473557    2.460087
  H      5.005288   -0.251352    1.308903
   14
 TRAJECTORY GEOMETRY    -270.172726
  C      0.198205    0.111287    0.198590
  C     -0.408743   -0.347433    1.317565
  O      1.496613   -0.035529   -0.207073
  H     -1.474293   -0.143526    1.449908
  H      0.099999   -0.913036    2.103136
  H     -0.352312    0.689497   -0.554259
  C      2.378253   -0.808015    0.646051
  C      2.938028    0.010340    1.779908
  C      4.258219    0.190730    1.981372
  H      3.190217   -1.150313   -0.016962
  H      1.831907   -1.698515    1.017750
  H      4.633913    0.779864    2.825551
  H      2.210418    0.474110    2.459791
  H      5.005349   -0.251896    1.309232
   14
 TRAJECTORY GEOMETRY    -270.172727
  C      0.198131    0.111224    0.198563
  C     -0.408768   -0.347510    1.317567
  O      1.496563   -0.035501   -0.207086
  H     -1.474319   -0.143653    1.449974
  H      0.100074   -0.912958    2.103185
  H     -0.352443    0.689328   -0.554321
  C      2.378263   -0.807917    0.646052
  C      2.938088    0.010552    1.779808
  C      4.258304    0.190547    1.981495
  H      3.190183   -1.150287   -0.016975
  H      1.831939   -1.698384    1.017868
  H      4.634026    0.779719    2.825634
  H      2.210480    0.474656    2.459463
  H      5.005402   -0.252448    1.309557
   14
 TRAJECTORY GEOMETRY    -270.172727
  C      0.198056    0.111192    0.198538
  C     -0.408756   -0.347600    1.317563
  O      1.496506   -0.035475   -0.207115
  H     -1.474335   -0.143912    1.450032
  H      0.100239   -0.912850    2.103226
  H     -0.352578    0.689186   -0.554394
  C      2.378246   -0.807829    0.646065
  C      2.938147    0.010746    1.779732
  C      4.258384    0.190374    1.981610
  H      3.190133   -1.150280   -0.016968
  H      1.831919   -1.698249    1.017985
  H      4.634142    0.779653    2.825667
  H      2.210548    0.475272    2.459121
  H      5.005466   -0.253037    1.309935
   14
 TRAJECTORY GEOMETRY    -270.172728
  C      0.197996    0.111099    0.198512
  C     -0.408773   -0.347660    1.317575
  O      1.496450   -0.035443   -0.207135
  H     -1.474369   -0.144022    1.450003
  H      0.100241   -0.912859    2.103260
  H     -0.352708    0.689003   -0.554435
  C      2.378244   -0.807708    0.646072
  C      2.938206    0.010948    1.779629
  C      4.258465    0.190187    1.981729
  H      3.190098   -1.150249   -0.016968
  H      1.831950   -1.698097    1.018115
  H      4.634259    0.779502    2.825771
  H      2.210651    0.475812    2.458818
  H      5.005549   -0.253567    1.310274
   14
 TRAJECTORY GEOMETRY    -270.172728
  C      0.197937    0.111023    0.198485
  C     -0.408785   -0.347734    1.317573
  O      1.496394   -0.035420   -0.207138
  H     -1.474376   -0.144119    1.450029
  H      0.100299   -0.912822    2.103291
  H     -0.352807    0.688852   -0.554481
  C      2.378245   -0.807590    0.646076
  C      2.938262    0.011156    1.779533
  C      4.258540    0.190000    1.981839
  H      3.190058   -1.150186   -0.016976
  H      1.831985   -1.697951    1.018237
  H      4.634344    0.779361    2.825817
  H      2.210724    0.476369    2.458499
  H      5.005608   -0.254153    1.310619
   14
 TRAJECTORY GEOMETRY    -270.172728
  C      0.197879    0.110957    0.198476
  C     -0.408811   -0.347809    1.317578
  O      1.496351   -0.035401   -0.207151
  H     -1.474423   -0.144301    1.450004
  H      0.100342   -0.912750    2.103363
  H     -0.352916    0.688666   -0.554540
  C      2.378239   -0.807469    0.646075
  C      2.938324    0.011365    1.779431
  C      4.258622    0.189814    1.981951
  H      3.190021   -1.150139   -0.016971
  H      1.831988   -1.697788    1.018354
  H      4.634419    0.779189    2.825879
  H      2.210791    0.476909    2.458188
  H      5.005674   -0.254714    1.310951
   14
 TRAJECTORY GEOMETRY    -270.172729
  C      0.197826    0.110880    0.198460
  C     -0.408826   -0.347869    1.317591
  O      1.496300   -0.035375   -0.207168
  H     -1.474472   -0.144499    1.449945
  H      0.100336   -0.912753    2.103404
  H     -0.353043    0.688491   -0.554572
  C      2.378236   -0.807354    0.646077
  C      2.938382    0.011571    1.779325
  C      4.258695    0.189629    1.982067
  H      3.189980   -1.150118   -0.016970
  H      1.832012   -1.697634    1.018487
  H      4.634543    0.779050    2.825978
  H      2.210886    0.477465    2.457866
  H      5.005749   -0.255260    1.311308
   14
 TRAJECTORY GEOMETRY    -270.172729
  C      0.197756    0.110806    0.198439
  C     -0.408844   -0.347938    1.317599
  O      1.496256   -0.035349   -0.207183
  H     -1.474508   -0.144649    1.449956
  H      0.100379   -0.912734    2.103442
  H     -0.353155    0.688335   -0.554624
  C      2.378235   -0.807248    0.646078
  C      2.938440    0.011784    1.779226
  C      4.258775    0.189445    1.982184
  H      3.189946   -1.150078   -0.016987
  H      1.832028   -1.697496    1.018594
  H      4.634664    0.778897    2.826069
  H      2.210950    0.478022    2.457531
  H      5.005808   -0.255822    1.311646
   14
 TRAJECTORY GEOMETRY    -270.172729
  C      0.197694    0.110726    0.198424
  C     -0.408864   -0.348001    1.317608
  O      1.496205   -0.035322   -0.207205
  H     -1.474549   -0.144798    1.449945
  H      0.100379   -0.912733    2.103476
  H     -0.353275    0.688170   -0.554666
  C      2.378235   -0.807132    0.646079
  C      2.938503    0.011989    1.779127
  C      4.258854    0.189260    1.982302
  H      3.189904   -1.150042   -0.016972
  H      1.832043   -1.697352    1.018720
  H      4.634793    0.778742    2.826129
  H      2.211043    0.478574    2.457214
  H      5.005862   -0.256363    1.312011
   14
 TRAJECTORY GEOMETRY    -270.172730
  C      0.197621    0.110648    0.198402
  C     -0.408880   -0.348067    1.317612
  O      1.496161   -0.035297   -0.207210
  H     -1.474579   -0.144953    1.449982
  H      0.100429   -0.912719    2.103499
  H     -0.353367    0.688021   -0.554723
  C      2.378233   -0.807025    0.646076
  C      2.938562    0.012204    1.779022
  C      4.258931    0.189078    1.982418
  H      3.189866   -1.150004   -0.016988
  H      1.832061   -1.697212    1.018834
  H      4.634910    0.778573    2.826231
  H      2.211108    0.479118    2.456887
  H      5.005926   -0.256923    1.312363
   14
 TRAJECTORY GEOMETRY    -270.172730
  C      0.197570    0.110581    0.198384
  C     -0.408893   -0.348139    1.317621
  O      1.496105   -0.035276   -0.207226
  H     -1.474611   -0.145116    1.449930
  H      0.100464   -0.912674    2.103559
  H     -0.353493    0.687848   -0.554769
  C      2.378224   -0.806908    0.646079
  C      2.938621    0.012404    1.778922
  C      4.259011    0.188895    1.982535
  H      3.189824   -1.149954   -0.016995
  H      1.832088   -1.697059    1.018948
  H      4.634988    0.778437    2.826294
  H      2.211188    0.479694    2.456575
  H      5.006013   -0.257490    1.312720
   14
 TRAJECTORY GEOMETRY    -270.172730
  C      0.197494    0.110518    0.198348
  C     -0.408889   -0.348204    1.317624
  O      1.496048   -0.035246   -0.207228
  H     -1.474635   -0.145346    1.449964
  H      0.100593   -0.912583    2.103594
  H     -0.353630    0.687661   -0.554856
  C      2.378215   -0.806809    0.646082
  C      2.938684    0.012600    1.778817
  C      4.259089    0.188717    1.982656
  H      3.189776   -1.149926   -0.017009
  H      1.832108   -1.696927    1.019073
  H      4.635070    0.778307    2.826384
  H      2.211274    0.480257    2.456243
  H      5.006100   -0.258040    1.313092
   14
 TRAJECTORY GEOMETRY    -270.172730
  C      0.197420    0.110438    0.198332
  C     -0.408908   -0.348247    1.317649
  O      1.496003   -0.035209   -0.207259
  H     -1.474718   -0.145583    1.449937
  H      0.100611   -0.912635    2.103575
  H     -0.353765    0.687491   -0.554895
  C      2.378234   -0.806717    0.646079
  C      2.938738    0.012808    1.778722
  C      4.259154    0.188534    1.982776
  H      3.189763   -1.149923   -0.017013
  H      1.832160   -1.696794    1.019219
  H      4.635296    0.778172    2.826477
  H      2.211360    0.480815    2.455891
  H      5.006114   -0.258577    1.313432
   14
 TRAJECTORY GEOMETRY    -270.172731
  C      0.197363    0.110359    0.198298
  C     -0.408911   -0.348305    1.317660
  O      1.495933   -0.035200   -0.207271
  H     -1.474694   -0.145701    1.450001
  H      0.100655   -0.912610    2.103612
  H     -0.353889    0.687355   -0.554919
  C      2.378232   -0.806592    0.646066
  C      2.938805    0.013010    1.778608
  C      4.259233    0.188358    1.982915
  H      3.189718   -1.149896   -0.017019
  H      1.832200   -1.696633    1.019346
  H      4.635330    0.777966    2.826573
  H      2.211424    0.481325    2.455615
  H      5.006213   -0.259097    1.313790
   14
 TRAJECTORY GEOMETRY    -270.172731
  C      0.197304    0.110282    0.198270
  C     -0.408910   -0.348367    1.317672
  O      1.495892   -0.035155   -0.207257
  H     -1.474725   -0.145908    1.450003
  H      0.100741   -0.912497    2.103687
  H     -0.354018    0.687153   -0.554994
  C      2.378231   -0.806505    0.646060
  C      2.938852    0.013204    1.778486
  C      4.259293    0.188179    1.983028
  H      3.189667   -1.149874   -0.017042
  H      1.832227   -1.696508    1.019455
  H      4.635380    0.777847    2.826643
  H      2.211478    0.481920    2.455228
  H      5.006269   -0.259662    1.314174
   14
 TRAJECTORY GEOMETRY    -270.172731
  C      0.197239    0.110197    0.198241
  C     -0.408916   -0.348424    1.317684
  O      1.495848   -0.035135   -0.207265
  H     -1.474790   -0.146036    1.450009
  H      0.100781   -0.912552    2.103730
  H     -0.354134    0.687003   -0.555043
  C      2.378221   -0.806382    0.646058
  C      2.938908    0.013414    1.778389
  C      4.259373    0.187993    1.983138
  H      3.189624   -1.149805   -0.017074
  H      1.832235   -1.696355    1.019553
  H      4.635435    0.777723    2.826770
  H      2.211556    0.482455    2.454903
  H      5.006341   -0.260247    1.314507
   14
 TRAJECTORY GEOMETRY    -270.172732
  C      0.197181    0.110133    0.198235
  C     -0.408942   -0.348511    1.317692
  O      1.495802   -0.035115   -0.207293
  H     -1.474782   -0.146129    1.450004
  H      0.100813   -0.912434    2.103805
  H     -0.354239    0.686826   -0.555096
  C      2.378218   -0.806266    0.646056
  C      2.938966    0.013620    1.778298
  C      4.259455    0.187807    1.983258
  H      3.189586   -1.149748   -0.017079
  H      1.832233   -1.696214    1.019637
  H      4.635527    0.777589    2.826808
  H      2.211610    0.483022    2.454579
  H      5.006396   -0.260799    1.314866
   14
 TRAJECTORY GEOMETRY    -270.172732
  C      0.197129    0.110086    0.198230
  C     -0.408962   -0.348595    1.317692
  O      1.495743   -0.035100   -0.207325
  H     -1.474822   -0.146301    1.449966
  H      0.100877   -0.912318    2.103916
  H     -0.354364    0.686636   -0.555155
  C      2.378213   -0.806151    0.646059
  C      2.939027    0.013816    1.778208
  C      4.259535    0.187624    1.983379
  H      3.189563   -1.149680   -0.017077
  H      1.832256   -1.696091    1.019735
  H      4.635630    0.777487    2.826844
  H      2.211708    0.483614    2.454262
  H      5.006491   -0.261359    1.315239
   14
 TRAJECTORY GEOMETRY    -270.172732
  C      0.197065    0.110006    0.198220
  C     -0.408987   -0.348662    1.317703
  O      1.495695   -0.035073   -0.207351
  H     -1.474866   -0.146419    1.449955
  H      0.100880   -0.912282    2.103966
  H     -0.354484    0.686466   -0.555196
  C      2.378222   -0.806039    0.646057
  C      2.939088    0.014025    1.778107
  C      4.259611    0.187439    1.983500
  H      3.189541   -1.149646   -0.017075
  H      1.832278   -1.695934    1.019842
  H      4.635750    0.777335    2.826932
  H      2.211783    0.484162    2.453931
  H      5.006528   -0.261904    1.315575
   14
 TRAJECTORY GEOMETRY    -270.172733
  C      0.197003    0.109933    0.198204
  C     -0.409002   -0.348734    1.317710
  O      1.495646   -0.035045   -0.207365
  H     -1.474893   -0.146567    1.449957
  H      0.100938   -0.912244    2.104038
  H     -0.354587    0.686309   -0.555252
  C      2.378224   -0.805931    0.646060
  C      2.939143    0.014240    1.778001
  C      4.259685    0.187254    1.983615
  H      3.189502   -1.149633   -0.017078
  H      1.832286   -1.695787    1.019981
  H      4.635826    0.777154    2.827025
  H      2.211848    0.484716    2.453612
  H      5.006595   -0.262460    1.315899
   14
 TRAJECTORY GEOMETRY    -270.172733
  C      0.196931    0.109853    0.198174
  C     -0.409016   -0.348797    1.317727
  O      1.495593   -0.035011   -0.207387
  H     -1.474919   -0.146723    1.449963
  H      0.100955   -0.912211    2.104067
  H     -0.354723    0.686139   -0.555297
  C      2.378216   -0.805828    0.646056
  C      2.939215    0.014429    1.777908
  C      4.259772    0.187081    1.983742
  H      3.189455   -1.149604   -0.017090
  H      1.832294   -1.695640    1.020072
  H      4.635919    0.777080    2.827094
  H      2.211940    0.485295    2.453267
  H      5.006672   -0.263031    1.316309
   14
 TRAJECTORY GEOMETRY    -270.172733
  C      0.196856    0.109786    0.198138
  C     -0.408972   -0.348863    1.317740
  O      1.495536   -0.034986   -0.207422
  H     -1.474887   -0.146926    1.450058
  H      0.101147   -0.912139    2.104074
  H     -0.354848    0.685967   -0.555377
  C      2.378192   -0.805713    0.646063
  C      2.939261    0.014627    1.777831
  C      4.259833    0.186894    1.983859
  H      3.189417   -1.149546   -0.017049
  H      1.832283   -1.695501    1.020183
  H      4.636031    0.776931    2.827138
  H      2.212035    0.485855    2.452983
  H      5.006695   -0.263593    1.316660
   14
 TRAJECTORY GEOMETRY    -270.172733
  C      0.196806    0.109693    0.198124
  C     -0.409002   -0.348926    1.317763
  O      1.495496   -0.034957   -0.207447
  H     -1.474932   -0.147022    1.450021
  H      0.101110   -0.912140    2.104152
  H     -0.354981    0.685790   -0.555390
  C      2.378199   -0.805594    0.646058
  C      2.939312    0.014837    1.777733
  C      4.259905    0.186708    1.983974
  H      3.189386   -1.149512   -0.017083
  H      1.832312   -1.695338    1.020289
  H      4.636163    0.776783    2.827231
  H      2.212077    0.486399    2.452645
  H      5.006752   -0.264155    1.316985
   14
 TRAJECTORY GEOMETRY    -270.172734
  C      0.196755    0.109640    0.198119
  C     -0.409015   -0.349010    1.317772
  O      1.495456   -0.034934   -0.207463
  H     -1.474969   -0.147177    1.450032
  H      0.101141   -0.912168    2.104172
  H     -0.355083    0.685688   -0.555397
  C      2.378194   -0.805497    0.646059
  C      2.939361    0.015054    1.777624
  C      4.259974    0.186526    1.984086
  H      3.189337   -1.149504   -0.017075
  H      1.832317   -1.695186    1.020415
  H      4.636266    0.776659    2.827275
  H      2.212124    0.487001    2.452285
  H      5.006784   -0.264739    1.317339
   14
 TRAJECTORY GEOMETRY    -270.172734
  C      0.196706    0.109580    0.198123
  C     -0.409009   -0.349060    1.317809
  O      1.495400   -0.034942   -0.207511
  H     -1.474983   -0.147281    1.450091
  H      0.101205   -0.912151    2.104225
  H     -0.355195    0.685553   -0.555406
  C      2.378215   -0.805381    0.646026
  C      2.939396    0.015262    1.777510
  C      4.260021    0.186345    1.984230
  H      3.189348   -1.149423   -0.017094
  H      1.832409   -1.695062    1.020488
  H      4.636327    0.776480    2.827402
  H      2.212143    0.487544    2.451950
  H      5.006827   -0.265269    1.317723
   14
 TRAJECTORY GEOMETRY    -270.172734
  C      0.196643    0.109507    0.198101
  C     -0.409022   -0.349126    1.317817
  O      1.495353   -0.034917   -0.207517
  H     -1.475046   -0.147430    1.450117
  H      0.101258   -0.912121    2.104278
  H     -0.355315    0.685398   -0.555460
  C      2.378219   -0.805277    0.646023
  C      2.939451    0.015477    1.777404
  C      4.260093    0.186158    1.984349
  H      3.189305   -1.149386   -0.017119
  H      1.832449   -1.694909    1.020596
  H      4.636435    0.776328    2.827499
  H      2.212214    0.488101    2.451611
  H      5.006877   -0.265815    1.318051
   14
 TRAJECTORY GEOMETRY    -270.172735
  C      0.196584    0.109432    0.198085
  C     -0.409040   -0.349193    1.317828
  O      1.495302   -0.034890   -0.207537
  H     -1.475033   -0.147594    1.450097
  H      0.101277   -0.912069    2.104320
  H     -0.355428    0.685224   -0.555500
  C      2.378220   -0.805164    0.646022
  C      2.939508    0.015683    1.777306
  C      4.260165    0.185973    1.984469
  H      3.189275   -1.149344   -0.017135
  H      1.832461   -1.694788    1.020719
  H      4.636544    0.776190    2.827559
  H      2.212303    0.488664    2.451270
  H      5.006936   -0.266376    1.318418
   14
 TRAJECTORY GEOMETRY    -270.172735
  C      0.196551    0.109359    0.198078
  C     -0.409018   -0.349265    1.317845
  O      1.495276   -0.034853   -0.207524
  H     -1.475040   -0.147754    1.450079
  H      0.101343   -0.912045    2.104383
  H     -0.355514    0.685056   -0.555535
  C      2.378206   -0.805067    0.646019
  C      2.939530    0.015897    1.777169
  C      4.260201    0.185786    1.984568
  H      3.189213   -1.149318   -0.017135
  H      1.832474   -1.694641    1.020853
  H      4.636560    0.776037    2.827631
  H      2.212337    0.489246    2.450894
  H      5.006962   -0.266953    1.318780
   14
 TRAJECTORY GEOMETRY    -270.172735
  C      0.196481    0.109292    0.198060
  C     -0.409043   -0.349330    1.317864
  O      1.495223   -0.034828   -0.207563
  H     -1.475071   -0.147929    1.450091
  H      0.101382   -0.911997    2.104433
  H     -0.355650    0.684893   -0.555581
  C      2.378217   -0.804963    0.646016
  C      2.939594    0.016100    1.777089
  C      4.260278    0.185605    1.984695
  H      3.189218   -1.149293   -0.017160
  H      1.832482   -1.694520    1.020930
  H      4.636706    0.775951    2.827695
  H      2.212405    0.489817    2.450545
  H      5.007015   -0.267535    1.319124
   14
 TRAJECTORY GEOMETRY    -270.172735
  C      0.196441    0.109203    0.198058
  C     -0.409060   -0.349389    1.317887
  O      1.495200   -0.034784   -0.207568
  H     -1.475119   -0.148068    1.450088
  H      0.101413   -0.911951    2.104519
  H     -0.355752    0.684689   -0.555627
  C      2.378231   -0.804865    0.646001
  C      2.939621    0.016304    1.776983
  C      4.260320    0.185420    1.984798
  H      3.189209   -1.149234   -0.017163
  H      1.832524   -1.694402    1.020993
  H      4.636816    0.775855    2.827701
  H      2.212427    0.490431    2.450163
  H      5.007012   -0.268174    1.319487
   14
 TRAJECTORY GEOMETRY    -270.172736
  C      0.196388    0.109127    0.198041
  C     -0.409023   -0.349444    1.317925
  O      1.495157   -0.034752   -0.207601
  H     -1.475108   -0.148245    1.450132
  H      0.101543   -0.911872    2.104605
  H     -0.355880    0.684495   -0.555679
  C      2.378217   -0.804766    0.645979
  C      2.939655    0.016493    1.776873
  C      4.260366    0.185245    1.984933
  H      3.189166   -1.149210   -0.017179
  H      1.832520   -1.694261    1.021085
  H      4.636858    0.775753    2.827798
  H      2.212464    0.491013    2.449784
  H      5.007059   -0.268751    1.319888
   14
 TRAJECTORY GEOMETRY    -270.172736
  C      0.196324    0.109068    0.198025
  C     -0.409050   -0.349517    1.317927
  O      1.495095   -0.034742   -0.207626
  H     -1.475138   -0.148385    1.450138
  H      0.101547   -0.911868    2.104618
  H     -0.356004    0.684377   -0.555696
  C      2.378222   -0.804654    0.645984
  C      2.939728    0.016705    1.776773
  C      4.260450    0.185063    1.985059
  H      3.189133   -1.149178   -0.017183
  H      1.832546   -1.694114    1.021202
  H      4.636976    0.775600    2.827865
  H      2.212564    0.491551    2.449471
  H      5.007142   -0.269272    1.320257
   14
 TRAJECTORY GEOMETRY    -270.172736
  C      0.196260    0.108991    0.198010
  C     -0.409080   -0.349573    1.317939
  O      1.495046   -0.034725   -0.207642
  H     -1.475190   -0.148556    1.450138
  H      0.101583   -0.911831    2.104676
  H     -0.356132    0.684200   -0.555751
  C      2.378230   -0.804535    0.645975
  C      2.939786    0.016907    1.776675
  C      4.260526    0.184881    1.985178
  H      3.189135   -1.149114   -0.017186
  H      1.832599   -1.693975    1.021308
  H      4.637092    0.775423    2.827957
  H      2.212650    0.492111    2.449141
  H      5.007209   -0.269834    1.320599
   14
 TRAJECTORY GEOMETRY    -270.172736
  C      0.196200    0.108919    0.197994
  C     -0.409098   -0.349640    1.317959
  O      1.494999   -0.034699   -0.207665
  H     -1.475234   -0.148713    1.450106
  H      0.101591   -0.911786    2.104730
  H     -0.356244    0.684028   -0.555791
  C      2.378238   -0.804428    0.645970
  C      2.939842    0.017118    1.776581
  C      4.260602    0.184693    1.985296
  H      3.189090   -1.149052   -0.017207
  H      1.832621   -1.693841    1.021394
  H      4.637187    0.775299    2.828022
  H      2.212698    0.492684    2.448804
  H      5.007224   -0.270400    1.320948
   14
 TRAJECTORY GEOMETRY    -270.172737
  C      0.196130    0.108845    0.197972
  C     -0.409120   -0.349711    1.317967
  O      1.494936   -0.034674   -0.207716
  H     -1.475269   -0.148834    1.450153
  H      0.101613   -0.911767    2.104778
  H     -0.356372    0.683872   -0.555825
  C      2.378238   -0.804312    0.645976
  C      2.939917    0.017313    1.776511
  C      4.260685    0.184510    1.985422
  H      3.189052   -1.149023   -0.017207
  H      1.832640   -1.693693    1.021494
  H      4.637362    0.775218    2.828061
  H      2.212812    0.493262    2.448523
  H      5.007300   -0.270943    1.321314
   14
 TRAJECTORY GEOMETRY    -270.172737
  C      0.196057    0.108773    0.197946
  C     -0.409137   -0.349779    1.317970
  O      1.494879   -0.034649   -0.207729
  H     -1.475291   -0.148978    1.450154
  H      0.101659   -0.911727    2.104814
  H     -0.356508    0.683713   -0.555878
  C      2.378232   -0.804203    0.645976
  C      2.939990    0.017515    1.776413
  C      4.260772    0.184333    1.985548
  H      3.188999   -1.148991   -0.017216
  H      1.832645   -1.693539    1.021622
  H      4.637446    0.775077    2.828131
  H      2.212924    0.493806    2.448202
  H      5.007382   -0.271484    1.321678
   14
 TRAJECTORY GEOMETRY    -270.172737
  C      0.196010    0.108720    0.197951
  C     -0.409177   -0.349850    1.317977
  O      1.494835   -0.034653   -0.207747
  H     -1.475335   -0.149078    1.450147
  H      0.101629   -0.911805    2.104815
  H     -0.356592    0.683643   -0.555865
  C      2.378254   -0.804092    0.645967
  C      2.940035    0.017741    1.776311
  C      4.260844    0.184151    1.985661
  H      3.189002   -1.148910   -0.017217
  H      1.832727   -1.693423    1.021730
  H      4.637549    0.774916    2.828187
  H      2.212970    0.494376    2.447852
  H      5.007394   -0.272075    1.322003
   14
 TRAJECTORY GEOMETRY    -270.172737
  C      0.195938    0.108662    0.197929
  C     -0.409171   -0.349900    1.317968
  O      1.494773   -0.034648   -0.207732
  H     -1.475355   -0.149288    1.450167
  H      0.101782   -0.911815    2.104881
  H     -0.356684    0.683523   -0.555948
  C      2.378262   -0.803983    0.645970
  C      2.940088    0.017967    1.776183
  C      4.260895    0.183970    1.985786
  H      3.188964   -1.148887   -0.017236
  H      1.832793   -1.693289    1.021901
  H      4.637627    0.774642    2.828370
  H      2.213099    0.494799    2.447496
  H      5.007530   -0.272579    1.322246
   14
 TRAJECTORY GEOMETRY    -270.172738
  C      0.195842    0.108605    0.197879
  C     -0.409186   -0.349983    1.317965
  O      1.494690   -0.034634   -0.207779
  H     -1.475367   -0.149376    1.450239
  H      0.101826   -0.911727    2.104834
  H     -0.356835    0.683379   -0.555988
  C      2.378229   -0.803869    0.645979
  C      2.940208    0.018123    1.776106
  C      4.261029    0.183818    1.985926
  H      3.188860   -1.148898   -0.017251
  H      1.832760   -1.693095    1.022049
  H      4.637718    0.774548    2.828515
  H      2.213204    0.495324    2.447312
  H      5.007634   -0.272983    1.322701
   14
 TRAJECTORY GEOMETRY    -270.172738
  C      0.195792    0.108523    0.197869
  C     -0.409202   -0.350041    1.317986
  O      1.494646   -0.034607   -0.207795
  H     -1.475408   -0.149540    1.450209
  H      0.101833   -0.911673    2.104904
  H     -0.356941    0.683194   -0.556034
  C      2.378237   -0.803754    0.645969
  C      2.940252    0.018328    1.776005
  C      4.261095    0.183629    1.986040
  H      3.188850   -1.148835   -0.017254
  H      1.832806   -1.692960    1.022129
  H      4.637816    0.774422    2.828560
  H      2.213243    0.495900    2.446966
  H      5.007649   -0.273572    1.323058
   14
 TRAJECTORY GEOMETRY    -270.172738
  C      0.195734    0.108443    0.197853
  C     -0.409218   -0.350101    1.318003
  O      1.494601   -0.034579   -0.207815
  H     -1.475445   -0.149686    1.450196
  H      0.101866   -0.911620    2.104970
  H     -0.357067    0.683002   -0.556089
  C      2.378243   -0.803643    0.645964
  C      2.940304    0.018534    1.775908
  C      4.261160    0.183441    1.986156
  H      3.188833   -1.148777   -0.017278
  H      1.832837   -1.692832    1.022225
  H      4.637924    0.774281    2.828640
  H      2.213319    0.496473    2.446623
  H      5.007691   -0.274143    1.323409
   14
 TRAJECTORY GEOMETRY    -270.172738
  C      0.195672    0.108368    0.197835
  C     -0.409226   -0.350166    1.318013
  O      1.494550   -0.034551   -0.207831
  H     -1.475473   -0.149859    1.450205
  H      0.101909   -0.911574    2.105013
  H     -0.357190    0.682831   -0.556144
  C      2.378240   -0.803533    0.645962
  C      2.940364    0.018739    1.775804
  C      4.261229    0.183258    1.986278
  H      3.188800   -1.148744   -0.017282
  H      1.832860   -1.692696    1.022348
  H      4.638046    0.774144    2.828704
  H      2.213408    0.497042    2.446294
  H      5.007744   -0.274696    1.323783
   14
 TRAJECTORY GEOMETRY    -270.172739
  C      0.195613    0.108296    0.197811
  C     -0.409229   -0.350230    1.318024
  O      1.494498   -0.034529   -0.207844
  H     -1.475498   -0.150011    1.450209
  H      0.101977   -0.911530    2.105069
  H     -0.357311    0.682657   -0.556195
  C      2.378236   -0.803420    0.645960
  C      2.940419    0.018944    1.775697
  C      4.261297    0.183072    1.986400
  H      3.188765   -1.148710   -0.017300
  H      1.832880   -1.692540    1.022468
  H      4.638115    0.774008    2.828821
  H      2.213481    0.497591    2.445954
  H      5.007814   -0.275257    1.324141
   14
 TRAJECTORY GEOMETRY    -270.172739
  C      0.195548    0.108224    0.197788
  C     -0.409244   -0.350294    1.318042
  O      1.494457   -0.034509   -0.207853
  H     -1.475526   -0.150162    1.450246
  H      0.102034   -0.911483    2.105118
  H     -0.357415    0.682494   -0.556255
  C      2.378246   -0.803310    0.645954
  C      2.940473    0.019162    1.775590
  C      4.261362    0.182882    1.986517
  H      3.188742   -1.148657   -0.017309
  H      1.832920   -1.692394    1.022572
  H      4.638190    0.773825    2.828918
  H      2.213528    0.498141    2.445626
  H      5.007830   -0.275803    1.324466
   14
 TRAJECTORY GEOMETRY    -270.172739
  C      0.195486    0.108150    0.197774
  C     -0.409245   -0.350351    1.318045
  O      1.494391   -0.034488   -0.207873
  H     -1.475553   -0.150335    1.450248
  H      0.102093   -0.911444    2.105162
  H     -0.357529    0.682318   -0.556306
  C      2.378240   -0.803198    0.645951
  C      2.940539    0.019359    1.775475
  C      4.261424    0.182706    1.986652
  H      3.188706   -1.148634   -0.017328
  H      1.832967   -1.692254    1.022715
  H      4.638326    0.773685    2.829021
  H      2.213655    0.498670    2.445301
  H      5.007943   -0.276330    1.324860
   14
 TRAJECTORY GEOMETRY    -270.172739
  C      0.195425    0.108081    0.197754
  C     -0.409244   -0.350418    1.318074
  O      1.494349   -0.034459   -0.207914
  H     -1.475568   -0.150517    1.450263
  H      0.102154   -0.911445    2.105190
  H     -0.357663    0.682160   -0.556336
  C      2.378233   -0.803097    0.645950
  C      2.940590    0.019571    1.775382
  C      4.261499    0.182522    1.986779
  H      3.188642   -1.148621   -0.017328
  H      1.832936   -1.692103    1.022818
  H      4.638411    0.773565    2.829071
  H      2.213701    0.499240    2.444963
  H      5.007958   -0.276891    1.325206
   14
 TRAJECTORY GEOMETRY    -270.172740
  C      0.195369    0.108001    0.197739
  C     -0.409257   -0.350480    1.318092
  O      1.494301   -0.034434   -0.207933
  H     -1.475600   -0.150647    1.450238
  H      0.102172   -0.911393    2.105266
  H     -0.357791    0.681981   -0.556374
  C      2.378237   -0.802984    0.645940
  C      2.940644    0.019773    1.775280
  C      4.261566    0.182339    1.986901
  H      3.188614   -1.148557   -0.017334
  H      1.832968   -1.691964    1.022919
  H      4.638496    0.773419    2.829138
  H      2.213782    0.499816    2.444623
  H      5.007998   -0.277462    1.325571
   14
 TRAJECTORY GEOMETRY    -270.172740
  C      0.195324    0.107956    0.197730
  C     -0.409218   -0.350554    1.318117
  O      1.494244   -0.034430   -0.207987
  H     -1.475557   -0.150758    1.450326
  H      0.102289   -0.911415    2.105278
  H     -0.357898    0.681896   -0.556360
  C      2.378217   -0.802880    0.645930
  C      2.940677    0.019971    1.775183
  C      4.261618    0.182165    1.987044
  H      3.188568   -1.148523   -0.017342
  H      1.832973   -1.691826    1.023018
  H      4.638550    0.773374    2.829189
  H      2.213834    0.500413    2.444253
  H      5.008040   -0.278047    1.325985
   14
 TRAJECTORY GEOMETRY    -270.172740
  C      0.195243    0.107897    0.197704
  C     -0.409225   -0.350619    1.318129
  O      1.494185   -0.034414   -0.208020
  H     -1.475583   -0.150944    1.450413
  H      0.102399   -0.911363    2.105295
  H     -0.358038    0.681753   -0.556427
  C      2.378216   -0.802775    0.645927
  C      2.940751    0.020175    1.775090
  C      4.261696    0.181988    1.987178
  H      3.188527   -1.148513   -0.017349
  H      1.832991   -1.691681    1.023132
  H      4.638656    0.773213    2.829299
  H      2.213915    0.500955    2.443932
  H      5.008115   -0.278563    1.326356
   14
 TRAJECTORY GEOMETRY    -270.172740
  C      0.195192    0.107806    0.197696
  C     -0.409243   -0.350671    1.318156
  O      1.494154   -0.034365   -0.208013
  H     -1.475624   -0.151101    1.450371
  H      0.102404   -0.911283    2.105396
  H     -0.358155    0.681542   -0.556475
  C      2.378231   -0.802690    0.645907
  C      2.940798    0.020376    1.774954
  C      4.261746    0.181814    1.987298
  H      3.188494   -1.148517   -0.017380
  H      1.832999   -1.691540    1.023235
  H      4.638711    0.773068    2.829396
  H      2.213943    0.501514    2.443534
  H      5.008154   -0.279118    1.326736
   14
 TRAJECTORY GEOMETRY    -270.172740
  C      0.195133    0.107743    0.197697
  C     -0.409266   -0.350740    1.318174
  O      1.494106   -0.034337   -0.208049
  H     -1.475627   -0.151299    1.450370
  H      0.102436   -0.911192    2.105480
  H     -0.358287    0.681361   -0.556544
  C      2.378242   -0.802587    0.645904
  C      2.940855    0.020577    1.774859
  C      4.261807    0.181629    1.987415
  H      3.188474   -1.148458   -0.017382
  H      1.833033   -1.691421    1.023293
  H      4.638814    0.772979    2.829430
  H      2.214028    0.502122    2.443206
  H      5.008212   -0.279691    1.327119
   14
 TRAJECTORY GEOMETRY    -270.172741
  C      0.195071    0.107679    0.197679
  C     -0.409273   -0.350808    1.318190
  O      1.494055   -0.034314   -0.208076
  H     -1.475702   -0.151464    1.450389
  H      0.102504   -0.911128    2.105549
  H     -0.358410    0.681171   -0.556571
  C      2.378244   -0.802477    0.645899
  C      2.940906    0.020780    1.774767
  C      4.261881    0.181444    1.987538
  H      3.188454   -1.148401   -0.017391
  H      1.833061   -1.691288    1.023393
  H      4.638904    0.772868    2.829471
  H      2.214114    0.502694    2.442854
  H      5.008254   -0.280264    1.327490
   14
 TRAJECTORY GEOMETRY    -270.172741
  C      0.195016    0.107575    0.197649
  C     -0.409276   -0.350853    1.318212
  O      1.494009   -0.034286   -0.208069
  H     -1.475712   -0.151550    1.450384
  H      0.102527   -0.911158    2.105574
  H     -0.358517    0.681012   -0.556612
  C      2.378244   -0.802361    0.645883
  C      2.940960    0.020990    1.774647
  C      4.261941    0.181265    1.987659
  H      3.188413   -1.148378   -0.017430
  H      1.833083   -1.691128    1.023517
  H      4.638980    0.772671    2.829623
  H      2.214157    0.503204    2.442505
  H      5.008290   -0.280817    1.327825
   14
 TRAJECTORY GEOMETRY    -270.172741
  C      0.194956    0.107500    0.197625
  C     -0.409283   -0.350917    1.318235
  O      1.493961   -0.034267   -0.208091
  H     -1.475717   -0.151690    1.450387
  H      0.102581   -0.911119    2.105620
  H     -0.358649    0.680848   -0.556672
  C      2.378245   -0.802248    0.645879
  C      2.941010    0.021203    1.774549
  C      4.262013    0.181079    1.987783
  H      3.188374   -1.148313   -0.017448
  H      1.833102   -1.690988    1.023621
  H      4.639051    0.772503    2.829700
  H      2.214208    0.503759    2.442172
  H      5.008317   -0.281373    1.328162
   14
 TRAJECTORY GEOMETRY    -270.172741
  C      0.194872    0.107451    0.197608
  C     -0.409291   -0.350985    1.318232
  O      1.493882   -0.034255   -0.208137
  H     -1.475750   -0.151857    1.450422
  H      0.102684   -0.910976    2.105699
  H     -0.358780    0.680663   -0.556733
  C      2.378232   -0.802138    0.645872
  C      2.941103    0.021369    1.774465
  C      4.262099    0.180918    1.987929
  H      3.188340   -1.148267   -0.017461
  H      1.833145   -1.690861    1.023713
  H      4.639169    0.772446    2.829784
  H      2.214359    0.504311    2.441861
  H      5.008443   -0.281904    1.328608
   14
 TRAJECTORY GEOMETRY    -270.172742
  C      0.194821    0.107395    0.197608
  C     -0.409267   -0.351026    1.318278
  O      1.493820   -0.034265   -0.208176
  H     -1.475729   -0.151957    1.450523
  H      0.102769   -0.910972    2.105738
  H     -0.358887    0.680549   -0.556716
  C      2.378247   -0.802035    0.645827
  C      2.941142    0.021567    1.774335
  C      4.262137    0.180749    1.988085
  H      3.188338   -1.148204   -0.017527
  H      1.833227   -1.690745    1.023780
  H      4.639170    0.772318    2.829954
  H      2.214393    0.504837    2.441478
  H      5.008518   -0.282424    1.329034
   14
 TRAJECTORY GEOMETRY    -270.172742
  C      0.194768    0.107297    0.197566
  C     -0.409221   -0.351073    1.318313
  O      1.493772   -0.034242   -0.208185
  H     -1.475727   -0.152049    1.450569
  H      0.102892   -0.910973    2.105765
  H     -0.358984    0.680373   -0.556768
  C      2.378233   -0.801911    0.645817
  C      2.941181    0.021783    1.774217
  C      4.262180    0.180557    1.988207
  H      3.188251   -1.148178   -0.017534
  H      1.833227   -1.690575    1.023908
  H      4.639204    0.772081    2.830108
  H      2.214432    0.505321    2.441184
  H      5.008517   -0.282909    1.329366
   14
 TRAJECTORY GEOMETRY    -270.172742
  C      0.194710    0.107227    0.197550
  C     -0.409236   -0.351136    1.318329
  O      1.493729   -0.034217   -0.208209
  H     -1.475750   -0.152223    1.450578
  H      0.102941   -0.910906    2.105832
  H     -0.359138    0.680196   -0.556835
  C      2.378240   -0.801804    0.645813
  C      2.941225    0.021989    1.774120
  C      4.262249    0.180371    1.988330
  H      3.188241   -1.148118   -0.017545
  H      1.833246   -1.690451    1.024011
  H      4.639307    0.771953    2.830177
  H      2.214495    0.505904    2.440841
  H      5.008567   -0.283487    1.329718
   14
 TRAJECTORY GEOMETRY    -270.172742
  C      0.194665    0.107155    0.197559
  C     -0.409258   -0.351203    1.318356
  O      1.493693   -0.034180   -0.208244
  H     -1.475775   -0.152400    1.450524
  H      0.102953   -0.910770    2.105965
  H     -0.359271    0.679984   -0.556901
  C      2.378251   -0.801708    0.645802
  C      2.941270    0.022181    1.774025
  C      4.262300    0.180192    1.988449
  H      3.188229   -1.148056   -0.017561
  H      1.833271   -1.690338    1.024067
  H      4.639395    0.771875    2.830156
  H      2.214551    0.506513    2.440452
  H      5.008597   -0.284104    1.330107
   14
 TRAJECTORY GEOMETRY    -270.172742
  C      0.194598    0.107056    0.197542
  C     -0.409264   -0.351223    1.318403
  O      1.493644   -0.034145   -0.208256
  H     -1.475820   -0.152506    1.450554
  H      0.102987   -0.910677    2.106074
  H     -0.359388    0.679755   -0.556929
  C      2.378282   -0.801622    0.645749
  C      2.941324    0.022356    1.773890
  C      4.262346    0.180027    1.988602
  H      3.188234   -1.148017   -0.017627
  H      1.833352   -1.690220    1.024114
  H      4.639402    0.771798    2.830296
  H      2.214590    0.507032    2.440050
  H      5.008656   -0.284625    1.330556
   14
 TRAJECTORY GEOMETRY    -270.172742
  C      0.194536    0.106985    0.197526
  C     -0.409267   -0.351283    1.318420
  O      1.493588   -0.034135   -0.208284
  H     -1.475842   -0.152648    1.450574
  H      0.103043   -0.910659    2.106110
  H     -0.359511    0.679598   -0.556979
  C      2.378283   -0.801501    0.645742
  C      2.941381    0.022569    1.773795
  C      4.262412    0.179841    1.988729
  H      3.188206   -1.147945   -0.017644
  H      1.833384   -1.690079    1.024213
  H      4.639502    0.771619    2.830392
  H      2.214672    0.507574    2.439733
  H      5.008698   -0.285167    1.330901
   14
 TRAJECTORY GEOMETRY    -270.172743
  C      0.194472    0.106909    0.197503
  C     -0.409273   -0.351344    1.318441
  O      1.493543   -0.034104   -0.208305
  H     -1.475847   -0.152817    1.450611
  H      0.103115   -0.910621    2.106144
  H     -0.359638    0.679425   -0.557024
  C      2.378286   -0.801398    0.645737
  C      2.941431    0.022776    1.773695
  C      4.262475    0.179658    1.988852
  H      3.188177   -1.147916   -0.017649
  H      1.833405   -1.689943    1.024316
  H      4.639612    0.771496    2.830450
  H      2.214730    0.508160    2.439388
  H      5.008730   -0.285745    1.331262
   14
 TRAJECTORY GEOMETRY    -270.172743
  C      0.194406    0.106838    0.197485
  C     -0.409279   -0.351401    1.318455
  O      1.493480   -0.034091   -0.208335
  H     -1.475879   -0.152962    1.450635
  H      0.103166   -0.910589    2.106191
  H     -0.359761    0.679266   -0.557068
  C      2.378286   -0.801283    0.645728
  C      2.941498    0.022976    1.773592
  C      4.262546    0.179480    1.988988
  H      3.188148   -1.147875   -0.017669
  H      1.833443   -1.689799    1.024427
  H      4.639717    0.771358    2.830562
  H      2.214828    0.508702    2.439057
  H      5.008810   -0.286276    1.331647
   14
 TRAJECTORY GEOMETRY    -270.172743
  C      0.194351    0.106768    0.197467
  C     -0.409281   -0.351466    1.318478
  O      1.493438   -0.034071   -0.208358
  H     -1.475902   -0.153110    1.450653
  H      0.103232   -0.910547    2.106246
  H     -0.359880    0.679102   -0.557112
  C      2.378288   -0.801171    0.645723
  C      2.941542    0.023196    1.773489
  C      4.262606    0.179290    1.989111
  H      3.188113   -1.147832   -0.017681
  H      1.833465   -1.689650    1.024536
  H      4.639803    0.771171    2.830665
  H      2.214882    0.509249    2.438721
  H      5.008823   -0.286821    1.331973
   14
 TRAJECTORY GEOMETRY    -270.172743
  C      0.194290    0.106700    0.197445
  C     -0.409282   -0.351530    1.318501
  O      1.493388   -0.034053   -0.208388
  H     -1.475926   -0.153267    1.450668
  H      0.103308   -0.910497    2.106291
  H     -0.360013    0.678931   -0.557159
  C      2.378285   -0.801060    0.645720
  C      2.941593    0.023405    1.773391
  C      4.262679    0.179106    1.989238
  H      3.188070   -1.147773   -0.017687
  H      1.833481   -1.689501    1.024641
  H      4.639865    0.771014    2.830743
  H      2.214949    0.509802    2.438386
  H      5.008838   -0.287382    1.332330
   14
 TRAJECTORY GEOMETRY    -270.172743
  C      0.194253    0.106659    0.197450
  C     -0.409235   -0.351606    1.318512
  O      1.493329   -0.034054   -0.208423
  H     -1.475884   -0.153366    1.450731
  H      0.103406   -0.910563    2.106296
  H     -0.360083    0.678885   -0.557116
  C      2.378271   -0.800950    0.645716
  C      2.941620    0.023616    1.773275
  C      4.262708    0.178925    1.989362
  H      3.188045   -1.147794   -0.017691
  H      1.833514   -1.689349    1.024770
  H      4.639949    0.770923    2.830839
  H      2.215021    0.510400    2.438023
  H      5.008886   -0.287945    1.332730
   14
 TRAJECTORY GEOMETRY    -270.172744
  C      0.194189    0.106589    0.197428
  C     -0.409241   -0.351669    1.318533
  O      1.493279   -0.034033   -0.208456
  H     -1.475908   -0.153539    1.450785
  H      0.103476   -0.910505    2.106338
  H     -0.360228    0.678721   -0.557179
  C      2.378268   -0.800841    0.645708
  C      2.941684    0.023817    1.773184
  C      4.262778    0.178746    1.989492
  H      3.188003   -1.147705   -0.017680
  H      1.833517   -1.689225    1.024866
  H      4.640014    0.770787    2.830889
  H      2.215101    0.510965    2.437689
  H      5.008940   -0.288524    1.333111
   14
 TRAJECTORY GEOMETRY    -270.172744
  C      0.194137    0.106503    0.197401
  C     -0.409231   -0.351736    1.318556
  O      1.493255   -0.033979   -0.208460
  H     -1.475903   -0.153725    1.450815
  H      0.103558   -0.910474    2.106388
  H     -0.360346    0.678533   -0.557233
  C      2.378249   -0.800748    0.645712
  C      2.941725    0.024025    1.773073
  C      4.262822    0.178564    1.989599
  H      3.187942   -1.147744   -0.017678
  H      1.833468   -1.689077    1.024982
  H      4.640123    0.770669    2.830949
  H      2.215143    0.511569    2.437330
  H      5.008963   -0.289105    1.333451
   14
 TRAJECTORY GEOMETRY    -270.172744
  C      0.194076    0.106436    0.197386
  C     -0.409234   -0.351797    1.318571
  O      1.493196   -0.033963   -0.208492
  H     -1.475922   -0.153885    1.450814
  H      0.103610   -0.910415    2.106448
  H     -0.360472    0.678347   -0.557281
  C      2.378257   -0.800635    0.645708
  C      2.941780    0.024231    1.772972
  C      4.262886    0.178381    1.989731
  H      3.187920   -1.147691   -0.017690
  H      1.833516   -1.688931    1.025093
  H      4.640213    0.770525    2.831042
  H      2.215223    0.512111    2.436994
  H      5.008999   -0.289648    1.333825
   14
 TRAJECTORY GEOMETRY    -270.172744
  C      0.194009    0.106352    0.197361
  C     -0.409240   -0.351855    1.318590
  O      1.493147   -0.033936   -0.208519
  H     -1.475942   -0.154012    1.450872
  H      0.103676   -0.910386    2.106481
  H     -0.360590    0.678200   -0.557320
  C      2.378252   -0.800526    0.645699
  C      2.941839    0.024434    1.772878
  C      4.262953    0.178203    1.989859
  H      3.187885   -1.147648   -0.017699
  H      1.833538   -1.688789    1.025193
  H      4.640319    0.770394    2.831117
  H      2.215316    0.512684    2.436653
  H      5.009054   -0.290210    1.334211
   14
 TRAJECTORY GEOMETRY    -270.172744
  C      0.193953    0.106278    0.197340
  C     -0.409234   -0.351912    1.318610
  O      1.493100   -0.033907   -0.208530
  H     -1.475951   -0.154191    1.450896
  H      0.103763   -0.910299    2.106547
  H     -0.360720    0.677989   -0.557383
  C      2.378258   -0.800418    0.645692
  C      2.941884    0.024636    1.772772
  C      4.263003    0.178016    1.989978
  H      3.187860   -1.147590   -0.017700
  H      1.833575   -1.688654    1.025287
  H      4.640382    0.770260    2.831169
  H      2.215375    0.513263    2.436298
  H      5.009064   -0.290781    1.334596
   14
 TRAJECTORY GEOMETRY    -270.172744
  C      0.193886    0.106217    0.197328
  C     -0.409238   -0.351979    1.318632
  O      1.493045   -0.033892   -0.208573
  H     -1.475978   -0.154334    1.450880
  H      0.103818   -0.910272    2.106596
  H     -0.360845    0.677837   -0.557424
  C      2.378258   -0.800310    0.645693
  C      2.941943    0.024848    1.772675
  C      4.263077    0.177837    1.990115
  H      3.187830   -1.147564   -0.017728
  H      1.833584   -1.688512    1.025396
  H      4.640493    0.770129    2.831283
  H      2.215435    0.513800    2.435966
  H      5.009106   -0.291344    1.334920
   14
 TRAJECTORY GEOMETRY    -270.172745
  C      0.193837    0.106154    0.197308
  C     -0.409219   -0.352048    1.318641
  O      1.492999   -0.033866   -0.208580
  H     -1.475985   -0.154513    1.450930
  H      0.103918   -0.910235    2.106632
  H     -0.360962    0.677680   -0.557461
  C      2.378244   -0.800206    0.645693
  C      2.941987    0.025052    1.772565
  C      4.263123    0.177654    1.990228
  H      3.187779   -1.147536   -0.017715
  H      1.833592   -1.688364    1.025514
  H      4.640551    0.770013    2.831326
  H      2.215524    0.514399    2.435595
  H      5.009148   -0.291915    1.335339
   14
 TRAJECTORY GEOMETRY    -270.172745
  C      0.193775    0.106082    0.197292
  C     -0.409229   -0.352105    1.318664
  O      1.492948   -0.033852   -0.208613
  H     -1.475992   -0.154657    1.450944
  H      0.103961   -0.910175    2.106692
  H     -0.361080    0.677510   -0.557515
  C      2.378247   -0.800093    0.645679
  C      2.942046    0.025261    1.772459
  C      4.263190    0.177473    1.990368
  H      3.187738   -1.147488   -0.017723
  H      1.833628   -1.688224    1.025622
  H      4.640635    0.769841    2.831427
  H      2.215586    0.514940    2.435278
  H      5.009172   -0.292444    1.335703
   14
 TRAJECTORY GEOMETRY    -270.172745
  C      0.193727    0.106019    0.197279
  C     -0.409226   -0.352180    1.318668
  O      1.492897   -0.033848   -0.208652
  H     -1.476007   -0.154797    1.450975
  H      0.104007   -0.910210    2.106722
  H     -0.361178    0.677390   -0.557518
  C      2.378237   -0.799957    0.645694
  C      2.942089    0.025490    1.772385
  C      4.263244    0.177275    1.990465
  H      3.187731   -1.147437   -0.017675
  H      1.833652   -1.688054    1.025758
  H      4.640830    0.769630    2.831511
  H      2.215696    0.515489    2.435022
  H      5.009159   -0.292993    1.335973
   14
 TRAJECTORY GEOMETRY    -270.172745
  C      0.193655    0.105944    0.197247
  C     -0.409224   -0.352248    1.318680
  O      1.492828   -0.033839   -0.208715
  H     -1.476023   -0.154924    1.450958
  H      0.104063   -0.910182    2.106743
  H     -0.361323    0.677229   -0.557581
  C      2.378226   -0.799813    0.645724
  C      2.942153    0.025702    1.772330
  C      4.263335    0.177086    1.990582
  H      3.187693   -1.147377   -0.017665
  H      1.833666   -1.687878    1.025909
  H      4.640999    0.769398    2.831627
  H      2.215801    0.515964    2.434821
  H      5.009192   -0.293500    1.336200
   14
 TRAJECTORY GEOMETRY    -270.172745
  C      0.193577    0.105841    0.197207
  C     -0.409257   -0.352285    1.318698
  O      1.492779   -0.033793   -0.208709
  H     -1.476084   -0.155110    1.450939
  H      0.104105   -0.910020    2.106860
  H     -0.361481    0.676939   -0.557693
  C      2.378233   -0.799707    0.645705
  C      2.942234    0.025877    1.772228
  C      4.263415    0.176913    1.990708
  H      3.187642   -1.147323   -0.017695
  H      1.833686   -1.687738    1.025997
  H      4.641061    0.769266    2.831707
  H      2.215903    0.516483    2.434496
  H      5.009263   -0.294000    1.336591
   14
 TRAJECTORY GEOMETRY    -270.172745
  C      0.193515    0.105773    0.197199
  C     -0.409272   -0.352343    1.318717
  O      1.492728   -0.033771   -0.208730
  H     -1.476118   -0.155254    1.450946
  H      0.104145   -0.909970    2.106916
  H     -0.361595    0.676777   -0.557732
  C      2.378240   -0.799607    0.645690
  C      2.942292    0.026079    1.772114
  C      4.263481    0.176738    1.990843
  H      3.187620   -1.147292   -0.017731
  H      1.833717   -1.687605    1.026088
  H      4.641137    0.769159    2.831795
  H      2.215966    0.517049    2.434121
  H      5.009323   -0.294565    1.336989
   14
 TRAJECTORY GEOMETRY    -270.172745
  C      0.193462    0.105710    0.197215
  C     -0.409272   -0.352379    1.318770
  O      1.492670   -0.033783   -0.208786
  H     -1.476137   -0.155340    1.450998
  H      0.104177   -0.909931    2.107007
  H     -0.361691    0.676650   -0.557712
  C      2.378272   -0.799502    0.645637
  C      2.942333    0.026279    1.771992
  C      4.263521    0.176570    1.991003
  H      3.187652   -1.147205   -0.017799
  H      1.833824   -1.687509    1.026127
  H      4.641176    0.769011    2.831947
  H      2.215988    0.517576    2.433754
  H      5.009368   -0.295071    1.337395
   14
 TRAJECTORY GEOMETRY    -270.172746
  C      0.193403    0.105646    0.197197
  C     -0.409266   -0.352432    1.318793
  O      1.492623   -0.033764   -0.208783
  H     -1.476111   -0.155497    1.451088
  H      0.104288   -0.909861    2.107031
  H     -0.361828    0.676506   -0.557806
  C      2.378277   -0.799412    0.645614
  C      2.942382    0.026484    1.771859
  C      4.263560    0.176394    1.991139
  H      3.187598   -1.147147   -0.017827
  H      1.833886   -1.687392    1.026233
  H      4.641202    0.768881    2.832066
  H      2.216070    0.518118    2.433348
  H      5.009439   -0.295603    1.337807
   14
 TRAJECTORY GEOMETRY    -270.172746
  C      0.193364    0.105608    0.197215
  C     -0.409274   -0.352498    1.318815
  O      1.492571   -0.033771   -0.208816
  H     -1.476131   -0.155576    1.451131
  H      0.104296   -0.909935    2.107051
  H     -0.361891    0.676451   -0.557744
  C      2.378295   -0.799318    0.645588
  C      2.942427    0.026693    1.771730
  C      4.263604    0.176226    1.991278
  H      3.187588   -1.147110   -0.017861
  H      1.833945   -1.687281    1.026321
  H      4.641239    0.768786    2.832144
  H      2.216100    0.518708    2.432948
  H      5.009475   -0.296173    1.338251
   14
 TRAJECTORY GEOMETRY    -270.172746
  C      0.193305    0.105532    0.197185
  C     -0.409249   -0.352557    1.318846
  O      1.492525   -0.033734   -0.208838
  H     -1.476127   -0.155742    1.451186
  H      0.104415   -0.909877    2.107102
  H     -0.362024    0.676269   -0.557793
  C      2.378287   -0.799216    0.645581
  C      2.942468    0.026889    1.771631
  C      4.263652    0.176045    1.991403
  H      3.187560   -1.147098   -0.017868
  H      1.833941   -1.687137    1.026408
  H      4.641297    0.768710    2.832189
  H      2.216167    0.519304    2.432585
  H      5.009492   -0.296773    1.338638
   14
 TRAJECTORY GEOMETRY    -270.172746
  C      0.193241    0.105451    0.197168
  C     -0.409250   -0.352602    1.318876
  O      1.492469   -0.033716   -0.208869
  H     -1.476154   -0.155873    1.451212
  H      0.104471   -0.909803    2.107172
  H     -0.362150    0.676082   -0.557838
  C      2.378296   -0.799102    0.645561
  C      2.942527    0.027084    1.771523
  C      4.263712    0.175868    1.991547
  H      3.187537   -1.147053   -0.017909
  H      1.833980   -1.687000    1.026491
  H      4.641344    0.768576    2.832296
[truncated: 28,435 more chars]
