# Supplementary material for: Constrained Structure Minimizations on Hyperspheres for Minimum Energy Path Following
Source: J Chem Inf Model. 2025 Apr 1;65(7):3488–501. doi: 10.1021/acs.jcim.4c02351 (PMC12004539; doi:10.1021/acs.jcim.4c02351)
Supplement: Supplementary file 1 — ci4c02351_si_001.zip [file ci4c02351_si_001.zip › data_availability/rxn13/outputs/IRC/irc-full.out]

 Executing /home/jasa/demon/6.2.4/object.mpi/deMon.6.2.4.mpi.

node05
node05
node05
node05
node05
node05
node05
node05
node05
node05
node05
node05
node05
node05
node05
node05
node05
node05
node05
node05
node05
node05
node05
node05
(node05:0,1,2,3,4,5,6,7,8,9,10,11,12,13,14,15,16,17,18,19,20,21,22,23)

real	579m28.101s
user	12416m11.639s
sys	1473m14.468s
466M	.
 ******************************************************************************
 ******************************************************************************
 ***                                                                        ***
 ***                              PROGRAM deMon2k                           ***
 ***                                                                        ***
 ***                        (VERSION 6.2.2, Jun. 2022)                      ***
 ***                                                                        ***
 ***     COPYRIGHT (C) BY THE INTERNATIONAL DEMON DEVELOPERS COMMUNITY      ***
 ***                                                                        ***
 ***  AUTHORS: A.M. Koster, G. Geudtner, A. Alvarez-Ibarra, M.C. Amirani,   ***
 ***           P. Calaminici, A.A.M. Carranza, M.E. Casida, J. Carmona-     ***
 ***           Espindola, J. Cuny, F.A. Delesma, R. Delgado-Venegas, V.D.   ***
 ***           Dominguez, R. Flores-Moreno, G.U. Gamboa, A. Goursot, T.     ***
 ***           Heine, K. Hermann, A. Ipatov, F. Janetzko, A. de la Lande,   ***
 ***           F. Louisnard, J. Martin del Campo, N. Pedroza Montero, L.G.  ***
 ***           M. Pettersson, D. Mejia-Rodriguez, J. Reveles, J. Vasquez-   ***
 ***           Perez, A. Vela, B. Zuniga-Gutierrez and D.R. Salahub         ***
 ***                                                                        ***
 ******************************************************************************
 ******************************************************************************
                                                                                

 FIRST TIMING           DATE: FRI JAN 26 17:52:08 2024  TOTAL TIME:       0.070
                                                                                

 INITIALIZATION                   STEP TIME:     0.035  TOTAL TIME:       0.106

 ******************************************************************************

 IRC FORWARD RXN12

 ******************************************************************************

 
 *** THE RESTART FILE WILL BE READ ***
 
 
 *** MOLECULAR SIMULATION DATA ***
 
 MOLECULAR CHARGE: 0
 NUMBER OF ATOMS: 14
 MOLECULAR SIMULATION TYPE: QM ONLY
 
 *** MOLECULAR QM DATA ***
 
 MULTIPLICITY: 1
 NUMBER OF QM ATOMS: 14
 NUMBER OF ELECTRONS: 46
 
 *** SCF OPTIONS ***
 
 SCF THEORY: RESTRICTED KOHN-SHAM (RKS)
 DIAGONALIZER: RS
 START GUESS: RESTART DENSITY
 SCF TOLERANCE: 0.100E-08
 POTENTIAL DENSITY: FITTED DENSITY
 NUMBER OF SCF ITERATIONS: 1000
 DIIS ACCELERATION: ON
 XC-POTENTIAL: PBE96 - PBE
 GRID TECHNIQUE: FIXED
 GRID PRUNING: ON
 GRID METHOD: DIRECT
 GRID TYPE: (99,590)p
 ATOMIC WEIGHT FUNCTION: BECKE SCREENED
 RADIAL QUADRATURE TYPE: EULER-MACLAURIN
 SCF METHODE: DIRECT & DOUBLE ASYMPTOTIC EXPANSION
 FREEZE AUXILIARY FUNCTIONS: OFF
 ANALYTICAL FIT SOLVER: DIAGONAL SVD
 SVD THRESHOLD: 0.100E-05
 SCF SCREENING: 0.217E-11
 SYMMETRY USE: NONE
 ROTATION OF THE ANGULAR GRIDS: OFF
 SCF PRINTING UNTIL CYCLE 0
 SPHERICAL ORBITALS WILL BE USED
 
 *** INTRINSIC REACTION COORDINATE OPTIONS ***
 
 STEP DIRECTION: REVERSE (IRC EXTENSION)
 MAXIMUM IRC STEP: 0.100
 INITIAL ENERGY DECREASE: 0.00
 IRC PATH IN MASS WEIGHTED COORDINATES
 
 *** IRC PATH OPTIMIZATION OPTIONS ***
 
 NUMBER OF OPTIMIZATION STEPS: 50
 MAXIMUM OPTIMIZATION STEP: 0.300
 OPTMIZATION TOLERANCE: 0.100E-04
 HESSIAN UPDATE: BFGS
 STEP TYPE: LEVENBERG-MARQUARDT
 THE START HESSIAN IS READ FROM THE RESTART FILE
 NO WEIGHT DERIVATIVES WILL BE USED
 
 *** ACTIVATED INTERFACE PORTS ***
 
 FILE deMon.mol WILL BE WRITTEN
 
 
 *** GEOMETRY ***


 INPUT ORIENTATION IN ANGSTROM

  NO.  ATOM        X            Y            Z      Z-ATOM   MASS   TYPE OPTXYZ

    1  C         0.000000     0.000000     0.000000     6    12.011  QM       
    2  C         0.000000     0.000000     1.407923     6    12.011  QM       
    3  O         1.004743     0.000000    -0.777760     8    15.999  QM       
    4  H        -0.933646    -0.149215     1.962170     1     1.008  QM       
    5  H         0.830556     0.491083     1.922897     1     1.008  QM       
    6  H        -1.006767     0.060406    -0.487149     1     1.008  QM       
    7  C         2.653963    -0.937359     0.855635     6    12.011  QM       
    8  C         3.161201    -0.496216     2.106894     6    12.011  QM       
    9  C         4.147968     0.457712     2.223073     6    12.011  QM       
   10  H         3.104232    -0.578079    -0.071840     1     1.008  QM       
   11  H         1.978649    -1.794256     0.798554     1     1.008  QM       
   12  H         4.556008     0.744444     3.197882     1     1.008  QM       
   13  H         2.745937    -0.949776     3.017949     1     1.008  QM       
   14  H         4.549683     0.961313     1.335416     1     1.008  QM       


 
 
 *** ERI STATISTIC ***
 
 Est. Integrated ERIs: 6078254
 Est. Asymptotic ERIS: 0
                                                                                

 INPUT                            STEP TIME:     0.068  TOTAL TIME:       0.174
 
 *** THE INPUT ORIENTATION IS USED ***
 
 POINT GROUP: C1
 
 GROUP ORDER: 1


 STANDARD ORIENTATION IN ANGSTROM

  NO.  ATOM        X              Y              Z        Z-ATOM   MASS   TYPE

    1  C        -2.028743       0.110066      -0.138243       6    12.011  QM
    2  C        -1.321732       1.323698      -0.040880       6    12.011  QM
    3  O        -1.550442      -1.062968      -0.236421       8    15.999  QM
    4  H        -1.850271       2.256264       0.187412       1     1.008  QM
    5  H        -0.346610       1.392401      -0.531391       1     1.008  QM
    6  H        -3.144200       0.198711      -0.187651       1     1.008  QM
    7  C         0.699255      -0.556822       0.737862       6    12.011  QM
    8  C         1.764695       0.304199       0.362325       6    12.011  QM
    9  C         2.673024      -0.011053      -0.623951       6    12.011  QM
   10  H         0.621630      -1.552088       0.295761       1     1.008  QM
   11  H         0.089597      -0.338469       1.617760       1     1.008  QM
   12  H         3.514396       0.648629      -0.860333       1     1.008  QM
   13  H         1.864675       1.260071       0.895706       1     1.008  QM
   14  H         2.572902      -0.935875      -1.204987       1     1.008  QM
                                                                                

 SYMMETRY ANALYSIS                STEP TIME:     0.001  TOTAL TIME:       0.312
 
 
 GENERAL BASIS SET: (DZVP-GGA)
 
 NUMBER OF SHELLS: 60
 NUMBER OF ORBITALS: 130
 NUMBER OF PRIMITIVE GAUSSIAN EXPONENTS: 138
 
 
 GENERAL AUXIS SET: (GEN-A2*)
 
 NUMBER OF AUXILIARY FUNCTION SETS: 74
 NUMBER OF AUXILIARY FUNCTION SHELLS: 178
 NUMBER OF AUXILIARY FUNCTION: 734
 
 
 
 *** WARNING IN INVCDERI ***
 
 *** 21 COULOMB EIGENVALUES ARE QUENCHED ***
                                                                                

 MPI AUXILIARY FUNCTION FIT       STEP TIME:     0.144  TOTAL TIME:       0.469  
                                                                                

 CORE INTEGRALS                   STEP TIME:     0.163  TOTAL TIME:       0.479
                                                                                

 FIXED GRID GENERATION            STEP TIME:     0.000  TOTAL TIME:       0.533

 CYCLE:    1    EUPPER =     -438.546199073254    CDMIX =        0.300000000000
 CYCLE:    1    ELOWER =     -774.723120966400    SHIFT =        0.000000000000
 CYCLE:    1    EXC    =      -38.314177586242    ERCDC =       19.307675830091
 CYCLE:    1    ETOTAL =     -476.860376659496    ERROR =      336.176921893146

 CYCLE:    2    EUPPER =     -438.546170129217    CDMIX =        0.300000000000
 CYCLE:    2    ELOWER =     -438.546170129678    SHIFT =        0.000000000000
 CYCLE:    2    EXC    =      -38.314186269501    ERCDC =        0.000020838944
 CYCLE:    2    ETOTAL =     -476.860356398717    ERROR =        0.000000000462

 CYCLE:    3    EUPPER =     -438.546188436763    CDMIX =        0.300000000000
 CYCLE:    3    ELOWER =     -438.546188437177    SHIFT =        0.000000000000
 CYCLE:    3    EXC    =      -38.314186855520    ERCDC =        0.000019552429
 CYCLE:    3    ETOTAL =     -476.860375292283    ERROR =        0.000000000414

 CYCLE:    4    EUPPER =     -438.546183819754    CDMIX =        0.200000000000
 CYCLE:    4    ELOWER =     -438.546183821037    SHIFT =        0.000000000000
 CYCLE:    4    EXC    =      -38.314189823867    EDIIS =        0.000032130497
 CYCLE:    4    ETOTAL =     -476.860373643621    ERROR =        0.000000001283

 CYCLE:    5    EUPPER =     -438.546171961030    CDMIX =        0.133333333333
 CYCLE:    5    ELOWER =     -438.546171963396    SHIFT =        0.000000000000
 CYCLE:    5    EXC    =      -38.314191841391    EDIIS =        0.000046701461
 CYCLE:    5    ETOTAL =     -476.860363802420    ERROR =        0.000000002366

 CYCLE:    6    EUPPER =     -438.546188929211    CDMIX =        0.133333333333
 CYCLE:    6    ELOWER =     -438.546188929218    SHIFT =        0.000000000000
 CYCLE:    6    EXC    =      -38.314188179256    EDIIS =        0.000002034596
 CYCLE:    6    ETOTAL =     -476.860377108467    ERROR =        0.000000000007

 CYCLE:    7    EUPPER =     -438.546184310100    CDMIX =        0.100000000000
 CYCLE:    7    ELOWER =     -438.546184310113    SHIFT =        0.000000000000
 CYCLE:    7    EXC    =      -38.314189554871    EDIIS =        0.000003611118
 CYCLE:    7    ETOTAL =     -476.860373864972    ERROR =        0.000000000013

 CYCLE:    8    EUPPER =     -438.546185194550    CDMIX =        0.100000000000
 CYCLE:    8    ELOWER =     -438.546185194580    SHIFT =        0.000000000000
 CYCLE:    8    EXC    =      -38.314192025451    EDIIS =        0.000004803594
 CYCLE:    8    ETOTAL =     -476.860377220001    ERROR =        0.000000000030

 CYCLE:    9    EUPPER =     -438.546190876336    CDMIX =        0.100000000000
 CYCLE:    9    ELOWER =     -438.546190876369    SHIFT =        0.000000000000
 CYCLE:    9    EXC    =      -38.314188632392    EDIIS =        0.000006655046
 CYCLE:    9    ETOTAL =     -476.860379508728    ERROR =        0.000000000033

 CYCLE:   10    EUPPER =     -438.546181027284    CDMIX =        0.100000000000
 CYCLE:   10    ELOWER =     -438.546181027802    SHIFT =        0.000000000000
 CYCLE:   10    EXC    =      -38.314186606246    EDIIS =        0.000016007073
 CYCLE:   10    ETOTAL =     -476.860367633530    ERROR =        0.000000000518

 CYCLE:   11    EUPPER =     -438.546176398548    CDMIX =        0.100000000000
 CYCLE:   11    ELOWER =     -438.546176399397    SHIFT =        0.000000000000
 CYCLE:   11    EXC    =      -38.314187971694    ERCDC =        0.000024243849
 CYCLE:   11    ETOTAL =     -476.860364370242    ERROR =        0.000000000850

 CYCLE:   12    EUPPER =     -438.546180653256    CDMIX =        0.100000000000
 CYCLE:   12    ELOWER =     -438.546180653348    SHIFT =        0.000000000000
 CYCLE:   12    EXC    =      -38.314188775192    ERCDC =        0.000011760538
 CYCLE:   12    ETOTAL =     -476.860369428448    ERROR =        0.000000000093

 CYCLE:   13    EUPPER =     -438.546184073575    CDMIX =        0.100000000000
 CYCLE:   13    ELOWER =     -438.546184073589    SHIFT =        0.000000000000
 CYCLE:   13    EXC    =      -38.314189156315    ERCDC =        0.000003499379
 CYCLE:   13    ETOTAL =     -476.860373229890    ERROR =        0.000000000014

 CYCLE:   14    EUPPER =     -438.546185063941    CDMIX =        0.100000000000
 CYCLE:   14    ELOWER =     -438.546185063944    SHIFT =        0.000000000000
 CYCLE:   14    EXC    =      -38.314189400290    ERCDC =        0.000001796135
 CYCLE:   14    ETOTAL =     -476.860374464231    ERROR =        0.000000000003

 CYCLE:   15    EUPPER =     -438.546185649827    CDMIX =        0.100000000000
 CYCLE:   15    ELOWER =     -438.546185649829    SHIFT =        0.000000000000
 CYCLE:   15    EXC    =      -38.314189561279    ERCDC =        0.000000789580
 CYCLE:   15    ETOTAL =     -476.860375211106    ERROR =        0.000000000002

 CYCLE:   16    EUPPER =     -438.546185935985    CDMIX =        0.100000000000
 CYCLE:   16    ELOWER =     -438.546185935986    SHIFT =        0.000000000000
 CYCLE:   16    EXC    =      -38.314190724024    ERCDC =        0.000000479203
 CYCLE:   16    ETOTAL =     -476.860376660008    ERROR =        0.000000000002
 
 *** SCF CONVERGED ***
 

 ELECTRONIC CORE ENERGY      =       -774.723209394
 ELECTRONIC COULOMB ENERGY   =        336.177023458
 ELECTRONIC HARTREE ENERGY   =       -438.546185936

 EXCHANGE ENERGY             =        -36.839964999
 CORRELATION ENERGY          =         -1.474225725
 EXCHANGE-CORRELATION ENERGY =        -38.314190724

 ELECTRONIC SCF ENERGY       =       -476.860376660
 NUCLEAR-REPULSION ENERGY    =        206.770915092
 TOTAL SCF ENERGY            =       -270.089461568
                                                                                

 SCF ITERATION                    STEP TIME:     2.058  TOTAL TIME:       2.764
 
 
 
 *************************************
 *** INTRINSIC REACTION COORDINATE ***
 *************************************


 MOLECULE ORIENTATION OF IRC START STRUCTURE IN ANGSTROM

  NO.  ATOM        X              Y              Z        Z-ATOM   MASS   TYPE

    1  C         0.000000       0.000000       0.000000       6    12.011  QM
    2  C         0.000000       0.000000       1.407923       6    12.011  QM
    3  O         1.004743       0.000000      -0.777760       8    15.999  QM
    4  H        -0.933646      -0.149215       1.962170       1     1.008  QM
    5  H         0.830556       0.491083       1.922897       1     1.008  QM
    6  H        -1.006767       0.060406      -0.487149       1     1.008  QM
    7  C         2.653963      -0.937359       0.855635       6    12.011  QM
    8  C         3.161201      -0.496216       2.106894       6    12.011  QM
    9  C         4.147968       0.457712       2.223073       6    12.011  QM
   10  H         3.104232      -0.578079      -0.071840       1     1.008  QM
   11  H         1.978649      -1.794256       0.798554       1     1.008  QM
   12  H         4.556008       0.744444       3.197882       1     1.008  QM
   13  H         2.745937      -0.949776       3.017949       1     1.008  QM
   14  H         4.549683       0.961313       1.335416       1     1.008  QM


 
 THE START HESSIAN WAS READ FROM THE RESTART FILE

  ANGLE =       1.47  COS_ANGLE =       0.10


 IRC COORDINATES OF STEP 1 IN ANGSTROM

  NO.  ATOM        X              Y              Z        Z-ATOM   MASS   TYPE

    1  C        -0.000068      -0.001061      -0.002120       6    12.011  QM
    2  C         0.006217      -0.000574       1.407388       6    12.011  QM
    3  O         1.000610       0.003386      -0.782966       8    15.999  QM
    4  H        -0.923767      -0.159948       1.965327       1     1.008  QM
    5  H         0.831546       0.502990       1.918664       1     1.008  QM
    6  H        -1.010400       0.052383      -0.483344       1     1.008  QM
    7  C         2.651508      -0.938580       0.860763       6    12.011  QM
    8  C         3.162798      -0.497759       2.109941       6    12.011  QM
    9  C         4.148051       0.458126       2.223267       6    12.011  QM
   10  H         3.092719      -0.572770      -0.068470       1     1.008  QM
   11  H         1.979198      -1.797869       0.804468       1     1.008  QM
   12  H         4.558622       0.745075       3.196937       1     1.008  QM
   13  H         2.752096      -0.952910       3.022268       1     1.008  QM
   14  H         4.546209       0.962704       1.334567       1     1.008  QM


 RMSQ FORCE :   0.0001725  MAXIMUM :   0.0000100  CONVERGED :NO 
 MAX FORCE  :   0.0005550  MAXIMUM :   0.0000150  CONVERGED :NO 

 NUMBER OF CONSTRAINED OPTIMIZATION CYCLES: 1
 
 TOTAL ENERGY = -270.089479582554
 
 
 CURRENT SPLINE LENGTH: 0.053 AMU^1/2*ANGSTROM
 IRC COORDINATE: 0.053 AMU^1/2*ANGSTROM

  ANGLE =       0.02  COS_ANGLE =       1.00


 IRC COORDINATES OF STEP 2 IN ANGSTROM

  NO.  ATOM        X              Y              Z        Z-ATOM   MASS   TYPE

    1  C        -0.000390      -0.002146      -0.004351       6    12.011  QM
    2  C         0.012228      -0.001082       1.406679       6    12.011  QM
    3  O         0.996297       0.006844      -0.788094       8    15.999  QM
    4  H        -0.913991      -0.170478       1.968242       1     1.008  QM
    5  H         0.832272       0.514747       1.914165       1     1.008  QM
    6  H        -1.014088       0.044146      -0.479871       1     1.008  QM
    7  C         2.649256      -0.939880       0.865954       6    12.011  QM
    8  C         3.164572      -0.499278       2.113048       6    12.011  QM
    9  C         4.148320       0.458526       2.223559       6    12.011  QM
   10  H         3.081331      -0.567566      -0.064971       1     1.008  QM
   11  H         1.980360      -1.801859       0.810392       1     1.008  QM
   12  H         4.561299       0.745731       3.196120       1     1.008  QM
   13  H         2.758387      -0.955970       3.026620       1     1.008  QM
   14  H         4.543200       0.963873       1.333834       1     1.008  QM


 RMSQ FORCE :   0.0003439  MAXIMUM :   0.0000100  CONVERGED :NO 
 MAX FORCE  :   0.0010978  MAXIMUM :   0.0000150  CONVERGED :NO 

 NUMBER OF CONSTRAINED OPTIMIZATION CYCLES: 26
 
 TOTAL ENERGY = -270.089532352296
 
 
 CURRENT SPLINE LENGTH: 0.053 AMU^1/2*ANGSTROM
 IRC COORDINATE: 0.106 AMU^1/2*ANGSTROM

  ANGLE =       0.03  COS_ANGLE =       1.00


 IRC COORDINATES OF STEP 3 IN ANGSTROM

  NO.  ATOM        X              Y              Z        Z-ATOM   MASS   TYPE

    1  C        -0.000655      -0.003270      -0.006525       6    12.011  QM
    2  C         0.018407      -0.001527       1.405990       6    12.011  QM
    3  O         0.992014       0.010192      -0.793203       8    15.999  QM
    4  H        -0.903874      -0.181001       1.971226       1     1.008  QM
    5  H         0.832916       0.526614       1.909684       1     1.008  QM
    6  H        -1.017627       0.035656      -0.476355       1     1.008  QM
    7  C         2.646825      -0.941002       0.871024       6    12.011  QM
    8  C         3.166300      -0.500773       2.116086       6    12.011  QM
    9  C         4.148552       0.458862       2.223931       6    12.011  QM
   10  H         3.069733      -0.562212      -0.061482       1     1.008  QM
   11  H         1.981669      -1.805895       0.816153       1     1.008  QM
   12  H         4.563901       0.746252       3.195405       1     1.008  QM
   13  H         2.764646      -0.959109       3.030823       1     1.008  QM
   14  H         4.540190       0.965091       1.333276       1     1.008  QM


 RMSQ FORCE :   0.0005163  MAXIMUM :   0.0000100  CONVERGED :NO 
 MAX FORCE  :   0.0016320  MAXIMUM :   0.0000150  CONVERGED :NO 

 NUMBER OF CONSTRAINED OPTIMIZATION CYCLES: 17
 
 TOTAL ENERGY = -270.089620322869
 
 
 CURRENT SPLINE LENGTH: 0.053 AMU^1/2*ANGSTROM
 IRC COORDINATE: 0.159 AMU^1/2*ANGSTROM

  ANGLE =       0.03  COS_ANGLE =       1.00


 IRC COORDINATES OF STEP 4 IN ANGSTROM

  NO.  ATOM        X              Y              Z        Z-ATOM   MASS   TYPE

    1  C        -0.000883      -0.004397      -0.008681       6    12.011  QM
    2  C         0.024666      -0.001993       1.405277       6    12.011  QM
    3  O         0.987816       0.013522      -0.798239       8    15.999  QM
    4  H        -0.893528      -0.191571       1.974200       1     1.008  QM
    5  H         0.833434       0.538350       1.905247       1     1.008  QM
    6  H        -1.020996       0.027073      -0.472878       1     1.008  QM
    7  C         2.644199      -0.942049       0.876068       6    12.011  QM
    8  C         3.168004      -0.502229       2.119094       6    12.011  QM
    9  C         4.148759       0.459178       2.224267       6    12.011  QM
   10  H         3.057872      -0.556852      -0.057943       1     1.008  QM
   11  H         1.983176      -1.810117       0.821903       1     1.008  QM
   12  H         4.566574       0.746696       3.194682       1     1.008  QM
   13  H         2.770977      -0.962290       3.034990       1     1.008  QM
   14  H         4.537144       0.966327       1.332711       1     1.008  QM


 RMSQ FORCE :   0.0006900  MAXIMUM :   0.0000100  CONVERGED :NO 
 MAX FORCE  :   0.0021632  MAXIMUM :   0.0000150  CONVERGED :NO 

 NUMBER OF CONSTRAINED OPTIMIZATION CYCLES: 22
 
 TOTAL ENERGY = -270.089743940208
 
 
 CURRENT SPLINE LENGTH: 0.053 AMU^1/2*ANGSTROM
 IRC COORDINATE: 0.212 AMU^1/2*ANGSTROM

  ANGLE =       0.02  COS_ANGLE =       1.00


 IRC COORDINATES OF STEP 5 IN ANGSTROM

  NO.  ATOM        X              Y              Z        Z-ATOM   MASS   TYPE

    1  C        -0.001088      -0.005519      -0.010812       6    12.011  QM
    2  C         0.031004      -0.002476       1.404544       6    12.011  QM
    3  O         0.983695       0.016831      -0.803210       8    15.999  QM
    4  H        -0.882971      -0.202180       1.977110       1     1.008  QM
    5  H         0.833828       0.549932       1.900846       1     1.008  QM
    6  H        -1.024213       0.018432      -0.469433       1     1.008  QM
    7  C         2.641398      -0.943032       0.881086       6    12.011  QM
    8  C         3.169685      -0.503653       2.122075       6    12.011  QM
    9  C         4.148947       0.459487       2.224580       6    12.011  QM
   10  H         3.045776      -0.551503      -0.054359       1     1.008  QM
   11  H         1.984872      -1.814535       0.827641       1     1.008  QM
   12  H         4.569222       0.747020       3.193903       1     1.008  QM
   13  H         2.777392      -0.965493       3.039099       1     1.008  QM
   14  H         4.534064       0.967552       1.332121       1     1.008  QM


 RMSQ FORCE :   0.0008647  MAXIMUM :   0.0000100  CONVERGED :NO 
 MAX FORCE  :   0.0026805  MAXIMUM :   0.0000150  CONVERGED :NO 

 NUMBER OF CONSTRAINED OPTIMIZATION CYCLES: 16
 
 TOTAL ENERGY = -270.089903740510
 
 
 CURRENT SPLINE LENGTH: 0.053 AMU^1/2*ANGSTROM
 IRC COORDINATE: 0.265 AMU^1/2*ANGSTROM

  ANGLE =       0.03  COS_ANGLE =       1.00


 IRC COORDINATES OF STEP 6 IN ANGSTROM

  NO.  ATOM        X              Y              Z        Z-ATOM   MASS   TYPE

    1  C        -0.001238      -0.006591      -0.012911       6    12.011  QM
    2  C         0.037402      -0.002982       1.403810       6    12.011  QM
    3  O         0.979614       0.020101      -0.808156       8    15.999  QM
    4  H        -0.872221      -0.213082       1.979949       1     1.008  QM
    5  H         0.833960       0.561444       1.896652       1     1.008  QM
    6  H        -1.027275       0.009766      -0.465965       1     1.008  QM
    7  C         2.638440      -0.944004       0.886071       6    12.011  QM
    8  C         3.171360      -0.505002       2.124971       6    12.011  QM
    9  C         4.149129       0.459791       2.224912       6    12.011  QM
   10  H         3.033418      -0.546350      -0.050811       1     1.008  QM
   11  H         1.986678      -1.819098       0.833478       1     1.008  QM
   12  H         4.571762       0.747338       3.193239       1     1.008  QM
   13  H         2.783777      -0.968617       3.043104       1     1.008  QM
   14  H         4.531204       0.968754       1.331663       1     1.008  QM


 RMSQ FORCE :   0.0010414  MAXIMUM :   0.0000100  CONVERGED :NO 
 MAX FORCE  :   0.0031904  MAXIMUM :   0.0000150  CONVERGED :NO 

 NUMBER OF CONSTRAINED OPTIMIZATION CYCLES: 9
 
 TOTAL ENERGY = -270.090100287700
 
 
 CURRENT SPLINE LENGTH: 0.053 AMU^1/2*ANGSTROM
 IRC COORDINATE: 0.318 AMU^1/2*ANGSTROM

  ANGLE =       0.03  COS_ANGLE =       1.00


 IRC COORDINATES OF STEP 7 IN ANGSTROM

  NO.  ATOM        X              Y              Z        Z-ATOM   MASS   TYPE

    1  C        -0.001346      -0.007704      -0.014987       6    12.011  QM
    2  C         0.043912      -0.003529       1.403047       6    12.011  QM
    3  O         0.975661       0.023362      -0.812985       8    15.999  QM
    4  H        -0.861234      -0.223741       1.982736       1     1.008  QM
    5  H         0.834090       0.572741       1.892403       1     1.008  QM
    6  H        -1.030137       0.001034      -0.462586       1     1.008  QM
    7  C         2.635245      -0.944826       0.891039       6    12.011  QM
    8  C         3.172978      -0.506359       2.127882       6    12.011  QM
    9  C         4.149250       0.460069       2.225154       6    12.011  QM
   10  H         3.020872      -0.541062      -0.047125       1     1.008  QM
   11  H         1.988675      -1.823797       0.839162       1     1.008  QM
   12  H         4.574431       0.747525       3.192327       1     1.008  QM
   13  H         2.790301      -0.971858       3.047099       1     1.008  QM
   14  H         4.528054       0.970002       1.331051       1     1.008  QM


 RMSQ FORCE :   0.0012201  MAXIMUM :   0.0000100  CONVERGED :NO 
 MAX FORCE  :   0.0037389  MAXIMUM :   0.0000150  CONVERGED :NO 

 NUMBER OF CONSTRAINED OPTIMIZATION CYCLES: 7
 
 TOTAL ENERGY = -270.090334217589
 
 
 CURRENT SPLINE LENGTH: 0.053 AMU^1/2*ANGSTROM
 IRC COORDINATE: 0.370 AMU^1/2*ANGSTROM

  ANGLE =       0.02  COS_ANGLE =       1.00


 IRC COORDINATES OF STEP 8 IN ANGSTROM

  NO.  ATOM        X              Y              Z        Z-ATOM   MASS   TYPE

    1  C        -0.001420      -0.008804      -0.017035       6    12.011  QM
    2  C         0.050502      -0.004100       1.402278       6    12.011  QM
    3  O         0.971785       0.026595      -0.817754       8    15.999  QM
    4  H        -0.850046      -0.234508       1.985491       1     1.008  QM
    5  H         0.834059       0.583921       1.888249       1     1.008  QM
    6  H        -1.032841      -0.007724      -0.459238       1     1.008  QM
    7  C         2.631874      -0.945604       0.895971       6    12.011  QM
    8  C         3.174569      -0.507665       2.130739       6    12.011  QM
    9  C         4.149351       0.460340       2.225378       6    12.011  QM
   10  H         3.008092      -0.535851      -0.043427       1     1.008  QM
   11  H         1.990833      -1.828643       0.844831       1     1.008  QM
   12  H         4.577079       0.747664       3.191479       1     1.008  QM
   13  H         2.796812      -0.975074       3.051016       1     1.008  QM
   14  H         4.524927       0.971239       1.330463       1     1.008  QM


 RMSQ FORCE :   0.0014005  MAXIMUM :   0.0000100  CONVERGED :NO 
 MAX FORCE  :   0.0043521  MAXIMUM :   0.0000150  CONVERGED :NO 

 NUMBER OF CONSTRAINED OPTIMIZATION CYCLES: 6
 
 TOTAL ENERGY = -270.090606189095
 
 
 CURRENT SPLINE LENGTH: 0.053 AMU^1/2*ANGSTROM
 IRC COORDINATE: 0.423 AMU^1/2*ANGSTROM

  ANGLE =       0.02  COS_ANGLE =       1.00


 IRC COORDINATES OF STEP 9 IN ANGSTROM

  NO.  ATOM        X              Y              Z        Z-ATOM   MASS   TYPE

    1  C        -0.001423      -0.009867      -0.019042       6    12.011  QM
    2  C         0.057196      -0.004728       1.401498       6    12.011  QM
    3  O         0.967982       0.029790      -0.822458       8    15.999  QM
    4  H        -0.838633      -0.245356       1.988171       1     1.008  QM
    5  H         0.833858       0.594986       1.884216       1     1.008  QM
    6  H        -1.035357      -0.016458      -0.455879       1     1.008  QM
    7  C         2.628326      -0.946307       0.900878       6    12.011  QM
    8  C         3.176101      -0.508918       2.133544       6    12.011  QM
    9  C         4.149400       0.460581       2.225562       6    12.011  QM
   10  H         2.995149      -0.530709      -0.039676       1     1.008  QM
   11  H         1.993115      -1.833571       0.850485       1     1.008  QM
   12  H         4.579687       0.747794       3.190575       1     1.008  QM
   13  H         2.803330      -0.978236       3.054875       1     1.008  QM
   14  H         4.521837       0.972429       1.329873       1     1.008  QM


 RMSQ FORCE :   0.0015841  MAXIMUM :   0.0000100  CONVERGED :NO 
 MAX FORCE  :   0.0049945  MAXIMUM :   0.0000150  CONVERGED :NO 

 NUMBER OF CONSTRAINED OPTIMIZATION CYCLES: 8
 
 TOTAL ENERGY = -270.090916852204
 
 
 CURRENT SPLINE LENGTH: 0.053 AMU^1/2*ANGSTROM
 IRC COORDINATE: 0.476 AMU^1/2*ANGSTROM

  ANGLE =       0.02  COS_ANGLE =       1.00


 IRC COORDINATES OF STEP 10 IN ANGSTROM

  NO.  ATOM        X              Y              Z        Z-ATOM   MASS   TYPE

    1  C        -0.001451      -0.010951      -0.021049       6    12.011  QM
    2  C         0.063926      -0.005346       1.400669       6    12.011  QM
    3  O         0.964247       0.032964      -0.827070       8    15.999  QM
    4  H        -0.827048      -0.256110       1.990793       1     1.008  QM
    5  H         0.833575       0.605830       1.880158       1     1.008  QM
    6  H        -1.037756      -0.025232      -0.452625       1     1.008  QM
    7  C         2.624623      -0.946940       0.905774       6    12.011  QM
    8  C         3.177650      -0.510158       2.136330       6    12.011  QM
    9  C         4.149449       0.460823       2.225737       6    12.011  QM
   10  H         2.982007      -0.525554      -0.035873       1     1.008  QM
   11  H         1.995660      -1.838684       0.856052       1     1.008  QM
   12  H         4.582346       0.747745       3.189582       1     1.008  QM
   13  H         2.809987      -0.981483       3.058656       1     1.008  QM
   14  H         4.518712       0.973673       1.329294       1     1.008  QM


 RMSQ FORCE :   0.0017685  MAXIMUM :   0.0000100  CONVERGED :NO 
 MAX FORCE  :   0.0056489  MAXIMUM :   0.0000150  CONVERGED :NO 

 NUMBER OF CONSTRAINED OPTIMIZATION CYCLES: 8
 
 TOTAL ENERGY = -270.091266884081
 
 
 CURRENT SPLINE LENGTH: 0.053 AMU^1/2*ANGSTROM
 IRC COORDINATE: 0.529 AMU^1/2*ANGSTROM

  ANGLE =       0.02  COS_ANGLE =       1.00


 IRC COORDINATES OF STEP 11 IN ANGSTROM

  NO.  ATOM        X              Y              Z        Z-ATOM   MASS   TYPE

    1  C        -0.001437      -0.012021      -0.023038       6    12.011  QM
    2  C         0.070731      -0.006004       1.399845       6    12.011  QM
    3  O         0.960594       0.036100      -0.831622       8    15.999  QM
    4  H        -0.815284      -0.266879       1.993412       1     1.008  QM
    5  H         0.833182       0.616521       1.876218       1     1.008  QM
    6  H        -1.039979      -0.034002      -0.449428       1     1.008  QM
    7  C         2.620719      -0.947504       0.910624       6    12.011  QM
    8  C         3.179180      -0.511357       2.139077       6    12.011  QM
    9  C         4.149487       0.461053       2.225891       6    12.011  QM
   10  H         2.968649      -0.520470      -0.032053       1     1.008  QM
   11  H         1.998302      -1.843845       0.861516       1     1.008  QM
   12  H         4.585070       0.747710       3.188689       1     1.008  QM
   13  H         2.816584      -0.984741       3.062375       1     1.008  QM
   14  H         4.515516       0.974954       1.328710       1     1.008  QM


 RMSQ FORCE :   0.0019554  MAXIMUM :   0.0000100  CONVERGED :NO 
 MAX FORCE  :   0.0063262  MAXIMUM :   0.0000150  CONVERGED :NO 

 NUMBER OF CONSTRAINED OPTIMIZATION CYCLES: 15
 
 TOTAL ENERGY = -270.091656919846
 
 
 CURRENT SPLINE LENGTH: 0.053 AMU^1/2*ANGSTROM
 IRC COORDINATE: 0.582 AMU^1/2*ANGSTROM

  ANGLE =       0.02  COS_ANGLE =       1.00


 IRC COORDINATES OF STEP 12 IN ANGSTROM

  NO.  ATOM        X              Y              Z        Z-ATOM   MASS   TYPE

    1  C        -0.001389      -0.013080      -0.024987       6    12.011  QM
    2  C         0.077610      -0.006703       1.399002       6    12.011  QM
    3  O         0.957012       0.039205      -0.836113       8    15.999  QM
    4  H        -0.803331      -0.277620       1.995911       1     1.008  QM
    5  H         0.832649       0.627054       1.872351       1     1.008  QM
    6  H        -1.042043      -0.042730      -0.446253       1     1.008  QM
    7  C         2.616646      -0.947990       0.915457       6    12.011  QM
    8  C         3.180685      -0.512521       2.141772       6    12.011  QM
    9  C         4.149502       0.461266       2.226027       6    12.011  QM
   10  H         2.955170      -0.515467      -0.028175       1     1.008  QM
   11  H         2.001060      -1.849069       0.866949       1     1.008  QM
   12  H         4.587747       0.747611       3.187716       1     1.008  QM
   13  H         2.823232      -0.987960       3.066017       1     1.008  QM
   14  H         4.512328       0.976226       1.328149       1     1.008  QM


 RMSQ FORCE :   0.0021460  MAXIMUM :   0.0000100  CONVERGED :NO 
 MAX FORCE  :   0.0070416  MAXIMUM :   0.0000150  CONVERGED :NO 

 NUMBER OF CONSTRAINED OPTIMIZATION CYCLES: 7
 
 TOTAL ENERGY = -270.092087533011
 
 
 CURRENT SPLINE LENGTH: 0.053 AMU^1/2*ANGSTROM
 IRC COORDINATE: 0.635 AMU^1/2*ANGSTROM

  ANGLE =       0.02  COS_ANGLE =       1.00


 IRC COORDINATES OF STEP 13 IN ANGSTROM

  NO.  ATOM        X              Y              Z        Z-ATOM   MASS   TYPE

    1  C        -0.001309      -0.014126      -0.026910       6    12.011  QM
    2  C         0.084564      -0.007446       1.398148       6    12.011  QM
    3  O         0.953504       0.042274      -0.840536       8    15.999  QM
    4  H        -0.791196      -0.288325       1.998353       1     1.008  QM
    5  H         0.831976       0.637448       1.868555       1     1.008  QM
    6  H        -1.043948      -0.051425      -0.443120       1     1.008  QM
    7  C         2.612403      -0.948403       0.920261       6    12.011  QM
    8  C         3.182161      -0.513649       2.144426       6    12.011  QM
    9  C         4.149499       0.461461       2.226142       6    12.011  QM
   10  H         2.941551      -0.510530      -0.024257       1     1.008  QM
   11  H         2.003923      -1.854324       0.872306       1     1.008  QM
   12  H         4.590430       0.747474       3.186710       1     1.008  QM
   13  H         2.829870      -0.991158       3.069582       1     1.008  QM
   14  H         4.509112       0.977506       1.327593       1     1.008  QM


 RMSQ FORCE :   0.0023397  MAXIMUM :   0.0000100  CONVERGED :NO 
 MAX FORCE  :   0.0077875  MAXIMUM :   0.0000150  CONVERGED :NO 

 NUMBER OF CONSTRAINED OPTIMIZATION CYCLES: 12
 
 TOTAL ENERGY = -270.092559252994
 
 
 CURRENT SPLINE LENGTH: 0.053 AMU^1/2*ANGSTROM
 IRC COORDINATE: 0.688 AMU^1/2*ANGSTROM

  ANGLE =       0.02  COS_ANGLE =       1.00


 IRC COORDINATES OF STEP 14 IN ANGSTROM

  NO.  ATOM        X              Y              Z        Z-ATOM   MASS   TYPE

    1  C        -0.001195      -0.015170      -0.028800       6    12.011  QM
    2  C         0.091602      -0.008226       1.397267       6    12.011  QM
    3  O         0.950056       0.045312      -0.844890       8    15.999  QM
    4  H        -0.778943      -0.298997       2.000689       1     1.008  QM
    5  H         0.831215       0.647643       1.864818       1     1.008  QM
    6  H        -1.045724      -0.060054      -0.439999       1     1.008  QM
    7  C         2.607999      -0.948734       0.925055       6    12.011  QM
    8  C         3.183605      -0.514739       2.147034       6    12.011  QM
    9  C         4.149465       0.461645       2.226227       6    12.011  QM
   10  H         2.927886      -0.505684      -0.020306       1     1.008  QM
   11  H         2.006910      -1.859603       0.877603       1     1.008  QM
   12  H         4.593080       0.747194       3.185704       1     1.008  QM
   13  H         2.836536      -0.994355       3.073073       1     1.008  QM
   14  H         4.505972       0.978768       1.327042       1     1.008  QM


 RMSQ FORCE :   0.0025324  MAXIMUM :   0.0000100  CONVERGED :NO 
 MAX FORCE  :   0.0085292  MAXIMUM :   0.0000150  CONVERGED :NO 

 NUMBER OF CONSTRAINED OPTIMIZATION CYCLES: 5
 
 TOTAL ENERGY = -270.093072563687
 
 
 CURRENT SPLINE LENGTH: 0.053 AMU^1/2*ANGSTROM
 IRC COORDINATE: 0.741 AMU^1/2*ANGSTROM

  ANGLE =       0.02  COS_ANGLE =       1.00


 IRC COORDINATES OF STEP 15 IN ANGSTROM

  NO.  ATOM        X              Y              Z        Z-ATOM   MASS   TYPE

    1  C        -0.001057      -0.016199      -0.030660       6    12.011  QM
    2  C         0.098715      -0.009049       1.396374       6    12.011  QM
    3  O         0.946689       0.048309      -0.849170       8    15.999  QM
    4  H        -0.766477      -0.309627       2.002963       1     1.008  QM
    5  H         0.830330       0.657664       1.861166       1     1.008  QM
    6  H        -1.047333      -0.068648      -0.436939       1     1.008  QM
    7  C         2.603413      -0.948989       0.929808       6    12.011  QM
    8  C         3.185020      -0.515788       2.149599       6    12.011  QM
    9  C         4.149418       0.461812       2.226299       6    12.011  QM
   10  H         2.914095      -0.500922      -0.016305       1     1.008  QM
   11  H         2.010010      -1.864933       0.882795       1     1.008  QM
   12  H         4.595745       0.746896       3.184637       1     1.008  QM
   13  H         2.843184      -0.997521       3.076482       1     1.008  QM
   14  H         4.502777       0.980047       1.326505       1     1.008  QM


 RMSQ FORCE :   0.0027308  MAXIMUM :   0.0000100  CONVERGED :NO 
 MAX FORCE  :   0.0093125  MAXIMUM :   0.0000150  CONVERGED :NO 

 NUMBER OF CONSTRAINED OPTIMIZATION CYCLES: 9
 
 TOTAL ENERGY = -270.093627886804
 
 
 CURRENT SPLINE LENGTH: 0.053 AMU^1/2*ANGSTROM
 IRC COORDINATE: 0.794 AMU^1/2*ANGSTROM

  ANGLE =       0.02  COS_ANGLE =       1.00


 IRC COORDINATES OF STEP 16 IN ANGSTROM

  NO.  ATOM        X              Y              Z        Z-ATOM   MASS   TYPE

    1  C        -0.000902      -0.017219      -0.032484       6    12.011  QM
    2  C         0.105910      -0.009908       1.395464       6    12.011  QM
    3  O         0.943406       0.051266      -0.853377       8    15.999  QM
    4  H        -0.753870      -0.320226       2.005148       1     1.008  QM
    5  H         0.829355       0.667479       1.857607       1     1.008  QM
    6  H        -1.048800      -0.077205      -0.433936       1     1.008  QM
    7  C         2.598641      -0.949160       0.934530       6    12.011  QM
    8  C         3.186409      -0.516802       2.152119       6    12.011  QM
    9  C         4.149360       0.461966       2.226348       6    12.011  QM
   10  H         2.900229      -0.496248      -0.012292       1     1.008  QM
   11  H         2.013245      -1.870280       0.887870       1     1.008  QM
   12  H         4.598392       0.746558       3.183619       1     1.008  QM
   13  H         2.849797      -1.000683       3.079809       1     1.008  QM
   14  H         4.499550       0.981310       1.325944       1     1.008  QM


 RMSQ FORCE :   0.0029295  MAXIMUM :   0.0000100  CONVERGED :NO 
 MAX FORCE  :   0.0100990  MAXIMUM :   0.0000150  CONVERGED :NO 

 NUMBER OF CONSTRAINED OPTIMIZATION CYCLES: 23
 
 TOTAL ENERGY = -270.094225533006
 
 
 CURRENT SPLINE LENGTH: 0.053 AMU^1/2*ANGSTROM
 IRC COORDINATE: 0.847 AMU^1/2*ANGSTROM

  ANGLE =       0.02  COS_ANGLE =       1.00


 IRC COORDINATES OF STEP 17 IN ANGSTROM

  NO.  ATOM        X              Y              Z        Z-ATOM   MASS   TYPE

    1  C        -0.000701      -0.018230      -0.034286       6    12.011  QM
    2  C         0.113177      -0.010824       1.394545       6    12.011  QM
    3  O         0.940180       0.054186      -0.857514       8    15.999  QM
    4  H        -0.741081      -0.330723       2.007306       1     1.008  QM
    5  H         0.828236       0.677161       1.854086       1     1.008  QM
    6  H        -1.050115      -0.085653      -0.430973       1     1.008  QM
    7  C         2.593716      -0.949261       0.939227       6    12.011  QM
    8  C         3.187761      -0.517774       2.154591       6    12.011  QM
    9  C         4.149280       0.462096       2.226387       6    12.011  QM
   10  H         2.886322      -0.491655      -0.008240       1     1.008  QM
   11  H         2.016529      -1.875600       0.892851       1     1.008  QM
   12  H         4.601081       0.746163       3.182486       1     1.008  QM
   13  H         2.856395      -1.003779       3.083052       1     1.008  QM
   14  H         4.496321       0.982619       1.325428       1     1.008  QM


 RMSQ FORCE :   0.0031314  MAXIMUM :   0.0000100  CONVERGED :NO 
 MAX FORCE  :   0.0109235  MAXIMUM :   0.0000150  CONVERGED :NO 

 NUMBER OF CONSTRAINED OPTIMIZATION CYCLES: 45
 
 TOTAL ENERGY = -270.094865758865
 
 
 CURRENT SPLINE LENGTH: 0.053 AMU^1/2*ANGSTROM
 IRC COORDINATE: 0.900 AMU^1/2*ANGSTROM

  ANGLE =       0.02  COS_ANGLE =       1.00


 IRC COORDINATES OF STEP 18 IN ANGSTROM

  NO.  ATOM        X              Y              Z        Z-ATOM   MASS   TYPE

    1  C        -0.000484      -0.019241      -0.036048       6    12.011  QM
    2  C         0.120530      -0.011784       1.393598       6    12.011  QM
    3  O         0.937015       0.057074      -0.861584       8    15.999  QM
    4  H        -0.728187      -0.341140       2.009362       1     1.008  QM
    5  H         0.827032       0.686668       1.850611       1     1.008  QM
    6  H        -1.051302      -0.094039      -0.428036       1     1.008  QM
    7  C         2.588645      -0.949280       0.943902       6    12.011  QM
    8  C         3.189083      -0.518708       2.157015       6    12.011  QM
    9  C         4.149178       0.462204       2.226397       6    12.011  QM
   10  H         2.872409      -0.487178      -0.004150       1     1.008  QM
   11  H         2.019861      -1.880830       0.897757       1     1.008  QM
   12  H         4.603753       0.745731       3.181456       1     1.008  QM
   13  H         2.862957      -1.006878       3.086237       1     1.008  QM
   14  H         4.493101       0.983901       1.324916       1     1.008  QM


 RMSQ FORCE :   0.0033346  MAXIMUM :   0.0000100  CONVERGED :NO 
 MAX FORCE  :   0.0117490  MAXIMUM :   0.0000150  CONVERGED :NO 

 NUMBER OF CONSTRAINED OPTIMIZATION CYCLES: 17
 
 TOTAL ENERGY = -270.095548718813
 
 
 CURRENT SPLINE LENGTH: 0.053 AMU^1/2*ANGSTROM
 IRC COORDINATE: 0.953 AMU^1/2*ANGSTROM

  ANGLE =       0.02  COS_ANGLE =       1.00


 IRC COORDINATES OF STEP 19 IN ANGSTROM

  NO.  ATOM        X              Y              Z        Z-ATOM   MASS   TYPE

    1  C        -0.000222      -0.020243      -0.037768       6    12.011  QM
    2  C         0.127964      -0.012799       1.392648       6    12.011  QM
    3  O         0.933914       0.059921      -0.865599       8    15.999  QM
    4  H        -0.715143      -0.351451       2.011324       1     1.008  QM
    5  H         0.825742       0.695956       1.847240       1     1.008  QM
    6  H        -1.052339      -0.102304      -0.425134       1     1.008  QM
    7  C         2.583397      -0.949217       0.948547       6    12.011  QM
    8  C         3.190363      -0.519606       2.159396       6    12.011  QM
    9  C         4.149063       0.462302       2.226401       6    12.011  QM
   10  H         2.858558      -0.482821      -0.000040       1     1.008  QM
   11  H         2.023269      -1.886063       0.902527       1     1.008  QM
   12  H         4.606392       0.745215       3.180261       1     1.008  QM
   13  H         2.869481      -1.009890       3.089313       1     1.008  QM
   14  H         4.489864       0.985206       1.324415       1     1.008  QM


 RMSQ FORCE :   0.0035393  MAXIMUM :   0.0000100  CONVERGED :NO 
 MAX FORCE  :   0.0126117  MAXIMUM :   0.0000150  CONVERGED :NO 

 NUMBER OF CONSTRAINED OPTIMIZATION CYCLES: 33
 
 TOTAL ENERGY = -270.096274481962
 
 
 CURRENT SPLINE LENGTH: 0.053 AMU^1/2*ANGSTROM
 IRC COORDINATE: 1.005 AMU^1/2*ANGSTROM

  ANGLE =       0.02  COS_ANGLE =       1.00


 IRC COORDINATES OF STEP 20 IN ANGSTROM

  NO.  ATOM        X              Y              Z        Z-ATOM   MASS   TYPE

    1  C         0.000057      -0.021241      -0.039467       6    12.011  QM
    2  C         0.135481      -0.013871       1.391684       6    12.011  QM
    3  O         0.930882       0.062728      -0.869536       8    15.999  QM
    4  H        -0.701964      -0.361660       2.013247       1     1.008  QM
    5  H         0.824417       0.705008       1.843907       1     1.008  QM
    6  H        -1.053250      -0.110453      -0.422308       1     1.008  QM
    7  C         2.577967      -0.949062       0.953159       6    12.011  QM
    8  C         3.191615      -0.520470       2.161741       6    12.011  QM
    9  C         4.148942       0.462387       2.226387       6    12.011  QM
   10  H         2.844759      -0.478598       0.004084       1     1.008  QM
   11  H         2.026719      -1.891217       0.907152       1     1.008  QM
   12  H         4.609073       0.744662       3.179083       1     1.008  QM
   13  H         2.875929      -1.012863       3.092327       1     1.008  QM
   14  H         4.486609       0.986519       1.323918       1     1.008  QM


 RMSQ FORCE :   0.0037446  MAXIMUM :   0.0000100  CONVERGED :NO 
 MAX FORCE  :   0.0134813  MAXIMUM :   0.0000150  CONVERGED :NO 

 NUMBER OF CONSTRAINED OPTIMIZATION CYCLES: 8
 
 TOTAL ENERGY = -270.097043022335
 
 
 CURRENT SPLINE LENGTH: 0.053 AMU^1/2*ANGSTROM
 IRC COORDINATE: 1.058 AMU^1/2*ANGSTROM

  ANGLE =       0.02  COS_ANGLE =       1.00


 IRC COORDINATES OF STEP 21 IN ANGSTROM

  NO.  ATOM        X              Y              Z        Z-ATOM   MASS   TYPE

    1  C         0.000365      -0.022231      -0.041119       6    12.011  QM
    2  C         0.143083      -0.015000       1.390694       6    12.011  QM
    3  O         0.927905       0.065496      -0.873407       8    15.999  QM
    4  H        -0.688693      -0.371759       2.015042       1     1.008  QM
    5  H         0.822928       0.713945       1.840652       1     1.008  QM
    6  H        -1.054040      -0.118479      -0.419491       1     1.008  QM
    7  C         2.572405      -0.948827       0.957754       6    12.011  QM
    8  C         3.192825      -0.521291       2.164033       6    12.011  QM
    9  C         4.148792       0.462446       2.226346       6    12.011  QM
   10  H         2.831047      -0.474483       0.008251       1     1.008  QM
   11  H         2.030216      -1.896283       0.911686       1     1.008  QM
   12  H         4.611763       0.744029       3.177911       1     1.008  QM
   13  H         2.882354      -1.015809       3.095267       1     1.008  QM
   14  H         4.483371       0.987823       1.323441       1     1.008  QM


 RMSQ FORCE :   0.0039523  MAXIMUM :   0.0000100  CONVERGED :NO 
 MAX FORCE  :   0.0143711  MAXIMUM :   0.0000150  CONVERGED :NO 

 NUMBER OF CONSTRAINED OPTIMIZATION CYCLES: 5
 
 TOTAL ENERGY = -270.097854236215
 
 
 CURRENT SPLINE LENGTH: 0.053 AMU^1/2*ANGSTROM
 IRC COORDINATE: 1.111 AMU^1/2*ANGSTROM

  ANGLE =       0.02  COS_ANGLE =       1.00


 IRC COORDINATES OF STEP 22 IN ANGSTROM

  NO.  ATOM        X              Y              Z        Z-ATOM   MASS   TYPE

    1  C         0.000695      -0.023217      -0.042728       6    12.011  QM
    2  C         0.150769      -0.016187       1.389703       6    12.011  QM
    3  O         0.925000       0.068221      -0.877224       8    15.999  QM
    4  H        -0.675308      -0.381746       2.016776       1     1.008  QM
    5  H         0.821409       0.722617       1.837449       1     1.008  QM
    6  H        -1.054711      -0.126363      -0.416704       1     1.008  QM
    7  C         2.566671      -0.948506       0.962312       6    12.011  QM
    8  C         3.193990      -0.522071       2.166284       6    12.011  QM
    9  C         4.148642       0.462491       2.226297       6    12.011  QM
   10  H         2.817402      -0.470482       0.012415       1     1.008  QM
   11  H         2.033748      -1.901272       0.916067       1     1.008  QM
   12  H         4.614434       0.743346       3.176710       1     1.008  QM
   13  H         2.888681      -1.018696       3.098118       1     1.008  QM
   14  H         4.480104       0.989123       1.322962       1     1.008  QM


 RMSQ FORCE :   0.0041602  MAXIMUM :   0.0000100  CONVERGED :NO 
 MAX FORCE  :   0.0152685  MAXIMUM :   0.0000150  CONVERGED :NO 

 NUMBER OF CONSTRAINED OPTIMIZATION CYCLES: 9
 
 TOTAL ENERGY = -270.098707906428
 
 
 CURRENT SPLINE LENGTH: 0.053 AMU^1/2*ANGSTROM
 IRC COORDINATE: 1.164 AMU^1/2*ANGSTROM

  ANGLE =       0.02  COS_ANGLE =       1.00


 IRC COORDINATES OF STEP 23 IN ANGSTROM

  NO.  ATOM        X              Y              Z        Z-ATOM   MASS   TYPE

    1  C         0.001053      -0.024204      -0.044302       6    12.011  QM
    2  C         0.158541      -0.017441       1.388699       6    12.011  QM
    3  O         0.922153       0.070909      -0.880975       8    15.999  QM
    4  H        -0.661830      -0.391582       2.018446       1     1.008  QM
    5  H         0.819825       0.731107       1.834282       1     1.008  QM
    6  H        -1.055265      -0.134087      -0.413962       1     1.008  QM
    7  C         2.560776      -0.948095       0.966841       6    12.011  QM
    8  C         3.195116      -0.522811       2.168490       6    12.011  QM
    9  C         4.148479       0.462520       2.226231       6    12.011  QM
   10  H         2.803937      -0.466655       0.016590       1     1.008  QM
   11  H         2.037262      -1.906135       0.920318       1     1.008  QM
   12  H         4.617145       0.742568       3.175494       1     1.008  QM
   13  H         2.894936      -1.021527       3.100896       1     1.008  QM
   14  H         4.476823       0.990458       1.322502       1     1.008  QM


 RMSQ FORCE :   0.0043692  MAXIMUM :   0.0000100  CONVERGED :NO 
 MAX FORCE  :   0.0161834  MAXIMUM :   0.0000150  CONVERGED :NO 

 NUMBER OF CONSTRAINED OPTIMIZATION CYCLES: 3
 
 TOTAL ENERGY = -270.099603807369
 
 
 CURRENT SPLINE LENGTH: 0.053 AMU^1/2*ANGSTROM
 IRC COORDINATE: 1.217 AMU^1/2*ANGSTROM

  ANGLE =       0.02  COS_ANGLE =       1.00


 IRC COORDINATES OF STEP 24 IN ANGSTROM

  NO.  ATOM        X              Y              Z        Z-ATOM   MASS   TYPE

    1  C         0.001440      -0.025188      -0.045833       6    12.011  QM
    2  C         0.166402      -0.018759       1.387680       6    12.011  QM
    3  O         0.919360       0.073557      -0.884663       8    15.999  QM
    4  H        -0.648273      -0.401273       2.020026       1     1.008  QM
    5  H         0.818158       0.739403       1.831169       1     1.008  QM
    6  H        -1.055712      -0.141656      -0.411248       1     1.008  QM
    7  C         2.554734      -0.947597       0.971341       6    12.011  QM
    8  C         3.196196      -0.523512       2.170652       6    12.011  QM
    9  C         4.148305       0.462529       2.226152       6    12.011  QM
   10  H         2.790649      -0.462964       0.020765       1     1.008  QM
   11  H         2.040767      -1.910871       0.924439       1     1.008  QM
   12  H         4.619862       0.741735       3.174253       1     1.008  QM
   13  H         2.901110      -1.024297       3.103599       1     1.008  QM
   14  H         4.473535       0.991796       1.322057       1     1.008  QM


 RMSQ FORCE :   0.0045785  MAXIMUM :   0.0000100  CONVERGED :NO 
 MAX FORCE  :   0.0171097  MAXIMUM :   0.0000150  CONVERGED :NO 

 NUMBER OF CONSTRAINED OPTIMIZATION CYCLES: 3
 
 TOTAL ENERGY = -270.100541601898
 
 
 CURRENT SPLINE LENGTH: 0.053 AMU^1/2*ANGSTROM
 IRC COORDINATE: 1.270 AMU^1/2*ANGSTROM

  ANGLE =       0.02  COS_ANGLE =       1.00


 IRC COORDINATES OF STEP 25 IN ANGSTROM

  NO.  ATOM        X              Y              Z        Z-ATOM   MASS   TYPE

    1  C         0.001857      -0.026168      -0.047322       6    12.011  QM
    2  C         0.174350      -0.020143       1.386648       6    12.011  QM
    3  O         0.916618       0.076162      -0.888290       8    15.999  QM
    4  H        -0.634648      -0.410814       2.021522       1     1.008  QM
    5  H         0.816413       0.747502       1.828105       1     1.008  QM
    6  H        -1.056056      -0.149057      -0.408562       1     1.008  QM
    7  C         2.548547      -0.947011       0.975812       6    12.011  QM
    8  C         3.197230      -0.524175       2.172772       6    12.011  QM
    9  C         4.148119       0.462518       2.226057       6    12.011  QM
   10  H         2.777571      -0.459415       0.024942       1     1.008  QM
   11  H         2.044259      -1.915468       0.928430       1     1.008  QM
   12  H         4.622587       0.740840       3.172987       1     1.008  QM
   13  H         2.907200      -1.027005       3.106227       1     1.008  QM
   14  H         4.470236       0.993138       1.321625       1     1.008  QM


 RMSQ FORCE :   0.0047884  MAXIMUM :   0.0000100  CONVERGED :NO 
 MAX FORCE  :   0.0180485  MAXIMUM :   0.0000150  CONVERGED :NO 

 NUMBER OF CONSTRAINED OPTIMIZATION CYCLES: 3
 
 TOTAL ENERGY = -270.101520966641
 
 
 CURRENT SPLINE LENGTH: 0.053 AMU^1/2*ANGSTROM
 IRC COORDINATE: 1.323 AMU^1/2*ANGSTROM

  ANGLE =       0.02  COS_ANGLE =       1.00


 IRC COORDINATES OF STEP 26 IN ANGSTROM

  NO.  ATOM        X              Y              Z        Z-ATOM   MASS   TYPE

    1  C         0.002305      -0.027146      -0.048773       6    12.011  QM
    2  C         0.182388      -0.021596       1.385604       6    12.011  QM
    3  O         0.913926       0.078726      -0.891853       8    15.999  QM
    4  H        -0.620970      -0.420202       2.022929       1     1.008  QM
    5  H         0.814593       0.755404       1.825096       1     1.008  QM
    6  H        -1.056304      -0.156278      -0.405897       1     1.008  QM
    7  C         2.542217      -0.946335       0.980253       6    12.011  QM
    8  C         3.198215      -0.524799       2.174849       6    12.011  QM
    9  C         4.147923       0.462487       2.225949       6    12.011  QM
   10  H         2.764722      -0.456009       0.029107       1     1.008  QM
   11  H         2.047711      -1.919914       0.932287       1     1.008  QM
   12  H         4.625316       0.739888       3.171702       1     1.008  QM
   13  H         2.913189      -1.029647       3.108783       1     1.008  QM
   14  H         4.466929       0.994484       1.321205       1     1.008  QM


 RMSQ FORCE :   0.0049986  MAXIMUM :   0.0000100  CONVERGED :NO 
 MAX FORCE  :   0.0189964  MAXIMUM :   0.0000150  CONVERGED :NO 

 NUMBER OF CONSTRAINED OPTIMIZATION CYCLES: 3
 
 TOTAL ENERGY = -270.102541509021
 
 
 CURRENT SPLINE LENGTH: 0.053 AMU^1/2*ANGSTROM
 IRC COORDINATE: 1.376 AMU^1/2*ANGSTROM

  ANGLE =       0.02  COS_ANGLE =       1.00


 IRC COORDINATES OF STEP 27 IN ANGSTROM

  NO.  ATOM        X              Y              Z        Z-ATOM   MASS   TYPE

    1  C         0.002783      -0.028121      -0.050181       6    12.011  QM
    2  C         0.190517      -0.023119       1.384548       6    12.011  QM
    3  O         0.911283       0.081247      -0.895356       8    15.999  QM
    4  H        -0.607246      -0.429429       2.024252       1     1.008  QM
    5  H         0.812701       0.763104       1.822133       1     1.008  QM
    6  H        -1.056463      -0.163305      -0.403252       1     1.008  QM
    7  C         2.535748      -0.945568       0.984661       6    12.011  QM
    8  C         3.199149      -0.525384       2.176882       6    12.011  QM
    9  C         4.147717       0.462435       2.225826       6    12.011  QM
   10  H         2.752136      -0.452753       0.033258       1     1.008  QM
   11  H         2.051115      -1.924195       0.936010       1     1.008  QM
   12  H         4.628055       0.738876       3.170395       1     1.008  QM
   13  H         2.919075      -1.032218       3.111269       1     1.008  QM
   14  H         4.463613       0.995835       1.320800       1     1.008  QM


 RMSQ FORCE :   0.0052086  MAXIMUM :   0.0000100  CONVERGED :NO 
 MAX FORCE  :   0.0199506  MAXIMUM :   0.0000150  CONVERGED :NO 

 NUMBER OF CONSTRAINED OPTIMIZATION CYCLES: 3
 
 TOTAL ENERGY = -270.103602819319
 
 
 CURRENT SPLINE LENGTH: 0.053 AMU^1/2*ANGSTROM
 IRC COORDINATE: 1.429 AMU^1/2*ANGSTROM

  ANGLE =       0.02  COS_ANGLE =       1.00


 IRC COORDINATES OF STEP 28 IN ANGSTROM

  NO.  ATOM        X              Y              Z        Z-ATOM   MASS   TYPE

    1  C         0.003295      -0.029092      -0.051547       6    12.011  QM
    2  C         0.198735      -0.024716       1.383481       6    12.011  QM
    3  O         0.908686       0.083725      -0.898797       8    15.999  QM
    4  H        -0.593493      -0.438495       2.025498       1     1.008  QM
    5  H         0.810740       0.770603       1.819215       1     1.008  QM
    6  H        -1.056541      -0.170123      -0.400627       1     1.008  QM
    7  C         2.529143      -0.944709       0.989037       6    12.011  QM
    8  C         3.200030      -0.525930       2.178874       6    12.011  QM
    9  C         4.147503       0.462363       2.225691       6    12.011  QM
   10  H         2.739845      -0.449642       0.037380       1     1.008  QM
   11  H         2.054454      -1.928304       0.939601       1     1.008  QM
   12  H         4.630797       0.737804       3.169064       1     1.008  QM
   13  H         2.924847      -1.034713       3.113683       1     1.008  QM
   14  H         4.460292       0.997190       1.320410       1     1.008  QM


 RMSQ FORCE :   0.0054194  MAXIMUM :   0.0000100  CONVERGED :NO 
 MAX FORCE  :   0.0209192  MAXIMUM :   0.0000150  CONVERGED :NO 

 NUMBER OF CONSTRAINED OPTIMIZATION CYCLES: 5
 
 TOTAL ENERGY = -270.104704393630
 
 
 CURRENT SPLINE LENGTH: 0.053 AMU^1/2*ANGSTROM
 IRC COORDINATE: 1.482 AMU^1/2*ANGSTROM

  ANGLE =       0.02  COS_ANGLE =       1.00


 IRC COORDINATES OF STEP 29 IN ANGSTROM

  NO.  ATOM        X              Y              Z        Z-ATOM   MASS   TYPE

    1  C         0.003837      -0.030059      -0.052869       6    12.011  QM
    2  C         0.207043      -0.026387       1.382408       6    12.011  QM
    3  O         0.906133       0.086160      -0.902183       8    15.999  QM
    4  H        -0.579716      -0.447397       2.026659       1     1.008  QM
    5  H         0.808709       0.777889       1.816347       1     1.008  QM
    6  H        -1.056541      -0.176729      -0.398012       1     1.008  QM
    7  C         2.522408      -0.943758       0.993378       6    12.011  QM
    8  C         3.200855      -0.526437       2.180825       6    12.011  QM
    9  C         4.147281       0.462271       2.225542       6    12.011  QM
   10  H         2.727866      -0.446685       0.041482       1     1.008  QM
   11  H         2.057729      -1.932232       0.943054       1     1.008  QM
   12  H         4.633550       0.736676       3.167712       1     1.008  QM
   13  H         2.930498      -1.037134       3.116030       1     1.008  QM
   14  H         4.456960       0.998546       1.320030       1     1.008  QM


 RMSQ FORCE :   0.0056299  MAXIMUM :   0.0000100  CONVERGED :NO 
 MAX FORCE  :   0.0218937  MAXIMUM :   0.0000150  CONVERGED :NO 

 NUMBER OF CONSTRAINED OPTIMIZATION CYCLES: 7
 
 TOTAL ENERGY = -270.105845823006
 
 
 CURRENT SPLINE LENGTH: 0.053 AMU^1/2*ANGSTROM
 IRC COORDINATE: 1.535 AMU^1/2*ANGSTROM

  ANGLE =       0.02  COS_ANGLE =       1.00


 IRC COORDINATES OF STEP 30 IN ANGSTROM

  NO.  ATOM        X              Y              Z        Z-ATOM   MASS   TYPE

    1  C         0.004410      -0.031021      -0.054147       6    12.011  QM
    2  C         0.215441      -0.028132       1.381324       6    12.011  QM
    3  O         0.903627       0.088548      -0.905510       8    15.999  QM
    4  H        -0.565925      -0.456147       2.027753       1     1.008  QM
    5  H         0.806613       0.784974       1.813518       1     1.008  QM
    6  H        -1.056479      -0.183110      -0.395408       1     1.008  QM
    7  C         2.515546      -0.942714       0.997683       6    12.011  QM
    8  C         3.201621      -0.526906       2.182735       6    12.011  QM
    9  C         4.147050       0.462157       2.225381       6    12.011  QM
   10  H         2.716233      -0.443888       0.045544       1     1.008  QM
   11  H         2.060896      -1.935957       0.946377       1     1.008  QM
   12  H         4.636320       0.735478       3.166336       1     1.008  QM
   13  H         2.936022      -1.039475       3.118314       1     1.008  QM
   14  H         4.453618       0.999914       1.319666       1     1.008  QM


 RMSQ FORCE :   0.0058403  MAXIMUM :   0.0000100  CONVERGED :NO 
 MAX FORCE  :   0.0228704  MAXIMUM :   0.0000150  CONVERGED :NO 

 NUMBER OF CONSTRAINED OPTIMIZATION CYCLES: 7
 
 TOTAL ENERGY = -270.107026664856
 
 
 CURRENT SPLINE LENGTH: 0.053 AMU^1/2*ANGSTROM
 IRC COORDINATE: 1.588 AMU^1/2*ANGSTROM

  ANGLE =       0.02  COS_ANGLE =       1.00


 IRC COORDINATES OF STEP 31 IN ANGSTROM

  NO.  ATOM        X              Y              Z        Z-ATOM   MASS   TYPE

    1  C         0.005011      -0.031976      -0.055382       6    12.011  QM
    2  C         0.223928      -0.029956       1.380234       6    12.011  QM
    3  O         0.901165       0.090889      -0.908780       8    15.999  QM
    4  H        -0.552119      -0.464712       2.028759       1     1.008  QM
    5  H         0.804461       0.791835       1.810726       1     1.008  QM
    6  H        -1.056344      -0.189248      -0.392810       1     1.008  QM
    7  C         2.508560      -0.941575       1.001952       6    12.011  QM
    8  C         3.202330      -0.527335       2.184604       6    12.011  QM
    9  C         4.146811       0.462022       2.225208       6    12.011  QM
   10  H         2.704964      -0.441262       0.049579       1     1.008  QM
   11  H         2.063971      -1.939481       0.949567       1     1.008  QM
   12  H         4.639097       0.734233       3.164942       1     1.008  QM
   13  H         2.941425      -1.041739       3.120538       1     1.008  QM
   14  H         4.450269       1.001278       1.319317       1     1.008  QM


 RMSQ FORCE :   0.0060521  MAXIMUM :   0.0000100  CONVERGED :NO 
 MAX FORCE  :   0.0238625  MAXIMUM :   0.0000150  CONVERGED :NO 

 NUMBER OF CONSTRAINED OPTIMIZATION CYCLES: 6
 
 TOTAL ENERGY = -270.108246433210
 
 
 CURRENT SPLINE LENGTH: 0.053 AMU^1/2*ANGSTROM
 IRC COORDINATE: 1.640 AMU^1/2*ANGSTROM

  ANGLE =       0.02  COS_ANGLE =       1.00


 IRC COORDINATES OF STEP 32 IN ANGSTROM

  NO.  ATOM        X              Y              Z        Z-ATOM   MASS   TYPE

    1  C         0.005645      -0.032927      -0.056573       6    12.011  QM
    2  C         0.232503      -0.031860       1.379139       6    12.011  QM
    3  O         0.898744       0.093184      -0.911992       8    15.999  QM
    4  H        -0.538326      -0.473107       2.029694       1     1.008  QM
    5  H         0.802257       0.798474       1.807976       1     1.008  QM
    6  H        -1.056157      -0.195134      -0.390215       1     1.008  QM
    7  C         2.501457      -0.940343       1.006182       6    12.011  QM
    8  C         3.202976      -0.527724       2.186434       6    12.011  QM
    9  C         4.146566       0.461866       2.225023       6    12.011  QM
   10  H         2.694079      -0.438789       0.053563       1     1.008  QM
   11  H         2.066922      -1.942791       0.952630       1     1.008  QM
   12  H         4.641890       0.732920       3.163524       1     1.008  QM
   13  H         2.946691      -1.043920       3.122698       1     1.008  QM
   14  H         4.446912       1.002651       1.318982       1     1.008  QM


 RMSQ FORCE :   0.0062637  MAXIMUM :   0.0000100  CONVERGED :NO 
 MAX FORCE  :   0.0248600  MAXIMUM :   0.0000150  CONVERGED :NO 

 NUMBER OF CONSTRAINED OPTIMIZATION CYCLES: 6
 
 TOTAL ENERGY = -270.109504783382
 
 
 CURRENT SPLINE LENGTH: 0.053 AMU^1/2*ANGSTROM
 IRC COORDINATE: 1.693 AMU^1/2*ANGSTROM

  ANGLE =       0.02  COS_ANGLE =       1.00


 IRC COORDINATES OF STEP 33 IN ANGSTROM

  NO.  ATOM        X              Y              Z        Z-ATOM   MASS   TYPE

    1  C         0.006306      -0.033868      -0.057722       6    12.011  QM
    2  C         0.241166      -0.033843       1.378039       6    12.011  QM
    3  O         0.896364       0.095430      -0.915150       8    15.999  QM
    4  H        -0.524552      -0.481341       2.030564       1     1.008  QM
    5  H         0.800006       0.804891       1.805265       1     1.008  QM
    6  H        -1.055930      -0.200762      -0.387619       1     1.008  QM
    7  C         2.494242      -0.939016       1.010373       6    12.011  QM
    8  C         3.203563      -0.528076       2.188226       6    12.011  QM
    9  C         4.146315       0.461690       2.224826       6    12.011  QM
   10  H         2.683601      -0.436475       0.057489       1     1.008  QM
   11  H         2.069734      -1.945881       0.955566       1     1.008  QM
   12  H         4.644690       0.731565       3.162085       1     1.008  QM
   13  H         2.951812      -1.046014       3.124805       1     1.008  QM
   14  H         4.443561       1.004017       1.318666       1     1.008  QM


 RMSQ FORCE :   0.0064754  MAXIMUM :   0.0000100  CONVERGED :NO 
 MAX FORCE  :   0.0258628  MAXIMUM :   0.0000150  CONVERGED :NO 

 NUMBER OF CONSTRAINED OPTIMIZATION CYCLES: 4
 
 TOTAL ENERGY = -270.110801302263
 
 
 CURRENT SPLINE LENGTH: 0.053 AMU^1/2*ANGSTROM
 IRC COORDINATE: 1.746 AMU^1/2*ANGSTROM

  ANGLE =       0.02  COS_ANGLE =       1.00


 IRC COORDINATES OF STEP 34 IN ANGSTROM

  NO.  ATOM        X              Y              Z        Z-ATOM   MASS   TYPE

    1  C         0.007000      -0.034800      -0.058828       6    12.011  QM
    2  C         0.249914      -0.035908       1.376934       6    12.011  QM
    3  O         0.894022       0.097627      -0.918250       8    15.999  QM
    4  H        -0.510805      -0.489407       2.031363       1     1.008  QM
    5  H         0.797708       0.811079       1.802596       1     1.008  QM
    6  H        -1.055663      -0.206119      -0.385019       1     1.008  QM
    7  C         2.486922      -0.937595       1.014522       6    12.011  QM
    8  C         3.204084      -0.528390       2.189980       6    12.011  QM
    9  C         4.146057       0.461493       2.224618       6    12.011  QM
   10  H         2.673546      -0.434320       0.061362       1     1.008  QM
   11  H         2.072401      -1.948748       0.958385       1     1.008  QM
   12  H         4.647499       0.730146       3.160623       1     1.008  QM
   13  H         2.956787      -1.048022       3.126851       1     1.008  QM
   14  H         4.440205       1.005386       1.318362       1     1.008  QM


 RMSQ FORCE :   0.0066883  MAXIMUM :   0.0000100  CONVERGED :NO 
 MAX FORCE  :   0.0268778  MAXIMUM :   0.0000150  CONVERGED :NO 

 NUMBER OF CONSTRAINED OPTIMIZATION CYCLES: 4
 
 TOTAL ENERGY = -270.112135757745
 
 
 CURRENT SPLINE LENGTH: 0.053 AMU^1/2*ANGSTROM
 IRC COORDINATE: 1.799 AMU^1/2*ANGSTROM

  ANGLE =       0.02  COS_ANGLE =       1.00


 IRC COORDINATES OF STEP 35 IN ANGSTROM

  NO.  ATOM        X              Y              Z        Z-ATOM   MASS   TYPE

    1  C         0.007727      -0.035722      -0.059895       6    12.011  QM
    2  C         0.258747      -0.038054       1.375826       6    12.011  QM
    3  O         0.891715       0.099773      -0.921293       8    15.999  QM
    4  H        -0.497097      -0.497309       2.032090       1     1.008  QM
    5  H         0.795365       0.817035       1.799968       1     1.008  QM
    6  H        -1.055364      -0.211196      -0.382412       1     1.008  QM
    7  C         2.479502      -0.936079       1.018630       6    12.011  QM
    8  C         3.204539      -0.528665       2.191695       6    12.011  QM
    9  C         4.145793       0.461275       2.224398       6    12.011  QM
   10  H         2.663927      -0.432320       0.065175       1     1.008  QM
   11  H         2.074913      -1.951389       0.961091       1     1.008  QM
   12  H         4.650318       0.728667       3.159141       1     1.008  QM
   13  H         2.961612      -1.049945       3.128843       1     1.008  QM
   14  H         4.436847       1.006755       1.318070       1     1.008  QM


 RMSQ FORCE :   0.0069002  MAXIMUM :   0.0000100  CONVERGED :NO 
 MAX FORCE  :   0.0278886  MAXIMUM :   0.0000150  CONVERGED :NO 

 NUMBER OF CONSTRAINED OPTIMIZATION CYCLES: 4
 
 TOTAL ENERGY = -270.113507916029
 
 
 CURRENT SPLINE LENGTH: 0.053 AMU^1/2*ANGSTROM
 IRC COORDINATE: 1.852 AMU^1/2*ANGSTROM

  ANGLE =       0.02  COS_ANGLE =       1.00


 IRC COORDINATES OF STEP 36 IN ANGSTROM

  NO.  ATOM        X              Y              Z        Z-ATOM   MASS   TYPE

    1  C         0.008486      -0.036633      -0.060919       6    12.011  QM
    2  C         0.267662      -0.040282       1.374715       6    12.011  QM
    3  O         0.889444       0.101867      -0.924280       8    15.999  QM
    4  H        -0.483431      -0.505044       2.032740       1     1.008  QM
    5  H         0.792981       0.822748       1.797383       1     1.008  QM
    6  H        -1.055031      -0.215986      -0.379798       1     1.008  QM
    7  C         2.471988      -0.934467       1.022694       6    12.011  QM
    8  C         3.204925      -0.528902       2.193373       6    12.011  QM
    9  C         4.145523       0.461036       2.224167       6    12.011  QM
   10  H         2.654750      -0.430477       0.068928       1     1.008  QM
   11  H         2.077250      -1.953782       0.963694       1     1.008  QM
   12  H         4.653135       0.727119       3.157632       1     1.008  QM
   13  H         2.966283      -1.051779       3.130770       1     1.008  QM
   14  H         4.433477       1.008128       1.317787       1     1.008  QM


 RMSQ FORCE :   0.0071129  MAXIMUM :   0.0000100  CONVERGED :NO 
 MAX FORCE  :   0.0289074  MAXIMUM :   0.0000150  CONVERGED :NO 

 NUMBER OF CONSTRAINED OPTIMIZATION CYCLES: 6
 
 TOTAL ENERGY = -270.114917761759
 
 
 CURRENT SPLINE LENGTH: 0.053 AMU^1/2*ANGSTROM
 IRC COORDINATE: 1.905 AMU^1/2*ANGSTROM

  ANGLE =       0.02  COS_ANGLE =       1.00


 IRC COORDINATES OF STEP 37 IN ANGSTROM

  NO.  ATOM        X              Y              Z        Z-ATOM   MASS   TYPE

    1  C         0.009277      -0.037531      -0.061899       6    12.011  QM
    2  C         0.276656      -0.042591       1.373603       6    12.011  QM
    3  O         0.887211       0.103908      -0.927211       8    15.999  QM
    4  H        -0.469827      -0.512621       2.033326       1     1.008  QM
    5  H         0.790563       0.828220       1.794842       1     1.008  QM
    6  H        -1.054681      -0.220478      -0.377167       1     1.008  QM
    7  C         2.464388      -0.932760       1.026712       6    12.011  QM
    8  C         3.205240      -0.529100       2.195014       6    12.011  QM
    9  C         4.145246       0.460777       2.223924       6    12.011  QM
   10  H         2.646025      -0.428778       0.072608       1     1.008  QM
   11  H         2.079415      -1.955957       0.966190       1     1.008  QM
   12  H         4.655974       0.725514       3.156102       1     1.008  QM
   13  H         2.970802      -1.053531       3.132655       1     1.008  QM
   14  H         4.430108       1.009500       1.317523       1     1.008  QM


 RMSQ FORCE :   0.0073274  MAXIMUM :   0.0000100  CONVERGED :NO 
 MAX FORCE  :   0.0299376  MAXIMUM :   0.0000150  CONVERGED :NO 

 NUMBER OF CONSTRAINED OPTIMIZATION CYCLES: 6
 
 TOTAL ENERGY = -270.116365194862
 
 
 CURRENT SPLINE LENGTH: 0.053 AMU^1/2*ANGSTROM
 IRC COORDINATE: 1.958 AMU^1/2*ANGSTROM

  ANGLE =       0.02  COS_ANGLE =       1.00


 IRC COORDINATES OF STEP 38 IN ANGSTROM

  NO.  ATOM        X              Y              Z        Z-ATOM   MASS   TYPE

    1  C         0.010085      -0.038399      -0.062838       6    12.011  QM
    2  C         0.285738      -0.045007       1.372485       6    12.011  QM
    3  O         0.885013       0.105889      -0.930084       8    15.999  QM
    4  H        -0.456287      -0.520040       2.033864       1     1.008  QM
    5  H         0.788156       0.833425       1.792305       1     1.008  QM
    6  H        -1.054329      -0.224574      -0.374516       1     1.008  QM
    7  C         2.456707      -0.930960       1.030682       6    12.011  QM
    8  C         3.205472      -0.529245       2.196620       6    12.011  QM
    9  C         4.144963       0.460497       2.223668       6    12.011  QM
   10  H         2.637808      -0.427253       0.076217       1     1.008  QM
   11  H         2.081413      -1.957900       0.968589       1     1.008  QM
   12  H         4.658842       0.723821       3.154558       1     1.008  QM
   13  H         2.975149      -1.055170       3.134495       1     1.008  QM
   14  H         4.426778       1.010856       1.317286       1     1.008  QM


 RMSQ FORCE :   0.0075419  MAXIMUM :   0.0000100  CONVERGED :NO 
 MAX FORCE  :   0.0309677  MAXIMUM :   0.0000150  CONVERGED :NO 

 NUMBER OF CONSTRAINED OPTIMIZATION CYCLES: 7
 
 TOTAL ENERGY = -270.117850316860
 
 
 CURRENT SPLINE LENGTH: 0.053 AMU^1/2*ANGSTROM
 IRC COORDINATE: 2.011 AMU^1/2*ANGSTROM

  ANGLE =       0.02  COS_ANGLE =       1.00


 IRC COORDINATES OF STEP 39 IN ANGSTROM

  NO.  ATOM        X              Y              Z        Z-ATOM   MASS   TYPE

    1  C         0.010934      -0.039267      -0.063734       6    12.011  QM
    2  C         0.294883      -0.047476       1.371370       6    12.011  QM
    3  O         0.882849       0.107822      -0.932908       8    15.999  QM
    4  H        -0.442806      -0.527323       2.034316       1     1.008  QM
    5  H         0.785688       0.838408       1.789855       1     1.008  QM
    6  H        -1.053964      -0.228461      -0.371845       1     1.008  QM
    7  C         2.448951      -0.929066       1.034601       6    12.011  QM
    8  C         3.205649      -0.529369       2.198190       6    12.011  QM
    9  C         4.144675       0.460196       2.223404       6    12.011  QM
   10  H         2.629974      -0.425835       0.079757       1     1.008  QM
   11  H         2.083206      -1.959598       0.970897       1     1.008  QM
   12  H         4.661682       0.722117       3.152988       1     1.008  QM
   13  H         2.979350      -1.056753       3.136279       1     1.008  QM
   14  H         4.423423       1.012215       1.317049       1     1.008  QM


 RMSQ FORCE :   0.0077569  MAXIMUM :   0.0000100  CONVERGED :NO 
 MAX FORCE  :   0.0320040  MAXIMUM :   0.0000150  CONVERGED :NO 

 NUMBER OF CONSTRAINED OPTIMIZATION CYCLES: 6
 
 TOTAL ENERGY = -270.119373409011
 
 
 CURRENT SPLINE LENGTH: 0.053 AMU^1/2*ANGSTROM
 IRC COORDINATE: 2.064 AMU^1/2*ANGSTROM

  ANGLE =       0.02  COS_ANGLE =       1.00


 IRC COORDINATES OF STEP 40 IN ANGSTROM

  NO.  ATOM        X              Y              Z        Z-ATOM   MASS   TYPE

    1  C         0.011812      -0.040120      -0.064590       6    12.011  QM
    2  C         0.304097      -0.050023       1.370255       6    12.011  QM
    3  O         0.880718       0.109699      -0.935678       8    15.999  QM
    4  H        -0.429401      -0.534468       2.034705       1     1.008  QM
    5  H         0.783208       0.843128       1.787449       1     1.008  QM
    6  H        -1.053587      -0.232033      -0.369147       1     1.008  QM
    7  C         2.441127      -0.927081       1.038472       6    12.011  QM
    8  C         3.205755      -0.529456       2.199726       6    12.011  QM
    9  C         4.144380       0.459876       2.223130       6    12.011  QM
   10  H         2.622585      -0.424551       0.083227       1     1.008  QM
   11  H         2.084800      -1.961064       0.973116       1     1.008  QM
   12  H         4.664521       0.720359       3.151398       1     1.008  QM
   13  H         2.983393      -1.058254       3.138014       1     1.008  QM
   14  H         4.420080       1.013559       1.316828       1     1.008  QM


 RMSQ FORCE :   0.0079724  MAXIMUM :   0.0000100  CONVERGED :NO 
 MAX FORCE  :   0.0330384  MAXIMUM :   0.0000150  CONVERGED :NO 

 NUMBER OF CONSTRAINED OPTIMIZATION CYCLES: 5
 
 TOTAL ENERGY = -270.120934560792
 
 
 CURRENT SPLINE LENGTH: 0.053 AMU^1/2*ANGSTROM
 IRC COORDINATE: 2.117 AMU^1/2*ANGSTROM

  ANGLE =       0.02  COS_ANGLE =       1.00


 IRC COORDINATES OF STEP 41 IN ANGSTROM

  NO.  ATOM        X              Y              Z        Z-ATOM   MASS   TYPE

    1  C         0.012716      -0.040954      -0.065403       6    12.011  QM
    2  C         0.313378      -0.052648       1.369141       6    12.011  QM
    3  O         0.878622       0.111521      -0.938396       8    15.999  QM
    4  H        -0.416081      -0.541467       2.035027       1     1.008  QM
    5  H         0.780722       0.847597       1.785098       1     1.008  QM
    6  H        -1.053217      -0.235300      -0.366419       1     1.008  QM
    7  C         2.433239      -0.925003       1.042290       6    12.011  QM
    8  C         3.205789      -0.529507       2.201228       6    12.011  QM
    9  C         4.144080       0.459536       2.222846       6    12.011  QM
   10  H         2.615646      -0.423403       0.086626       1     1.008  QM
   11  H         2.086197      -1.962303       0.975248       1     1.008  QM
   12  H         4.667365       0.718555       3.149791       1     1.008  QM
   13  H         2.987278      -1.059672       3.139705       1     1.008  QM
   14  H         4.416749       1.014898       1.316620       1     1.008  QM


 RMSQ FORCE :   0.0081889  MAXIMUM :   0.0000100  CONVERGED :NO 
 MAX FORCE  :   0.0340823  MAXIMUM :   0.0000150  CONVERGED :NO 

 NUMBER OF CONSTRAINED OPTIMIZATION CYCLES: 3
 
 TOTAL ENERGY = -270.122534016262
 
 
 CURRENT SPLINE LENGTH: 0.053 AMU^1/2*ANGSTROM
 IRC COORDINATE: 2.170 AMU^1/2*ANGSTROM

  ANGLE =       0.02  COS_ANGLE =       1.00


 IRC COORDINATES OF STEP 42 IN ANGSTROM

  NO.  ATOM        X              Y              Z        Z-ATOM   MASS   TYPE

    1  C         0.013648      -0.041770      -0.066175       6    12.011  QM
    2  C         0.322723      -0.055351       1.368027       6    12.011  QM
    3  O         0.876557       0.113287      -0.941063       8    15.999  QM
    4  H        -0.402855      -0.548329       2.035286       1     1.008  QM
    5  H         0.778239       0.851797       1.782798       1     1.008  QM
    6  H        -1.052853      -0.238249      -0.363657       1     1.008  QM
    7  C         2.425296      -0.922836       1.046056       6    12.011  QM
    8  C         3.205752      -0.529522       2.202698       6    12.011  QM
    9  C         4.143774       0.459177       2.222551       6    12.011  QM
   10  H         2.609147      -0.422379       0.089956       1     1.008  QM
   11  H         2.087391      -1.963315       0.977301       1     1.008  QM
   12  H         4.670207       0.716703       3.148165       1     1.008  QM
   13  H         2.991004      -1.061010       3.141350       1     1.008  QM
   14  H         4.413435       1.016223       1.316425       1     1.008  QM


 RMSQ FORCE :   0.0084049  MAXIMUM :   0.0000100  CONVERGED :NO 
 MAX FORCE  :   0.0351196  MAXIMUM :   0.0000150  CONVERGED :NO 

 NUMBER OF CONSTRAINED OPTIMIZATION CYCLES: 3
 
 TOTAL ENERGY = -270.124172172361
 
 
 CURRENT SPLINE LENGTH: 0.053 AMU^1/2*ANGSTROM
 IRC COORDINATE: 2.223 AMU^1/2*ANGSTROM

  ANGLE =       0.02  COS_ANGLE =       1.00


 IRC COORDINATES OF STEP 43 IN ANGSTROM

  NO.  ATOM        X              Y              Z        Z-ATOM   MASS   TYPE

    1  C         0.014609      -0.042563      -0.066906       6    12.011  QM
    2  C         0.332123      -0.058129       1.366907       6    12.011  QM
    3  O         0.874523       0.114995      -0.943676       8    15.999  QM
    4  H        -0.389712      -0.555070       2.035490       1     1.008  QM
    5  H         0.775765       0.855762       1.780526       1     1.008  QM
    6  H        -1.052505      -0.240887      -0.360858       1     1.008  QM
    7  C         2.417304      -0.920585       1.049769       6    12.011  QM
    8  C         3.205645      -0.529504       2.204136       6    12.011  QM
    9  C         4.143461       0.458803       2.222248       6    12.011  QM
   10  H         2.603043      -0.421450       0.093233       1     1.008  QM
   11  H         2.088381      -1.964096       0.979279       1     1.008  QM
   12  H         4.673047       0.714796       3.146519       1     1.008  QM
   13  H         2.994588      -1.062286       3.142940       1     1.008  QM
   14  H         4.410131       1.017530       1.316238       1     1.008  QM


 RMSQ FORCE :   0.0086186  MAXIMUM :   0.0000100  CONVERGED :NO 
 MAX FORCE  :   0.0361452  MAXIMUM :   0.0000150  CONVERGED :NO 

 NUMBER OF CONSTRAINED OPTIMIZATION CYCLES: 7
 
 TOTAL ENERGY = -270.125852467918
 
 
 CURRENT SPLINE LENGTH: 0.053 AMU^1/2*ANGSTROM
 IRC COORDINATE: 2.275 AMU^1/2*ANGSTROM

  ANGLE =       0.02  COS_ANGLE =       1.00


 IRC COORDINATES OF STEP 44 IN ANGSTROM

  NO.  ATOM        X              Y              Z        Z-ATOM   MASS   TYPE

    1  C         0.015601      -0.043334      -0.067591       6    12.011  QM
    2  C         0.341578      -0.060985       1.365795       6    12.011  QM
    3  O         0.872520       0.116646      -0.946247       8    15.999  QM
    4  H        -0.376676      -0.561701       2.035623       1     1.008  QM
    5  H         0.773285       0.859447       1.778320       1     1.008  QM
    6  H        -1.052165      -0.243176      -0.358015       1     1.008  QM
    7  C         2.409267      -0.918243       1.053427       6    12.011  QM
    8  C         3.205466      -0.529449       2.205543       6    12.011  QM
    9  C         4.143144       0.458409       2.221933       6    12.011  QM
   10  H         2.597381      -0.420647       0.096439       1     1.008  QM
   11  H         2.089153      -1.964660       0.981190       1     1.008  QM
   12  H         4.675880       0.712853       3.144856       1     1.008  QM
   13  H         2.997992      -1.063469       3.144495       1     1.008  QM
   14  H         4.406856       1.018815       1.316061       1     1.008  QM


 RMSQ FORCE :   0.0088337  MAXIMUM :   0.0000100  CONVERGED :NO 
 MAX FORCE  :   0.0371784  MAXIMUM :   0.0000150  CONVERGED :NO 

 NUMBER OF CONSTRAINED OPTIMIZATION CYCLES: 5
 
 TOTAL ENERGY = -270.127565953992
 
 
 CURRENT SPLINE LENGTH: 0.053 AMU^1/2*ANGSTROM
 IRC COORDINATE: 2.328 AMU^1/2*ANGSTROM

  ANGLE =       0.02  COS_ANGLE =       1.00


 IRC COORDINATES OF STEP 45 IN ANGSTROM

  NO.  ATOM        X              Y              Z        Z-ATOM   MASS   TYPE

    1  C         0.016612      -0.044086      -0.068241       6    12.011  QM
    2  C         0.351083      -0.063902       1.364677       6    12.011  QM
    3  O         0.870547       0.118244      -0.948763       8    15.999  QM
    4  H        -0.363717      -0.568214       2.035700       1     1.008  QM
    5  H         0.770839       0.862870       1.776144       1     1.008  QM
    6  H        -1.051836      -0.245197      -0.355142       1     1.008  QM
    7  C         2.401194      -0.915821       1.057035       6    12.011  QM
    8  C         3.205222      -0.529365       2.206919       6    12.011  QM
    9  C         4.142819       0.458001       2.221612       6    12.011  QM
   10  H         2.592063      -0.419939       0.099585       1     1.008  QM
   11  H         2.089749      -1.965032       0.983051       1     1.008  QM
   12  H         4.678708       0.710862       3.143181       1     1.008  QM
   13  H         3.001275      -1.064604       3.146013       1     1.008  QM
   14  H         4.403596       1.020091       1.315896       1     1.008  QM


 RMSQ FORCE :   0.0090480  MAXIMUM :   0.0000100  CONVERGED :NO 
 MAX FORCE  :   0.0382028  MAXIMUM :   0.0000150  CONVERGED :NO 

 NUMBER OF CONSTRAINED OPTIMIZATION CYCLES: 4
 
 TOTAL ENERGY = -270.129317876231
 
 
 CURRENT SPLINE LENGTH: 0.053 AMU^1/2*ANGSTROM
 IRC COORDINATE: 2.381 AMU^1/2*ANGSTROM

  ANGLE =       0.02  COS_ANGLE =       1.00


 IRC COORDINATES OF STEP 46 IN ANGSTROM

  NO.  ATOM        X              Y              Z        Z-ATOM   MASS   TYPE

    1  C         0.017650      -0.044817      -0.068854       6    12.011  QM
    2  C         0.360633      -0.066883       1.363560       6    12.011  QM
    3  O         0.868603       0.119788      -0.951232       8    15.999  QM
    4  H        -0.350852      -0.574636       2.035718       1     1.008  QM
    5  H         0.768415       0.866033       1.774019       1     1.008  QM
    6  H        -1.051520      -0.246915      -0.352227       1     1.008  QM
    7  C         2.393087      -0.913321       1.060588       6    12.011  QM
    8  C         3.204909      -0.529250       2.208265       6    12.011  QM
    9  C         4.142489       0.457577       2.221282       6    12.011  QM
   10  H         2.587128      -0.419341       0.102672       1     1.008  QM
   11  H         2.090152      -1.965206       0.984859       1     1.008  QM
   12  H         4.681527       0.708836       3.141489       1     1.008  QM
   13  H         3.004418      -1.065674       3.147492       1     1.008  QM
   14  H         4.400366       1.021346       1.315744       1     1.008  QM


 RMSQ FORCE :   0.0092608  MAXIMUM :   0.0000100  CONVERGED :NO 
 MAX FORCE  :   0.0392167  MAXIMUM :   0.0000150  CONVERGED :NO 

 NUMBER OF CONSTRAINED OPTIMIZATION CYCLES: 4
 
 TOTAL ENERGY = -270.131108127293
 
 
 CURRENT SPLINE LENGTH: 0.053 AMU^1/2*ANGSTROM
 IRC COORDINATE: 2.434 AMU^1/2*ANGSTROM

  ANGLE =       0.02  COS_ANGLE =       1.00


 IRC COORDINATES OF STEP 47 IN ANGSTROM

  NO.  ATOM        X              Y              Z        Z-ATOM   MASS   TYPE

    1  C         0.018710      -0.045528      -0.069423       6    12.011  QM
    2  C         0.370228      -0.069933       1.362442       6    12.011  QM
    3  O         0.866692       0.121275      -0.953654       8    15.999  QM
    4  H        -0.338095      -0.580930       2.035671       1     1.008  QM
    5  H         0.766040       0.868918       1.771957       1     1.008  QM
    6  H        -1.051216      -0.248319      -0.349265       1     1.008  QM
    7  C         2.384951      -0.910734       1.064085       6    12.011  QM
    8  C         3.204527      -0.529103       2.209581       6    12.011  QM
    9  C         4.142151       0.457136       2.220944       6    12.011  QM
   10  H         2.582536      -0.418827       0.105697       1     1.008  QM
   11  H         2.090360      -1.965176       0.986615       1     1.008  QM
   12  H         4.684342       0.706764       3.139783       1     1.008  QM
   13  H         3.007412      -1.066677       3.148924       1     1.008  QM
   14  H         4.397153       1.022593       1.315603       1     1.008  QM


 RMSQ FORCE :   0.0094712  MAXIMUM :   0.0000100  CONVERGED :NO 
 MAX FORCE  :   0.0402189  MAXIMUM :   0.0000150  CONVERGED :NO 

 NUMBER OF CONSTRAINED OPTIMIZATION CYCLES: 6
 
 TOTAL ENERGY = -270.132936279442
 
 
 CURRENT SPLINE LENGTH: 0.053 AMU^1/2*ANGSTROM
 IRC COORDINATE: 2.487 AMU^1/2*ANGSTROM

  ANGLE =       0.02  COS_ANGLE =       1.00


 IRC COORDINATES OF STEP 48 IN ANGSTROM

  NO.  ATOM        X              Y              Z        Z-ATOM   MASS   TYPE

    1  C         0.019795      -0.046220      -0.069955       6    12.011  QM
    2  C         0.379862      -0.073043       1.361328       6    12.011  QM
    3  O         0.864800       0.122714      -0.956043       8    15.999  QM
    4  H        -0.325459      -0.587120       2.035567       1     1.008  QM
    5  H         0.763708       0.871537       1.769948       1     1.008  QM
    6  H        -1.050934      -0.249430      -0.346254       1     1.008  QM
    7  C         2.376798      -0.908075       1.067535       6    12.011  QM
    8  C         3.204082      -0.528928       2.210872       6    12.011  QM
    9  C         4.141809       0.456680       2.220599       6    12.011  QM
   10  H         2.578277      -0.418402       0.108676       1     1.008  QM
   11  H         2.090385      -1.964964       0.988330       1     1.008  QM
   12  H         4.687139       0.704660       3.138062       1     1.008  QM
   13  H         3.010259      -1.067616       3.150318       1     1.008  QM
   14  H         4.393974       1.023812       1.315477       1     1.008  QM


 RMSQ FORCE :   0.0096781  MAXIMUM :   0.0000100  CONVERGED :NO 
 MAX FORCE  :   0.0411984  MAXIMUM :   0.0000150  CONVERGED :NO 

 NUMBER OF CONSTRAINED OPTIMIZATION CYCLES: 4
 
 TOTAL ENERGY = -270.134802048801
 
 
 CURRENT SPLINE LENGTH: 0.053 AMU^1/2*ANGSTROM
 IRC COORDINATE: 2.540 AMU^1/2*ANGSTROM

  ANGLE =       0.02  COS_ANGLE =       1.00


 IRC COORDINATES OF STEP 49 IN ANGSTROM

  NO.  ATOM        X              Y              Z        Z-ATOM   MASS   TYPE

    1  C         0.020907      -0.046881      -0.070444       6    12.011  QM
    2  C         0.389531      -0.076224       1.360209       6    12.011  QM
    3  O         0.862933       0.124093      -0.958389       8    15.999  QM
    4  H        -0.312947      -0.593204       2.035396       1     1.008  QM
    5  H         0.761460       0.873859       1.768005       1     1.008  QM
    6  H        -1.050669      -0.250189      -0.343186       1     1.008  QM
    7  C         2.368623      -0.905339       1.070928       6    12.011  QM
    8  C         3.203570      -0.528719       2.212135       6    12.011  QM
    9  C         4.141463       0.456213       2.220250       6    12.011  QM
   10  H         2.574362      -0.418082       0.111599       1     1.008  QM
   11  H         2.090218      -1.964564       0.990008       1     1.008  QM
   12  H         4.689933       0.702502       3.136334       1     1.008  QM
   13  H         3.012995      -1.068507       3.151682       1     1.008  QM
   14  H         4.390816       1.025033       1.315365       1     1.008  QM


 RMSQ FORCE :   0.0098813  MAXIMUM :   0.0000100  CONVERGED :NO 
 MAX FORCE  :   0.0421584  MAXIMUM :   0.0000150  CONVERGED :NO 

 NUMBER OF CONSTRAINED OPTIMIZATION CYCLES: 7
 
 TOTAL ENERGY = -270.136704854231
 
 
 CURRENT SPLINE LENGTH: 0.053 AMU^1/2*ANGSTROM
 IRC COORDINATE: 2.593 AMU^1/2*ANGSTROM

  ANGLE =       0.02  COS_ANGLE =       1.00


 IRC COORDINATES OF STEP 50 IN ANGSTROM

  NO.  ATOM        X              Y              Z        Z-ATOM   MASS   TYPE

    1  C         0.022043      -0.047533      -0.070892       6    12.011  QM
    2  C         0.399232      -0.079452       1.359095       6    12.011  QM
    3  O         0.861093       0.125429      -0.960702       8    15.999  QM
    4  H        -0.300528      -0.599215       2.035175       1     1.008  QM
    5  H         0.759259       0.875939       1.766118       1     1.008  QM
    6  H        -1.050417      -0.250713      -0.340057       1     1.008  QM
    7  C         2.360438      -0.902530       1.074270       6    12.011  QM
    8  C         3.202993      -0.528487       2.213374       6    12.011  QM
    9  C         4.141107       0.455728       2.219890       6    12.011  QM
   10  H         2.570707      -0.417809       0.114490       1     1.008  QM
   11  H         2.089875      -1.963985       0.991648       1     1.008  QM
   12  H         4.692701       0.700327       3.134588       1     1.008  QM
   13  H         3.015577      -1.069341       3.153003       1     1.008  QM
   14  H         4.387690       1.026212       1.315257       1     1.008  QM


 RMSQ FORCE :   0.0100788  MAXIMUM :   0.0000100  CONVERGED :NO 
 MAX FORCE  :   0.0430871  MAXIMUM :   0.0000150  CONVERGED :NO 

 NUMBER OF CONSTRAINED OPTIMIZATION CYCLES: 5
 
 TOTAL ENERGY = -270.138644011801
 
 
 CURRENT SPLINE LENGTH: 0.053 AMU^1/2*ANGSTROM
 IRC COORDINATE: 2.646 AMU^1/2*ANGSTROM

  ANGLE =       0.02  COS_ANGLE =       1.00


 IRC COORDINATES OF STEP 51 IN ANGSTROM

  NO.  ATOM        X              Y              Z        Z-ATOM   MASS   TYPE

    1  C         0.023208      -0.048165      -0.071299       6    12.011  QM
    2  C         0.408960      -0.082735       1.357981       6    12.011  QM
    3  O         0.859275       0.126715      -0.962981       8    15.999  QM
    4  H        -0.288219      -0.605137       2.034896       1     1.008  QM
    5  H         0.757135       0.877755       1.764289       1     1.008  QM
    6  H        -1.050179      -0.250955      -0.336866       1     1.008  QM
    7  C         2.352245      -0.899650       1.077562       6    12.011  QM
    8  C         3.202352      -0.528228       2.214588       6    12.011  QM
    9  C         4.140745       0.455231       2.219523       6    12.011  QM
   10  H         2.567323      -0.417604       0.117344       1     1.008  QM
   11  H         2.089358      -1.963237       0.993258       1     1.008  QM
   12  H         4.695454       0.698118       3.132829       1     1.008  QM
   13  H         3.018033      -1.070126       3.154290       1     1.008  QM
   14  H         4.384591       1.027369       1.315157       1     1.008  QM


 RMSQ FORCE :   0.0102704  MAXIMUM :   0.0000100  CONVERGED :NO 
 MAX FORCE  :   0.0439861  MAXIMUM :   0.0000150  CONVERGED :NO 

 NUMBER OF CONSTRAINED OPTIMIZATION CYCLES: 5
 
 TOTAL ENERGY = -270.140618610435
 
 
 CURRENT SPLINE LENGTH: 0.053 AMU^1/2*ANGSTROM
 IRC COORDINATE: 2.699 AMU^1/2*ANGSTROM

  ANGLE =       0.01  COS_ANGLE =       1.00


 IRC COORDINATES OF STEP 52 IN ANGSTROM

  NO.  ATOM        X              Y              Z        Z-ATOM   MASS   TYPE

    1  C         0.024394      -0.048776      -0.071677       6    12.011  QM
    2  C         0.418713      -0.086071       1.356865       6    12.011  QM
    3  O         0.857477       0.127958      -0.965223       8    15.999  QM
    4  H        -0.276013      -0.610969       2.034565       1     1.008  QM
    5  H         0.755082       0.879337       1.762504       1     1.008  QM
    6  H        -1.049961      -0.250938      -0.333618       1     1.008  QM
    7  C         2.344049      -0.896712       1.080811       6    12.011  QM
    8  C         3.201652      -0.527940       2.215781       6    12.011  QM
    9  C         4.140376       0.454722       2.219150       6    12.011  QM
   10  H         2.564184      -0.417468       0.120170       1     1.008  QM
   11  H         2.088690      -1.962348       0.994845       1     1.008  QM
   12  H         4.698199       0.695867       3.131057       1     1.008  QM
   13  H         3.020378      -1.070876       3.155538       1     1.008  QM
   14  H         4.381519       1.028510       1.315063       1     1.008  QM


 RMSQ FORCE :   0.0104546  MAXIMUM :   0.0000100  CONVERGED :NO 
 MAX FORCE  :   0.0448514  MAXIMUM :   0.0000150  CONVERGED :NO 

 NUMBER OF CONSTRAINED OPTIMIZATION CYCLES: 4
 
 TOTAL ENERGY = -270.142627435083
 
 
 CURRENT SPLINE LENGTH: 0.053 AMU^1/2*ANGSTROM
 IRC COORDINATE: 2.752 AMU^1/2*ANGSTROM

  ANGLE =       0.01  COS_ANGLE =       1.00


 IRC COORDINATES OF STEP 53 IN ANGSTROM

  NO.  ATOM        X              Y              Z        Z-ATOM   MASS   TYPE

    1  C         0.025607      -0.049369      -0.072010       6    12.011  QM
    2  C         0.428487      -0.089455       1.355748       6    12.011  QM
    3  O         0.855702       0.129154      -0.967436       8    15.999  QM
    4  H        -0.263917      -0.616733       2.034181       1     1.008  QM
    5  H         0.753123       0.880635       1.760776       1     1.008  QM
    6  H        -1.049750      -0.250651      -0.330297       1     1.008  QM
    7  C         2.335851      -0.893707       1.084009       6    12.011  QM
    8  C         3.200887      -0.527628       2.216949       6    12.011  QM
    9  C         4.140000       0.454201       2.218769       6    12.011  QM
   10  H         2.561272      -0.417382       0.122968       1     1.008  QM
   11  H         2.087851      -1.961288       0.996409       1     1.008  QM
   12  H         4.700933       0.693586       3.129268       1     1.008  QM
   13  H         3.022610      -1.071583       3.156752       1     1.008  QM
   14  H         4.378473       1.029631       1.314982       1     1.008  QM


 RMSQ FORCE :   0.0106292  MAXIMUM :   0.0000100  CONVERGED :NO 
 MAX FORCE  :   0.0456612  MAXIMUM :   0.0000150  CONVERGED :NO 

 NUMBER OF CONSTRAINED OPTIMIZATION CYCLES: 5
 
 TOTAL ENERGY = -270.144669161463
 
 
 CURRENT SPLINE LENGTH: 0.053 AMU^1/2*ANGSTROM
 IRC COORDINATE: 2.805 AMU^1/2*ANGSTROM

  ANGLE =       0.01  COS_ANGLE =       1.00


 IRC COORDINATES OF STEP 54 IN ANGSTROM

  NO.  ATOM        X              Y              Z        Z-ATOM   MASS   TYPE

    1  C         0.026850      -0.049944      -0.072304       6    12.011  QM
    2  C         0.438281      -0.092889       1.354629       6    12.011  QM
    3  O         0.853943       0.130306      -0.969622       8    15.999  QM
    4  H        -0.251930      -0.622424       2.033742       1     1.008  QM
    5  H         0.751265       0.881689       1.759110       1     1.008  QM
    6  H        -1.049548      -0.250103      -0.326899       1     1.008  QM
    7  C         2.327658      -0.890641       1.087160       6    12.011  QM
    8  C         3.200061      -0.527290       2.218097       6    12.011  QM
    9  C         4.139617       0.453668       2.218381       6    12.011  QM
   10  H         2.558567      -0.417343       0.125746       1     1.008  QM
   11  H         2.086856      -1.960085       0.997958       1     1.008  QM
   12  H         4.703649       0.691268       3.127468       1     1.008  QM
   13  H         3.024728      -1.072254       3.157932       1     1.008  QM
   14  H         4.375452       1.030731       1.314903       1     1.008  QM


 RMSQ FORCE :   0.0107934  MAXIMUM :   0.0000100  CONVERGED :NO 
 MAX FORCE  :   0.0464246  MAXIMUM :   0.0000150  CONVERGED :NO 

 NUMBER OF CONSTRAINED OPTIMIZATION CYCLES: 4
 
 TOTAL ENERGY = -270.146742120959
 
 
 CURRENT SPLINE LENGTH: 0.053 AMU^1/2*ANGSTROM
 IRC COORDINATE: 2.858 AMU^1/2*ANGSTROM

  ANGLE =       0.01  COS_ANGLE =       1.00


 IRC COORDINATES OF STEP 55 IN ANGSTROM

  NO.  ATOM        X              Y              Z        Z-ATOM   MASS   TYPE

    1  C         0.028121      -0.050501      -0.072556       6    12.011  QM
    2  C         0.448089      -0.096367       1.353511       6    12.011  QM
    3  O         0.852202       0.131417      -0.971787       8    15.999  QM
    4  H        -0.240044      -0.628050       2.033252       1     1.008  QM
    5  H         0.749510       0.882490       1.757502       1     1.008  QM
    6  H        -1.049351      -0.249307      -0.323422       1     1.008  QM
    7  C         2.319472      -0.887517       1.090268       6    12.011  QM
    8  C         3.199174      -0.526928       2.219226       6    12.011  QM
    9  C         4.139225       0.453123       2.217987       6    12.011  QM
   10  H         2.556044      -0.417343       0.128504       1     1.008  QM
   11  H         2.085706      -1.958739       0.999491       1     1.008  QM
   12  H         4.706350       0.688918       3.125653       1     1.008  QM
   13  H         3.026742      -1.072895       3.159077       1     1.008  QM
   14  H         4.372453       1.031810       1.314833       1     1.008  QM


 RMSQ FORCE :   0.0109453  MAXIMUM :   0.0000100  CONVERGED :NO 
 MAX FORCE  :   0.0471277  MAXIMUM :   0.0000150  CONVERGED :NO 

 NUMBER OF CONSTRAINED OPTIMIZATION CYCLES: 4
 
 TOTAL ENERGY = -270.148844376584
 
 
 CURRENT SPLINE LENGTH: 0.053 AMU^1/2*ANGSTROM
 IRC COORDINATE: 2.910 AMU^1/2*ANGSTROM

  ANGLE =       0.01  COS_ANGLE =       1.00


 IRC COORDINATES OF STEP 56 IN ANGSTROM

  NO.  ATOM        X              Y              Z        Z-ATOM   MASS   TYPE

    1  C         0.029423      -0.051042      -0.072770       6    12.011  QM
    2  C         0.457912      -0.099889       1.352391       6    12.011  QM
    3  O         0.850475       0.132488      -0.973930       8    15.999  QM
    4  H        -0.228267      -0.633602       2.032708       1     1.008  QM
    5  H         0.747872       0.883048       1.755948       1     1.008  QM
    6  H        -1.049162      -0.248270      -0.319861       1     1.008  QM
    7  C         2.311299      -0.884337       1.093333       6    12.011  QM
    8  C         3.198226      -0.526541       2.220337       6    12.011  QM
    9  C         4.138826       0.452568       2.217585       6    12.011  QM
   10  H         2.553691      -0.417380       0.131247       1     1.008  QM
   11  H         2.084412      -1.957259       1.001013       1     1.008  QM
   12  H         4.709046       0.686532       3.123822       1     1.008  QM
   13  H         3.028655      -1.073507       3.160190       1     1.008  QM
   14  H         4.369481       1.032871       1.314771       1     1.008  QM


 RMSQ FORCE :   0.0110826  MAXIMUM :   0.0000100  CONVERGED :NO 
 MAX FORCE  :   0.0477638  MAXIMUM :   0.0000150  CONVERGED :NO 

 NUMBER OF CONSTRAINED OPTIMIZATION CYCLES: 4
 
 TOTAL ENERGY = -270.150973608825
 
 
 CURRENT SPLINE LENGTH: 0.053 AMU^1/2*ANGSTROM
 IRC COORDINATE: 2.963 AMU^1/2*ANGSTROM

  ANGLE =       0.01  COS_ANGLE =       1.00


 IRC COORDINATES OF STEP 57 IN ANGSTROM

  NO.  ATOM        X              Y              Z        Z-ATOM   MASS   TYPE

    1  C         0.030756      -0.051569      -0.072946       6    12.011  QM
    2  C         0.467744      -0.103449       1.351268       6    12.011  QM
    3  O         0.848762       0.133521      -0.976054       8    15.999  QM
    4  H        -0.216584      -0.639107       2.032115       1     1.008  QM
    5  H         0.746346       0.883373       1.754452       1     1.008  QM
    6  H        -1.048970      -0.247013      -0.316215       1     1.008  QM
    7  C         2.303139      -0.881105       1.096358       6    12.011  QM
    8  C         3.197219      -0.526133       2.221429       6    12.011  QM
    9  C         4.138416       0.452002       2.217174       6    12.011  QM
   10  H         2.551476      -0.417441       0.133985       1     1.008  QM
   11  H         2.082979      -1.955650       1.002528       1     1.008  QM
   12  H         4.711731       0.684108       3.121972       1     1.008  QM
   13  H         3.030482      -1.074099       3.161269       1     1.008  QM
   14  H         4.366525       1.033918       1.314713       1     1.008  QM


 RMSQ FORCE :   0.0112037  MAXIMUM :   0.0000100  CONVERGED :NO 
 MAX FORCE  :   0.0483235  MAXIMUM :   0.0000150  CONVERGED :NO 

 NUMBER OF CONSTRAINED OPTIMIZATION CYCLES: 4
 
 TOTAL ENERGY = -270.153127042783
 
 
 CURRENT SPLINE LENGTH: 0.053 AMU^1/2*ANGSTROM
 IRC COORDINATE: 3.016 AMU^1/2*ANGSTROM

  ANGLE =       0.01  COS_ANGLE =       1.00


 IRC COORDINATES OF STEP 58 IN ANGSTROM

  NO.  ATOM        X              Y              Z        Z-ATOM   MASS   TYPE

    1  C         0.032122      -0.052080      -0.073081       6    12.011  QM
    2  C         0.477585      -0.107050       1.350145       6    12.011  QM
    3  O         0.847059       0.134519      -0.978163       8    15.999  QM
    4  H        -0.205007      -0.644546       2.031473       1     1.008  QM
    5  H         0.744953       0.883458       1.753010       1     1.008  QM
    6  H        -1.048777      -0.245524      -0.312470       1     1.008  QM
    7  C         2.295000      -0.877823       1.099343       6    12.011  QM
    8  C         3.196150      -0.525700       2.222507       6    12.011  QM
    9  C         4.137997       0.451425       2.216757       6    12.011  QM
   10  H         2.549396      -0.417527       0.136715       1     1.008  QM
   11  H         2.081411      -1.953918       1.004038       1     1.008  QM
   12  H         4.714410       0.681646       3.120103       1     1.008  QM
   13  H         3.032212      -1.074669       3.162317       1     1.008  QM
   14  H         4.363589       1.034946       1.314663       1     1.008  QM


 RMSQ FORCE :   0.0113061  MAXIMUM :   0.0000100  CONVERGED :NO 
 MAX FORCE  :   0.0487967  MAXIMUM :   0.0000150  CONVERGED :NO 

 NUMBER OF CONSTRAINED OPTIMIZATION CYCLES: 4
 
 TOTAL ENERGY = -270.155301647487
 
 
 CURRENT SPLINE LENGTH: 0.053 AMU^1/2*ANGSTROM
 IRC COORDINATE: 3.069 AMU^1/2*ANGSTROM

  ANGLE =       0.01  COS_ANGLE =       1.00


 IRC COORDINATES OF STEP 59 IN ANGSTROM

  NO.  ATOM        X              Y              Z        Z-ATOM   MASS   TYPE

    1  C         0.033524      -0.052578      -0.073176       6    12.011  QM
    2  C         0.487435      -0.110689       1.349021       6    12.011  QM
    3  O         0.845363       0.135483      -0.980261       8    15.999  QM
    4  H        -0.193531      -0.649928       2.030782       1     1.008  QM
    5  H         0.743699       0.883310       1.751623       1     1.008  QM
    6  H        -1.048581      -0.243810      -0.308621       1     1.008  QM
    7  C         2.286887      -0.874493       1.102291       6    12.011  QM
    8  C         3.195017      -0.525243       2.223571       6    12.011  QM
    9  C         4.137568       0.450837       2.216333       6    12.011  QM
   10  H         2.547434      -0.417630       0.139441       1     1.008  QM
   11  H         2.079712      -1.952066       1.005547       1     1.008  QM
   12  H         4.717085       0.679144       3.118213       1     1.008  QM
   13  H         3.033850      -1.075220       3.163332       1     1.008  QM
   14  H         4.360669       1.035956       1.314619       1     1.008  QM


 RMSQ FORCE :   0.0113874  MAXIMUM :   0.0000100  CONVERGED :NO 
 MAX FORCE  :   0.0491731  MAXIMUM :   0.0000150  CONVERGED :NO 

 NUMBER OF CONSTRAINED OPTIMIZATION CYCLES: 4
 
 TOTAL ENERGY = -270.157493791430
 
 
 CURRENT SPLINE LENGTH: 0.053 AMU^1/2*ANGSTROM
 IRC COORDINATE: 3.122 AMU^1/2*ANGSTROM

  ANGLE =       0.01  COS_ANGLE =       1.00


 IRC COORDINATES OF STEP 60 IN ANGSTROM

  NO.  ATOM        X              Y              Z        Z-ATOM   MASS   TYPE

    1  C         0.034963      -0.053062      -0.073229       6    12.011  QM
    2  C         0.497289      -0.114364       1.347896       6    12.011  QM
    3  O         0.843672       0.136415      -0.982352       8    15.999  QM
    4  H        -0.182152      -0.655258       2.030045       1     1.008  QM
    5  H         0.742589       0.882935       1.750291       1     1.008  QM
    6  H        -1.048377      -0.241879      -0.304661       1     1.008  QM
    7  C         2.278803      -0.871119       1.105202       6    12.011  QM
    8  C         3.193821      -0.524762       2.224624       6    12.011  QM
    9  C         4.137127       0.450237       2.215900       6    12.011  QM
   10  H         2.545573      -0.417743       0.142167       1     1.008  QM
   11  H         2.077889      -1.950100       1.007057       1     1.008  QM
   12  H         4.719756       0.676598       3.116300       1     1.008  QM
   13  H         3.035400      -1.075757       3.164316       1     1.008  QM
   14  H         4.357762       1.036949       1.314579       1     1.008  QM


 RMSQ FORCE :   0.0114451  MAXIMUM :   0.0000100  CONVERGED :NO 
 MAX FORCE  :   0.0494418  MAXIMUM :   0.0000150  CONVERGED :NO 

 NUMBER OF CONSTRAINED OPTIMIZATION CYCLES: 4
 
 TOTAL ENERGY = -270.159699367625
 
 
 CURRENT SPLINE LENGTH: 0.053 AMU^1/2*ANGSTROM
 IRC COORDINATE: 3.175 AMU^1/2*ANGSTROM

  ANGLE =       0.01  COS_ANGLE =       1.00


 IRC COORDINATES OF STEP 61 IN ANGSTROM

  NO.  ATOM        X              Y              Z        Z-ATOM   MASS   TYPE

    1  C         0.036443      -0.053534      -0.073242       6    12.011  QM
    2  C         0.507146      -0.118072       1.346771       6    12.011  QM
    3  O         0.841983       0.137317      -0.984439       8    15.999  QM
    4  H        -0.170867      -0.660544       2.029263       1     1.008  QM
    5  H         0.741627       0.882341       1.749012       1     1.008  QM
    6  H        -1.048159      -0.239739      -0.300584       1     1.008  QM
    7  C         2.270754      -0.867703       1.108080       6    12.011  QM
    8  C         3.192561      -0.524256       2.225667       6    12.011  QM
    9  C         4.136673       0.449625       2.215458       6    12.011  QM
   10  H         2.543798      -0.417860       0.144898       1     1.008  QM
   11  H         2.075948      -1.948028       1.008572       1     1.008  QM
   12  H         4.722425       0.674005       3.114361       1     1.008  QM
   13  H         3.036866      -1.076282       3.165268       1     1.008  QM
   14  H         4.354862       1.037926       1.314543       1     1.008  QM


 RMSQ FORCE :   0.0114765  MAXIMUM :   0.0000100  CONVERGED :NO 
 MAX FORCE  :   0.0495908  MAXIMUM :   0.0000150  CONVERGED :NO 

 NUMBER OF CONSTRAINED OPTIMIZATION CYCLES: 4
 
 TOTAL ENERGY = -270.161913579117
 
 
 CURRENT SPLINE LENGTH: 0.053 AMU^1/2*ANGSTROM
 IRC COORDINATE: 3.228 AMU^1/2*ANGSTROM

  ANGLE =       0.01  COS_ANGLE =       1.00


 IRC COORDINATES OF STEP 62 IN ANGSTROM

  NO.  ATOM        X              Y              Z        Z-ATOM   MASS   TYPE

    1  C         0.037966      -0.053995      -0.073212       6    12.011  QM
    2  C         0.517003      -0.121812       1.345645       6    12.011  QM
    3  O         0.840294       0.138192      -0.986528       8    15.999  QM
    4  H        -0.159667      -0.665791       2.028437       1     1.008  QM
    5  H         0.740818       0.881534       1.747787       1     1.008  QM
    6  H        -1.047922      -0.237396      -0.296385       1     1.008  QM
    7  C         2.262744      -0.864248       1.110926       6    12.011  QM
    8  C         3.191236      -0.523726       2.226701       6    12.011  QM
    9  C         4.136205       0.449000       2.215006       6    12.011  QM
   10  H         2.542096      -0.417974       0.147634       1     1.008  QM
   11  H         2.073895      -1.945853       1.010094       1     1.008  QM
   12  H         4.725097       0.671363       3.112392       1     1.008  QM
   13  H         3.038251      -1.076800       3.166191       1     1.008  QM
   14  H         4.351966       1.038890       1.314511       1     1.008  QM


 RMSQ FORCE :   0.0114786  MAXIMUM :   0.0000100  CONVERGED :NO 
 MAX FORCE  :   0.0496078  MAXIMUM :   0.0000150  CONVERGED :NO 

 NUMBER OF CONSTRAINED OPTIMIZATION CYCLES: 4
 
 TOTAL ENERGY = -270.164131372735
 
 
 CURRENT SPLINE LENGTH: 0.053 AMU^1/2*ANGSTROM
 IRC COORDINATE: 3.281 AMU^1/2*ANGSTROM

  ANGLE =       0.01  COS_ANGLE =       1.00


 IRC COORDINATES OF STEP 63 IN ANGSTROM

  NO.  ATOM        X              Y              Z        Z-ATOM   MASS   TYPE

    1  C         0.039538      -0.054442      -0.073137       6    12.011  QM
    2  C         0.526860      -0.125587       1.344521       6    12.011  QM
    3  O         0.838603       0.139038      -0.988620       8    15.999  QM
    4  H        -0.148549      -0.671000       2.027572       1     1.008  QM
    5  H         0.740190       0.880507       1.746609       1     1.008  QM
    6  H        -1.047670      -0.234841      -0.292040       1     1.008  QM
    7  C         2.254783      -0.860756       1.113738       6    12.011  QM
    8  C         3.189834      -0.523167       2.227730       6    12.011  QM
    9  C         4.135720       0.448361       2.214544       6    12.011  QM
   10  H         2.540466      -0.418079       0.150378       1     1.008  QM
   11  H         2.071726      -1.943569       1.011621       1     1.008  QM
   12  H         4.727786       0.668663       3.110390       1     1.008  QM
   13  H         3.039546      -1.077308       3.167081       1     1.008  QM
   14  H         4.349067       1.039836       1.314482       1     1.008  QM


 RMSQ FORCE :   0.0114484  MAXIMUM :   0.0000100  CONVERGED :NO 
 MAX FORCE  :   0.0494803  MAXIMUM :   0.0000150  CONVERGED :NO 

 NUMBER OF CONSTRAINED OPTIMIZATION CYCLES: 3
 
 TOTAL ENERGY = -270.166346910274
 
 
 CURRENT SPLINE LENGTH: 0.053 AMU^1/2*ANGSTROM
 IRC COORDINATE: 3.334 AMU^1/2*ANGSTROM

  ANGLE =       0.01  COS_ANGLE =       1.00


 IRC COORDINATES OF STEP 64 IN ANGSTROM

  NO.  ATOM        X              Y              Z        Z-ATOM   MASS   TYPE

    1  C         0.041160      -0.054880      -0.073018       6    12.011  QM
    2  C         0.536714      -0.129389       1.343397       6    12.011  QM
    3  O         0.836903       0.139861      -0.990722       8    15.999  QM
    4  H        -0.137510      -0.676184       2.026666       1     1.008  QM
    5  H         0.739720       0.879280       1.745487       1     1.008  QM
    6  H        -1.047387      -0.232092      -0.287553       1     1.008  QM
    7  C         2.246874      -0.857234       1.116523       6    12.011  QM
    8  C         3.188363      -0.522582       2.228757       6    12.011  QM
    9  C         4.135218       0.447708       2.214071       6    12.011  QM
   10  H         2.538884      -0.418168       0.153135       1     1.008  QM
   11  H         2.069460      -1.941199       1.013160       1     1.008  QM
   12  H         4.730481       0.665907       3.108348       1     1.008  QM
   13  H         3.040764      -1.077815       3.167945       1     1.008  QM
   14  H         4.346161       1.040770       1.314455       1     1.008  QM


 RMSQ FORCE :   0.0113827  MAXIMUM :   0.0000100  CONVERGED :NO 
 MAX FORCE  :   0.0491930  MAXIMUM :   0.0000150  CONVERGED :NO 

 NUMBER OF CONSTRAINED OPTIMIZATION CYCLES: 3
 
 TOTAL ENERGY = -270.168553646899
 
 
 CURRENT SPLINE LENGTH: 0.053 AMU^1/2*ANGSTROM
 IRC COORDINATE: 3.387 AMU^1/2*ANGSTROM

  ANGLE =       0.01  COS_ANGLE =       1.00


 IRC COORDINATES OF STEP 65 IN ANGSTROM

  NO.  ATOM        X              Y              Z        Z-ATOM   MASS   TYPE

    1  C         0.042837      -0.055309      -0.072854       6    12.011  QM
    2  C         0.546562      -0.133216       1.342274       6    12.011  QM
    3  O         0.835188       0.140662      -0.992841       8    15.999  QM
    4  H        -0.126546      -0.681347       2.025714       1     1.008  QM
    5  H         0.739410       0.877865       1.744433       1     1.008  QM
    6  H        -1.047061      -0.229141      -0.282915       1     1.008  QM
    7  C         2.239024      -0.853682       1.119285       6    12.011  QM
    8  C         3.186822      -0.521970       2.229785       6    12.011  QM
    9  C         4.134697       0.447039       2.213586       6    12.011  QM
   10  H         2.537337      -0.418235       0.155905       1     1.008  QM
   11  H         2.067113      -1.938753       1.014715       1     1.008  QM
   12  H         4.733176       0.663087       3.106262       1     1.008  QM
   13  H         3.041906      -1.078326       3.168784       1     1.008  QM
   14  H         4.343243       1.041692       1.314427       1     1.008  QM


 RMSQ FORCE :   0.0112779  MAXIMUM :   0.0000100  CONVERGED :NO 
 MAX FORCE  :   0.0487331  MAXIMUM :   0.0000150  CONVERGED :NO 

 NUMBER OF CONSTRAINED OPTIMIZATION CYCLES: 2
 
 TOTAL ENERGY = -270.170744541369
 
 
 CURRENT SPLINE LENGTH: 0.053 AMU^1/2*ANGSTROM
 IRC COORDINATE: 3.440 AMU^1/2*ANGSTROM

  ANGLE =       0.01  COS_ANGLE =       1.00


 IRC COORDINATES OF STEP 66 IN ANGSTROM

  NO.  ATOM        X              Y              Z        Z-ATOM   MASS   TYPE

    1  C         0.044573      -0.055728      -0.072645       6    12.011  QM
    2  C         0.556402      -0.137066       1.341153       6    12.011  QM
    3  O         0.833455       0.141445      -0.994982       8    15.999  QM
    4  H        -0.115650      -0.686497       2.024722       1     1.008  QM
    5  H         0.739260       0.876261       1.743431       1     1.008  QM
    6  H        -1.046698      -0.226001      -0.278114       1     1.008  QM
    7  C         2.231240      -0.850106       1.122025       6    12.011  QM
    8  C         3.185206      -0.521331       2.230817       6    12.011  QM
    9  C         4.134156       0.446353       2.213088       6    12.011  QM
   10  H         2.535826      -0.418276       0.158691       1     1.008  QM
   11  H         2.064684      -1.936223       1.016287       1     1.008  QM
   12  H         4.735889       0.660201       3.104131       1     1.008  QM
   13  H         3.042976      -1.078840       3.169598       1     1.008  QM
   14  H         4.340306       1.042601       1.314401       1     1.008  QM


 RMSQ FORCE :   0.0111302  MAXIMUM :   0.0000100  CONVERGED :NO 
 MAX FORCE  :   0.0480804  MAXIMUM :   0.0000150  CONVERGED :NO 

 NUMBER OF CONSTRAINED OPTIMIZATION CYCLES: 2
 
 TOTAL ENERGY = -270.172911841272
 
 
 CURRENT SPLINE LENGTH: 0.053 AMU^1/2*ANGSTROM
 IRC COORDINATE: 3.493 AMU^1/2*ANGSTROM

  ANGLE =       0.01  COS_ANGLE =       1.00


 IRC COORDINATES OF STEP 67 IN ANGSTROM

  NO.  ATOM        X              Y              Z        Z-ATOM   MASS   TYPE

    1  C         0.046373      -0.056139      -0.072388       6    12.011  QM
    2  C         0.566234      -0.140937       1.340035       6    12.011  QM
    3  O         0.831699       0.142211      -0.997151       8    15.999  QM
    4  H        -0.104818      -0.691639       2.023687       1     1.008  QM
    5  H         0.739275       0.874473       1.742487       1     1.008  QM
    6  H        -1.046289      -0.222669      -0.273135       1     1.008  QM
    7  C         2.223533      -0.846508       1.124747       6    12.011  QM
    8  C         3.183513      -0.520663       2.231857       6    12.011  QM
    9  C         4.133591       0.445648       2.212574       6    12.011  QM
   10  H         2.534343      -0.418285       0.161496       1     1.008  QM
   11  H         2.062179      -1.933616       1.017879       1     1.008  QM
   12  H         4.738624       0.657241       3.101949       1     1.008  QM
   13  H         3.043972      -1.079358       3.170391       1     1.008  QM
   14  H         4.337344       1.043500       1.314376       1     1.008  QM


 RMSQ FORCE :   0.0109364  MAXIMUM :   0.0000100  CONVERGED :NO 
 MAX FORCE  :   0.0472206  MAXIMUM :   0.0000150  CONVERGED :NO 

 NUMBER OF CONSTRAINED OPTIMIZATION CYCLES: 2
 
 TOTAL ENERGY = -270.175047156573
 
 
 CURRENT SPLINE LENGTH: 0.053 AMU^1/2*ANGSTROM
 IRC COORDINATE: 3.545 AMU^1/2*ANGSTROM

  ANGLE =       0.01  COS_ANGLE =       1.00


 IRC COORDINATES OF STEP 68 IN ANGSTROM

  NO.  ATOM        X              Y              Z        Z-ATOM   MASS   TYPE

    1  C         0.048251      -0.056539      -0.072079       6    12.011  QM
    2  C         0.576053      -0.144831       1.338927       6    12.011  QM
    3  O         0.829910       0.142962      -0.999360       8    15.999  QM
    4  H        -0.094045      -0.696786       2.022617       1     1.008  QM
    5  H         0.739485       0.872493       1.741597       1     1.008  QM
    6  H        -1.045836      -0.219121      -0.267946       1     1.008  QM
    7  C         2.215926      -0.842894       1.127446       6    12.011  QM
    8  C         3.181723      -0.519958       2.232912       6    12.011  QM
    9  C         4.132997       0.444919       2.212043       6    12.011  QM
   10  H         2.532894      -0.418245       0.164325       1     1.008  QM
   11  H         2.059601      -1.930925       1.019493       1     1.008  QM
   12  H         4.741393       0.654189       3.099702       1     1.008  QM
   13  H         3.044876      -1.079883       3.171157       1     1.008  QM
   14  H         4.334335       1.044378       1.314342       1     1.008  QM


 RMSQ FORCE :   0.0106930  MAXIMUM :   0.0000100  CONVERGED :NO 
 MAX FORCE  :   0.0461384  MAXIMUM :   0.0000150  CONVERGED :NO 

 NUMBER OF CONSTRAINED OPTIMIZATION CYCLES: 2
 
 TOTAL ENERGY = -270.177141279624
 
 
 CURRENT SPLINE LENGTH: 0.053 AMU^1/2*ANGSTROM
 IRC COORDINATE: 3.598 AMU^1/2*ANGSTROM

  ANGLE =       0.02  COS_ANGLE =       1.00


 IRC COORDINATES OF STEP 69 IN ANGSTROM

  NO.  ATOM        X              Y              Z        Z-ATOM   MASS   TYPE

    1  C         0.050213      -0.056927      -0.071716       6    12.011  QM
    2  C         0.585853      -0.148746       1.337824       6    12.011  QM
    3  O         0.828078       0.143699      -1.001614       8    15.999  QM
    4  H        -0.083323      -0.701937       2.021508       1     1.008  QM
    5  H         0.739889       0.870353       1.740785       1     1.008  QM
    6  H        -1.045310      -0.215366      -0.262539       1     1.008  QM
    7  C         2.208423      -0.839262       1.130129       6    12.011  QM
    8  C         3.179840      -0.519216       2.233985       6    12.011  QM
    9  C         4.132373       0.444164       2.211494       6    12.011  QM
   10  H         2.531498      -0.418190       0.167178       1     1.008  QM
   11  H         2.056981      -1.928175       1.021129       1     1.008  QM
   12  H         4.744194       0.651049       3.097380       1     1.008  QM
   13  H         3.045704      -1.080409       3.171912       1     1.008  QM
   14  H         4.331281       1.045242       1.314307       1     1.008  QM


 RMSQ FORCE :   0.0103947  MAXIMUM :   0.0000100  CONVERGED :NO 
 MAX FORCE  :   0.0448021  MAXIMUM :   0.0000150  CONVERGED :NO 

 NUMBER OF CONSTRAINED OPTIMIZATION CYCLES: 2
 
 TOTAL ENERGY = -270.179183599199
 
 
 CURRENT SPLINE LENGTH: 0.053 AMU^1/2*ANGSTROM
 IRC COORDINATE: 3.651 AMU^1/2*ANGSTROM

  ANGLE =       0.02  COS_ANGLE =       1.00


 IRC COORDINATES OF STEP 70 IN ANGSTROM

  NO.  ATOM        X              Y              Z        Z-ATOM   MASS   TYPE

    1  C         0.052262      -0.057304      -0.071298       6    12.011  QM
    2  C         0.595636      -0.152677       1.336734       6    12.011  QM
    3  O         0.826197       0.144427      -1.003928       8    15.999  QM
    4  H        -0.072631      -0.707120       2.020373       1     1.008  QM
    5  H         0.740507       0.868032       1.740031       1     1.008  QM
    6  H        -1.044724      -0.211400      -0.256875       1     1.008  QM
    7  C         2.201054      -0.835630       1.132798       6    12.011  QM
    8  C         3.177849      -0.518431       2.235089       6    12.011  QM
    9  C         4.131712       0.443381       2.210922       6    12.011  QM
   10  H         2.530125      -0.418059       0.170060       1     1.008  QM
   11  H         2.054306      -1.925360       1.022791       1     1.008  QM
   12  H         4.747048       0.647799       3.094972       1     1.008  QM
   13  H         3.046431      -1.080947       3.172648       1     1.008  QM
   14  H         4.328155       1.046077       1.314251       1     1.008  QM


 RMSQ FORCE :   0.0100423  MAXIMUM :   0.0000100  CONVERGED :NO 
 MAX FORCE  :   0.0432369  MAXIMUM :   0.0000150  CONVERGED :NO 

 NUMBER OF CONSTRAINED OPTIMIZATION CYCLES: 5
 
 TOTAL ENERGY = -270.181165012156
 
 
 CURRENT SPLINE LENGTH: 0.053 AMU^1/2*ANGSTROM
 IRC COORDINATE: 3.704 AMU^1/2*ANGSTROM

  ANGLE =       0.02  COS_ANGLE =       1.00


 IRC COORDINATES OF STEP 71 IN ANGSTROM

  NO.  ATOM        X              Y              Z        Z-ATOM   MASS   TYPE

    1  C         0.054414      -0.057667      -0.070820       6    12.011  QM
    2  C         0.605395      -0.156621       1.335655       6    12.011  QM
    3  O         0.824251       0.145148      -1.006312       8    15.999  QM
    4  H        -0.061985      -0.712343       2.019195       1     1.008  QM
    5  H         0.741305       0.865550       1.739358       1     1.008  QM
    6  H        -1.044048      -0.207193      -0.250939       1     1.008  QM
    7  C         2.193836      -0.832000       1.135455       6    12.011  QM
    8  C         3.175746      -0.517602       2.236230       6    12.011  QM
    9  C         4.131008       0.442566       2.210325       6    12.011  QM
   10  H         2.528794      -0.417858       0.172961       1     1.008  QM
   11  H         2.051605      -1.922487       1.024483       1     1.008  QM
   12  H         4.749950       0.644432       3.092469       1     1.008  QM
   13  H         3.047057      -1.081496       3.173383       1     1.008  QM
   14  H         4.324957       1.046886       1.314180       1     1.008  QM


 RMSQ FORCE :   0.0096306  MAXIMUM :   0.0000100  CONVERGED :NO 
 MAX FORCE  :   0.0413979  MAXIMUM :   0.0000150  CONVERGED :NO 

 NUMBER OF CONSTRAINED OPTIMIZATION CYCLES: 5
 
 TOTAL ENERGY = -270.183074025621
 
 
 CURRENT SPLINE LENGTH: 0.053 AMU^1/2*ANGSTROM
 IRC COORDINATE: 3.757 AMU^1/2*ANGSTROM

  ANGLE =       0.02  COS_ANGLE =       1.00


 IRC COORDINATES OF STEP 72 IN ANGSTROM

  NO.  ATOM        X              Y              Z        Z-ATOM   MASS   TYPE

    1  C         0.056680      -0.058016      -0.070271       6    12.011  QM
    2  C         0.615124      -0.160578       1.334595       6    12.011  QM
    3  O         0.822229       0.145863      -1.008788       8    15.999  QM
    4  H        -0.051390      -0.717588       2.017962       1     1.008  QM
    5  H         0.742293       0.862877       1.738771       1     1.008  QM
    6  H        -1.043300      -0.202723      -0.244677       1     1.008  QM
    7  C         2.186803      -0.828380       1.138100       6    12.011  QM
    8  C         3.173514      -0.516719       2.237422       6    12.011  QM
    9  C         4.130259       0.441708       2.209700       6    12.011  QM
   10  H         2.527509      -0.417575       0.175898       1     1.008  QM
   11  H         2.048891      -1.919564       1.026197       1     1.008  QM
   12  H         4.752918       0.640940       3.089847       1     1.008  QM
   13  H         3.047564      -1.082055       3.174115       1     1.008  QM
   14  H         4.321652       1.047677       1.314082       1     1.008  QM


 RMSQ FORCE :   0.0091581  MAXIMUM :   0.0000100  CONVERGED :NO 
 MAX FORCE  :   0.0392822  MAXIMUM :   0.0000150  CONVERGED :NO 

 NUMBER OF CONSTRAINED OPTIMIZATION CYCLES: 3
 
 TOTAL ENERGY = -270.184898841901
 
 
 CURRENT SPLINE LENGTH: 0.053 AMU^1/2*ANGSTROM
 IRC COORDINATE: 3.810 AMU^1/2*ANGSTROM

  ANGLE =       0.03  COS_ANGLE =       1.00


 IRC COORDINATES OF STEP 73 IN ANGSTROM

  NO.  ATOM        X              Y              Z        Z-ATOM   MASS   TYPE

    1  C         0.059077      -0.058345      -0.069651       6    12.011  QM
    2  C         0.624812      -0.164539       1.333552       6    12.011  QM
    3  O         0.820107       0.146575      -1.011369       8    15.999  QM
    4  H        -0.040836      -0.722904       2.016686       1     1.008  QM
    5  H         0.743484       0.860050       1.738284       1     1.008  QM
    6  H        -1.042438      -0.197971      -0.238064       1     1.008  QM
    7  C         2.179989      -0.824780       1.140738       6    12.011  QM
    8  C         3.171143      -0.515780       2.238679       6    12.011  QM
    9  C         4.129455       0.440806       2.209043       6    12.011  QM
   10  H         2.526297      -0.417203       0.178861       1     1.008  QM
   11  H         2.046206      -1.916614       1.027941       1     1.008  QM
   12  H         4.755957       0.637308       3.087091       1     1.008  QM
   13  H         3.047944      -1.082620       3.174861       1     1.008  QM
   14  H         4.318234       1.048424       1.313961       1     1.008  QM


 RMSQ FORCE :   0.0086238  MAXIMUM :   0.0000100  CONVERGED :NO 
 MAX FORCE  :   0.0368808  MAXIMUM :   0.0000150  CONVERGED :NO 

 NUMBER OF CONSTRAINED OPTIMIZATION CYCLES: 3
 
 TOTAL ENERGY = -270.186627526579
 
 
 CURRENT SPLINE LENGTH: 0.053 AMU^1/2*ANGSTROM
 IRC COORDINATE: 3.863 AMU^1/2*ANGSTROM

  ANGLE =       0.03  COS_ANGLE =       1.00


 IRC COORDINATES OF STEP 74 IN ANGSTROM

  NO.  ATOM        X              Y              Z        Z-ATOM   MASS   TYPE

    1  C         0.061614      -0.058653      -0.068956       6    12.011  QM
    2  C         0.634444      -0.168506       1.332521       6    12.011  QM
    3  O         0.817865       0.147290      -1.014074       8    15.999  QM
    4  H        -0.030331      -0.728278       2.015370       1     1.008  QM
    5  H         0.744895       0.857079       1.737890       1     1.008  QM
    6  H        -1.041454      -0.192903      -0.231058       1     1.008  QM
    7  C         2.173436      -0.821210       1.143374       6    12.011  QM
    8  C         3.168622      -0.514776       2.240019       6    12.011  QM
    9  C         4.128590       0.439853       2.208350       6    12.011  QM
   10  H         2.525177      -0.416737       0.181854       1     1.008  QM
   11  H         2.043598      -1.913658       1.029731       1     1.008  QM
   12  H         4.759095       0.633495       3.084186       1     1.008  QM
   13  H         3.048192      -1.083199       3.175628       1     1.008  QM
   14  H         4.314675       1.049122       1.313812       1     1.008  QM


 RMSQ FORCE :   0.0080281  MAXIMUM :   0.0000100  CONVERGED :NO 
 MAX FORCE  :   0.0341921  MAXIMUM :   0.0000150  CONVERGED :NO 

 NUMBER OF CONSTRAINED OPTIMIZATION CYCLES: 5
 
 TOTAL ENERGY = -270.188248139806
 
 
 CURRENT SPLINE LENGTH: 0.053 AMU^1/2*ANGSTROM
 IRC COORDINATE: 3.916 AMU^1/2*ANGSTROM

  ANGLE =       0.04  COS_ANGLE =       1.00


 IRC COORDINATES OF STEP 75 IN ANGSTROM

  NO.  ATOM        X              Y              Z        Z-ATOM   MASS   TYPE

    1  C         0.064322      -0.058917      -0.068164       6    12.011  QM
    2  C         0.644010      -0.172465       1.331527       6    12.011  QM
    3  O         0.815473       0.148003      -1.016935       8    15.999  QM
    4  H        -0.019849      -0.733793       2.014014       1     1.008  QM
    5  H         0.746481       0.853986       1.737632       1     1.008  QM
    6  H        -1.040319      -0.187502      -0.223616       1     1.008  QM
    7  C         2.167218      -0.817688       1.145991       6    12.011  QM
    8  C         3.165917      -0.513703       2.241464       6    12.011  QM
    9  C         4.127637       0.438838       2.207614       6    12.011  QM
   10  H         2.524232      -0.416193       0.184886       1     1.008  QM
   11  H         2.041122      -1.910697       1.031551       1     1.008  QM
   12  H         4.762301       0.629523       3.081091       1     1.008  QM
   13  H         3.048252      -1.083770       3.176446       1     1.008  QM
   14  H         4.310997       1.049703       1.313587       1     1.008  QM


 RMSQ FORCE :   0.0073749  MAXIMUM :   0.0000100  CONVERGED :NO 
 MAX FORCE  :   0.0312242  MAXIMUM :   0.0000150  CONVERGED :NO 

 NUMBER OF CONSTRAINED OPTIMIZATION CYCLES: 7
 
 TOTAL ENERGY = -270.189741823055
 
 
 CURRENT SPLINE LENGTH: 0.053 AMU^1/2*ANGSTROM
 IRC COORDINATE: 3.969 AMU^1/2*ANGSTROM

  ANGLE =       0.05  COS_ANGLE =       1.00


 IRC COORDINATES OF STEP 76 IN ANGSTROM

  NO.  ATOM        X              Y              Z        Z-ATOM   MASS   TYPE

    1  C         0.067213      -0.059136      -0.067273       6    12.011  QM
    2  C         0.653480      -0.176410       1.330563       6    12.011  QM
    3  O         0.812899       0.148719      -1.019980       8    15.999  QM
    4  H        -0.009447      -0.739387       2.012578       1     1.008  QM
    5  H         0.748267       0.850733       1.737526       1     1.008  QM
    6  H        -1.039030      -0.181698      -0.215649       1     1.008  QM
    7  C         2.161411      -0.814237       1.148596       6    12.011  QM
    8  C         3.163017      -0.512543       2.243047       6    12.011  QM
    9  C         4.126590       0.437750       2.206831       6    12.011  QM
   10  H         2.523491      -0.415522       0.187940       1     1.008  QM
   11  H         2.038842      -1.907746       1.033404       1     1.008  QM
   12  H         4.765624       0.625334       3.077795       1     1.008  QM
   13  H         3.048123      -1.084336       3.177344       1     1.008  QM
   14  H         4.307137       1.050167       1.313284       1     1.008  QM


 RMSQ FORCE :   0.0066742  MAXIMUM :   0.0000100  CONVERGED :NO 
 MAX FORCE  :   0.0280165  MAXIMUM :   0.0000150  CONVERGED :NO 

 NUMBER OF CONSTRAINED OPTIMIZATION CYCLES: 4
 
 TOTAL ENERGY = -270.191113193658
 
 
 CURRENT SPLINE LENGTH: 0.053 AMU^1/2*ANGSTROM
 IRC COORDINATE: 4.022 AMU^1/2*ANGSTROM

  ANGLE =       0.06  COS_ANGLE =       1.00


 IRC COORDINATES OF STEP 77 IN ANGSTROM

  NO.  ATOM        X              Y              Z        Z-ATOM   MASS   TYPE

    1  C         0.070307      -0.059261      -0.066271       6    12.011  QM
    2  C         0.662823      -0.180325       1.329643       6    12.011  QM
    3  O         0.810078       0.149434      -1.023258       8    15.999  QM
    4  H         0.000863      -0.745164       2.011033       1     1.008  QM
    5  H         0.750273       0.847304       1.737651       1     1.008  QM
    6  H        -1.037565      -0.175409      -0.207079       1     1.008  QM
    7  C         2.156160      -0.810917       1.151174       6    12.011  QM
    8  C         3.159878      -0.511284       2.244830       6    12.011  QM
    9  C         4.125437       0.436570       2.205991       6    12.011  QM
   10  H         2.523092      -0.414704       0.191045       1     1.008  QM
   11  H         2.036880      -1.904855       1.035208       1     1.008  QM
   12  H         4.769025       0.621046       3.074251       1     1.008  QM
   13  H         3.047645      -1.084807       3.178381       1     1.008  QM
   14  H         4.303055       1.050422       1.312830       1     1.008  QM


 RMSQ FORCE :   0.0059399  MAXIMUM :   0.0000100  CONVERGED :NO 
 MAX FORCE  :   0.0246112  MAXIMUM :   0.0000150  CONVERGED :NO 

 NUMBER OF CONSTRAINED OPTIMIZATION CYCLES: 5
 
 TOTAL ENERGY = -270.192345816284
 
 
 CURRENT SPLINE LENGTH: 0.053 AMU^1/2*ANGSTROM
 IRC COORDINATE: 4.075 AMU^1/2*ANGSTROM

  ANGLE =       0.07  COS_ANGLE =       1.00


 IRC COORDINATES OF STEP 78 IN ANGSTROM

  NO.  ATOM        X              Y              Z        Z-ATOM   MASS   TYPE

    1  C         0.073615      -0.059281      -0.065145       6    12.011  QM
    2  C         0.671974      -0.184189       1.328766       6    12.011  QM
    3  O         0.806965       0.150145      -1.026807       8    15.999  QM
    4  H         0.010953      -0.751047       2.009333       1     1.008  QM
    5  H         0.752501       0.843734       1.738052       1     1.008  QM
    6  H        -1.035920      -0.168588      -0.197834       1     1.008  QM
    7  C         2.151585      -0.807755       1.153706       6    12.011  QM
    8  C         3.156494      -0.509913       2.246859       6    12.011  QM
    9  C         4.124163       0.435288       2.205101       6    12.011  QM
   10  H         2.523165      -0.413747       0.194166       1     1.008  QM
   11  H         2.035385      -1.902070       1.036957       1     1.008  QM
   12  H         4.772609       0.616567       3.070435       1     1.008  QM
   13  H         3.046823      -1.085192       3.179624       1     1.008  QM
   14  H         4.298728       1.050448       1.312216       1     1.008  QM


 RMSQ FORCE :   0.0051879  MAXIMUM :   0.0000100  CONVERGED :NO 
 MAX FORCE  :   0.0210899  MAXIMUM :   0.0000150  CONVERGED :NO 

 NUMBER OF CONSTRAINED OPTIMIZATION CYCLES: 5
 
 TOTAL ENERGY = -270.193434102972
 
 
 CURRENT SPLINE LENGTH: 0.053 AMU^1/2*ANGSTROM
 IRC COORDINATE: 4.128 AMU^1/2*ANGSTROM

  ANGLE =       0.09  COS_ANGLE =       1.00


 IRC COORDINATES OF STEP 79 IN ANGSTROM

  NO.  ATOM        X              Y              Z        Z-ATOM   MASS   TYPE

    1  C         0.077133      -0.059129      -0.063893       6    12.011  QM
    2  C         0.680861      -0.187976       1.327934       6    12.011  QM
    3  O         0.803487       0.150841      -1.030666       8    15.999  QM
    4  H         0.020769      -0.757093       2.007465       1     1.008  QM
    5  H         0.754934       0.840024       1.738785       1     1.008  QM
    6  H        -1.034081      -0.161153      -0.187879       1     1.008  QM
    7  C         2.147876      -0.804833       1.156155       6    12.011  QM
    8  C         3.152858      -0.508424       2.249204       6    12.011  QM
    9  C         4.122757       0.433890       2.204167       6    12.011  QM
   10  H         2.523836      -0.412609       0.197331       1     1.008  QM
   11  H         2.034525      -1.899453       1.038630       1     1.008  QM
   12  H         4.776187       0.612068       3.066348       1     1.008  QM
   13  H         3.045510      -1.085371       3.181178       1     1.008  QM
   14  H         4.294210       1.050042       1.311365       1     1.008  QM


 RMSQ FORCE :   0.0044503  MAXIMUM :   0.0000100  CONVERGED :NO 
 MAX FORCE  :   0.0175640  MAXIMUM :   0.0000150  CONVERGED :NO 

 NUMBER OF CONSTRAINED OPTIMIZATION CYCLES: 6
 
 TOTAL ENERGY = -270.194376825569
 
 
 CURRENT SPLINE LENGTH: 0.053 AMU^1/2*ANGSTROM
 IRC COORDINATE: 4.180 AMU^1/2*ANGSTROM

  ANGLE =       0.11  COS_ANGLE =       0.99


 IRC COORDINATES OF STEP 80 IN ANGSTROM

  NO.  ATOM        X              Y              Z        Z-ATOM   MASS   TYPE

    1  C         0.080792      -0.058725      -0.062510       6    12.011  QM
    2  C         0.689383      -0.191649       1.327142       6    12.011  QM
    3  O         0.799573       0.151502      -1.034869       8    15.999  QM
    4  H         0.030130      -0.763223       2.005364       1     1.008  QM
    5  H         0.757526       0.836162       1.739923       1     1.008  QM
    6  H        -1.032062      -0.153006      -0.177261       1     1.008  QM
    7  C         2.145269      -0.802248       1.158464       6    12.011  QM
    8  C         3.148981      -0.506819       2.251957       6    12.011  QM
    9  C         4.121222       0.432373       2.203206       6    12.011  QM
   10  H         2.525334      -0.411263       0.200506       1     1.008  QM
   11  H         2.034625      -1.897127       1.040078       1     1.008  QM
   12  H         4.779709       0.607768       3.062065       1     1.008  QM
   13  H         3.043537      -1.085203       3.183226       1     1.008  QM
   14  H         4.289591       1.048965       1.310120       1     1.008  QM


 RMSQ FORCE :   0.0037599  MAXIMUM :   0.0000100  CONVERGED :NO 
 MAX FORCE  :   0.0142043  MAXIMUM :   0.0000150  CONVERGED :NO 

 NUMBER OF CONSTRAINED OPTIMIZATION CYCLES: 5
 
 TOTAL ENERGY = -270.195178757665
 
 
 CURRENT SPLINE LENGTH: 0.053 AMU^1/2*ANGSTROM
 IRC COORDINATE: 4.233 AMU^1/2*ANGSTROM

  ANGLE =       0.12  COS_ANGLE =       0.99


 IRC COORDINATES OF STEP 81 IN ANGSTROM

  NO.  ATOM        X              Y              Z        Z-ATOM   MASS   TYPE

    1  C         0.084506      -0.057993      -0.061024       6    12.011  QM
    2  C         0.697418      -0.195147       1.326369       6    12.011  QM
    3  O         0.795181       0.152098      -1.039398       8    15.999  QM
    4  H         0.038846      -0.769443       2.002917       1     1.008  QM
    5  H         0.760245       0.832194       1.741558       1     1.008  QM
    6  H        -1.029941      -0.144161      -0.166101       1     1.008  QM
    7  C         2.143918      -0.800106       1.160558       6    12.011  QM
    8  C         3.144947      -0.505117       2.255175       6    12.011  QM
    9  C         4.119591       0.430755       2.202270       6    12.011  QM
   10  H         2.527870      -0.409778       0.203648       1     1.008  QM
   11  H         2.035867      -1.895177       1.041223       1     1.008  QM
   12  H         4.783066       0.603883       3.057693       1     1.008  QM
   13  H         3.040778      -1.084493       3.185919       1     1.008  QM
   14  H         4.284961       1.047064       1.308434       1     1.008  QM


 RMSQ FORCE :   0.0031472  MAXIMUM :   0.0000100  CONVERGED :NO 
 MAX FORCE  :   0.0111734  MAXIMUM :   0.0000150  CONVERGED :NO 

 NUMBER OF CONSTRAINED OPTIMIZATION CYCLES: 4
 
 TOTAL ENERGY = -270.195851811495
 
 
 CURRENT SPLINE LENGTH: 0.053 AMU^1/2*ANGSTROM
 IRC COORDINATE: 4.286 AMU^1/2*ANGSTROM

  ANGLE =       0.14  COS_ANGLE =       0.99


 IRC COORDINATES OF STEP 82 IN ANGSTROM

  NO.  ATOM        X              Y              Z        Z-ATOM   MASS   TYPE

    1  C         0.088087      -0.056774      -0.059519       6    12.011  QM
    2  C         0.704827      -0.198467       1.325584       6    12.011  QM
    3  O         0.790291       0.152548      -1.044204       8    15.999  QM
    4  H         0.046708      -0.775676       2.000076       1     1.008  QM
    5  H         0.763031       0.828073       1.743796       1     1.008  QM
    6  H        -1.027925      -0.134581      -0.154596       1     1.008  QM
    7  C         2.143950      -0.798471       1.162350       6    12.011  QM
    8  C         3.140923      -0.503395       2.258912       6    12.011  QM
    9  C         4.117941       0.429074       2.201444       6    12.011  QM
   10  H         2.531652      -0.408105       0.206758       1     1.008  QM
   11  H         2.038464      -1.893714       1.041834       1     1.008  QM
   12  H         4.785995       0.601000       3.053484       1     1.008  QM
   13  H         3.037029      -1.082978       3.189479       1     1.008  QM
   14  H         4.280632       1.044007       1.306167       1     1.008  QM


 RMSQ FORCE :   0.0026371  MAXIMUM :   0.0000100  CONVERGED :NO 
 MAX FORCE  :   0.0086601  MAXIMUM :   0.0000150  CONVERGED :NO 

 NUMBER OF CONSTRAINED OPTIMIZATION CYCLES: 6
 
 TOTAL ENERGY = -270.196413816896
 
 
 CURRENT SPLINE LENGTH: 0.053 AMU^1/2*ANGSTROM
 IRC COORDINATE: 4.339 AMU^1/2*ANGSTROM

  ANGLE =       0.14  COS_ANGLE =       0.99


 IRC COORDINATES OF STEP 83 IN ANGSTROM

  NO.  ATOM        X              Y              Z        Z-ATOM   MASS   TYPE

    1  C         0.091309      -0.055063      -0.058035       6    12.011  QM
    2  C         0.711600      -0.201605       1.324686       6    12.011  QM
    3  O         0.784999       0.152839      -1.049115       8    15.999  QM
    4  H         0.053703      -0.781777       1.996856       1     1.008  QM
    5  H         0.765942       0.823854       1.746406       1     1.008  QM
    6  H        -1.026141      -0.124224      -0.143155       1     1.008  QM
    7  C         2.145289      -0.797416       1.163777       6    12.011  QM
    8  C         3.137014      -0.501670       2.263105       6    12.011  QM
    9  C         4.116352       0.427395       2.200800       6    12.011  QM
   10  H         2.536594      -0.406339       0.209758       1     1.008  QM
   11  H         2.042419      -1.892768       1.041859       1     1.008  QM
   12  H         4.788290       0.599390       3.049689       1     1.008  QM
   13  H         3.032246      -1.080451       3.193996       1     1.008  QM
   14  H         4.276987       1.039631       1.303301       1     1.008  QM


 RMSQ FORCE :   0.0022289  MAXIMUM :   0.0000100  CONVERGED :NO 
 MAX FORCE  :   0.0069713  MAXIMUM :   0.0000150  CONVERGED :NO 

 NUMBER OF CONSTRAINED OPTIMIZATION CYCLES: 11
 
 TOTAL ENERGY = -270.196886126931
 
 
 CURRENT SPLINE LENGTH: 0.053 AMU^1/2*ANGSTROM
 IRC COORDINATE: 4.392 AMU^1/2*ANGSTROM

  ANGLE =       0.14  COS_ANGLE =       0.99


 IRC COORDINATES OF STEP 84 IN ANGSTROM

  NO.  ATOM        X              Y              Z        Z-ATOM   MASS   TYPE

    1  C         0.094018      -0.052862      -0.056641       6    12.011  QM
    2  C         0.717775      -0.204547       1.323596       6    12.011  QM
    3  O         0.779351       0.152934      -1.054023       8    15.999  QM
    4  H         0.059918      -0.787775       1.993248       1     1.008  QM
    5  H         0.768843       0.819547       1.749313       1     1.008  QM
    6  H        -1.024713      -0.113302      -0.132027       1     1.008  QM
    7  C         2.147701      -0.796904       1.164824       6    12.011  QM
    8  C         3.133409      -0.499989       2.267603       6    12.011  QM
    9  C         4.114945       0.425772       2.200475       6    12.011  QM
   10  H         2.542618      -0.404669       0.212591       1     1.008  QM
   11  H         2.047430      -1.892320       1.041382       1     1.008  QM
   12  H         4.789776       0.599269       3.046816       1     1.008  QM
   13  H         3.026418      -1.076760       3.199461       1     1.008  QM
   14  H         4.274535       1.033900       1.300041       1     1.008  QM


 RMSQ FORCE :   0.0019093  MAXIMUM :   0.0000100  CONVERGED :NO 
 MAX FORCE  :   0.0063566  MAXIMUM :   0.0000150  CONVERGED :NO 

 NUMBER OF CONSTRAINED OPTIMIZATION CYCLES: 11
 
 TOTAL ENERGY = -270.197288981949
 
 
 CURRENT SPLINE LENGTH: 0.053 AMU^1/2*ANGSTROM
 IRC COORDINATE: 4.445 AMU^1/2*ANGSTROM

  ANGLE =       0.13  COS_ANGLE =       0.99


 IRC COORDINATES OF STEP 85 IN ANGSTROM

  NO.  ATOM        X              Y              Z        Z-ATOM   MASS   TYPE

    1  C         0.096105      -0.050197      -0.055370       6    12.011  QM
    2  C         0.723389      -0.207404       1.322323       6    12.011  QM
    3  O         0.773510       0.152803      -1.058812       8    15.999  QM
    4  H         0.065435      -0.793577       1.989383       1     1.008  QM
    5  H         0.771673       0.815143       1.752318       1     1.008  QM
    6  H        -1.023795      -0.101481      -0.121316       1     1.008  QM
    7  C         2.150916      -0.796871       1.165475       6    12.011  QM
    8  C         3.130165      -0.498355       2.272266       6    12.011  QM
    9  C         4.113856       0.424255       2.200539       6    12.011  QM
   10  H         2.549300      -0.403123       0.215133       1     1.008  QM
   11  H         2.053329      -1.892344       1.040371       1     1.008  QM
   12  H         4.790181       0.600750       3.044901       1     1.008  QM
   13  H         3.019567      -1.071838       3.205623       1     1.008  QM
   14  H         4.273397       1.026929       1.296417       1     1.008  QM


 RMSQ FORCE :   0.0016605  MAXIMUM :   0.0000100  CONVERGED :NO 
 MAX FORCE  :   0.0058011  MAXIMUM :   0.0000150  CONVERGED :NO 

 NUMBER OF CONSTRAINED OPTIMIZATION CYCLES: 17
 
 TOTAL ENERGY = -270.197639132807
 
 
 CURRENT SPLINE LENGTH: 0.053 AMU^1/2*ANGSTROM
 IRC COORDINATE: 4.498 AMU^1/2*ANGSTROM

  ANGLE =       0.11  COS_ANGLE =       0.99


 IRC COORDINATES OF STEP 86 IN ANGSTROM

  NO.  ATOM        X              Y              Z        Z-ATOM   MASS   TYPE

    1  C         0.097598      -0.047147      -0.054233       6    12.011  QM
    2  C         0.728546      -0.210224       1.320816       6    12.011  QM
    3  O         0.767561       0.152427      -1.063370       8    15.999  QM
    4  H         0.070475      -0.799261       1.985345       1     1.008  QM
    5  H         0.774481       0.810653       1.755321       1     1.008  QM
    6  H        -1.023304      -0.088885      -0.111128       1     1.008  QM
    7  C         2.154657      -0.797164       1.165768       6    12.011  QM
    8  C         3.127277      -0.496726       2.276921       6    12.011  QM
    9  C         4.113085       0.422824       2.200994       6    12.011  QM
   10  H         2.556413      -0.401680       0.217447       1     1.008  QM
   11  H         2.059752      -1.892674       1.038960       1     1.008  QM
   12  H         4.789759       0.603543       3.044217       1     1.008  QM
   13  H         3.011885      -1.065826       3.212339       1     1.008  QM
   14  H         4.273820       1.018956       1.292781       1     1.008  QM


 RMSQ FORCE :   0.0014636  MAXIMUM :   0.0000100  CONVERGED :NO 
 MAX FORCE  :   0.0052674  MAXIMUM :   0.0000150  CONVERGED :NO 

 NUMBER OF CONSTRAINED OPTIMIZATION CYCLES: 29
 
 TOTAL ENERGY = -270.197949140809
 
 
 CURRENT SPLINE LENGTH: 0.053 AMU^1/2*ANGSTROM
 IRC COORDINATE: 4.551 AMU^1/2*ANGSTROM

  ANGLE =       0.10  COS_ANGLE =       1.00


 IRC COORDINATES OF STEP 87 IN ANGSTROM

  NO.  ATOM        X              Y              Z        Z-ATOM   MASS   TYPE

    1  C         0.098560      -0.043799      -0.053180       6    12.011  QM
    2  C         0.733322      -0.213042       1.319106       6    12.011  QM
    3  O         0.761575       0.151821      -1.067699       8    15.999  QM
    4  H         0.075190      -0.804921       1.981162       1     1.008  QM
    5  H         0.777121       0.806060       1.758251       1     1.008  QM
    6  H        -1.023160      -0.075481      -0.101374       1     1.008  QM
    7  C         2.158690      -0.797722       1.165746       6    12.011  QM
    8  C         3.124718      -0.495050       2.281403       6    12.011  QM
    9  C         4.112698       0.421491       2.201893       6    12.011  QM
   10  H         2.563687      -0.400492       0.219405       1     1.008  QM
   11  H         2.066451      -1.893259       1.037323       1     1.008  QM
   12  H         4.788386       0.607294       3.044696       1     1.008  QM
   13  H         3.003437      -1.058775       3.219266       1     1.008  QM
   14  H         4.275880       1.010284       1.289323       1     1.008  QM


 RMSQ FORCE :   0.0013056  MAXIMUM :   0.0000100  CONVERGED :NO 
 MAX FORCE  :   0.0048025  MAXIMUM :   0.0000150  CONVERGED :NO 

 NUMBER OF CONSTRAINED OPTIMIZATION CYCLES: 49
 
 TOTAL ENERGY = -270.198227696157
 
 
 CURRENT SPLINE LENGTH: 0.053 AMU^1/2*ANGSTROM
 IRC COORDINATE: 4.604 AMU^1/2*ANGSTROM

  ANGLE =       0.08  COS_ANGLE =       1.00


 IRC COORDINATES OF STEP 88 IN ANGSTROM

  NO.  ATOM        X              Y              Z        Z-ATOM   MASS   TYPE

    1  C         0.099103      -0.040208      -0.052195       6    12.011  QM
    2  C         0.737776      -0.215887       1.317223       6    12.011  QM
    3  O         0.755590       0.150978      -1.071814       8    15.999  QM
    4  H         0.079629      -0.810612       1.976847       1     1.008  QM
    5  H         0.779554       0.801354       1.761123       1     1.008  QM
    6  H        -1.023300      -0.061302      -0.091935       1     1.008  QM
    7  C         2.162861      -0.798433       1.165460       6    12.011  QM
    8  C         3.122426      -0.493301       2.285649       6    12.011  QM
    9  C         4.112674       0.420244       2.203196       6    12.011  QM
   10  H         2.570934      -0.399531       0.221027       1     1.008  QM
   11  H         2.073258      -1.894013       1.035606       1     1.008  QM
   12  H         4.786403       0.611524       3.046272       1     1.008  QM
   13  H         2.994477      -1.050997       3.226178       1     1.008  QM
   14  H         4.279377       1.001261       1.286287       1     1.008  QM


 RMSQ FORCE :   0.0011753  MAXIMUM :   0.0000100  CONVERGED :NO 
 MAX FORCE  :   0.0043944  MAXIMUM :   0.0000150  CONVERGED :NO 

 NUMBER OF CONSTRAINED OPTIMIZATION CYCLES: 27
 
 TOTAL ENERGY = -270.198480767217
 
 
 CURRENT SPLINE LENGTH: 0.053 AMU^1/2*ANGSTROM
 IRC COORDINATE: 4.657 AMU^1/2*ANGSTROM

  ANGLE =       0.07  COS_ANGLE =       1.00


 IRC COORDINATES OF STEP 89 IN ANGSTROM

  NO.  ATOM        X              Y              Z        Z-ATOM   MASS   TYPE

    1  C         0.099315      -0.036438      -0.051271       6    12.011  QM
    2  C         0.741943      -0.218757       1.315195       6    12.011  QM
    3  O         0.749609       0.149901      -1.075731       8    15.999  QM
    4  H         0.083861      -0.816364       1.972428       1     1.008  QM
    5  H         0.781746       0.796549       1.763950       1     1.008  QM
    6  H        -1.023616      -0.046377      -0.082735       1     1.008  QM
    7  C         2.167074      -0.799215       1.164958       6    12.011  QM
    8  C         3.120376      -0.491459       2.289576       6    12.011  QM
    9  C         4.112997       0.419060       2.204911       6    12.011  QM
   10  H         2.578050      -0.398823       0.222312       1     1.008  QM
   11  H         2.080111      -1.894865       1.033949       1     1.008  QM
   12  H         4.783911       0.615944       3.048917       1     1.008  QM
   13  H         2.985171      -1.042650       3.232906       1     1.008  QM
   14  H         4.284266       0.992109       1.283846       1     1.008  QM


 RMSQ FORCE :   0.0010680  MAXIMUM :   0.0000100  CONVERGED :NO 
 MAX FORCE  :   0.0040214  MAXIMUM :   0.0000150  CONVERGED :NO 

 NUMBER OF CONSTRAINED OPTIMIZATION CYCLES: 13
 
 TOTAL ENERGY = -270.198712446434
 
 
 CURRENT SPLINE LENGTH: 0.053 AMU^1/2*ANGSTROM
 IRC COORDINATE: 4.710 AMU^1/2*ANGSTROM

  ANGLE =       0.07  COS_ANGLE =       1.00


 IRC COORDINATES OF STEP 90 IN ANGSTROM

  NO.  ATOM        X              Y              Z        Z-ATOM   MASS   TYPE

    1  C         0.099304      -0.032519      -0.050361       6    12.011  QM
    2  C         0.745877      -0.221667       1.313090       6    12.011  QM
    3  O         0.743662       0.148581      -1.079466       8    15.999  QM
    4  H         0.087913      -0.822240       1.967902       1     1.008  QM
    5  H         0.783668       0.791633       1.766812       1     1.008  QM
    6  H        -1.023973      -0.030825      -0.073710       1     1.008  QM
    7  C         2.171262      -0.800010       1.164220       6    12.011  QM
    8  C         3.118448      -0.489461       2.293176       6    12.011  QM
    9  C         4.113653       0.417911       2.206993       6    12.011  QM
   10  H         2.584907      -0.398314       0.223201       1     1.008  QM
   11  H         2.086903      -1.895759       1.032327       1     1.008  QM
   12  H         4.781127       0.620182       3.052420       1     1.008  QM
   13  H         2.975560      -1.033979       3.239229       1     1.008  QM
   14  H         4.290305       0.983074       1.282078       1     1.008  QM


 RMSQ FORCE :   0.0009752  MAXIMUM :   0.0000100  CONVERGED :NO 
 MAX FORCE  :   0.0036796  MAXIMUM :   0.0000150  CONVERGED :NO 

 NUMBER OF CONSTRAINED OPTIMIZATION CYCLES: 22
 
 TOTAL ENERGY = -270.198925709228
 
 
 CURRENT SPLINE LENGTH: 0.053 AMU^1/2*ANGSTROM
 IRC COORDINATE: 4.763 AMU^1/2*ANGSTROM

  ANGLE =       0.06  COS_ANGLE =       1.00


 IRC COORDINATES OF STEP 91 IN ANGSTROM

  NO.  ATOM        X              Y              Z        Z-ATOM   MASS   TYPE

    1  C         0.099122      -0.028486      -0.049459       6    12.011  QM
    2  C         0.749559      -0.224600       1.310937       6    12.011  QM
    3  O         0.737761       0.147024      -1.083052       8    15.999  QM
    4  H         0.091781      -0.828257       1.963265       1     1.008  QM
    5  H         0.785291       0.786596       1.769762       1     1.008  QM
    6  H        -1.024312      -0.014735      -0.064844       1     1.008  QM
    7  C         2.175386      -0.800752       1.163290       6    12.011  QM
    8  C         3.116659      -0.487349       2.296436       6    12.011  QM
    9  C         4.114608       0.416778       2.209412       6    12.011  QM
   10  H         2.591484      -0.397830       0.223799       1     1.008  QM
   11  H         2.093679      -1.896614       1.030675       1     1.008  QM
   12  H         4.778108       0.624233       3.056725       1     1.008  QM
   13  H         2.965776      -1.025043       3.245170       1     1.008  QM
   14  H         4.297405       0.974159       1.280987       1     1.008  QM


 RMSQ FORCE :   0.0008964  MAXIMUM :   0.0000100  CONVERGED :NO 
 MAX FORCE  :   0.0033793  MAXIMUM :   0.0000150  CONVERGED :NO 

 NUMBER OF CONSTRAINED OPTIMIZATION CYCLES: 38
 
 TOTAL ENERGY = -270.199122762367
 
 
 CURRENT SPLINE LENGTH: 0.053 AMU^1/2*ANGSTROM
 IRC COORDINATE: 4.816 AMU^1/2*ANGSTROM

  ANGLE =       0.06  COS_ANGLE =       1.00


 IRC COORDINATES OF STEP 92 IN ANGSTROM

  NO.  ATOM        X              Y              Z        Z-ATOM   MASS   TYPE

    1  C         0.098846      -0.024345      -0.048529       6    12.011  QM
    2  C         0.753028      -0.227583       1.308773       6    12.011  QM
    3  O         0.731946       0.145226      -1.086470       8    15.999  QM
    4  H         0.095500      -0.834514       1.958474       1     1.008  QM
    5  H         0.786572       0.781398       1.772868       1     1.008  QM
    6  H        -1.024548       0.001847      -0.056105       1     1.008  QM
    7  C         2.179426      -0.801387       1.162165       6    12.011  QM
    8  C         3.114902      -0.485071       2.299368       6    12.011  QM
    9  C         4.115823       0.415630       2.212095       6    12.011  QM
   10  H         2.597748      -0.397310       0.224080       1     1.008  QM
   11  H         2.100425      -1.897373       1.029005       1     1.008  QM
   12  H         4.774989       0.627779       3.061608       1     1.008  QM
   13  H         2.955830      -1.015975       3.250592       1     1.008  QM
   14  H         4.305327       0.965471       1.280530       1     1.008  QM


 RMSQ FORCE :   0.0008259  MAXIMUM :   0.0000100  CONVERGED :NO 
 MAX FORCE  :   0.0031056  MAXIMUM :   0.0000150  CONVERGED :NO 

 NUMBER OF CONSTRAINED OPTIMIZATION CYCLES: 29
 
 TOTAL ENERGY = -270.199305339473
 
 
 CURRENT SPLINE LENGTH: 0.053 AMU^1/2*ANGSTROM
 IRC COORDINATE: 4.868 AMU^1/2*ANGSTROM

  ANGLE =       0.06  COS_ANGLE =       1.00


 IRC COORDINATES OF STEP 93 IN ANGSTROM

  NO.  ATOM        X              Y              Z        Z-ATOM   MASS   TYPE

    1  C         0.098459      -0.020154      -0.047610       6    12.011  QM
    2  C         0.756280      -0.230518       1.306586       6    12.011  QM
    3  O         0.726149       0.143171      -1.089792       8    15.999  QM
    4  H         0.099075      -0.840889       1.953559       1     1.008  QM
    5  H         0.787500       0.776140       1.776083       1     1.008  QM
    6  H        -1.024680       0.018853      -0.047469       1     1.008  QM
    7  C         2.183372      -0.801851       1.160889       6    12.011  QM
    8  C         3.113282      -0.482732       2.301981       6    12.011  QM
    9  C         4.117293       0.414469       2.215111       6    12.011  QM
   10  H         2.603737      -0.396666       0.224125       1     1.008  QM
   11  H         2.107135      -1.897978       1.027275       1     1.008  QM
   12  H         4.771811       0.630795       3.067117       1     1.008  QM
   13  H         2.945967      -1.006998       3.255482       1     1.008  QM
   14  H         4.313996       0.957176       1.280861       1     1.008  QM


 RMSQ FORCE :   0.0007650  MAXIMUM :   0.0000100  CONVERGED :NO 
 MAX FORCE  :   0.0028771  MAXIMUM :   0.0000150  CONVERGED :NO 

 NUMBER OF CONSTRAINED OPTIMIZATION CYCLES: 18
 
 TOTAL ENERGY = -270.199474847634
 
 
 CURRENT SPLINE LENGTH: 0.053 AMU^1/2*ANGSTROM
 IRC COORDINATE: 4.921 AMU^1/2*ANGSTROM

  ANGLE =       0.05  COS_ANGLE =       1.00


 IRC COORDINATES OF STEP 94 IN ANGSTROM

  NO.  ATOM        X              Y              Z        Z-ATOM   MASS   TYPE

    1  C         0.098044      -0.015913      -0.046682       6    12.011  QM
    2  C         0.759349      -0.233441       1.304392       6    12.011  QM
    3  O         0.720392       0.140869      -1.092993       8    15.999  QM
    4  H         0.102518      -0.847452       1.948471       1     1.008  QM
    5  H         0.788053       0.770793       1.779455       1     1.008  QM
    6  H        -1.024637       0.036142      -0.038932       1     1.008  QM
    7  C         2.187221      -0.802099       1.159468       6    12.011  QM
    8  C         3.111698      -0.480281       2.304325       6    12.011  QM
    9  C         4.118977       0.413251       2.218369       6    12.011  QM
   10  H         2.609433      -0.395813       0.223950       1     1.008  QM
   11  H         2.113806      -1.898364       1.025456       1     1.008  QM
   12  H         4.768820       0.633123       3.073031       1     1.008  QM
   13  H         2.936195      -0.998231       3.259822       1     1.008  QM
   14  H         4.323136       0.949308       1.281888       1     1.008  QM


 RMSQ FORCE :   0.0007094  MAXIMUM :   0.0000100  CONVERGED :NO 
 MAX FORCE  :   0.0026322  MAXIMUM :   0.0000150  CONVERGED :NO 

 NUMBER OF CONSTRAINED OPTIMIZATION CYCLES: 12
 
 TOTAL ENERGY = -270.199632409969
 
 
 CURRENT SPLINE LENGTH: 0.053 AMU^1/2*ANGSTROM
 IRC COORDINATE: 4.974 AMU^1/2*ANGSTROM

  ANGLE =       0.05  COS_ANGLE =       1.00


 IRC COORDINATES OF STEP 95 IN ANGSTROM

  NO.  ATOM        X              Y              Z        Z-ATOM   MASS   TYPE

    1  C         0.097591      -0.011628      -0.045740       6    12.011  QM
    2  C         0.762205      -0.236309       1.302262       6    12.011  QM
    3  O         0.714700       0.138302      -1.096115       8    15.999  QM
    4  H         0.105811      -0.854200       1.943257       1     1.008  QM
    5  H         0.788248       0.765353       1.783081       1     1.008  QM
    6  H        -1.024413       0.053616      -0.030572       1     1.008  QM
    7  C         2.190979      -0.802079       1.157890       6    12.011  QM
    8  C         3.110193      -0.477811       2.306416       6    12.011  QM
    9  C         4.120843       0.411979       2.221853       6    12.011  QM
   10  H         2.614838      -0.394447       0.223651       1     1.008  QM
   11  H         2.120516      -1.898468       1.023257       1     1.008  QM
   12  H         4.765869       0.634960       3.079362       1     1.008  QM
   13  H         2.926497      -0.989666       3.263698       1     1.008  QM
   14  H         4.332681       0.941706       1.283491       1     1.008  QM


 RMSQ FORCE :   0.0006590  MAXIMUM :   0.0000100  CONVERGED :NO 
 MAX FORCE  :   0.0024282  MAXIMUM :   0.0000150  CONVERGED :NO 

 NUMBER OF CONSTRAINED OPTIMIZATION CYCLES: 33
 
 TOTAL ENERGY = -270.199778965970
 
 
 CURRENT SPLINE LENGTH: 0.053 AMU^1/2*ANGSTROM
 IRC COORDINATE: 5.027 AMU^1/2*ANGSTROM
 
 
 
 
 ***************************************
 *** MOLECULAR GEOMETRY OPTIMIZATION ***
 ***************************************
 
 *** ACTIVE DEGREES OF FREEDOM: 36 ***
 
 HYPERSPHERE RADIUS: 0.1000025793
 
 *** ENTERING OPTIMIZATION CYCLE: 1 ***
 
 
 RMSQ FORCE :   0.0000343  MAXIMUM :   0.0000100  CONVERGED : NO
 MAX FORCE  :   0.0000983  MAXIMUM :   0.0000150  CONVERGED : NO
 
 LAMBDA ITERATION CONVERGED IN 7 CYCLES

  |TANGENTIAL STEP| =   0.050001  |PARALLEL STEP| =   0.013398
 
 HYPERSPHERE RADIUS: 0.1000025793
 
 *** SCFTOL TIGHTEN TO 0.500E-09 ***


 COORDINATES OF OPTIMIZATION STEP 1 IN ANGSTROM

  NO.  ATOM        X              Y              Z        Z-ATOM   MASS   TYPE

    1  C         0.096192      -0.007782      -0.045176       6    12.011  QM
    2  C         0.762928      -0.238636       1.300857       6    12.011  QM
    3  O         0.710479       0.133661      -1.098332       8    15.999  QM
    4  H         0.108046      -0.862148       1.938228       1     1.008  QM
    5  H         0.785833       0.760032       1.788561       1     1.008  QM
    6  H        -1.025109       0.070373      -0.025086       1     1.008  QM
    7  C         2.193199      -0.798694       1.155424       6    12.011  QM
    8  C         3.109530      -0.475292       2.306609       6    12.011  QM
    9  C         4.124564       0.410006       2.226741       6    12.011  QM
   10  H         2.616973      -0.387909       0.222570       1     1.008  QM
   11  H         2.126672      -1.895125       1.017866       1     1.008  QM
   12  H         4.765668       0.629335       3.087748       1     1.008  QM
   13  H         2.920039      -0.986144       3.263418       1     1.008  QM
   14  H         4.344207       0.939172       1.289929       1     1.008  QM


 
 NEW SCF-ENERGY CALCULATED IN 25 CYCLES
 

 TOTAL ENERGY    =       -270.199898210
 
 *** LAST STEP WAS REJECTED ***
 
 LAMBDA ITERATION CONVERGED IN 6 CYCLES

  |TANGENTIAL STEP| =   0.025001  |PARALLEL STEP| =   0.003175
 
 HYPERSPHERE RADIUS: 0.1000025793


 COORDINATES OF OPTIMIZATION STEP 1 IN ANGSTROM

  NO.  ATOM        X              Y              Z        Z-ATOM   MASS   TYPE

    1  C         0.096660      -0.007403      -0.044930       6    12.011  QM
    2  C         0.764101      -0.238971       1.300388       6    12.011  QM
    3  O         0.709527       0.134622      -1.098836       8    15.999  QM
    4  H         0.108649      -0.861664       1.937942       1     1.008  QM
    5  H         0.787207       0.759815       1.787668       1     1.008  QM
    6  H        -1.024525       0.071352      -0.023362       1     1.008  QM
    7  C         2.194059      -0.800542       1.155763       6    12.011  QM
    8  C         3.109082      -0.475173       2.307467       6    12.011  QM
    9  C         4.123737       0.410385       2.226269       6    12.011  QM
   10  H         2.618647      -0.390997       0.222694       1     1.008  QM
   11  H         2.127006      -1.897069       1.019800       1     1.008  QM
   12  H         4.763956       0.633117       3.087246       1     1.008  QM
   13  H         2.918007      -0.983170       3.265426       1     1.008  QM
   14  H         4.343886       0.936524       1.287828       1     1.008  QM


 
 NEW SCF-ENERGY CALCULATED IN 19 CYCLES
 

 TOTAL ENERGY    =       -270.199912088
 
 *** LAST STEP WAS REJECTED ***
 
 LAMBDA ITERATION CONVERGED IN 5 CYCLES

  |TANGENTIAL STEP| =   0.012500  |PARALLEL STEP| =   0.000784
 
 HYPERSPHERE RADIUS: 0.1000025793


 COORDINATES OF OPTIMIZATION STEP 1 IN ANGSTROM

  NO.  ATOM        X              Y              Z        Z-ATOM   MASS   TYPE

    1  C         0.096919      -0.007330      -0.044854       6    12.011  QM
    2  C         0.764592      -0.239077       1.300232       6    12.011  QM
    3  O         0.709202       0.135158      -1.099040       8    15.999  QM
    4  H         0.108869      -0.861342       1.937890       1     1.008  QM
    5  H         0.787812       0.759813       1.787217       1     1.008  QM
    6  H        -1.024236       0.071319      -0.022760       1     1.008  QM
    7  C         2.194420      -0.801345       1.156022       6    12.011  QM
    8  C         3.108893      -0.475233       2.307962       6    12.011  QM
    9  C         4.123245       0.410552       2.225857       6    12.011  QM
   10  H         2.619447      -0.392147       0.222972       1     1.008  QM
   11  H         2.127128      -1.897867       1.020509       1     1.008  QM
   12  H         4.763331       0.635031       3.086559       1     1.008  QM
   13  H         2.917302      -0.981983       3.266451       1     1.008  QM
   14  H         4.343220       0.935242       1.286536       1     1.008  QM


 
 NEW SCF-ENERGY CALCULATED IN 18 CYCLES
 

 TOTAL ENERGY    =       -270.199914866
 
 *** LAST STEP WAS REJECTED ***
 
 LAMBDA ITERATION CONVERGED IN 5 CYCLES

  |TANGENTIAL STEP| =   0.006250  |PARALLEL STEP| =   0.000196
 
 HYPERSPHERE RADIUS: 0.1000025793


 COORDINATES OF OPTIMIZATION STEP 1 IN ANGSTROM

  NO.  ATOM        X              Y              Z        Z-ATOM   MASS   TYPE

    1  C         0.097046      -0.007321      -0.044829       6    12.011  QM
    2  C         0.764818      -0.239119       1.300170       6    12.011  QM
    3  O         0.709076       0.135439      -1.099129       8    15.999  QM
    4  H         0.108972      -0.861151       1.937909       1     1.008  QM
    5  H         0.788111       0.759842       1.786969       1     1.008  QM
    6  H        -1.024101       0.071208      -0.022512       1     1.008  QM
    7  C         2.194585      -0.801720       1.156167       6    12.011  QM
    8  C         3.108803      -0.475286       2.308226       6    12.011  QM
    9  C         4.122983       0.410631       2.225614       6    12.011  QM
   10  H         2.619843      -0.392642       0.223155       1     1.008  QM
   11  H         2.127178      -1.898231       1.020808       1     1.008  QM
   12  H         4.763090       0.635973       3.086115       1     1.008  QM
   13  H         2.917026      -0.981468       3.266965       1     1.008  QM
   14  H         4.342761       0.934631       1.285849       1     1.008  QM


 
 NEW SCF-ENERGY CALCULATED IN 16 CYCLES
 

 TOTAL ENERGY    =       -270.199915302
 
 *** ENTERING OPTIMIZATION CYCLE: 2 ***
 

 COSANG =        -0.266856909
 
 RMSQ FORCE :   0.0000115  MAXIMUM :   0.0000100  CONVERGED : NO
 MAX FORCE  :   0.0000352  MAXIMUM :   0.0000150  CONVERGED : NO
 RMSQ DR    :   0.0010422  MAXIMUM :   0.0000400  CONVERGED : NO
 MAX DR     :   0.0046503  MAXIMUM :   0.0000600  CONVERGED : NO
 
 LAMBDA ITERATION CONVERGED IN 7 CYCLES

  |TANGENTIAL STEP| =   0.012500  |PARALLEL STEP| =   0.000784
 
 HYPERSPHERE RADIUS: 0.1000025793
 
 *** SCFTOL TIGHTEN TO 0.250E-09 ***


 COORDINATES OF OPTIMIZATION STEP 2 IN ANGSTROM

  NO.  ATOM        X              Y              Z        Z-ATOM   MASS   TYPE

    1  C         0.097636      -0.007391      -0.044672       6    12.011  QM
    2  C         0.765346      -0.238950       1.299876       6    12.011  QM
    3  O         0.708854       0.135594      -1.098970       8    15.999  QM
    4  H         0.109626      -0.860937       1.938004       1     1.008  QM
    5  H         0.788848       0.759956       1.786958       1     1.008  QM
    6  H        -1.023453       0.070548      -0.022016       1     1.008  QM
    7  C         2.194804      -0.801631       1.156359       6    12.011  QM
    8  C         3.108373      -0.475461       2.308439       6    12.011  QM
    9  C         4.121951       0.410383       2.224999       6    12.011  QM
   10  H         2.621211      -0.392335       0.224144       1     1.008  QM
   11  H         2.128030      -1.898189       1.020661       1     1.008  QM
   12  H         4.763725       0.637102       3.085657       1     1.008  QM
   13  H         2.917666      -0.981442       3.268111       1     1.008  QM
   14  H         4.342224       0.933798       1.285321       1     1.008  QM


 
 NEW SCF-ENERGY CALCULATED IN 15 CYCLES
 

 TOTAL ENERGY    =       -270.199911919
 
 *** LAST STEP WAS REJECTED ***
 
 LAMBDA ITERATION CONVERGED IN 6 CYCLES

  |TANGENTIAL STEP| =   0.006250  |PARALLEL STEP| =   0.000196
 
 HYPERSPHERE RADIUS: 0.1000025793


 COORDINATES OF OPTIMIZATION STEP 2 IN ANGSTROM

  NO.  ATOM        X              Y              Z        Z-ATOM   MASS   TYPE

    1  C         0.097344      -0.007345      -0.044757       6    12.011  QM
    2  C         0.765067      -0.239044       1.300026       6    12.011  QM
    3  O         0.708944       0.135535      -1.099076       8    15.999  QM
    4  H         0.109251      -0.861055       1.937920       1     1.008  QM
    5  H         0.788407       0.759890       1.786946       1     1.008  QM
    6  H        -1.023763       0.070914      -0.022234       1     1.008  QM
    7  C         2.194717      -0.801718       1.156273       6    12.011  QM
    8  C         3.108602      -0.475371       2.308364       6    12.011  QM
    9  C         4.122487       0.410517       2.225307       6    12.011  QM
   10  H         2.620535      -0.392504       0.223657       1     1.008  QM
   11  H         2.127593      -1.898237       1.020733       1     1.008  QM
   12  H         4.763445       0.636632       3.085864       1     1.008  QM
   13  H         2.917299      -0.981405       3.267575       1     1.008  QM
   14  H         4.342427       0.934164       1.285547       1     1.008  QM


 
 NEW SCF-ENERGY CALCULATED IN 19 CYCLES
 

 TOTAL ENERGY    =       -270.199914579
 
 *** LAST STEP WAS REJECTED ***
 
 LAMBDA ITERATION CONVERGED IN 5 CYCLES

  |TANGENTIAL STEP| =   0.003125  |PARALLEL STEP| =   0.000049
 
 HYPERSPHERE RADIUS: 0.1000025793


 COORDINATES OF OPTIMIZATION STEP 2 IN ANGSTROM

  NO.  ATOM        X              Y              Z        Z-ATOM   MASS   TYPE

    1  C         0.097201      -0.007331      -0.044794       6    12.011  QM
    2  C         0.764930      -0.239079       1.300100       6    12.011  QM
    3  O         0.709003       0.135489      -1.099107       8    15.999  QM
    4  H         0.109084      -0.861102       1.937904       1     1.008  QM
    5  H         0.788209       0.759868       1.786944       1     1.008  QM
    6  H        -1.023915       0.071074      -0.022355       1     1.008  QM
    7  C         2.194661      -0.801735       1.156216       6    12.011  QM
    8  C         3.108706      -0.475325       2.308299       6    12.011  QM
    9  C         4.122743       0.410575       2.225464       6    12.011  QM
   10  H         2.620191      -0.392569       0.223406       1     1.008  QM
   11  H         2.127379      -1.898241       1.020758       1     1.008  QM
   12  H         4.763317       0.636343       3.086005       1     1.008  QM
   13  H         2.917147      -0.981425       3.267283       1     1.008  QM
   14  H         4.342562       0.934385       1.285707       1     1.008  QM


 
 NEW SCF-ENERGY CALCULATED IN 11 CYCLES
 

 TOTAL ENERGY    =       -270.199915155
 
 *** ENTERING OPTIMIZATION CYCLE: 3 ***
 

 COSANG =        -0.626536527
 
 RMSQ FORCE :   0.0000474  MAXIMUM :   0.0000100  CONVERGED : NO
 MAX FORCE  :   0.0001496  MAXIMUM :   0.0000150  CONVERGED : NO
 RMSQ DR    :   0.0005209  MAXIMUM :   0.0000400  CONVERGED : NO
 MAX DR     :   0.0012631  MAXIMUM :   0.0000600  CONVERGED : NO
 
 LAMBDA ITERATION CONVERGED IN 4 CYCLES

  |TANGENTIAL STEP| =   0.002500  |PARALLEL STEP| =   0.000031
 
 HYPERSPHERE RADIUS: 0.1000025793


 COORDINATES OF OPTIMIZATION STEP 3 IN ANGSTROM

  NO.  ATOM        X              Y              Z        Z-ATOM   MASS   TYPE

    1  C         0.097098      -0.007336      -0.044776       6    12.011  QM
    2  C         0.764903      -0.239085       1.300196       6    12.011  QM
    3  O         0.709057       0.135497      -1.099183       8    15.999  QM
    4  H         0.108996      -0.861063       1.937871       1     1.008  QM
    5  H         0.788101       0.759891       1.786848       1     1.008  QM
    6  H        -1.024044       0.071156      -0.022336       1     1.008  QM
    7  C         2.194676      -0.801799       1.156168       6    12.011  QM
    8  C         3.108738      -0.475350       2.308368       6    12.011  QM
    9  C         4.122899       0.410654       2.225532       6    12.011  QM
   10  H         2.619987      -0.392512       0.223218       1     1.008  QM
   11  H         2.127175      -1.898235       1.020621       1     1.008  QM
   12  H         4.762914       0.636184       3.085704       1     1.008  QM
   13  H         2.916827      -0.981377       3.267002       1     1.008  QM
   14  H         4.342293       0.934405       1.285500       1     1.008  QM


 
 NEW SCF-ENERGY CALCULATED IN 15 CYCLES
 

 TOTAL ENERGY    =       -270.199915196
 
 *** ENTERING OPTIMIZATION CYCLE: 4 ***
 

 COSANG =        -0.978843936
 
 RMSQ FORCE :   0.0000464  MAXIMUM :   0.0000100  CONVERGED : NO
 MAX FORCE  :   0.0001459  MAXIMUM :   0.0000150  CONVERGED : NO
 RMSQ DR    :   0.0004167  MAXIMUM :   0.0000400  CONVERGED : NO
 MAX DR     :   0.0015412  MAXIMUM :   0.0000600  CONVERGED : NO
 
 LAMBDA ITERATION CONVERGED IN 6 CYCLES

  |TANGENTIAL STEP| =   0.001250  |PARALLEL STEP| =   0.000008
 
 HYPERSPHERE RADIUS: 0.1000025793


 COORDINATES OF OPTIMIZATION STEP 4 IN ANGSTROM

  NO.  ATOM        X              Y              Z        Z-ATOM   MASS   TYPE

    1  C         0.097092      -0.007324      -0.044815       6    12.011  QM
    2  C         0.764861      -0.239097       1.300188       6    12.011  QM
    3  O         0.709054       0.135480      -1.099152       8    15.999  QM
    4  H         0.108966      -0.861081       1.937928       1     1.008  QM
    5  H         0.788085       0.759886       1.786899       1     1.008  QM
    6  H        -1.024024       0.071212      -0.022400       1     1.008  QM
    7  C         2.194646      -0.801793       1.156160       6    12.011  QM
    8  C         3.108779      -0.475321       2.308302       6    12.011  QM
    9  C         4.122911       0.410642       2.225553       6    12.011  QM
   10  H         2.619924      -0.392612       0.223201       1     1.008  QM
   11  H         2.127162      -1.898274       1.020700       1     1.008  QM
   12  H         4.763138       0.636264       3.086020       1     1.008  QM
   13  H         2.916877      -0.981419       3.267086       1     1.008  QM
   14  H         4.342447       0.934469       1.285683       1     1.008  QM


 
 NEW SCF-ENERGY CALCULATED IN 13 CYCLES
 

 TOTAL ENERGY    =       -270.199915313
 
 *** ENTERING OPTIMIZATION CYCLE: 5 ***
 

 COSANG =        -0.633162670
 
 RMSQ FORCE :   0.0000072  MAXIMUM :   0.0000100  CONVERGED :YES
 MAX FORCE  :   0.0000271  MAXIMUM :   0.0000150  CONVERGED : NO
 RMSQ DR    :   0.0002083  MAXIMUM :   0.0000400  CONVERGED : NO
 MAX DR     :   0.0005463  MAXIMUM :   0.0000600  CONVERGED : NO
 
 LAMBDA ITERATION CONVERGED IN 5 CYCLES

  |TANGENTIAL STEP| =   0.002500  |PARALLEL STEP| =   0.000031
 
 HYPERSPHERE RADIUS: 0.1000025793


 COORDINATES OF OPTIMIZATION STEP 5 IN ANGSTROM

  NO.  ATOM        X              Y              Z        Z-ATOM   MASS   TYPE

    1  C         0.097181      -0.007340      -0.044772       6    12.011  QM
    2  C         0.764900      -0.239105       1.300062       6    12.011  QM
    3  O         0.709028       0.135453      -1.099096       8    15.999  QM
    4  H         0.109070      -0.861154       1.937812       1     1.008  QM
    5  H         0.788074       0.759814       1.786876       1     1.008  QM
    6  H        -1.023965       0.071229      -0.022301       1     1.008  QM
    7  C         2.194610      -0.801664       1.156241       6    12.011  QM
    8  C         3.108701      -0.475292       2.308227       6    12.011  QM
    9  C         4.122823       0.410584       2.225534       6    12.011  QM
   10  H         2.620132      -0.392667       0.223316       1     1.008  QM
   11  H         2.127362      -1.898201       1.020957       1     1.008  QM
   12  H         4.763187       0.635825       3.085886       1     1.008  QM
   13  H         2.917324      -0.981517       3.267015       1     1.008  QM
   14  H         4.342702       0.934634       1.285817       1     1.008  QM


 
 NEW SCF-ENERGY CALCULATED IN 19 CYCLES
 

 TOTAL ENERGY    =       -270.199915234
 
 *** ENTERING OPTIMIZATION CYCLE: 6 ***
 

 COSANG =        -0.795337251
 
 RMSQ FORCE :   0.0000179  MAXIMUM :   0.0000100  CONVERGED : NO
 MAX FORCE  :   0.0000487  MAXIMUM :   0.0000150  CONVERGED : NO
 RMSQ DR    :   0.0004167  MAXIMUM :   0.0000400  CONVERGED : NO
 MAX DR     :   0.0011402  MAXIMUM :   0.0000600  CONVERGED : NO
 
 LAMBDA ITERATION CONVERGED IN 8 CYCLES

  |TANGENTIAL STEP| =   0.002000  |PARALLEL STEP| =   0.000020
 
 HYPERSPHERE RADIUS: 0.1000025793


 COORDINATES OF OPTIMIZATION STEP 6 IN ANGSTROM

  NO.  ATOM        X              Y              Z        Z-ATOM   MASS   TYPE

    1  C         0.097142      -0.007323      -0.044802       6    12.011  QM
    2  C         0.764862      -0.239090       1.300141       6    12.011  QM
    3  O         0.709034       0.135486      -1.099134       8    15.999  QM
    4  H         0.108990      -0.861093       1.937871       1     1.008  QM
    5  H         0.788075       0.759844       1.786922       1     1.008  QM
    6  H        -1.023986       0.071213      -0.022389       1     1.008  QM
    7  C         2.194639      -0.801768       1.156219       6    12.011  QM
    8  C         3.108783      -0.475360       2.308266       6    12.011  QM
    9  C         4.122839       0.410630       2.225535       6    12.011  QM
   10  H         2.620060      -0.392612       0.223307       1     1.008  QM
   11  H         2.127306      -1.898259       1.020774       1     1.008  QM
   12  H         4.762966       0.636349       3.085933       1     1.008  QM
   13  H         2.917084      -0.981292       3.267151       1     1.008  QM
   14  H         4.342681       0.934397       1.285628       1     1.008  QM


 
 NEW SCF-ENERGY CALCULATED IN 11 CYCLES
 

 TOTAL ENERGY    =       -270.199915295
 
 *** ENTERING OPTIMIZATION CYCLE: 7 ***
 

 COSANG =         0.743589503
 
 RMSQ FORCE :   0.0000119  MAXIMUM :   0.0000100  CONVERGED : NO
 MAX FORCE  :   0.0000366  MAXIMUM :   0.0000150  CONVERGED : NO
 RMSQ DR    :   0.0003334  MAXIMUM :   0.0000400  CONVERGED : NO
 MAX DR     :   0.0008001  MAXIMUM :   0.0000600  CONVERGED : NO
 
 LAMBDA ITERATION CONVERGED IN 5 CYCLES

  |TANGENTIAL STEP| =   0.004000  |PARALLEL STEP| =   0.000080
 
 HYPERSPHERE RADIUS: 0.1000025793


 COORDINATES OF OPTIMIZATION STEP 7 IN ANGSTROM

  NO.  ATOM        X              Y              Z        Z-ATOM   MASS   TYPE

    1  C         0.097054      -0.007321      -0.044796       6    12.011  QM
    2  C         0.764891      -0.239148       1.300235       6    12.011  QM
    3  O         0.709115       0.135439      -1.099139       8    15.999  QM
    4  H         0.108983      -0.861153       1.938008       1     1.008  QM
    5  H         0.788106       0.759885       1.786847       1     1.008  QM
    6  H        -1.024054       0.071283      -0.022314       1     1.008  QM
    7  C         2.194624      -0.801782       1.156052       6    12.011  QM
    8  C         3.108667      -0.475157       2.308313       6    12.011  QM
    9  C         4.123024       0.410631       2.225574       6    12.011  QM
   10  H         2.619708      -0.392700       0.222977       1     1.008  QM
   11  H         2.126932      -1.898296       1.020726       1     1.008  QM
   12  H         4.763612       0.635655       3.086056       1     1.008  QM
   13  H         2.916671      -0.981790       3.266798       1     1.008  QM
   14  H         4.342011       0.934822       1.285942       1     1.008  QM


 
 NEW SCF-ENERGY CALCULATED IN 15 CYCLES
 

 TOTAL ENERGY    =       -270.199915113
 
 *** ENTERING OPTIMIZATION CYCLE: 8 ***
 

 COSANG =        -0.977038149
 
 RMSQ FORCE :   0.0000351  MAXIMUM :   0.0000100  CONVERGED : NO
 MAX FORCE  :   0.0001052  MAXIMUM :   0.0000150  CONVERGED : NO
 RMSQ DR    :   0.0006668  MAXIMUM :   0.0000400  CONVERGED : NO
 MAX DR     :   0.0015581  MAXIMUM :   0.0000600  CONVERGED : NO
 
 LAMBDA ITERATION CONVERGED IN 8 CYCLES

  |TANGENTIAL STEP| =   0.003200  |PARALLEL STEP| =   0.000051
 
 HYPERSPHERE RADIUS: 0.1000025793


 COORDINATES OF OPTIMIZATION STEP 8 IN ANGSTROM

  NO.  ATOM        X              Y              Z        Z-ATOM   MASS   TYPE

    1  C         0.097124      -0.007321      -0.044802       6    12.011  QM
    2  C         0.764939      -0.239093       1.300186       6    12.011  QM
    3  O         0.709025       0.135510      -1.099194       8    15.999  QM
    4  H         0.109001      -0.861081       1.937905       1     1.008  QM
    5  H         0.788111       0.759909       1.786857       1     1.008  QM
    6  H        -1.023985       0.071164      -0.022278       1     1.008  QM
    7  C         2.194683      -0.801819       1.156188       6    12.011  QM
    8  C         3.108744      -0.475333       2.308391       6    12.011  QM
    9  C         4.122855       0.410652       2.225486       6    12.011  QM
   10  H         2.619991      -0.392619       0.223255       1     1.008  QM
   11  H         2.127087      -1.898292       1.020692       1     1.008  QM
   12  H         4.763222       0.636252       3.085919       1     1.008  QM
   13  H         2.916831      -0.981537       3.267110       1     1.008  QM
   14  H         4.342111       0.934441       1.285609       1     1.008  QM


 
 NEW SCF-ENERGY CALCULATED IN 15 CYCLES
 

 TOTAL ENERGY    =       -270.199915267
 
 *** ENTERING OPTIMIZATION CYCLE: 9 ***
 

 COSANG =         0.914487345
 
 RMSQ FORCE :   0.0000185  MAXIMUM :   0.0000100  CONVERGED : NO
 MAX FORCE  :   0.0000626  MAXIMUM :   0.0000150  CONVERGED : NO
 RMSQ DR    :   0.0005334  MAXIMUM :   0.0000400  CONVERGED : NO
 MAX DR     :   0.0013678  MAXIMUM :   0.0000600  CONVERGED : NO
 
 LAMBDA ITERATION CONVERGED IN 6 CYCLES

  |TANGENTIAL STEP| =   0.006400  |PARALLEL STEP| =   0.000205
 
 HYPERSPHERE RADIUS: 0.1000025793


 COORDINATES OF OPTIMIZATION STEP 9 IN ANGSTROM

  NO.  ATOM        X              Y              Z        Z-ATOM   MASS   TYPE

    1  C         0.097018      -0.007328      -0.044807       6    12.011  QM
    2  C         0.764668      -0.239134       1.300159       6    12.011  QM
    3  O         0.709177       0.135377      -1.098993       8    15.999  QM
    4  H         0.108879      -0.861163       1.937950       1     1.008  QM
    5  H         0.787965       0.759773       1.786975       1     1.008  QM
    6  H        -1.024111       0.071457      -0.022607       1     1.008  QM
    7  C         2.194484      -0.801718       1.156091       6    12.011  QM
    8  C         3.108833      -0.475205       2.307931       6    12.011  QM
    9  C         4.123082       0.410640       2.225758       6    12.011  QM
   10  H         2.619667      -0.392884       0.222931       1     1.008  QM
   11  H         2.127215      -1.898290       1.021037       1     1.008  QM
   12  H         4.762829       0.635830       3.086460       1     1.008  QM
   13  H         2.917113      -0.981203       3.266771       1     1.008  QM
   14  H         4.343529       0.934780       1.286144       1     1.008  QM


 
 NEW SCF-ENERGY CALCULATED IN 11 CYCLES
 

 TOTAL ENERGY    =       -270.199915071
 
 *** LAST STEP WAS REJECTED ***
 
 LAMBDA ITERATION CONVERGED IN 6 CYCLES

  |TANGENTIAL STEP| =   0.003200  |PARALLEL STEP| =   0.000051
 
 HYPERSPHERE RADIUS: 0.1000025793


 COORDINATES OF OPTIMIZATION STEP 9 IN ANGSTROM

  NO.  ATOM        X              Y              Z        Z-ATOM   MASS   TYPE

    1  C         0.097082      -0.007326      -0.044807       6    12.011  QM
    2  C         0.764803      -0.239111       1.300159       6    12.011  QM
    3  O         0.709086       0.135446      -1.099094       8    15.999  QM
    4  H         0.108965      -0.861106       1.937940       1     1.008  QM
    5  H         0.788074       0.759825       1.786913       1     1.008  QM
    6  H        -1.024044       0.071336      -0.022453       1     1.008  QM
    7  C         2.194586      -0.801758       1.156157       6    12.011  QM
    8  C         3.108791      -0.475284       2.308156       6    12.011  QM
    9  C         4.122945       0.410636       2.225628       6    12.011  QM
   10  H         2.619891      -0.392749       0.223126       1     1.008  QM
   11  H         2.127240      -1.898287       1.020883       1     1.008  QM
   12  H         4.762987       0.636090       3.086109       1     1.008  QM
   13  H         2.917063      -0.981326       3.266975       1     1.008  QM
   14  H         4.342881       0.934601       1.285848       1     1.008  QM


 
 NEW SCF-ENERGY CALCULATED IN 12 CYCLES
 

 TOTAL ENERGY    =       -270.199915288
 
 *** ENTERING OPTIMIZATION CYCLE: 10 ***
 

 COSANG =        -0.941974300
 
 RMSQ FORCE :   0.0000154  MAXIMUM :   0.0000100  CONVERGED : NO
 MAX FORCE  :   0.0000564  MAXIMUM :   0.0000150  CONVERGED : NO
 RMSQ DR    :   0.0005334  MAXIMUM :   0.0000400  CONVERGED : NO
 MAX DR     :   0.0013321  MAXIMUM :   0.0000600  CONVERGED : NO
 
 LAMBDA ITERATION CONVERGED IN 5 CYCLES

  |TANGENTIAL STEP| =   0.003200  |PARALLEL STEP| =   0.000051
 
 HYPERSPHERE RADIUS: 0.1000025793


 COORDINATES OF OPTIMIZATION STEP 10 IN ANGSTROM

  NO.  ATOM        X              Y              Z        Z-ATOM   MASS   TYPE

    1  C         0.097154      -0.007325      -0.044804       6    12.011  QM
    2  C         0.764915      -0.239091       1.300160       6    12.011  QM
    3  O         0.709020       0.135486      -1.099168       8    15.999  QM
    4  H         0.109014      -0.861128       1.937862       1     1.008  QM
    5  H         0.788068       0.759881       1.786929       1     1.008  QM
    6  H        -1.023947       0.071115      -0.022310       1     1.008  QM
    7  C         2.194676      -0.801743       1.156205       6    12.011  QM
    8  C         3.108734      -0.475339       2.308380       6    12.011  QM
    9  C         4.122823       0.410605       2.225465       6    12.011  QM
   10  H         2.620081      -0.392451       0.223365       1     1.008  QM
   11  H         2.127220      -1.898202       1.020611       1     1.008  QM
   12  H         4.763328       0.636257       3.085912       1     1.008  QM
   13  H         2.916970      -0.981541       3.267189       1     1.008  QM
   14  H         4.342237       0.934397       1.285618       1     1.008  QM


 
 NEW SCF-ENERGY CALCULATED IN 18 CYCLES
 

 TOTAL ENERGY    =       -270.199915260
 
 *** ENTERING OPTIMIZATION CYCLE: 11 ***
 

 COSANG =        -0.879327127
 
 RMSQ FORCE :   0.0000273  MAXIMUM :   0.0000100  CONVERGED : NO
 MAX FORCE  :   0.0000989  MAXIMUM :   0.0000150  CONVERGED : NO
 RMSQ DR    :   0.0005334  MAXIMUM :   0.0000400  CONVERGED : NO
 MAX DR     :   0.0013753  MAXIMUM :   0.0000600  CONVERGED : NO
 
 LAMBDA ITERATION CONVERGED IN 7 CYCLES

  |TANGENTIAL STEP| =   0.002560  |PARALLEL STEP| =   0.000033
 
 HYPERSPHERE RADIUS: 0.1000025793


 COORDINATES OF OPTIMIZATION STEP 11 IN ANGSTROM

  NO.  ATOM        X              Y              Z        Z-ATOM   MASS   TYPE

    1  C         0.097044      -0.007318      -0.044803       6    12.011  QM
    2  C         0.764849      -0.239087       1.300255       6    12.011  QM
    3  O         0.709081       0.135486      -1.099203       8    15.999  QM
    4  H         0.108863      -0.861079       1.937844       1     1.008  QM
    5  H         0.787916       0.759937       1.786892       1     1.008  QM
    6  H        -1.024040       0.071131      -0.022354       1     1.008  QM
    7  C         2.194669      -0.801857       1.156120       6    12.011  QM
    8  C         3.108804      -0.475335       2.308376       6    12.011  QM
    9  C         4.122996       0.410694       2.225550       6    12.011  QM
   10  H         2.619788      -0.392490       0.223136       1     1.008  QM
   11  H         2.126934      -1.898249       1.020513       1     1.008  QM
   12  H         4.763038       0.636266       3.086036       1     1.008  QM
   13  H         2.916576      -0.981448       3.266993       1     1.008  QM
   14  H         4.342206       0.934393       1.285574       1     1.008  QM


 
 NEW SCF-ENERGY CALCULATED IN 13 CYCLES
 

 TOTAL ENERGY    =       -270.199915171
 
 *** ENTERING OPTIMIZATION CYCLE: 12 ***
 

 COSANG =        -0.217446972
 
 RMSQ FORCE :   0.0000280  MAXIMUM :   0.0000100  CONVERGED : NO
 MAX FORCE  :   0.0000870  MAXIMUM :   0.0000150  CONVERGED : NO
 RMSQ DR    :   0.0004267  MAXIMUM :   0.0000400  CONVERGED : NO
 MAX DR     :   0.0014973  MAXIMUM :   0.0000600  CONVERGED : NO
 
 LAMBDA ITERATION CONVERGED IN 4 CYCLES

  |TANGENTIAL STEP| =   0.002048  |PARALLEL STEP| =   0.000021
 
 HYPERSPHERE RADIUS: 0.1000025793


 COORDINATES OF OPTIMIZATION STEP 12 IN ANGSTROM

  NO.  ATOM        X              Y              Z        Z-ATOM   MASS   TYPE

    1  C         0.097100      -0.007329      -0.044814       6    12.011  QM
    2  C         0.764845      -0.239098       1.300180       6    12.011  QM
    3  O         0.709056       0.135475      -1.099141       8    15.999  QM
    4  H         0.108972      -0.861097       1.937919       1     1.008  QM
    5  H         0.788071       0.759845       1.786899       1     1.008  QM
    6  H        -1.024034       0.071253      -0.022406       1     1.008  QM
    7  C         2.194632      -0.801774       1.156169       6    12.011  QM
    8  C         3.108779      -0.475320       2.308275       6    12.011  QM
    9  C         4.122914       0.410633       2.225577       6    12.011  QM
   10  H         2.619953      -0.392629       0.223199       1     1.008  QM
   11  H         2.127223      -1.898275       1.020732       1     1.008  QM
   12  H         4.763051       0.636228       3.085904       1     1.008  QM
   13  H         2.916974      -0.981361       3.267056       1     1.008  QM
   14  H         4.342565       0.934507       1.285675       1     1.008  QM


 
 NEW SCF-ENERGY CALCULATED IN 13 CYCLES
 

 TOTAL ENERGY    =       -270.199915307
 
 *** ENTERING OPTIMIZATION CYCLE: 13 ***
 

 COSANG =         0.161440961
 
 RMSQ FORCE :   0.0000175  MAXIMUM :   0.0000100  CONVERGED : NO
 MAX FORCE  :   0.0000669  MAXIMUM :   0.0000150  CONVERGED : NO
 RMSQ DR    :   0.0003414  MAXIMUM :   0.0000400  CONVERGED : NO
 MAX DR     :   0.0010700  MAXIMUM :   0.0000600  CONVERGED : NO
 
 LAMBDA ITERATION CONVERGED IN 9 CYCLES

  |TANGENTIAL STEP| =   0.004096  |PARALLEL STEP| =   0.000084
 
 HYPERSPHERE RADIUS: 0.1000025793


 COORDINATES OF OPTIMIZATION STEP 13 IN ANGSTROM

  NO.  ATOM        X              Y              Z        Z-ATOM   MASS   TYPE

    1  C         0.097209      -0.007362      -0.044819       6    12.011  QM
    2  C         0.765014      -0.239030       1.300142       6    12.011  QM
    3  O         0.708925       0.135531      -1.099245       8    15.999  QM
    4  H         0.109113      -0.861022       1.937896       1     1.008  QM
    5  H         0.788191       0.759937       1.786867       1     1.008  QM
    6  H        -1.023920       0.070960      -0.022236       1     1.008  QM
    7  C         2.194737      -0.801715       1.156275       6    12.011  QM
    8  C         3.108730      -0.475439       2.308518       6    12.011  QM
    9  C         4.122709       0.410580       2.225413       6    12.011  QM
   10  H         2.620289      -0.392333       0.223536       1     1.008  QM
   11  H         2.127321      -1.898176       1.020514       1     1.008  QM
   12  H         4.763358       0.636450       3.085586       1     1.008  QM
   13  H         2.917094      -0.981636       3.267339       1     1.008  QM
   14  H         4.341882       0.934323       1.285421       1     1.008  QM


 
 NEW SCF-ENERGY CALCULATED IN 13 CYCLES
 

 TOTAL ENERGY    =       -270.199915154
 
 *** LAST STEP WAS REJECTED ***
 
 LAMBDA ITERATION CONVERGED IN 8 CYCLES

  |TANGENTIAL STEP| =   0.002048  |PARALLEL STEP| =   0.000021
 
 HYPERSPHERE RADIUS: 0.1000025793


 COORDINATES OF OPTIMIZATION STEP 13 IN ANGSTROM

  NO.  ATOM        X              Y              Z        Z-ATOM   MASS   TYPE

    1  C         0.097168      -0.007339      -0.044807       6    12.011  QM
    2  C         0.764935      -0.239069       1.300148       6    12.011  QM
    3  O         0.708992       0.135497      -1.099182       8    15.999  QM
    4  H         0.109034      -0.861083       1.937871       1     1.008  QM
    5  H         0.788094       0.759891       1.786910       1     1.008  QM
    6  H        -1.023951       0.071083      -0.022303       1     1.008  QM
    7  C         2.194680      -0.801742       1.156223       6    12.011  QM
    8  C         3.108745      -0.475367       2.308386       6    12.011  QM
    9  C         4.122804       0.410606       2.225480       6    12.011  QM
   10  H         2.620115      -0.392486       0.223377       1     1.008  QM
   11  H         2.127249      -1.898220       1.020644       1     1.008  QM
   12  H         4.763251       0.636306       3.085839       1     1.008  QM
   13  H         2.917027      -0.981521       3.267207       1     1.008  QM
   14  H         4.342254       0.934408       1.285581       1     1.008  QM


 
 NEW SCF-ENERGY CALCULATED IN 10 CYCLES
 

 TOTAL ENERGY    =       -270.199915275
 
 *** ENTERING OPTIMIZATION CYCLE: 14 ***
 

 COSANG =        -0.881540971
 
 RMSQ FORCE :   0.0000154  MAXIMUM :   0.0000100  CONVERGED : NO
 MAX FORCE  :   0.0000504  MAXIMUM :   0.0000150  CONVERGED : NO
 RMSQ DR    :   0.0003414  MAXIMUM :   0.0000400  CONVERGED : NO
 MAX DR     :   0.0008036  MAXIMUM :   0.0000600  CONVERGED : NO
 
 LAMBDA ITERATION CONVERGED IN 4 CYCLES

  |TANGENTIAL STEP| =   0.001638  |PARALLEL STEP| =   0.000013
 
 HYPERSPHERE RADIUS: 0.1000025793


 COORDINATES OF OPTIMIZATION STEP 14 IN ANGSTROM

  NO.  ATOM        X              Y              Z        Z-ATOM   MASS   TYPE

    1  C         0.097092      -0.007337      -0.044788       6    12.011  QM
    2  C         0.764893      -0.239081       1.300198       6    12.011  QM
    3  O         0.709045       0.135490      -1.099200       8    15.999  QM
    4  H         0.108984      -0.861050       1.937870       1     1.008  QM
    5  H         0.788039       0.759889       1.786857       1     1.008  QM
    6  H        -1.024029       0.071174      -0.022329       1     1.008  QM
    7  C         2.194668      -0.801785       1.156179       6    12.011  QM
    8  C         3.108765      -0.475365       2.308369       6    12.011  QM
    9  C         4.122914       0.410656       2.225549       6    12.011  QM
   10  H         2.619968      -0.392505       0.223223       1     1.008  QM
   11  H         2.127156      -1.898221       1.020625       1     1.008  QM
   12  H         4.762946       0.636181       3.085722       1     1.008  QM
   13  H         2.916872      -0.981425       3.267003       1     1.008  QM
   14  H         4.342270       0.934447       1.285520       1     1.008  QM


 
 NEW SCF-ENERGY CALCULATED IN 13 CYCLES
 

 TOTAL ENERGY    =       -270.199915202
 
 *** ENTERING OPTIMIZATION CYCLE: 15 ***
 

 COSANG =        -0.909534193
 
 RMSQ FORCE :   0.0000448  MAXIMUM :   0.0000100  CONVERGED : NO
 MAX FORCE  :   0.0001442  MAXIMUM :   0.0000150  CONVERGED : NO
 RMSQ DR    :   0.0002731  MAXIMUM :   0.0000400  CONVERGED : NO
 MAX DR     :   0.0008797  MAXIMUM :   0.0000600  CONVERGED : NO
 
 LAMBDA ITERATION CONVERGED IN 6 CYCLES

  |TANGENTIAL STEP| =   0.001311  |PARALLEL STEP| =   0.000009
 
 HYPERSPHERE RADIUS: 0.1000025793


 COORDINATES OF OPTIMIZATION STEP 15 IN ANGSTROM

  NO.  ATOM        X              Y              Z        Z-ATOM   MASS   TYPE

    1  C         0.097094      -0.007325      -0.044789       6    12.011  QM
    2  C         0.764859      -0.239099       1.300169       6    12.011  QM
    3  O         0.709065       0.135469      -1.099145       8    15.999  QM
    4  H         0.108971      -0.861081       1.937876       1     1.008  QM
    5  H         0.788023       0.759867       1.786874       1     1.008  QM
    6  H        -1.024019       0.071248      -0.022366       1     1.008  QM
    7  C         2.194630      -0.801781       1.156167       6    12.011  QM
    8  C         3.108769      -0.475319       2.308273       6    12.011  QM
    9  C         4.122925       0.410652       2.225574       6    12.011  QM
   10  H         2.619930      -0.392630       0.223180       1     1.008  QM
   11  H         2.127169      -1.898252       1.020763       1     1.008  QM
   12  H         4.763003       0.636104       3.085944       1     1.008  QM
   13  H         2.916951      -0.981401       3.266987       1     1.008  QM
   14  H         4.342538       0.934527       1.285691       1     1.008  QM


 
 NEW SCF-ENERGY CALCULATED IN 17 CYCLES
 

 TOTAL ENERGY    =       -270.199915298
 
 *** ENTERING OPTIMIZATION CYCLE: 16 ***
 

 COSANG =         0.990521200
 
 RMSQ FORCE :   0.0000219  MAXIMUM :   0.0000100  CONVERGED : NO
 MAX FORCE  :   0.0000720  MAXIMUM :   0.0000150  CONVERGED : NO
 RMSQ DR    :   0.0002185  MAXIMUM :   0.0000400  CONVERGED : NO
 MAX DR     :   0.0005982  MAXIMUM :   0.0000600  CONVERGED : NO
 
 LAMBDA ITERATION CONVERGED IN 6 CYCLES

  |TANGENTIAL STEP| =   0.002622  |PARALLEL STEP| =   0.000034
 
 HYPERSPHERE RADIUS: 0.1000025793


 COORDINATES OF OPTIMIZATION STEP 16 IN ANGSTROM

  NO.  ATOM        X              Y              Z        Z-ATOM   MASS   TYPE

    1  C         0.097114      -0.007332      -0.044860       6    12.011  QM
    2  C         0.764869      -0.239079       1.300249       6    12.011  QM
    3  O         0.709021       0.135486      -1.099210       8    15.999  QM
    4  H         0.108947      -0.861115       1.937956       1     1.008  QM
    5  H         0.788058       0.759900       1.786969       1     1.008  QM
    6  H        -1.024013       0.071150      -0.022408       1     1.008  QM
    7  C         2.194696      -0.801739       1.156178       6    12.011  QM
    8  C         3.108802      -0.475385       2.308434       6    12.011  QM
    9  C         4.122869       0.410606       2.225486       6    12.011  QM
   10  H         2.619988      -0.392287       0.223356       1     1.008  QM
   11  H         2.127199      -1.898200       1.020362       1     1.008  QM
   12  H         4.763324       0.636538       3.085871       1     1.008  QM
   13  H         2.916799      -0.981507       3.267265       1     1.008  QM
   14  H         4.342077       0.934305       1.285499       1     1.008  QM


 
 NEW SCF-ENERGY CALCULATED IN 12 CYCLES
 

 TOTAL ENERGY    =       -270.199915215
 
 *** ENTERING OPTIMIZATION CYCLE: 17 ***
 

 COSANG =        -0.879037795
 
 RMSQ FORCE :   0.0000271  MAXIMUM :   0.0000100  CONVERGED : NO
 MAX FORCE  :   0.0001055  MAXIMUM :   0.0000150  CONVERGED : NO
 RMSQ DR    :   0.0004370  MAXIMUM :   0.0000400  CONVERGED : NO
 MAX DR     :   0.0012058  MAXIMUM :   0.0000600  CONVERGED : NO
 
 LAMBDA ITERATION CONVERGED IN 6 CYCLES

  |TANGENTIAL STEP| =   0.002097  |PARALLEL STEP| =   0.000022
 
 HYPERSPHERE RADIUS: 0.1000025793


 COORDINATES OF OPTIMIZATION STEP 17 IN ANGSTROM

  NO.  ATOM        X              Y              Z        Z-ATOM   MASS   TYPE

    1  C         0.097145      -0.007329      -0.044822       6    12.011  QM
    2  C         0.764875      -0.239103       1.300164       6    12.011  QM
    3  O         0.709036       0.135474      -1.099132       8    15.999  QM
    4  H         0.109002      -0.861133       1.937924       1     1.008  QM
    5  H         0.788096       0.759847       1.786927       1     1.008  QM
    6  H        -1.023976       0.071231      -0.022373       1     1.008  QM
    7  C         2.194644      -0.801739       1.156188       6    12.011  QM
    8  C         3.108746      -0.475309       2.308298       6    12.011  QM
    9  C         4.122852       0.410600       2.225520       6    12.011  QM
   10  H         2.620035      -0.392567       0.223289       1     1.008  QM
   11  H         2.127271      -1.898248       1.020710       1     1.008  QM
   12  H         4.763289       0.636232       3.085958       1     1.008  QM
   13  H         2.917029      -0.981458       3.267153       1     1.008  QM
   14  H         4.342454       0.934473       1.285710       1     1.008  QM


 
 NEW SCF-ENERGY CALCULATED IN 15 CYCLES
 

 TOTAL ENERGY    =       -270.199915290
 
 *** ENTERING OPTIMIZATION CYCLE: 18 ***
 

 COSANG =         0.836214771
 
 RMSQ FORCE :   0.0000216  MAXIMUM :   0.0000100  CONVERGED : NO
 MAX FORCE  :   0.0000669  MAXIMUM :   0.0000150  CONVERGED : NO
 RMSQ DR    :   0.0003496  MAXIMUM :   0.0000400  CONVERGED : NO
 MAX DR     :   0.0008456  MAXIMUM :   0.0000600  CONVERGED : NO
 
 LAMBDA ITERATION CONVERGED IN 8 CYCLES

  |TANGENTIAL STEP| =   0.004194  |PARALLEL STEP| =   0.000088
 
 HYPERSPHERE RADIUS: 0.1000025793


 COORDINATES OF OPTIMIZATION STEP 18 IN ANGSTROM

  NO.  ATOM        X              Y              Z        Z-ATOM   MASS   TYPE

    1  C         0.096991      -0.007324      -0.044787       6    12.011  QM
    2  C         0.764804      -0.239028       1.300152       6    12.011  QM
    3  O         0.709060       0.135442      -1.099160       8    15.999  QM
    4  H         0.108881      -0.860934       1.937838       1     1.008  QM
    5  H         0.787904       0.759972       1.786782       1     1.008  QM
    6  H        -1.024089       0.071221      -0.022410       1     1.008  QM
    7  C         2.194577      -0.801874       1.156146       6    12.011  QM
    8  C         3.108924      -0.475367       2.308127       6    12.011  QM
    9  C         4.123048       0.410756       2.225747       6    12.011  QM
   10  H         2.619705      -0.392942       0.222972       1     1.008  QM
   11  H         2.126920      -1.898332       1.021024       1     1.008  QM
   12  H         4.762572       0.636028       3.086379       1     1.008  QM
   13  H         2.916983      -0.981375       3.266763       1     1.008  QM
   14  H         4.342964       0.934734       1.285942       1     1.008  QM


 
 NEW SCF-ENERGY CALCULATED IN 13 CYCLES
 

 TOTAL ENERGY    =       -270.199915094
 
 *** ENTERING OPTIMIZATION CYCLE: 19 ***
 

 COSANG =        -0.984449890
 
 RMSQ FORCE :   0.0000479  MAXIMUM :   0.0000100  CONVERGED : NO
 MAX FORCE  :   0.0001562  MAXIMUM :   0.0000150  CONVERGED : NO
 RMSQ DR    :   0.0006992  MAXIMUM :   0.0000400  CONVERGED : NO
 MAX DR     :   0.0015929  MAXIMUM :   0.0000600  CONVERGED : NO
 
 LAMBDA ITERATION CONVERGED IN 6 CYCLES

  |TANGENTIAL STEP| =   0.003356  |PARALLEL STEP| =   0.000056
 
 HYPERSPHERE RADIUS: 0.1000025793


 COORDINATES OF OPTIMIZATION STEP 19 IN ANGSTROM

  NO.  ATOM        X              Y              Z        Z-ATOM   MASS   TYPE

    1  C         0.097090      -0.007322      -0.044779       6    12.011  QM
    2  C         0.764867      -0.239089       1.300166       6    12.011  QM
    3  O         0.709063       0.135468      -1.099160       8    15.999  QM
    4  H         0.108998      -0.861086       1.937855       1     1.008  QM
    5  H         0.788017       0.759867       1.786886       1     1.008  QM
    6  H        -1.024012       0.071208      -0.022363       1     1.008  QM
    7  C         2.194641      -0.801765       1.156184       6    12.011  QM
    8  C         3.108778      -0.475353       2.308291       6    12.011  QM
    9  C         4.122903       0.410651       2.225560       6    12.011  QM
   10  H         2.619964      -0.392558       0.223225       1     1.008  QM
   11  H         2.127191      -1.898216       1.020725       1     1.008  QM
   12  H         4.762906       0.636150       3.085892       1     1.008  QM
   13  H         2.916964      -0.981378       3.266998       1     1.008  QM
   14  H         4.342524       0.934463       1.285623       1     1.008  QM


 
 NEW SCF-ENERGY CALCULATED IN 13 CYCLES
 

 TOTAL ENERGY    =       -270.199915272
 
 *** ENTERING OPTIMIZATION CYCLE: 20 ***
 

 COSANG =         0.966625962
 
 RMSQ FORCE :   0.0000311  MAXIMUM :   0.0000100  CONVERGED : NO
 MAX FORCE  :   0.0001036  MAXIMUM :   0.0000150  CONVERGED : NO
 RMSQ DR    :   0.0005593  MAXIMUM :   0.0000400  CONVERGED : NO
 MAX DR     :   0.0013902  MAXIMUM :   0.0000600  CONVERGED : NO
 
 LAMBDA ITERATION CONVERGED IN 7 CYCLES

  |TANGENTIAL STEP| =   0.006711  |PARALLEL STEP| =   0.000225
 
 HYPERSPHERE RADIUS: 0.1000025793


 COORDINATES OF OPTIMIZATION STEP 20 IN ANGSTROM

  NO.  ATOM        X              Y              Z        Z-ATOM   MASS   TYPE

    1  C         0.097069      -0.007353      -0.044944       6    12.011  QM
    2  C         0.764716      -0.239090       1.300173       6    12.011  QM
    3  O         0.709045       0.135473      -1.098991       8    15.999  QM
    4  H         0.108663      -0.861008       1.938076       1     1.008  QM
    5  H         0.788022       0.759966       1.786847       1     1.008  QM
    6  H        -1.024057       0.071409      -0.022528       1     1.008  QM
    7  C         2.194508      -0.802003       1.156042       6    12.011  QM
    8  C         3.108893      -0.475069       2.307940       6    12.011  QM
    9  C         4.123098       0.410690       2.225776       6    12.011  QM
   10  H         2.619503      -0.393564       0.222749       1     1.008  QM
   11  H         2.126833      -1.898694       1.021390       1     1.008  QM
   12  H         4.763739       0.636103       3.087237       1     1.008  QM
   13  H         2.916888      -0.981529       3.267009       1     1.008  QM
   14  H         4.343177       0.935047       1.286581       1     1.008  QM


 
 NEW SCF-ENERGY CALCULATED IN 19 CYCLES
 

 TOTAL ENERGY    =       -270.199914026
 
 *** ENTERING OPTIMIZATION CYCLE: 21 ***
 

 COSANG =        -0.987107203
 
 RMSQ FORCE :   0.0001419  MAXIMUM :   0.0000100  CONVERGED : NO
 MAX FORCE  :   0.0004704  MAXIMUM :   0.0000150  CONVERGED : NO
 RMSQ DR    :   0.0011191  MAXIMUM :   0.0000400  CONVERGED : NO
 MAX DR     :   0.0029601  MAXIMUM :   0.0000600  CONVERGED : NO
 
 LAMBDA ITERATION CONVERGED IN 6 CYCLES

  |TANGENTIAL STEP| =   0.005369  |PARALLEL STEP| =   0.000144
 
 HYPERSPHERE RADIUS: 0.1000025793


 COORDINATES OF OPTIMIZATION STEP 21 IN ANGSTROM

  NO.  ATOM        X              Y              Z        Z-ATOM   MASS   TYPE

    1  C         0.097134      -0.007330      -0.044868       6    12.011  QM
    2  C         0.764848      -0.239087       1.300171       6    12.011  QM
    3  O         0.709030       0.135463      -1.099092       8    15.999  QM
    4  H         0.108900      -0.861124       1.937943       1     1.008  QM
    5  H         0.788048       0.759893       1.786951       1     1.008  QM
    6  H        -1.023991       0.071299      -0.022392       1     1.008  QM
    7  C         2.194629      -0.801788       1.156146       6    12.011  QM
    8  C         3.108790      -0.475270       2.308239       6    12.011  QM
    9  C         4.122885       0.410616       2.225553       6    12.011  QM
   10  H         2.619904      -0.392734       0.223195       1     1.008  QM
   11  H         2.127159      -1.898346       1.020784       1     1.008  QM
   12  H         4.763494       0.636294       3.086355       1     1.008  QM
   13  H         2.916938      -0.981537       3.267197       1     1.008  QM
   14  H         4.342538       0.934568       1.285904       1     1.008  QM


 
 NEW SCF-ENERGY CALCULATED IN 11 CYCLES
 

 TOTAL ENERGY    =       -270.199915044
 
 *** ENTERING OPTIMIZATION CYCLE: 22 ***
 

 COSANG =         0.993868689
 
 RMSQ FORCE :   0.0000748  MAXIMUM :   0.0000100  CONVERGED : NO
 MAX FORCE  :   0.0002521  MAXIMUM :   0.0000150  CONVERGED : NO
 RMSQ DR    :   0.0008951  MAXIMUM :   0.0000400  CONVERGED : NO
 MAX DR     :   0.0024100  MAXIMUM :   0.0000600  CONVERGED : NO
 
 LAMBDA ITERATION CONVERGED IN 9 CYCLES

  |TANGENTIAL STEP| =   0.010738  |PARALLEL STEP| =   0.000578
 
 HYPERSPHERE RADIUS: 0.1000025793


 COORDINATES OF OPTIMIZATION STEP 22 IN ANGSTROM

  NO.  ATOM        X              Y              Z        Z-ATOM   MASS   TYPE

    1  C         0.096892      -0.007391      -0.044803       6    12.011  QM
    2  C         0.764566      -0.239219       1.300140       6    12.011  QM
    3  O         0.709176       0.135647      -1.099053       8    15.999  QM
    4  H         0.108602      -0.860820       1.938026       1     1.008  QM
    5  H         0.787925       0.759881       1.786411       1     1.008  QM
    6  H        -1.024182       0.071139      -0.022653       1     1.008  QM
    7  C         2.194371      -0.802314       1.156108       6    12.011  QM
    8  C         3.108919      -0.474929       2.307740       6    12.011  QM
    9  C         4.123464       0.410868       2.225995       6    12.011  QM
   10  H         2.619220      -0.394358       0.222313       1     1.008  QM
   11  H         2.126570      -1.898917       1.022245       1     1.008  QM
   12  H         4.762492       0.635539       3.086876       1     1.008  QM
   13  H         2.916860      -0.980739       3.266354       1     1.008  QM
   14  H         4.344066       0.935163       1.286480       1     1.008  QM


 
 NEW SCF-ENERGY CALCULATED IN 18 CYCLES
 

 TOTAL ENERGY    =       -270.199913901
 
 *** LAST STEP WAS REJECTED ***
 
 LAMBDA ITERATION CONVERGED IN 8 CYCLES

  |TANGENTIAL STEP| =   0.005369  |PARALLEL STEP| =   0.000144
 
 HYPERSPHERE RADIUS: 0.1000025793


 COORDINATES OF OPTIMIZATION STEP 22 IN ANGSTROM

  NO.  ATOM        X              Y              Z        Z-ATOM   MASS   TYPE

    1  C         0.096985      -0.007339      -0.044786       6    12.011  QM
    2  C         0.764714      -0.239147       1.300163       6    12.011  QM
    3  O         0.709119       0.135517      -1.099106       8    15.999  QM
    4  H         0.108808      -0.860945       1.937969       1     1.008  QM
    5  H         0.787983       0.759880       1.786649       1     1.008  QM
    6  H        -1.024101       0.071263      -0.022503       1     1.008  QM
    7  C         2.194504      -0.802018       1.156115       6    12.011  QM
    8  C         3.108849      -0.475142       2.308000       6    12.011  QM
    9  C         4.123190       0.410757       2.225807       6    12.011  QM
   10  H         2.619580      -0.393396       0.222753       1     1.008  QM
   11  H         2.126897      -1.898546       1.021405       1     1.008  QM
   12  H         4.762744       0.635797       3.086418       1     1.008  QM
   13  H         2.916932      -0.981130       3.266638       1     1.008  QM
   14  H         4.343274       0.934889       1.286129       1     1.008  QM


 
 NEW SCF-ENERGY CALCULATED IN 15 CYCLES
 

 TOTAL ENERGY    =       -270.199914913
 
 *** ENTERING OPTIMIZATION CYCLE: 23 ***
 

 COSANG =        -0.929027706
 
 RMSQ FORCE :   0.0000546  MAXIMUM :   0.0000100  CONVERGED : NO
 MAX FORCE  :   0.0001744  MAXIMUM :   0.0000150  CONVERGED : NO
 RMSQ DR    :   0.0008951  MAXIMUM :   0.0000400  CONVERGED : NO
 MAX DR     :   0.0020579  MAXIMUM :   0.0000600  CONVERGED : NO
 
 LAMBDA ITERATION CONVERGED IN 4 CYCLES

  |TANGENTIAL STEP| =   0.004295  |PARALLEL STEP| =   0.000092
 
 HYPERSPHERE RADIUS: 0.1000025793


 COORDINATES OF OPTIMIZATION STEP 23 IN ANGSTROM

  NO.  ATOM        X              Y              Z        Z-ATOM   MASS   TYPE

    1  C         0.097156      -0.007328      -0.044854       6    12.011  QM
    2  C         0.764799      -0.239138       1.300068       6    12.011  QM
    3  O         0.709027       0.135488      -1.099018       8    15.999  QM
    4  H         0.108934      -0.861101       1.938001       1     1.008  QM
    5  H         0.788130       0.759857       1.786876       1     1.008  QM
    6  H        -1.023950       0.071227      -0.022481       1     1.008  QM
    7  C         2.194533      -0.801831       1.156191       6    12.011  QM
    8  C         3.108795      -0.475166       2.308033       6    12.011  QM
    9  C         4.122897       0.410609       2.225612       6    12.011  QM
   10  H         2.619924      -0.393173       0.223163       1     1.008  QM
   11  H         2.127223      -1.898471       1.021287       1     1.008  QM
   12  H         4.763527       0.636156       3.086741       1     1.008  QM
   13  H         2.917258      -0.981354       3.267208       1     1.008  QM
   14  H         4.343256       0.934712       1.286248       1     1.008  QM


 
 NEW SCF-ENERGY CALCULATED IN 25 CYCLES
 

 TOTAL ENERGY    =       -270.199914603
 
 *** ENTERING OPTIMIZATION CYCLE: 24 ***
 

 COSANG =        -0.904821238
 
 RMSQ FORCE :   0.0001088  MAXIMUM :   0.0000100  CONVERGED : NO
 MAX FORCE  :   0.0003476  MAXIMUM :   0.0000150  CONVERGED : NO
 RMSQ DR    :   0.0007160  MAXIMUM :   0.0000400  CONVERGED : NO
 MAX DR     :   0.0023261  MAXIMUM :   0.0000600  CONVERGED : NO
 
 LAMBDA ITERATION CONVERGED IN 6 CYCLES

  |TANGENTIAL STEP| =   0.003436  |PARALLEL STEP| =   0.000059
 
 HYPERSPHERE RADIUS: 0.1000025793


 COORDINATES OF OPTIMIZATION STEP 24 IN ANGSTROM

  NO.  ATOM        X              Y              Z        Z-ATOM   MASS   TYPE

    1  C         0.097129      -0.007327      -0.044845       6    12.011  QM
    2  C         0.764859      -0.239102       1.300168       6    12.011  QM
    3  O         0.709037       0.135477      -1.099115       8    15.999  QM
    4  H         0.108956      -0.861123       1.937947       1     1.008  QM
    5  H         0.788085       0.759881       1.786951       1     1.008  QM
    6  H        -1.023998       0.071230      -0.022409       1     1.008  QM
    7  C         2.194633      -0.801765       1.156174       6    12.011  QM
    8  C         3.108787      -0.475303       2.308264       6    12.011  QM
    9  C         4.122862       0.410611       2.225526       6    12.011  QM
   10  H         2.619964      -0.392650       0.223267       1     1.008  QM
   11  H         2.127216      -1.898297       1.020745       1     1.008  QM
   12  H         4.763332       0.636352       3.086242       1     1.008  QM
   13  H         2.916950      -0.981435       3.267234       1     1.008  QM
   14  H         4.342581       0.934449       1.285778       1     1.008  QM


 
 NEW SCF-ENERGY CALCULATED IN 24 CYCLES
 

 TOTAL ENERGY    =       -270.199915172
 
 *** ENTERING OPTIMIZATION CYCLE: 25 ***
 

 COSANG =         0.986191043
 
 RMSQ FORCE :   0.0000558  MAXIMUM :   0.0000100  CONVERGED : NO
 MAX FORCE  :   0.0001837  MAXIMUM :   0.0000150  CONVERGED : NO
 RMSQ DR    :   0.0005728  MAXIMUM :   0.0000400  CONVERGED : NO
 MAX DR     :   0.0017485  MAXIMUM :   0.0000600  CONVERGED : NO
 
 LAMBDA ITERATION CONVERGED IN 6 CYCLES

  |TANGENTIAL STEP| =   0.006872  |PARALLEL STEP| =   0.000236
 
 HYPERSPHERE RADIUS: 0.1000025793


 COORDINATES OF OPTIMIZATION STEP 25 IN ANGSTROM

  NO.  ATOM        X              Y              Z        Z-ATOM   MASS   TYPE

    1  C         0.097278      -0.007343      -0.044604       6    12.011  QM
    2  C         0.764928      -0.239142       1.299822       6    12.011  QM
    3  O         0.709030       0.135461      -1.099022       8    15.999  QM
    4  H         0.109304      -0.861129       1.937632       1     1.008  QM
    5  H         0.788106       0.759643       1.786673       1     1.008  QM
    6  H        -1.023763       0.071094      -0.022175       1     1.008  QM
    7  C         2.194509      -0.801654       1.156358       6    12.011  QM
    8  C         3.108527      -0.475159       2.308034       6    12.011  QM
    9  C         4.122788       0.410563       2.225597       6    12.011  QM
   10  H         2.620444      -0.393098       0.223301       1     1.008  QM
   11  H         2.127582      -1.898178       1.021724       1     1.008  QM
   12  H         4.762959       0.634900       3.085397       1     1.008  QM
   13  H         2.918155      -0.981463       3.266542       1     1.008  QM
   14  H         4.343284       0.935095       1.286137       1     1.008  QM


 
 NEW SCF-ENERGY CALCULATED IN 22 CYCLES
 

 TOTAL ENERGY    =       -270.199913973
 
 *** ENTERING OPTIMIZATION CYCLE: 26 ***
 

 COSANG =        -0.892939957
 
 RMSQ FORCE :   0.0001189  MAXIMUM :   0.0000100  CONVERGED : NO
 MAX FORCE  :   0.0004386  MAXIMUM :   0.0000150  CONVERGED : NO
 RMSQ DR    :   0.0011460  MAXIMUM :   0.0000400  CONVERGED : NO
 MAX DR     :   0.0032503  MAXIMUM :   0.0000600  CONVERGED : NO
 
 LAMBDA ITERATION CONVERGED IN 6 CYCLES

  |TANGENTIAL STEP| =   0.005498  |PARALLEL STEP| =   0.000151
 
 HYPERSPHERE RADIUS: 0.1000025793


 COORDINATES OF OPTIMIZATION STEP 26 IN ANGSTROM

  NO.  ATOM        X              Y              Z        Z-ATOM   MASS   TYPE

    1  C         0.097107      -0.007326      -0.044744       6    12.011  QM
    2  C         0.764847      -0.239104       1.300118       6    12.011  QM
    3  O         0.709061       0.135470      -1.099149       8    15.999  QM
    4  H         0.109046      -0.861057       1.937835       1     1.008  QM
    5  H         0.788039       0.759795       1.786799       1     1.008  QM
    6  H        -1.023966       0.071200      -0.022364       1     1.008  QM
    7  C         2.194608      -0.801769       1.156209       6    12.011  QM
    8  C         3.108734      -0.475316       2.308241       6    12.011  QM
    9  C         4.122936       0.410648       2.225616       6    12.011  QM
   10  H         2.620042      -0.392654       0.223191       1     1.008  QM
   11  H         2.127272      -1.898211       1.020898       1     1.008  QM
   12  H         4.762783       0.635908       3.085593       1     1.008  QM
   13  H         2.917215      -0.981306       3.266797       1     1.008  QM
   14  H         4.342706       0.934615       1.285709       1     1.008  QM


 
 NEW SCF-ENERGY CALCULATED IN 14 CYCLES
 

 TOTAL ENERGY    =       -270.199914949
 
 *** ENTERING OPTIMIZATION CYCLE: 27 ***
 

 COSANG =         0.941735282
 
 RMSQ FORCE :   0.0000888  MAXIMUM :   0.0000100  CONVERGED : NO
 MAX FORCE  :   0.0003069  MAXIMUM :   0.0000150  CONVERGED : NO
 RMSQ DR    :   0.0009166  MAXIMUM :   0.0000400  CONVERGED : NO
 MAX DR     :   0.0022152  MAXIMUM :   0.0000600  CONVERGED : NO
 
 LAMBDA ITERATION CONVERGED IN 7 CYCLES

  |TANGENTIAL STEP| =   0.010995  |PARALLEL STEP| =   0.000606
 
 HYPERSPHERE RADIUS: 0.1000025793


 COORDINATES OF OPTIMIZATION STEP 27 IN ANGSTROM

  NO.  ATOM        X              Y              Z        Z-ATOM   MASS   TYPE

    1  C         0.097419      -0.007385      -0.044881       6    12.011  QM
    2  C         0.765150      -0.239169       1.299961       6    12.011  QM
    3  O         0.709018       0.135490      -1.098820       8    15.999  QM
    4  H         0.108963      -0.861510       1.937806       1     1.008  QM
    5  H         0.788161       0.760022       1.787204       1     1.008  QM
    6  H        -1.023920       0.071315      -0.021942       1     1.008  QM
    7  C         2.194609      -0.801665       1.156138       6    12.011  QM
    8  C         3.108473      -0.474879       2.308153       6    12.011  QM
    9  C         4.122491       0.410440       2.225140       6    12.011  QM
   10  H         2.620020      -0.393506       0.223310       1     1.008  QM
   11  H         2.127040      -1.898583       1.021539       1     1.008  QM
   12  H         4.765639       0.635416       3.087965       1     1.008  QM
   13  H         2.916890      -0.982606       3.267935       1     1.008  QM
   14  H         4.342112       0.934931       1.286472       1     1.008  QM


 
 NEW SCF-ENERGY CALCULATED IN 26 CYCLES
 

 TOTAL ENERGY    =       -270.199904164
 
 *** ENTERING OPTIMIZATION CYCLE: 28 ***
 

 COSANG =        -0.990930460
 
 RMSQ FORCE :   0.0004741  MAXIMUM :   0.0000100  CONVERGED : NO
 MAX FORCE  :   0.0015954  MAXIMUM :   0.0000150  CONVERGED : NO
 RMSQ DR    :   0.0018354  MAXIMUM :   0.0000400  CONVERGED : NO
 MAX DR     :   0.0049496  MAXIMUM :   0.0000600  CONVERGED : NO
 
 LAMBDA ITERATION CONVERGED IN 10 CYCLES

  |TANGENTIAL STEP| =   0.008796  |PARALLEL STEP| =   0.000388
 
 HYPERSPHERE RADIUS: 0.1000025793


 COORDINATES OF OPTIMIZATION STEP 28 IN ANGSTROM

  NO.  ATOM        X              Y              Z        Z-ATOM   MASS   TYPE

    1  C         0.097114      -0.007362      -0.044995       6    12.011  QM
    2  C         0.764866      -0.238987       1.300114       6    12.011  QM
    3  O         0.708889       0.135369      -1.099181       8    15.999  QM
    4  H         0.108853      -0.861157       1.937901       1     1.008  QM
    5  H         0.787944       0.760107       1.787034       1     1.008  QM
    6  H        -1.024114       0.071186      -0.022361       1     1.008  QM
    7  C         2.194628      -0.801529       1.156253       6    12.011  QM
    8  C         3.108979      -0.475387       2.308303       6    12.011  QM
    9  C         4.122828       0.410552       2.225535       6    12.011  QM
   10  H         2.619964      -0.392430       0.223535       1     1.008  QM
   11  H         2.127112      -1.898154       1.020635       1     1.008  QM
   12  H         4.764338       0.636061       3.087151       1     1.008  QM
   13  H         2.917365      -0.982394       3.267551       1     1.008  QM
   14  H         4.342248       0.934841       1.286286       1     1.008  QM


 
 NEW SCF-ENERGY CALCULATED IN 20 CYCLES
 

 TOTAL ENERGY    =       -270.199912732
 
 *** ENTERING OPTIMIZATION CYCLE: 29 ***
 

 COSANG =         0.996962863
 
 RMSQ FORCE :   0.0002308  MAXIMUM :   0.0000100  CONVERGED : NO
 MAX FORCE  :   0.0007817  MAXIMUM :   0.0000150  CONVERGED : NO
 RMSQ DR    :   0.0014675  MAXIMUM :   0.0000400  CONVERGED : NO
 MAX DR     :   0.0030378  MAXIMUM :   0.0000600  CONVERGED : NO
 
 LAMBDA ITERATION CONVERGED IN 7 CYCLES

  |TANGENTIAL STEP| =   0.017593  |PARALLEL STEP| =   0.001560
 
 HYPERSPHERE RADIUS: 0.1000025793


 COORDINATES OF OPTIMIZATION STEP 29 IN ANGSTROM

  NO.  ATOM        X              Y              Z        Z-ATOM   MASS   TYPE

    1  C         0.097360      -0.007432      -0.044376       6    12.011  QM
    2  C         0.765108      -0.239252       1.300264       6    12.011  QM
    3  O         0.709545       0.135763      -1.098573       8    15.999  QM
    4  H         0.109210      -0.860983       1.938262       1     1.008  QM
    5  H         0.788692       0.759769       1.786777       1     1.008  QM
    6  H        -1.023677       0.070842      -0.022177       1     1.008  QM
    7  C         2.194646      -0.802359       1.155685       6    12.011  QM
    8  C         3.107994      -0.474838       2.307921       6    12.011  QM
    9  C         4.122610       0.410664       2.225201       6    12.011  QM
   10  H         2.619833      -0.393516       0.222484       1     1.008  QM
   11  H         2.127146      -1.898922       1.020961       1     1.008  QM
   12  H         4.761808       0.636958       3.086006       1     1.008  QM
   13  H         2.915052      -0.979512       3.267050       1     1.008  QM
   14  H         4.343525       0.933178       1.284825       1     1.008  QM


 
 NEW SCF-ENERGY CALCULATED IN 13 CYCLES
 

 TOTAL ENERGY    =       -270.199913789
 
 *** ENTERING OPTIMIZATION CYCLE: 30 ***
 

 COSANG =        -0.599253319
 
 RMSQ FORCE :   0.0000501  MAXIMUM :   0.0000100  CONVERGED : NO
 MAX FORCE  :   0.0001280  MAXIMUM :   0.0000150  CONVERGED : NO
 RMSQ DR    :   0.0029436  MAXIMUM :   0.0000400  CONVERGED : NO
 MAX DR     :   0.0088576  MAXIMUM :   0.0000600  CONVERGED : NO
 
 LAMBDA ITERATION CONVERGED IN 4 CYCLES

  |TANGENTIAL STEP| =   0.017593  |PARALLEL STEP| =   0.001560
 
 HYPERSPHERE RADIUS: 0.1000025793


 COORDINATES OF OPTIMIZATION STEP 30 IN ANGSTROM

  NO.  ATOM        X              Y              Z        Z-ATOM   MASS   TYPE

    1  C         0.097044      -0.007262      -0.044954       6    12.011  QM
    2  C         0.764730      -0.239150       1.300139       6    12.011  QM
    3  O         0.708943       0.135450      -1.099326       8    15.999  QM
    4  H         0.108888      -0.861182       1.937781       1     1.008  QM
    5  H         0.787816       0.759796       1.786879       1     1.008  QM
    6  H        -1.024144       0.071427      -0.022495       1     1.008  QM
    7  C         2.194614      -0.801641       1.156420       6    12.011  QM
    8  C         3.109022      -0.475456       2.308426       6    12.011  QM
    9  C         4.122988       0.410649       2.225604       6    12.011  QM
   10  H         2.620006      -0.392470       0.223483       1     1.008  QM
   11  H         2.127237      -1.898079       1.020848       1     1.008  QM
   12  H         4.763465       0.635998       3.085575       1     1.008  QM
   13  H         2.917655      -0.981826       3.267063       1     1.008  QM
   14  H         4.342138       0.934869       1.285814       1     1.008  QM


 
 NEW SCF-ENERGY CALCULATED IN 18 CYCLES
 

 TOTAL ENERGY    =       -270.199915100
 
 *** ENTERING OPTIMIZATION CYCLE: 31 ***
 

 COSANG =         0.131674874
 
 RMSQ FORCE :   0.0000368  MAXIMUM :   0.0000100  CONVERGED : NO
 MAX FORCE  :   0.0001133  MAXIMUM :   0.0000150  CONVERGED : NO
 RMSQ DR    :   0.0029436  MAXIMUM :   0.0000400  CONVERGED : NO
 MAX DR     :   0.0096177  MAXIMUM :   0.0000600  CONVERGED : NO
 
 LAMBDA ITERATION CONVERGED IN 7 CYCLES

  |TANGENTIAL STEP| =   0.017593  |PARALLEL STEP| =   0.001560
 
 HYPERSPHERE RADIUS: 0.1000025793


 COORDINATES OF OPTIMIZATION STEP 31 IN ANGSTROM

  NO.  ATOM        X              Y              Z        Z-ATOM   MASS   TYPE

    1  C         0.097202      -0.007639      -0.044575       6    12.011  QM
    2  C         0.765245      -0.238991       1.300416       6    12.011  QM
    3  O         0.709487       0.135578      -1.098543       8    15.999  QM
    4  H         0.109792      -0.860788       1.938801       1     1.008  QM
    5  H         0.789302       0.760023       1.787054       1     1.008  QM
    6  H        -1.023995       0.070552      -0.022296       1     1.008  QM
    7  C         2.194641      -0.801815       1.155537       6    12.011  QM
    8  C         3.108246      -0.475101       2.307865       6    12.011  QM
    9  C         4.122448       0.410428       2.225273       6    12.011  QM
   10  H         2.619944      -0.392557       0.222734       1     1.008  QM
   11  H         2.127083      -1.898297       1.019999       1     1.008  QM
   12  H         4.761360       0.637439       3.086890       1     1.008  QM
   13  H         2.914506      -0.979689       3.267525       1     1.008  QM
   14  H         4.343761       0.932881       1.285153       1     1.008  QM


 
 NEW SCF-ENERGY CALCULATED IN 17 CYCLES
 

 TOTAL ENERGY    =       -270.199913440
 
 *** LAST STEP WAS REJECTED ***
 
 LAMBDA ITERATION CONVERGED IN 6 CYCLES

  |TANGENTIAL STEP| =   0.008796  |PARALLEL STEP| =   0.000388
 
 HYPERSPHERE RADIUS: 0.1000025793


 COORDINATES OF OPTIMIZATION STEP 31 IN ANGSTROM

  NO.  ATOM        X              Y              Z        Z-ATOM   MASS   TYPE

    1  C         0.097131      -0.007429      -0.044755       6    12.011  QM
    2  C         0.765015      -0.239055       1.300256       6    12.011  QM
    3  O         0.709173       0.135503      -1.098946       8    15.999  QM
    4  H         0.109294      -0.861001       1.938224       1     1.008  QM
    5  H         0.788562       0.759911       1.787011       1     1.008  QM
    6  H        -1.024039       0.071027      -0.022334       1     1.008  QM
    7  C         2.194629      -0.801783       1.155958       6    12.011  QM
    8  C         3.108630      -0.475243       2.308122       6    12.011  QM
    9  C         4.122732       0.410559       2.225473       6    12.011  QM
   10  H         2.619963      -0.392671       0.223059       1     1.008  QM
   11  H         2.127126      -1.898279       1.020526       1     1.008  QM
   12  H         4.762496       0.636665       3.086467       1     1.008  QM
   13  H         2.916082      -0.980839       3.267301       1     1.008  QM
   14  H         4.343013       0.933955       1.285602       1     1.008  QM


 
 NEW SCF-ENERGY CALCULATED IN 25 CYCLES
 

 TOTAL ENERGY    =       -270.199915024
 
 *** ENTERING OPTIMIZATION CYCLE: 32 ***
 

 COSANG =        -0.779322147
 
 RMSQ FORCE :   0.0000502  MAXIMUM :   0.0000100  CONVERGED : NO
 MAX FORCE  :   0.0001698  MAXIMUM :   0.0000150  CONVERGED : NO
 RMSQ DR    :   0.0014675  MAXIMUM :   0.0000400  CONVERGED : NO
 MAX DR     :   0.0044697  MAXIMUM :   0.0000600  CONVERGED : NO
 
 LAMBDA ITERATION CONVERGED IN 5 CYCLES

  |TANGENTIAL STEP| =   0.007037  |PARALLEL STEP| =   0.000248
 
 HYPERSPHERE RADIUS: 0.1000025793


 COORDINATES OF OPTIMIZATION STEP 32 IN ANGSTROM

  NO.  ATOM        X              Y              Z        Z-ATOM   MASS   TYPE

    1  C         0.096932      -0.007321      -0.044779       6    12.011  QM
    2  C         0.764798      -0.239115       1.300360       6    12.011  QM
    3  O         0.709148       0.135527      -1.099296       8    15.999  QM
    4  H         0.108791      -0.861000       1.937864       1     1.008  QM
    5  H         0.787861       0.759913       1.786756       1     1.008  QM
    6  H        -1.024205       0.071237      -0.022407       1     1.008  QM
    7  C         2.194690      -0.801951       1.156099       6    12.011  QM
    8  C         3.108829      -0.475378       2.308460       6    12.011  QM
    9  C         4.123160       0.410783       2.225632       6    12.011  QM
   10  H         2.619604      -0.392466       0.222940       1     1.008  QM
   11  H         2.126852      -1.898281       1.020406       1     1.008  QM
   12  H         4.762456       0.636212       3.085385       1     1.008  QM
   13  H         2.916335      -0.981231       3.266687       1     1.008  QM
   14  H         4.341956       0.934364       1.285196       1     1.008  QM


 
 NEW SCF-ENERGY CALCULATED IN 20 CYCLES
 

 TOTAL ENERGY    =       -270.199913758
 
 *** ENTERING OPTIMIZATION CYCLE: 33 ***
 

 COSANG =        -0.882501736
 
 RMSQ FORCE :   0.0001578  MAXIMUM :   0.0000100  CONVERGED : NO
 MAX FORCE  :   0.0005017  MAXIMUM :   0.0000150  CONVERGED : NO
 RMSQ DR    :   0.0011736  MAXIMUM :   0.0000400  CONVERGED : NO
 MAX DR     :   0.0025810  MAXIMUM :   0.0000600  CONVERGED : NO
 
 LAMBDA ITERATION CONVERGED IN 7 CYCLES

  |TANGENTIAL STEP| =   0.005630  |PARALLEL STEP| =   0.000159
 
 HYPERSPHERE RADIUS: 0.1000025793


 COORDINATES OF OPTIMIZATION STEP 33 IN ANGSTROM

  NO.  ATOM        X              Y              Z        Z-ATOM   MASS   TYPE

    1  C         0.097191      -0.007321      -0.044645       6    12.011  QM
    2  C         0.764887      -0.239100       1.300055       6    12.011  QM
    3  O         0.709054       0.135485      -1.099136       8    15.999  QM
    4  H         0.108929      -0.861080       1.937699       1     1.008  QM
    5  H         0.787856       0.759867       1.786665       1     1.008  QM
    6  H        -1.023833       0.071035      -0.022260       1     1.008  QM
    7  C         2.194668      -0.801820       1.156190       6    12.011  QM
    8  C         3.108545      -0.475252       2.308318       6    12.011  QM
    9  C         4.122936       0.410660       2.225564       6    12.011  QM
   10  H         2.620083      -0.392614       0.223183       1     1.008  QM
   11  H         2.127341      -1.898306       1.020876       1     1.008  QM
   12  H         4.763208       0.635601       3.085351       1     1.008  QM
   13  H         2.917324      -0.981489       3.266638       1     1.008  QM
   14  H         4.342425       0.934646       1.285610       1     1.008  QM


 
 NEW SCF-ENERGY CALCULATED IN 15 CYCLES
 

 TOTAL ENERGY    =       -270.199914760
 
 *** ENTERING OPTIMIZATION CYCLE: 34 ***
 

 COSANG =         0.911794276
 
 RMSQ FORCE :   0.0000963  MAXIMUM :   0.0000100  CONVERGED : NO
 MAX FORCE  :   0.0003195  MAXIMUM :   0.0000150  CONVERGED : NO
 RMSQ DR    :   0.0009386  MAXIMUM :   0.0000400  CONVERGED : NO
 MAX DR     :   0.0030148  MAXIMUM :   0.0000600  CONVERGED : NO
 
 LAMBDA ITERATION CONVERGED IN 5 CYCLES

  |TANGENTIAL STEP| =   0.011259  |PARALLEL STEP| =   0.000636
 
 HYPERSPHERE RADIUS: 0.1000025793


 COORDINATES OF OPTIMIZATION STEP 34 IN ANGSTROM

  NO.  ATOM        X              Y              Z        Z-ATOM   MASS   TYPE

    1  C         0.096895      -0.007335      -0.045259       6    12.011  QM
    2  C         0.764779      -0.239136       1.300482       6    12.011  QM
    3  O         0.709068       0.135499      -1.099168       8    15.999  QM
    4  H         0.109055      -0.861153       1.938426       1     1.008  QM
    5  H         0.788591       0.759881       1.787475       1     1.008  QM
    6  H        -1.024575       0.071599      -0.022699       1     1.008  QM
    7  C         2.194553      -0.801713       1.156168       6    12.011  QM
    8  C         3.109362      -0.475419       2.308236       6    12.011  QM
    9  C         4.122805       0.410575       2.225462       6    12.011  QM
   10  H         2.619580      -0.392747       0.223362       1     1.008  QM
   11  H         2.126743      -1.898206       1.020456       1     1.008  QM
   12  H         4.763240       0.637664       3.087677       1     1.008  QM
   13  H         2.915980      -0.981404       3.268325       1     1.008  QM
   14  H         4.342490       0.934109       1.285926       1     1.008  QM


 
 NEW SCF-ENERGY CALCULATED IN 24 CYCLES
 

 TOTAL ENERGY    =       -270.199910531
 
 *** ENTERING OPTIMIZATION CYCLE: 35 ***
 

 COSANG =        -0.998272079
 
 RMSQ FORCE :   0.0002904  MAXIMUM :   0.0000100  CONVERGED : NO
 MAX FORCE  :   0.0009745  MAXIMUM :   0.0000150  CONVERGED : NO
 RMSQ DR    :   0.0018795  MAXIMUM :   0.0000400  CONVERGED : NO
 MAX DR     :   0.0052472  MAXIMUM :   0.0000600  CONVERGED : NO
 
 LAMBDA ITERATION CONVERGED IN 9 CYCLES

  |TANGENTIAL STEP| =   0.009007  |PARALLEL STEP| =   0.000406
 
 HYPERSPHERE RADIUS: 0.1000025793


 COORDINATES OF OPTIMIZATION STEP 35 IN ANGSTROM

  NO.  ATOM        X              Y              Z        Z-ATOM   MASS   TYPE

    1  C         0.097216      -0.007367      -0.044819       6    12.011  QM
    2  C         0.764999      -0.239180       1.300172       6    12.011  QM
    3  O         0.709113       0.135478      -1.099017       8    15.999  QM
    4  H         0.109196      -0.861217       1.937961       1     1.008  QM
    5  H         0.788341       0.759802       1.787082       1     1.008  QM
    6  H        -1.024117       0.071332      -0.022152       1     1.008  QM
    7  C         2.194650      -0.801644       1.156109       6    12.011  QM
    8  C         3.108607      -0.475114       2.308322       6    12.011  QM
    9  C         4.122677       0.410467       2.225314       6    12.011  QM
   10  H         2.620060      -0.392542       0.223358       1     1.008  QM
   11  H         2.127315      -1.898149       1.020625       1     1.008  QM
   12  H         4.763875       0.635989       3.086302       1     1.008  QM
   13  H         2.916568      -0.981779       3.267589       1     1.008  QM
   14  H         4.342063       0.934365       1.285691       1     1.008  QM


 
 NEW SCF-ENERGY CALCULATED IN 20 CYCLES
 

 TOTAL ENERGY    =       -270.199914038
 
 *** ENTERING OPTIMIZATION CYCLE: 36 ***
 

 COSANG =         0.982665670
 
 RMSQ FORCE :   0.0001557  MAXIMUM :   0.0000100  CONVERGED : NO
 MAX FORCE  :   0.0005276  MAXIMUM :   0.0000150  CONVERGED : NO
 RMSQ DR    :   0.0015028  MAXIMUM :   0.0000400  CONVERGED : NO
 MAX DR     :   0.0035571  MAXIMUM :   0.0000600  CONVERGED : NO
 
 LAMBDA ITERATION CONVERGED IN 7 CYCLES

  |TANGENTIAL STEP| =   0.018015  |PARALLEL STEP| =   0.001636
 
 HYPERSPHERE RADIUS: 0.1000025793


 COORDINATES OF OPTIMIZATION STEP 36 IN ANGSTROM

  NO.  ATOM        X              Y              Z        Z-ATOM   MASS   TYPE

    1  C         0.096600      -0.007256      -0.045149       6    12.011  QM
    2  C         0.764341      -0.238866       1.300491       6    12.011  QM
    3  O         0.708987       0.135485      -1.099480       8    15.999  QM
    4  H         0.108403      -0.860825       1.938277       1     1.008  QM
    5  H         0.787703       0.760109       1.786935       1     1.008  QM
    6  H        -1.024174       0.071017      -0.023447       1     1.008  QM
    7  C         2.194468      -0.802055       1.156329       6    12.011  QM
    8  C         3.109788      -0.476003       2.308047       6    12.011  QM
    9  C         4.123440       0.411063       2.226138       6    12.011  QM
   10  H         2.619218      -0.392940       0.222917       1     1.008  QM
   11  H         2.126376      -1.898529       1.020821       1     1.008  QM
   12  H         4.760970       0.638031       3.086675       1     1.008  QM
   13  H         2.917166      -0.980362       3.266643       1     1.008  QM
   14  H         4.343840       0.934540       1.285950       1     1.008  QM


 
 NEW SCF-ENERGY CALCULATED IN 19 CYCLES
 

 TOTAL ENERGY    =       -270.199911233
 
 *** ENTERING OPTIMIZATION CYCLE: 37 ***
 

 COSANG =        -0.964867797
 
 RMSQ FORCE :   0.0001954  MAXIMUM :   0.0000100  CONVERGED : NO
 MAX FORCE  :   0.0006249  MAXIMUM :   0.0000150  CONVERGED : NO
 RMSQ DR    :   0.0030148  MAXIMUM :   0.0000400  CONVERGED : NO
 MAX DR     :   0.0070861  MAXIMUM :   0.0000600  CONVERGED : NO
 
 LAMBDA ITERATION CONVERGED IN 8 CYCLES

  |TANGENTIAL STEP| =   0.014412  |PARALLEL STEP| =   0.001044
 
 HYPERSPHERE RADIUS: 0.1000025793


 COORDINATES OF OPTIMIZATION STEP 37 IN ANGSTROM

  NO.  ATOM        X              Y              Z        Z-ATOM   MASS   TYPE

    1  C         0.097070      -0.007311      -0.044767       6    12.011  QM
    2  C         0.764794      -0.239151       1.300284       6    12.011  QM
    3  O         0.709188       0.135475      -1.099117       8    15.999  QM
    4  H         0.109015      -0.861346       1.937952       1     1.008  QM
    5  H         0.787934       0.759728       1.787078       1     1.008  QM
    6  H        -1.023871       0.071196      -0.022618       1     1.008  QM
    7  C         2.194677      -0.801656       1.156149       6    12.011  QM
    8  C         3.108716      -0.475455       2.308380       6    12.011  QM
    9  C         4.122903       0.410606       2.225443       6    12.011  QM
   10  H         2.619988      -0.391988       0.223310       1     1.008  QM
   11  H         2.127352      -1.898099       1.020204       1     1.008  QM
   12  H         4.762432       0.636734       3.085349       1     1.008  QM
   13  H         2.916576      -0.980703       3.266997       1     1.008  QM
   14  H         4.342577       0.933887       1.285103       1     1.008  QM


 
 NEW SCF-ENERGY CALCULATED IN 15 CYCLES
 

 TOTAL ENERGY    =       -270.199914648
 
 *** ENTERING OPTIMIZATION CYCLE: 38 ***
 

 COSANG =         0.959653663
 
 RMSQ FORCE :   0.0001073  MAXIMUM :   0.0000100  CONVERGED : NO
 MAX FORCE  :   0.0003594  MAXIMUM :   0.0000150  CONVERGED : NO
 RMSQ DR    :   0.0024083  MAXIMUM :   0.0000400  CONVERGED : NO
 MAX DR     :   0.0055843  MAXIMUM :   0.0000600  CONVERGED : NO
 
 LAMBDA ITERATION CONVERGED IN 8 CYCLES

  |TANGENTIAL STEP| =   0.028824  |PARALLEL STEP| =   0.004244
 
 HYPERSPHERE RADIUS: 0.1000025793


 COORDINATES OF OPTIMIZATION STEP 38 IN ANGSTROM

  NO.  ATOM        X              Y              Z        Z-ATOM   MASS   TYPE

    1  C         0.096940      -0.007578      -0.045067       6    12.011  QM
    2  C         0.765006      -0.238622       1.299720       6    12.011  QM
    3  O         0.708418       0.135921      -1.099483       8    15.999  QM
    4  H         0.108501      -0.859028       1.938377       1     1.008  QM
    5  H         0.788695       0.760998       1.784920       1     1.008  QM
    6  H        -1.024313       0.070808      -0.022023       1     1.008  QM
    7  C         2.194292      -0.803167       1.156523       6    12.011  QM
    8  C         3.109547      -0.475098       2.307602       6    12.011  QM
    9  C         4.123247       0.411339       2.226549       6    12.011  QM
   10  H         2.619311      -0.397705       0.221915       1     1.008  QM
   11  H         2.125559      -1.900085       1.025150       1     1.008  QM
   12  H         4.764055       0.634427       3.088161       1     1.008  QM
   13  H         2.919293      -0.983346       3.266077       1     1.008  QM
   14  H         4.342734       0.938166       1.288545       1     1.008  QM


 
 NEW SCF-ENERGY CALCULATED IN 19 CYCLES
 

 TOTAL ENERGY    =       -270.199909004
 
 *** LAST STEP WAS REJECTED ***
 
 LAMBDA ITERATION CONVERGED IN 7 CYCLES

  |TANGENTIAL STEP| =   0.014412  |PARALLEL STEP| =   0.001044
 
 HYPERSPHERE RADIUS: 0.1000025793


 COORDINATES OF OPTIMIZATION STEP 38 IN ANGSTROM

  NO.  ATOM        X              Y              Z        Z-ATOM   MASS   TYPE

    1  C         0.097021      -0.007378      -0.044918       6    12.011  QM
    2  C         0.764852      -0.238979       1.299976       6    12.011  QM
    3  O         0.708804       0.135591      -1.099266       8    15.999  QM
    4  H         0.108719      -0.860463       1.937970       1     1.008  QM
    5  H         0.788151       0.760196       1.786251       1     1.008  QM
    6  H        -1.024177       0.071287      -0.022210       1     1.008  QM
    7  C         2.194463      -0.802290       1.156287       6    12.011  QM
    8  C         3.109084      -0.475109       2.307942       6    12.011  QM
    9  C         4.123140       0.410886       2.226007       6    12.011  QM
   10  H         2.619595      -0.394676       0.222646       1     1.008  QM
   11  H         2.126579      -1.898967       1.022565       1     1.008  QM
   12  H         4.763732       0.635193       3.087134       1     1.008  QM
   13  H         2.917882      -0.982247       3.266654       1     1.008  QM
   14  H         4.342832       0.936070       1.287058       1     1.008  QM


 
 NEW SCF-ENERGY CALCULATED IN 21 CYCLES
 

 TOTAL ENERGY    =       -270.199914021
 
 *** ENTERING OPTIMIZATION CYCLE: 39 ***
 

 COSANG =        -0.937077115
 
 RMSQ FORCE :   0.0000803  MAXIMUM :   0.0000100  CONVERGED : NO
 MAX FORCE  :   0.0002462  MAXIMUM :   0.0000150  CONVERGED : NO
 RMSQ DR    :   0.0024083  MAXIMUM :   0.0000400  CONVERGED : NO
 MAX DR     :   0.0057131  MAXIMUM :   0.0000600  CONVERGED : NO
 
 LAMBDA ITERATION CONVERGED IN 4 CYCLES

  |TANGENTIAL STEP| =   0.011530  |PARALLEL STEP| =   0.000667
 
 HYPERSPHERE RADIUS: 0.1000025793


 COORDINATES OF OPTIMIZATION STEP 39 IN ANGSTROM

  NO.  ATOM        X              Y              Z        Z-ATOM   MASS   TYPE

    1  C         0.096818      -0.007332      -0.044786       6    12.011  QM
    2  C         0.764813      -0.239037       1.300396       6    12.011  QM
    3  O         0.709088       0.135519      -1.099451       8    15.999  QM
    4  H         0.108782      -0.860743       1.937898       1     1.008  QM
    5  H         0.787884       0.760038       1.786549       1     1.008  QM
    6  H        -1.024264       0.071275      -0.022375       1     1.008  QM
    7  C         2.194679      -0.802014       1.156134       6    12.011  QM
    8  C         3.108981      -0.475493       2.308469       6    12.011  QM
    9  C         4.123286       0.410901       2.225827       6    12.011  QM
   10  H         2.619490      -0.392707       0.222730       1     1.008  QM
   11  H         2.126582      -1.898286       1.020672       1     1.008  QM
   12  H         4.761911       0.635818       3.085136       1     1.008  QM
   13  H         2.916509      -0.981425       3.266233       1     1.008  QM
   14  H         4.341714       0.934833       1.285265       1     1.008  QM


 
 NEW SCF-ENERGY CALCULATED IN 20 CYCLES
 

 TOTAL ENERGY    =       -270.199911095
 
 *** ENTERING OPTIMIZATION CYCLE: 40 ***
 

 COSANG =        -0.854589615
 
 RMSQ FORCE :   0.0002745  MAXIMUM :   0.0000100  CONVERGED : NO
 MAX FORCE  :   0.0008919  MAXIMUM :   0.0000150  CONVERGED : NO
 RMSQ DR    :   0.0019248  MAXIMUM :   0.0000400  CONVERGED : NO
 MAX DR     :   0.0052164  MAXIMUM :   0.0000600  CONVERGED : NO
 
 LAMBDA ITERATION CONVERGED IN 7 CYCLES

  |TANGENTIAL STEP| =   0.009224  |PARALLEL STEP| =   0.000426
 
 HYPERSPHERE RADIUS: 0.1000025793


 COORDINATES OF OPTIMIZATION STEP 40 IN ANGSTROM

  NO.  ATOM        X              Y              Z        Z-ATOM   MASS   TYPE

    1  C         0.097191      -0.007352      -0.044645       6    12.011  QM
    2  C         0.765008      -0.239088       1.300196       6    12.011  QM
    3  O         0.709156       0.135448      -1.099081       8    15.999  QM
    4  H         0.109294      -0.861195       1.937893       1     1.008  QM
    5  H         0.788280       0.759765       1.787041       1     1.008  QM
    6  H        -1.023792       0.070998      -0.022314       1     1.008  QM
    7  C         2.194694      -0.801570       1.156139       6    12.011  QM
    8  C         3.108518      -0.475434       2.308370       6    12.011  QM
    9  C         4.122714       0.410562       2.225395       6    12.011  QM
   10  H         2.620304      -0.391969       0.223361       1     1.008  QM
   11  H         2.127425      -1.897964       1.020272       1     1.008  QM
   12  H         4.762206       0.636161       3.085052       1     1.008  QM
   13  H         2.916755      -0.980982       3.266838       1     1.008  QM
   14  H         4.342464       0.934016       1.285051       1     1.008  QM


 
 NEW SCF-ENERGY CALCULATED IN 17 CYCLES
 

 TOTAL ENERGY    =       -270.199914172
 
 *** ENTERING OPTIMIZATION CYCLE: 41 ***
 

 COSANG =         0.955363020
 
 RMSQ FORCE :   0.0001456  MAXIMUM :   0.0000100  CONVERGED : NO
 MAX FORCE  :   0.0004903  MAXIMUM :   0.0000150  CONVERGED : NO
 RMSQ DR    :   0.0015389  MAXIMUM :   0.0000400  CONVERGED : NO
 MAX DR     :   0.0043453  MAXIMUM :   0.0000600  CONVERGED : NO
 
 LAMBDA ITERATION CONVERGED IN 6 CYCLES

  |TANGENTIAL STEP| =   0.018447  |PARALLEL STEP| =   0.001716
 
 HYPERSPHERE RADIUS: 0.1000025793


 COORDINATES OF OPTIMIZATION STEP 41 IN ANGSTROM

  NO.  ATOM        X              Y              Z        Z-ATOM   MASS   TYPE

    1  C         0.096672      -0.007235      -0.045347       6    12.011  QM
    2  C         0.764312      -0.239107       1.300436       6    12.011  QM
    3  O         0.708940       0.135544      -1.099515       8    15.999  QM
    4  H         0.107890      -0.860854       1.937963       1     1.008  QM
    5  H         0.787275       0.760188       1.786673       1     1.008  QM
    6  H        -1.024889       0.071714      -0.022754       1     1.008  QM
    7  C         2.194517      -0.802298       1.156275       6    12.011  QM
    8  C         3.109683      -0.475276       2.308369       6    12.011  QM
    9  C         4.123574       0.410947       2.225899       6    12.011  QM
   10  H         2.618641      -0.393416       0.222989       1     1.008  QM
   11  H         2.126217      -1.898792       1.020933       1     1.008  QM
   12  H         4.765076       0.636760       3.087837       1     1.008  QM
   13  H         2.917017      -0.982749       3.267642       1     1.008  QM
   14  H         4.341565       0.935471       1.286712       1     1.008  QM


 
 NEW SCF-ENERGY CALCULATED IN 20 CYCLES
 

 TOTAL ENERGY    =       -270.199909018
 
 *** ENTERING OPTIMIZATION CYCLE: 42 ***
 

 COSANG =        -0.977850497
 
 RMSQ FORCE :   0.0002977  MAXIMUM :   0.0000100  CONVERGED : NO
 MAX FORCE  :   0.0010189  MAXIMUM :   0.0000150  CONVERGED : NO
 RMSQ DR    :   0.0030878  MAXIMUM :   0.0000400  CONVERGED : NO
 MAX DR     :   0.0056784  MAXIMUM :   0.0000600  CONVERGED : NO
 
 LAMBDA ITERATION CONVERGED IN 7 CYCLES

  |TANGENTIAL STEP| =   0.014758  |PARALLEL STEP| =   0.001095
 
 HYPERSPHERE RADIUS: 0.1000025793


 COORDINATES OF OPTIMIZATION STEP 42 IN ANGSTROM

  NO.  ATOM        X              Y              Z        Z-ATOM   MASS   TYPE

    1  C         0.097109      -0.007359      -0.044795       6    12.011  QM
    2  C         0.764902      -0.239099       1.300309       6    12.011  QM
    3  O         0.709204       0.135475      -1.099006       8    15.999  QM
    4  H         0.108995      -0.861107       1.938081       1     1.008  QM
    5  H         0.788111       0.759957       1.786946       1     1.008  QM
    6  H        -1.024225       0.071333      -0.022236       1     1.008  QM
    7  C         2.194689      -0.801847       1.155936       6    12.011  QM
    8  C         3.108680      -0.475203       2.308276       6    12.011  QM
    9  C         4.122809       0.410591       2.225394       6    12.011  QM
   10  H         2.619683      -0.392408       0.223157       1     1.008  QM
   11  H         2.127077      -1.898309       1.020155       1     1.008  QM
   12  H         4.763512       0.636772       3.086700       1     1.008  QM
   13  H         2.915984      -0.981380       3.267582       1     1.008  QM
   14  H         4.342259       0.933974       1.285608       1     1.008  QM


 
 NEW SCF-ENERGY CALCULATED IN 22 CYCLES
 

 TOTAL ENERGY    =       -270.199913962
 
 *** ENTERING OPTIMIZATION CYCLE: 43 ***
 

 COSANG =         0.981143367
 
 RMSQ FORCE :   0.0001607  MAXIMUM :   0.0000100  CONVERGED : NO
 MAX FORCE  :   0.0005570  MAXIMUM :   0.0000150  CONVERGED : NO
 RMSQ DR    :   0.0024664  MAXIMUM :   0.0000400  CONVERGED : NO
 MAX DR     :   0.0048942  MAXIMUM :   0.0000600  CONVERGED : NO
 
 LAMBDA ITERATION CONVERGED IN 7 CYCLES

  |TANGENTIAL STEP| =   0.029516  |PARALLEL STEP| =   0.004455
 
 HYPERSPHERE RADIUS: 0.1000025793


 COORDINATES OF OPTIMIZATION STEP 43 IN ANGSTROM

  NO.  ATOM        X              Y              Z        Z-ATOM   MASS   TYPE

    1  C         0.096662      -0.007307      -0.045494       6    12.011  QM
    2  C         0.764013      -0.239014       1.299846       6    12.011  QM
    3  O         0.708383       0.135714      -1.100071       8    15.999  QM
    4  H         0.107487      -0.860635       1.937143       1     1.008  QM
    5  H         0.786681       0.760095       1.786139       1     1.008  QM
    6  H        -1.024264       0.070787      -0.023335       1     1.008  QM
    7  C         2.194153      -0.802143       1.157388       6    12.011  QM
    8  C         3.110222      -0.475658       2.308289       6    12.011  QM
    9  C         4.124055       0.411228       2.226514       6    12.011  QM
   10  H         2.619387      -0.395012       0.223171       1     1.008  QM
   11  H         2.126186      -1.898809       1.024003       1     1.008  QM
   12  H         4.764468       0.633909       3.085631       1     1.008  QM
   13  H         2.921309      -0.983696       3.265655       1     1.008  QM
   14  H         4.342264       0.938126       1.287537       1     1.008  QM


 
 NEW SCF-ENERGY CALCULATED IN 20 CYCLES
 

 TOTAL ENERGY    =       -270.199907134
 
 *** LAST STEP WAS REJECTED ***
 
 LAMBDA ITERATION CONVERGED IN 7 CYCLES

  |TANGENTIAL STEP| =   0.014758  |PARALLEL STEP| =   0.001095
 
 HYPERSPHERE RADIUS: 0.1000025793


 COORDINATES OF OPTIMIZATION STEP 43 IN ANGSTROM

  NO.  ATOM        X              Y              Z        Z-ATOM   MASS   TYPE

    1  C         0.096901      -0.007248      -0.045074       6    12.011  QM
    2  C         0.764475      -0.239134       1.300039       6    12.011  QM
    3  O         0.708762       0.135545      -1.099556       8    15.999  QM
    4  H         0.108340      -0.861019       1.937526       1     1.008  QM
    5  H         0.787414       0.759853       1.786638       1     1.008  QM
    6  H        -1.024076       0.071211      -0.022811       1     1.008  QM
    7  C         2.194451      -0.801926       1.156675       6    12.011  QM
    8  C         3.109357      -0.475436       2.308297       6    12.011  QM
    9  C         4.123458       0.410887       2.226005       6    12.011  QM
   10  H         2.619742      -0.393553       0.223157       1     1.008  QM
   11  H         2.126852      -1.898479       1.022057       1     1.008  QM
   12  H         4.763480       0.635198       3.085644       1     1.008  QM
   13  H         2.918714      -0.982145       3.266355       1     1.008  QM
   14  H         4.342555       0.935931       1.286376       1     1.008  QM


 
 NEW SCF-ENERGY CALCULATED IN 15 CYCLES
 

 TOTAL ENERGY    =       -270.199913309
 
 *** ENTERING OPTIMIZATION CYCLE: 44 ***
 

 COSANG =        -0.976865952
 
 RMSQ FORCE :   0.0001483  MAXIMUM :   0.0000100  CONVERGED : NO
 MAX FORCE  :   0.0005170  MAXIMUM :   0.0000150  CONVERGED : NO
 RMSQ DR    :   0.0024664  MAXIMUM :   0.0000400  CONVERGED : NO
 MAX DR     :   0.0054948  MAXIMUM :   0.0000600  CONVERGED : NO
 
 LAMBDA ITERATION CONVERGED IN 4 CYCLES

  |TANGENTIAL STEP| =   0.011806  |PARALLEL STEP| =   0.000699
 
 HYPERSPHERE RADIUS: 0.1000025793


 COORDINATES OF OPTIMIZATION STEP 44 IN ANGSTROM

  NO.  ATOM        X              Y              Z        Z-ATOM   MASS   TYPE

    1  C         0.097337      -0.007315      -0.045041       6    12.011  QM
    2  C         0.764783      -0.239077       1.299824       6    12.011  QM
    3  O         0.708760       0.135465      -1.099059       8    15.999  QM
    4  H         0.108916      -0.861288       1.937861       1     1.008  QM
    5  H         0.788159       0.759797       1.787159       1     1.008  QM
    6  H        -1.023714       0.071115      -0.022568       1     1.008  QM
    7  C         2.194464      -0.801590       1.156531       6    12.011  QM
    8  C         3.108975      -0.475269       2.308037       6    12.011  QM
    9  C         4.122632       0.410480       2.225499       6    12.011  QM
   10  H         2.620423      -0.393236       0.223842       1     1.008  QM
   11  H         2.127650      -1.898421       1.021730       1     1.008  QM
   12  H         4.764896       0.636276       3.087301       1     1.008  QM
   13  H         2.918687      -0.982132       3.267860       1     1.008  QM
   14  H         4.343413       0.935105       1.286871       1     1.008  QM


 
 NEW SCF-ENERGY CALCULATED IN 22 CYCLES
 

 TOTAL ENERGY    =       -270.199909261
 
 *** ENTERING OPTIMIZATION CYCLE: 45 ***
 

 COSANG =        -0.923562018
 
 RMSQ FORCE :   0.0003224  MAXIMUM :   0.0000100  CONVERGED : NO
 MAX FORCE  :   0.0010352  MAXIMUM :   0.0000150  CONVERGED : NO
 RMSQ DR    :   0.0019712  MAXIMUM :   0.0000400  CONVERGED : NO
 MAX DR     :   0.0056768  MAXIMUM :   0.0000600  CONVERGED : NO
 
 LAMBDA ITERATION CONVERGED IN 7 CYCLES

  |TANGENTIAL STEP| =   0.009445  |PARALLEL STEP| =   0.000447
 
 HYPERSPHERE RADIUS: 0.1000025793


 COORDINATES OF OPTIMIZATION STEP 45 IN ANGSTROM

  NO.  ATOM        X              Y              Z        Z-ATOM   MASS   TYPE

    1  C         0.097067      -0.007329      -0.044934       6    12.011  QM
    2  C         0.764837      -0.239072       1.300293       6    12.011  QM
    3  O         0.709062       0.135469      -1.099158       8    15.999  QM
    4  H         0.108893      -0.861137       1.938081       1     1.008  QM
    5  H         0.788101       0.759948       1.787060       1     1.008  QM
    6  H        -1.024167       0.071366      -0.022393       1     1.008  QM
    7  C         2.194669      -0.801772       1.156111       6    12.011  QM
    8  C         3.108916      -0.475364       2.308354       6    12.011  QM
    9  C         4.122821       0.410604       2.225432       6    12.011  QM
   10  H         2.619754      -0.392356       0.223401       1     1.008  QM
   11  H         2.127124      -1.898272       1.020291       1     1.008  QM
   12  H         4.763746       0.636997       3.086837       1     1.008  QM
   13  H         2.916541      -0.981640       3.267755       1     1.008  QM
   14  H         4.342218       0.934190       1.285775       1     1.008  QM


 
 NEW SCF-ENERGY CALCULATED IN 17 CYCLES
 

 TOTAL ENERGY    =       -270.199913558
 
 *** ENTERING OPTIMIZATION CYCLE: 46 ***
 

 COSANG =         0.947283837
 
 RMSQ FORCE :   0.0001902  MAXIMUM :   0.0000100  CONVERGED : NO
 MAX FORCE  :   0.0006585  MAXIMUM :   0.0000150  CONVERGED : NO
 RMSQ DR    :   0.0015759  MAXIMUM :   0.0000400  CONVERGED : NO
 MAX DR     :   0.0045697  MAXIMUM :   0.0000600  CONVERGED : NO
 
 LAMBDA ITERATION CONVERGED IN 5 CYCLES

  |TANGENTIAL STEP| =   0.018890  |PARALLEL STEP| =   0.001800
 
 HYPERSPHERE RADIUS: 0.1000025793


 COORDINATES OF OPTIMIZATION STEP 46 IN ANGSTROM

  NO.  ATOM        X              Y              Z        Z-ATOM   MASS   TYPE

    1  C         0.097539      -0.007399      -0.044417       6    12.011  QM
    2  C         0.765011      -0.239094       1.299510       6    12.011  QM
    3  O         0.708947       0.135459      -1.098876       8    15.999  QM
    4  H         0.109570      -0.861061       1.937338       1     1.008  QM
    5  H         0.788243       0.759499       1.786621       1     1.008  QM
    6  H        -1.023063       0.070489      -0.022436       1     1.008  QM
    7  C         2.194402      -0.801431       1.156624       6    12.011  QM
    8  C         3.108198      -0.475275       2.307890       6    12.011  QM
    9  C         4.122685       0.410539       2.225754       6    12.011  QM
   10  H         2.621388      -0.393292       0.223262       1     1.008  QM
   11  H         2.128087      -1.898018       1.022464       1     1.008  QM
   12  H         4.761472       0.633527       3.082979       1     1.008  QM
   13  H         2.919775      -0.980831       3.265069       1     1.008  QM
   14  H         4.344214       0.935679       1.285802       1     1.008  QM


 
 NEW SCF-ENERGY CALCULATED IN 19 CYCLES
 

 TOTAL ENERGY    =       -270.199897414
 
 *** ENTERING OPTIMIZATION CYCLE: 47 ***
 

 COSANG =        -0.990072930
 
 RMSQ FORCE :   0.0005714  MAXIMUM :   0.0000100  CONVERGED : NO
 MAX FORCE  :   0.0019742  MAXIMUM :   0.0000150  CONVERGED : NO
 RMSQ DR    :   0.0031626  MAXIMUM :   0.0000400  CONVERGED : NO
 MAX DR     :   0.0106001  MAXIMUM :   0.0000600  CONVERGED : NO
 
 LAMBDA ITERATION CONVERGED IN 8 CYCLES

  |TANGENTIAL STEP| =   0.015112  |PARALLEL STEP| =   0.001148
 
 HYPERSPHERE RADIUS: 0.1000025793


 COORDINATES OF OPTIMIZATION STEP 47 IN ANGSTROM

  NO.  ATOM        X              Y              Z        Z-ATOM   MASS   TYPE

    1  C         0.097065      -0.007234      -0.044892       6    12.011  QM
    2  C         0.764660      -0.239145       1.300194       6    12.011  QM
    3  O         0.709022       0.135483      -1.099249       8    15.999  QM
    4  H         0.108897      -0.861192       1.937812       1     1.008  QM
    5  H         0.787910       0.759648       1.787063       1     1.008  QM
    6  H        -1.023776       0.071270      -0.022899       1     1.008  QM
    7  C         2.194635      -0.801683       1.156414       6    12.011  QM
    8  C         3.108934      -0.475649       2.308475       6    12.011  QM
    9  C         4.122981       0.410683       2.225630       6    12.011  QM
   10  H         2.620327      -0.392031       0.223450       1     1.008  QM
   11  H         2.127554      -1.898062       1.020375       1     1.008  QM
   12  H         4.761976       0.636727       3.084146       1     1.008  QM
   13  H         2.917684      -0.980663       3.266567       1     1.008  QM
   14  H         4.342696       0.934300       1.284982       1     1.008  QM


 
 NEW SCF-ENERGY CALCULATED IN 23 CYCLES
 

 TOTAL ENERGY    =       -270.199910817
 
 *** ENTERING OPTIMIZATION CYCLE: 48 ***
 

 COSANG =         0.985804752
 
 RMSQ FORCE :   0.0003064  MAXIMUM :   0.0000100  CONVERGED : NO
 MAX FORCE  :   0.0010994  MAXIMUM :   0.0000150  CONVERGED : NO
 RMSQ DR    :   0.0025259  MAXIMUM :   0.0000400  CONVERGED : NO
 MAX DR     :   0.0059950  MAXIMUM :   0.0000600  CONVERGED : NO
 
 LAMBDA ITERATION CONVERGED IN 6 CYCLES

  |TANGENTIAL STEP| =   0.030224  |PARALLEL STEP| =   0.004677
 
 HYPERSPHERE RADIUS: 0.1000025793


 COORDINATES OF OPTIMIZATION STEP 48 IN ANGSTROM

  NO.  ATOM        X              Y              Z        Z-ATOM   MASS   TYPE

    1  C         0.097807      -0.007802      -0.044091       6    12.011  QM
    2  C         0.765549      -0.238964       1.299308       6    12.011  QM
    3  O         0.709261       0.135506      -1.098303       8    15.999  QM
    4  H         0.109723      -0.860828       1.937445       1     1.008  QM
    5  H         0.788541       0.760127       1.786098       1     1.008  QM
    6  H        -1.023688       0.070168      -0.020828       1     1.008  QM
    7  C         2.194187      -0.801694       1.155990       6    12.011  QM
    8  C         3.107602      -0.474151       2.307044       6    12.011  QM
    9  C         4.122317       0.410402       2.225341       6    12.011  QM
   10  H         2.620216      -0.395535       0.222590       1     1.008  QM
   11  H         2.126918      -1.898667       1.024231       1     1.008  QM
   12  H         4.765301       0.631362       3.088786       1     1.008  QM
   13  H         2.918150      -0.983392       3.266523       1     1.008  QM
   14  H         4.343999       0.936644       1.288238       1     1.008  QM


 
 NEW SCF-ENERGY CALCULATED IN 28 CYCLES
 

 TOTAL ENERGY    =       -270.199898264
 
 *** ENTERING OPTIMIZATION CYCLE: 49 ***
 

 COSANG =         0.955801774
 
 RMSQ FORCE :   0.0004428  MAXIMUM :   0.0000100  CONVERGED : NO
 MAX FORCE  :   0.0015960  MAXIMUM :   0.0000150  CONVERGED : NO
 RMSQ DR    :   0.0050973  MAXIMUM :   0.0000400  CONVERGED : NO
 MAX DR     :   0.0108741  MAXIMUM :   0.0000600  CONVERGED : NO
 
 LAMBDA ITERATION CONVERGED IN 6 CYCLES

  |TANGENTIAL STEP| =   0.024179  |PARALLEL STEP| =   0.002967
 
 HYPERSPHERE RADIUS: 0.1000025793


 COORDINATES OF OPTIMIZATION STEP 49 IN ANGSTROM

  NO.  ATOM        X              Y              Z        Z-ATOM   MASS   TYPE

    1  C         0.097103      -0.007366      -0.044777       6    12.011  QM
    2  C         0.764889      -0.239093       1.300164       6    12.011  QM
    3  O         0.709088       0.135481      -1.099095       8    15.999  QM
    4  H         0.109011      -0.861106       1.937916       1     1.008  QM
    5  H         0.788088       0.759882       1.786859       1     1.008  QM
    6  H        -1.024025       0.071309      -0.022257       1     1.008  QM
    7  C         2.194603      -0.801813       1.156112       6    12.011  QM
    8  C         3.108728      -0.475229       2.308195       6    12.011  QM
    9  C         4.122917       0.410639       2.225576       6    12.011  QM
   10  H         2.619871      -0.392868       0.223073       1     1.008  QM
   11  H         2.127098      -1.898336       1.020917       1     1.008  QM
   12  H         4.763160       0.636002       3.086246       1     1.008  QM
   13  H         2.916789      -0.981423       3.267014       1     1.008  QM
   14  H         4.342645       0.934612       1.285878       1     1.008  QM


 
 NEW SCF-ENERGY CALCULATED IN 22 CYCLES
 

 TOTAL ENERGY    =       -270.199915266
 
 *** ENTERING OPTIMIZATION CYCLE: 50 ***
 

 COSANG =        -0.940309540
 
 RMSQ FORCE :   0.0000243  MAXIMUM :   0.0000100  CONVERGED : NO
 MAX FORCE  :   0.0000888  MAXIMUM :   0.0000150  CONVERGED : NO
 RMSQ DR    :   0.0040601  MAXIMUM :   0.0000400  CONVERGED : NO
 MAX DR     :   0.0085814  MAXIMUM :   0.0000600  CONVERGED : NO
 
 LAMBDA ITERATION CONVERGED IN 13 CYCLES

  |TANGENTIAL STEP| =   0.048358  |PARALLEL STEP| =   0.012470
 
 HYPERSPHERE RADIUS: 0.1000025793


 COORDINATES OF OPTIMIZATION STEP 50 IN ANGSTROM

  NO.  ATOM        X              Y              Z        Z-ATOM   MASS   TYPE

    1  C         0.097414      -0.005895      -0.044900       6    12.011  QM
    2  C         0.763049      -0.239984       1.301560       6    12.011  QM
    3  O         0.711353       0.134077      -1.098538       8    15.999  QM
    4  H         0.107334      -0.865098       1.936486       1     1.008  QM
    5  H         0.784787       0.757807       1.791592       1     1.008  QM
    6  H        -1.023977       0.073578      -0.024882       1     1.008  QM
    7  C         2.194049      -0.799441       1.156484       6    12.011  QM
    8  C         3.109124      -0.476671       2.308931       6    12.011  QM
    9  C         4.121984       0.410455       2.223310       6    12.011  QM
   10  H         2.618799      -0.384144       0.226273       1     1.008  QM
   11  H         2.128616      -1.895166       1.013716       1     1.008  QM
   12  H         4.765384       0.637968       3.081903       1     1.008  QM
   13  H         2.919087      -0.983771       3.267940       1     1.008  QM
   14  H         4.337885       0.933382       1.282404       1     1.008  QM


 
 NEW SCF-ENERGY CALCULATED IN 17 CYCLES
 

 TOTAL ENERGY    =       -270.199894688
 
 *** LAST STEP WAS REJECTED ***
 
 LAMBDA ITERATION CONVERGED IN 11 CYCLES

  |TANGENTIAL STEP| =   0.024179  |PARALLEL STEP| =   0.002967
 
 HYPERSPHERE RADIUS: 0.1000025793


 COORDINATES OF OPTIMIZATION STEP 50 IN ANGSTROM

  NO.  ATOM        X              Y              Z        Z-ATOM   MASS   TYPE

    1  C         0.097208      -0.006703      -0.045089       6    12.011  QM
    2  C         0.764184      -0.239415       1.300625       6    12.011  QM
    3  O         0.709490       0.135016      -1.099384       8    15.999  QM
    4  H         0.108192      -0.862864       1.936925       1     1.008  QM
    5  H         0.786430       0.758993       1.788864       1     1.008  QM
    6  H        -1.024016       0.072177      -0.023235       1     1.008  QM
    7  C         2.194646      -0.800730       1.156726       6    12.011  QM
    8  C         3.109252      -0.476225       2.309179       6    12.011  QM
    9  C         4.122527       0.410525       2.224569       6    12.011  QM
   10  H         2.620048      -0.388521       0.225284       1     1.008  QM
   11  H         2.128074      -1.896829       1.017498       1     1.008  QM
   12  H         4.764529       0.637878       3.083930       1     1.008  QM
   13  H         2.918265      -0.982663       3.268240       1     1.008  QM
   14  H         4.339778       0.933520       1.283875       1     1.008  QM


 
 NEW SCF-ENERGY CALCULATED IN 15 CYCLES
 

 TOTAL ENERGY    =       -270.199910160
 
 *** LAST STEP WAS REJECTED ***
 
 LAMBDA ITERATION CONVERGED IN 8 CYCLES

  |TANGENTIAL STEP| =   0.012090  |PARALLEL STEP| =   0.000733
 
 HYPERSPHERE RADIUS: 0.1000025793


 COORDINATES OF OPTIMIZATION STEP 50 IN ANGSTROM

  NO.  ATOM        X              Y              Z        Z-ATOM   MASS   TYPE

    1  C         0.097158      -0.007128      -0.044986       6    12.011  QM
    2  C         0.764680      -0.239156       1.300294       6    12.011  QM
    3  O         0.709036       0.135376      -1.099389       8    15.999  QM
    4  H         0.108707      -0.861691       1.937466       1     1.008  QM
    5  H         0.787443       0.759597       1.787568       1     1.008  QM
    6  H        -1.023990       0.071403      -0.022617       1     1.008  QM
    7  C         2.194738      -0.801364       1.156526       6    12.011  QM
    8  C         3.109039      -0.475805       2.308851       6    12.011  QM
    9  C         4.122705       0.410574       2.225136       6    12.011  QM
   10  H         2.620251      -0.390863       0.224299       1     1.008  QM
   11  H         2.127626      -1.897677       1.019379       1     1.008  QM
   12  H         4.763745       0.637229       3.085030       1     1.008  QM
   13  H         2.917587      -0.981966       3.267816       1     1.008  QM
   14  H         4.341140       0.933890       1.284791       1     1.008  QM


 
 NEW SCF-ENERGY CALCULATED IN 19 CYCLES
 

 TOTAL ENERGY    =       -270.199914143
 
 *** LAST STEP WAS REJECTED ***
 
 LAMBDA ITERATION CONVERGED IN 7 CYCLES

  |TANGENTIAL STEP| =   0.006045  |PARALLEL STEP| =   0.000183
 
 HYPERSPHERE RADIUS: 0.1000025793


 COORDINATES OF OPTIMIZATION STEP 50 IN ANGSTROM

  NO.  ATOM        X              Y              Z        Z-ATOM   MASS   TYPE

    1  C         0.097141      -0.007256      -0.044876       6    12.011  QM
    2  C         0.764821      -0.239107       1.300203       6    12.011  QM
    3  O         0.709014       0.135446      -1.099256       8    15.999  QM
    4  H         0.108905      -0.861307       1.937726       1     1.008  QM
    5  H         0.787840       0.759768       1.787142       1     1.008  QM
    6  H        -1.023974       0.071250      -0.022434       1     1.008  QM
    7  C         2.194695      -0.801607       1.156329       6    12.011  QM
    8  C         3.108867      -0.475528       2.308538       6    12.011  QM
    9  C         4.122797       0.410601       2.225379       6    12.011  QM
   10  H         2.620144      -0.391882       0.223699       1     1.008  QM
   11  H         2.127405      -1.898022       1.020174       1     1.008  QM
   12  H         4.763352       0.636653       3.085568       1     1.008  QM
   13  H         2.917231      -0.981625       3.267407       1     1.008  QM
   14  H         4.341939       0.934200       1.285300       1     1.008  QM


 
 NEW SCF-ENERGY CALCULATED IN 9 CYCLES
 

 TOTAL ENERGY    =       -270.199915101
 
 *** LAST STEP WAS REJECTED ***
 
 LAMBDA ITERATION CONVERGED IN 6 CYCLES

  |TANGENTIAL STEP| =   0.003022  |PARALLEL STEP| =   0.000046
 
 HYPERSPHERE RADIUS: 0.1000025793


 COORDINATES OF OPTIMIZATION STEP 50 IN ANGSTROM

  NO.  ATOM        X              Y              Z        Z-ATOM   MASS   TYPE

    1  C         0.097130      -0.007304      -0.044821       6    12.011  QM
    2  C         0.764860      -0.239100       1.300172       6    12.011  QM
    3  O         0.709037       0.135464      -1.099173       8    15.999  QM
    4  H         0.108975      -0.861164       1.937841       1     1.008  QM
    5  H         0.787994       0.759826       1.786976       1     1.008  QM
    6  H        -1.023973       0.071222      -0.022376       1     1.008  QM
    7  C         2.194654      -0.801716       1.156225       6    12.011  QM
    8  C         3.108784      -0.475381       2.308362       6    12.011  QM
    9  C         4.122855       0.410619       2.225493       6    12.011  QM
   10  H         2.620044      -0.392372       0.223386       1     1.008  QM
   11  H         2.127284      -1.898181       1.020560       1     1.008  QM
   12  H         4.763183       0.636319       3.085832       1     1.008  QM
   13  H         2.917073      -0.981475       3.267171       1     1.008  QM
   14  H         4.342343       0.934395       1.285567       1     1.008  QM


 
 NEW SCF-ENERGY CALCULATED IN 18 CYCLES
 

 TOTAL ENERGY    =       -270.199915294
 
 *** OPTIMIZATION NOT COMPLETED ***
 


 LAST INPUT ORIENTATION IN ANGSTROM

  NO.  ATOM        X              Y              Z        Z-ATOM   MASS   TYPE

    1  C         0.097130      -0.007304      -0.044821       6    12.011  QM
    2  C         0.764860      -0.239100       1.300172       6    12.011  QM
    3  O         0.709037       0.135464      -1.099173       8    15.999  QM
    4  H         0.108975      -0.861164       1.937841       1     1.008  QM
    5  H         0.787994       0.759826       1.786976       1     1.008  QM
    6  H        -1.023973       0.071222      -0.022376       1     1.008  QM
    7  C         2.194654      -0.801716       1.156225       6    12.011  QM
    8  C         3.108784      -0.475381       2.308362       6    12.011  QM
    9  C         4.122855       0.410619       2.225493       6    12.011  QM
   10  H         2.620044      -0.392372       0.223386       1     1.008  QM
   11  H         2.127284      -1.898181       1.020560       1     1.008  QM
   12  H         4.763183       0.636319       3.085832       1     1.008  QM
   13  H         2.917073      -0.981475       3.267171       1     1.008  QM
   14  H         4.342343       0.934395       1.285567       1     1.008  QM


 
 HYPERSPHERE RADIUS: 0.1000025793

  ANGLE =       0.05  COS_ANGLE =       1.00
 
 *** COORDINATES RELOADED ***

  ANGLE =       0.03  COS_ANGLE =       1.00


 IRC COORDINATES OF STEP 96 IN ANGSTROM

  NO.  ATOM        X              Y              Z        Z-ATOM   MASS   TYPE

    1  C         0.097377      -0.009483      -0.045266       6    12.011  QM
    2  C         0.763595      -0.237725       1.301186       6    12.011  QM
    3  O         0.711859       0.136948      -1.097637       8    15.999  QM
    4  H         0.107437      -0.857644       1.940565       1     1.008  QM
    5  H         0.788227       0.762604       1.784948       1     1.008  QM
    6  H        -1.024215       0.062398      -0.026397       1     1.008  QM
    7  C         2.192826      -0.801987       1.157068       6    12.011  QM
    8  C         3.109436      -0.476547       2.307400       6    12.011  QM
    9  C         4.121821       0.411316       2.223643       6    12.011  QM
   10  H         2.617492      -0.393697       0.223463       1     1.008  QM
   11  H         2.123859      -1.898440       1.022147       1     1.008  QM
   12  H         4.764533       0.635610       3.082573       1     1.008  QM
   13  H         2.921727      -0.985509       3.265473       1     1.008  QM
   14  H         4.337508       0.938062       1.284493       1     1.008  QM


 RMSQ FORCE :   0.0006362  MAXIMUM :   0.0000100  CONVERGED :NO 
 MAX FORCE  :   0.0023292  MAXIMUM :   0.0000150  CONVERGED :NO 

 NUMBER OF CONSTRAINED OPTIMIZATION CYCLES: 24
 
 TOTAL ENERGY = -270.199848362085
 
 
 CURRENT SPLINE LENGTH: 0.026 AMU^1/2*ANGSTROM
 IRC COORDINATE: 5.107 AMU^1/2*ANGSTROM

  ANGLE =       0.03  COS_ANGLE =       1.00


 IRC COORDINATES OF STEP 97 IN ANGSTROM

  NO.  ATOM        X              Y              Z        Z-ATOM   MASS   TYPE

    1  C         0.097128      -0.007360      -0.044793       6    12.011  QM
    2  C         0.764927      -0.239097       1.300150       6    12.011  QM
    3  O         0.709038       0.135532      -1.099137       8    15.999  QM
    4  H         0.109045      -0.861031       1.937951       1     1.008  QM
    5  H         0.788186       0.759889       1.786824       1     1.008  QM
    6  H        -1.023986       0.071139      -0.022315       1     1.008  QM
    7  C         2.194657      -0.801832       1.156174       6    12.011  QM
    8  C         3.108714      -0.475292       2.308312       6    12.011  QM
    9  C         4.122858       0.410632       2.225521       6    12.011  QM
   10  H         2.620036      -0.392754       0.223209       1     1.008  QM
   11  H         2.127196      -1.898330       1.020833       1     1.008  QM
   12  H         4.763091       0.636259       3.085936       1     1.008  QM
   13  H         2.916876      -0.981335       3.267127       1     1.008  QM
   14  H         4.342487       0.934418       1.285630       1     1.008  QM


 RMSQ FORCE :   0.0006137  MAXIMUM :   0.0000100  CONVERGED :NO 
 MAX FORCE  :   0.0022449  MAXIMUM :   0.0000150  CONVERGED :NO 

 NUMBER OF CONSTRAINED OPTIMIZATION CYCLES: 31
 
 TOTAL ENERGY = -270.199915287522
 
 
 CURRENT SPLINE LENGTH: 0.026 AMU^1/2*ANGSTROM
 IRC COORDINATE: 5.133 AMU^1/2*ANGSTROM

  ANGLE =       0.03  COS_ANGLE =       1.00


 IRC COORDINATES OF STEP 98 IN ANGSTROM

  NO.  ATOM        X              Y              Z        Z-ATOM   MASS   TYPE

    1  C         0.096883      -0.005195      -0.044328       6    12.011  QM
    2  C         0.766199      -0.240469       1.299106       6    12.011  QM
    3  O         0.706220       0.134036      -1.100623       8    15.999  QM
    4  H         0.110606      -0.864542       1.935209       1     1.008  QM
    5  H         0.788014       0.757140       1.788797       1     1.008  QM
    6  H        -1.023736       0.079888      -0.018322       1     1.008  QM
    7  C         2.196454      -0.801575       1.155291       6    12.011  QM
    8  C         3.108026      -0.474040       2.309177       6    12.011  QM
    9  C         4.123931       0.409933       2.227430       6    12.011  QM
   10  H         2.622539      -0.391691       0.222988       1     1.008  QM
   11  H         2.130553      -1.898112       1.019500       1     1.008  QM
   12  H         4.761779       0.636627       3.089362       1     1.008  QM
   13  H         2.912214      -0.977339       3.268648       1     1.008  QM
   14  H         4.347494       0.930935       1.286932       1     1.008  QM


 RMSQ FORCE :   0.0005914  MAXIMUM :   0.0000100  CONVERGED :NO 
 MAX FORCE  :   0.0021571  MAXIMUM :   0.0000150  CONVERGED :NO 

 NUMBER OF CONSTRAINED OPTIMIZATION CYCLES: 1
 
 TOTAL ENERGY = -270.199979827154
 
 
 CURRENT SPLINE LENGTH: 0.026 AMU^1/2*ANGSTROM
 IRC COORDINATE: 5.159 AMU^1/2*ANGSTROM

  ANGLE =       0.03  COS_ANGLE =       1.00


 IRC COORDINATES OF STEP 99 IN ANGSTROM

  NO.  ATOM        X              Y              Z        Z-ATOM   MASS   TYPE

    1  C         0.096643      -0.003050      -0.043860       6    12.011  QM
    2  C         0.767426      -0.241809       1.298083       6    12.011  QM
    3  O         0.703418       0.132487      -1.102091       8    15.999  QM
    4  H         0.112123      -0.868050       1.932447       1     1.008  QM
    5  H         0.787693       0.754359       1.790802       1     1.008  QM
    6  H        -1.023383       0.088734      -0.014294       1     1.008  QM
    7  C         2.198233      -0.801252       1.154368       6    12.011  QM
    8  C         3.107350      -0.472792       2.309999       6    12.011  QM
    9  C         4.125038       0.409214       2.229383       6    12.011  QM
   10  H         2.624959      -0.390471       0.222725       1     1.008  QM
   11  H         2.133903      -1.897819       1.018047       1     1.008  QM
   12  H         4.760515       0.636911       3.092762       1     1.008  QM
   13  H         2.907567      -0.973410       3.270067       1     1.008  QM
   14  H         4.352500       0.927526       1.288332       1     1.008  QM


 RMSQ FORCE :   0.0005709  MAXIMUM :   0.0000100  CONVERGED :NO 
 MAX FORCE  :   0.0020684  MAXIMUM :   0.0000150  CONVERGED :NO 

 NUMBER OF CONSTRAINED OPTIMIZATION CYCLES: 31
 
 TOTAL ENERGY = -270.200042069621
 
 
 CURRENT SPLINE LENGTH: 0.026 AMU^1/2*ANGSTROM
 IRC COORDINATE: 5.186 AMU^1/2*ANGSTROM

  ANGLE =       0.03  COS_ANGLE =       1.00


 IRC COORDINATES OF STEP 100 IN ANGSTROM

  NO.  ATOM        X              Y              Z        Z-ATOM   MASS   TYPE

    1  C         0.096392      -0.000906      -0.043403       6    12.011  QM
    2  C         0.768602      -0.243122       1.297076       6    12.011  QM
    3  O         0.700633       0.130860      -1.103536       8    15.999  QM
    4  H         0.113608      -0.871605       1.929651       1     1.008  QM
    5  H         0.787298       0.751592       1.792887       1     1.008  QM
    6  H        -1.023014       0.097534      -0.010360       1     1.008  QM
    7  C         2.199983      -0.800818       1.153414       6    12.011  QM
    8  C         3.106702      -0.471553       2.310771       6    12.011  QM
    9  C         4.126189       0.408468       2.231390       6    12.011  QM
   10  H         2.627290      -0.389045       0.222453       1     1.008  QM
   11  H         2.137258      -1.897404       1.016463       1     1.008  QM
   12  H         4.759310       0.636994       3.096271       1     1.008  QM
   13  H         2.902995      -0.969634       3.271356       1     1.008  QM
   14  H         4.357544       0.924234       1.289894       1     1.008  QM


 RMSQ FORCE :   0.0005507  MAXIMUM :   0.0000100  CONVERGED :NO 
 MAX FORCE  :   0.0019921  MAXIMUM :   0.0000150  CONVERGED :NO 

 NUMBER OF CONSTRAINED OPTIMIZATION CYCLES: 1
 
 TOTAL ENERGY = -270.200102082169
 
 
 CURRENT SPLINE LENGTH: 0.026 AMU^1/2*ANGSTROM
 IRC COORDINATE: 5.212 AMU^1/2*ANGSTROM

  ANGLE =       0.06  COS_ANGLE =       1.00


 IRC COORDINATES OF STEP 101 IN ANGSTROM

  NO.  ATOM        X              Y              Z        Z-ATOM   MASS   TYPE

    1  C         0.096159       0.001221      -0.042940       6    12.011  QM
    2  C         0.769749      -0.244393       1.296071       6    12.011  QM
    3  O         0.697847       0.129180      -1.104960       8    15.999  QM
    4  H         0.115098      -0.875181       1.926817       1     1.008  QM
    5  H         0.786801       0.748817       1.794995       1     1.008  QM
    6  H        -1.022567       0.106311      -0.006453       1     1.008  QM
    7  C         2.201713      -0.800293       1.152436       6    12.011  QM
    8  C         3.106059      -0.470324       2.311493       6    12.011  QM
    9  C         4.127347       0.407690       2.233427       6    12.011  QM
   10  H         2.629619      -0.387496       0.222196       1     1.008  QM
   11  H         2.140634      -1.896899       1.014806       1     1.008  QM
   12  H         4.758213       0.636932       3.099872       1     1.008  QM
   13  H         2.898521      -0.965977       3.272565       1     1.008  QM
   14  H         4.362600       0.921023       1.291594       1     1.008  QM


 RMSQ FORCE :   0.0005359  MAXIMUM :   0.0000100  CONVERGED :NO 
 MAX FORCE  :   0.0019066  MAXIMUM :   0.0000150  CONVERGED :NO 

 NUMBER OF CONSTRAINED OPTIMIZATION CYCLES: 8
 
 TOTAL ENERGY = -270.200159945888
 
 
 CURRENT SPLINE LENGTH: 0.026 AMU^1/2*ANGSTROM
 IRC COORDINATE: 5.239 AMU^1/2*ANGSTROM

  ANGLE =       0.05  COS_ANGLE =       1.00


 IRC COORDINATES OF STEP 102 IN ANGSTROM

  NO.  ATOM        X              Y              Z        Z-ATOM   MASS   TYPE

    1  C         0.095900       0.003337      -0.042482       6    12.011  QM
    2  C         0.770845      -0.245625       1.295102       6    12.011  QM
    3  O         0.695084       0.127442      -1.106369       8    15.999  QM
    4  H         0.116573      -0.878736       1.924006       1     1.008  QM
    5  H         0.786264       0.746081       1.797111       1     1.008  QM
    6  H        -1.022109       0.115089      -0.002623       1     1.008  QM
    7  C         2.203423      -0.799723       1.151397       6    12.011  QM
    8  C         3.105453      -0.469106       2.312168       6    12.011  QM
    9  C         4.128554       0.406912       2.235550       6    12.011  QM
   10  H         2.631833      -0.385853       0.221844       1     1.008  QM
   11  H         2.143962      -1.896321       1.013022       1     1.008  QM
   12  H         4.757084       0.636765       3.103463       1     1.008  QM
   13  H         2.894010      -0.962378       3.273608       1     1.008  QM
   14  H         4.367687       0.917943       1.293432       1     1.008  QM


 RMSQ FORCE :   0.0005159  MAXIMUM :   0.0000100  CONVERGED :NO 
 MAX FORCE  :   0.0018413  MAXIMUM :   0.0000150  CONVERGED :NO 

 NUMBER OF CONSTRAINED OPTIMIZATION CYCLES: 16
 
 TOTAL ENERGY = -270.200215755928
 
 
 CURRENT SPLINE LENGTH: 0.026 AMU^1/2*ANGSTROM
 IRC COORDINATE: 5.265 AMU^1/2*ANGSTROM

  ANGLE =       0.04  COS_ANGLE =       1.00


 IRC COORDINATES OF STEP 103 IN ANGSTROM

  NO.  ATOM        X              Y              Z        Z-ATOM   MASS   TYPE

    1  C         0.095653       0.005430      -0.042034       6    12.011  QM
    2  C         0.771924      -0.246800       1.294125       6    12.011  QM
    3  O         0.692309       0.125627      -1.107756       8    15.999  QM
    4  H         0.118039      -0.882274       1.921143       1     1.008  QM
    5  H         0.785637       0.743378       1.799253       1     1.008  QM
    6  H        -1.021595       0.123698       0.001153       1     1.008  QM
    7  C         2.205121      -0.798994       1.150356       6    12.011  QM
    8  C         3.104853      -0.467929       2.312830       6    12.011  QM
    9  C         4.129774       0.406082       2.237687       6    12.011  QM
   10  H         2.634045      -0.383841       0.221590       1     1.008  QM
   11  H         2.147337      -1.895564       1.011025       1     1.008  QM
   12  H         4.756022       0.636365       3.107089       1     1.008  QM
   13  H         2.889666      -0.959009       3.274563       1     1.008  QM
   14  H         4.372709       0.914914       1.295352       1     1.008  QM


 RMSQ FORCE :   0.0004968  MAXIMUM :   0.0000100  CONVERGED :NO 
 MAX FORCE  :   0.0017625  MAXIMUM :   0.0000150  CONVERGED :NO 

 NUMBER OF CONSTRAINED OPTIMIZATION CYCLES: 16
 
 TOTAL ENERGY = -270.200269554499
 
 
 CURRENT SPLINE LENGTH: 0.026 AMU^1/2*ANGSTROM
 IRC COORDINATE: 5.292 AMU^1/2*ANGSTROM

  ANGLE =       0.05  COS_ANGLE =       1.00


 IRC COORDINATES OF STEP 104 IN ANGSTROM

  NO.  ATOM        X              Y              Z        Z-ATOM   MASS   TYPE

    1  C         0.095390       0.007500      -0.041606       6    12.011  QM
    2  C         0.772940      -0.247943       1.293164       6    12.011  QM
    3  O         0.689537       0.123770      -1.109157       8    15.999  QM
    4  H         0.119455      -0.885866       1.918238       1     1.008  QM
    5  H         0.784864       0.740675       1.801441       1     1.008  QM
    6  H        -1.021056       0.132289       0.004865       1     1.008  QM
    7  C         2.206801      -0.798163       1.149312       6    12.011  QM
    8  C         3.104303      -0.466778       2.313496       6    12.011  QM
    9  C         4.131037       0.405222       2.239851       6    12.011  QM
   10  H         2.636200      -0.381662       0.221362       1     1.008  QM
   11  H         2.150712      -1.894699       1.008909       1     1.008  QM
   12  H         4.755195       0.635865       3.110732       1     1.008  QM
   13  H         2.885413      -0.955800       3.275479       1     1.008  QM
   14  H         4.377642       0.911989       1.297389       1     1.008  QM


 RMSQ FORCE :   0.0004826  MAXIMUM :   0.0000100  CONVERGED :NO 
 MAX FORCE  :   0.0017006  MAXIMUM :   0.0000150  CONVERGED :NO 

 NUMBER OF CONSTRAINED OPTIMIZATION CYCLES: 28
 
 TOTAL ENERGY = -270.200321420620
 
 
 CURRENT SPLINE LENGTH: 0.026 AMU^1/2*ANGSTROM
 IRC COORDINATE: 5.318 AMU^1/2*ANGSTROM

  ANGLE =       0.06  COS_ANGLE =       1.00


 IRC COORDINATES OF STEP 105 IN ANGSTROM

  NO.  ATOM        X              Y              Z        Z-ATOM   MASS   TYPE

    1  C         0.095147       0.009577      -0.041141       6    12.011  QM
    2  C         0.773929      -0.249056       1.292238       6    12.011  QM
    3  O         0.686842       0.121818      -1.110458       8    15.999  QM
    4  H         0.120930      -0.889467       1.915359       1     1.008  QM
    5  H         0.784112       0.737957       1.803703       1     1.008  QM
    6  H        -1.020454       0.140840       0.008494       1     1.008  QM
    7  C         2.208439      -0.797245       1.148168       6    12.011  QM
    8  C         3.103699      -0.465594       2.314035       6    12.011  QM
    9  C         4.132293       0.404332       2.242060       6    12.011  QM
   10  H         2.638271      -0.379323       0.221034       1     1.008  QM
   11  H         2.154102      -1.893722       1.006665       1     1.008  QM
   12  H         4.754262       0.635076       3.114400       1     1.008  QM
   13  H         2.881151      -0.952659       3.276171       1     1.008  QM
   14  H         4.382702       0.909179       1.299543       1     1.008  QM


 RMSQ FORCE :   0.0004639  MAXIMUM :   0.0000100  CONVERGED :NO 
 MAX FORCE  :   0.0016355  MAXIMUM :   0.0000150  CONVERGED :NO 

 NUMBER OF CONSTRAINED OPTIMIZATION CYCLES: 49
 
 TOTAL ENERGY = -270.200371443703
 
 
 CURRENT SPLINE LENGTH: 0.026 AMU^1/2*ANGSTROM
 IRC COORDINATE: 5.345 AMU^1/2*ANGSTROM

  ANGLE =       0.05  COS_ANGLE =       1.00


 IRC COORDINATES OF STEP 106 IN ANGSTROM

  NO.  ATOM        X              Y              Z        Z-ATOM   MASS   TYPE

    1  C         0.094881       0.011597      -0.040718       6    12.011  QM
    2  C         0.774875      -0.250082       1.291297       6    12.011  QM
    3  O         0.684085       0.119827      -1.111819       8    15.999  QM
    4  H         0.122342      -0.893007       1.912437       1     1.008  QM
    5  H         0.783216       0.735331       1.805912       1     1.008  QM
    6  H        -1.019835       0.149220       0.012059       1     1.008  QM
    7  C         2.210060      -0.796195       1.147070       6    12.011  QM
    8  C         3.103197      -0.464491       2.314599       6    12.011  QM
    9  C         4.133600       0.403415       2.244329       6    12.011  QM
   10  H         2.640306      -0.376789       0.220795       1     1.008  QM
   11  H         2.157478      -1.892610       1.004327       1     1.008  QM
   12  H         4.753556       0.634151       3.118163       1     1.008  QM
   13  H         2.877157      -0.949829       3.276827       1     1.008  QM
   14  H         4.387642       0.906523       1.301878       1     1.008  QM


 RMSQ FORCE :   0.0004503  MAXIMUM :   0.0000100  CONVERGED :NO 
 MAX FORCE  :   0.0015778  MAXIMUM :   0.0000150  CONVERGED :NO 

 NUMBER OF CONSTRAINED OPTIMIZATION CYCLES: 22
 
 TOTAL ENERGY = -270.200419684487
 
 
 CURRENT SPLINE LENGTH: 0.026 AMU^1/2*ANGSTROM
 IRC COORDINATE: 5.371 AMU^1/2*ANGSTROM

  ANGLE =       0.04  COS_ANGLE =       1.00


 IRC COORDINATES OF STEP 107 IN ANGSTROM

  NO.  ATOM        X              Y              Z        Z-ATOM   MASS   TYPE

    1  C         0.094602       0.013591      -0.040306       6    12.011  QM
    2  C         0.775781      -0.251059       1.290396       6    12.011  QM
    3  O         0.681373       0.117771      -1.113114       8    15.999  QM
    4  H         0.123764      -0.896540       1.909545       1     1.008  QM
    5  H         0.782292       0.732737       1.808142       1     1.008  QM
    6  H        -1.019209       0.157512       0.015524       1     1.008  QM
    7  C         2.211664      -0.795059       1.145900       6    12.011  QM
    8  C         3.102694      -0.463399       2.315106       6    12.011  QM
    9  C         4.134933       0.402471       2.246637       6    12.011  QM
   10  H         2.642302      -0.374017       0.220529       1     1.008  QM
   11  H         2.160821      -1.891383       1.001789       1     1.008  QM
   12  H         4.752819       0.633079       3.121947       1     1.008  QM
   13  H         2.873115      -0.947049       3.277351       1     1.008  QM
   14  H         4.392596       0.903924       1.304307       1     1.008  QM


 RMSQ FORCE :   0.0004358  MAXIMUM :   0.0000100  CONVERGED :NO 
 MAX FORCE  :   0.0015149  MAXIMUM :   0.0000150  CONVERGED :NO 

 NUMBER OF CONSTRAINED OPTIMIZATION CYCLES: 21
 
 TOTAL ENERGY = -270.200466219979
 
 
 CURRENT SPLINE LENGTH: 0.026 AMU^1/2*ANGSTROM
 IRC COORDINATE: 5.398 AMU^1/2*ANGSTROM

  ANGLE =       0.05  COS_ANGLE =       1.00


 IRC COORDINATES OF STEP 108 IN ANGSTROM

  NO.  ATOM        X              Y              Z        Z-ATOM   MASS   TYPE

    1  C         0.094318       0.015544      -0.039907       6    12.011  QM
    2  C         0.776651      -0.251970       1.289516       6    12.011  QM
    3  O         0.678668       0.115660      -1.114377       8    15.999  QM
    4  H         0.125177      -0.899970       1.906686       1     1.008  QM
    5  H         0.781339       0.730201       1.810373       1     1.008  QM
    6  H        -1.018554       0.165657       0.018896       1     1.008  QM
    7  C         2.213216      -0.793853       1.144679       6    12.011  QM
    8  C         3.102223      -0.462295       2.315515       6    12.011  QM
    9  C         4.136312       0.401503       2.249039       6    12.011  QM
   10  H         2.644149      -0.371217       0.220158       1     1.008  QM
   11  H         2.164119      -1.890075       0.999254       1     1.008  QM
   12  H         4.752148       0.631736       3.125856       1     1.008  QM
   13  H         2.869181      -0.944465       3.277694       1     1.008  QM
   14  H         4.397628       0.901568       1.306943       1     1.008  QM


 RMSQ FORCE :   0.0004197  MAXIMUM :   0.0000100  CONVERGED :NO 
 MAX FORCE  :   0.0014419  MAXIMUM :   0.0000150  CONVERGED :NO 

 NUMBER OF CONSTRAINED OPTIMIZATION CYCLES: 16
 
 TOTAL ENERGY = -270.200511098172
 
 
 CURRENT SPLINE LENGTH: 0.026 AMU^1/2*ANGSTROM
 IRC COORDINATE: 5.424 AMU^1/2*ANGSTROM

  ANGLE =       0.03  COS_ANGLE =       1.00


 IRC COORDINATES OF STEP 109 IN ANGSTROM

  NO.  ATOM        X              Y              Z        Z-ATOM   MASS   TYPE

    1  C         0.094027       0.017454      -0.039506       6    12.011  QM
    2  C         0.777511      -0.252812       1.288635       6    12.011  QM
    3  O         0.675973       0.113496      -1.115631       8    15.999  QM
    4  H         0.126646      -0.903398       1.903842       1     1.008  QM
    5  H         0.780331       0.727738       1.812585       1     1.008  QM
    6  H        -1.017886       0.173629       0.022202       1     1.008  QM
    7  C         2.214797      -0.792479       1.143457       6    12.011  QM
    8  C         3.101754      -0.461277       2.315982       6    12.011  QM
    9  C         4.137653       0.400477       2.251404       6    12.011  QM
   10  H         2.646075      -0.367988       0.219939       1     1.008  QM
   11  H         2.167485      -1.888571       0.996373       1     1.008  QM
   12  H         4.751566       0.630358       3.129670       1     1.008  QM
   13  H         2.865322      -0.942032       3.278055       1     1.008  QM
   14  H         4.402476       0.899125       1.309551       1     1.008  QM


 RMSQ FORCE :   0.0004067  MAXIMUM :   0.0000100  CONVERGED :NO 
 MAX FORCE  :   0.0013870  MAXIMUM :   0.0000150  CONVERGED :NO 

 NUMBER OF CONSTRAINED OPTIMIZATION CYCLES: 47
 
 TOTAL ENERGY = -270.200554412529
 
 
 CURRENT SPLINE LENGTH: 0.026 AMU^1/2*ANGSTROM
 IRC COORDINATE: 5.451 AMU^1/2*ANGSTROM

  ANGLE =       0.08  COS_ANGLE =       1.00


 IRC COORDINATES OF STEP 110 IN ANGSTROM

  NO.  ATOM        X              Y              Z        Z-ATOM   MASS   TYPE

    1  C         0.093717       0.019321      -0.039124       6    12.011  QM
    2  C         0.778328      -0.253570       1.287765       6    12.011  QM
    3  O         0.673267       0.111277      -1.116902       8    15.999  QM
    4  H         0.128073      -0.906737       1.901013       1     1.008  QM
    5  H         0.779237       0.725369       1.814748       1     1.008  QM
    6  H        -1.017206       0.181410       0.025423       1     1.008  QM
    7  C         2.216332      -0.791007       1.142227       6    12.011  QM
    8  C         3.101354      -0.460313       2.316415       6    12.011  QM
    9  C         4.139039       0.399441       2.253843       6    12.011  QM
   10  H         2.647914      -0.364608       0.219734       1     1.008  QM
   11  H         2.170791      -1.886955       0.993391       1     1.008  QM
   12  H         4.751188       0.628770       3.133584       1     1.008  QM
   13  H         2.861695      -0.939915       3.278303       1     1.008  QM
   14  H         4.407251       0.896921       1.312362       1     1.008  QM


 RMSQ FORCE :   0.0003971  MAXIMUM :   0.0000100  CONVERGED :NO 
 MAX FORCE  :   0.0013399  MAXIMUM :   0.0000150  CONVERGED :NO 

 NUMBER OF CONSTRAINED OPTIMIZATION CYCLES: 26
 
 TOTAL ENERGY = -270.200596205308
 
 
 CURRENT SPLINE LENGTH: 0.026 AMU^1/2*ANGSTROM
 IRC COORDINATE: 5.477 AMU^1/2*ANGSTROM

  ANGLE =       0.07  COS_ANGLE =       1.00


 IRC COORDINATES OF STEP 111 IN ANGSTROM

  NO.  ATOM        X              Y              Z        Z-ATOM   MASS   TYPE

    1  C         0.093427       0.021116      -0.038750       6    12.011  QM
    2  C         0.779155      -0.254254       1.286900       6    12.011  QM
    3  O         0.670575       0.109019      -1.118110       8    15.999  QM
    4  H         0.129596      -0.909993       1.898234       1     1.008  QM
    5  H         0.778200       0.723056       1.816889       1     1.008  QM
    6  H        -1.016506       0.189012       0.028570       1     1.008  QM
    7  C         2.217867      -0.789405       1.140958       6    12.011  QM
    8  C         3.100923      -0.459378       2.316825       6    12.011  QM
    9  C         4.140390       0.398339       2.256294       6    12.011  QM
   10  H         2.649803      -0.360950       0.219566       1     1.008  QM
   11  H         2.174180      -1.885172       0.990245       1     1.008  QM
   12  H         4.750742       0.627008       3.137381       1     1.008  QM
   13  H         2.858108      -0.937882       3.278466       1     1.008  QM
   14  H         4.412002       0.894738       1.315202       1     1.008  QM


 RMSQ FORCE :   0.0003829  MAXIMUM :   0.0000100  CONVERGED :NO 
 MAX FORCE  :   0.0012762  MAXIMUM :   0.0000150  CONVERGED :NO 

 NUMBER OF CONSTRAINED OPTIMIZATION CYCLES: 9
 
 TOTAL ENERGY = -270.200636566012
 
 
 CURRENT SPLINE LENGTH: 0.026 AMU^1/2*ANGSTROM
 IRC COORDINATE: 5.503 AMU^1/2*ANGSTROM

  ANGLE =       0.05  COS_ANGLE =       1.00


 IRC COORDINATES OF STEP 112 IN ANGSTROM

  NO.  ATOM        X              Y              Z        Z-ATOM   MASS   TYPE

    1  C         0.093095       0.022856      -0.038392       6    12.011  QM
    2  C         0.779958      -0.254850       1.286083       6    12.011  QM
    3  O         0.667899       0.106715      -1.119316       8    15.999  QM
    4  H         0.131112      -0.913128       1.895541       1     1.008  QM
    5  H         0.777130       0.720876       1.818958       1     1.008  QM
    6  H        -1.015831       0.196392       0.031604       1     1.008  QM
    7  C         2.219395      -0.787712       1.139648       6    12.011  QM
    8  C         3.100539      -0.458497       2.317217       6    12.011  QM
    9  C         4.141775       0.397217       2.258790       6    12.011  QM
   10  H         2.651576      -0.357059       0.219388       1     1.008  QM
   11  H         2.177486      -1.883264       0.986871       1     1.008  QM
   12  H         4.750340       0.625123       3.141266       1     1.008  QM
   13  H         2.854525      -0.936025       3.278526       1     1.008  QM
   14  H         4.416608       0.892638       1.318134       1     1.008  QM


 RMSQ FORCE :   0.0003708  MAXIMUM :   0.0000100  CONVERGED :NO 
 MAX FORCE  :   0.0012383  MAXIMUM :   0.0000150  CONVERGED :NO 

 NUMBER OF CONSTRAINED OPTIMIZATION CYCLES: 21
 
 TOTAL ENERGY = -270.200675551816
 
 
 CURRENT SPLINE LENGTH: 0.026 AMU^1/2*ANGSTROM
 IRC COORDINATE: 5.530 AMU^1/2*ANGSTROM

  ANGLE =       0.04  COS_ANGLE =       1.00


 IRC COORDINATES OF STEP 113 IN ANGSTROM

  NO.  ATOM        X              Y              Z        Z-ATOM   MASS   TYPE

    1  C         0.092745       0.024508      -0.038037       6    12.011  QM
    2  C         0.780758      -0.255322       1.285269       6    12.011  QM
    3  O         0.665232       0.104364      -1.120492       8    15.999  QM
    4  H         0.132701      -0.916125       1.892956       1     1.008  QM
    5  H         0.776090       0.718863       1.820965       1     1.008  QM
    6  H        -1.015175       0.203452       0.034570       1     1.008  QM
    7  C         2.220906      -0.785896       1.138284       6    12.011  QM
    8  C         3.100178      -0.457672       2.317563       6    12.011  QM
    9  C         4.143151       0.396053       2.261352       6    12.011  QM
   10  H         2.653350      -0.353022       0.219183       1     1.008  QM
   11  H         2.180739      -1.881221       0.983372       1     1.008  QM
   12  H         4.750008       0.623073       3.145233       1     1.008  QM
   13  H         2.851043      -0.934442       3.278471       1     1.008  QM
   14  H         4.421179       0.890690       1.321205       1     1.008  QM


 RMSQ FORCE :   0.0003588  MAXIMUM :   0.0000100  CONVERGED :NO 
 MAX FORCE  :   0.0012001  MAXIMUM :   0.0000150  CONVERGED :NO 

 NUMBER OF CONSTRAINED OPTIMIZATION CYCLES: 15
 
 TOTAL ENERGY = -270.200713232151
 
 
 CURRENT SPLINE LENGTH: 0.026 AMU^1/2*ANGSTROM
 IRC COORDINATE: 5.556 AMU^1/2*ANGSTROM

  ANGLE =       0.06  COS_ANGLE =       1.00


 IRC COORDINATES OF STEP 114 IN ANGSTROM

  NO.  ATOM        X              Y              Z        Z-ATOM   MASS   TYPE

    1  C         0.092380       0.026101      -0.037720       6    12.011  QM
    2  C         0.781510      -0.255724       1.284463       6    12.011  QM
    3  O         0.662561       0.101976      -1.121661       8    15.999  QM
    4  H         0.134244      -0.919019       1.890390       1     1.008  QM
    5  H         0.774983       0.716946       1.822891       1     1.008  QM
    6  H        -1.014544       0.210301       0.037401       1     1.008  QM
    7  C         2.222381      -0.783972       1.136945       6    12.011  QM
    8  C         3.099872      -0.456892       2.317890       6    12.011  QM
    9  C         4.144565       0.394865       2.263938       6    12.011  QM
   10  H         2.655066      -0.348769       0.219053       1     1.008  QM
   11  H         2.183971      -1.879055       0.979775       1     1.008  QM
   12  H         4.749838       0.620789       3.149237       1     1.008  QM
   13  H         2.847779      -0.933095       3.278343       1     1.008  QM
   14  H         4.425696       0.888894       1.324408       1     1.008  QM


 RMSQ FORCE :   0.0003506  MAXIMUM :   0.0000100  CONVERGED :NO 
 MAX FORCE  :   0.0011623  MAXIMUM :   0.0000150  CONVERGED :NO 

 NUMBER OF CONSTRAINED OPTIMIZATION CYCLES: 9
 
 TOTAL ENERGY = -270.200749687241
 
 
 CURRENT SPLINE LENGTH: 0.026 AMU^1/2*ANGSTROM
 IRC COORDINATE: 5.583 AMU^1/2*ANGSTROM

  ANGLE =       0.04  COS_ANGLE =       1.00


 IRC COORDINATES OF STEP 115 IN ANGSTROM

  NO.  ATOM        X              Y              Z        Z-ATOM   MASS   TYPE

    1  C         0.091997       0.027629      -0.037413       6    12.011  QM
    2  C         0.782253      -0.256041       1.283664       6    12.011  QM
    3  O         0.659897       0.099561      -1.122817       8    15.999  QM
    4  H         0.135831      -0.921791       1.887901       1     1.008  QM
    5  H         0.773903       0.715132       1.824743       1     1.008  QM
    6  H        -1.013924       0.216904       0.040153       1     1.008  QM
    7  C         2.223837      -0.781963       1.135586       6    12.011  QM
    8  C         3.099593      -0.456163       2.318193       6    12.011  QM
    9  C         4.145979       0.393652       2.266569       6    12.011  QM
   10  H         2.656773      -0.344365       0.218947       1     1.008  QM
   11  H         2.187188      -1.876770       0.976066       1     1.008  QM
   12  H         4.749690       0.618362       3.153236       1     1.008  QM
   13  H         2.844642      -0.931909       3.278127       1     1.008  QM
   14  H         4.430171       0.887208       1.327718       1     1.008  QM


 RMSQ FORCE :   0.0003411  MAXIMUM :   0.0000100  CONVERGED :NO 
 MAX FORCE  :   0.0011260  MAXIMUM :   0.0000150  CONVERGED :NO 

 NUMBER OF CONSTRAINED OPTIMIZATION CYCLES: 12
 
 TOTAL ENERGY = -270.200784988327
 
 
 CURRENT SPLINE LENGTH: 0.026 AMU^1/2*ANGSTROM
 IRC COORDINATE: 5.609 AMU^1/2*ANGSTROM

  ANGLE =       0.06  COS_ANGLE =       1.00


 IRC COORDINATES OF STEP 116 IN ANGSTROM

  NO.  ATOM        X              Y              Z        Z-ATOM   MASS   TYPE

    1  C         0.091602       0.029084      -0.037139       6    12.011  QM
    2  C         0.782982      -0.256259       1.282886       6    12.011  QM
    3  O         0.657238       0.097114      -1.123940       8    15.999  QM
    4  H         0.137441      -0.924428       1.885532       1     1.008  QM
    5  H         0.772844       0.713477       1.826525       1     1.008  QM
    6  H        -1.013319       0.223223       0.042774       1     1.008  QM
    7  C         2.225280      -0.779860       1.134197       6    12.011  QM
    8  C         3.099347      -0.455486       2.318475       6    12.011  QM
    9  C         4.147389       0.392402       2.269242       6    12.011  QM
   10  H         2.658452      -0.339774       0.218848       1     1.008  QM
   11  H         2.190373      -1.874373       0.972188       1     1.008  QM
   12  H         4.749610       0.615830       3.157199       1     1.008  QM
   13  H         2.841596      -0.930907       3.277827       1     1.008  QM
   14  H         4.434566       0.885634       1.331111       1     1.008  QM


 RMSQ FORCE :   0.0003295  MAXIMUM :   0.0000100  CONVERGED :NO 
 MAX FORCE  :   0.0010694  MAXIMUM :   0.0000150  CONVERGED :NO 

 NUMBER OF CONSTRAINED OPTIMIZATION CYCLES: 32
 
 TOTAL ENERGY = -270.200819197835
 
 
 CURRENT SPLINE LENGTH: 0.026 AMU^1/2*ANGSTROM
 IRC COORDINATE: 5.636 AMU^1/2*ANGSTROM

  ANGLE =       0.05  COS_ANGLE =       1.00


 IRC COORDINATES OF STEP 117 IN ANGSTROM

  NO.  ATOM        X              Y              Z        Z-ATOM   MASS   TYPE

    1  C         0.091149       0.030386      -0.036883       6    12.011  QM
    2  C         0.783700      -0.256330       1.282134       6    12.011  QM
    3  O         0.654601       0.094651      -1.125056       8    15.999  QM
    4  H         0.139098      -0.926789       1.883318       1     1.008  QM
    5  H         0.771803       0.712055       1.828083       1     1.008  QM
    6  H        -1.012826       0.229044       0.045286       1     1.008  QM
    7  C         2.226698      -0.777622       1.132773       6    12.011  QM
    8  C         3.099136      -0.454871       2.318729       6    12.011  QM
    9  C         4.148848       0.391113       2.271974       6    12.011  QM
   10  H         2.660039      -0.334968       0.218746       1     1.008  QM
   11  H         2.193430      -1.871802       0.968170       1     1.008  QM
   12  H         4.749639       0.612981       3.161313       1     1.008  QM
   13  H         2.838640      -0.930243       3.277380       1     1.008  QM
   14  H         4.438819       0.884234       1.334663       1     1.008  QM


 RMSQ FORCE :   0.0003227  MAXIMUM :   0.0000100  CONVERGED :NO 
 MAX FORCE  :   0.0010483  MAXIMUM :   0.0000150  CONVERGED :NO 

 NUMBER OF CONSTRAINED OPTIMIZATION CYCLES: 10
 
 TOTAL ENERGY = -270.200852391022
 
 
 CURRENT SPLINE LENGTH: 0.026 AMU^1/2*ANGSTROM
 IRC COORDINATE: 5.662 AMU^1/2*ANGSTROM

  ANGLE =       0.04  COS_ANGLE =       1.00


 IRC COORDINATES OF STEP 118 IN ANGSTROM

  NO.  ATOM        X              Y              Z        Z-ATOM   MASS   TYPE

    1  C         0.090705       0.031679      -0.036621       6    12.011  QM
    2  C         0.784440      -0.256342       1.281394       6    12.011  QM
    3  O         0.651980       0.092150      -1.126132       8    15.999  QM
    4  H         0.140808      -0.929081       1.881175       1     1.008  QM
    5  H         0.770821       0.710721       1.829631       1     1.008  QM
    6  H        -1.012326       0.234788       0.047744       1     1.008  QM
    7  C         2.228115      -0.775343       1.131314       6    12.011  QM
    8  C         3.098931      -0.454307       2.318954       6    12.011  QM
    9  C         4.150242       0.389813       2.274712       6    12.011  QM
   10  H         2.661643      -0.330064       0.218651       1     1.008  QM
   11  H         2.196493      -1.869175       0.964041       1     1.008  QM
   12  H         4.749603       0.610136       3.165385       1     1.008  QM
   13  H         2.835730      -0.929652       3.276886       1     1.008  QM
   14  H         4.443014       0.882887       1.338246       1     1.008  QM


 RMSQ FORCE :   0.0003143  MAXIMUM :   0.0000100  CONVERGED :NO 
 MAX FORCE  :   0.0010254  MAXIMUM :   0.0000150  CONVERGED :NO 

 NUMBER OF CONSTRAINED OPTIMIZATION CYCLES: 9
 
 TOTAL ENERGY = -270.200884662504
 
 
 CURRENT SPLINE LENGTH: 0.026 AMU^1/2*ANGSTROM
 IRC COORDINATE: 5.689 AMU^1/2*ANGSTROM

  ANGLE =       0.04  COS_ANGLE =       1.00


 IRC COORDINATES OF STEP 119 IN ANGSTROM

  NO.  ATOM        X              Y              Z        Z-ATOM   MASS   TYPE

    1  C         0.090246       0.032870      -0.036396       6    12.011  QM
    2  C         0.785165      -0.256247       1.280654       6    12.011  QM
    3  O         0.649354       0.089641      -1.127199       8    15.999  QM
    4  H         0.142552      -0.931188       1.879143       1     1.008  QM
    5  H         0.769887       0.709547       1.831048       1     1.008  QM
    6  H        -1.011858       0.240182       0.050084       1     1.008  QM
    7  C         2.229518      -0.772954       1.129868       6    12.011  QM
    8  C         3.098762      -0.453819       2.319184       6    12.011  QM
    9  C         4.151634       0.388476       2.277473       6    12.011  QM
   10  H         2.663260      -0.324947       0.218639       1     1.008  QM
   11  H         2.199533      -1.866403       0.959787       1     1.008  QM
   12  H         4.749685       0.607162       3.169412       1     1.008  QM
   13  H         2.833016      -0.929316       3.276345       1     1.008  QM
   14  H         4.447081       0.881649       1.341904       1     1.008  QM


 RMSQ FORCE :   0.0003062  MAXIMUM :   0.0000100  CONVERGED :NO 
 MAX FORCE  :   0.0009844  MAXIMUM :   0.0000150  CONVERGED :NO 

 NUMBER OF CONSTRAINED OPTIMIZATION CYCLES: 23
 
 TOTAL ENERGY = -270.200916058001
 
 
 CURRENT SPLINE LENGTH: 0.026 AMU^1/2*ANGSTROM
 IRC COORDINATE: 5.715 AMU^1/2*ANGSTROM

  ANGLE =       0.08  COS_ANGLE =       1.00


 IRC COORDINATES OF STEP 120 IN ANGSTROM

  NO.  ATOM        X              Y              Z        Z-ATOM   MASS   TYPE

    1  C         0.089755       0.034005      -0.036167       6    12.011  QM
    2  C         0.785896      -0.256050       1.279944       6    12.011  QM
    3  O         0.646758       0.087097      -1.128256       8    15.999  QM
    4  H         0.144309      -0.933115       1.877254       1     1.008  QM
    5  H         0.768998       0.708564       1.832359       1     1.008  QM
    6  H        -1.011455       0.245349       0.052357       1     1.008  QM
    7  C         2.230896      -0.770510       1.128385       6    12.011  QM
    8  C         3.098638      -0.453397       2.319382       6    12.011  QM
    9  C         4.153004       0.387139       2.280267       6    12.011  QM
   10  H         2.664813      -0.319728       0.218620       1     1.008  QM
   11  H         2.202486      -1.863559       0.955385       1     1.008  QM
   12  H         4.749839       0.604087       3.173510       1     1.008  QM
   13  H         2.830403      -0.929219       3.275718       1     1.008  QM
   14  H         4.451031       0.880570       1.345658       1     1.008  QM


 RMSQ FORCE :   0.0003015  MAXIMUM :   0.0000100  CONVERGED :NO 
 MAX FORCE  :   0.0009788  MAXIMUM :   0.0000150  CONVERGED :NO 

 NUMBER OF CONSTRAINED OPTIMIZATION CYCLES: 20
 
 TOTAL ENERGY = -270.200946652794
 
 
 CURRENT SPLINE LENGTH: 0.026 AMU^1/2*ANGSTROM
 IRC COORDINATE: 5.742 AMU^1/2*ANGSTROM
 
 
 
 
 ***************************************
 *** MOLECULAR GEOMETRY OPTIMIZATION ***
 ***************************************
 
 *** ACTIVE DEGREES OF FREEDOM: 36 ***
 
 HYPERSPHERE RADIUS: 0.0499991954
 
 *** ENTERING OPTIMIZATION CYCLE: 1 ***
 
 
 RMSQ FORCE :   0.0001046  MAXIMUM :   0.0000100  CONVERGED : NO
 MAX FORCE  :   0.0003142  MAXIMUM :   0.0000150  CONVERGED : NO
 
 LAMBDA ITERATION CONVERGED IN 10 CYCLES

  |TANGENTIAL STEP| =   0.025000  |PARALLEL STEP| =   0.006699
 
 HYPERSPHERE RADIUS: 0.0499991954


 COORDINATES OF OPTIMIZATION STEP 1 IN ANGSTROM

  NO.  ATOM        X              Y              Z        Z-ATOM   MASS   TYPE

    1  C         0.089047       0.033878      -0.035994       6    12.011  QM
    2  C         0.786482      -0.254477       1.279611       6    12.011  QM
    3  O         0.645147       0.084442      -1.128601       8    15.999  QM
    4  H         0.146344      -0.932056       1.877552       1     1.008  QM
    5  H         0.768947       0.710136       1.831648       1     1.008  QM
    6  H        -1.011817       0.246372       0.053250       1     1.008  QM
    7  C         2.231770      -0.767072       1.126640       6    12.011  QM
    8  C         3.098719      -0.454005       2.319094       6    12.011  QM
    9  C         4.153846       0.385747       2.282882       6    12.011  QM
   10  H         2.665714      -0.312421       0.218730       1     1.008  QM
   11  H         2.204174      -1.859516       0.949249       1     1.008  QM
   12  H         4.750102       0.599394       3.177110       1     1.008  QM
   13  H         2.829899      -0.932584       3.273849       1     1.008  QM
   14  H         4.452851       0.881340       1.349901       1     1.008  QM


 
 NEW SCF-ENERGY CALCULATED IN 23 CYCLES
 

 TOTAL ENERGY    =       -270.200972558
 
 *** LAST STEP WAS REJECTED ***
 
 LAMBDA ITERATION CONVERGED IN 9 CYCLES

  |TANGENTIAL STEP| =   0.012500  |PARALLEL STEP| =   0.001588
 
 HYPERSPHERE RADIUS: 0.0499991954


 COORDINATES OF OPTIMIZATION STEP 1 IN ANGSTROM

  NO.  ATOM        X              Y              Z        Z-ATOM   MASS   TYPE

    1  C         0.089171       0.034499      -0.036008       6    12.011  QM
    2  C         0.786562      -0.255167       1.279352       6    12.011  QM
    3  O         0.644508       0.084436      -1.128980       8    15.999  QM
    4  H         0.146221      -0.933584       1.876303       1     1.008  QM
    5  H         0.768456       0.708793       1.832602       1     1.008  QM
    6  H        -1.011282       0.248609       0.054009       1     1.008  QM
    7  C         2.232054      -0.767462       1.126796       6    12.011  QM
    8  C         3.098612      -0.453433       2.319312       6    12.011  QM
    9  C         4.154212       0.385727       2.283092       6    12.011  QM
   10  H         2.666099      -0.313413       0.218630       1     1.008  QM
   11  H         2.204862      -1.860019       0.950268       1     1.008  QM
   12  H         4.750044       0.599717       3.177519       1     1.008  QM
   13  H         2.828951      -0.930990       3.274361       1     1.008  QM
   14  H         4.454107       0.880536       1.349910       1     1.008  QM


 
 NEW SCF-ENERGY CALCULATED IN 11 CYCLES
 

 TOTAL ENERGY    =       -270.200975664
 
 *** LAST STEP WAS REJECTED ***
 
 LAMBDA ITERATION CONVERGED IN 9 CYCLES

  |TANGENTIAL STEP| =   0.006250  |PARALLEL STEP| =   0.000392
 
 HYPERSPHERE RADIUS: 0.0499991954


 COORDINATES OF OPTIMIZATION STEP 1 IN ANGSTROM

  NO.  ATOM        X              Y              Z        Z-ATOM   MASS   TYPE

    1  C         0.089252       0.034791      -0.036004       6    12.011  QM
    2  C         0.786599      -0.255524       1.279244       6    12.011  QM
    3  O         0.644269       0.084499      -1.129130       8    15.999  QM
    4  H         0.146136      -0.934316       1.875732       1     1.008  QM
    5  H         0.768261       0.708133       1.833072       1     1.008  QM
    6  H        -1.011024       0.249622       0.054348       1     1.008  QM
    7  C         2.232172      -0.767731       1.126894       6    12.011  QM
    8  C         3.098538      -0.453155       2.319418       6    12.011  QM
    9  C         4.154335       0.385749       2.283106       6    12.011  QM
   10  H         2.666269      -0.314029       0.218586       1     1.008  QM
   11  H         2.205150      -1.860351       0.950848       1     1.008  QM
   12  H         4.749973       0.600042       3.177610       1     1.008  QM
   13  H         2.828467      -0.930129       3.274658       1     1.008  QM
   14  H         4.454633       0.880087       1.349766       1     1.008  QM


 
 NEW SCF-ENERGY CALCULATED IN 9 CYCLES
 

 TOTAL ENERGY    =       -270.200976316
 
 *** ENTERING OPTIMIZATION CYCLE: 2 ***
 

 COSANG =         0.744080612
 
 RMSQ FORCE :   0.0000292  MAXIMUM :   0.0000100  CONVERGED : NO
 MAX FORCE  :   0.0000718  MAXIMUM :   0.0000150  CONVERGED : NO
 RMSQ DR    :   0.0010437  MAXIMUM :   0.0000400  CONVERGED : NO
 MAX DR     :   0.0025297  MAXIMUM :   0.0000600  CONVERGED : NO
 
 LAMBDA ITERATION CONVERGED IN 6 CYCLES

  |TANGENTIAL STEP| =   0.012500  |PARALLEL STEP| =   0.001588
 
 HYPERSPHERE RADIUS: 0.0499991954
 
 *** SCFTOL TIGHTEN TO 0.250E-09 ***


 COORDINATES OF OPTIMIZATION STEP 2 IN ANGSTROM

  NO.  ATOM        X              Y              Z        Z-ATOM   MASS   TYPE

    1  C         0.089303       0.035278      -0.036193       6    12.011  QM
    2  C         0.786470      -0.256101       1.279175       6    12.011  QM
    3  O         0.643891       0.084766      -1.129472       8    15.999  QM
    4  H         0.145918      -0.935585       1.875238       1     1.008  QM
    5  H         0.768028       0.707041       1.834279       1     1.008  QM
    6  H        -1.010794       0.251075       0.054628       1     1.008  QM
    7  C         2.232345      -0.768407       1.127157       6    12.011  QM
    8  C         3.098700      -0.452841       2.319667       6    12.011  QM
    9  C         4.154534       0.385840       2.283070       6    12.011  QM
   10  H         2.666465      -0.315201       0.218714       1     1.008  QM
   11  H         2.205646      -1.861153       0.951673       1     1.008  QM
   12  H         4.749971       0.602091       3.177909       1     1.008  QM
   13  H         2.827605      -0.928172       3.275665       1     1.008  QM
   14  H         4.455566       0.879015       1.349330       1     1.008  QM


 
 NEW SCF-ENERGY CALCULATED IN 21 CYCLES
 

 TOTAL ENERGY    =       -270.200975758
 
 *** LAST STEP WAS REJECTED ***
 
 LAMBDA ITERATION CONVERGED IN 5 CYCLES

  |TANGENTIAL STEP| =   0.006250  |PARALLEL STEP| =   0.000392
 
 HYPERSPHERE RADIUS: 0.0499991954


 COORDINATES OF OPTIMIZATION STEP 2 IN ANGSTROM

  NO.  ATOM        X              Y              Z        Z-ATOM   MASS   TYPE

    1  C         0.089268       0.035042      -0.036109       6    12.011  QM
    2  C         0.786526      -0.255774       1.279225       6    12.011  QM
    3  O         0.644078       0.084598      -1.129297       8    15.999  QM
    4  H         0.146097      -0.934969       1.875618       1     1.008  QM
    5  H         0.768190       0.707619       1.833804       1     1.008  QM
    6  H        -1.010952       0.250323       0.054476       1     1.008  QM
    7  C         2.232273      -0.768038       1.126980       6    12.011  QM
    8  C         3.098639      -0.453026       2.319534       6    12.011  QM
    9  C         4.154401       0.385761       2.283105       6    12.011  QM
   10  H         2.666390      -0.314500       0.218692       1     1.008  QM
   11  H         2.205472      -1.860719       0.951082       1     1.008  QM
   12  H         4.750069       0.601291       3.177861       1     1.008  QM
   13  H         2.827981      -0.929109       3.275238       1     1.008  QM
   14  H         4.455119       0.879509       1.349589       1     1.008  QM


 
 NEW SCF-ENERGY CALCULATED IN 13 CYCLES
 

 TOTAL ENERGY    =       -270.200976306
 
 *** ENTERING OPTIMIZATION CYCLE: 3 ***
 

 COSANG =        -0.397363819
 
 RMSQ FORCE :   0.0000521  MAXIMUM :   0.0000100  CONVERGED : NO
 MAX FORCE  :   0.0001499  MAXIMUM :   0.0000150  CONVERGED : NO
 RMSQ DR    :   0.0010437  MAXIMUM :   0.0000400  CONVERGED : NO
 MAX DR     :   0.0026884  MAXIMUM :   0.0000600  CONVERGED : NO
 
 LAMBDA ITERATION CONVERGED IN 4 CYCLES

  |TANGENTIAL STEP| =   0.005000  |PARALLEL STEP| =   0.000251
 
 HYPERSPHERE RADIUS: 0.0499991954


 COORDINATES OF OPTIMIZATION STEP 3 IN ANGSTROM

  NO.  ATOM        X              Y              Z        Z-ATOM   MASS   TYPE

    1  C         0.089145       0.035055      -0.035889       6    12.011  QM
    2  C         0.786619      -0.255796       1.279311       6    12.011  QM
    3  O         0.644198       0.084586      -1.129422       8    15.999  QM
    4  H         0.145994      -0.934772       1.875216       1     1.008  QM
    5  H         0.767999       0.707684       1.833301       1     1.008  QM
    6  H        -1.011194       0.250249       0.054629       1     1.008  QM
    7  C         2.232315      -0.768078       1.126907       6    12.011  QM
    8  C         3.098529      -0.453055       2.319678       6    12.011  QM
    9  C         4.154580       0.385887       2.283169       6    12.011  QM
   10  H         2.666214      -0.314372       0.218427       1     1.008  QM
   11  H         2.205120      -1.860541       0.950955       1     1.008  QM
   12  H         4.749181       0.600505       3.176889       1     1.008  QM
   13  H         2.827624      -0.929221       3.274575       1     1.008  QM
   14  H         4.454549       0.879541       1.349085       1     1.008  QM


 
 NEW SCF-ENERGY CALCULATED IN 24 CYCLES
 

 TOTAL ENERGY    =       -270.200974961
 
 *** ENTERING OPTIMIZATION CYCLE: 4 ***
 

 COSANG =        -0.956219468
 
 RMSQ FORCE :   0.0001711  MAXIMUM :   0.0000100  CONVERGED : NO
 MAX FORCE  :   0.0005355  MAXIMUM :   0.0000150  CONVERGED : NO
 RMSQ DR    :   0.0008344  MAXIMUM :   0.0000400  CONVERGED : NO
 MAX DR     :   0.0022738  MAXIMUM :   0.0000600  CONVERGED : NO
 
 LAMBDA ITERATION CONVERGED IN 8 CYCLES

  |TANGENTIAL STEP| =   0.004000  |PARALLEL STEP| =   0.000160
 
 HYPERSPHERE RADIUS: 0.0499991954


 COORDINATES OF OPTIMIZATION STEP 4 IN ANGSTROM

  NO.  ATOM        X              Y              Z        Z-ATOM   MASS   TYPE

    1  C         0.089302       0.034978      -0.035836       6    12.011  QM
    2  C         0.786701      -0.255740       1.279178       6    12.011  QM
    3  O         0.644192       0.084553      -1.129280       8    15.999  QM
    4  H         0.146173      -0.934726       1.875249       1     1.008  QM
    5  H         0.768177       0.707734       1.833258       1     1.008  QM
    6  H        -1.011051       0.250001       0.054662       1     1.008  QM
    7  C         2.232227      -0.767907       1.126944       6    12.011  QM
    8  C         3.098408      -0.453007       2.319513       6    12.011  QM
    9  C         4.154353       0.385775       2.283084       6    12.011  QM
   10  H         2.666477      -0.314416       0.218621       1     1.008  QM
   11  H         2.205363      -1.860466       0.951169       1     1.008  QM
   12  H         4.749597       0.600155       3.177175       1     1.008  QM
   13  H         2.828193      -0.929454       3.274694       1     1.008  QM
   14  H         4.455003       0.879738       1.349487       1     1.008  QM


 
 NEW SCF-ENERGY CALCULATED IN 17 CYCLES
 

 TOTAL ENERGY    =       -270.200976063
 
 *** ENTERING OPTIMIZATION CYCLE: 5 ***
 

 COSANG =         0.974015109
 
 RMSQ FORCE :   0.0000903  MAXIMUM :   0.0000100  CONVERGED : NO
 MAX FORCE  :   0.0003056  MAXIMUM :   0.0000150  CONVERGED : NO
 RMSQ DR    :   0.0006672  MAXIMUM :   0.0000400  CONVERGED : NO
 MAX DR     :   0.0022065  MAXIMUM :   0.0000600  CONVERGED : NO
 
 LAMBDA ITERATION CONVERGED IN 5 CYCLES

  |TANGENTIAL STEP| =   0.008000  |PARALLEL STEP| =   0.000644
 
 HYPERSPHERE RADIUS: 0.0499991954


 COORDINATES OF OPTIMIZATION STEP 5 IN ANGSTROM

  NO.  ATOM        X              Y              Z        Z-ATOM   MASS   TYPE

    1  C         0.089091       0.035042      -0.036214       6    12.011  QM
    2  C         0.786494      -0.255704       1.279457       6    12.011  QM
    3  O         0.644194       0.084582      -1.129298       8    15.999  QM
    4  H         0.145896      -0.934877       1.876093       1     1.008  QM
    5  H         0.768069       0.707941       1.833898       1     1.008  QM
    6  H        -1.011096       0.250239       0.054372       1     1.008  QM
    7  C         2.232409      -0.768156       1.126748       6    12.011  QM
    8  C         3.098705      -0.453043       2.319686       6    12.011  QM
    9  C         4.154531       0.385807       2.283092       6    12.011  QM
   10  H         2.665911      -0.314206       0.218360       1     1.008  QM
   11  H         2.205046      -1.860889       0.950392       1     1.008  QM
   12  H         4.750479       0.601658       3.178376       1     1.008  QM
   13  H         2.826866      -0.929361       3.275276       1     1.008  QM
   14  H         4.453893       0.879417       1.349216       1     1.008  QM


 
 NEW SCF-ENERGY CALCULATED IN 18 CYCLES
 

 TOTAL ENERGY    =       -270.200974953
 
 *** ENTERING OPTIMIZATION CYCLE: 6 ***
 

 COSANG =        -0.960790398
 
 RMSQ FORCE :   0.0001461  MAXIMUM :   0.0000100  CONVERGED : NO
 MAX FORCE  :   0.0005057  MAXIMUM :   0.0000150  CONVERGED : NO
 RMSQ DR    :   0.0013376  MAXIMUM :   0.0000400  CONVERGED : NO
 MAX DR     :   0.0041394  MAXIMUM :   0.0000600  CONVERGED : NO
 
 LAMBDA ITERATION CONVERGED IN 7 CYCLES

  |TANGENTIAL STEP| =   0.006400  |PARALLEL STEP| =   0.000411
 
 HYPERSPHERE RADIUS: 0.0499991954


 COORDINATES OF OPTIMIZATION STEP 6 IN ANGSTROM

  NO.  ATOM        X              Y              Z        Z-ATOM   MASS   TYPE

    1  C         0.089332       0.034974      -0.036001       6    12.011  QM
    2  C         0.786656      -0.255707       1.279209       6    12.011  QM
    3  O         0.644137       0.084557      -1.129258       8    15.999  QM
    4  H         0.146058      -0.934908       1.875589       1     1.008  QM
    5  H         0.768082       0.707871       1.833616       1     1.008  QM
    6  H        -1.010944       0.249982       0.054651       1     1.008  QM
    7  C         2.232231      -0.767941       1.126936       6    12.011  QM
    8  C         3.098504      -0.452950       2.319481       6    12.011  QM
    9  C         4.154336       0.385745       2.283042       6    12.011  QM
   10  H         2.666300      -0.314535       0.218589       1     1.008  QM
   11  H         2.205254      -1.860708       0.951170       1     1.008  QM
   12  H         4.750490       0.600342       3.178167       1     1.008  QM
   13  H         2.828006      -0.929725       3.275043       1     1.008  QM
   14  H         4.454744       0.879917       1.349736       1     1.008  QM


 
 NEW SCF-ENERGY CALCULATED IN 14 CYCLES
 

 TOTAL ENERGY    =       -270.200976022
 
 *** ENTERING OPTIMIZATION CYCLE: 7 ***
 

 COSANG =         0.946531101
 
 RMSQ FORCE :   0.0000997  MAXIMUM :   0.0000100  CONVERGED : NO
 MAX FORCE  :   0.0003226  MAXIMUM :   0.0000150  CONVERGED : NO
 RMSQ DR    :   0.0010688  MAXIMUM :   0.0000400  CONVERGED : NO
 MAX DR     :   0.0025992  MAXIMUM :   0.0000600  CONVERGED : NO
 
 LAMBDA ITERATION CONVERGED IN 6 CYCLES

  |TANGENTIAL STEP| =   0.012800  |PARALLEL STEP| =   0.001666
 
 HYPERSPHERE RADIUS: 0.0499991954


 COORDINATES OF OPTIMIZATION STEP 7 IN ANGSTROM

  NO.  ATOM        X              Y              Z        Z-ATOM   MASS   TYPE

    1  C         0.088849       0.035086      -0.036082       6    12.011  QM
    2  C         0.786287      -0.255802       1.279426       6    12.011  QM
    3  O         0.644266       0.084666      -1.129453       8    15.999  QM
    4  H         0.146156      -0.934321       1.875608       1     1.008  QM
    5  H         0.768487       0.707463       1.833184       1     1.008  QM
    6  H        -1.011664       0.250477       0.053814       1     1.008  QM
    7  C         2.232350      -0.768169       1.126930       6    12.011  QM
    8  C         3.098928      -0.453462       2.319846       6    12.011  QM
    9  C         4.154643       0.385910       2.283300       6    12.011  QM
   10  H         2.666348      -0.313800       0.218786       1     1.008  QM
   11  H         2.205658      -1.860306       0.950160       1     1.008  QM
   12  H         4.748085       0.603027       3.175609       1     1.008  QM
   13  H         2.827789      -0.927974       3.274877       1     1.008  QM
   14  H         4.455123       0.878599       1.348634       1     1.008  QM


 
 NEW SCF-ENERGY CALCULATED IN 26 CYCLES
 

 TOTAL ENERGY    =       -270.200969817
 
 *** ENTERING OPTIMIZATION CYCLE: 8 ***
 

 COSANG =        -0.997438947
 
 RMSQ FORCE :   0.0003471  MAXIMUM :   0.0000100  CONVERGED : NO
 MAX FORCE  :   0.0011348  MAXIMUM :   0.0000150  CONVERGED : NO
 RMSQ DR    :   0.0021513  MAXIMUM :   0.0000400  CONVERGED : NO
 MAX DR     :   0.0049174  MAXIMUM :   0.0000600  CONVERGED : NO
 
 LAMBDA ITERATION CONVERGED IN 9 CYCLES

  |TANGENTIAL STEP| =   0.010240  |PARALLEL STEP| =   0.001060
 
 HYPERSPHERE RADIUS: 0.0499991954


 COORDINATES OF OPTIMIZATION STEP 8 IN ANGSTROM

  NO.  ATOM        X              Y              Z        Z-ATOM   MASS   TYPE

    1  C         0.089204       0.035009      -0.035791       6    12.011  QM
    2  C         0.786682      -0.255697       1.279340       6    12.011  QM
    3  O         0.644353       0.084487      -1.129196       8    15.999  QM
    4  H         0.146356      -0.934506       1.875540       1     1.008  QM
    5  H         0.768448       0.707716       1.833288       1     1.008  QM
    6  H        -1.011188       0.250226       0.054491       1     1.008  QM
    7  C         2.232288      -0.767965       1.126694       6    12.011  QM
    8  C         3.098358      -0.453049       2.319510       6    12.011  QM
    9  C         4.154333       0.385770       2.283152       6    12.011  QM
   10  H         2.666310      -0.314209       0.218366       1     1.008  QM
   11  H         2.205423      -1.860384       0.950683       1     1.008  QM
   12  H         4.749252       0.600654       3.176618       1     1.008  QM
   13  H         2.827668      -0.929175       3.274459       1     1.008  QM
   14  H         4.454604       0.879649       1.349285       1     1.008  QM


 
 NEW SCF-ENERGY CALCULATED IN 21 CYCLES
 

 TOTAL ENERGY    =       -270.200975065
 
 *** ENTERING OPTIMIZATION CYCLE: 9 ***
 

 COSANG =         0.991059550
 
 RMSQ FORCE :   0.0001695  MAXIMUM :   0.0000100  CONVERGED : NO
 MAX FORCE  :   0.0005414  MAXIMUM :   0.0000150  CONVERGED : NO
 RMSQ DR    :   0.0017158  MAXIMUM :   0.0000400  CONVERGED : NO
 MAX DR     :   0.0037393  MAXIMUM :   0.0000600  CONVERGED : NO
 
 LAMBDA ITERATION CONVERGED IN 7 CYCLES

  |TANGENTIAL STEP| =   0.020480  |PARALLEL STEP| =   0.004387
 
 HYPERSPHERE RADIUS: 0.0499991954


 COORDINATES OF OPTIMIZATION STEP 9 IN ANGSTROM

  NO.  ATOM        X              Y              Z        Z-ATOM   MASS   TYPE

    1  C         0.089069       0.034926      -0.036772       6    12.011  QM
    2  C         0.785865      -0.255834       1.279162       6    12.011  QM
    3  O         0.643695       0.085022      -1.129909       8    15.999  QM
    4  H         0.145106      -0.935050       1.875471       1     1.008  QM
    5  H         0.767355       0.707700       1.833773       1     1.008  QM
    6  H        -1.011388       0.249526       0.053676       1     1.008  QM
    7  C         2.231897      -0.768256       1.127949       6    12.011  QM
    8  C         3.099762      -0.453409       2.319733       6    12.011  QM
    9  C         4.154952       0.386052       2.283254       6    12.011  QM
   10  H         2.666061      -0.315312       0.219427       1     1.008  QM
   11  H         2.205044      -1.861120       0.952308       1     1.008  QM
   12  H         4.750811       0.602032       3.178327       1     1.008  QM
   13  H         2.830255      -0.929484       3.275879       1     1.008  QM
   14  H         4.455978       0.880208       1.350149       1     1.008  QM


 
 NEW SCF-ENERGY CALCULATED IN 17 CYCLES
 

 TOTAL ENERGY    =       -270.200973082
 
 *** ENTERING OPTIMIZATION CYCLE: 10 ***
 

 COSANG =        -0.870405006
 
 RMSQ FORCE :   0.0001263  MAXIMUM :   0.0000100  CONVERGED : NO
 MAX FORCE  :   0.0003198  MAXIMUM :   0.0000150  CONVERGED : NO
 RMSQ DR    :   0.0034907  MAXIMUM :   0.0000400  CONVERGED : NO
 MAX DR     :   0.0080760  MAXIMUM :   0.0000600  CONVERGED : NO
 
 LAMBDA ITERATION CONVERGED IN 5 CYCLES

  |TANGENTIAL STEP| =   0.016384  |PARALLEL STEP| =   0.002761
 
 HYPERSPHERE RADIUS: 0.0499991954


 COORDINATES OF OPTIMIZATION STEP 10 IN ANGSTROM

  NO.  ATOM        X              Y              Z        Z-ATOM   MASS   TYPE

    1  C         0.089195       0.034975      -0.035976       6    12.011  QM
    2  C         0.786604      -0.255750       1.279212       6    12.011  QM
    3  O         0.644120       0.084615      -1.129397       8    15.999  QM
    4  H         0.146051      -0.934839       1.875473       1     1.008  QM
    5  H         0.768067       0.707757       1.833469       1     1.008  QM
    6  H        -1.011060       0.250019       0.054582       1     1.008  QM
    7  C         2.232282      -0.767973       1.127003       6    12.011  QM
    8  C         3.098587      -0.453015       2.319603       6    12.011  QM
    9  C         4.154431       0.385763       2.283079       6    12.011  QM
   10  H         2.666402      -0.314430       0.218717       1     1.008  QM
   11  H         2.205325      -1.860611       0.951095       1     1.008  QM
   12  H         4.750146       0.600719       3.177791       1     1.008  QM
   13  H         2.827996      -0.929431       3.275090       1     1.008  QM
   14  H         4.454858       0.879583       1.349502       1     1.008  QM


 
 NEW SCF-ENERGY CALCULATED IN 22 CYCLES
 

 TOTAL ENERGY    =       -270.200976436
 
 *** ENTERING OPTIMIZATION CYCLE: 11 ***
 

 COSANG =         0.660565799
 
 RMSQ FORCE :   0.0000332  MAXIMUM :   0.0000100  CONVERGED : NO
 MAX FORCE  :   0.0001043  MAXIMUM :   0.0000150  CONVERGED : NO
 RMSQ DR    :   0.0027691  MAXIMUM :   0.0000400  CONVERGED : NO
 MAX DR     :   0.0062728  MAXIMUM :   0.0000600  CONVERGED : NO
 
 LAMBDA ITERATION CONVERGED IN 10 CYCLES

  |TANGENTIAL STEP| =   0.025000  |PARALLEL STEP| =   0.006699
 
 HYPERSPHERE RADIUS: 0.0499991954


 COORDINATES OF OPTIMIZATION STEP 11 IN ANGSTROM

  NO.  ATOM        X              Y              Z        Z-ATOM   MASS   TYPE

    1  C         0.089613       0.036044      -0.035787       6    12.011  QM
    2  C         0.785987      -0.255841       1.279889       6    12.011  QM
    3  O         0.645639       0.083618      -1.128398       8    15.999  QM
    4  H         0.145118      -0.935732       1.874922       1     1.008  QM
    5  H         0.766934       0.707259       1.835132       1     1.008  QM
    6  H        -1.010822       0.252915       0.053546       1     1.008  QM
    7  C         2.231574      -0.767734       1.126663       6    12.011  QM
    8  C         3.098778      -0.453742       2.318832       6    12.011  QM
    9  C         4.153487       0.386393       2.282388       6    12.011  QM
   10  H         2.664945      -0.313356       0.218398       1     1.008  QM
   11  H         2.204887      -1.860229       0.949709       1     1.008  QM
   12  H         4.750107       0.600034       3.176296       1     1.008  QM
   13  H         2.829927      -0.931847       3.273667       1     1.008  QM
   14  H         4.452367       0.882188       1.349352       1     1.008  QM


 
 NEW SCF-ENERGY CALCULATED IN 20 CYCLES
 

 TOTAL ENERGY    =       -270.200972227
 
 *** LAST STEP WAS REJECTED ***
 
 LAMBDA ITERATION CONVERGED IN 9 CYCLES

  |TANGENTIAL STEP| =   0.012500  |PARALLEL STEP| =   0.001588
 
 HYPERSPHERE RADIUS: 0.0499991954


 COORDINATES OF OPTIMIZATION STEP 11 IN ANGSTROM

  NO.  ATOM        X              Y              Z        Z-ATOM   MASS   TYPE

    1  C         0.089393       0.035528      -0.035909       6    12.011  QM
    2  C         0.786326      -0.255776       1.279510       6    12.011  QM
    3  O         0.644775       0.084029      -1.128858       8    15.999  QM
    4  H         0.145651      -0.935249       1.875134       1     1.008  QM
    5  H         0.767534       0.707531       1.834218       1     1.008  QM
    6  H        -1.010990       0.251620       0.054056       1     1.008  QM
    7  C         2.231955      -0.767806       1.126738       6    12.011  QM
    8  C         3.098661      -0.453334       2.319180       6    12.011  QM
    9  C         4.154053       0.386044       2.282900       6    12.011  QM
   10  H         2.665685      -0.313827       0.218437       1     1.008  QM
   11  H         2.205201      -1.860361       0.950315       1     1.008  QM
   12  H         4.750012       0.600145       3.177112       1     1.008  QM
   13  H         2.828852      -0.930565       3.274228       1     1.008  QM
   14  H         4.453909       0.880955       1.349650       1     1.008  QM


 
 NEW SCF-ENERGY CALCULATED IN 9 CYCLES
 

 TOTAL ENERGY    =       -270.200975525
 
 *** LAST STEP WAS REJECTED ***
 
 LAMBDA ITERATION CONVERGED IN 9 CYCLES

  |TANGENTIAL STEP| =   0.006250  |PARALLEL STEP| =   0.000392
 
 HYPERSPHERE RADIUS: 0.0499991954


 COORDINATES OF OPTIMIZATION STEP 11 IN ANGSTROM

  NO.  ATOM        X              Y              Z        Z-ATOM   MASS   TYPE

    1  C         0.089301       0.035240      -0.035978       6    12.011  QM
    2  C         0.786479      -0.255759       1.279338       6    12.011  QM
    3  O         0.644405       0.084312      -1.129069       8    15.999  QM
    4  H         0.145873      -0.934979       1.875276       1     1.008  QM
    5  H         0.767853       0.707676       1.833741       1     1.008  QM
    6  H        -1.011081       0.250833       0.054261       1     1.008  QM
    7  C         2.232115      -0.767909       1.126825       6    12.011  QM
    8  C         3.098602      -0.453139       2.319366       6    12.011  QM
    9  C         4.154299       0.385900       2.283070       6    12.011  QM
   10  H         2.666031      -0.314193       0.218478       1     1.008  QM
   11  H         2.205295      -1.860503       0.950734       1     1.008  QM
   12  H         4.749970       0.600321       3.177383       1     1.008  QM
   13  H         2.828370      -0.929894       3.274554       1     1.008  QM
   14  H         4.454570       0.880325       1.349665       1     1.008  QM


 
 NEW SCF-ENERGY CALCULATED IN 9 CYCLES
 

 TOTAL ENERGY    =       -270.200976264
 
 *** LAST STEP WAS REJECTED ***
 
 LAMBDA ITERATION CONVERGED IN 8 CYCLES

  |TANGENTIAL STEP| =   0.003125  |PARALLEL STEP| =   0.000098
 
 HYPERSPHERE RADIUS: 0.0499991954


 COORDINATES OF OPTIMIZATION STEP 11 IN ANGSTROM

  NO.  ATOM        X              Y              Z        Z-ATOM   MASS   TYPE

    1  C         0.089261       0.035085      -0.036016       6    12.011  QM
    2  C         0.786555      -0.255753       1.279253       6    12.011  QM
    3  O         0.644222       0.084480      -1.129188       8    15.999  QM
    4  H         0.145981      -0.934846       1.875350       1     1.008  QM
    5  H         0.768013       0.707743       1.833508       1     1.008  QM
    6  H        -1.011124       0.250385       0.054365       1     1.008  QM
    7  C         2.232196      -0.767970       1.126895       6    12.011  QM
    8  C         3.098575      -0.453051       2.319485       6    12.011  QM
    9  C         4.154410       0.385830       2.283125       6    12.011  QM
   10  H         2.666223      -0.314380       0.218538       1     1.008  QM
   11  H         2.205339      -1.860580       0.950960       1     1.008  QM
   12  H         4.749965       0.600475       3.177462       1     1.008  QM
   13  H         2.828145      -0.929546       3.274761       1     1.008  QM
   14  H         4.454847       0.879972       1.349611       1     1.008  QM


 
 NEW SCF-ENERGY CALCULATED IN 16 CYCLES
 

 TOTAL ENERGY    =       -270.200976431
 
 *** ENTERING OPTIMIZATION CYCLE: 12 ***
 

 COSANG =        -0.957923737
 
 RMSQ FORCE :   0.0000347  MAXIMUM :   0.0000100  CONVERGED : NO
 MAX FORCE  :   0.0001082  MAXIMUM :   0.0000150  CONVERGED : NO
 RMSQ DR    :   0.0005211  MAXIMUM :   0.0000400  CONVERGED : NO
 MAX DR     :   0.0015762  MAXIMUM :   0.0000600  CONVERGED : NO
 
 LAMBDA ITERATION CONVERGED IN 5 CYCLES

  |TANGENTIAL STEP| =   0.002500  |PARALLEL STEP| =   0.000063
 
 HYPERSPHERE RADIUS: 0.0499991954


 COORDINATES OF OPTIMIZATION STEP 12 IN ANGSTROM

  NO.  ATOM        X              Y              Z        Z-ATOM   MASS   TYPE

    1  C         0.089330       0.035022      -0.035971       6    12.011  QM
    2  C         0.786625      -0.255729       1.279175       6    12.011  QM
    3  O         0.644169       0.084524      -1.129192       8    15.999  QM
    4  H         0.146166      -0.934865       1.875492       1     1.008  QM
    5  H         0.768233       0.707717       1.833586       1     1.008  QM
    6  H        -1.010971       0.250152       0.054490       1     1.008  QM
    7  C         2.232211      -0.767914       1.126926       6    12.011  QM
    8  C         3.098505      -0.453009       2.319448       6    12.011  QM
    9  C         4.154265       0.385730       2.283051       6    12.011  QM
   10  H         2.666469      -0.314448       0.218708       1     1.008  QM
   11  H         2.205506      -1.860589       0.951085       1     1.008  QM
   12  H         4.750204       0.600721       3.177794       1     1.008  QM
   13  H         2.828237      -0.929443       3.275062       1     1.008  QM
   14  H         4.455120       0.879761       1.349731       1     1.008  QM


 
 NEW SCF-ENERGY CALCULATED IN 19 CYCLES
 

 TOTAL ENERGY    =       -270.200976322
 
 *** ENTERING OPTIMIZATION CYCLE: 13 ***
 

 COSANG =        -0.817897226
 
 RMSQ FORCE :   0.0000522  MAXIMUM :   0.0000100  CONVERGED : NO
 MAX FORCE  :   0.0001627  MAXIMUM :   0.0000150  CONVERGED : NO
 RMSQ DR    :   0.0004168  MAXIMUM :   0.0000400  CONVERGED : NO
 MAX DR     :   0.0012671  MAXIMUM :   0.0000600  CONVERGED : NO
 
 LAMBDA ITERATION CONVERGED IN 5 CYCLES

  |TANGENTIAL STEP| =   0.002000  |PARALLEL STEP| =   0.000040
 
 HYPERSPHERE RADIUS: 0.0499991954


 COORDINATES OF OPTIMIZATION STEP 13 IN ANGSTROM

  NO.  ATOM        X              Y              Z        Z-ATOM   MASS   TYPE

    1  C         0.089232       0.035024      -0.035951       6    12.011  QM
    2  C         0.786596      -0.255725       1.279245       6    12.011  QM
    3  O         0.644184       0.084547      -1.129307       8    15.999  QM
    4  H         0.146122      -0.934855       1.875571       1     1.008  QM
    5  H         0.768198       0.707730       1.833601       1     1.008  QM
    6  H        -1.011024       0.250090       0.054519       1     1.008  QM
    7  C         2.232259      -0.767957       1.126904       6    12.011  QM
    8  C         3.098563      -0.453044       2.319531       6    12.011  QM
    9  C         4.154358       0.385758       2.283078       6    12.011  QM
   10  H         2.666364      -0.314361       0.218654       1     1.008  QM
   11  H         2.205359      -1.860592       0.950928       1     1.008  QM
   12  H         4.750035       0.600940       3.177785       1     1.008  QM
   13  H         2.827940      -0.929373       3.275059       1     1.008  QM
   14  H         4.454861       0.879592       1.349542       1     1.008  QM


 
 NEW SCF-ENERGY CALCULATED IN 13 CYCLES
 

 TOTAL ENERGY    =       -270.200976451
 
 *** ENTERING OPTIMIZATION CYCLE: 14 ***
 

 COSANG =         0.856416633
 
 RMSQ FORCE :   0.0000341  MAXIMUM :   0.0000100  CONVERGED : NO
 MAX FORCE  :   0.0001093  MAXIMUM :   0.0000150  CONVERGED : NO
 RMSQ DR    :   0.0003334  MAXIMUM :   0.0000400  CONVERGED : NO
 MAX DR     :   0.0010019  MAXIMUM :   0.0000600  CONVERGED : NO
 
 LAMBDA ITERATION CONVERGED IN 3 CYCLES

  |TANGENTIAL STEP| =   0.002000  |PARALLEL STEP| =   0.000040
 
 HYPERSPHERE RADIUS: 0.0499991954


 COORDINATES OF OPTIMIZATION STEP 14 IN ANGSTROM

  NO.  ATOM        X              Y              Z        Z-ATOM   MASS   TYPE

    1  C         0.089287       0.035008      -0.035982       6    12.011  QM
    2  C         0.786642      -0.255733       1.279219       6    12.011  QM
    3  O         0.644157       0.084548      -1.129231       8    15.999  QM
    4  H         0.146135      -0.934782       1.875368       1     1.008  QM
    5  H         0.768152       0.707754       1.833439       1     1.008  QM
    6  H        -1.011135       0.250129       0.054491       1     1.008  QM
    7  C         2.232240      -0.767970       1.126911       6    12.011  QM
    8  C         3.098495      -0.453031       2.319541       6    12.011  QM
    9  C         4.154403       0.385789       2.283122       6    12.011  QM
   10  H         2.666395      -0.314386       0.218582       1     1.008  QM
   11  H         2.205370      -1.860552       0.951018       1     1.008  QM
   12  H         4.749711       0.600503       3.177254       1     1.008  QM
   13  H         2.828016      -0.929327       3.274783       1     1.008  QM
   14  H         4.454941       0.879744       1.349481       1     1.008  QM


 
 NEW SCF-ENERGY CALCULATED IN 15 CYCLES
 

 TOTAL ENERGY    =       -270.200976287
 
 *** ENTERING OPTIMIZATION CYCLE: 15 ***
 

 COSANG =        -0.982908351
 
 RMSQ FORCE :   0.0000703  MAXIMUM :   0.0000100  CONVERGED : NO
 MAX FORCE  :   0.0002327  MAXIMUM :   0.0000150  CONVERGED : NO
 RMSQ DR    :   0.0003334  MAXIMUM :   0.0000400  CONVERGED : NO
 MAX DR     :   0.0010253  MAXIMUM :   0.0000600  CONVERGED : NO
 
 LAMBDA ITERATION CONVERGED IN 9 CYCLES

  |TANGENTIAL STEP| =   0.001600  |PARALLEL STEP| =   0.000026
 
 HYPERSPHERE RADIUS: 0.0499991954


 COORDINATES OF OPTIMIZATION STEP 15 IN ANGSTROM

  NO.  ATOM        X              Y              Z        Z-ATOM   MASS   TYPE

    1  C         0.089239       0.034992      -0.036025       6    12.011  QM
    2  C         0.786604      -0.255742       1.279227       6    12.011  QM
    3  O         0.644119       0.084592      -1.129300       8    15.999  QM
    4  H         0.146114      -0.934802       1.875451       1     1.008  QM
    5  H         0.768153       0.707745       1.833477       1     1.008  QM
    6  H        -1.011144       0.250045       0.054460       1     1.008  QM
    7  C         2.232276      -0.767974       1.126950       6    12.011  QM
    8  C         3.098565      -0.453057       2.319608       6    12.011  QM
    9  C         4.154429       0.385766       2.283109       6    12.011  QM
   10  H         2.666422      -0.314323       0.218679       1     1.008  QM
   11  H         2.205394      -1.860563       0.950948       1     1.008  QM
   12  H         4.749818       0.600893       3.177403       1     1.008  QM
   13  H         2.827934      -0.929217       3.274991       1     1.008  QM
   14  H         4.454948       0.879518       1.349407       1     1.008  QM


 
 NEW SCF-ENERGY CALCULATED IN 25 CYCLES
 

 TOTAL ENERGY    =       -270.200976448
 
 *** ENTERING OPTIMIZATION CYCLE: 16 ***
 

 COSANG =         0.990839979
 
 RMSQ FORCE :   0.0000355  MAXIMUM :   0.0000100  CONVERGED : NO
 MAX FORCE  :   0.0001190  MAXIMUM :   0.0000150  CONVERGED : NO
 RMSQ DR    :   0.0002667  MAXIMUM :   0.0000400  CONVERGED : NO
 MAX DR     :   0.0006237  MAXIMUM :   0.0000600  CONVERGED : NO
 
 LAMBDA ITERATION CONVERGED IN 6 CYCLES

  |TANGENTIAL STEP| =   0.003200  |PARALLEL STEP| =   0.000103
 
 HYPERSPHERE RADIUS: 0.0499991954


 COORDINATES OF OPTIMIZATION STEP 16 IN ANGSTROM

  NO.  ATOM        X              Y              Z        Z-ATOM   MASS   TYPE

    1  C         0.089292       0.034993      -0.035912       6    12.011  QM
    2  C         0.786681      -0.255740       1.279181       6    12.011  QM
    3  O         0.644179       0.084551      -1.129223       8    15.999  QM
    4  H         0.146097      -0.934825       1.875424       1     1.008  QM
    5  H         0.768151       0.707801       1.833393       1     1.008  QM
    6  H        -1.010987       0.250073       0.054583       1     1.008  QM
    7  C         2.232222      -0.767985       1.126885       6    12.011  QM
    8  C         3.098433      -0.452909       2.319461       6    12.011  QM
    9  C         4.154373       0.385768       2.283091       6    12.011  QM
   10  H         2.666336      -0.314638       0.218497       1     1.008  QM
   11  H         2.205318      -1.860679       0.951230       1     1.008  QM
   12  H         4.750185       0.600159       3.177820       1     1.008  QM
   13  H         2.827999      -0.929549       3.274851       1     1.008  QM
   14  H         4.454917       0.879925       1.349720       1     1.008  QM


 
 NEW SCF-ENERGY CALCULATED IN 21 CYCLES
 

 TOTAL ENERGY    =       -270.200976432
 
 *** ENTERING OPTIMIZATION CYCLE: 17 ***
 

 COSANG =        -0.929412245
 
 RMSQ FORCE :   0.0000262  MAXIMUM :   0.0000100  CONVERGED : NO
 MAX FORCE  :   0.0000863  MAXIMUM :   0.0000150  CONVERGED : NO
 RMSQ DR    :   0.0005336  MAXIMUM :   0.0000400  CONVERGED : NO
 MAX DR     :   0.0011932  MAXIMUM :   0.0000600  CONVERGED : NO
 
 LAMBDA ITERATION CONVERGED IN 5 CYCLES

  |TANGENTIAL STEP| =   0.002560  |PARALLEL STEP| =   0.000066
 
 HYPERSPHERE RADIUS: 0.0499991954


 COORDINATES OF OPTIMIZATION STEP 17 IN ANGSTROM

  NO.  ATOM        X              Y              Z        Z-ATOM   MASS   TYPE

    1  C         0.089244       0.035012      -0.035987       6    12.011  QM
    2  C         0.786615      -0.255732       1.279236       6    12.011  QM
    3  O         0.644154       0.084561      -1.129288       8    15.999  QM
    4  H         0.146115      -0.934816       1.875525       1     1.008  QM
    5  H         0.768172       0.707767       1.833522       1     1.008  QM
    6  H        -1.011089       0.250082       0.054492       1     1.008  QM
    7  C         2.232265      -0.767965       1.126915       6    12.011  QM
    8  C         3.098556      -0.453043       2.319556       6    12.011  QM
    9  C         4.154377       0.385763       2.283091       6    12.011  QM
   10  H         2.666374      -0.314365       0.218646       1     1.008  QM
   11  H         2.205378      -1.860594       0.950953       1     1.008  QM
   12  H         4.749983       0.600857       3.177649       1     1.008  QM
   13  H         2.827939      -0.929333       3.275018       1     1.008  QM
   14  H         4.454889       0.879598       1.349517       1     1.008  QM


 
 NEW SCF-ENERGY CALCULATED IN 11 CYCLES
 

 TOTAL ENERGY    =       -270.200976511
 
 *** ENTERING OPTIMIZATION CYCLE: 18 ***
 

 COSANG =         0.780417814
 
 RMSQ FORCE :   0.0000089  MAXIMUM :   0.0000100  CONVERGED :YES
 MAX FORCE  :   0.0000302  MAXIMUM :   0.0000150  CONVERGED : NO
 RMSQ DR    :   0.0004268  MAXIMUM :   0.0000400  CONVERGED : NO
 MAX DR     :   0.0009463  MAXIMUM :   0.0000600  CONVERGED : NO
 
 LAMBDA ITERATION CONVERGED IN 7 CYCLES

  |TANGENTIAL STEP| =   0.002560  |PARALLEL STEP| =   0.000066
 
 HYPERSPHERE RADIUS: 0.0499991954


 COORDINATES OF OPTIMIZATION STEP 18 IN ANGSTROM

  NO.  ATOM        X              Y              Z        Z-ATOM   MASS   TYPE

    1  C         0.089248       0.034978      -0.035976       6    12.011  QM
    2  C         0.786609      -0.255755       1.279209       6    12.011  QM
    3  O         0.644161       0.084582      -1.129236       8    15.999  QM
    4  H         0.146130      -0.934746       1.875497       1     1.008  QM
    5  H         0.768231       0.707749       1.833404       1     1.008  QM
    6  H        -1.011122       0.250089       0.054506       1     1.008  QM
    7  C         2.232216      -0.768033       1.126885       6    12.011  QM
    8  C         3.098502      -0.452908       2.319436       6    12.011  QM
    9  C         4.154472       0.385773       2.283196       6    12.011  QM
   10  H         2.666288      -0.314754       0.218398       1     1.008  QM
   11  H         2.205301      -1.860681       0.951349       1     1.008  QM
   12  H         4.749843       0.600351       3.177595       1     1.008  QM
   13  H         2.827960      -0.929296       3.274727       1     1.008  QM
   14  H         4.455139       0.879907       1.349725       1     1.008  QM


 
 NEW SCF-ENERGY CALCULATED IN 21 CYCLES
 

 TOTAL ENERGY    =       -270.200976408
 
 *** LAST STEP WAS REJECTED ***
 
 LAMBDA ITERATION CONVERGED IN 6 CYCLES

  |TANGENTIAL STEP| =   0.001280  |PARALLEL STEP| =   0.000016
 
 HYPERSPHERE RADIUS: 0.0499991954


 COORDINATES OF OPTIMIZATION STEP 18 IN ANGSTROM

  NO.  ATOM        X              Y              Z        Z-ATOM   MASS   TYPE

    1  C         0.089254       0.034995      -0.035982       6    12.011  QM
    2  C         0.786619      -0.255740       1.279220       6    12.011  QM
    3  O         0.644158       0.084566      -1.129252       8    15.999  QM
    4  H         0.146133      -0.934782       1.875485       1     1.008  QM
    5  H         0.768198       0.707755       1.833457       1     1.008  QM
    6  H        -1.011107       0.250089       0.054501       1     1.008  QM
    7  C         2.232244      -0.767991       1.126902       6    12.011  QM
    8  C         3.098517      -0.452980       2.319503       6    12.011  QM
    9  C         4.154419       0.385768       2.283139       6    12.011  QM
   10  H         2.666348      -0.314529       0.218529       1     1.008  QM
   11  H         2.205347      -1.860617       0.951131       1     1.008  QM
   12  H         4.749880       0.600559       3.177551       1     1.008  QM
   13  H         2.827952      -0.929327       3.274847       1     1.008  QM
   14  H         4.454986       0.879760       1.349591       1     1.008  QM


 
 NEW SCF-ENERGY CALCULATED IN 10 CYCLES
 

 TOTAL ENERGY    =       -270.200976482
 
 *** ENTERING OPTIMIZATION CYCLE: 19 ***
 

 COSANG =        -0.967965849
 
 RMSQ FORCE :   0.0000262  MAXIMUM :   0.0000100  CONVERGED : NO
 MAX FORCE  :   0.0000879  MAXIMUM :   0.0000150  CONVERGED : NO
 RMSQ DR    :   0.0002134  MAXIMUM :   0.0000400  CONVERGED : NO
 MAX DR     :   0.0006415  MAXIMUM :   0.0000600  CONVERGED : NO
 
 LAMBDA ITERATION CONVERGED IN 4 CYCLES

  |TANGENTIAL STEP| =   0.001024  |PARALLEL STEP| =   0.000010
 
 HYPERSPHERE RADIUS: 0.0499991954


 COORDINATES OF OPTIMIZATION STEP 19 IN ANGSTROM

  NO.  ATOM        X              Y              Z        Z-ATOM   MASS   TYPE

    1  C         0.089270       0.034998      -0.035993       6    12.011  QM
    2  C         0.786621      -0.255736       1.279204       6    12.011  QM
    3  O         0.644145       0.084565      -1.129245       8    15.999  QM
    4  H         0.146120      -0.934828       1.875513       1     1.008  QM
    5  H         0.768195       0.707767       1.833503       1     1.008  QM
    6  H        -1.011046       0.250065       0.054485       1     1.008  QM
    7  C         2.232245      -0.767965       1.126919       6    12.011  QM
    8  C         3.098530      -0.452992       2.319502       6    12.011  QM
    9  C         4.154366       0.385748       2.283093       6    12.011  QM
   10  H         2.666396      -0.314489       0.218624       1     1.008  QM
   11  H         2.205402      -1.860632       0.951091       1     1.008  QM
   12  H         4.750095       0.600719       3.177795       1     1.008  QM
   13  H         2.828006      -0.929360       3.275018       1     1.008  QM
   14  H         4.455030       0.879685       1.349639       1     1.008  QM


 
 NEW SCF-ENERGY CALCULATED IN 24 CYCLES
 

 TOTAL ENERGY    =       -270.200976467
 
 *** ENTERING OPTIMIZATION CYCLE: 20 ***
 

 COSANG =        -0.937097863
 
 RMSQ FORCE :   0.0000301  MAXIMUM :   0.0000100  CONVERGED : NO
 MAX FORCE  :   0.0000964  MAXIMUM :   0.0000150  CONVERGED : NO
 RMSQ DR    :   0.0001707  MAXIMUM :   0.0000400  CONVERGED : NO
 MAX DR     :   0.0004959  MAXIMUM :   0.0000600  CONVERGED : NO
 
 LAMBDA ITERATION CONVERGED IN 5 CYCLES

  |TANGENTIAL STEP| =   0.000819  |PARALLEL STEP| =   0.000007
 
 HYPERSPHERE RADIUS: 0.0499991954


 COORDINATES OF OPTIMIZATION STEP 20 IN ANGSTROM

  NO.  ATOM        X              Y              Z        Z-ATOM   MASS   TYPE

    1  C         0.089237       0.035006      -0.035990       6    12.011  QM
    2  C         0.786614      -0.255733       1.279233       6    12.011  QM
    3  O         0.644155       0.084565      -1.129276       8    15.999  QM
    4  H         0.146090      -0.934819       1.875519       1     1.008  QM
    5  H         0.768162       0.707783       1.833496       1     1.008  QM
    6  H        -1.011079       0.250063       0.054482       1     1.008  QM
    7  C         2.232264      -0.767978       1.126906       6    12.011  QM
    8  C         3.098549      -0.453021       2.319544       6    12.011  QM
    9  C         4.154396       0.385767       2.283097       6    12.011  QM
   10  H         2.666355      -0.314409       0.218612       1     1.008  QM
   11  H         2.205352      -1.860623       0.950979       1     1.008  QM
   12  H         4.750016       0.600799       3.177739       1     1.008  QM
   13  H         2.827896      -0.929345       3.275007       1     1.008  QM
   14  H         4.454902       0.879614       1.349540       1     1.008  QM


 
 NEW SCF-ENERGY CALCULATED IN 16 CYCLES
 

 TOTAL ENERGY    =       -270.200976503
 
 *** ENTERING OPTIMIZATION CYCLE: 21 ***
 

 COSANG =         0.947899585
 
 RMSQ FORCE :   0.0000170  MAXIMUM :   0.0000100  CONVERGED : NO
 MAX FORCE  :   0.0000570  MAXIMUM :   0.0000150  CONVERGED : NO
 RMSQ DR    :   0.0001365  MAXIMUM :   0.0000400  CONVERGED : NO
 MAX DR     :   0.0003929  MAXIMUM :   0.0000600  CONVERGED : NO
 
 LAMBDA ITERATION CONVERGED IN 5 CYCLES

  |TANGENTIAL STEP| =   0.001638  |PARALLEL STEP| =   0.000027
 
 HYPERSPHERE RADIUS: 0.0499991954


 COORDINATES OF OPTIMIZATION STEP 21 IN ANGSTROM

  NO.  ATOM        X              Y              Z        Z-ATOM   MASS   TYPE

    1  C         0.089301       0.034987      -0.035960       6    12.011  QM
    2  C         0.786634      -0.255736       1.279182       6    12.011  QM
    3  O         0.644143       0.084567      -1.129255       8    15.999  QM
    4  H         0.146202      -0.934795       1.875427       1     1.008  QM
    5  H         0.768222       0.707699       1.833487       1     1.008  QM
    6  H        -1.011083       0.250049       0.054538       1     1.008  QM
    7  C         2.232232      -0.767944       1.126945       6    12.011  QM
    8  C         3.098490      -0.453001       2.319513       6    12.011  QM
    9  C         4.154364       0.385743       2.283111       6    12.011  QM
   10  H         2.666472      -0.314462       0.218643       1     1.008  QM
   11  H         2.205455      -1.860543       0.951155       1     1.008  QM
   12  H         4.749845       0.600541       3.177321       1     1.008  QM
   13  H         2.828158      -0.929305       3.274876       1     1.008  QM
   14  H         4.455082       0.879749       1.349585       1     1.008  QM


 
 NEW SCF-ENERGY CALCULATED IN 24 CYCLES
 

 TOTAL ENERGY    =       -270.200976391
 
 *** ENTERING OPTIMIZATION CYCLE: 22 ***
 

 COSANG =        -0.988957896
 
 RMSQ FORCE :   0.0000475  MAXIMUM :   0.0000100  CONVERGED : NO
 MAX FORCE  :   0.0001645  MAXIMUM :   0.0000150  CONVERGED : NO
 RMSQ DR    :   0.0002731  MAXIMUM :   0.0000400  CONVERGED : NO
 MAX DR     :   0.0008821  MAXIMUM :   0.0000600  CONVERGED : NO
 
 LAMBDA ITERATION CONVERGED IN 8 CYCLES

  |TANGENTIAL STEP| =   0.001311  |PARALLEL STEP| =   0.000017
 
 HYPERSPHERE RADIUS: 0.0499991954


 COORDINATES OF OPTIMIZATION STEP 22 IN ANGSTROM

  NO.  ATOM        X              Y              Z        Z-ATOM   MASS   TYPE

    1  C         0.089249       0.035008      -0.035995       6    12.011  QM
    2  C         0.786614      -0.255730       1.279221       6    12.011  QM
    3  O         0.644136       0.084568      -1.129289       8    15.999  QM
    4  H         0.146136      -0.934777       1.875486       1     1.008  QM
    5  H         0.768189       0.707752       1.833477       1     1.008  QM
    6  H        -1.011113       0.250084       0.054483       1     1.008  QM
    7  C         2.232264      -0.767974       1.126934       6    12.011  QM
    8  C         3.098558      -0.453052       2.319564       6    12.011  QM
    9  C         4.154388       0.385769       2.283114       6    12.011  QM
   10  H         2.666412      -0.314379       0.218653       1     1.008  QM
   11  H         2.205401      -1.860571       0.950987       1     1.008  QM
   12  H         4.749861       0.600819       3.177456       1     1.008  QM
   13  H         2.828009      -0.929295       3.274963       1     1.008  QM
   14  H         4.454947       0.879632       1.349498       1     1.008  QM


 
 NEW SCF-ENERGY CALCULATED IN 11 CYCLES
 

 TOTAL ENERGY    =       -270.200976483
 
 *** ENTERING OPTIMIZATION CYCLE: 23 ***
 

 COSANG =         0.984850081
 
 RMSQ FORCE :   0.0000262  MAXIMUM :   0.0000100  CONVERGED : NO
 MAX FORCE  :   0.0000885  MAXIMUM :   0.0000150  CONVERGED : NO
 RMSQ DR    :   0.0002185  MAXIMUM :   0.0000400  CONVERGED : NO
 MAX DR     :   0.0004818  MAXIMUM :   0.0000600  CONVERGED : NO
 
 LAMBDA ITERATION CONVERGED IN 7 CYCLES

  |TANGENTIAL STEP| =   0.002621  |PARALLEL STEP| =   0.000069
 
 HYPERSPHERE RADIUS: 0.0499991954


 COORDINATES OF OPTIMIZATION STEP 23 IN ANGSTROM

  NO.  ATOM        X              Y              Z        Z-ATOM   MASS   TYPE

    1  C         0.089336       0.034990      -0.035914       6    12.011  QM
    2  C         0.786668      -0.255757       1.279191       6    12.011  QM
    3  O         0.644180       0.084556      -1.129231       8    15.999  QM
    4  H         0.146134      -0.934927       1.875428       1     1.008  QM
    5  H         0.768173       0.707715       1.833570       1     1.008  QM
    6  H        -1.010963       0.250031       0.054607       1     1.008  QM
    7  C         2.232215      -0.767932       1.126912       6    12.011  QM
    8  C         3.098414      -0.452907       2.319451       6    12.011  QM
    9  C         4.154343       0.385728       2.283049       6    12.011  QM
   10  H         2.666378      -0.314559       0.218576       1     1.008  QM
   11  H         2.205400      -1.860635       0.951236       1     1.008  QM
   12  H         4.750185       0.600290       3.177825       1     1.008  QM
   13  H         2.828018      -0.929461       3.274924       1     1.008  QM
   14  H         4.454982       0.879792       1.349690       1     1.008  QM


 
 NEW SCF-ENERGY CALCULATED IN 17 CYCLES
 

 TOTAL ENERGY    =       -270.200976402
 
 *** ENTERING OPTIMIZATION CYCLE: 24 ***
 

 COSANG =        -0.957258393
 
 RMSQ FORCE :   0.0000371  MAXIMUM :   0.0000100  CONVERGED : NO
 MAX FORCE  :   0.0001304  MAXIMUM :   0.0000150  CONVERGED : NO
 RMSQ DR    :   0.0004371  MAXIMUM :   0.0000400  CONVERGED : NO
 MAX DR     :   0.0009977  MAXIMUM :   0.0000600  CONVERGED : NO
 
 LAMBDA ITERATION CONVERGED IN 7 CYCLES

  |TANGENTIAL STEP| =   0.002097  |PARALLEL STEP| =   0.000044
 
 HYPERSPHERE RADIUS: 0.0499991954


 COORDINATES OF OPTIMIZATION STEP 24 IN ANGSTROM

  NO.  ATOM        X              Y              Z        Z-ATOM   MASS   TYPE

    1  C         0.089269       0.034994      -0.035980       6    12.011  QM
    2  C         0.786644      -0.255720       1.279210       6    12.011  QM
    3  O         0.644125       0.084572      -1.129301       8    15.999  QM
    4  H         0.146104      -0.934810       1.875487       1     1.008  QM
    5  H         0.768176       0.707794       1.833486       1     1.008  QM
    6  H        -1.011050       0.250015       0.054524       1     1.008  QM
    7  C         2.232262      -0.767959       1.126949       6    12.011  QM
    8  C         3.098539      -0.453033       2.319553       6    12.011  QM
    9  C         4.154364       0.385763       2.283078       6    12.011  QM
   10  H         2.666407      -0.314415       0.218674       1     1.008  QM
   11  H         2.205380      -1.860610       0.951039       1     1.008  QM
   12  H         4.750058       0.600706       3.177728       1     1.008  QM
   13  H         2.828020      -0.929432       3.275025       1     1.008  QM
   14  H         4.454871       0.879660       1.349559       1     1.008  QM


 
 NEW SCF-ENERGY CALCULATED IN 16 CYCLES
 

 TOTAL ENERGY    =       -270.200976494
 
 *** ENTERING OPTIMIZATION CYCLE: 25 ***
 

 COSANG =         0.976628041
 
 RMSQ FORCE :   0.0000211  MAXIMUM :   0.0000100  CONVERGED : NO
 MAX FORCE  :   0.0000746  MAXIMUM :   0.0000150  CONVERGED : NO
 RMSQ DR    :   0.0003496  MAXIMUM :   0.0000400  CONVERGED : NO
 MAX DR     :   0.0007613  MAXIMUM :   0.0000600  CONVERGED : NO
 
 LAMBDA ITERATION CONVERGED IN 8 CYCLES

  |TANGENTIAL STEP| =   0.004194  |PARALLEL STEP| =   0.000176
 
 HYPERSPHERE RADIUS: 0.0499991954


 COORDINATES OF OPTIMIZATION STEP 25 IN ANGSTROM

  NO.  ATOM        X              Y              Z        Z-ATOM   MASS   TYPE

    1  C         0.089268       0.035060      -0.035906       6    12.011  QM
    2  C         0.786549      -0.255850       1.279274       6    12.011  QM
    3  O         0.644364       0.084501      -1.129072       8    15.999  QM
    4  H         0.146130      -0.935059       1.875481       1     1.008  QM
    5  H         0.768100       0.707572       1.833689       1     1.008  QM
    6  H        -1.011070       0.250375       0.054438       1     1.008  QM
    7  C         2.232231      -0.767932       1.126755       6    12.011  QM
    8  C         3.098374      -0.452879       2.319422       6    12.011  QM
    9  C         4.154395       0.385717       2.283038       6    12.011  QM
   10  H         2.666229      -0.314265       0.218433       1     1.008  QM
   11  H         2.205455      -1.860551       0.950809       1     1.008  QM
   12  H         4.749801       0.600686       3.177520       1     1.008  QM
   13  H         2.827492      -0.928971       3.274841       1     1.008  QM
   14  H         4.455133       0.879413       1.349397       1     1.008  QM


 
 NEW SCF-ENERGY CALCULATED IN 22 CYCLES
 

 TOTAL ENERGY    =       -270.200976394
 
 *** LAST STEP WAS REJECTED ***
 
 LAMBDA ITERATION CONVERGED IN 8 CYCLES

  |TANGENTIAL STEP| =   0.002097  |PARALLEL STEP| =   0.000044
 
 HYPERSPHERE RADIUS: 0.0499991954


 COORDINATES OF OPTIMIZATION STEP 25 IN ANGSTROM

  NO.  ATOM        X              Y              Z        Z-ATOM   MASS   TYPE

    1  C         0.089251       0.035024      -0.035952       6    12.011  QM
    2  C         0.786591      -0.255780       1.279244       6    12.011  QM
    3  O         0.644237       0.084538      -1.129191       8    15.999  QM
    4  H         0.146129      -0.934883       1.875515       1     1.008  QM
    5  H         0.768167       0.707699       1.833547       1     1.008  QM
    6  H        -1.011089       0.250211       0.054476       1     1.008  QM
    7  C         2.232247      -0.767966       1.126839       6    12.011  QM
    8  C         3.098471      -0.452956       2.319483       6    12.011  QM
    9  C         4.154403       0.385748       2.283096       6    12.011  QM
   10  H         2.666306      -0.314394       0.218507       1     1.008  QM
   11  H         2.205396      -1.860592       0.950956       1     1.008  QM
   12  H         4.749883       0.600691       3.177574       1     1.008  QM
   13  H         2.827755      -0.929188       3.274887       1     1.008  QM
   14  H         4.455018       0.879594       1.349506       1     1.008  QM


 
 NEW SCF-ENERGY CALCULATED IN 8 CYCLES
 

 TOTAL ENERGY    =       -270.200976488
 
 *** ENTERING OPTIMIZATION CYCLE: 26 ***
 

 COSANG =        -0.941471480
 
 RMSQ FORCE :   0.0000141  MAXIMUM :   0.0000100  CONVERGED : NO
 MAX FORCE  :   0.0000480  MAXIMUM :   0.0000150  CONVERGED : NO
 RMSQ DR    :   0.0003496  MAXIMUM :   0.0000400  CONVERGED : NO
 MAX DR     :   0.0009662  MAXIMUM :   0.0000600  CONVERGED : NO
 
 LAMBDA ITERATION CONVERGED IN 4 CYCLES

  |TANGENTIAL STEP| =   0.001678  |PARALLEL STEP| =   0.000028
 
 HYPERSPHERE RADIUS: 0.0499991954


 COORDINATES OF OPTIMIZATION STEP 26 IN ANGSTROM

  NO.  ATOM        X              Y              Z        Z-ATOM   MASS   TYPE

    1  C         0.089292       0.035006      -0.035977       6    12.011  QM
    2  C         0.786614      -0.255749       1.279198       6    12.011  QM
    3  O         0.644163       0.084556      -1.129227       8    15.999  QM
    4  H         0.146134      -0.934884       1.875513       1     1.008  QM
    5  H         0.768198       0.707724       1.833571       1     1.008  QM
    6  H        -1.011003       0.250089       0.054484       1     1.008  QM
    7  C         2.232234      -0.767938       1.126917       6    12.011  QM
    8  C         3.098511      -0.452986       2.319485       6    12.011  QM
    9  C         4.154330       0.385727       2.283060       6    12.011  QM
   10  H         2.666417      -0.314439       0.218673       1     1.008  QM
   11  H         2.205471      -1.860608       0.951052       1     1.008  QM
   12  H         4.750159       0.600801       3.177840       1     1.008  QM
   13  H         2.828027      -0.929313       3.275086       1     1.008  QM
   14  H         4.455107       0.879619       1.349648       1     1.008  QM


 
 NEW SCF-ENERGY CALCULATED IN 11 CYCLES
 

 TOTAL ENERGY    =       -270.200976384
 
 *** ENTERING OPTIMIZATION CYCLE: 27 ***
 

 COSANG =        -0.889736727
 
 RMSQ FORCE :   0.0000486  MAXIMUM :   0.0000100  CONVERGED : NO
 MAX FORCE  :   0.0001577  MAXIMUM :   0.0000150  CONVERGED : NO
 RMSQ DR    :   0.0002797  MAXIMUM :   0.0000400  CONVERGED : NO
 MAX DR     :   0.0008263  MAXIMUM :   0.0000600  CONVERGED : NO
 
 LAMBDA ITERATION CONVERGED IN 6 CYCLES

  |TANGENTIAL STEP| =   0.001342  |PARALLEL STEP| =   0.000018
 
 HYPERSPHERE RADIUS: 0.0499991954


 COORDINATES OF OPTIMIZATION STEP 27 IN ANGSTROM

  NO.  ATOM        X              Y              Z        Z-ATOM   MASS   TYPE

    1  C         0.089237       0.035010      -0.035990       6    12.011  QM
    2  C         0.786603      -0.255732       1.279241       6    12.011  QM
    3  O         0.644153       0.084566      -1.129297       8    15.999  QM
    4  H         0.146082      -0.934840       1.875514       1     1.008  QM
    5  H         0.768151       0.707764       1.833537       1     1.008  QM
    6  H        -1.011060       0.250051       0.054473       1     1.008  QM
    7  C         2.232259      -0.767969       1.126918       6    12.011  QM
    8  C         3.098569      -0.453040       2.319554       6    12.011  QM
    9  C         4.154388       0.385764       2.283084       6    12.011  QM
   10  H         2.666351      -0.314367       0.218661       1     1.008  QM
   11  H         2.205372      -1.860605       0.950937       1     1.008  QM
   12  H         4.750045       0.600909       3.177779       1     1.008  QM
   13  H         2.827923      -0.929329       3.275063       1     1.008  QM
   14  H         4.454915       0.879565       1.349535       1     1.008  QM


 
 NEW SCF-ENERGY CALCULATED IN 13 CYCLES
 

 TOTAL ENERGY    =       -270.200976477
 
 *** ENTERING OPTIMIZATION CYCLE: 28 ***
 

 COSANG =         0.956969852
 
 RMSQ FORCE :   0.0000281  MAXIMUM :   0.0000100  CONVERGED : NO
 MAX FORCE  :   0.0000948  MAXIMUM :   0.0000150  CONVERGED : NO
 RMSQ DR    :   0.0002237  MAXIMUM :   0.0000400  CONVERGED : NO
 MAX DR     :   0.0006237  MAXIMUM :   0.0000600  CONVERGED : NO
 
 LAMBDA ITERATION CONVERGED IN 5 CYCLES

  |TANGENTIAL STEP| =   0.002684  |PARALLEL STEP| =   0.000072
 
 HYPERSPHERE RADIUS: 0.0499991954


 COORDINATES OF OPTIMIZATION STEP 28 IN ANGSTROM

  NO.  ATOM        X              Y              Z        Z-ATOM   MASS   TYPE

    1  C         0.089336       0.034978      -0.035961       6    12.011  QM
    2  C         0.786649      -0.255745       1.279154       6    12.011  QM
    3  O         0.644140       0.084566      -1.129218       8    15.999  QM
    4  H         0.146249      -0.934786       1.875430       1     1.008  QM
    5  H         0.768241       0.707697       1.833465       1     1.008  QM
    6  H        -1.011106       0.250098       0.054583       1     1.008  QM
    7  C         2.232225      -0.767937       1.126949       6    12.011  QM
    8  C         3.098448      -0.452972       2.319492       6    12.011  QM
    9  C         4.154351       0.385736       2.283118       6    12.011  QM
   10  H         2.666528      -0.314521       0.218605       1     1.008  QM
   11  H         2.205469      -1.860548       0.951252       1     1.008  QM
   12  H         4.749825       0.600336       3.177161       1     1.008  QM
   13  H         2.828216      -0.929326       3.274806       1     1.008  QM
   14  H         4.455125       0.879868       1.349599       1     1.008  QM


 
 NEW SCF-ENERGY CALCULATED IN 26 CYCLES
 

 TOTAL ENERGY    =       -270.200976225
 
 *** ENTERING OPTIMIZATION CYCLE: 29 ***
 

 COSANG =        -0.982978602
 
 RMSQ FORCE :   0.0000721  MAXIMUM :   0.0000100  CONVERGED : NO
 MAX FORCE  :   0.0002496  MAXIMUM :   0.0000150  CONVERGED : NO
 RMSQ DR    :   0.0004476  MAXIMUM :   0.0000400  CONVERGED : NO
 MAX DR     :   0.0013120  MAXIMUM :   0.0000600  CONVERGED : NO
 
 LAMBDA ITERATION CONVERGED IN 8 CYCLES

  |TANGENTIAL STEP| =   0.002147  |PARALLEL STEP| =   0.000046
 
 HYPERSPHERE RADIUS: 0.0499991954


 COORDINATES OF OPTIMIZATION STEP 29 IN ANGSTROM

  NO.  ATOM        X              Y              Z        Z-ATOM   MASS   TYPE

    1  C         0.089263       0.035004      -0.036003       6    12.011  QM
    2  C         0.786614      -0.255728       1.279219       6    12.011  QM
    3  O         0.644133       0.084568      -1.129285       8    15.999  QM
    4  H         0.146142      -0.934791       1.875470       1     1.008  QM
    5  H         0.768172       0.707747       1.833505       1     1.008  QM
    6  H        -1.011139       0.250079       0.054492       1     1.008  QM
    7  C         2.232269      -0.767961       1.126945       6    12.011  QM
    8  C         3.098553      -0.453067       2.319581       6    12.011  QM
    9  C         4.154385       0.385767       2.283105       6    12.011  QM
   10  H         2.666441      -0.314312       0.218677       1     1.008  QM
   11  H         2.205410      -1.860550       0.950942       1     1.008  QM
   12  H         4.749816       0.600821       3.177348       1     1.008  QM
   13  H         2.828007      -0.929285       3.274961       1     1.008  QM
   14  H         4.454936       0.879605       1.349432       1     1.008  QM


 
 NEW SCF-ENERGY CALCULATED IN 23 CYCLES
 

 TOTAL ENERGY    =       -270.200976438
 
 *** ENTERING OPTIMIZATION CYCLE: 30 ***
 

 COSANG =         0.985284849
 
 RMSQ FORCE :   0.0000399  MAXIMUM :   0.0000100  CONVERGED : NO
 MAX FORCE  :   0.0001370  MAXIMUM :   0.0000150  CONVERGED : NO
 RMSQ DR    :   0.0003580  MAXIMUM :   0.0000400  CONVERGED : NO
 MAX DR     :   0.0008763  MAXIMUM :   0.0000600  CONVERGED : NO
 
 LAMBDA ITERATION CONVERGED IN 6 CYCLES

  |TANGENTIAL STEP| =   0.004295  |PARALLEL STEP| =   0.000185
 
 HYPERSPHERE RADIUS: 0.0499991954


 COORDINATES OF OPTIMIZATION STEP 30 IN ANGSTROM

  NO.  ATOM        X              Y              Z        Z-ATOM   MASS   TYPE

    1  C         0.089295       0.034972      -0.035889       6    12.011  QM
    2  C         0.786669      -0.255766       1.279166       6    12.011  QM
    3  O         0.644202       0.084563      -1.129200       8    15.999  QM
    4  H         0.146176      -0.934816       1.875549       1     1.008  QM
    5  H         0.768292       0.707759       1.833393       1     1.008  QM
    6  H        -1.010926       0.250090       0.054613       1     1.008  QM
    7  C         2.232177      -0.767987       1.126854       6    12.011  QM
    8  C         3.098403      -0.452817       2.319360       6    12.011  QM
    9  C         4.154367       0.385730       2.283116       6    12.011  QM
   10  H         2.666314      -0.314914       0.218403       1     1.008  QM
   11  H         2.205344      -1.860737       0.951525       1     1.008  QM
   12  H         4.750364       0.600092       3.178039       1     1.008  QM
   13  H         2.828089      -0.929520       3.274839       1     1.008  QM
   14  H         4.455092       0.880065       1.349976       1     1.008  QM


 
 NEW SCF-ENERGY CALCULATED IN 21 CYCLES
 

 TOTAL ENERGY    =       -270.200976232
 
 *** ENTERING OPTIMIZATION CYCLE: 31 ***
 

 COSANG =        -0.963145149
 
 RMSQ FORCE :   0.0000589  MAXIMUM :   0.0000100  CONVERGED : NO
 MAX FORCE  :   0.0002018  MAXIMUM :   0.0000150  CONVERGED : NO
 RMSQ DR    :   0.0007165  MAXIMUM :   0.0000400  CONVERGED : NO
 MAX DR     :   0.0016521  MAXIMUM :   0.0000600  CONVERGED : NO
 
 LAMBDA ITERATION CONVERGED IN 6 CYCLES

  |TANGENTIAL STEP| =   0.003436  |PARALLEL STEP| =   0.000118
 
 HYPERSPHERE RADIUS: 0.0499991954


 COORDINATES OF OPTIMIZATION STEP 31 IN ANGSTROM

  NO.  ATOM        X              Y              Z        Z-ATOM   MASS   TYPE

    1  C         0.089258       0.034996      -0.035962       6    12.011  QM
    2  C         0.786644      -0.255731       1.279207       6    12.011  QM
    3  O         0.644147       0.084567      -1.129292       8    15.999  QM
    4  H         0.146128      -0.934831       1.875497       1     1.008  QM
    5  H         0.768188       0.707776       1.833474       1     1.008  QM
    6  H        -1.011018       0.250043       0.054533       1     1.008  QM
    7  C         2.232258      -0.767948       1.126927       6    12.011  QM
    8  C         3.098520      -0.453018       2.319559       6    12.011  QM
    9  C         4.154353       0.385748       2.283061       6    12.011  QM
   10  H         2.666416      -0.314407       0.218684       1     1.008  QM
   11  H         2.205400      -1.860596       0.951015       1     1.008  QM
   12  H         4.750167       0.600732       3.177752       1     1.008  QM
   13  H         2.828009      -0.929425       3.275063       1     1.008  QM
   14  H         4.454852       0.879655       1.349579       1     1.008  QM


 
 NEW SCF-ENERGY CALCULATED IN 15 CYCLES
 

 TOTAL ENERGY    =       -270.200976455
 
 *** ENTERING OPTIMIZATION CYCLE: 32 ***
 

 COSANG =         0.976240724
 
 RMSQ FORCE :   0.0000351  MAXIMUM :   0.0000100  CONVERGED : NO
 MAX FORCE  :   0.0001240  MAXIMUM :   0.0000150  CONVERGED : NO
 RMSQ DR    :   0.0005730  MAXIMUM :   0.0000400  CONVERGED : NO
 MAX DR     :   0.0013589  MAXIMUM :   0.0000600  CONVERGED : NO
 
 LAMBDA ITERATION CONVERGED IN 9 CYCLES

  |TANGENTIAL STEP| =   0.006872  |PARALLEL STEP| =   0.000474
 
 HYPERSPHERE RADIUS: 0.0499991954


 COORDINATES OF OPTIMIZATION STEP 32 IN ANGSTROM

  NO.  ATOM        X              Y              Z        Z-ATOM   MASS   TYPE

    1  C         0.089217       0.035115      -0.035995       6    12.011  QM
    2  C         0.786413      -0.255935       1.279288       6    12.011  QM
    3  O         0.644290       0.084561      -1.129136       8    15.999  QM
    4  H         0.145862      -0.934994       1.875436       1     1.008  QM
    5  H         0.768025       0.707504       1.833641       1     1.008  QM
    6  H        -1.011157       0.250599       0.054357       1     1.008  QM
    7  C         2.232109      -0.768216       1.126794       6    12.011  QM
    8  C         3.098551      -0.452717       2.319200       6    12.011  QM
    9  C         4.154667       0.385858       2.283319       6    12.011  QM
   10  H         2.665865      -0.315246       0.217965       1     1.008  QM
   11  H         2.205150      -1.860934       0.951687       1     1.008  QM
   12  H         4.749597       0.600320       3.177858       1     1.008  QM
   13  H         2.827698      -0.928896       3.274478       1     1.008  QM
   14  H         4.455735       0.880031       1.349910       1     1.008  QM


 
 NEW SCF-ENERGY CALCULATED IN 21 CYCLES
 

 TOTAL ENERGY    =       -270.200976019
 
 *** LAST STEP WAS REJECTED ***
 
 LAMBDA ITERATION CONVERGED IN 7 CYCLES

  |TANGENTIAL STEP| =   0.003436  |PARALLEL STEP| =   0.000118
 
 HYPERSPHERE RADIUS: 0.0499991954


 COORDINATES OF OPTIMIZATION STEP 32 IN ANGSTROM

  NO.  ATOM        X              Y              Z        Z-ATOM   MASS   TYPE

    1  C         0.089233       0.035024      -0.035994       6    12.011  QM
    2  C         0.786544      -0.255787       1.279254       6    12.011  QM
    3  O         0.644206       0.084557      -1.129200       8    15.999  QM
    4  H         0.146035      -0.934781       1.875535       1     1.008  QM
    5  H         0.768168       0.707721       1.833483       1     1.008  QM
    6  H        -1.011158       0.250239       0.054433       1     1.008  QM
    7  C         2.232193      -0.768074       1.126837       6    12.011  QM
    8  C         3.098539      -0.452900       2.319379       6    12.011  QM
    9  C         4.154517       0.385806       2.283235       6    12.011  QM
   10  H         2.666148      -0.314768       0.218289       1     1.008  QM
   11  H         2.205246      -1.860734       0.951280       1     1.008  QM
   12  H         4.749745       0.600499       3.177665       1     1.008  QM
   13  H         2.827841      -0.929187       3.274685       1     1.008  QM
   14  H         4.455272       0.879879       1.349725       1     1.008  QM


 
 NEW SCF-ENERGY CALCULATED IN 17 CYCLES
 

 TOTAL ENERGY    =       -270.200976364
 
 *** ENTERING OPTIMIZATION CYCLE: 33 ***
 

 COSANG =        -0.979540014
 
 RMSQ FORCE :   0.0000452  MAXIMUM :   0.0000100  CONVERGED : NO
 MAX FORCE  :   0.0001599  MAXIMUM :   0.0000150  CONVERGED : NO
 RMSQ DR    :   0.0005730  MAXIMUM :   0.0000400  CONVERGED : NO
 MAX DR     :   0.0012306  MAXIMUM :   0.0000600  CONVERGED : NO
 
 LAMBDA ITERATION CONVERGED IN 5 CYCLES

  |TANGENTIAL STEP| =   0.002749  |PARALLEL STEP| =   0.000076
 
 HYPERSPHERE RADIUS: 0.0499991954


 COORDINATES OF OPTIMIZATION STEP 33 IN ANGSTROM

  NO.  ATOM        X              Y              Z        Z-ATOM   MASS   TYPE

    1  C         0.089310       0.035005      -0.035997       6    12.011  QM
    2  C         0.786591      -0.255762       1.279172       6    12.011  QM
    3  O         0.644148       0.084561      -1.129190       8    15.999  QM
    4  H         0.146110      -0.934863       1.875535       1     1.008  QM
    5  H         0.768238       0.707717       1.833558       1     1.008  QM
    6  H        -1.010985       0.250134       0.054453       1     1.008  QM
    7  C         2.232190      -0.767975       1.126917       6    12.011  QM
    8  C         3.098527      -0.452932       2.319390       6    12.011  QM
    9  C         4.154342       0.385731       2.283108       6    12.011  QM
   10  H         2.666385      -0.314685       0.218598       1     1.008  QM
   11  H         2.205466      -1.860695       0.951279       1     1.008  QM
   12  H         4.750252       0.600737       3.178031       1     1.008  QM
   13  H         2.828156      -0.929305       3.275067       1     1.008  QM
   14  H         4.455380       0.879780       1.349870       1     1.008  QM


 
 NEW SCF-ENERGY CALCULATED IN 11 CYCLES
 

 TOTAL ENERGY    =       -270.200976214
 
 *** ENTERING OPTIMIZATION CYCLE: 34 ***
 

 COSANG =        -0.880484569
 
 RMSQ FORCE :   0.0000693  MAXIMUM :   0.0000100  CONVERGED : NO
 MAX FORCE  :   0.0002139  MAXIMUM :   0.0000150  CONVERGED : NO
 RMSQ DR    :   0.0004583  MAXIMUM :   0.0000400  CONVERGED : NO
 MAX DR     :   0.0016360  MAXIMUM :   0.0000600  CONVERGED : NO
 
 LAMBDA ITERATION CONVERGED IN 6 CYCLES

  |TANGENTIAL STEP| =   0.002199  |PARALLEL STEP| =   0.000048
 
 HYPERSPHERE RADIUS: 0.0499991954


 COORDINATES OF OPTIMIZATION STEP 34 IN ANGSTROM

  NO.  ATOM        X              Y              Z        Z-ATOM   MASS   TYPE

    1  C         0.089223       0.035016      -0.035981       6    12.011  QM
    2  C         0.786599      -0.255741       1.279238       6    12.011  QM
    3  O         0.644167       0.084564      -1.129279       8    15.999  QM
    4  H         0.146071      -0.934845       1.875529       1     1.008  QM
    5  H         0.768169       0.707767       1.833518       1     1.008  QM
    6  H        -1.011050       0.250091       0.054464       1     1.008  QM
    7  C         2.232254      -0.767988       1.126893       6    12.011  QM
    8  C         3.098564      -0.453016       2.319526       6    12.011  QM
    9  C         4.154395       0.385767       2.283093       6    12.011  QM
   10  H         2.666328      -0.314435       0.218621       1     1.008  QM
   11  H         2.205356      -1.860640       0.950965       1     1.008  QM
   12  H         4.750084       0.600924       3.177891       1     1.008  QM
   13  H         2.827879      -0.929299       3.275067       1     1.008  QM
   14  H         4.454978       0.879570       1.349598       1     1.008  QM


 
 NEW SCF-ENERGY CALCULATED IN 13 CYCLES
 

 TOTAL ENERGY    =       -270.200976433
 
 *** ENTERING OPTIMIZATION CYCLE: 35 ***
 

 COSANG =         0.932422462
 
 RMSQ FORCE :   0.0000420  MAXIMUM :   0.0000100  CONVERGED : NO
 MAX FORCE  :   0.0001432  MAXIMUM :   0.0000150  CONVERGED : NO
 RMSQ DR    :   0.0003666  MAXIMUM :   0.0000400  CONVERGED : NO
 MAX DR     :   0.0008899  MAXIMUM :   0.0000600  CONVERGED : NO
 
 LAMBDA ITERATION CONVERGED IN 5 CYCLES

  |TANGENTIAL STEP| =   0.004398  |PARALLEL STEP| =   0.000194
 
 HYPERSPHERE RADIUS: 0.0499991954


 COORDINATES OF OPTIMIZATION STEP 35 IN ANGSTROM

  NO.  ATOM        X              Y              Z        Z-ATOM   MASS   TYPE

    1  C         0.089409       0.034965      -0.035939       6    12.011  QM
    2  C         0.786679      -0.255749       1.279122       6    12.011  QM
    3  O         0.644127       0.084570      -1.129199       8    15.999  QM
    4  H         0.146282      -0.934776       1.875309       1     1.008  QM
    5  H         0.768230       0.707649       1.833463       1     1.008  QM
    6  H        -1.011120       0.250028       0.054644       1     1.008  QM
    7  C         2.232185      -0.767923       1.126994       6    12.011  QM
    8  C         3.098392      -0.452940       2.319449       6    12.011  QM
    9  C         4.154348       0.385743       2.283138       6    12.011  QM
   10  H         2.666589      -0.314597       0.218570       1     1.008  QM
   11  H         2.205480      -1.860528       0.951453       1     1.008  QM
   12  H         4.749547       0.599914       3.176817       1     1.008  QM
   13  H         2.828428      -0.929350       3.274598       1     1.008  QM
   14  H         4.455271       0.880001       1.349595       1     1.008  QM


 
 NEW SCF-ENERGY CALCULATED IN 21 CYCLES
 

 TOTAL ENERGY    =       -270.200975459
 
 *** ENTERING OPTIMIZATION CYCLE: 36 ***
 

 COSANG =        -0.991098937
 
 RMSQ FORCE :   0.0001421  MAXIMUM :   0.0000100  CONVERGED : NO
 MAX FORCE  :   0.0004977  MAXIMUM :   0.0000150  CONVERGED : NO
 RMSQ DR    :   0.0007337  MAXIMUM :   0.0000400  CONVERGED : NO
 MAX DR     :   0.0024062  MAXIMUM :   0.0000600  CONVERGED : NO
 
 LAMBDA ITERATION CONVERGED IN 7 CYCLES

  |TANGENTIAL STEP| =   0.003518  |PARALLEL STEP| =   0.000124
 
 HYPERSPHERE RADIUS: 0.0499991954


 COORDINATES OF OPTIMIZATION STEP 36 IN ANGSTROM

  NO.  ATOM        X              Y              Z        Z-ATOM   MASS   TYPE

    1  C         0.089259       0.035007      -0.036012       6    12.011  QM
    2  C         0.786607      -0.255736       1.279219       6    12.011  QM
    3  O         0.644139       0.084566      -1.129264       8    15.999  QM
    4  H         0.146153      -0.934760       1.875461       1     1.008  QM
    5  H         0.768184       0.707739       1.833470       1     1.008  QM
    6  H        -1.011179       0.250109       0.054467       1     1.008  QM
    7  C         2.232268      -0.767963       1.126939       6    12.011  QM
    8  C         3.098550      -0.453071       2.319583       6    12.011  QM
    9  C         4.154399       0.385773       2.283126       6    12.011  QM
   10  H         2.666455      -0.314301       0.218642       1     1.008  QM
   11  H         2.205426      -1.860534       0.950931       1     1.008  QM
   12  H         4.749650       0.600790       3.177161       1     1.008  QM
   13  H         2.828011      -0.929226       3.274890       1     1.008  QM
   14  H         4.454983       0.879596       1.349376       1     1.008  QM


 
 NEW SCF-ENERGY CALCULATED IN 19 CYCLES
 

 TOTAL ENERGY    =       -270.200976246
 
 *** ENTERING OPTIMIZATION CYCLE: 37 ***
 

 COSANG =         0.990284061
 
 RMSQ FORCE :   0.0000763  MAXIMUM :   0.0000100  CONVERGED : NO
 MAX FORCE  :   0.0002645  MAXIMUM :   0.0000150  CONVERGED : NO
 RMSQ DR    :   0.0005868  MAXIMUM :   0.0000400  CONVERGED : NO
 MAX DR     :   0.0015174  MAXIMUM :   0.0000600  CONVERGED : NO
 
 LAMBDA ITERATION CONVERGED IN 6 CYCLES

  |TANGENTIAL STEP| =   0.007037  |PARALLEL STEP| =   0.000498
 
 HYPERSPHERE RADIUS: 0.0499991954


 COORDINATES OF OPTIMIZATION STEP 37 IN ANGSTROM

  NO.  ATOM        X              Y              Z        Z-ATOM   MASS   TYPE

    1  C         0.089459       0.034911      -0.035799       6    12.011  QM
    2  C         0.786761      -0.255733       1.279090       6    12.011  QM
    3  O         0.644167       0.084586      -1.129228       8    15.999  QM
    4  H         0.146225      -0.934941       1.875360       1     1.008  QM
    5  H         0.768235       0.707717       1.833520       1     1.008  QM
    6  H        -1.010755       0.249774       0.054841       1     1.008  QM
    7  C         2.232098      -0.767924       1.126963       6    12.011  QM
    8  C         3.098281      -0.452735       2.319273       6    12.011  QM
    9  C         4.154267       0.385699       2.283028       6    12.011  QM
   10  H         2.666442      -0.315081       0.218542       1     1.008  QM
   11  H         2.205320      -1.860739       0.951932       1     1.008  QM
   12  H         4.750648       0.599403       3.178190       1     1.008  QM
   13  H         2.828506      -0.929828       3.274797       1     1.008  QM
   14  H         4.455193       0.880335       1.350227       1     1.008  QM


 
 NEW SCF-ENERGY CALCULATED IN 21 CYCLES
 

 TOTAL ENERGY    =       -270.200975592
 
 *** ENTERING OPTIMIZATION CYCLE: 38 ***
 

 COSANG =        -0.948740618
 
 RMSQ FORCE :   0.0000990  MAXIMUM :   0.0000100  CONVERGED : NO
 MAX FORCE  :   0.0003566  MAXIMUM :   0.0000150  CONVERGED : NO
 RMSQ DR    :   0.0011757  MAXIMUM :   0.0000400  CONVERGED : NO
 MAX DR     :   0.0027491  MAXIMUM :   0.0000600  CONVERGED : NO
 
 LAMBDA ITERATION CONVERGED IN 6 CYCLES

  |TANGENTIAL STEP| =   0.005629  |PARALLEL STEP| =   0.000318
 
 HYPERSPHERE RADIUS: 0.0499991954


 COORDINATES OF OPTIMIZATION STEP 38 IN ANGSTROM

  NO.  ATOM        X              Y              Z        Z-ATOM   MASS   TYPE

    1  C         0.089274       0.034997      -0.035942       6    12.011  QM
    2  C         0.786652      -0.255731       1.279197       6    12.011  QM
    3  O         0.644144       0.084569      -1.129307       8    15.999  QM
    4  H         0.146122      -0.934885       1.875474       1     1.008  QM
    5  H         0.768163       0.707761       1.833531       1     1.008  QM
    6  H        -1.010972       0.250037       0.054570       1     1.008  QM
    7  C         2.232251      -0.767941       1.126948       6    12.011  QM
    8  C         3.098514      -0.453013       2.319542       6    12.011  QM
    9  C         4.154328       0.385745       2.283032       6    12.011  QM
   10  H         2.666437      -0.314411       0.218745       1     1.008  QM
   11  H         2.205404      -1.860605       0.951046       1     1.008  QM
   12  H         4.750249       0.600731       3.177902       1     1.008  QM
   13  H         2.828045      -0.929447       3.275117       1     1.008  QM
   14  H         4.454901       0.879631       1.349632       1     1.008  QM


 
 NEW SCF-ENERGY CALCULATED IN 19 CYCLES
 

 TOTAL ENERGY    =       -270.200976326
 
 *** ENTERING OPTIMIZATION CYCLE: 39 ***
 

 COSANG =         0.967771083
 
 RMSQ FORCE :   0.0000624  MAXIMUM :   0.0000100  CONVERGED : NO
 MAX FORCE  :   0.0002231  MAXIMUM :   0.0000150  CONVERGED : NO
 RMSQ DR    :   0.0009397  MAXIMUM :   0.0000400  CONVERGED : NO
 MAX DR     :   0.0022687  MAXIMUM :   0.0000600  CONVERGED : NO
 
 LAMBDA ITERATION CONVERGED IN 11 CYCLES

  |TANGENTIAL STEP| =   0.011259  |PARALLEL STEP| =   0.001284
 
 HYPERSPHERE RADIUS: 0.0499991954


 COORDINATES OF OPTIMIZATION STEP 39 IN ANGSTROM

  NO.  ATOM        X              Y              Z        Z-ATOM   MASS   TYPE

    1  C         0.089168       0.034941      -0.035975       6    12.011  QM
    2  C         0.786256      -0.255925       1.279357       6    12.011  QM
    3  O         0.644557       0.084567      -1.128895       8    15.999  QM
    4  H         0.145819      -0.934859       1.875655       1     1.008  QM
    5  H         0.767999       0.707601       1.833493       1     1.008  QM
    6  H        -1.011322       0.250153       0.054088       1     1.008  QM
    7  C         2.231933      -0.768146       1.126644       6    12.011  QM
    8  C         3.098457      -0.452498       2.318897       6    12.011  QM
    9  C         4.154837       0.385801       2.283407       6    12.011  QM
   10  H         2.665453      -0.315441       0.217507       1     1.008  QM
   11  H         2.204949      -1.860921       0.951933       1     1.008  QM
   12  H         4.749489       0.599455       3.177940       1     1.008  QM
   13  H         2.827630      -0.928907       3.273961       1     1.008  QM
   14  H         4.456176       0.880380       1.350211       1     1.008  QM


 
 NEW SCF-ENERGY CALCULATED IN 14 CYCLES
 

 TOTAL ENERGY    =       -270.200975074
 
 *** LAST STEP WAS REJECTED ***
 
 LAMBDA ITERATION CONVERGED IN 8 CYCLES

  |TANGENTIAL STEP| =   0.005629  |PARALLEL STEP| =   0.000318
 
 HYPERSPHERE RADIUS: 0.0499991954


 COORDINATES OF OPTIMIZATION STEP 39 IN ANGSTROM

  NO.  ATOM        X              Y              Z        Z-ATOM   MASS   TYPE
[truncated: 1,670,436 more chars]
