# Supplementary material for: Constrained Structure Minimizations on Hyperspheres for Minimum Energy Path Following
Source: J Chem Inf Model. 2025 Apr 1;65(7):3488–501. doi: 10.1021/acs.jcim.4c02351 (PMC12004539; doi:10.1021/acs.jcim.4c02351)
Supplement: Supplementary file 1 — ci4c02351_si_001.zip [file ci4c02351_si_001.zip › data_availability/rxn13/outputs/IRC/irc-full.mol]

   14
 TRAJECTORY GEOMETRY    -270.202840
  C      0.024929    0.018531   -0.031900
  C      0.876915   -0.044972    1.217938
  O      0.425782   -0.211394   -1.168659
  H      0.394314   -0.779834    1.897104
  H      0.769072    0.926351    1.743769
  H     -1.049466    0.300614    0.149054
  C      2.354498   -0.389337    0.971337
  C      3.132266   -0.526111    2.254794
  C      4.209143    0.212012    2.592779
  H      2.811199    0.382184    0.326613
  H      2.398463   -1.335830    0.398203
  H      4.732615    0.060198    3.543432
  H      2.774682   -1.294382    2.959136
  H      4.601955    0.988391    1.922997
   14
 TRAJECTORY GEOMETRY    -270.202839
  C      0.024936    0.018524   -0.031896
  C      0.876876   -0.045031    1.217952
  O      0.425828   -0.211314   -1.168670
  H      0.394276   -0.779887    1.897124
  H      0.769102    0.926277    1.743820
  H     -1.049464    0.300571    0.149084
  C      2.354461   -0.389428    0.971370
  C      3.132263   -0.526076    2.254844
  C      4.209164    0.212059    2.592692
  H      2.811192    0.382021    0.326582
  H      2.398453   -1.335984    0.398342
  H      4.732585    0.060260    3.543370
  H      2.774613   -1.294268    2.959237
  H      4.601952    0.988316    1.922762
   14
 TRAJECTORY GEOMETRY    -270.202839
  C      0.024935    0.018515   -0.031905
  C      0.876867   -0.045091    1.217975
  O      0.425870   -0.211237   -1.168661
  H      0.394174   -0.779936    1.897101
  H      0.769031    0.926249    1.743781
  H     -1.049490    0.300533    0.148997
  C      2.354438   -0.389513    0.971408
  C      3.132228   -0.526047    2.254858
  C      4.209180    0.212083    2.592622
  H      2.811098    0.381886    0.326506
  H      2.398358   -1.336114    0.398445
  H      4.732761    0.060538    3.543259
  H      2.774679   -1.294122    2.959431
  H      4.602027    0.988299    1.922666
   14
 TRAJECTORY GEOMETRY    -270.202839
  C      0.024939    0.018507   -0.031903
  C      0.876823   -0.045143    1.217995
  O      0.425920   -0.211162   -1.168670
  H      0.394124   -0.779978    1.897121
  H      0.769045    0.926189    1.743836
  H     -1.049498    0.300475    0.149008
  C      2.354394   -0.389604    0.971445
  C      3.132233   -0.526012    2.254897
  C      4.209205    0.212135    2.592532
  H      2.811079    0.381715    0.326466
  H      2.398329   -1.336273    0.398596
  H      4.732746    0.060595    3.543192
  H      2.774641   -1.294013    2.959529
  H      4.602036    0.988243    1.922447
   14
 TRAJECTORY GEOMETRY    -270.202839
  C      0.024955    0.018498   -0.031897
  C      0.876783   -0.045195    1.218025
  O      0.425969   -0.211083   -1.168688
  H      0.394048   -0.780037    1.897112
  H      0.769031    0.926136    1.743885
  H     -1.049507    0.300384    0.149025
  C      2.354357   -0.389690    0.971489
  C      3.132228   -0.525981    2.254928
  C      4.209220    0.212179    2.592441
  H      2.811057    0.381547    0.326421
  H      2.398290   -1.336432    0.398763
  H      4.732737    0.060637    3.543118
  H      2.774601   -1.293874    2.959660
  H      4.602075    0.988194    1.922261
   14
 TRAJECTORY GEOMETRY    -270.202839
  C      0.025012    0.018564   -0.031890
  C      0.876758   -0.045436    1.218068
  O      0.426069   -0.210763   -1.168692
  H      0.393853   -0.780176    1.897126
  H      0.769209    0.925908    1.743968
  H     -1.049446    0.300506    0.149035
  C      2.354275   -0.390195    0.971578
  C      3.132216   -0.525936    2.255047
  C      4.209173    0.212455    2.592191
  H      2.810994    0.380712    0.326135
  H      2.398096   -1.337198    0.399280
  H      4.732747    0.061384    3.542892
  H      2.774660   -1.293558    2.960109
  H      4.601916    0.988191    1.921640
   14
 TRAJECTORY GEOMETRY    -270.202839
  C      0.025025    0.018638   -0.031850
  C      0.876763   -0.045657    1.218120
  O      0.426183   -0.210468   -1.168686
  H      0.393662   -0.780277    1.897177
  H      0.769410    0.925744    1.743956
  H     -1.049407    0.300677    0.149041
  C      2.354213   -0.390715    0.971650
  C      3.132206   -0.525908    2.255135
  C      4.209097    0.212741    2.591938
  H      2.810915    0.379872    0.325811
  H      2.397858   -1.337969    0.399753
  H      4.732784    0.062269    3.542686
  H      2.774808   -1.293275    2.960552
  H      4.601720    0.988269    1.921062
   14
 TRAJECTORY GEOMETRY    -270.202839
  C      0.025059    0.018624   -0.031834
  C      0.876681   -0.045885    1.218191
  O      0.426374   -0.210133   -1.168688
  H      0.393418   -0.780424    1.897213
  H      0.769440    0.925515    1.743999
  H     -1.049400    0.300520    0.148979
  C      2.354083   -0.391141    0.971773
  C      3.132150   -0.525805    2.255256
  C      4.209117    0.212937    2.591624
  H      2.810755    0.379143    0.325570
  H      2.397633   -1.338639    0.400271
  H      4.732897    0.062959    3.542385
  H      2.774774   -1.292799    2.961092
  H      4.601739    0.988108    1.920345
   14
 TRAJECTORY GEOMETRY    -270.202839
  C      0.025110    0.018619   -0.031847
  C      0.876606   -0.046120    1.218253
  O      0.426499   -0.209799   -1.168703
  H      0.393178   -0.780580    1.897238
  H      0.769493    0.925287    1.744088
  H     -1.049380    0.300404    0.148963
  C      2.353965   -0.391586    0.971912
  C      3.132128   -0.525709    2.255399
  C      4.209143    0.213163    2.591315
  H      2.810653    0.378387    0.325340
  H      2.397451   -1.339346    0.400836
  H      4.732987    0.063586    3.542122
  H      2.774764   -1.292353    2.961621
  H      4.601730    0.987989    1.919605
   14
 TRAJECTORY GEOMETRY    -270.202839
  C      0.025096    0.018558   -0.031844
  C      0.876457   -0.046372    1.218340
  O      0.426738   -0.209481   -1.168708
  H      0.392963   -0.780814    1.897280
  H      0.769431    0.925037    1.744235
  H     -1.049465    0.300154    0.148893
  C      2.353817   -0.391896    0.972049
  C      3.132046   -0.525535    2.255545
  C      4.209258    0.213274    2.590957
  H      2.810479    0.377840    0.325169
  H      2.397322   -1.339870    0.401334
  H      4.733145    0.064020    3.541803
  H      2.774562   -1.291740    2.962173
  H      4.601936    0.987663    1.918782
   14
 TRAJECTORY GEOMETRY    -270.202839
  C      0.025129    0.018584   -0.031815
  C      0.876420   -0.046609    1.218382
  O      0.426861   -0.209151   -1.168725
  H      0.392727   -0.780980    1.897254
  H      0.769505    0.924830    1.744242
  H     -1.049453    0.300122    0.148894
  C      2.353728   -0.392383    0.972146
  C      3.132014   -0.525442    2.255663
  C      4.209253    0.213509    2.590698
  H      2.810366    0.377009    0.324853
  H      2.397082   -1.340628    0.401875
  H      4.733192    0.064791    3.541583
  H      2.774572   -1.291287    2.962696
  H      4.601947    0.987575    1.918171
   14
 TRAJECTORY GEOMETRY    -270.202839
  C      0.025189    0.018710   -0.031809
  C      0.876431   -0.046831    1.218418
  O      0.426871   -0.208883   -1.168756
  H      0.392533   -0.781119    1.897247
  H      0.769756    0.924597    1.744334
  H     -1.049339    0.300418    0.148956
  C      2.353680   -0.392919    0.972239
  C      3.132065   -0.525449    2.255765
  C      4.209168    0.213842    2.590494
  H      2.810354    0.376136    0.324580
  H      2.396915   -1.341428    0.402402
  H      4.733183    0.065536    3.541402
  H      2.774806   -1.291134    2.963071
  H      4.601657    0.987753    1.917667
   14
 TRAJECTORY GEOMETRY    -270.202839
  C      0.025238    0.018777   -0.031813
  C      0.876400   -0.047086    1.218455
  O      0.426941   -0.208557   -1.168802
  H      0.392299   -0.781325    1.897235
  H      0.769898    0.924327    1.744398
  H     -1.049267    0.300538    0.148971
  C      2.353606   -0.393413    0.972364
  C      3.132067   -0.525393    2.255907
  C      4.209146    0.214109    2.590247
  H      2.810302    0.375318    0.324328
  H      2.396767   -1.342188    0.402956
  H      4.733229    0.066241    3.541196
  H      2.774882   -1.290808    2.963578
  H      4.601538    0.987743    1.917064
   14
 TRAJECTORY GEOMETRY    -270.202839
  C      0.025292    0.018838   -0.031787
  C      0.876361   -0.047299    1.218526
  O      0.427090   -0.208264   -1.168781
  H      0.392109   -0.781375    1.897273
  H      0.770078    0.924173    1.744488
  H     -1.049208    0.300629    0.148971
  C      2.353504   -0.393917    0.972449
  C      3.132059   -0.525362    2.255989
  C      4.209074    0.214393    2.589966
  H      2.810217    0.374485    0.324014
  H      2.396516   -1.342966    0.403474
  H      4.733211    0.066968    3.540953
  H      2.774979   -1.290505    2.963968
  H      4.601344    0.987793    1.916432
   14
 TRAJECTORY GEOMETRY    -270.202839
  C      0.025328    0.018853   -0.031777
  C      0.876302   -0.047534    1.218592
  O      0.427237   -0.207932   -1.168794
  H      0.391864   -0.781543    1.897325
  H      0.770179    0.923946    1.744534
  H     -1.049194    0.300580    0.148949
  C      2.353396   -0.394380    0.972566
  C      3.132030   -0.525285    2.256115
  C      4.209069    0.214628    2.589669
  H      2.810116    0.373696    0.323764
  H      2.396314   -1.343677    0.404008
  H      4.733288    0.067657    3.540687
  H      2.774991   -1.290113    2.964480
  H      4.601285    0.987704    1.915736
   14
 TRAJECTORY GEOMETRY    -270.202839
  C      0.025351    0.018826   -0.031770
  C      0.876216   -0.047752    1.218657
  O      0.427411   -0.207587   -1.168808
  H      0.391625   -0.781667    1.897403
  H      0.770235    0.923762    1.744592
  H     -1.049243    0.300373    0.148934
  C      2.353272   -0.394820    0.972692
  C      3.131996   -0.525186    2.256242
  C      4.209098    0.214833    2.589364
  H      2.809984    0.372924    0.323513
  H      2.396092   -1.344380    0.404582
  H      4.733379    0.068266    3.540392
  H      2.774981   -1.289657    2.964975
  H      4.601286    0.987593    1.915038
   14
 TRAJECTORY GEOMETRY    -270.202839
  C      0.025384    0.018816   -0.031752
  C      0.876151   -0.047968    1.218721
  O      0.427579   -0.207246   -1.168811
  H      0.391401   -0.781731    1.897465
  H      0.770333    0.923624    1.744589
  H     -1.049244    0.300239    0.148917
  C      2.353154   -0.395282    0.972812
  C      3.131969   -0.525124    2.256358
  C      4.209083    0.215066    2.589063
  H      2.809881    0.372144    0.323246
  H      2.395860   -1.345098    0.405111
  H      4.733446    0.068953    3.540108
  H      2.775024   -1.289273    2.965451
  H      4.601208    0.987522    1.914349
   14
 TRAJECTORY GEOMETRY    -270.202839
  C      0.025400    0.018763   -0.031737
  C      0.876094   -0.048156    1.218785
  O      0.427752   -0.206882   -1.168824
  H      0.391174   -0.781761    1.897603
  H      0.770451    0.923489    1.744532
  H     -1.049290    0.299939    0.148915
  C      2.353041   -0.395737    0.972923
  C      3.131935   -0.525043    2.256472
  C      4.209079    0.215276    2.588777
  H      2.809774    0.371322    0.322965
  H      2.395606   -1.345817    0.405676
  H      4.733501    0.069593    3.539879
  H      2.775012   -1.288855    2.965939
  H      4.601186    0.987429    1.913678
   14
 TRAJECTORY GEOMETRY    -270.202839
  C      0.025429    0.018821   -0.031778
  C      0.875938   -0.048506    1.218848
  O      0.427888   -0.206635   -1.168863
  H      0.390920   -0.782310    1.897354
  H      0.770228    0.923001    1.744876
  H     -1.049238    0.300130    0.148785
  C      2.352920   -0.396015    0.973090
  C      3.131859   -0.524832    2.256661
  C      4.209244    0.215374    2.588458
  H      2.809567    0.370909    0.322883
  H      2.395586   -1.346280    0.406130
  H      4.733745    0.070068    3.539568
  H      2.774795   -1.288196    2.966582
  H      4.601471    0.987045    1.912928
   14
 TRAJECTORY GEOMETRY    -270.202838
  C      0.025451    0.018839   -0.031781
  C      0.875872   -0.048741    1.218895
  O      0.428002   -0.206301   -1.168904
  H      0.390681   -0.782444    1.897379
  H      0.770318    0.922796    1.744917
  H     -1.049235    0.300087    0.148795
  C      2.352816   -0.396488    0.973232
  C      3.131860   -0.524760    2.256805
  C      4.209260    0.215613    2.588179
  H      2.809483    0.370091    0.322636
  H      2.395401   -1.347016    0.406715
  H      4.733836    0.070729    3.539306
  H      2.774879   -1.287814    2.967077
  H      4.601418    0.986993    1.912262
   14
 TRAJECTORY GEOMETRY    -270.202838
  C      0.025493    0.018875   -0.031783
  C      0.875781   -0.048998    1.218969
  O      0.428179   -0.205982   -1.168908
  H      0.390418   -0.782683    1.897373
  H      0.770344    0.922502    1.745057
  H     -1.049202    0.300096    0.148724
  C      2.352688   -0.396923    0.973363
  C      3.131823   -0.524668    2.256931
  C      4.209272    0.215828    2.587862
  H      2.809343    0.369370    0.322415
  H      2.395218   -1.347698    0.407227
  H      4.733933    0.071356    3.539036
  H      2.774871   -1.287406    2.967603
  H      4.601385    0.986872    1.911554
   14
 TRAJECTORY GEOMETRY    -270.202838
  C      0.025526    0.018894   -0.031774
  C      0.875677   -0.049246    1.219052
  O      0.428382   -0.205668   -1.168904
  H      0.390159   -0.782874    1.897374
  H      0.770358    0.922273    1.745152
  H     -1.049195    0.300075    0.148652
  C      2.352552   -0.397347    0.973496
  C      3.131785   -0.524589    2.257052
  C      4.209285    0.216037    2.587532
  H      2.809181    0.368664    0.322200
  H      2.395001   -1.348342    0.407741
  H      4.734062    0.072019    3.538689
  H      2.774897   -1.286989    2.968088
  H      4.601337    0.986766    1.910820
   14
 TRAJECTORY GEOMETRY    -270.202838
  C      0.025560    0.018882   -0.031784
  C      0.875559   -0.049475    1.219135
  O      0.428587   -0.205335   -1.168918
  H      0.389888   -0.783034    1.897378
  H      0.770339    0.922072    1.745246
  H     -1.049210    0.299942    0.148573
  C      2.352398   -0.397758    0.973654
  C      3.131754   -0.524508    2.257186
  C      4.209324    0.216232    2.587203
  H      2.809010    0.367971    0.322014
  H      2.394770   -1.348980    0.408288
  H      4.734217    0.072607    3.538333
  H      2.774948   -1.286596    2.968557
  H      4.601288    0.986674    1.910100
   14
 TRAJECTORY GEOMETRY    -270.202838
  C      0.025595    0.018868   -0.031770
  C      0.875453   -0.049656    1.219227
  O      0.428829   -0.205009   -1.168916
  H      0.389580   -0.783140    1.897503
  H      0.770381    0.921933    1.745247
  H     -1.049235    0.299771    0.148479
  C      2.352239   -0.398184    0.973797
  C      3.131728   -0.524468    2.257281
  C      4.209311    0.216450    2.586870
  H      2.808853    0.367235    0.321803
  H      2.394478   -1.349647    0.408803
  H      4.734349    0.073225    3.538014
  H      2.775029   -1.286335    2.969029
  H      4.601124    0.986644    1.909429
   14
 TRAJECTORY GEOMETRY    -270.202838
  C      0.025623    0.018881   -0.031791
  C      0.875424   -0.049992    1.219226
  O      0.428842   -0.204681   -1.168967
  H      0.389467   -0.783451    1.897380
  H      0.770409    0.921525    1.745440
  H     -1.049194    0.299782    0.148550
  C      2.352213   -0.398578    0.973890
  C      3.131654   -0.524255    2.257473
  C      4.209397    0.216590    2.586652
  H      2.808807    0.366569    0.321564
  H      2.394497   -1.350287    0.409335
  H      4.734293    0.073812    3.537908
  H      2.774723   -1.285510    2.969664
  H      4.601475    0.986256    1.908730
   14
 TRAJECTORY GEOMETRY    -270.202838
  C      0.025653    0.018900   -0.031782
  C      0.875335   -0.050263    1.219294
  O      0.429008   -0.204359   -1.168985
  H      0.389225   -0.783746    1.897345
  H      0.770426    0.921226    1.745555
  H     -1.049181    0.299765    0.148507
  C      2.352097   -0.399002    0.974011
  C      3.131597   -0.524128    2.257612
  C      4.209439    0.216781    2.586345
  H      2.808660    0.365851    0.321328
  H      2.394331   -1.350955    0.409865
  H      4.734428    0.074456    3.537637
  H      2.774637   -1.285016    2.970216
  H      4.601533    0.986068    1.908007
   14
 TRAJECTORY GEOMETRY    -270.202838
  C      0.025674    0.018893   -0.031771
  C      0.875259   -0.050515    1.219353
  O      0.429165   -0.204019   -1.168997
  H      0.389010   -0.783929    1.897357
  H      0.770477    0.920989    1.745632
  H     -1.049195    0.299643    0.148489
  C      2.351987   -0.399439    0.974129
  C      3.131548   -0.524009    2.257747
  C      4.209471    0.216976    2.586044
  H      2.808542    0.365109    0.321078
  H      2.394155   -1.351651    0.410409
  H      4.734492    0.075088    3.537377
  H      2.774561   -1.284497    2.970759
  H      4.601614    0.985871    1.907296
   14
 TRAJECTORY GEOMETRY    -270.202837
  C      0.025713    0.018925   -0.031784
  C      0.875143   -0.050776    1.219428
  O      0.429343   -0.203704   -1.169015
  H      0.388734   -0.784179    1.897321
  H      0.770459    0.920684    1.745774
  H     -1.049158    0.299665    0.148416
  C      2.351846   -0.399859    0.974283
  C      3.131521   -0.523913    2.257884
  C      4.209510    0.217178    2.585724
  H      2.808377    0.364405    0.320889
  H      2.393970   -1.352312    0.410947
  H      4.734632    0.075693    3.537056
  H      2.774587   -1.284087    2.971273
  H      4.601597    0.985756    1.906585
   14
 TRAJECTORY GEOMETRY    -270.202837
  C      0.025743    0.018905   -0.031801
  C      0.875037   -0.051010    1.219493
  O      0.429534   -0.203362   -1.169031
  H      0.388466   -0.784330    1.897374
  H      0.770466    0.920512    1.745846
  H     -1.049204    0.299513    0.148361
  C      2.351708   -0.400277    0.974437
  C      3.131489   -0.523820    2.258027
  C      4.209541    0.217368    2.585407
  H      2.808244    0.363684    0.320683
  H      2.393773   -1.352949    0.411519
  H      4.734749    0.076289    3.536723
  H      2.774600   -1.283643    2.971772
  H      4.601598    0.985610    1.905874
   14
 TRAJECTORY GEOMETRY    -270.202837
  C      0.025784    0.018989   -0.031819
  C      0.874932   -0.051319    1.219567
  O      0.429675   -0.203076   -1.169073
  H      0.388176   -0.784727    1.897194
  H      0.770380    0.920089    1.746053
  H     -1.049113    0.299704    0.148243
  C      2.351597   -0.400675    0.974591
  C      3.131438   -0.523703    2.258199
  C      4.209607    0.217558    2.585098
  H      2.808065    0.363071    0.320542
  H      2.393638   -1.353569    0.411986
  H      4.734987    0.076935    3.536452
  H      2.774567   -1.283192    2.972352
  H      4.601594    0.985453    1.905124
   14
 TRAJECTORY GEOMETRY    -270.202837
  C      0.025795    0.018945   -0.031833
  C      0.874833   -0.051515    1.219620
  O      0.429855   -0.202718   -1.169107
  H      0.387911   -0.784780    1.897336
  H      0.770459    0.919968    1.746050
  H     -1.049188    0.299467    0.148227
  C      2.351461   -0.401113    0.974756
  C      3.131436   -0.523640    2.258337
  C      4.209629    0.217767    2.584795
  H      2.807953    0.362289    0.320334
  H      2.393419   -1.354252    0.412585
  H      4.735083    0.077497    3.536165
  H      2.774640   -1.282836    2.972827
  H      4.601524    0.985384    1.904465
   14
 TRAJECTORY GEOMETRY    -270.202837
  C      0.025849    0.018996   -0.031819
  C      0.874761   -0.051801    1.219697
  O      0.430025   -0.202403   -1.169100
  H      0.387711   -0.785041    1.897229
  H      0.770498    0.919650    1.746192
  H     -1.049094    0.299532    0.148155
  C      2.351353   -0.401550    0.974855
  C      3.131366   -0.523524    2.258456
  C      4.209625    0.217968    2.584500
  H      2.807831    0.361580    0.320080
  H      2.393263   -1.354939    0.413085
  H      4.735122    0.078180    3.535869
  H      2.774560   -1.282329    2.973346
  H      4.601569    0.985212    1.903757
   14
 TRAJECTORY GEOMETRY    -270.202837
  C      0.025892    0.018996   -0.031805
  C      0.874682   -0.052043    1.219766
  O      0.430225   -0.202076   -1.169086
  H      0.387471   -0.785265    1.897270
  H      0.770527    0.919400    1.746315
  H     -1.049111    0.299448    0.148132
  C      2.351230   -0.401978    0.974958
  C      3.131300   -0.523414    2.258572
  C      4.209634    0.218162    2.584182
  H      2.807675    0.360841    0.319821
  H      2.393040   -1.355601    0.413596
  H      4.735182    0.078819    3.535638
  H      2.774441   -1.281825    2.973868
  H      4.601580    0.985024    1.903027
   14
 TRAJECTORY GEOMETRY    -270.202836
  C      0.025923    0.018998   -0.031798
  C      0.874592   -0.052287    1.219839
  O      0.430411   -0.201740   -1.169099
  H      0.387228   -0.785456    1.897254
  H      0.770546    0.919170    1.746384
  H     -1.049109    0.299339    0.148056
  C      2.351103   -0.402404    0.975100
  C      3.131251   -0.523322    2.258708
  C      4.209653    0.218358    2.583863
  H      2.807552    0.360124    0.319621
  H      2.392855   -1.356269    0.414137
  H      4.735288    0.079438    3.535296
  H      2.774437   -1.281399    2.974368
  H      4.601554    0.984893    1.902303
   14
 TRAJECTORY GEOMETRY    -270.202836
  C      0.025937    0.019004   -0.031819
  C      0.874537   -0.052572    1.219852
  O      0.430467   -0.201390   -1.169172
  H      0.387030   -0.785683    1.897209
  H      0.770609    0.918877    1.746467
  H     -1.049119    0.299291    0.148100
  C      2.351037   -0.402852    0.975239
  C      3.131226   -0.523177    2.258890
  C      4.209721    0.218550    2.583626
  H      2.807487    0.359350    0.319382
  H      2.392768   -1.356994    0.414732
  H      4.735338    0.080041    3.535131
  H      2.774354   -1.280825    2.974954
  H      4.601701    0.984666    1.901677
   14
 TRAJECTORY GEOMETRY    -270.202836
  C      0.025986    0.019068   -0.031850
  C      0.874427   -0.052866    1.219913
  O      0.430600   -0.201083   -1.169209
  H      0.386723   -0.786021    1.897121
  H      0.770561    0.918520    1.746636
  H     -1.049046    0.299431    0.148011
  C      2.350915   -0.403271    0.975405
  C      3.131207   -0.523079    2.259049
  C      4.209772    0.218752    2.583326
  H      2.807329    0.358668    0.319222
  H      2.392623   -1.357625    0.415285
  H      4.735519    0.080668    3.534828
  H      2.774390   -1.280413    2.975499
  H      4.601697    0.984571    1.900970
   14
 TRAJECTORY GEOMETRY    -270.202836
  C      0.026024    0.019051   -0.031836
  C      0.874360   -0.053123    1.219973
  O      0.430769   -0.200734   -1.169220
  H      0.386529   -0.786217    1.897133
  H      0.770612    0.918273    1.746729
  H     -1.049058    0.299288    0.148011
  C      2.350808   -0.403699    0.975514
  C      3.131136   -0.522957    2.259181
  C      4.209786    0.218936    2.583028
  H      2.807214    0.357933    0.318973
  H      2.392451   -1.358308    0.415813
  H      4.735556    0.081309    3.534575
  H      2.774276   -1.279871    2.976040
  H      4.601762    0.984340    1.900262
   14
 TRAJECTORY GEOMETRY    -270.202836
  C      0.026039    0.019060   -0.031853
  C      0.874250   -0.053368    1.220036
  O      0.430945   -0.200395   -1.169244
  H      0.386235   -0.786413    1.897158
  H      0.770620    0.918022    1.746796
  H     -1.049048    0.299205    0.147913
  C      2.350675   -0.404136    0.975666
  C      3.131121   -0.522869    2.259317
  C      4.209826    0.219137    2.582735
  H      2.807070    0.357196    0.318773
  H      2.392258   -1.358971    0.416375
  H      4.735699    0.081939    3.534291
  H      2.774326   -1.279471    2.976567
  H      4.601756    0.984249    1.899579
   14
 TRAJECTORY GEOMETRY    -270.202835
  C      0.026087    0.019047   -0.031801
  C      0.874177   -0.053600    1.220137
  O      0.431220   -0.200077   -1.169177
  H      0.386075   -0.786619    1.897179
  H      0.770671    0.917789    1.746938
  H     -1.049067    0.299049    0.147864
  C      2.350542   -0.404525    0.975718
  C      3.131002   -0.522758    2.259388
  C      4.209794    0.219301    2.582397
  H      2.806905    0.356521    0.318497
  H      2.392035   -1.359590    0.416798
  H      4.735668    0.082559    3.533999
  H      2.774116   -1.278931    2.977010
  H      4.601766    0.983988    1.898839
   14
 TRAJECTORY GEOMETRY    -270.202835
  C      0.026119    0.019092   -0.031796
  C      0.874133   -0.053853    1.220178
  O      0.431312   -0.199747   -1.169220
  H      0.385846   -0.786782    1.897173
  H      0.770794    0.917559    1.746994
  H     -1.049034    0.299101    0.147875
  C      2.350462   -0.405024    0.975837
  C      3.130997   -0.522680    2.259521
  C      4.209786    0.219546    2.582150
  H      2.806846    0.355700    0.318216
  H      2.391869   -1.360363    0.417367
  H      4.735692    0.083260    3.533830
  H      2.774145   -1.278533    2.977518
  H      4.601737    0.983942    1.898213
   14
 TRAJECTORY GEOMETRY    -270.202835
  C      0.026172    0.019100   -0.031821
  C      0.874020   -0.054070    1.220245
  O      0.431496   -0.199423   -1.169240
  H      0.385529   -0.786899    1.897224
  H      0.770786    0.917349    1.747062
  H     -1.049006    0.299035    0.147818
  C      2.350308   -0.405449    0.976025
  C      3.131000   -0.522647    2.259653
  C      4.209792    0.219771    2.581826
  H      2.806679    0.354962    0.318061
  H      2.391610   -1.361000    0.417930
  H      4.735865    0.083851    3.533448
  H      2.774313   -1.278245    2.977991
  H      4.601585    0.983924    1.897541
   14
 TRAJECTORY GEOMETRY    -270.202835
  C      0.026162    0.019063   -0.031826
  C      0.873923   -0.054303    1.220317
  O      0.431667   -0.199063   -1.169275
  H      0.385306   -0.787036    1.897272
  H      0.770849    0.917171    1.747078
  H     -1.049084    0.298801    0.147772
  C      2.350200   -0.405884    0.976145
  C      3.130966   -0.522531    2.259807
  C      4.209852    0.219953    2.581544
  H      2.806547    0.354221    0.317811
  H      2.391414   -1.361697    0.418472
  H      4.735950    0.084457    3.533212
  H      2.774215   -1.277752    2.978496
  H      4.601630    0.983732    1.896843
   14
 TRAJECTORY GEOMETRY    -270.202835
  C      0.026210    0.019070   -0.031831
  C      0.873842   -0.054555    1.220368
  O      0.431823   -0.198726   -1.169296
  H      0.385050   -0.787226    1.897265
  H      0.770873    0.916928    1.747158
  H     -1.049064    0.298731    0.147733
  C      2.350076   -0.406320    0.976300
  C      3.130927   -0.522436    2.259946
  C      4.209865    0.220157    2.581236
  H      2.806434    0.353479    0.317611
  H      2.391239   -1.362381    0.419046
  H      4.736080    0.085068    3.532911
  H      2.774245   -1.277333    2.979021
  H      4.601629    0.983611    1.896157
   14
 TRAJECTORY GEOMETRY    -270.202834
  C      0.026261    0.019123   -0.031824
  C      0.873784   -0.054852    1.220413
  O      0.431947   -0.198401   -1.169322
  H      0.384833   -0.787533    1.897173
  H      0.770904    0.916575    1.747302
  H     -1.049000    0.298826    0.147729
  C      2.349987   -0.406763    0.976425
  C      3.130865   -0.522317    2.260095
  C      4.209881    0.220361    2.580952
  H      2.806324    0.352731    0.317394
  H      2.391123   -1.363070    0.419593
  H      4.736127    0.085692    3.532642
  H      2.774183   -1.276840    2.979545
  H      4.601643    0.983448    1.895471
   14
 TRAJECTORY GEOMETRY    -270.202834
  C      0.026280    0.019127   -0.031833
  C      0.873690   -0.055101    1.220480
  O      0.432117   -0.198061   -1.169344
  H      0.384582   -0.787729    1.897194
  H      0.770949    0.916344    1.747394
  H     -1.049012    0.298733    0.147665
  C      2.349867   -0.407205    0.976556
  C      3.130836   -0.522218    2.260228
  C      4.209907    0.220557    2.580662
  H      2.806202    0.352002    0.317160
  H      2.390934   -1.363751    0.420135
  H      4.736231    0.086367    3.532405
  H      2.774156   -1.276370    2.980092
  H      4.601681    0.983296    1.894774
   14
 TRAJECTORY GEOMETRY    -270.202834
  C      0.026325    0.019141   -0.031812
  C      0.873610   -0.055315    1.220560
  O      0.432335   -0.197734   -1.169323
  H      0.384369   -0.787854    1.897277
  H      0.771070    0.916142    1.747472
  H     -1.048988    0.298641    0.147628
  C      2.349735   -0.407661    0.976659
  C      3.130796   -0.522161    2.260315
  C      4.209858    0.220784    2.580351
  H      2.806077    0.351223    0.316903
  H      2.390689   -1.364448    0.420652
  H      4.736264    0.087036    3.532148
  H      2.774183   -1.276002    2.980536
  H      4.601607    0.983214    1.894122
   14
 TRAJECTORY GEOMETRY    -270.202834
  C      0.026361    0.019147   -0.031837
  C      0.873509   -0.055560    1.220625
  O      0.432497   -0.197399   -1.169350
  H      0.384072   -0.788015    1.897272
  H      0.771065    0.915918    1.747537
  H     -1.048990    0.298585    0.147552
  C      2.349605   -0.408095    0.976823
  C      3.130783   -0.522086    2.260463
  C      4.209892    0.220994    2.580051
  H      2.805927    0.350477    0.316711
  H      2.390479   -1.365121    0.421218
  H      4.736395    0.087651    3.531802
  H      2.774239   -1.275608    2.981035
  H      4.601529    0.983119    1.893436
   14
 TRAJECTORY GEOMETRY    -270.202833
  C      0.026396    0.019178   -0.031856
  C      0.873409   -0.055838    1.220679
  O      0.432638   -0.197074   -1.169396
  H      0.383789   -0.788290    1.897189
  H      0.771020    0.915612    1.747674
  H     -1.048973    0.298609    0.147509
  C      2.349487   -0.408517    0.976993
  C      3.130757   -0.521976    2.260627
  C      4.209945    0.221187    2.579750
  H      2.805787    0.349779    0.316536
  H      2.390331   -1.365778    0.421776
  H      4.736530    0.088236    3.531533
  H      2.774230   -1.275154    2.981576
  H      4.601541    0.982981    1.892718
   14
 TRAJECTORY GEOMETRY    -270.202833
  C      0.026420    0.019191   -0.031866
  C      0.873320   -0.056100    1.220727
  O      0.432776   -0.196733   -1.169441
  H      0.383542   -0.788499    1.897175
  H      0.771047    0.915351    1.747756
  H     -1.048976    0.298563    0.147450
  C      2.349375   -0.408959    0.977145
  C      3.130732   -0.521877    2.260779
  C      4.209987    0.221388    2.579471
  H      2.805686    0.349020    0.316334
  H      2.390167   -1.366472    0.422359
  H      4.736636    0.088883    3.531250
  H      2.774244   -1.274690    2.982121
  H      4.601563    0.982844    1.892046
   14
 TRAJECTORY GEOMETRY    -270.202833
  C      0.026460    0.019206   -0.031874
  C      0.873237   -0.056361    1.220795
  O      0.432950   -0.196396   -1.169445
  H      0.383286   -0.788710    1.897168
  H      0.771081    0.915092    1.747844
  H     -1.048951    0.298522    0.147407
  C      2.349261   -0.409399    0.977268
  C      3.130680   -0.521768    2.260912
  C      4.210000    0.221584    2.579170
  H      2.805533    0.348275    0.316082
  H      2.389983   -1.367155    0.422900
  H      4.736740    0.089494    3.531001
  H      2.774187   -1.274233    2.982626
  H      4.601561    0.982688    1.891367
   14
 TRAJECTORY GEOMETRY    -270.202833
  C      0.026497    0.019219   -0.031880
  C      0.873146   -0.056623    1.220857
  O      0.433117   -0.196060   -1.169458
  H      0.383040   -0.788940    1.897154
  H      0.771099    0.914819    1.747952
  H     -1.048935    0.298470    0.147341
  C      2.349136   -0.409836    0.977400
  C      3.130639   -0.521654    2.261040
  C      4.210027    0.221776    2.578878
  H      2.805402    0.347525    0.315855
  H      2.389806   -1.367842    0.423467
  H      4.736813    0.090130    3.530733
  H      2.774169   -1.273755    2.983147
  H      4.601617    0.982527    1.890697
   14
 TRAJECTORY GEOMETRY    -270.202832
  C      0.026547    0.019231   -0.031873
  C      0.873083   -0.056879    1.220918
  O      0.433287   -0.195726   -1.169469
  H      0.382820   -0.789155    1.897133
  H      0.771135    0.914550    1.748059
  H     -1.048912    0.298411    0.147325
  C      2.349035   -0.410259    0.977533
  C      3.130572   -0.521574    2.261194
  C      4.210019    0.221974    2.578554
  H      2.805296    0.346829    0.315676
  H      2.389641   -1.368482    0.423966
  H      4.736888    0.090798    3.530408
  H      2.774079   -1.273280    2.983686
  H      4.601541    0.982341    1.889915
   14
 TRAJECTORY GEOMETRY    -270.202832
  C      0.026594    0.019239   -0.031880
  C      0.873007   -0.057131    1.220977
  O      0.433454   -0.195388   -1.169485
  H      0.382567   -0.789386    1.897139
  H      0.771160    0.914272    1.748145
  H     -1.048890    0.298345    0.147277
  C      2.348919   -0.410683    0.977682
  C      3.130525   -0.521478    2.261340
  C      4.210025    0.222169    2.578238
  H      2.805175    0.346103    0.315496
  H      2.389467   -1.369150    0.424513
  H      4.736981    0.091429    3.530103
  H      2.774047   -1.272834    2.984224
  H      4.601482    0.982178    1.889200
   14
 TRAJECTORY GEOMETRY    -270.202832
  C      0.026610    0.019292   -0.031915
  C      0.872854   -0.057394    1.221048
  O      0.433618   -0.195080   -1.169538
  H      0.382226   -0.789598    1.897062
  H      0.771117    0.914026    1.748277
  H     -1.048892    0.298427    0.147175
  C      2.348768   -0.411131    0.977857
  C      3.130544   -0.521392    2.261477
  C      4.210105    0.222389    2.577971
  H      2.804980    0.345357    0.315277
  H      2.389258   -1.369833    0.425105
  H      4.737199    0.091956    3.529821
  H      2.774219   -1.272515    2.984657
  H      4.601486    0.982183    1.888633
   14
 TRAJECTORY GEOMETRY    -270.202831
  C      0.026662    0.019321   -0.031889
  C      0.872816   -0.057630    1.221125
  O      0.433790   -0.194755   -1.169525
  H      0.382053   -0.789778    1.897093
  H      0.771231    0.913783    1.748391
  H     -1.048837    0.298405    0.147145
  C      2.348674   -0.411592    0.977935
  C      3.130492   -0.521330    2.261579
  C      4.210048    0.222607    2.577683
  H      2.804897    0.344590    0.315016
  H      2.389040   -1.370519    0.425583
  H      4.737129    0.092774    3.529595
  H      2.774102   -1.272027    2.985174
  H      4.601428    0.982032    1.887887
   14
 TRAJECTORY GEOMETRY    -270.202831
  C      0.026696    0.019340   -0.031877
  C      0.872728   -0.057877    1.221185
  O      0.433988   -0.194424   -1.169502
  H      0.381797   -0.789920    1.897137
  H      0.771330    0.913555    1.748452
  H     -1.048834    0.298370    0.147106
  C      2.348543   -0.412062    0.978034
  C      3.130455   -0.521216    2.261662
  C      4.210044    0.222825    2.577409
  H      2.804731    0.343763    0.314690
  H      2.388820   -1.371274    0.426163
  H      4.737124    0.093298    3.529363
  H      2.774117   -1.271602    2.985594
  H      4.601452    0.981936    1.887311
   14
 TRAJECTORY GEOMETRY    -270.202831
  C      0.026736    0.019364   -0.031883
  C      0.872652   -0.058138    1.221260
  O      0.434166   -0.194090   -1.169518
  H      0.381602   -0.790089    1.897051
  H      0.771355    0.913259    1.748579
  H     -1.048806    0.298325    0.147075
  C      2.348444   -0.412488    0.978161
  C      3.130385   -0.521134    2.261826
  C      4.210055    0.223022    2.577102
  H      2.804610    0.343064    0.314491
  H      2.388641   -1.371911    0.426659
  H      4.737161    0.093944    3.528997
  H      2.774053   -1.271071    2.986042
  H      4.601363    0.981774    1.886543
   14
 TRAJECTORY GEOMETRY    -270.202830
  C      0.026791    0.019377   -0.031874
  C      0.872572   -0.058388    1.221308
  O      0.434337   -0.193758   -1.169535
  H      0.381321   -0.790390    1.897084
  H      0.771385    0.913020    1.748671
  H     -1.048788    0.298283    0.147027
  C      2.348314   -0.412918    0.978313
  C      3.130341   -0.521028    2.261953
  C      4.210051    0.223219    2.576779
  H      2.804498    0.342335    0.314320
  H      2.388487   -1.372589    0.427228
  H      4.737323    0.094563    3.528758
  H      2.774038   -1.270728    2.986630
  H      4.601367    0.981632    1.885870
   14
 TRAJECTORY GEOMETRY    -270.202830
  C      0.026825    0.019405   -0.031887
  C      0.872469   -0.058652    1.221380
  O      0.434517   -0.193428   -1.169553
  H      0.381049   -0.790595    1.897074
  H      0.771385    0.912749    1.748788
  H     -1.048768    0.298294    0.146957
  C      2.348184   -0.413353    0.978457
  C      3.130319   -0.520946    2.262077
  C      4.210072    0.223426    2.576485
  H      2.804347    0.341591    0.314095
  H      2.388278   -1.373258    0.427773
  H      4.737408    0.095200    3.528494
  H      2.774057   -1.270279    2.987140
  H      4.601357    0.981504    1.885188
   14
 TRAJECTORY GEOMETRY    -270.202830
  C      0.026868    0.019426   -0.031894
  C      0.872379   -0.058910    1.221442
  O      0.434688   -0.193098   -1.169567
  H      0.380789   -0.790830    1.897057
  H      0.771406    0.912482    1.748912
  H     -1.048761    0.298261    0.146898
  C      2.348064   -0.413792    0.978593
  C      3.130278   -0.520844    2.262211
  C      4.210091    0.223622    2.576188
  H      2.804210    0.340858    0.313880
  H      2.388102   -1.373928    0.428324
  H      4.737477    0.095855    3.528179
  H      2.774027   -1.269819    2.987660
  H      4.601354    0.981353    1.884500
   14
 TRAJECTORY GEOMETRY    -270.202830
  C      0.026905    0.019424   -0.031890
  C      0.872330   -0.059154    1.221494
  O      0.434831   -0.192744   -1.169579
  H      0.380588   -0.790982    1.897054
  H      0.771489    0.912236    1.748950
  H     -1.048738    0.298122    0.146874
  C      2.347975   -0.414248    0.978710
  C      3.130227   -0.520747    2.262354
  C      4.210082    0.223823    2.575898
  H      2.804125    0.340082    0.313651
  H      2.387932   -1.374645    0.428866
  H      4.737522    0.096515    3.527973
  H      2.773955   -1.269322    2.988169
  H      4.601343    0.981187    1.883808
   14
 TRAJECTORY GEOMETRY    -270.202829
  C      0.026937    0.019377   -0.031850
  C      0.872305   -0.059362    1.221539
  O      0.435001   -0.192376   -1.169584
  H      0.380445   -0.791032    1.897208
  H      0.771688    0.912115    1.748924
  H     -1.048767    0.297902    0.146954
  C      2.347884   -0.414704    0.978801
  C      3.130153   -0.520673    2.262465
  C      4.210038    0.224030    2.575619
  H      2.804079    0.339278    0.313370
  H      2.387739   -1.375353    0.429406
  H      4.737482    0.097209    3.527714
  H      2.773866   -1.268882    2.988671
  H      4.601310    0.981008    1.883120
   14
 TRAJECTORY GEOMETRY    -270.202829
  C      0.026981    0.019494   -0.031919
  C      0.872152   -0.059658    1.221604
  O      0.435116   -0.192113   -1.169663
  H      0.380055   -0.791417    1.896997
  H      0.771529    0.911729    1.749163
  H     -1.048685    0.298194    0.146800
  C      2.347748   -0.415099    0.979029
  C      3.130186   -0.520597    2.262648
  C      4.210122    0.224235    2.575325
  H      2.803885    0.338653    0.313309
  H      2.387602   -1.375937    0.429952
  H      4.737827    0.097731    3.527387
  H      2.774073   -1.268608    2.989169
  H      4.601220    0.981014    1.882503
   14
 TRAJECTORY GEOMETRY    -270.202829
  C      0.027044    0.019502   -0.031877
  C      0.872090   -0.059899    1.221683
  O      0.435353   -0.191790   -1.169616
  H      0.379873   -0.791627    1.897024
  H      0.771607    0.911472    1.749290
  H     -1.048659    0.298116    0.146773
  C      2.347625   -0.415521    0.979103
  C      3.130087   -0.520492    2.262734
  C      4.210080    0.224422    2.575006
  H      2.803743    0.337929    0.313046
  H      2.387394   -1.376598    0.430435
  H      4.737760    0.098356    3.527070
  H      2.773914   -1.268123    2.989627
  H      4.601194    0.980826    1.881771
   14
 TRAJECTORY GEOMETRY    -270.202828
  C      0.027072    0.019557   -0.031913
  C      0.872025   -0.060172    1.221715
  O      0.435422   -0.191456   -1.169670
  H      0.379608   -0.791828    1.896975
  H      0.771668    0.911199    1.749361
  H     -1.048619    0.298206    0.146736
  C      2.347543   -0.416006    0.979250
  C      3.130103   -0.520409    2.262884
  C      4.210105    0.224654    2.574773
  H      2.803668    0.337120    0.312811
  H      2.387248   -1.377335    0.431027
  H      4.737833    0.099046    3.526940
  H      2.773979   -1.267673    2.990159
  H      4.601220    0.980726    1.881190
   14
 TRAJECTORY GEOMETRY    -270.202828
  C      0.027104    0.019581   -0.031926
  C      0.871933   -0.060435    1.221773
  O      0.435582   -0.191119   -1.169695
  H      0.379342   -0.792036    1.896934
  H      0.771678    0.910924    1.749452
  H     -1.048597    0.298188    0.146669
  C      2.347424   -0.416447    0.979400
  C      3.130077   -0.520321    2.263023
  C      4.210130    0.224858    2.574489
  H      2.803531    0.336375    0.312591
  H      2.387063   -1.378014    0.431596
  H      4.737919    0.099685    3.526640
  H      2.774003   -1.267200    2.990659
  H      4.601216    0.980593    1.880518
   14
 TRAJECTORY GEOMETRY    -270.202827
  C      0.027134    0.019588   -0.031935
  C      0.871864   -0.060687    1.221817
  O      0.435707   -0.190768   -1.169748
  H      0.379125   -0.792242    1.896948
  H      0.771755    0.910676    1.749537
  H     -1.048612    0.298096    0.146666
  C      2.347330   -0.416893    0.979549
  C      3.130045   -0.520222    2.263190
  C      4.210151    0.225055    2.574205
  H      2.803459    0.335611    0.312425
  H      2.386929   -1.378706    0.432151
  H      4.738014    0.100356    3.526375
  H      2.773959   -1.266777    2.991228
  H      4.601213    0.980442    1.879831
   14
 TRAJECTORY GEOMETRY    -270.202827
  C      0.027186    0.019550   -0.031926
  C      0.871767   -0.060929    1.221909
  O      0.435950   -0.190426   -1.169703
  H      0.378878   -0.792430    1.896984
  H      0.771723    0.910449    1.749618
  H     -1.048608    0.297894    0.146574
  C      2.347191   -0.417286    0.979641
  C      3.129948   -0.520090    2.263283
  C      4.210165    0.225207    2.573883
  H      2.803268    0.334937    0.312146
  H      2.386694   -1.379318    0.432648
  H      4.738077    0.100922    3.526104
  H      2.773804   -1.266210    2.991699
  H      4.601301    0.980179    1.879140
   14
 TRAJECTORY GEOMETRY    -270.202827
  C      0.027218    0.019589   -0.031901
  C      0.871653   -0.061186    1.221982
  O      0.436188   -0.190118   -1.169695
  H      0.378642   -0.792669    1.896969
  H      0.771759    0.910165    1.749773
  H     -1.048595    0.297924    0.146525
  C      2.347037   -0.417708    0.979769
  C      3.129903   -0.519985    2.263373
  C      4.210171    0.225406    2.573571
  H      2.803090    0.334198    0.311916
  H      2.386491   -1.379997    0.433205
  H      4.738093    0.101456    3.525803
  H      2.773808   -1.265795    2.992152
  H      4.601300    0.980066    1.878442
   14
 TRAJECTORY GEOMETRY    -270.202826
  C      0.027277    0.019609   -0.031910
  C      0.871573   -0.061453    1.222046
  O      0.436358   -0.189782   -1.169680
  H      0.378376   -0.792902    1.896935
  H      0.771763    0.909882    1.749888
  H     -1.048564    0.297896    0.146447
  C      2.346923   -0.418146    0.979882
  C      3.129851   -0.519879    2.263493
  C      4.210176    0.225596    2.573275
  H      2.802946    0.333468    0.311678
  H      2.386293   -1.380668    0.433720
  H      4.738144    0.102128    3.525568
  H      2.773726   -1.265275    2.992689
  H      4.601331    0.979892    1.877767
   14
 TRAJECTORY GEOMETRY    -270.202826
  C      0.027297    0.019614   -0.031913
  C      0.871490   -0.061695    1.222102
  O      0.436522   -0.189435   -1.169722
  H      0.378139   -0.793068    1.896920
  H      0.771808    0.909680    1.749954
  H     -1.048561    0.297780    0.146406
  C      2.346811   -0.418592    0.980037
  C      3.129817   -0.519792    2.263646
  C      4.210198    0.225802    2.572977
  H      2.802838    0.332713    0.311493
  H      2.386119   -1.381325    0.434309
  H      4.738257    0.102734    3.525249
  H      2.773736   -1.264891    2.993190
  H      4.601265    0.979755    1.877097
   14
 TRAJECTORY GEOMETRY    -270.202826
  C      0.027337    0.019618   -0.031913
  C      0.871449   -0.061929    1.222137
  O      0.436648   -0.189081   -1.169742
  H      0.377938   -0.793193    1.896983
  H      0.771947    0.909439    1.749981
  H     -1.048560    0.297697    0.146431
  C      2.346719   -0.419062    0.980167
  C      3.129791   -0.519715    2.263772
  C      4.210167    0.226019    2.572711
  H      2.802788    0.331880    0.311242
  H      2.385951   -1.382094    0.434886
  H      4.738263    0.103415    3.525047
  H      2.773757   -1.264430    2.993696
  H      4.601252    0.979655    1.876444
   14
 TRAJECTORY GEOMETRY    -270.202825
  C      0.027348    0.019570   -0.031927
  C      0.871376   -0.062140    1.222181
  O      0.436770   -0.188704   -1.169812
  H      0.377680   -0.793252    1.897032
  H      0.771999    0.909328    1.749924
  H     -1.048597    0.297410    0.146417
  C      2.346623   -0.419511    0.980333
  C      3.129771   -0.519639    2.263951
  C      4.210214    0.226219    2.572439
  H      2.802697    0.331113    0.311049
  H      2.385758   -1.382760    0.435487
  H      4.738415    0.104016    3.524736
  H      2.773779   -1.264063    2.994191
  H      4.601169    0.979529    1.875796
   14
 TRAJECTORY GEOMETRY    -270.202825
  C      0.027378    0.019591   -0.031942
  C      0.871310   -0.062397    1.222233
  O      0.436899   -0.188356   -1.169849
  H      0.377451   -0.793444    1.897034
  H      0.772087    0.909061    1.749993
  H     -1.048583    0.297392    0.146399
  C      2.346528   -0.419971    0.980470
  C      3.129747   -0.519550    2.264100
  C      4.210218    0.226430    2.572167
  H      2.802616    0.330322    0.310829
  H      2.385598   -1.383484    0.436045
  H      4.738505    0.104682    3.524508
  H      2.773788   -1.263627    2.994712
  H      4.601163    0.979416    1.875126
   14
 TRAJECTORY GEOMETRY    -270.202824
  C      0.027419    0.019572   -0.031931
  C      0.871225   -0.062615    1.222304
  O      0.437112   -0.188008   -1.169840
  H      0.377203   -0.793563    1.897110
  H      0.772136    0.908864    1.750027
  H     -1.048601    0.297215    0.146345
  C      2.346394   -0.420402    0.980598
  C      3.129699   -0.519477    2.264208
  C      4.210207    0.226626    2.571857
  H      2.802475    0.329571    0.310598
  H      2.385365   -1.384165    0.436576
  H      4.738550    0.105315    3.524196
  H      2.773778   -1.263181    2.995172
  H      4.601109    0.979281    1.874439
   14
 TRAJECTORY GEOMETRY    -270.202824
  C      0.027447    0.019574   -0.031937
  C      0.871147   -0.062867    1.222364
  O      0.437265   -0.187658   -1.169878
  H      0.376964   -0.793734    1.897106
  H      0.772186    0.908655    1.750099
  H     -1.048589    0.297119    0.146319
  C      2.346289   -0.420851    0.980737
  C      3.129659   -0.519379    2.264362
  C      4.210229    0.226825    2.571568
  H      2.802360    0.328810    0.310378
  H      2.385181   -1.384833    0.437151
  H      4.738669    0.105927    3.523934
  H      2.773747   -1.262767    2.995688
  H      4.601079    0.979136    1.873765
   14
 TRAJECTORY GEOMETRY    -270.202824
  C      0.027494    0.019640   -0.031945
  C      0.871000   -0.063151    1.222466
  O      0.437527   -0.187377   -1.169834
  H      0.376670   -0.794081    1.897033
  H      0.772102    0.908274    1.750339
  H     -1.048554    0.297257    0.146162
  C      2.346127   -0.421233    0.980853
  C      3.129607   -0.519265    2.264444
  C      4.210260    0.226995    2.571248
  H      2.802111    0.328186    0.310164
  H      2.384969   -1.385421    0.437607
  H      4.738693    0.106499    3.523620
  H      2.773673   -1.262275    2.996149
  H      4.601127    0.978965    1.873055
   14
 TRAJECTORY GEOMETRY    -270.202823
  C      0.027526    0.019628   -0.031960
  C      0.870844   -0.063395    1.222548
  O      0.437769   -0.187055   -1.169850
  H      0.376371   -0.794324    1.897014
  H      0.771992    0.908017    1.750484
  H     -1.048569    0.297127    0.146036
  C      2.345954   -0.421589    0.981039
  C      3.129568   -0.519164    2.264579
  C      4.210318    0.227144    2.570899
  H      2.801920    0.327568    0.310047
  H      2.384778   -1.385979    0.438150
  H      4.738905    0.107026    3.523261
  H      2.773703   -1.261826    2.996640
  H      4.601140    0.978774    1.872343
   14
 TRAJECTORY GEOMETRY    -270.202823
  C      0.027570    0.019646   -0.031974
  C      0.870781   -0.063661    1.222593
  O      0.437895   -0.186710   -1.169876
  H      0.376133   -0.794555    1.896990
  H      0.772039    0.907737    1.750563
  H     -1.048565    0.297106    0.146005
  C      2.345861   -0.422037    0.981176
  C      3.129530   -0.519061    2.264729
  C      4.210331    0.227344    2.570620
  H      2.801828    0.326807    0.309837
  H      2.384627   -1.386688    0.438700
  H      4.738956    0.107699    3.523036
  H      2.773647   -1.261331    2.997185
  H      4.601160    0.978597    1.871653
   14
 TRAJECTORY GEOMETRY    -270.202822
  C      0.027618    0.019681   -0.031965
  C      0.870711   -0.063943    1.222647
  O      0.438058   -0.186381   -1.169889
  H      0.375915   -0.794813    1.896928
  H      0.772061    0.907423    1.750710
  H     -1.048493    0.297122    0.145991
  C      2.345759   -0.422469    0.981302
  C      3.129466   -0.518951    2.264867
  C      4.210334    0.227534    2.570319
  H      2.801710    0.326090    0.309624
  H      2.384481   -1.387321    0.439237
  H      4.738996    0.108350    3.522775
  H      2.773556   -1.260799    2.997720
  H      4.601186    0.978380    1.870944
   14
 TRAJECTORY GEOMETRY    -270.202822
  C      0.027661    0.019678   -0.031977
  C      0.870629   -0.064208    1.222695
  O      0.438207   -0.186027   -1.169919
  H      0.375670   -0.795030    1.896905
  H      0.772088    0.907157    1.750781
  H     -1.048486    0.297028    0.145958
  C      2.345652   -0.422895    0.981455
  C      3.129407   -0.518831    2.265027
  C      4.210369    0.227712    2.570024
  H      2.801596    0.325361    0.309446
  H      2.384347   -1.387995    0.439808
  H      4.739116    0.108911    3.522443
  H      2.773517   -1.260338    2.998241
  H      4.601200    0.978212    1.870249
   14
 TRAJECTORY GEOMETRY    -270.202822
  C      0.027693    0.019693   -0.031981
  C      0.870545   -0.064464    1.222753
  O      0.438377   -0.185687   -1.169942
  H      0.375427   -0.795239    1.896899
  H      0.772126    0.906909    1.750872
  H     -1.048484    0.296985    0.145916
  C      2.345533   -0.423334    0.981601
  C      3.129369   -0.518729    2.265162
  C      4.210382    0.227909    2.569726
  H      2.801476    0.324596    0.309233
  H      2.384176   -1.388683    0.440388
  H      4.739209    0.109518    3.522182
  H      2.773509   -1.259901    2.998750
  H      4.601201    0.978065    1.869580
   14
 TRAJECTORY GEOMETRY    -270.202821
  C      0.027730    0.019712   -0.032005
  C      0.870425   -0.064722    1.222828
  O      0.438566   -0.185357   -1.169966
  H      0.375132   -0.795470    1.896855
  H      0.772080    0.906625    1.750987
  H     -1.048455    0.296938    0.145813
  C      2.345397   -0.423747    0.981769
  C      3.129336   -0.518642    2.265310
  C      4.210420    0.228094    2.569412
  H      2.801313    0.323918    0.309080
  H      2.383986   -1.389300    0.440932
  H      4.739386    0.110127    3.521822
  H      2.773546   -1.259473    2.999246
  H      4.601161    0.977938    1.868881
   14
 TRAJECTORY GEOMETRY    -270.202821
  C      0.027766    0.019717   -0.032014
  C      0.870350   -0.064977    1.222871
  O      0.438707   -0.185007   -1.169999
  H      0.374897   -0.795647    1.896876
  H      0.772139    0.906390    1.751068
  H     -1.048460    0.296884    0.145808
  C      2.345288   -0.424197    0.981912
  C      3.129312   -0.518542    2.265449
  C      4.210435    0.228296    2.569135
  H      2.801213    0.323112    0.308846
  H      2.383811   -1.390011    0.441524
  H      4.739436    0.110758    3.521600
  H      2.773528   -1.259016    2.999788
  H      4.601174    0.977790    1.868238
   14
 TRAJECTORY GEOMETRY    -270.202820
  C      0.027804    0.019750   -0.032019
  C      0.870263   -0.065251    1.222931
  O      0.438878   -0.184676   -1.170014
  H      0.374629   -0.795911    1.896802
  H      0.772128    0.906096    1.751190
  H     -1.048433    0.296864    0.145738
  C      2.345175   -0.424630    0.982052
  C      3.129263   -0.518432    2.265588
  C      4.210462    0.228487    2.568838
  H      2.801063    0.322392    0.308635
  H      2.383631   -1.390666    0.442078
  H      4.739525    0.111375    3.521319
  H      2.773475   -1.258518    3.000286
  H      4.601186    0.977611    1.867554
   14
 TRAJECTORY GEOMETRY    -270.202820
  C      0.027839    0.019767   -0.032018
  C      0.870167   -0.065500    1.223002
  O      0.439078   -0.184345   -1.170021
  H      0.374375   -0.796113    1.896806
  H      0.772160    0.905846    1.751297
  H     -1.048433    0.296813    0.145673
  C      2.345051   -0.425064    0.982184
  C      3.129219   -0.518345    2.265714
  C      4.210468    0.228685    2.568532
  H      2.800920    0.321661    0.308423
  H      2.383432   -1.391326    0.442610
  H      4.739597    0.112024    3.521029
  H      2.773434   -1.258072    3.000779
  H      4.601146    0.977462    1.866854
   14
 TRAJECTORY GEOMETRY    -270.202819
  C      0.027907    0.019811   -0.032030
  C      0.870036   -0.065717    1.223111
  O      0.439340   -0.184053   -1.169988
  H      0.374060   -0.796293    1.896812
  H      0.772137    0.905613    1.751432
  H     -1.048384    0.296857    0.145519
  C      2.344877   -0.425473    0.982338
  C      3.129194   -0.518317    2.265802
  C      4.210431    0.228900    2.568187
  H      2.800728    0.320992    0.308273
  H      2.383170   -1.391930    0.443095
  H      4.739752    0.112616    3.520618
  H      2.773599   -1.257836    3.001158
  H      4.600936    0.977473    1.866182
   14
 TRAJECTORY GEOMETRY    -270.202819
  C      0.027958    0.019857   -0.032041
  C      0.869935   -0.065983    1.223176
  O      0.439518   -0.183733   -1.170008
  H      0.373788   -0.796548    1.896758
  H      0.772134    0.905319    1.751582
  H     -1.048338    0.296893    0.145452
  C      2.344749   -0.425902    0.982498
  C      3.129160   -0.518231    2.265939
  C      4.210441    0.229102    2.567877
  H      2.800585    0.320272    0.308108
  H      2.382995   -1.392585    0.443650
  H      4.739874    0.113227    3.520284
  H      2.773634   -1.257444    3.001656
  H      4.600866    0.977363    1.865493
   14
 TRAJECTORY GEOMETRY    -270.202818
  C      0.028001    0.019884   -0.032055
  C      0.869839   -0.066242    1.223237
  O      0.439685   -0.183399   -1.170032
  H      0.373502   -0.796777    1.896710
  H      0.772121    0.905049    1.751691
  H     -1.048322    0.296865    0.145377
  C      2.344629   -0.426342    0.982648
  C      3.129129   -0.518141    2.266082
  C      4.210468    0.229303    2.567585
  H      2.800438    0.319533    0.307909
  H      2.382795   -1.393257    0.444205
  H      4.739991    0.113854    3.519988
  H      2.773639   -1.257017    3.002153
  H      4.600829    0.977237    1.864824
   14
 TRAJECTORY GEOMETRY    -270.202818
  C      0.028040    0.019941   -0.032060
  C      0.869778   -0.066512    1.223290
  O      0.439825   -0.183070   -1.170047
  H      0.373279   -0.796990    1.896674
  H      0.772214    0.904776    1.751799
  H     -1.048264    0.296960    0.145342
  C      2.344536   -0.426812    0.982773
  C      3.129106   -0.518061    2.266209
  C      4.210443    0.229529    2.567310
  H      2.800342    0.318727    0.307690
  H      2.382650   -1.393950    0.444777
  H      4.740024    0.114533    3.519777
  H      2.773647   -1.256587    3.002641
  H      4.600781    0.977121    1.864166
   14
 TRAJECTORY GEOMETRY    -270.202817
  C      0.028065    0.019881   -0.032033
  C      0.869734   -0.066682    1.223350
  O      0.440018   -0.182698   -1.170039
  H      0.373077   -0.796956    1.896821
  H      0.772372    0.904721    1.751715
  H     -1.048320    0.296617    0.145327
  C      2.344425   -0.427278    0.982872
  C      3.129068   -0.518006    2.266300
  C      4.210401    0.229741    2.567037
  H      2.800244    0.317884    0.307403
  H      2.382376   -1.394665    0.445343
  H      4.740002    0.115178    3.519555
  H      2.773633   -1.256195    3.003072
  H      4.600706    0.977013    1.863546
   14
 TRAJECTORY GEOMETRY    -270.202817
  C      0.028112    0.019914   -0.032040
  C      0.869616   -0.066901    1.223437
  O      0.440236   -0.182382   -1.170050
  H      0.372780   -0.797113    1.896885
  H      0.772413    0.904485    1.751817
  H     -1.048302    0.296643    0.145261
  C      2.344266   -0.427723    0.983027
  C      3.129060   -0.517964    2.266402
  C      4.210384    0.229963    2.566729
  H      2.800104    0.317154    0.307181
  H      2.382133   -1.395366    0.445864
  H      4.740134    0.115801    3.519209
  H      2.773800   -1.255912    3.003490
  H      4.600563    0.977034    1.862939
   14
 TRAJECTORY GEOMETRY    -270.202816
  C      0.028154    0.019914   -0.032033
  C      0.869606   -0.067125    1.223466
  O      0.440339   -0.182019   -1.170064
  H      0.372586   -0.797149    1.896937
  H      0.772584    0.904335    1.751769
  H     -1.048288    0.296486    0.145301
  C      2.344206   -0.428220    0.983137
  C      3.129029   -0.517892    2.266528
  C      4.210349    0.230198    2.566483
  H      2.800031    0.316270    0.306924
  H      2.381924   -1.396114    0.446463
  H      4.740069    0.116433    3.518993
  H      2.773737   -1.255519    3.003940
  H      4.600449    0.976944    1.862304
   14
 TRAJECTORY GEOMETRY    -270.202816
  C      0.028216    0.019952   -0.032020
  C      0.869555   -0.067347    1.223525
  O      0.440503   -0.181689   -1.170053
  H      0.372369   -0.797291    1.896979
  H      0.772726    0.904109    1.751854
  H     -1.048246    0.296513    0.145269
  C      2.344094   -0.428708    0.983244
  C      3.129006   -0.517845    2.266614
  C      4.210283    0.230439    2.566213
  H      2.799972    0.315450    0.306656
  H      2.381720   -1.396869    0.446998
  H      4.740025    0.117180    3.518746
  H      2.773813   -1.255149    3.004385
  H      4.600369    0.976877    1.861709
   14
 TRAJECTORY GEOMETRY    -270.202815
  C      0.028250    0.019971   -0.032023
  C      0.869468   -0.067604    1.223593
  O      0.440682   -0.181351   -1.170074
  H      0.372109   -0.797498    1.896962
  H      0.772748    0.903862    1.751949
  H     -1.048226    0.296478    0.145224
  C      2.343979   -0.429148    0.983379
  C      3.128967   -0.517752    2.266751
  C      4.210295    0.230638    2.565916
  H      2.799819    0.314696    0.306440
  H      2.381516   -1.397532    0.447551
  H      4.740132    0.117804    3.518486
  H      2.773786   -1.254709    3.004887
  H      4.600327    0.976746    1.861024
   14
 TRAJECTORY GEOMETRY    -270.202815
  C      0.028309    0.020020   -0.032020
  C      0.869399   -0.067868    1.223654
  O      0.440862   -0.181032   -1.170066
  H      0.371874   -0.797727    1.896931
  H      0.772806    0.903573    1.752068
  H     -1.048170    0.296556    0.145172
  C      2.343866   -0.429593    0.983509
  C      3.128914   -0.517672    2.266870
  C      4.210264    0.230850    2.565609
  H      2.799712    0.313951    0.306227
  H      2.381351   -1.398225    0.448078
  H      4.740183    0.118472    3.518185
  H      2.773785   -1.254282    3.005378
  H      4.600253    0.976621    1.860345
   14
 TRAJECTORY GEOMETRY    -270.202814
  C      0.028345    0.020044   -0.032009
  C      0.869307   -0.068116    1.223723
  O      0.441056   -0.180697   -1.170090
  H      0.371608   -0.797956    1.896894
  H      0.772813    0.903339    1.752197
  H     -1.048143    0.296511    0.145106
  C      2.343737   -0.430035    0.983646
  C      3.128871   -0.517588    2.266995
  C      4.210267    0.231047    2.565309
  H      2.799567    0.313198    0.306031
  H      2.381154   -1.398841    0.448640
  H      4.740290    0.119127    3.517873
  H      2.773827   -1.253866    3.005880
  H      4.600237    0.976516    1.859686
   14
 TRAJECTORY GEOMETRY    -270.202814
  C      0.028378    0.020023   -0.032035
  C      0.869209   -0.068350    1.223779
  O      0.441212   -0.180336   -1.170119
  H      0.371363   -0.798082    1.896943
  H      0.772866    0.903105    1.752224
  H     -1.048179    0.296341    0.145068
  C      2.343620   -0.430475    0.983800
  C      3.128855   -0.517494    2.267140
  C      4.210301    0.231242    2.565030
  H      2.799449    0.312436    0.305834
  H      2.380959   -1.399545    0.449219
  H      4.740333    0.119712    3.517622
  H      2.773793   -1.253381    3.006350
  H      4.600229    0.976335    1.859008
   14
 TRAJECTORY GEOMETRY    -270.202813
  C      0.028413    0.020051   -0.032066
  C      0.869108   -0.068620    1.223834
  O      0.441358   -0.179995   -1.170150
  H      0.371071   -0.798291    1.896916
  H      0.772858    0.902836    1.752320
  H     -1.048147    0.296329    0.145000
  C      2.343503   -0.430920    0.983958
  C      3.128846   -0.517393    2.267276
  C      4.210337    0.231439    2.564758
  H      2.799296    0.311663    0.305624
  H      2.380763   -1.400228    0.449807
  H      4.740441    0.120337    3.517365
  H      2.773812   -1.252950    3.006874
  H      4.600247    0.976221    1.858375
   14
 TRAJECTORY GEOMETRY    -270.202813
  C      0.028463    0.020071   -0.032050
  C      0.869054   -0.068880    1.223890
  O      0.441535   -0.179657   -1.170147
  H      0.370863   -0.798505    1.896895
  H      0.772936    0.902570    1.752413
  H     -1.048115    0.296290    0.144978
  C      2.343402   -0.431362    0.984077
  C      3.128773   -0.517288    2.267403
  C      4.210317    0.231636    2.564454
  H      2.799188    0.310907    0.305406
  H      2.380605   -1.400902    0.450355
  H      4.740450    0.120947    3.517079
  H      2.773731   -1.252473    3.007356
  H      4.600209    0.976048    1.857666
   14
 TRAJECTORY GEOMETRY    -270.202812
  C      0.028512    0.020121   -0.032055
  C      0.868974   -0.069151    1.223946
  O      0.441696   -0.179333   -1.170164
  H      0.370613   -0.798755    1.896854
  H      0.772975    0.902274    1.752547
  H     -1.048074    0.296364    0.144935
  C      2.343289   -0.431810    0.984221
  C      3.128737   -0.517200    2.267535
  C      4.210313    0.231847    2.564158
  H      2.799075    0.310163    0.305197
  H      2.380449   -1.401595    0.450906
  H      4.740535    0.121594    3.516811
  H      2.773739   -1.252041    3.007853
  H      4.600166    0.975914    1.857015
   14
 TRAJECTORY GEOMETRY    -270.202812
  C      0.028548    0.020108   -0.032075
  C      0.868790   -0.069407    1.224049
  O      0.441989   -0.179036   -1.170145
  H      0.370313   -0.799075    1.896803
  H      0.772793    0.901961    1.752768
  H     -1.048092    0.296242    0.144769
  C      2.343101   -0.432104    0.984387
  C      3.128661   -0.517070    2.267656
  C      4.210393    0.231951    2.563793
  H      2.798824    0.309665    0.305115
  H      2.380265   -1.402037    0.451361
  H      4.740757    0.122060    3.516412
  H      2.773661   -1.251545    3.008337
  H      4.600254    0.975660    1.856260
   14
 TRAJECTORY GEOMETRY    -270.202811
  C      0.028596    0.020121   -0.032077
  C      0.868703   -0.069655    1.224115
  O      0.442166   -0.178698   -1.170169
  H      0.370049   -0.799264    1.896781
  H      0.772805    0.901707    1.752852
  H     -1.048072    0.296180    0.144722
  C      2.342979   -0.432537    0.984540
  C      3.128621   -0.516986    2.267795
  C      4.210400    0.232148    2.563484
  H      2.798684    0.308920    0.304922
  H      2.380060   -1.402703    0.451922
  H      4.740879    0.122680    3.516096
  H      2.773679   -1.251129    3.008839
  H      4.600172    0.975537    1.855577
   14
 TRAJECTORY GEOMETRY    -270.202811
  C      0.028607    0.020088   -0.032099
  C      0.868618   -0.069885    1.224168
  O      0.442327   -0.178328   -1.170191
  H      0.369800   -0.799393    1.896854
  H      0.772840    0.901539    1.752884
  H     -1.048117    0.295946    0.144644
  C      2.342869   -0.432979    0.984680
  C      3.128594   -0.516887    2.267930
  C      4.210430    0.232327    2.563213
  H      2.798593    0.308162    0.304704
  H      2.379879   -1.403379    0.452500
  H      4.740951    0.123368    3.515834
  H      2.773651   -1.250630    3.009368
  H      4.600258    0.975340    1.854939
   14
 TRAJECTORY GEOMETRY    -270.202810
  C      0.028644    0.020054   -0.032096
  C      0.868543   -0.070112    1.224223
  O      0.442510   -0.177964   -1.170204
  H      0.369565   -0.799499    1.896889
  H      0.772901    0.901346    1.752857
  H     -1.048129    0.295744    0.144616
  C      2.342754   -0.433408    0.984829
  C      3.128543   -0.516787    2.268068
  C      4.210434    0.232514    2.562908
  H      2.798474    0.307391    0.304484
  H      2.379683   -1.404066    0.453088
  H      4.741031    0.123895    3.515540
  H      2.773628   -1.250204    3.009832
  H      4.600182    0.975189    1.854241
   14
 TRAJECTORY GEOMETRY    -270.202810
  C      0.028690    0.020065   -0.032082
  C      0.868467   -0.070360    1.224288
  O      0.442712   -0.177625   -1.170191
  H      0.369344   -0.799685    1.896892
  H      0.772962    0.901090    1.752952
  H     -1.048114    0.295664    0.144590
  C      2.342636   -0.433850    0.984943
  C      3.128480   -0.516682    2.268172
  C      4.210421    0.232707    2.562608
  H      2.798325    0.306629    0.304250
  H      2.379484   -1.404746    0.453616
  H      4.741044    0.124516    3.515281
  H      2.773549   -1.249736    3.010312
  H      4.600175    0.975013    1.853563
   14
 TRAJECTORY GEOMETRY    -270.202809
  C      0.028740    0.020077   -0.032070
  C      0.868391   -0.070615    1.224354
  O      0.442904   -0.177286   -1.170196
  H      0.369110   -0.799890    1.896897
  H      0.773001    0.900842    1.753045
  H     -1.048085    0.295614    0.144544
  C      2.342521   -0.434282    0.985072
  C      3.128419   -0.516588    2.268301
  C      4.210411    0.232901    2.562294
  H      2.798207    0.305890    0.304041
  H      2.379300   -1.405401    0.454166
  H      4.741089    0.125135    3.514992
  H      2.773499   -1.249276    3.010796
  H      4.600131    0.974854    1.852859
   14
 TRAJECTORY GEOMETRY    -270.202808
  C      0.028783    0.020088   -0.032079
  C      0.868304   -0.070865    1.224418
  O      0.443087   -0.176945   -1.170201
  H      0.368854   -0.800081    1.896898
  H      0.773034    0.900593    1.753135
  H     -1.048077    0.295549    0.144476
  C      2.342400   -0.434719    0.985214
  C      3.128379   -0.516499    2.268430
  C      4.210413    0.233096    2.561993
  H      2.798080    0.305151    0.303837
  H      2.379115   -1.406069    0.454715
  H      4.741144    0.125772    3.514678
  H      2.773483   -1.248817    3.011279
  H      4.600095    0.974701    1.852174
   14
 TRAJECTORY GEOMETRY    -270.202808
  C      0.028835    0.020104   -0.032075
  C      0.868223   -0.071114    1.224484
  O      0.443283   -0.176611   -1.170199
  H      0.368615   -0.800295    1.896881
  H      0.773067    0.900336    1.753246
  H     -1.048051    0.295490    0.144430
  C      2.342279   -0.435150    0.985350
  C      3.128324   -0.516407    2.268555
  C      4.210400    0.233291    2.561676
  H      2.797955    0.304412    0.303637
  H      2.378927   -1.406727    0.455263
  H      4.741220    0.126393    3.514384
  H      2.773456   -1.248380    3.011762
  H      4.600033    0.974554    1.851474
   14
 TRAJECTORY GEOMETRY    -270.202807
  C      0.028895    0.020115   -0.032069
  C      0.868152   -0.071358    1.224546
  O      0.443465   -0.176272   -1.170202
  H      0.368385   -0.800494    1.896860
  H      0.773106    0.900077    1.753346
  H     -1.048012    0.295424    0.144395
  C      2.342167   -0.435582    0.985486
  C      3.128261   -0.516323    2.268685
  C      4.210376    0.233484    2.561362
  H      2.797853    0.303674    0.303459
  H      2.378742   -1.407373    0.455799
  H      4.741306    0.127079    3.514061
  H      2.773433   -1.247919    3.012282
  H      4.599989    0.974392    1.850766
   14
 TRAJECTORY GEOMETRY    -270.202807
  C      0.028926    0.020131   -0.032072
  C      0.868048   -0.071611    1.224616
  O      0.443667   -0.175937   -1.170207
  H      0.368118   -0.800681    1.896872
  H      0.773123    0.899828    1.753432
  H     -1.048012    0.295375    0.144317
  C      2.342036   -0.436016    0.985630
  C      3.128228   -0.516230    2.268801
  C      4.210391    0.233680    2.561061
  H      2.797698    0.302933    0.303253
  H      2.378551   -1.408040    0.456357
  H      4.741355    0.127687    3.513776
  H      2.773426   -1.247475    3.012752
  H      4.599979    0.974241    1.850088
   14
 TRAJECTORY GEOMETRY    -270.202806
  C      0.028990    0.020137   -0.032071
  C      0.867969   -0.071867    1.224664
  O      0.443851   -0.175594   -1.170201
  H      0.367875   -0.800888    1.896862
  H      0.773148    0.899583    1.753524
  H     -1.047975    0.295311    0.144258
  C      2.341908   -0.436440    0.985780
  C      3.128168   -0.516130    2.268917
  C      4.210376    0.233866    2.560746
  H      2.797595    0.302189    0.303069
  H      2.378393   -1.408710    0.456937
  H      4.741459    0.128306    3.513475
  H      2.773448   -1.247012    3.013268
  H      4.599995    0.974064    1.849443
   14
 TRAJECTORY GEOMETRY    -270.202806
  C      0.029023    0.020151   -0.032076
  C      0.867878   -0.072110    1.224747
  O      0.444043   -0.175255   -1.170211
  H      0.367632   -0.801060    1.896851
  H      0.773173    0.899302    1.753602
  H     -1.047981    0.295244    0.144183
  C      2.341798   -0.436877    0.985900
  C      3.128128   -0.516056    2.269053
  C      4.210385    0.234061    2.560456
  H      2.797441    0.301458    0.302868
  H      2.378181   -1.409323    0.457449
  H      4.741480    0.129036    3.513147
  H      2.773372   -1.246530    3.013768
  H      4.599953    0.973906    1.848695
   14
 TRAJECTORY GEOMETRY    -270.202805
  C      0.029037    0.020172   -0.032110
  C      0.867764   -0.072361    1.224811
  O      0.444207   -0.174916   -1.170256
  H      0.367321   -0.801262    1.896868
  H      0.773177    0.899101    1.753702
  H     -1.047983    0.295191    0.144118
  C      2.341670   -0.437326    0.986069
  C      3.128137   -0.515954    2.269196
  C      4.210435    0.234268    2.560179
  H      2.797271    0.300675    0.302623
  H      2.377952   -1.410050    0.458047
  H      4.741628    0.129525    3.512938
  H      2.773409   -1.246165    3.014204
  H      4.599875    0.973826    1.848100
   14
 TRAJECTORY GEOMETRY    -270.202804
  C      0.029085    0.020196   -0.032116
  C      0.867667   -0.072614    1.224882
  O      0.444404   -0.174585   -1.170257
  H      0.367056   -0.801463    1.896842
  H      0.773194    0.898819    1.753802
  H     -1.047963    0.295171    0.144042
  C      2.341540   -0.437760    0.986211
  C      3.128095   -0.515866    2.269315
  C      4.210437    0.234464    2.559875
  H      2.797122    0.299935    0.302432
  H      2.377756   -1.410683    0.458609
  H      4.741700    0.130159    3.512617
  H      2.773416   -1.245729    3.014683
  H      4.599847    0.973702    1.847414
   14
 TRAJECTORY GEOMETRY    -270.202804
  C      0.029137    0.020235   -0.032106
  C      0.867605   -0.072848    1.224945
  O      0.444582   -0.174255   -1.170259
  H      0.366817   -0.801621    1.896865
  H      0.773299    0.898612    1.753889
  H     -1.047923    0.295174    0.144010
  C      2.341429   -0.438230    0.986340
  C      3.128067   -0.515814    2.269421
  C      4.210389    0.234696    2.559583
  H      2.797020    0.299143    0.302216
  H      2.377550   -1.411399    0.459144
  H      4.741722    0.130856    3.512347
  H      2.773464   -1.245360    3.015134
  H      4.599726    0.973616    1.846782
   14
 TRAJECTORY GEOMETRY    -270.202803
  C      0.029190    0.020249   -0.032110
  C      0.867514   -0.073096    1.225009
  O      0.444769   -0.173915   -1.170267
  H      0.366545   -0.801803    1.896853
  H      0.773320    0.898358    1.753971
  H     -1.047898    0.295111    0.143950
  C      2.341303   -0.438663    0.986491
  C      3.128028   -0.515727    2.269547
  C      4.210385    0.234890    2.559274
  H      2.796873    0.298399    0.302022
  H      2.377363   -1.412054    0.459719
  H      4.741801    0.131478    3.512055
  H      2.773478   -1.244944    3.015611
  H      4.599667    0.973490    1.846095
   14
 TRAJECTORY GEOMETRY    -270.202802
  C      0.029238    0.020288   -0.032117
  C      0.867439   -0.073380    1.225060
  O      0.444927   -0.173584   -1.170276
  H      0.366318   -0.802085    1.896800
  H      0.773346    0.898050    1.754118
  H     -1.047852    0.295161    0.143902
  C      2.341201   -0.439099    0.986622
  C      3.127973   -0.515612    2.269682
  C      4.210395    0.235081    2.558987
  H      2.796760    0.297659    0.301815
  H      2.377216   -1.412734    0.460259
  H      4.741841    0.132130    3.511787
  H      2.773404   -1.244419    3.016131
  H      4.599703    0.973285    1.845423
   14
 TRAJECTORY GEOMETRY    -270.202802
  C      0.029268    0.020326   -0.032148
  C      0.867334   -0.073662    1.225105
  O      0.445067   -0.173255   -1.170326
  H      0.366057   -0.802373    1.896703
  H      0.773306    0.897708    1.754261
  H     -1.047834    0.295197    0.143847
  C      2.341090   -0.439521    0.986801
  C      3.127947   -0.515492    2.269853
  C      4.210450    0.235264    2.558699
  H      2.796646    0.296930    0.301669
  H      2.377090   -1.413362    0.460871
  H      4.741992    0.132668    3.511467
  H      2.773411   -1.243952    3.016654
  H      4.599718    0.973125    1.844760
   14
 TRAJECTORY GEOMETRY    -270.202801
  C      0.029299    0.020343   -0.032160
  C      0.867237   -0.073908    1.225168
  O      0.445247   -0.172916   -1.170352
  H      0.365796   -0.802570    1.896695
  H      0.773324    0.897457    1.754368
  H     -1.047826    0.295152    0.143800
  C      2.340972   -0.439958    0.986954
  C      3.127923   -0.515406    2.269993
  C      4.210457    0.235465    2.558397
  H      2.796524    0.296168    0.301472
  H      2.376897   -1.414030    0.461455
  H      4.742121    0.133267    3.511185
  H      2.773417   -1.243535    3.017145
  H      4.599660    0.973005    1.844094
   14
 TRAJECTORY GEOMETRY    -270.202801
  C      0.029362    0.020365   -0.032142
  C      0.867175   -0.074167    1.225235
  O      0.445442   -0.172580   -1.170327
  H      0.365576   -0.802778    1.896699
  H      0.773405    0.897202    1.754470
  H     -1.047785    0.295111    0.143754
  C      2.340857   -0.440404    0.987056
  C      3.127850   -0.515299    2.270084
  C      4.210434    0.235655    2.558106
  H      2.796383    0.295413    0.301221
  H      2.376706   -1.414721    0.461969
  H      4.742070    0.133937    3.510924
  H      2.773334   -1.243022    3.017611
  H      4.599679    0.972808    1.843424
   14
 TRAJECTORY GEOMETRY    -270.202800
  C      0.029398    0.020387   -0.032160
  C      0.867070   -0.074415    1.225299
  O      0.445617   -0.172243   -1.170351
  H      0.365298   -0.802961    1.896675
  H      0.773415    0.896950    1.754550
  H     -1.047770    0.295070    0.143675
  C      2.340728   -0.440848    0.987216
  C      3.127835   -0.515215    2.270214
  C      4.210454    0.235860    2.557819
  H      2.796243    0.294636    0.301023
  H      2.376493   -1.415391    0.462563
  H      4.742171    0.134549    3.510621
  H      2.773390   -1.242614    3.018079
  H      4.599647    0.972711    1.842792
   14
 TRAJECTORY GEOMETRY    -270.202799
  C      0.029442    0.020378   -0.032161
  C      0.866981   -0.074650    1.225368
  O      0.445828   -0.171897   -1.170341
  H      0.365033   -0.803152    1.896702
  H      0.773425    0.896724    1.754639
  H     -1.047758    0.294917    0.143592
  C      2.340602   -0.441264    0.987354
  C      3.127778   -0.515124    2.270334
  C      4.210451    0.236040    2.557502
  H      2.796098    0.293916    0.300829
  H      2.376296   -1.416069    0.463075
  H      4.742242    0.135186    3.510304
  H      2.773358   -1.242135    3.018567
  H      4.599611    0.972516    1.842085
   14
 TRAJECTORY GEOMETRY    -270.202799
  C      0.029487    0.020391   -0.032151
  C      0.866902   -0.074905    1.225437
  O      0.446024   -0.171559   -1.170334
  H      0.364797   -0.803339    1.896672
  H      0.773486    0.896465    1.754729
  H     -1.047745    0.294853    0.143531
  C      2.340482   -0.441706    0.987470
  C      3.127720   -0.515018    2.270443
  C      4.210447    0.236232    2.557209
  H      2.795959    0.293150    0.300587
  H      2.376101   -1.416722    0.463631
  H      4.742268    0.135823    3.510048
  H      2.773281   -1.241638    3.019043
  H      4.599631    0.972345    1.841412
   14
 TRAJECTORY GEOMETRY    -270.202798
  C      0.029535    0.020435   -0.032169
  C      0.866793   -0.075172    1.225502
  O      0.446215   -0.171240   -1.170350
  H      0.364554   -0.803586    1.896634
  H      0.773469    0.896168    1.754878
  H     -1.047721    0.294917    0.143479
  C      2.340354   -0.442132    0.987637
  C      3.127692   -0.514933    2.270581
  C      4.210452    0.236432    2.556890
  H      2.795829    0.292437    0.300440
  H      2.375906   -1.417323    0.464202
  H      4.742398    0.136408    3.509716
  H      2.773306   -1.241242    3.019533
  H      4.599563    0.972239    1.840732
   14
 TRAJECTORY GEOMETRY    -270.202797
  C      0.029586    0.020420   -0.032174
  C      0.866691   -0.075389    1.225576
  O      0.446435   -0.170899   -1.170355
  H      0.364223   -0.803717    1.896668
  H      0.773456    0.895994    1.754908
  H     -1.047706    0.294749    0.143371
  C      2.340213   -0.442532    0.987816
  C      3.127649   -0.514882    2.270718
  C      4.210450    0.236619    2.556547
  H      2.795668    0.291783    0.300335
  H      2.375729   -1.417941    0.464696
  H      4.742493    0.137050    3.509323
  H      2.773374   -1.240878    3.019993
  H      4.599404    0.972090    1.839988
   14
 TRAJECTORY GEOMETRY    -270.202797
  C      0.029617    0.020397   -0.032200
  C      0.866601   -0.075611    1.225624
  O      0.446590   -0.170534   -1.170386
  H      0.363980   -0.803823    1.896728
  H      0.773511    0.895808    1.754929
  H     -1.047742    0.294562    0.143361
  C      2.340095   -0.442990    0.987975
  C      3.127639   -0.514789    2.270850
  C      4.210469    0.236814    2.556273
  H      2.795549    0.290993    0.300133
  H      2.375508   -1.418618    0.465299
  H      4.742581    0.137663    3.509091
  H      2.773404   -1.240468    3.020499
  H      4.599405    0.971973    1.839372
   14
 TRAJECTORY GEOMETRY    -270.202796
  C      0.029660    0.020393   -0.032196
  C      0.866523   -0.075845    1.225686
  O      0.446783   -0.170184   -1.170388
  H      0.363744   -0.803975    1.896723
  H      0.773553    0.895588    1.754976
  H     -1.047735    0.294419    0.143310
  C      2.339976   -0.443428    0.988117
  C      3.127592   -0.514705    2.270968
  C      4.210458    0.237010    2.555970
  H      2.795433    0.290226    0.299931
  H      2.375274   -1.419279    0.465863
  H      4.742606    0.138294    3.508790
  H      2.773394   -1.240018    3.020971
  H      4.599395    0.971818    1.838700
   14
 TRAJECTORY GEOMETRY    -270.202795
  C      0.029708    0.020415   -0.032191
  C      0.866436   -0.076103    1.225762
  O      0.446997   -0.169853   -1.170376
  H      0.363499   -0.804194    1.896737
  H      0.773582    0.895329    1.755101
  H     -1.047707    0.294416    0.143219
  C      2.339854   -0.443847    0.988240
  C      3.127532   -0.514613    2.271086
  C      4.210440    0.237198    2.555656
  H      2.795300    0.289486    0.299703
  H      2.375118   -1.419942    0.466422
  H      4.742716    0.138918    3.508468
  H      2.773343   -1.239574    3.021436
  H      4.599295    0.971662    1.838000
   14
 TRAJECTORY GEOMETRY    -270.202795
  C      0.029749    0.020428   -0.032190
  C      0.866346   -0.076346    1.225828
  O      0.447189   -0.169514   -1.170386
  H      0.363266   -0.804382    1.896724
  H      0.773616    0.895058    1.755197
  H     -1.047693    0.294344    0.143157
  C      2.339741   -0.444275    0.988381
  C      3.127490   -0.514540    2.271224
  C      4.210434    0.237394    2.555344
  H      2.795182    0.288746    0.299542
  H      2.374936   -1.420573    0.466963
  H      4.742781    0.139598    3.508163
  H      2.773295   -1.239132    3.021937
  H      4.599230    0.971500    1.837264
   14
 TRAJECTORY GEOMETRY    -270.202794
  C      0.029801    0.020436   -0.032200
  C      0.866260   -0.076597    1.225888
  O      0.447373   -0.169172   -1.170389
  H      0.362978   -0.804560    1.896743
  H      0.773636    0.894846    1.755264
  H     -1.047669    0.294285    0.143100
  C      2.339607   -0.444723    0.988531
  C      3.127451   -0.514421    2.271329
  C      4.210440    0.237589    2.555056
  H      2.795031    0.287957    0.299284
  H      2.374728   -1.421291    0.467578
  H      4.742860    0.140112    3.507877
  H      2.773349   -1.238703    3.022373
  H      4.599218    0.971394    1.836688
   14
 TRAJECTORY GEOMETRY    -270.202793
  C      0.029841    0.020490   -0.032208
  C      0.866168   -0.076860    1.225962
  O      0.447562   -0.168853   -1.170402
  H      0.362713   -0.804797    1.896693
  H      0.773651    0.894556    1.755409
  H     -1.047640    0.294341    0.143028
  C      2.339496   -0.445160    0.988673
  C      3.127418   -0.514354    2.271469
  C      4.210438    0.237797    2.554749
  H      2.794886    0.287250    0.299123
  H      2.374548   -1.421911    0.468075
  H      4.742927    0.140807    3.507554
  H      2.773320   -1.238276    3.022859
  H      4.599109    0.971253    1.835963
   14
 TRAJECTORY GEOMETRY    -270.202792
  C      0.029902    0.020499   -0.032214
  C      0.866088   -0.077114    1.226018
  O      0.447749   -0.168509   -1.170399
  H      0.362457   -0.805000    1.896702
  H      0.773678    0.894305    1.755477
  H     -1.047605    0.294294    0.142974
  C      2.339374   -0.445586    0.988829
  C      3.127362   -0.514258    2.271594
  C      4.210419    0.237986    2.554429
  H      2.794761    0.286525    0.298958
  H      2.374387   -1.422571    0.468634
  H      4.743039    0.141407    3.507273
  H      2.773342   -1.237856    3.023349
  H      4.599069    0.971106    1.835285
   14
 TRAJECTORY GEOMETRY    -270.202792
  C      0.029947    0.020541   -0.032236
  C      0.865985   -0.077375    1.226077
  O      0.447915   -0.168181   -1.170425
  H      0.362180   -0.805202    1.896669
  H      0.773704    0.894036    1.755582
  H     -1.047564    0.294343    0.142900
  C      2.339247   -0.446037    0.988990
  C      3.127350   -0.514176    2.271726
  C      4.210432    0.238197    2.554147
  H      2.794621    0.285755    0.298776
  H      2.374200   -1.423242    0.469225
  H      4.743142    0.142037    3.506962
  H      2.773416   -1.237459    3.023819
  H      4.599004    0.971026    1.834662
   14
 TRAJECTORY GEOMETRY    -270.202791
  C      0.029972    0.020506   -0.032230
  C      0.865918   -0.077600    1.226123
  O      0.448078   -0.167809   -1.170447
  H      0.361959   -0.805310    1.896687
  H      0.773754    0.893865    1.755606
  H     -1.047581    0.294088    0.142871
  C      2.339141   -0.446484    0.989122
  C      3.127315   -0.514071    2.271848
  C      4.210447    0.238384    2.553882
  H      2.794540    0.284942    0.298499
  H      2.373982   -1.423942    0.469840
  H      4.743121    0.142666    3.506678
  H      2.773360   -1.236934    3.024297
  H      4.599043    0.970802    1.834066
   14
 TRAJECTORY GEOMETRY    -270.202790
  C      0.030017    0.020522   -0.032245
  C      0.865829   -0.077845    1.226197
  O      0.448268   -0.167470   -1.170450
  H      0.361677   -0.805521    1.896679
  H      0.773761    0.893599    1.755675
  H     -1.047588    0.294033    0.142799
  C      2.339027   -0.446913    0.989265
  C      3.127273   -0.513996    2.271978
  C      4.210450    0.238585    2.553574
  H      2.794382    0.284202    0.298341
  H      2.373763   -1.424589    0.470369
  H      4.743210    0.143309    3.506435
  H      2.773319   -1.236508    3.024802
  H      4.599008    0.970676    1.833309
   14
 TRAJECTORY GEOMETRY    -270.202790
  C      0.030062    0.020585   -0.032247
  C      0.865718   -0.078112    1.226270
  O      0.448474   -0.167160   -1.170452
  H      0.361418   -0.805775    1.896641
  H      0.773796    0.893292    1.755864
  H     -1.047541    0.294129    0.142720
  C      2.338884   -0.447362    0.989402
  C      3.127250   -0.513886    2.272075
  C      4.210450    0.238789    2.553287
  H      2.794206    0.283417    0.298091
  H      2.373573   -1.425281    0.470962
  H      4.743287    0.143847    3.506124
  H      2.773385   -1.236113    3.025207
  H      4.598944    0.970617    1.832737
   14
 TRAJECTORY GEOMETRY    -270.202789
  C      0.030111    0.020600   -0.032253
  C      0.865631   -0.078363    1.226332
  O      0.448662   -0.166820   -1.170459
  H      0.361155   -0.805970    1.896626
  H      0.773812    0.893041    1.755951
  H     -1.047516    0.294075    0.142660
  C      2.338764   -0.447794    0.989556
  C      3.127208   -0.513797    2.272203
  C      4.210444    0.238985    2.552977
  H      2.794082    0.282673    0.297911
  H      2.373394   -1.425933    0.471531
  H      4.743358    0.144468    3.505814
  H      2.773388   -1.235679    3.025683
  H      4.598896    0.970467    1.832059
   14
 TRAJECTORY GEOMETRY    -270.202788
  C      0.030178    0.020618   -0.032243
  C      0.865555   -0.078617    1.226399
  O      0.448868   -0.166486   -1.170444
  H      0.360924   -0.806186    1.896612
  H      0.773844    0.892775    1.756067
  H     -1.047473    0.294036    0.142614
  C      2.338644   -0.448217    0.989690
  C      3.127135   -0.513704    2.272320
  C      4.210416    0.239172    2.552651
  H      2.793957    0.281956    0.297734
  H      2.373219   -1.426568    0.472062
  H      4.743424    0.145090    3.505488
  H      2.773346   -1.235224    3.026162
  H      4.598844    0.970295    1.831354
   14
 TRAJECTORY GEOMETRY    -270.202787
  C      0.030219    0.020634   -0.032257
  C      0.865454   -0.078857    1.226471
  O      0.449068   -0.166151   -1.170450
  H      0.360661   -0.806359    1.896609
  H      0.773856    0.892525    1.756152
  H     -1.047457    0.293976    0.142521
  C      2.338522   -0.448640    0.989847
  C      3.127104   -0.513640    2.272455
  C      4.210413    0.239365    2.552335
  H      2.793818    0.281251    0.297597
  H      2.373040   -1.427183    0.472580
  H      4.743498    0.145794    3.505140
  H      2.773355   -1.234799    3.026669
  H      4.598746    0.970139    1.830628
   14
 TRAJECTORY GEOMETRY    -270.202787
  C      0.030280    0.020675   -0.032248
  C      0.865379   -0.079141    1.226523
  O      0.449254   -0.165827   -1.170443
  H      0.360428   -0.806660    1.896539
  H      0.773869    0.892208    1.756318
  H     -1.047409    0.294027    0.142484
  C      2.338408   -0.449065    0.989977
  C      3.127028   -0.513513    2.272576
  C      4.210409    0.239547    2.552027
  H      2.793698    0.280526    0.297393
  H      2.372885   -1.427834    0.473135
  H      4.743555    0.146367    3.504868
  H      2.773275   -1.234280    3.027151
  H      4.598774    0.969939    1.829963
   14
 TRAJECTORY GEOMETRY    -270.202786
  C      0.030307    0.020660   -0.032262
  C      0.865308   -0.079380    1.226574
  O      0.449405   -0.165463   -1.170475
  H      0.360193   -0.806795    1.896548
  H      0.773917    0.891985    1.756340
  H     -1.047415    0.293864    0.142447
  C      2.338308   -0.449512    0.990124
  C      3.126997   -0.513415    2.272722
  C      4.210426    0.239739    2.551751
  H      2.793596    0.279726    0.297179
  H      2.372691   -1.428519    0.473736
  H      4.743623    0.146988    3.504593
  H      2.773232   -1.233807    3.027659
  H      4.598761    0.969778    1.829307
   14
 TRAJECTORY GEOMETRY    -270.202785
  C      0.030359    0.020718   -0.032271
  C      0.865196   -0.079643    1.226649
  O      0.449618   -0.165152   -1.170465
  H      0.359896   -0.807052    1.896521
  H      0.773916    0.891709    1.756509
  H     -1.047379    0.293958    0.142348
  C      2.338165   -0.449950    0.990266
  C      3.126973   -0.513330    2.272815
  C      4.210422    0.239948    2.551452
  H      2.793420    0.278979    0.296957
  H      2.372471   -1.429184    0.474290
  H      4.743686    0.147595    3.504317
  H      2.773284   -1.233397    3.028087
  H      4.598708    0.969683    1.828684
   14
 TRAJECTORY GEOMETRY    -270.202784
  C      0.030405    0.020724   -0.032276
  C      0.865068   -0.079874    1.226737
  O      0.449867   -0.164824   -1.170449
  H      0.359606   -0.807222    1.896534
  H      0.773898    0.891479    1.756605
  H     -1.047371    0.293866    0.142232
  C      2.338004   -0.450359    0.990419
  C      3.126940   -0.513250    2.272910
  C      4.210420    0.240131    2.551128
  H      2.793227    0.278265    0.296776
  H      2.372247   -1.429802    0.474842
  H      4.743797    0.148191    3.503971
  H      2.773347   -1.233016    3.028516
  H      4.598648    0.969571    1.828027
   14
 TRAJECTORY GEOMETRY    -270.202784
  C      0.030456    0.020737   -0.032289
  C      0.864973   -0.080120    1.226801
  O      0.450054   -0.164483   -1.170457
  H      0.359341   -0.807401    1.896522
  H      0.773902    0.891225    1.756691
  H     -1.047344    0.293797    0.142156
  C      2.337878   -0.450791    0.990581
  C      3.126910   -0.513167    2.273038
  C      4.210417    0.240325    2.550820
  H      2.793098    0.277517    0.296607
  H      2.372059   -1.430447    0.475423
  H      4.743866    0.148805    3.503636
  H      2.773380   -1.232579    3.028978
  H      4.598595    0.969441    1.827352
   14
 TRAJECTORY GEOMETRY    -270.202783
  C      0.030501    0.020765   -0.032280
  C      0.864907   -0.080378    1.226862
  O      0.450233   -0.164145   -1.170450
  H      0.359102   -0.807603    1.896504
  H      0.773968    0.890972    1.756788
  H     -1.047320    0.293775    0.142113
  C      2.337774   -0.451252    0.990690
  C      3.126860   -0.513058    2.273141
  C      4.210405    0.240531    2.550543
  H      2.792964    0.276718    0.296342
  H      2.371866   -1.431148    0.475991
  H      4.743845    0.149437    3.503412
  H      2.773311   -1.232100    3.029435
  H      4.598586    0.969271    1.826713
   14
 TRAJECTORY GEOMETRY    -270.202782
  C      0.030559    0.020771   -0.032287
  C      0.864818   -0.080626    1.226918
  O      0.450419   -0.163801   -1.170455
  H      0.358879   -0.807776    1.896501
  H      0.774022    0.890724    1.756888
  H     -1.047311    0.293706    0.142081
  C      2.337648   -0.451688    0.990840
  C      3.126815   -0.512959    2.273259
  C      4.210397    0.240725    2.550236
  H      2.792853    0.275964    0.296154
  H      2.371685   -1.431782    0.476588
  H      4.743930    0.150064    3.503100
  H      2.773311   -1.231693    3.029959
  H      4.598542    0.969081    1.826107
   14
 TRAJECTORY GEOMETRY    -270.202781
  C      0.030595    0.020798   -0.032298
  C      0.864717   -0.080875    1.226993
  O      0.450614   -0.163465   -1.170471
  H      0.358577   -0.808019    1.896499
  H      0.774023    0.890461    1.756993
  H     -1.047282    0.293657    0.141994
  C      2.337526   -0.452120    0.990990
  C      3.126791   -0.512880    2.273394
  C      4.210402    0.240920    2.549940
  H      2.792679    0.275219    0.295962
  H      2.371473   -1.432478    0.477103
  H      4.744006    0.150679    3.502820
  H      2.773320   -1.231236    3.030369
  H      4.598491    0.969003    1.825370
   14
 TRAJECTORY GEOMETRY    -270.202781
  C      0.030636    0.020813   -0.032312
  C      0.864627   -0.081122    1.227049
  O      0.450790   -0.163122   -1.170488
  H      0.358311   -0.808166    1.896484
  H      0.774047    0.890225    1.757052
  H     -1.047257    0.293621    0.141926
  C      2.337404   -0.452564    0.991153
  C      3.126767   -0.512804    2.273523
  C      4.210406    0.241124    2.549646
  H      2.792558    0.274453    0.295785
  H      2.371280   -1.433128    0.477701
  H      4.744103    0.151314    3.502500
  H      2.773368   -1.230834    3.030852
  H      4.598413    0.968898    1.824724
   14
 TRAJECTORY GEOMETRY    -270.202780
  C      0.030677    0.020822   -0.032318
  C      0.864542   -0.081368    1.227110
  O      0.450981   -0.162778   -1.170494
  H      0.358045   -0.808369    1.896513
  H      0.774089    0.890002    1.757136
  H     -1.047279    0.293552    0.141886
  C      2.337284   -0.453004    0.991291
  C      3.126730   -0.512707    2.273643
  C      4.210412    0.241325    2.549350
  H      2.792415    0.273680    0.295560
  H      2.371072   -1.433824    0.478260
  H      4.744143    0.151922    3.502243
  H      2.773328   -1.230390    3.031334
  H      4.598366    0.968716    1.824081
   14
 TRAJECTORY GEOMETRY    -270.202779
  C      0.030719    0.020810   -0.032305
  C      0.864463   -0.081604    1.227170
  O      0.451178   -0.162423   -1.170485
  H      0.357829   -0.808492    1.896540
  H      0.774147    0.889781    1.757176
  H     -1.047255    0.293397    0.141829
  C      2.337165   -0.453450    0.991406
  C      3.126677   -0.512598    2.273742
  C      4.210396    0.241508    2.549066
  H      2.792300    0.272882    0.295312
  H      2.370871   -1.434499    0.478853
  H      4.744165    0.152564    3.501977
  H      2.773295   -1.229889    3.031795
  H      4.598415    0.968551    1.823445
   14
 TRAJECTORY GEOMETRY    -270.202778
  C      0.030765    0.020812   -0.032303
  C      0.864374   -0.081820    1.227247
  O      0.451393   -0.162080   -1.170474
  H      0.357549   -0.808610    1.896582
  H      0.774185    0.889601    1.757214
  H     -1.047249    0.293270    0.141746
  C      2.337037   -0.453894    0.991542
  C      3.126648   -0.512538    2.273839
  C      4.210365    0.241713    2.548763
  H      2.792162    0.272107    0.295100
  H      2.370631   -1.435173    0.479404
  H      4.744231    0.153235    3.501681
  H      2.773331   -1.229506    3.032232
  H      4.598316    0.968449    1.822782
   14
 TRAJECTORY GEOMETRY    -270.202777
  C      0.030818    0.020857   -0.032309
  C      0.864306   -0.082094    1.227304
  O      0.451559   -0.161750   -1.170472
  H      0.357318   -0.808849    1.896536
  H      0.774237    0.889299    1.757337
  H     -1.047197    0.293335    0.141693
  C      2.336935   -0.454347    0.991668
  C      3.126597   -0.512432    2.273964
  C      4.210360    0.241915    2.548480
  H      2.792033    0.271335    0.294879
  H      2.370459   -1.435850    0.479961
  H      4.744239    0.153867    3.501390
  H      2.773274   -1.229015    3.032696
  H      4.598275    0.968310    1.822125
   14
 TRAJECTORY GEOMETRY    -270.202777
  C      0.030867    0.020867   -0.032304
  C      0.864225   -0.082346    1.227361
  O      0.451763   -0.161410   -1.170467
  H      0.357102   -0.809027    1.896564
  H      0.774316    0.889052    1.757432
  H     -1.047192    0.293274    0.141653
  C      2.336804   -0.454785    0.991808
  C      3.126541   -0.512322    2.274074
  C      4.210352    0.242110    2.548173
  H      2.791887    0.270556    0.294653
  H      2.370256   -1.436517    0.480555
  H      4.744272    0.154392    3.501081
  H      2.773276   -1.228579    3.033146
  H      4.598247    0.968168    1.821521
   14
 TRAJECTORY GEOMETRY    -270.202776
  C      0.030907    0.020848   -0.032328
  C      0.864119   -0.082620    1.227409
  O      0.451927   -0.161062   -1.170509
  H      0.356836   -0.809320    1.896470
  H      0.774215    0.888743    1.757549
  H     -1.047183    0.293130    0.141595
  C      2.336697   -0.455140    0.992002
  C      3.126472   -0.512189    2.274259
  C      4.210410    0.242237    2.547843
  H      2.791784    0.269965    0.294604
  H      2.370185   -1.437057    0.481089
  H      4.744468    0.154980    3.500735
  H      2.773182   -1.228026    3.033727
  H      4.598298    0.967865    1.820742
   14
 TRAJECTORY GEOMETRY    -270.202775
  C      0.030951    0.020864   -0.032330
  C      0.864027   -0.082870    1.227476
  O      0.452124   -0.160722   -1.170514
  H      0.356574   -0.809511    1.896460
  H      0.774237    0.888490    1.757640
  H     -1.047166    0.293072    0.141536
  C      2.336572   -0.455579    0.992144
  C      3.126434   -0.512095    2.274374
  C      4.210414    0.242433    2.547548
  H      2.791636    0.269195    0.294392
  H      2.369982   -1.437715    0.481665
  H      4.744495    0.155585    3.500442
  H      2.773170   -1.227560    3.034175
  H      4.598269    0.967720    1.820081
   14
 TRAJECTORY GEOMETRY    -270.202774
  C      0.030998    0.020881   -0.032336
  C      0.863936   -0.083123    1.227542
  O      0.452319   -0.160383   -1.170509
  H      0.356323   -0.809714    1.896460
  H      0.774257    0.888237    1.757744
  H     -1.047145    0.293012    0.141466
  C      2.336446   -0.456016    0.992280
  C      3.126396   -0.511990    2.274480
  C      4.210405    0.242622    2.547251
  H      2.791501    0.268425    0.294173
  H      2.369793   -1.438392    0.482237
  H      4.744565    0.156218    3.500184
  H      2.773154   -1.227099    3.034663
  H      4.598295    0.967555    1.819449
   14
 TRAJECTORY GEOMETRY    -270.202773
  C      0.031038    0.020905   -0.032351
  C      0.863836   -0.083374    1.227600
  O      0.452504   -0.160046   -1.170527
  H      0.356058   -0.809913    1.896444
  H      0.774279    0.887975    1.757844
  H     -1.047119    0.292984    0.141394
  C      2.336324   -0.456451    0.992450
  C      3.126371   -0.511905    2.274611
  C      4.210413    0.242821    2.546950
  H      2.791363    0.267670    0.294007
  H      2.369604   -1.439050    0.482827
  H      4.744634    0.156805    3.499852
  H      2.773191   -1.226689    3.035120
  H      4.598208    0.967439    1.818775
   14
 TRAJECTORY GEOMETRY    -270.202772
  C      0.031090    0.020912   -0.032349
  C      0.863762   -0.083622    1.227663
  O      0.452697   -0.159703   -1.170532
  H      0.355821   -0.810096    1.896437
  H      0.774330    0.887736    1.757908
  H     -1.047098    0.292930    0.141350
  C      2.336216   -0.456879    0.992596
  C      3.126305   -0.511823    2.274753
  C      4.210403    0.243014    2.546635
  H      2.791239    0.266960    0.293847
  H      2.369415   -1.439674    0.483350
  H      4.744755    0.157449    3.499485
  H      2.773150   -1.226263    3.035597
  H      4.598059    0.967285    1.818054
   14
 TRAJECTORY GEOMETRY    -270.202772
  C      0.031147    0.020929   -0.032356
  C      0.863665   -0.083874    1.227725
  O      0.452902   -0.159367   -1.170519
  H      0.355576   -0.810307    1.896428
  H      0.774369    0.887482    1.758013
  H     -1.047076    0.292914    0.141277
  C      2.336086   -0.457313    0.992744
  C      3.126257   -0.511723    2.274857
  C      4.210391    0.243203    2.546327
  H      2.791102    0.266214    0.293664
  H      2.369226   -1.440318    0.483934
  H      4.744841    0.158047    3.499197
  H      2.773167   -1.225796    3.036036
  H      4.598019    0.967142    1.817396
   14
 TRAJECTORY GEOMETRY    -270.202771
  C      0.031214    0.020998   -0.032385
  C      0.863586   -0.084128    1.227778
  O      0.453026   -0.159050   -1.170570
  H      0.355256   -0.810518    1.896343
  H      0.774348    0.887201    1.758136
  H     -1.047011    0.292991    0.141224
  C      2.335978   -0.457761    0.992937
  C      3.126261   -0.511673    2.275020
  C      4.210381    0.243432    2.546028
  H      2.791004    0.265444    0.293531
  H      2.369069   -1.440983    0.484540
  H      4.744946    0.158677    3.498857
  H      2.773321   -1.225500    3.036515
  H      4.597877    0.967101    1.816798
   14
 TRAJECTORY GEOMETRY    -270.202770
  C      0.031256    0.021018   -0.032404
  C      0.863467   -0.084382    1.227846
  O      0.453223   -0.158716   -1.170578
  H      0.354954   -0.810710    1.896332
  H      0.774334    0.886948    1.758221
  H     -1.046988    0.292972    0.141123
  C      2.335830   -0.458198    0.993096
  C      3.126249   -0.511566    2.275126
  C      4.210407    0.243628    2.545743
  H      2.790827    0.264657    0.293311
  H      2.368857   -1.441660    0.485154
  H      4.745032    0.159217    3.498566
  H      2.773382   -1.225083    3.036945
  H      4.597866    0.967019    1.816206
   14
 TRAJECTORY GEOMETRY    -270.202769
  C      0.031296    0.021041   -0.032407
  C      0.863379   -0.084629    1.227914
  O      0.453423   -0.158380   -1.170584
  H      0.354696   -0.810914    1.896313
  H      0.774352    0.886688    1.758330
  H     -1.046970    0.292917    0.141062
  C      2.335716   -0.458629    0.993241
  C      3.126205   -0.511488    2.275257
  C      4.210401    0.243826    2.545436
  H      2.790685    0.263925    0.293134
  H      2.368660   -1.442304    0.485692
  H      4.745097    0.159868    3.498236
  H      2.773355   -1.224648    3.037414
  H      4.597781    0.966866    1.815492
   14
 TRAJECTORY GEOMETRY    -270.202768
  C      0.031353    0.021068   -0.032409
  C      0.863294   -0.084887    1.227975
  O      0.453620   -0.158046   -1.170573
  H      0.354448   -0.811127    1.896290
  H      0.774396    0.886415    1.758435
  H     -1.046922    0.292916    0.141004
  C      2.335589   -0.459067    0.993382
  C      3.126158   -0.511388    2.275362
  C      4.210379    0.244020    2.545131
  H      2.790556    0.263155    0.292934
  H      2.368478   -1.442968    0.486270
  H      4.745166    0.160473    3.497960
  H      2.773366   -1.224208    3.037878
  H      4.597757    0.966739    1.814847
   14
 TRAJECTORY GEOMETRY    -270.202767
  C      0.031412    0.021093   -0.032399
  C      0.863206   -0.085142    1.228048
  O      0.453848   -0.157721   -1.170550
  H      0.354204   -0.811338    1.896282
  H      0.774421    0.886141    1.758544
  H     -1.046885    0.292892    0.140921
  C      2.335456   -0.459488    0.993516
  C      3.126089   -0.511287    2.275464
  C      4.210357    0.244206    2.544810
  H      2.790399    0.262420    0.292737
  H      2.368286   -1.443606    0.486829
  H      4.745254    0.161050    3.497611
  H      2.773359   -1.223774    3.038304
  H      4.597673    0.966607    1.814172
   14
 TRAJECTORY GEOMETRY    -270.202766
  C      0.031463    0.021113   -0.032406
  C      0.863125   -0.085415    1.228094
  O      0.454005   -0.157377   -1.170578
  H      0.353947   -0.811562    1.896252
  H      0.774434    0.885876    1.758639
  H     -1.046858    0.292872    0.140891
  C      2.335345   -0.459924    0.993669
  C      3.126043   -0.511164    2.275607
  C      4.210381    0.244392    2.544526
  H      2.790256    0.261654    0.292521
  H      2.368129   -1.444283    0.487437
  H      4.745337    0.161619    3.497304
  H      2.773324   -1.223286    3.038781
  H      4.597648    0.966437    1.813538
   14
 TRAJECTORY GEOMETRY    -270.202765
  C      0.031513    0.021139   -0.032417
  C      0.863024   -0.085667    1.228172
  O      0.454219   -0.157049   -1.170560
  H      0.353682   -0.811789    1.896211
  H      0.774452    0.885598    1.758777
  H     -1.046838    0.292846    0.140792
  C      2.335215   -0.460353    0.993806
  C      3.126000   -0.511069    2.275709
  C      4.210371    0.244576    2.544218
  H      2.790110    0.260944    0.292350
  H      2.367945   -1.444908    0.487956
  H      4.745405    0.162307    3.497013
  H      2.773285   -1.222829    3.039265
  H      4.597617    0.966262    1.812836
   14
 TRAJECTORY GEOMETRY    -270.202765
  C      0.031570    0.021136   -0.032406
  C      0.862950   -0.085907    1.228254
  O      0.454425   -0.156703   -1.170557
  H      0.353448   -0.811941    1.896260
  H      0.774506    0.885373    1.758835
  H     -1.046812    0.292748    0.140718
  C      2.335095   -0.460787    0.993928
  C      3.125934   -0.510964    2.275821
  C      4.210351    0.244763    2.543912
  H      2.789955    0.260147    0.292098
  H      2.367724   -1.445574    0.488538
  H      4.745446    0.162892    3.496687
  H      2.773280   -1.222379    3.039681
  H      4.597551    0.966143    1.812210
   14
 TRAJECTORY GEOMETRY    -270.202764
  C      0.031624    0.021152   -0.032408
  C      0.862862   -0.086150    1.228307
  O      0.454624   -0.156366   -1.170552
  H      0.353204   -0.812165    1.896229
  H      0.774495    0.885140    1.758970
  H     -1.046798    0.292684    0.140684
  C      2.334977   -0.461210    0.994085
  C      3.125898   -0.510892    2.275946
  C      4.210329    0.244959    2.543589
  H      2.789849    0.259434    0.291936
  H      2.367525   -1.446206    0.489079
  H      4.745502    0.163556    3.496390
  H      2.773232   -1.221928    3.040183
  H      4.597492    0.965942    1.811504
   14
 TRAJECTORY GEOMETRY    -270.202763
  C      0.031639    0.021179   -0.032419
  C      0.862751   -0.086388    1.228349
  O      0.454830   -0.156031   -1.170543
  H      0.352925   -0.812366    1.896180
  H      0.774481    0.884883    1.759082
  H     -1.046816    0.292627    0.140617
  C      2.334859   -0.461644    0.994246
  C      3.125895   -0.510841    2.276046
  C      4.210334    0.245176    2.543296
  H      2.789745    0.258709    0.291802
  H      2.367320   -1.446842    0.489612
  H      4.745387    0.164238    3.496176
  H      2.773235   -1.221437    3.040691
  H      4.597570    0.965699    1.810802
   14
 TRAJECTORY GEOMETRY    -270.202762
  C      0.031679    0.021201   -0.032437
  C      0.862658   -0.086642    1.228440
  O      0.455021   -0.155693   -1.170549
  H      0.352659   -0.812555    1.896198
  H      0.774527    0.884619    1.759170
  H     -1.046792    0.292589    0.140495
  C      2.334742   -0.462087    0.994374
  C      3.125860   -0.510736    2.276171
  C      4.210332    0.245359    2.543002
  H      2.789580    0.257940    0.291589
  H      2.367139   -1.447495    0.490156
  H      4.745499    0.164901    3.495883
  H      2.773222   -1.220991    3.041143
  H      4.597503    0.965585    1.810162
   14
 TRAJECTORY GEOMETRY    -270.202761
  C      0.031717    0.021213   -0.032447
  C      0.862559   -0.086881    1.228506
  O      0.455218   -0.155351   -1.170549
  H      0.352391   -0.812731    1.896198
  H      0.774547    0.884379    1.759267
  H     -1.046789    0.292510    0.140422
  C      2.334618   -0.462529    0.994518
  C      3.125835   -0.510649    2.276281
  C      4.210333    0.245558    2.542708
  H      2.789442    0.257165    0.291381
  H      2.366920   -1.448161    0.490732
  H      4.745522    0.165547    3.495612
  H      2.773225   -1.220535    3.041607
  H      4.597493    0.965425    1.809514
   14
 TRAJECTORY GEOMETRY    -270.202760
  C      0.031774    0.021222   -0.032441
  C      0.862484   -0.087132    1.228573
  O      0.455409   -0.155008   -1.170561
  H      0.352130   -0.812892    1.896209
  H      0.774579    0.884150    1.759307
  H     -1.046738    0.292443    0.140388
  C      2.334492   -0.462967    0.994662
  C      3.125784   -0.510541    2.276404
  C      4.210329    0.245754    2.542405
  H      2.789271    0.256386    0.291156
  H      2.366710   -1.448841    0.491327
  H      4.745627    0.166067    3.495299
  H      2.773204   -1.220137    3.042035
  H      4.597380    0.965338    1.808871
   14
 TRAJECTORY GEOMETRY    -270.202759
  C      0.031828    0.021242   -0.032455
  C      0.862382   -0.087402    1.228618
  O      0.455587   -0.154671   -1.170562
  H      0.351870   -0.813136    1.896160
  H      0.774575    0.883850    1.759426
  H     -1.046709    0.292433    0.140312
  C      2.334359   -0.463395    0.994818
  C      3.125747   -0.510416    2.276514
  C      4.210346    0.245932    2.542121
  H      2.789135    0.255618    0.290964
  H      2.366550   -1.449499    0.491940
  H      4.745688    0.166680    3.495008
  H      2.773218   -1.219609    3.042524
  H      4.597462    0.965143    1.808259
   14
 TRAJECTORY GEOMETRY    -270.202758
  C      0.031876    0.021247   -0.032460
  C      0.862305   -0.087658    1.228681
  O      0.455776   -0.154330   -1.170576
  H      0.351643   -0.813361    1.896107
  H      0.774572    0.883594    1.759537
  H     -1.046726    0.292355    0.140285
  C      2.334259   -0.463809    0.994979
  C      3.125683   -0.510321    2.276669
  C      4.210335    0.246109    2.541785
  H      2.789052    0.254972    0.290840
  H      2.366401   -1.450047    0.492482
  H      4.745772    0.167298    3.494706
  H      2.773130   -1.219142    3.043041
  H      4.597432    0.964927    1.807490
   14
 TRAJECTORY GEOMETRY    -270.202757
  C      0.031938    0.021255   -0.032466
  C      0.862229   -0.087901    1.228740
  O      0.455957   -0.153986   -1.170586
  H      0.351430   -0.813545    1.896150
  H      0.774653    0.883337    1.759641
  H     -1.046674    0.292279    0.140232
  C      2.334152   -0.464225    0.995138
  C      3.125624   -0.510248    2.276807
  C      4.210310    0.246298    2.541466
  H      2.788951    0.254223    0.290711
  H      2.366250   -1.450700    0.493013
  H      4.745853    0.167995    3.494308
  H      2.773143   -1.218682    3.043527
  H      4.597310    0.964751    1.806799
   14
 TRAJECTORY GEOMETRY    -270.202756
  C      0.031998    0.021265   -0.032482
  C      0.862143   -0.088153    1.228780
  O      0.456128   -0.153639   -1.170585
  H      0.351155   -0.813729    1.896110
  H      0.774671    0.883083    1.759710
  H     -1.046648    0.292219    0.140177
  C      2.334021   -0.464666    0.995301
  C      3.125591   -0.510148    2.276920
  C      4.210313    0.246495    2.541181
  H      2.788818    0.253430    0.290510
  H      2.366056   -1.451373    0.493637
  H      4.745932    0.168585    3.493997
  H      2.773184   -1.218236    3.043991
  H      4.597320    0.964608    1.806184
   14
 TRAJECTORY GEOMETRY    -270.202755
  C      0.032040    0.021287   -0.032469
  C      0.862076   -0.088408    1.228838
  O      0.456319   -0.153298   -1.170575
  H      0.350933   -0.813927    1.896109
  H      0.774749    0.882829    1.759794
  H     -1.046617    0.292172    0.140138
  C      2.333909   -0.465121    0.995411
  C      3.125539   -0.510028    2.277020
  C      4.210299    0.246689    2.540903
  H      2.788678    0.252613    0.290245
  H      2.365864   -1.452083    0.494222
  H      4.745951    0.169189    3.493758
  H      2.773108   -1.217752    3.044424
  H      4.597292    0.964454    1.805561
   14
 TRAJECTORY GEOMETRY    -270.202754
  C      0.032097    0.021319   -0.032486
  C      0.861978   -0.088661    1.228900
  O      0.456509   -0.152969   -1.170582
  H      0.350641   -0.814145    1.896088
  H      0.774736    0.882574    1.759915
  H     -1.046571    0.292170    0.140050
  C      2.333788   -0.465545    0.995583
  C      3.125502   -0.509953    2.277151
  C      4.210283    0.246883    2.540579
  H      2.788560    0.251899    0.290130
  H      2.365712   -1.452717    0.494777
  H      4.746072    0.169837    3.493424
  H      2.773195   -1.217336    3.044906
  H      4.597195    0.964319    1.804891
   14
 TRAJECTORY GEOMETRY    -270.202754
  C      0.032139    0.021342   -0.032498
  C      0.861876   -0.088902    1.228970
  O      0.456712   -0.152637   -1.170596
  H      0.350368   -0.814324    1.896058
  H      0.774734    0.882323    1.759988
  H     -1.046555    0.292132    0.139963
  C      2.333669   -0.465965    0.995757
  C      3.125471   -0.509887    2.277297
  C      4.210277    0.247080    2.540252
  H      2.788428    0.251193    0.290005
  H      2.365525   -1.453325    0.495335
  H      4.746205    0.170441    3.493031
  H      2.773236   -1.216992    3.045358
  H      4.597018    0.964226    1.804173
   14
 TRAJECTORY GEOMETRY    -270.202753
  C      0.032172    0.021370   -0.032512
  C      0.861776   -0.089156    1.229044
  O      0.456910   -0.152303   -1.170602
  H      0.350097   -0.814531    1.896039
  H      0.774748    0.882063    1.760090
  H     -1.046546    0.292111    0.139874
  C      2.333550   -0.466404    0.995900
  C      3.125445   -0.509797    2.277419
  C      4.210285    0.247276    2.539958
  H      2.788275    0.250445    0.289810
  H      2.365323   -1.453970    0.495882
  H      4.746263    0.171101    3.492740
  H      2.773206   -1.216532    3.045823
  H      4.596972    0.964072    1.803506
   14
 TRAJECTORY GEOMETRY    -270.202752
  C      0.032229    0.021383   -0.032519
  C      0.861695   -0.089403    1.229100
  O      0.457099   -0.151962   -1.170600
  H      0.349843   -0.814706    1.896039
  H      0.774773    0.881824    1.760162
  H     -1.046512    0.292062    0.139812
  C      2.333436   -0.466836    0.996056
  C      3.125397   -0.509712    2.277547
  C      4.210264    0.247475    2.539643
  H      2.788161    0.249690    0.289641
  H      2.365143   -1.454621    0.496463
  H      4.746341    0.171701    3.492399
  H      2.773230   -1.216119    3.046278
  H      4.596868    0.963943    1.802832
   14
 TRAJECTORY GEOMETRY    -270.202751
  C      0.032292    0.021407   -0.032524
  C      0.861613   -0.089652    1.229166
  O      0.457280   -0.151625   -1.170611
  H      0.349582   -0.814926    1.896011
  H      0.774794    0.881563    1.760291
  H     -1.046470    0.292018    0.139760
  C      2.333314   -0.467271    0.996210
  C      3.125361   -0.509628    2.277663
  C      4.210248    0.247669    2.539337
  H      2.788032    0.248941    0.289472
  H      2.364953   -1.455268    0.497019
  H      4.746405    0.172387    3.492131
  H      2.773223   -1.215651    3.046769
  H      4.596834    0.963773    1.802167
   14
 TRAJECTORY GEOMETRY    -270.202750
  C      0.032343    0.021429   -0.032525
  C      0.861525   -0.089905    1.229227
  O      0.457475   -0.151289   -1.170617
  H      0.349312   -0.815138    1.895993
  H      0.774806    0.881315    1.760396
  H     -1.046432    0.291976    0.139698
  C      2.333193   -0.467703    0.996363
  C      3.125316   -0.509537    2.277785
  C      4.210243    0.247865    2.539032
  H      2.787892    0.248192    0.289295
  H      2.364764   -1.455930    0.497581
  H      4.746465    0.173012    3.491802
  H      2.773224   -1.215192    3.047225
  H      4.596771    0.963615    1.801499
   14
 TRAJECTORY GEOMETRY    -270.202749
  C      0.032403    0.021458   -0.032522
  C      0.861435   -0.090162    1.229304
  O      0.457682   -0.150961   -1.170617
  H      0.349072   -0.815350    1.895951
  H      0.774826    0.881006    1.760522
  H     -1.046416    0.291970    0.139669
  C      2.333076   -0.468131    0.996499
  C      3.125260   -0.509436    2.277910
  C      4.210239    0.248056    2.538719
  H      2.787723    0.247468    0.289096
  H      2.364567   -1.456539    0.498134
  H      4.746458    0.173595    3.491432
  H      2.773148   -1.214741    3.047665
  H      4.596673    0.963465    1.800791
   14
 TRAJECTORY GEOMETRY    -270.202748
  C      0.032454    0.021476   -0.032533
  C      0.861346   -0.090412    1.229365
  O      0.457876   -0.150623   -1.170610
  H      0.348809   -0.815555    1.895925
  H      0.774838    0.880757    1.760616
  H     -1.046386    0.291915    0.139574
  C      2.332953   -0.468562    0.996658
  C      3.125222   -0.509346    2.278021
  C      4.210221    0.248248    2.538406
  H      2.787612    0.246716    0.288939
  H      2.364393   -1.457183    0.498711
  H      4.746536    0.174235    3.491155
  H      2.773181   -1.214297    3.048141
  H      4.596654    0.963304    1.800133
   14
 TRAJECTORY GEOMETRY    -270.202747
  C      0.032515    0.021490   -0.032537
  C      0.861260   -0.090661    1.229422
  O      0.458062   -0.150281   -1.170615
  H      0.348550   -0.815746    1.895902
  H      0.774860    0.880496    1.760710
  H     -1.046351    0.291851    0.139513
  C      2.332830   -0.468996    0.996817
  C      3.125176   -0.509254    2.278138
  C      4.210211    0.248440    2.538101
  H      2.787495    0.245973    0.288786
  H      2.364227   -1.457826    0.499299
  H      4.746617    0.174859    3.490825
  H      2.773207   -1.213847    3.048611
  H      4.596596    0.963150    1.799465
   14
 TRAJECTORY GEOMETRY    -270.202746
  C      0.032565    0.021495   -0.032547
  C      0.861174   -0.090900    1.229494
  O      0.458263   -0.149938   -1.170610
  H      0.348302   -0.815911    1.895919
  H      0.774915    0.880268    1.760793
  H     -1.046326    0.291764    0.139458
  C      2.332702   -0.469433    0.996957
  C      3.125143   -0.509165    2.278250
  C      4.210194    0.248632    2.537798
  H      2.787333    0.245211    0.288567
  H      2.364008   -1.458474    0.499849
  H      4.746679    0.175528    3.490556
  H      2.773171   -1.213394    3.049061
  H      4.596557    0.962995    1.798808
   14
 TRAJECTORY GEOMETRY    -270.202745
  C      0.032616    0.021508   -0.032552
  C      0.861102   -0.091147    1.229560
  O      0.458441   -0.149593   -1.170627
  H      0.348051   -0.816107    1.895914
  H      0.774926    0.880031    1.760880
  H     -1.046314    0.291687    0.139399
  C      2.332602   -0.469861    0.997115
  C      3.125099   -0.509089    2.278382
  C      4.210179    0.248830    2.537485
  H      2.787234    0.244452    0.288419
  H      2.363818   -1.459121    0.500413
  H      4.746672    0.176183    3.490234
  H      2.773142   -1.212926    3.049551
  H      4.596510    0.962809    1.798123
   14
 TRAJECTORY GEOMETRY    -270.202744
  C      0.032680    0.021529   -0.032560
  C      0.861001   -0.091393    1.229643
  O      0.458640   -0.149259   -1.170638
  H      0.347788   -0.816322    1.895903
  H      0.774932    0.879765    1.761018
  H     -1.046277    0.291643    0.139319
  C      2.332473   -0.470290    0.997274
  C      3.125064   -0.508999    2.278494
  C      4.210172    0.249021    2.537170
  H      2.787078    0.243724    0.288250
  H      2.363614   -1.459752    0.500969
  H      4.746714    0.176801    3.489952
  H      2.773151   -1.212480    3.050011
  H      4.596443    0.962659    1.797451
   14
 TRAJECTORY GEOMETRY    -270.202743
  C      0.032700    0.021563   -0.032569
  C      0.860896   -0.091663    1.229685
  O      0.458848   -0.148926   -1.170607
  H      0.347506   -0.816497    1.895897
  H      0.774967    0.879510    1.761054
  H     -1.046267    0.291686    0.139219
  C      2.332348   -0.470741    0.997396
  C      3.125039   -0.508888    2.278592
  C      4.210181    0.249220    2.536903
  H      2.786914    0.242942    0.288023
  H      2.363442   -1.460430    0.501541
  H      4.746748    0.177411    3.489653
  H      2.773154   -1.212003    3.050442
  H      4.596472    0.962503    1.796847
   14
 TRAJECTORY GEOMETRY    -270.202742
  C      0.032747    0.021592   -0.032558
  C      0.860816   -0.091944    1.229735
  O      0.459053   -0.148594   -1.170591
  H      0.347263   -0.816640    1.895953
  H      0.775067    0.879267    1.761069
  H     -1.046216    0.291761    0.139180
  C      2.332238   -0.471178    0.997527
  C      3.124971   -0.508786    2.278719
  C      4.210157    0.249409    2.536587
  H      2.786769    0.242269    0.287882
  H      2.363350   -1.461043    0.502038
  H      4.746816    0.178043    3.489326
  H      2.773120   -1.211559    3.050907
  H      4.596382    0.962345    1.796150
   14
 TRAJECTORY GEOMETRY    -270.202741
  C      0.032788    0.021605   -0.032574
  C      0.860712   -0.092184    1.229805
  O      0.459260   -0.148255   -1.170587
  H      0.346972   -0.816826    1.895924
  H      0.775025    0.879017    1.761168
  H     -1.046208    0.291654    0.139087
  C      2.332114   -0.471607    0.997676
  C      3.124930   -0.508687    2.278841
  C      4.210165    0.249595    2.536277
  H      2.786630    0.241515    0.287682
  H      2.363146   -1.461692    0.502635
  H      4.746932    0.178628    3.489016
  H      2.773142   -1.211136    3.051349
  H      4.596307    0.962225    1.795500
   14
 TRAJECTORY GEOMETRY    -270.202740
  C      0.032860    0.021605   -0.032562
  C      0.860645   -0.092430    1.229860
  O      0.459454   -0.147912   -1.170590
  H      0.346761   -0.817049    1.895901
  H      0.775095    0.878760    1.761273
  H     -1.046155    0.291580    0.139061
  C      2.331984   -0.472031    0.997833
  C      3.124865   -0.508575    2.278957
  C      4.210143    0.249781    2.535962
  H      2.786494    0.240726    0.287473
  H      2.362938   -1.462332    0.503236
  H      4.747004    0.179166    3.488690
  H      2.773106   -1.210666    3.051770
  H      4.596244    0.962071    1.794853
   14
 TRAJECTORY GEOMETRY    -270.202739
  C      0.032923    0.021624   -0.032570
  C      0.860562   -0.092689    1.229914
  O      0.459646   -0.147573   -1.170584
  H      0.346505   -0.817242    1.895894
  H      0.775135    0.878515    1.761362
  H     -1.046134    0.291560    0.139015
  C      2.331862   -0.472459    0.997988
  C      3.124818   -0.508476    2.279072
  C      4.210123    0.249968    2.535652
  H      2.786360    0.239979    0.287330
  H      2.362787   -1.462996    0.503799
  H      4.747077    0.179803    3.488351
  H      2.773112   -1.210247    3.052271
  H      4.596199    0.961917    1.794193
   14
 TRAJECTORY GEOMETRY    -270.202738
  C      0.032963    0.021650   -0.032576
  C      0.860450   -0.092909    1.230004
  O      0.459881   -0.147249   -1.170569
  H      0.346244   -0.817502    1.895823
  H      0.775079    0.878227    1.761568
  H     -1.046133    0.291441    0.138897
  C      2.331726   -0.472879    0.998127
  C      3.124792   -0.508396    2.279159
  C      4.210116    0.250163    2.535347
  H      2.786222    0.239177    0.287072
  H      2.362490   -1.463647    0.504415
  H      4.747107    0.180405    3.488053
  H      2.773124   -1.209798    3.052672
  H      4.596147    0.961779    1.793552
   14
 TRAJECTORY GEOMETRY    -270.202737
  C      0.033020    0.021658   -0.032578
  C      0.860363   -0.093148    1.230074
  O      0.460086   -0.146909   -1.170565
  H      0.346004   -0.817714    1.895795
  H      0.775087    0.877965    1.761696
  H     -1.046110    0.291350    0.138824
  C      2.331597   -0.473304    0.998277
  C      3.124745   -0.508298    2.279266
  C      4.210102    0.250350    2.535036
  H      2.786091    0.238395    0.286866
  H      2.362271   -1.464299    0.505017
  H      4.747164    0.181000    3.487724
  H      2.773117   -1.209342    3.053115
  H      4.596099    0.961634    1.792904
   14
 TRAJECTORY GEOMETRY    -270.202736
  C      0.033079    0.021673   -0.032596
  C      0.860263   -0.093403    1.230132
  O      0.460274   -0.146570   -1.170579
  H      0.345725   -0.817924    1.895766
  H      0.775065    0.877698    1.761796
  H     -1.046077    0.291304    0.138748
  C      2.331470   -0.473715    0.998460
  C      3.124709   -0.508211    2.279402
  C      4.210104    0.250535    2.534718
  H      2.785955    0.237675    0.286735
  H      2.362103   -1.464916    0.505606
  H      4.747284    0.181599    3.487341
  H      2.773170   -1.208917    3.053582
  H      4.596008    0.961496    1.792233
   14
 TRAJECTORY GEOMETRY    -270.202734
  C      0.033131    0.021665   -0.032635
  C      0.860124   -0.093645    1.230211
  O      0.460497   -0.146237   -1.170592
  H      0.345406   -0.818118    1.895734
  H      0.774966    0.877470    1.761890
  H     -1.046076    0.291198    0.138624
  C      2.331317   -0.474088    0.998670
  C      3.124680   -0.508109    2.279540
  C      4.210131    0.250697    2.534366
  H      2.785763    0.237011    0.286650
  H      2.361910   -1.465490    0.506202
  H      4.747554    0.182050    3.487005
  H      2.773248   -1.208621    3.054052
  H      4.595880    0.961416    1.791545
   14
 TRAJECTORY GEOMETRY    -270.202733
  C      0.033156    0.021685   -0.032646
  C      0.860007   -0.093881    1.230288
  O      0.460709   -0.145902   -1.170593
  H      0.345133   -0.818311    1.895737
  H      0.774983    0.877214    1.762004
  H     -1.046080    0.291125    0.138505
  C      2.331182   -0.474529    0.998807
  C      3.124669   -0.508033    2.279643
  C      4.210146    0.250897    2.534091
  H      2.785610    0.236247    0.286438
  H      2.361678   -1.466132    0.506750
  H      4.747553    0.182752    3.486665
  H      2.773271   -1.208112    3.054479
  H      4.595880    0.961238    1.790915
   14
 TRAJECTORY GEOMETRY    -270.202732
  C      0.033193    0.021708   -0.032655
  C      0.859909   -0.094138    1.230343
  O      0.460911   -0.145564   -1.170589
  H      0.344849   -0.818508    1.895719
  H      0.774985    0.876964    1.762075
  H     -1.046065    0.291090    0.138430
  C      2.331064   -0.474961    0.998962
  C      3.124634   -0.507944    2.279762
  C      4.210144    0.251090    2.533784
  H      2.785472    0.235525    0.286288
  H      2.361508   -1.466760    0.507297
  H      4.747607    0.183393    3.486378
  H      2.773270   -1.207642    3.054951
  H      4.595858    0.961052    1.790241
   14
 TRAJECTORY GEOMETRY    -270.202731
  C      0.033244    0.021725   -0.032654
  C      0.859817   -0.094384    1.230404
  O      0.461117   -0.145227   -1.170590
  H      0.344588   -0.818710    1.895713
  H      0.775006    0.876721    1.762184
  H     -1.046046    0.291039    0.138373
  C      2.330937   -0.475390    0.999119
  C      3.124596   -0.507855    2.279875
  C      4.210134    0.251285    2.533474
  H      2.785336    0.234772    0.286112
  H      2.361311   -1.467404    0.507867
  H      4.747620    0.184001    3.486043
  H      2.773277   -1.207189    3.055397
  H      4.595803    0.960889    1.789574
   14
 TRAJECTORY GEOMETRY    -270.202730
  C      0.033306    0.021740   -0.032667
  C      0.859727   -0.094632    1.230475
  O      0.461317   -0.144889   -1.170580
  H      0.344320   -0.818931    1.895714
  H      0.775019    0.876479    1.762303
  H     -1.046004    0.290988    0.138288
  C      2.330809   -0.475819    0.999265
  C      3.124555   -0.507754    2.279983
  C      4.210115    0.251474    2.533159
  H      2.785189    0.234010    0.285909
  H      2.361106   -1.468060    0.508446
  H      4.747736    0.184608    3.485797
  H      2.773268   -1.206750    3.055844
  H      4.595737    0.960733    1.788947
   14
 TRAJECTORY GEOMETRY    -270.202729
  C      0.033358    0.021758   -0.032660
  C      0.859640   -0.094880    1.230547
  O      0.461526   -0.144551   -1.170578
  H      0.344080   -0.819097    1.895670
  H      0.775032    0.876202    1.762378
  H     -1.045984    0.290932    0.138242
  C      2.330687   -0.476252    0.999406
  C      3.124505   -0.507664    2.280092
  C      4.210103    0.251668    2.532858
  H      2.785038    0.233251    0.285723
  H      2.360897   -1.468686    0.509017
  H      4.747743    0.185223    3.485426
  H      2.773243   -1.206303    3.056288
  H      4.595703    0.960602    1.788257
   14
 TRAJECTORY GEOMETRY    -270.202728
  C      0.033415    0.021785   -0.032667
  C      0.859534   -0.095138    1.230617
  O      0.461734   -0.144222   -1.170565
  H      0.343816   -0.819346    1.895644
  H      0.775040    0.875927    1.762552
  H     -1.045961    0.290919    0.138137
  C      2.330549   -0.476680    0.999543
  C      3.124469   -0.507549    2.280183
  C      4.210102    0.251849    2.532565
  H      2.784875    0.232470    0.285493
  H      2.360696   -1.469344    0.509607
  H      4.747796    0.185847    3.485134
  H      2.773236   -1.205809    3.056739
  H      4.595700    0.960458    1.787633
   14
 TRAJECTORY GEOMETRY    -270.202727
  C      0.033471    0.021804   -0.032673
  C      0.859444   -0.095387    1.230681
  O      0.461933   -0.143887   -1.170560
  H      0.343546   -0.819542    1.895610
  H      0.775045    0.875662    1.762633
  H     -1.045927    0.290871    0.138061
  C      2.330424   -0.477111    0.999699
  C      3.124427   -0.507455    2.280296
  C      4.210095    0.252044    2.532256
  H      2.784735    0.231712    0.285318
  H      2.360500   -1.469990    0.510195
  H      4.747851    0.186448    3.484807
  H      2.773251   -1.205365    3.057183
  H      4.595633    0.960303    1.786980
   14
 TRAJECTORY GEOMETRY    -270.202726
  C      0.033517    0.021819   -0.032683
  C      0.859356   -0.095644    1.230734
  O      0.462132   -0.143545   -1.170553
  H      0.343282   -0.819711    1.895609
  H      0.775073    0.875410    1.762676
  H     -1.045896    0.290831    0.137993
  C      2.330311   -0.477542    0.999860
  C      3.124377   -0.507354    2.280420
  C      4.210081    0.252236    2.531937
  H      2.784607    0.230979    0.285173
  H      2.360350   -1.470631    0.510773
  H      4.747939    0.187010    3.484487
  H      2.773270   -1.204948    3.057627
  H      4.595563    0.960155    1.786325
   14
 TRAJECTORY GEOMETRY    -270.202725
  C      0.033531    0.021844   -0.032692
  C      0.859258   -0.095906    1.230771
  O      0.462347   -0.143208   -1.170523
  H      0.343027   -0.819874    1.895623
  H      0.775117    0.875169    1.762713
  H     -1.045910    0.290842    0.137894
  C      2.330202   -0.477975    1.000004
  C      3.124345   -0.507262    2.280535
  C      4.210066    0.252429    2.531633
  H      2.784493    0.230220    0.284996
  H      2.360208   -1.471280    0.511342
  H      4.748000    0.187651    3.484193
  H      2.773280   -1.204509    3.058093
  H      4.595531    0.960003    1.785672
   14
 TRAJECTORY GEOMETRY    -270.202724
  C      0.033609    0.021855   -0.032699
  C      0.859159   -0.096145    1.230862
  O      0.462543   -0.142872   -1.170550
  H      0.342740   -0.820109    1.895574
  H      0.775081    0.874907    1.762871
  H     -1.045851    0.290742    0.137845
  C      2.330055   -0.478396    1.000171
  C      3.124311   -0.507171    2.280649
  C      4.210076    0.252620    2.531326
  H      2.784309    0.229479    0.284811
  H      2.359947   -1.471894    0.511926
  H      4.748045    0.188224    3.483832
  H      2.773290   -1.204051    3.058511
  H      4.595473    0.959849    1.785023
   14
 TRAJECTORY GEOMETRY    -270.202723
  C      0.033684    0.021874   -0.032706
  C      0.859051   -0.096380    1.230931
  O      0.462742   -0.142543   -1.170550
  H      0.342465   -0.820363    1.895479
  H      0.775055    0.874610    1.763059
  H     -1.045823    0.290673    0.137771
  C      2.329899   -0.478822    1.000327
  C      3.124289   -0.507078    2.280735
  C      4.210071    0.252809    2.531030
  H      2.784161    0.228697    0.284626
  H      2.359704   -1.472531    0.512494
  H      4.748100    0.188915    3.483573
  H      2.773325   -1.203564    3.059001
  H      4.595553    0.959688    1.784415
   14
 TRAJECTORY GEOMETRY    -270.202722
  C      0.033728    0.021902   -0.032713
  C      0.858972   -0.096650    1.230986
  O      0.462940   -0.142210   -1.170542
  H      0.342206   -0.820520    1.895511
  H      0.775088    0.874378    1.763072
  H     -1.045781    0.290721    0.137702
  C      2.329798   -0.479253    1.000479
  C      3.124226   -0.506970    2.280874
  C      4.210058    0.253003    2.530713
  H      2.784023    0.227946    0.284440
  H      2.359561   -1.473192    0.513106
  H      4.748235    0.189405    3.483188
  H      2.773340   -1.203209    3.059394
  H      4.595338    0.959620    1.783755
   14
 TRAJECTORY GEOMETRY    -270.202720
  C      0.033810    0.021912   -0.032676
  C      0.858929   -0.096889    1.231052
  O      0.463178   -0.141884   -1.170490
  H      0.342034   -0.820703    1.895535
  H      0.775178    0.874132    1.763175
  H     -1.045718    0.290622    0.137682
  C      2.329694   -0.479661    1.000599
  C      3.124109   -0.506874    2.280964
  C      4.209976    0.253178    2.530363
  H      2.783919    0.227280    0.284310
  H      2.359421   -1.473778    0.513617
  H      4.748187    0.189995    3.482779
  H      2.773252   -1.202722    3.059796
  H      4.595188    0.959392    1.783012
   14
 TRAJECTORY GEOMETRY    -270.202719
  C      0.033835    0.021936   -0.032687
  C      0.858825   -0.097137    1.231110
  O      0.463382   -0.141546   -1.170480
  H      0.341770   -0.820889    1.895533
  H      0.775214    0.873884    1.763266
  H     -1.045733    0.290594    0.137576
  C      2.329574   -0.480103    1.000736
  C      3.124091   -0.506787    2.281072
  C      4.209970    0.253374    2.530074
  H      2.783789    0.226498    0.284101
  H      2.359236   -1.474442    0.514168
  H      4.748236    0.190687    3.482540
  H      2.773245   -1.202265    3.060276
  H      4.595205    0.959235    1.782386
   14
 TRAJECTORY GEOMETRY    -270.202718
  C      0.033865    0.021945   -0.032705
  C      0.858718   -0.097375    1.231183
  O      0.463593   -0.141205   -1.170479
  H      0.341483   -0.821073    1.895533
  H      0.775210    0.873651    1.763361
  H     -1.045763    0.290497    0.137458
  C      2.329451   -0.480529    1.000892
  C      3.124071   -0.506706    2.281187
  C      4.209977    0.253563    2.529770
  H      2.783639    0.225771    0.283946
  H      2.359035   -1.475077    0.514701
  H      4.748254    0.191368    3.482228
  H      2.773227   -1.201800    3.060756
  H      4.595167    0.959037    1.781705
   14
 TRAJECTORY GEOMETRY    -270.202717
  C      0.033904    0.021952   -0.032738
  C      0.858607   -0.097615    1.231251
  O      0.463778   -0.140860   -1.170493
  H      0.341176   -0.821249    1.895550
  H      0.775207    0.873423    1.763440
  H     -1.045793    0.290424    0.137338
  C      2.329323   -0.480958    1.001064
  C      3.124070   -0.506627    2.281309
  C      4.209989    0.253753    2.529476
  H      2.783494    0.225033    0.283802
  H      2.358851   -1.475736    0.515235
  H      4.748310    0.192081    3.481897
  H      2.773252   -1.201348    3.061255
  H      4.595141    0.958870    1.781078
   14
 TRAJECTORY GEOMETRY    -270.202716
  C      0.033974    0.021951   -0.032739
  C      0.858509   -0.097864    1.231321
  O      0.463998   -0.140522   -1.170479
  H      0.340941   -0.821434    1.895533
  H      0.775212    0.873166    1.763541
  H     -1.045704    0.290332    0.137282
  C      2.329184   -0.481369    1.001213
  C      3.124002   -0.506516    2.281418
  C      4.209974    0.253927    2.529148
  H      2.783342    0.224282    0.283609
  H      2.358638   -1.476315    0.515869
  H      4.748480    0.192602    3.481605
  H      2.773271   -1.200906    3.061659
  H      4.595061    0.958756    1.780413
   14
 TRAJECTORY GEOMETRY    -270.202715
  C      0.034017    0.021962   -0.032747
  C      0.858398   -0.098114    1.231401
  O      0.464217   -0.140187   -1.170489
  H      0.340666   -0.821643    1.895521
  H      0.775193    0.872914    1.763641
  H     -1.045691    0.290261    0.137204
  C      2.329057   -0.481780    1.001376
  C      3.123960   -0.506420    2.281544
  C      4.209986    0.254112    2.528829
  H      2.783164    0.223578    0.283454
  H      2.358434   -1.476923    0.516427
  H      4.748558    0.193169    3.481242
  H      2.773249   -1.200460    3.062093
  H      4.594967    0.958582    1.779710
   14
 TRAJECTORY GEOMETRY    -270.202714
  C      0.034088    0.021987   -0.032738
  C      0.858334   -0.098368    1.231456
  O      0.464407   -0.139850   -1.170478
  H      0.340430   -0.821815    1.895516
  H      0.775255    0.872665    1.763706
  H     -1.045625    0.290259    0.137175
  C      2.328940   -0.482227    1.001514
  C      3.123902   -0.506317    2.281645
  C      4.209950    0.254313    2.528529
  H      2.783034    0.222774    0.283235
  H      2.358247   -1.477593    0.517042
  H      4.748598    0.193742    3.480915
  H      2.773262   -1.200034    3.062501
  H      4.594882    0.958482    1.779091
   14
 TRAJECTORY GEOMETRY    -270.202712
  C      0.034132    0.022009   -0.032746
  C      0.858241   -0.098610    1.231519
  O      0.464616   -0.139515   -1.170464
  H      0.340174   -0.822011    1.895459
  H      0.775256    0.872389    1.763814
  H     -1.045591    0.290184    0.137084
  C      2.328819   -0.482656    1.001665
  C      3.123865   -0.506234    2.281760
  C      4.209936    0.254506    2.528222
  H      2.782907    0.222018    0.283071
  H      2.358047   -1.478212    0.517613
  H      4.748595    0.194390    3.480535
  H      2.773265   -1.199558    3.062938
  H      4.594835    0.958312    1.778418
   14
 TRAJECTORY GEOMETRY    -270.202711
  C      0.034178    0.022023   -0.032756
  C      0.858126   -0.098859    1.231592
  O      0.464841   -0.139183   -1.170461
  H      0.339884   -0.822235    1.895460
  H      0.775237    0.872146    1.763939
  H     -1.045604    0.290129    0.136995
  C      2.328684   -0.483069    1.001825
  C      3.123829   -0.506138    2.281871
  C      4.209938    0.254689    2.527897
  H      2.782735    0.221306    0.282905
  H      2.357845   -1.478837    0.518161
  H      4.748727    0.194986    3.480277
  H      2.773256   -1.199137    3.063404
  H      4.594765    0.958155    1.777750
   14
 TRAJECTORY GEOMETRY    -270.202710
  C      0.034238    0.022021   -0.032749
  C      0.858035   -0.099094    1.231659
  O      0.465080   -0.138846   -1.170424
  H      0.339636   -0.822398    1.895481
  H      0.775262    0.871920    1.764017
  H     -1.045587    0.290043    0.136906
  C      2.328544   -0.483489    1.001960
  C      3.123767   -0.506036    2.281956
  C      4.209905    0.254869    2.527578
  H      2.782594    0.220544    0.282702
  H      2.357642   -1.479476    0.518740
  H      4.748773    0.195565    3.479924
  H      2.773272   -1.198705    3.063810
  H      4.594717    0.958030    1.777117
   14
 TRAJECTORY GEOMETRY    -270.202709
  C      0.034292    0.022039   -0.032756
  C      0.857938   -0.099339    1.231721
  O      0.465288   -0.138508   -1.170416
  H      0.339390   -0.822594    1.895465
  H      0.775281    0.871666    1.764114
  H     -1.045554    0.289967    0.136845
  C      2.328422   -0.483914    1.002119
  C      3.123731   -0.505953    2.282067
  C      4.209887    0.255065    2.527259
  H      2.782454    0.219814    0.282561
  H      2.357445   -1.480097    0.519302
  H      4.748802    0.196188    3.479619
  H      2.773273   -1.198251    3.064267
  H      4.594644    0.957828    1.776435
   14
 TRAJECTORY GEOMETRY    -270.202708
  C      0.034333    0.022032   -0.032783
  C      0.857832   -0.099574    1.231785
  O      0.465477   -0.138159   -1.170437
  H      0.339124   -0.822778    1.895446
  H      0.775265    0.871425    1.764210
  H     -1.045553    0.289817    0.136758
  C      2.328302   -0.484320    1.002303
  C      3.123707   -0.505879    2.282214
  C      4.209894    0.255240    2.526940
  H      2.782340    0.219120    0.282467
  H      2.357273   -1.480676    0.519861
  H      4.748924    0.196879    3.479271
  H      2.773296   -1.197788    3.064771
  H      4.594588    0.957639    1.775710
   14
 TRAJECTORY GEOMETRY    -270.202707
  C      0.034382    0.022056   -0.032779
  C      0.857737   -0.099824    1.231847
  O      0.465693   -0.137827   -1.170423
  H      0.338846   -0.822994    1.895416
  H      0.775254    0.871164    1.764322
  H     -1.045538    0.289785    0.136675
  C      2.328173   -0.484750    1.002445
  C      3.123664   -0.505778    2.282314
  C      4.209882    0.255431    2.526631
  H      2.782200    0.218349    0.282263
  H      2.357083   -1.481331    0.520434
  H      4.748971    0.197495    3.478973
  H      2.773302   -1.197341    3.065212
  H      4.594566    0.957482    1.775090
   14
 TRAJECTORY GEOMETRY    -270.202706
  C      0.034433    0.022039   -0.032782
  C      0.857642   -0.100060    1.231919
  O      0.465919   -0.137477   -1.170413
  H      0.338602   -0.823163    1.895432
  H      0.775270    0.870923    1.764386
  H     -1.045525    0.289612    0.136598
  C      2.328045   -0.485152    1.002603
  C      3.123609   -0.505677    2.282423
  C      4.209870    0.255602    2.526308
  H      2.782040    0.217618    0.282110
  H      2.356877   -1.481932    0.521015
  H      4.749052    0.198056    3.478584
  H      2.773260   -1.196892    3.065668
  H      4.594497    0.957300    1.774400
   14
 TRAJECTORY GEOMETRY    -270.202704
  C      0.034500    0.022063   -0.032784
  C      0.857571   -0.100310    1.231977
  O      0.466114   -0.137142   -1.170392
  H      0.338363   -0.823364    1.895405
  H      0.775312    0.870685    1.764486
  H     -1.045491    0.289592    0.136555
  C      2.327934   -0.485593    1.002742
  C      3.123555   -0.505587    2.282538
  C      4.209834    0.255802    2.525994
  H      2.781931    0.216863    0.281911
  H      2.356686   -1.482580    0.521568
  H      4.749072    0.198676    3.478289
  H      2.773235   -1.196422    3.066080
  H      4.594422    0.957143    1.773730
   14
 TRAJECTORY GEOMETRY    -270.202703
  C      0.034558    0.022076   -0.032778
  C      0.857489   -0.100565    1.232042
  O      0.466326   -0.136804   -1.170388
  H      0.338109   -0.823542    1.895415
  H      0.775345    0.870430    1.764564
  H     -1.045455    0.289561    0.136496
  C      2.327810   -0.486016    1.002897
  C      3.123492   -0.505480    2.282648
  C      4.209815    0.255986    2.525677
  H      2.781791    0.216108    0.281735
  H      2.356513   -1.483218    0.522163
  H      4.749132    0.199242    3.477902
  H      2.773239   -1.195996    3.066502
  H      4.594322    0.957027    1.773081
   14
 TRAJECTORY GEOMETRY    -270.202702
  C      0.034613    0.022089   -0.032787
  C      0.857401   -0.100809    1.232112
  O      0.466536   -0.136466   -1.170371
  H      0.337859   -0.823730    1.895407
  H      0.775363    0.870176    1.764668
  H     -1.045429    0.289493    0.136385
  C      2.327689   -0.486444    1.003046
  C      3.123441   -0.505389    2.282757
  C      4.209798    0.256173    2.525361
  H      2.781643    0.215383    0.281586
  H      2.356338   -1.483837    0.522710
  H      4.749187    0.199890    3.477583
  H      2.773236   -1.195542    3.066953
  H      4.594226    0.956851    1.772395
   14
 TRAJECTORY GEOMETRY    -270.202701
  C      0.034677    0.022122   -0.032789
  C      0.857338   -0.101071    1.232152
  O      0.466698   -0.136128   -1.170376
  H      0.337617   -0.823918    1.895366
  H      0.775406    0.869910    1.764759
  H     -1.045364    0.289519    0.136350
  C      2.327586   -0.486890    1.003202
  C      3.123392   -0.505291    2.282880
  C      4.209770    0.256373    2.525063
  H      2.781565    0.214587    0.281402
  H      2.356192   -1.484511    0.523336
  H      4.749238    0.200513    3.477257
  H      2.773266   -1.195086    3.067390
  H      4.594156    0.956726    1.771776
   14
 TRAJECTORY GEOMETRY    -270.202700
  C      0.034729    0.022145   -0.032787
  C      0.857243   -0.101320    1.232232
  O      0.466916   -0.135797   -1.170374
  H      0.337354   -0.824137    1.895354
  H      0.775430    0.869649    1.764871
  H     -1.045351    0.289451    0.136292
  C      2.327469   -0.487308    1.003345
  C      3.123350   -0.505207    2.282999
  C      4.209751    0.256565    2.524743
  H      2.781388    0.213873    0.281238
  H      2.355991   -1.485109    0.523849
  H      4.749276    0.201164    3.476951
  H      2.773191   -1.194629    3.067851
  H      4.594088    0.956504    1.771046
   14
 TRAJECTORY GEOMETRY    -270.202698
  C      0.034775    0.022200   -0.032828
  C      0.857148   -0.101600    1.232264
  O      0.467030   -0.135470   -1.170442
  H      0.337048   -0.824404    1.895225
  H      0.775390    0.869320    1.764987
  H     -1.045298    0.289521    0.136239
  C      2.327372   -0.487728    1.003564
  C      3.123352   -0.505118    2.283184
  C      4.209786    0.256760    2.524452
  H      2.781274    0.213166    0.281169
  H      2.355889   -1.485714    0.524454
  H      4.749411    0.201753    3.476606
  H      2.773266   -1.194211    3.068350
  H      4.594002    0.956357    1.770366
   14
 TRAJECTORY GEOMETRY    -270.202697
  C      0.034840    0.022211   -0.032843
  C      0.857057   -0.101844    1.232319
  O      0.467226   -0.135130   -1.170432
  H      0.336792   -0.824614    1.895201
  H      0.775397    0.869067    1.765094
  H     -1.045271    0.289469    0.136163
  C      2.327243   -0.488155    1.003732
  C      3.123311   -0.505024    2.283289
  C      4.209765    0.256949    2.524135
  H      2.781164    0.212410    0.281034
  H      2.355698   -1.486346    0.525052
  H      4.749519    0.202370    3.476292
  H      2.773312   -1.193773    3.068821
  H      4.593948    0.956218    1.769737
   14
 TRAJECTORY GEOMETRY    -270.202696
  C      0.034887    0.022229   -0.032858
  C      0.856965   -0.102093    1.232392
  O      0.467431   -0.134792   -1.170425
  H      0.336535   -0.824801    1.895190
  H      0.775417    0.868822    1.765200
  H     -1.045242    0.289416    0.136072
  C      2.327126   -0.488582    1.003883
  C      3.123268   -0.504939    2.283410
  C      4.209754    0.257138    2.523823
  H      2.781021    0.211688    0.280872
  H      2.355511   -1.486968    0.525595
  H      4.749590    0.203035    3.475948
  H      2.773298   -1.193305    3.069264
  H      4.593853    0.956053    1.769060
   14
 TRAJECTORY GEOMETRY    -270.202695
  C      0.034942    0.022252   -0.032854
  C      0.856869   -0.102342    1.232455
  O      0.467647   -0.134460   -1.170414
  H      0.336278   -0.825011    1.895163
  H      0.775415    0.868553    1.765298
  H     -1.045211    0.289391    0.136006
  C      2.326997   -0.489012    1.004031
  C      3.123224   -0.504836    2.283507
  C      4.209739    0.257330    2.523515
  H      2.780877    0.210900    0.280674
  H      2.355303   -1.487615    0.526197
  H      4.749624    0.203615    3.475617
  H      2.773311   -1.192876    3.069684
  H      4.593794    0.955931    1.768433
   14
 TRAJECTORY GEOMETRY    -270.202693
  C      0.034990    0.022276   -0.032866
  C      0.856781   -0.102591    1.232516
  O      0.467843   -0.134124   -1.170412
  H      0.336021   -0.825214    1.895140
  H      0.775422    0.868300    1.765397
  H     -1.045187    0.289375    0.135935
  C      2.326882   -0.489447    1.004184
  C      3.123188   -0.504750    2.283631
  C      4.209726    0.257527    2.523208
  H      2.780753    0.210132    0.280494
  H      2.355103   -1.488261    0.526781
  H      4.749695    0.204253    3.475273
  H      2.773308   -1.192437    3.070121
  H      4.593687    0.955805    1.767785
   14
 TRAJECTORY GEOMETRY    -270.202692
  C      0.035033    0.022287   -0.032872
  C      0.856677   -0.102834    1.232585
  O      0.468066   -0.133786   -1.170398
  H      0.335755   -0.825412    1.895129
  H      0.775405    0.868050    1.765493
  H     -1.045171    0.289309    0.135849
  C      2.326748   -0.489875    1.004328
  C      3.123150   -0.504646    2.283727
  C      4.209726    0.257715    2.522903
  H      2.780595    0.209338    0.280279
  H      2.354875   -1.488911    0.527382
  H      4.749766    0.204826    3.474974
  H      2.773302   -1.192000    3.070538
  H      4.593648    0.955687    1.767172
   14
 TRAJECTORY GEOMETRY    -270.202691
  C      0.035088    0.022306   -0.032887
  C      0.856559   -0.103089    1.232662
  O      0.468272   -0.133452   -1.170388
  H      0.335427   -0.825571    1.895132
  H      0.775422    0.867810    1.765570
  H     -1.045147    0.289268    0.135737
  C      2.326601   -0.490317    1.004476
  C      3.123139   -0.504533    2.283802
  C      4.209737    0.257911    2.522627
  H      2.780368    0.208561    0.280051
  H      2.354654   -1.489569    0.527980
  H      4.749762    0.205394    3.474709
  H      2.773341   -1.191523    3.070931
  H      4.593686    0.955531    1.766582
   14
 TRAJECTORY GEOMETRY    -270.202690
  C      0.035137    0.022326   -0.032893
  C      0.856465   -0.103339    1.232733
  O      0.468485   -0.133117   -1.170383
  H      0.335147   -0.825779    1.895118
  H      0.775433    0.867553    1.765656
  H     -1.045130    0.289224    0.135643
  C      2.326476   -0.490739    1.004630
  C      3.123098   -0.504439    2.283910
  C      4.209724    0.258099    2.522310
  H      2.780207    0.207818    0.279896
  H      2.354459   -1.490182    0.528546
  H      4.749861    0.206027    3.474394
  H      2.773340   -1.191104    3.071414
  H      4.593593    0.955367    1.765917
   14
 TRAJECTORY GEOMETRY    -270.202689
  C      0.035194    0.022342   -0.032901
  C      0.856366   -0.103577    1.232793
  O      0.468691   -0.132783   -1.170373
  H      0.334920   -0.825986    1.895087
  H      0.775438    0.867292    1.765801
  H     -1.045101    0.289145    0.135578
  C      2.326351   -0.491162    1.004794
  C      3.123062   -0.504356    2.284020
  C      4.209700    0.258287    2.521990
  H      2.780110    0.207080    0.279752
  H      2.354275   -1.490812    0.529131
  H      4.749880    0.206673    3.474046
  H      2.773363   -1.190612    3.071844
  H      4.593553    0.955199    1.765246
   14
 TRAJECTORY GEOMETRY    -270.202687
  C      0.035247    0.022360   -0.032900
  C      0.856272   -0.103827    1.232853
  O      0.468902   -0.132448   -1.170369
  H      0.334651   -0.826188    1.895075
  H      0.775459    0.867026    1.765882
  H     -1.045069    0.289102    0.135502
  C      2.326223   -0.491586    1.004954
  C      3.123019   -0.504257    2.284126
  C      4.209683    0.258476    2.521675
  H      2.779965    0.206321    0.279603
  H      2.354093   -1.491431    0.529727
  H      4.749959    0.207276    3.473717
  H      2.773388   -1.190187    3.072301
  H      4.593495    0.955051    1.764598
   14
 TRAJECTORY GEOMETRY    -270.202686
  C      0.035313    0.022364   -0.032924
  C      0.856182   -0.104067    1.232921
  O      0.469110   -0.132106   -1.170351
  H      0.334382   -0.826361    1.895057
  H      0.775452    0.866797    1.765985
  H     -1.045047    0.289002    0.135412
  C      2.326094   -0.492002    1.005121
  C      3.122975   -0.504169    2.284243
  C      4.209663    0.258661    2.521350
  H      2.779824    0.205593    0.279442
  H      2.353897   -1.492053    0.530292
  H      4.750041    0.207885    3.473341
  H      2.773411   -1.189752    3.072722
  H      4.593393    0.954890    1.763927
   14
 TRAJECTORY GEOMETRY    -270.202685
  C      0.035367    0.022388   -0.032926
  C      0.856089   -0.104318    1.232988
  O      0.469315   -0.131773   -1.170349
  H      0.334121   -0.826561    1.895025
  H      0.775461    0.866542    1.766093
  H     -1.045021    0.288973    0.135345
  C      2.325974   -0.492433    1.005273
  C      3.122934   -0.504078    2.284358
  C      4.209652    0.258858    2.521039
  H      2.779678    0.204841    0.279255
  H      2.353696   -1.492695    0.530867
  H      4.750089    0.208486    3.473011
  H      2.773402   -1.189300    3.073137
  H      4.593298    0.954752    1.763255
   14
 TRAJECTORY GEOMETRY    -270.202683
  C      0.035430    0.022403   -0.032928
  C      0.855996   -0.104562    1.233042
  O      0.469522   -0.131435   -1.170340
  H      0.333873   -0.826777    1.894999
  H      0.775472    0.866271    1.766195
  H     -1.044978    0.288917    0.135285
  C      2.325845   -0.492853    1.005439
  C      3.122889   -0.503983    2.284462
  C      4.209624    0.259043    2.520718
  H      2.779569    0.204080    0.279128
  H      2.353514   -1.493315    0.531476
  H      4.750171    0.209097    3.472656
  H      2.773447   -1.188864    3.073603
  H      4.593247    0.954605    1.762624
   14
 TRAJECTORY GEOMETRY    -270.202682
  C      0.035479    0.022443   -0.032933
  C      0.855886   -0.104832    1.233109
  O      0.469758   -0.131117   -1.170306
  H      0.333566   -0.826934    1.895016
  H      0.775492    0.866028    1.766249
  H     -1.044932    0.289015    0.135168
  C      2.325703   -0.493287    1.005585
  C      3.122852   -0.503877    2.284546
  C      4.209609    0.259242    2.520411
  H      2.779356    0.203332    0.278919
  H      2.353336   -1.493956    0.532047
  H      4.750228    0.209613    3.472336
  H      2.773513   -1.188480    3.073959
  H      4.593157    0.954535    1.762024
   14
 TRAJECTORY GEOMETRY    -270.202681
  C      0.035534    0.022447   -0.032945
  C      0.855782   -0.105066    1.233169
  O      0.469966   -0.130775   -1.170306
  H      0.333301   -0.827144    1.894976
  H      0.775476    0.865770    1.766370
  H     -1.044917    0.288884    0.135089
  C      2.325571   -0.493698    1.005762
  C      3.122819   -0.503792    2.284659
  C      4.209597    0.259426    2.520090
  H      2.779238    0.202596    0.278797
  H      2.353138   -1.494566    0.532643
  H      4.750322    0.210240    3.471982
  H      2.773556   -1.188037    3.074425
  H      4.593103    0.954352    1.761359
   14
 TRAJECTORY GEOMETRY    -270.202680
  C      0.035570    0.022467   -0.032958
  C      0.855676   -0.105308    1.233248
  O      0.470181   -0.130440   -1.170304
  H      0.333040   -0.827346    1.894969
  H      0.775479    0.865517    1.766493
  H     -1.044917    0.288826    0.134988
  C      2.325451   -0.494126    1.005907
  C      3.122789   -0.503706    2.284776
  C      4.209595    0.259615    2.519782
  H      2.779088    0.201847    0.278616
  H      2.352931   -1.495191    0.533195
  H      4.750370    0.210905    3.471654
  H      2.773534   -1.187583    3.074855
  H      4.593007    0.954202    1.760687
   14
 TRAJECTORY GEOMETRY    -270.202678
  C      0.035627    0.022474   -0.032962
  C      0.855602   -0.105541    1.233306
  O      0.470371   -0.130094   -1.170304
  H      0.332824   -0.827508    1.894943
  H      0.775522    0.865263    1.766574
  H     -1.044886    0.288720    0.134940
  C      2.325343   -0.494559    1.006066
  C      3.122744   -0.503621    2.284901
  C      4.209562    0.259805    2.519464
  H      2.778991    0.201076    0.278464
  H      2.352748   -1.495829    0.533786
  H      4.750433    0.211536    3.471314
  H      2.773528   -1.187153    3.075296
  H      4.592897    0.954068    1.760006
   14
 TRAJECTORY GEOMETRY    -270.202677
  C      0.035671    0.022492   -0.032967
  C      0.855529   -0.105790    1.233365
  O      0.470561   -0.129750   -1.170299
  H      0.332562   -0.827690    1.894946
  H      0.775566    0.865042    1.766647
  H     -1.044882    0.288659    0.134866
  C      2.325232   -0.495004    1.006206
  C      3.122702   -0.503524    2.285010
  C      4.209551    0.260003    2.519177
  H      2.778863    0.200273    0.278238
  H      2.352553   -1.496496    0.534394
  H      4.750455    0.212164    3.470989
  H      2.773517   -1.186682    3.075721
  H      4.592814    0.953919    1.759377
   14
 TRAJECTORY GEOMETRY    -270.202676
  C      0.035724    0.022521   -0.032989
  C      0.855414   -0.106042    1.233433
  O      0.470777   -0.129423   -1.170280
  H      0.332289   -0.827916    1.894922
  H      0.775555    0.864760    1.766781
  H     -1.044852    0.288655    0.134747
  C      2.325098   -0.495428    1.006359
  C      3.122669   -0.503420    2.285112
  C      4.209543    0.260189    2.518867
  H      2.778704    0.199510    0.278061
  H      2.352354   -1.497133    0.534989
  H      4.750585    0.212764    3.470660
  H      2.773570   -1.186267    3.076154
  H      4.592737    0.953803    1.758757
   14
 TRAJECTORY GEOMETRY    -270.202674
  C      0.035794    0.022535   -0.032985
  C      0.855323   -0.106295    1.233497
  O      0.470986   -0.129088   -1.170281
  H      0.331974   -0.828104    1.894893
  H      0.775531    0.864523    1.766845
  H     -1.044801    0.288610    0.134710
  C      2.324967   -0.495850    1.006531
  C      3.122628   -0.503326    2.285220
  C      4.209531    0.260389    2.518542
  H      2.778515    0.198777    0.277907
  H      2.352141   -1.497741    0.535554
  H      4.750585    0.213291    3.470344
  H      2.773558   -1.185840    3.076561
  H      4.592675    0.953636    1.758101
   14
 TRAJECTORY GEOMETRY    -270.202673
  C      0.035845    0.022553   -0.032996
  C      0.855227   -0.106542    1.233557
  O      0.471195   -0.128751   -1.170269
  H      0.331731   -0.828303    1.894869
  H      0.775552    0.864260    1.766954
  H     -1.044777    0.288561    0.134618
  C      2.324841   -0.496275    1.006692
  C      3.122588   -0.503235    2.285328
  C      4.209510    0.260575    2.518227
  H      2.778399    0.198032    0.277764
  H      2.351969   -1.498367    0.536142
  H      4.750658    0.213928    3.469994
  H      2.773597   -1.185387    3.077008
  H      4.592606    0.953485    1.757441
   14
 TRAJECTORY GEOMETRY    -270.202672
  C      0.035899    0.022569   -0.032991
  C      0.855151   -0.106786    1.233609
  O      0.471395   -0.128411   -1.170268
  H      0.331495   -0.828493    1.894852
  H      0.775592    0.864010    1.767036
  H     -1.044750    0.288499    0.134573
  C      2.324727   -0.496707    1.006849
  C      3.122535   -0.503141    2.285446
  C      4.209485    0.260770    2.517913
  H      2.778286    0.197265    0.277609
  H      2.351793   -1.499006    0.536737
  H      4.750701    0.214520    3.469632
  H      2.773605   -1.184953    3.077444
  H      4.592506    0.953337    1.756781
   14
 TRAJECTORY GEOMETRY    -270.202671
  C      0.035961    0.022587   -0.033007
  C      0.855049   -0.107021    1.233681
  O      0.471602   -0.128077   -1.170256
  H      0.331226   -0.828698    1.894805
  H      0.775580    0.863719    1.767147
  H     -1.044711    0.288419    0.134471
  C      2.324598   -0.497130    1.007009
  C      3.122513   -0.503060    2.285549
  C      4.209464    0.260959    2.517600
  H      2.778136    0.196520    0.277497
  H      2.351580   -1.499609    0.537297
  H      4.750694    0.215199    3.469267
  H      2.773610   -1.184498    3.077905
  H      4.592461    0.953156    1.756109
   14
 TRAJECTORY GEOMETRY    -270.202669
  C      0.036025    0.022596   -0.033018
  C      0.854951   -0.107282    1.233771
  O      0.471808   -0.127736   -1.170256
  H      0.330916   -0.828814    1.894888
  H      0.775620    0.863554    1.767192
  H     -1.044678    0.288408    0.134404
  C      2.324469   -0.497562    1.007160
  C      3.122486   -0.502981    2.285640
  C      4.209445    0.261156    2.517294
  H      2.777943    0.195828    0.277300
  H      2.351379   -1.500224    0.537802
  H      4.750721    0.215899    3.469057
  H      2.773586   -1.184000    3.078328
  H      4.592432    0.952963    1.755451
   14
 TRAJECTORY GEOMETRY    -270.202668
  C      0.036076    0.022619   -0.033006
  C      0.854879   -0.107529    1.233820
  O      0.472021   -0.127402   -1.170229
  H      0.330700   -0.829047    1.894818
  H      0.775637    0.863255    1.767310
  H     -1.044650    0.288349    0.134345
  C      2.324357   -0.497992    1.007292
  C      3.122413   -0.502863    2.285740
  C      4.209426    0.261343    2.516987
  H      2.777828    0.195010    0.277085
  H      2.351186   -1.500879    0.538432
  H      4.750735    0.216431    3.468703
  H      2.773546   -1.183530    3.078741
  H      4.592362    0.952821    1.754807
   14
 TRAJECTORY GEOMETRY    -270.202667
  C      0.036130    0.022636   -0.033009
  C      0.854783   -0.107778    1.233887
  O      0.472233   -0.127066   -1.170225
  H      0.330439   -0.829244    1.894822
  H      0.775657    0.863008    1.767420
  H     -1.044626    0.288306    0.134265
  C      2.324232   -0.498417    1.007448
  C      3.122373   -0.502768    2.285846
  C      4.209404    0.261530    2.516672
  H      2.777682    0.194259    0.276914
  H      2.351003   -1.501508    0.539005
  H      4.750832    0.217067    3.468379
  H      2.773557   -1.183090    3.079183
  H      4.592282    0.952671    1.754165
   14
 TRAJECTORY GEOMETRY    -270.202665
  C      0.036186    0.022654   -0.033024
  C      0.854686   -0.108023    1.233961
  O      0.472441   -0.126729   -1.170213
  H      0.330165   -0.829434    1.894810
  H      0.775658    0.862747    1.767514
  H     -1.044597    0.288252    0.134177
  C      2.324112   -0.498845    1.007596
  C      3.122336   -0.502676    2.285958
  C      4.209391    0.261720    2.516361
  H      2.777515    0.193503    0.276747
  H      2.350796   -1.502129    0.539566
  H      4.750887    0.217706    3.468028
  H      2.773532   -1.182647    3.079623
  H      4.592191    0.952525    1.753507
   14
 TRAJECTORY GEOMETRY    -270.202664
  C      0.036247    0.022669   -0.033031
  C      0.854595   -0.108270    1.234021
  O      0.472650   -0.126391   -1.170196
  H      0.329907   -0.829631    1.894786
  H      0.775672    0.862504    1.767621
  H     -1.044573    0.288194    0.134098
  C      2.323982   -0.499271    1.007756
  C      3.122295   -0.502584    2.286054
  C      4.209366    0.261908    2.516045
  H      2.777395    0.192758    0.276581
  H      2.350609   -1.502759    0.540155
  H      4.750927    0.218336    3.467716
  H      2.773562   -1.182169    3.080043
  H      4.592141    0.952368    1.752868
   14
 TRAJECTORY GEOMETRY    -270.202663
  C      0.036294    0.022690   -0.033037
  C      0.854501   -0.108518    1.234097
  O      0.472864   -0.126058   -1.170195
  H      0.329643   -0.829825    1.894774
  H      0.775678    0.862250    1.767722
  H     -1.044545    0.288140    0.134025
  C      2.323865   -0.499697    1.007911
  C      3.122257   -0.502492    2.286167
  C      4.209354    0.262096    2.515725
  H      2.777239    0.192015    0.276426
  H      2.350401   -1.503374    0.540718
  H      4.750963    0.218959    3.467400
  H      2.773522   -1.181719    3.080484
  H      4.592024    0.952225    1.752199
   14
 TRAJECTORY GEOMETRY    -270.202661
  C      0.036372    0.022703   -0.033049
  C      0.854411   -0.108761    1.234175
  O      0.473065   -0.125721   -1.170188
  H      0.329381   -0.830028    1.894757
  H      0.775681    0.862001    1.767839
  H     -1.044496    0.288081    0.133950
  C      2.323739   -0.500116    1.008073
  C      3.122219   -0.502410    2.286272
  C      4.209324    0.262288    2.515404
  H      2.777090    0.191282    0.276266
  H      2.350196   -1.503983    0.541284
  H      4.750982    0.219617    3.467074
  H      2.773509   -1.181261    3.080907
  H      4.591960    0.952028    1.751511
   14
 TRAJECTORY GEOMETRY    -270.202660
  C      0.036409    0.022722   -0.033044
  C      0.854317   -0.109003    1.234205
  O      0.473283   -0.125386   -1.170164
  H      0.329116   -0.830219    1.894705
  H      0.775700    0.861734    1.767913
  H     -1.044488    0.288029    0.133857
  C      2.323611   -0.500549    1.008230
  C      3.122170   -0.502300    2.286376
  C      4.209306    0.262482    2.515099
  H      2.776973    0.190480    0.276102
  H      2.350030   -1.504631    0.541920
  H      4.751096    0.220127    3.466690
  H      2.773610   -1.180873    3.081326
  H      4.591899    0.951911    1.750899
   14
 TRAJECTORY GEOMETRY    -270.202658
  C      0.036462    0.022738   -0.033055
  C      0.854226   -0.109257    1.234255
  O      0.473499   -0.125049   -1.170137
  H      0.328862   -0.830394    1.894697
  H      0.775729    0.861498    1.767981
  H     -1.044463    0.287995    0.133797
  C      2.323486   -0.500975    1.008390
  C      3.122122   -0.502200    2.286485
  C      4.209279    0.262669    2.514774
  H      2.776848    0.189747    0.275948
  H      2.349867   -1.505264    0.542492
  H      4.751157    0.220712    3.466358
  H      2.773645   -1.180429    3.081745
  H      4.591839    0.951771    1.750267
   14
 TRAJECTORY GEOMETRY    -270.202657
  C      0.036520    0.022760   -0.033055
  C      0.854131   -0.109507    1.234329
  O      0.473709   -0.124715   -1.170131
  H      0.328602   -0.830581    1.894713
  H      0.775761    0.861246    1.768073
  H     -1.044416    0.287975    0.133703
  C      2.323366   -0.501401    1.008541
  C      3.122086   -0.502118    2.286584
  C      4.209250    0.262863    2.514462
  H      2.776699    0.189013    0.275811
  H      2.349678   -1.505865    0.543043
  H      4.751194    0.221399    3.466043
  H      2.773631   -1.179963    3.082205
  H      4.591755    0.951583    1.749582
   14
 TRAJECTORY GEOMETRY    -270.202656
  C      0.036596    0.022817   -0.033073
  C      0.854049   -0.109761    1.234398
  O      0.473883   -0.124395   -1.170129
  H      0.328332   -0.830824    1.894621
  H      0.775756    0.860948    1.768249
  H     -1.044361    0.288031    0.133637
  C      2.323246   -0.501852    1.008690
  C      3.122062   -0.502026    2.286682
  C      4.209227    0.263074    2.514178
  H      2.776555    0.188186    0.275572
  H      2.349462   -1.506552    0.543667
  H      4.751216    0.222029    3.465708
  H      2.773669   -1.179530    3.082587
  H      4.591679    0.951492    1.749003
   14
 TRAJECTORY GEOMETRY    -270.202654
  C      0.036657    0.022828   -0.033070
  C      0.853950   -0.110008    1.234466
  O      0.474096   -0.124059   -1.170123
  H      0.328065   -0.830992    1.894610
  H      0.775767    0.860674    1.768303
  H     -1.044316    0.287991    0.133538
  C      2.323113   -0.502273    1.008852
  C      3.122022   -0.501938    2.286776
  C      4.209210    0.263261    2.513876
  H      2.776409    0.187438    0.275437
  H      2.349279   -1.507153    0.544256
  H      4.751200    0.222669    3.465254
  H      2.773715   -1.179043    3.083005
  H      4.591644    0.951329    1.748337
   14
 TRAJECTORY GEOMETRY    -270.202653
  C      0.036735    0.022840   -0.033055
  C      0.853873   -0.110245    1.234508
  O      0.474304   -0.123725   -1.170111
  H      0.327811   -0.831251    1.894519
  H      0.775733    0.860417    1.768434
  H     -1.044279    0.287907    0.133479
  C      2.322975   -0.502684    1.009026
  C      3.121964   -0.501834    2.286866
  C      4.209174    0.263452    2.513538
  H      2.776320    0.186639    0.275276
  H      2.349075   -1.507803    0.544925
  H      4.751313    0.223153    3.465044
  H      2.773774   -1.178646    3.083462
  H      4.591573    0.951192    1.747704
   14
 TRAJECTORY GEOMETRY    -270.202652
  C      0.036755    0.022869   -0.033086
  C      0.853766   -0.110494    1.234574
  O      0.474525   -0.123394   -1.170080
  H      0.327561   -0.831420    1.894540
  H      0.775780    0.860167    1.768549
  H     -1.044283    0.287864    0.133381
  C      2.322870   -0.503123    1.009159
  C      3.121935   -0.501737    2.286989
  C      4.209164    0.263636    2.513231
  H      2.776159    0.185901    0.275090
  H      2.348892   -1.508423    0.545449
  H      4.751389    0.223833    3.464698
  H      2.773731   -1.178193    3.083878
  H      4.591468    0.951050    1.747064
   14
 TRAJECTORY GEOMETRY    -270.202650
  C      0.036804    0.022890   -0.033084
  C      0.853667   -0.110751    1.234643
  O      0.474742   -0.123059   -1.170078
  H      0.327275   -0.831588    1.894572
  H      0.775812    0.859937    1.768617
  H     -1.044263    0.287841    0.133310
  C      2.322744   -0.503551    1.009312
  C      3.121894   -0.501643    2.287093
  C      4.209156    0.263832    2.512922
  H      2.775982    0.185178    0.274929
  H      2.348711   -1.509049    0.546000
  H      4.751421    0.224440    3.464357
  H      2.773732   -1.177738    3.084296
  H      4.591365    0.950881    1.746401
   14
 TRAJECTORY GEOMETRY    -270.202649
  C      0.036858    0.022908   -0.033092
  C      0.853579   -0.110995    1.234701
  O      0.474957   -0.122725   -1.170054
  H      0.327020   -0.831782    1.894534
  H      0.775826    0.859682    1.768709
  H     -1.044234    0.287796    0.133238
  C      2.322621   -0.503980    1.009466
  C      3.121848   -0.501548    2.287198
  C      4.209129    0.264026    2.512601
  H      2.775851    0.184411    0.274765
  H      2.348512   -1.509673    0.546586
  H      4.751477    0.225027    3.464040
  H      2.773738   -1.177320    3.084717
  H      4.591284    0.950751    1.745739
   14
 TRAJECTORY GEOMETRY    -270.202647
  C      0.036914    0.022939   -0.033103
  C      0.853483   -0.111243    1.234759
  O      0.475162   -0.122395   -1.170048
  H      0.326759   -0.832003    1.894492
  H      0.775832    0.859403    1.768849
  H     -1.044200    0.287767    0.133150
  C      2.322501   -0.504404    1.009632
  C      3.121812   -0.501459    2.287316
  C      4.209102    0.264211    2.512278
  H      2.775732    0.183674    0.274639
  H      2.348349   -1.510287    0.547156
  H      4.751580    0.225684    3.463675
  H      2.773775   -1.176873    3.085157
  H      4.591162    0.950601    1.745101
   14
 TRAJECTORY GEOMETRY    -270.202646
  C      0.036982    0.022955   -0.033107
  C      0.853387   -0.111492    1.234829
  O      0.475370   -0.122060   -1.170041
  H      0.326490   -0.832184    1.894476
  H      0.775835    0.859147    1.768929
  H     -1.044154    0.287735    0.133071
  C      2.322369   -0.504826    1.009797
  C      3.121779   -0.501373    2.287411
  C      4.209071    0.264402    2.511961
  H      2.775574    0.182936    0.274507
  H      2.348154   -1.510871    0.547735
  H      4.751606    0.226315    3.463365
  H      2.773789   -1.176434    3.085609
  H      4.591145    0.950462    1.744391
   14
 TRAJECTORY GEOMETRY    -270.202645
  C      0.037049    0.022970   -0.033118
  C      0.853294   -0.111735    1.234905
  O      0.475577   -0.121723   -1.170033
  H      0.326229   -0.832400    1.894443
  H      0.775822    0.858895    1.769052
  H     -1.044117    0.287675    0.132990
  C      2.322243   -0.505241    1.009959
  C      3.121737   -0.501290    2.287512
  C      4.209054    0.264596    2.511646
  H      2.775437    0.182179    0.274325
  H      2.347942   -1.511514    0.548328
  H      4.751615    0.226959    3.462979
  H      2.773794   -1.175961    3.086011
  H      4.591052    0.950257    1.743762
   14
 TRAJECTORY GEOMETRY    -270.202643
  C      0.037108    0.022986   -0.033130
  C      0.853199   -0.111985    1.234984
  O      0.475787   -0.121388   -1.170026
  H      0.325952   -0.832589    1.894442
  H      0.775828    0.858653    1.769141
  H     -1.044083    0.287634    0.132913
  C      2.322120   -0.505666    1.010112
  C      3.121701   -0.501196    2.287623
  C      4.209035    0.264787    2.511328
  H      2.775263    0.181436    0.274154
  H      2.347733   -1.512128    0.548892
  H      4.751671    0.227569    3.462655
  H      2.773773   -1.175518    3.086432
  H      4.590954    0.950097    1.743095
   14
 TRAJECTORY GEOMETRY    -270.202642
  C      0.037160    0.023009   -0.033134
  C      0.853104   -0.112232    1.235041
  O      0.476002   -0.121055   -1.170008
  H      0.325685   -0.832784    1.894411
  H      0.775841    0.858390    1.769245
  H     -1.044057    0.287587    0.132831
  C      2.321999   -0.506093    1.010267
  C      3.121657   -0.501099    2.287730
  C      4.209015    0.264976    2.511010
  H      2.775126    0.180682    0.273993
  H      2.347553   -1.512753    0.549476
  H      4.751726    0.228178    3.462320
  H      2.773787   -1.175074    3.086856
  H      4.590860    0.949945    1.742444
   14
 TRAJECTORY GEOMETRY    -270.202640
  C      0.037217    0.023031   -0.033138
  C      0.853017   -0.112484    1.235089
  O      0.476211   -0.120720   -1.169990
  H      0.325416   -0.832971    1.894366
  H      0.775852    0.858127    1.769324
  H     -1.044020    0.287549    0.132769
  C      2.321875   -0.506523    1.010428
  C      3.121609   -0.500995    2.287839
  C      4.208992    0.265168    2.510691
  H      2.774990    0.179925    0.273841
  H      2.347378   -1.513375    0.550066
  H      4.751798    0.228739    3.461974
  H      2.773816   -1.174642    3.087274
  H      4.590793    0.949805    1.741815
   14
 TRAJECTORY GEOMETRY    -270.202639
  C      0.037274    0.023051   -0.033140
  C      0.852926   -0.112733    1.235146
  O      0.476422   -0.120385   -1.169978
  H      0.325139   -0.833176    1.894339
  H      0.775856    0.857877    1.769423
  H     -1.043999    0.287500    0.132691
  C      2.321751   -0.506946    1.010589
  C      3.121565   -0.500902    2.287944
  C      4.208972    0.265361    2.510375
  H      2.774848    0.179169    0.273689
  H      2.347191   -1.514000    0.550645
  H      4.751836    0.229340    3.461622
  H      2.773833   -1.174195    3.087704
  H      4.590730    0.949651    1.741149
   14
 TRAJECTORY GEOMETRY    -270.202638
  C      0.037330    0.023068   -0.033148
  C      0.852831   -0.112979    1.235221
  O      0.476635   -0.120050   -1.169970
  H      0.324885   -0.833371    1.894328
  H      0.775868    0.857621    1.769529
  H     -1.043966    0.287456    0.132603
  C      2.321626   -0.507370    1.010743
  C      3.121523   -0.500808    2.288049
  C      4.208953    0.265548    2.510059
  H      2.774699    0.178417    0.273520
  H      2.346990   -1.514620    0.551231
  H      4.751904    0.229976    3.461278
  H      2.773829   -1.173746    3.088122
  H      4.590623    0.949502    1.740501
   14
 TRAJECTORY GEOMETRY    -270.202636
  C      0.037377    0.023091   -0.033148
  C      0.852737   -0.113225    1.235280
  O      0.476855   -0.119717   -1.169958
  H      0.324606   -0.833562    1.894306
  H      0.775883    0.857373    1.769617
  H     -1.043953    0.287406    0.132527
  C      2.321505   -0.507799    1.010902
  C      3.121479   -0.500715    2.288157
  C      4.208935    0.265744    2.509737
  H      2.774547    0.177679    0.273372
  H      2.346806   -1.515240    0.551786
  H      4.751951    0.230562    3.460949
  H      2.773843   -1.173316    3.088544
  H      4.590531    0.949344    1.739838
   14
 TRAJECTORY GEOMETRY    -270.202635
  C      0.037436    0.023109   -0.033157
  C      0.852645   -0.113472    1.235360
  O      0.477066   -0.119382   -1.169949
  H      0.324351   -0.833749    1.894285
  H      0.775891    0.857115    1.769722
  H     -1.043912    0.287358    0.132430
  C      2.321386   -0.508221    1.011052
  C      3.121434   -0.500623    2.288269
  C      4.208916    0.265930    2.509424
  H      2.774388    0.176923    0.273193
  H      2.346605   -1.515851    0.552373
  H      4.751975    0.231185    3.460549
  H      2.773828   -1.172862    3.088937
  H      4.590409    0.949201    1.739154
   14
 TRAJECTORY GEOMETRY    -270.202633
  C      0.037503    0.023123   -0.033177
  C      0.852549   -0.113718    1.235421
  O      0.477273   -0.119046   -1.169928
  H      0.324118   -0.833954    1.894300
  H      0.775923    0.856857    1.769846
  H     -1.043873    0.287322    0.132350
  C      2.321258   -0.508644    1.011219
  C      3.121397   -0.500520    2.288361
  C      4.208875    0.266106    2.509102
  H      2.774267    0.176183    0.273063
  H      2.346426   -1.516475    0.552960
  H      4.752069    0.231838    3.460222
  H      2.773873   -1.172413    3.089390
  H      4.590336    0.949039    1.738536
   14
 TRAJECTORY GEOMETRY    -270.202632
  C      0.037564    0.023178   -0.033181
  C      0.852452   -0.113970    1.235469
  O      0.477468   -0.118728   -1.169918
  H      0.323805   -0.834143    1.894226
  H      0.775930    0.856593    1.769931
  H     -1.043814    0.287386    0.132278
  C      2.321120   -0.509099    1.011381
  C      3.121384   -0.500431    2.288446
  C      4.208852    0.266331    2.508812
  H      2.774109    0.175342    0.272863
  H      2.346221   -1.517144    0.553609
  H      4.752115    0.232366    3.459942
  H      2.774001   -1.172053    3.089758
  H      4.590271    0.949008    1.737984
   14
 TRAJECTORY GEOMETRY    -270.202630
  C      0.037646    0.023194   -0.033190
  C      0.852362   -0.114224    1.235554
  O      0.477661   -0.118394   -1.169926
  H      0.323559   -0.834384    1.894202
  H      0.775898    0.856315    1.770077
  H     -1.043755    0.287372    0.132218
  C      2.320997   -0.509509    1.011541
  C      3.121342   -0.500337    2.288546
  C      4.208836    0.266514    2.508501
  H      2.773962    0.174570    0.272672
  H      2.345995   -1.517771    0.554227
  H      4.752150    0.233028    3.459598
  H      2.773947   -1.171568    3.090182
  H      4.590169    0.948836    1.737327
   14
 TRAJECTORY GEOMETRY    -270.202629
  C      0.037690    0.023220   -0.033196
  C      0.852265   -0.114472    1.235601
  O      0.477878   -0.118062   -1.169902
  H      0.323275   -0.834569    1.894167
  H      0.775908    0.856059    1.770161
  H     -1.043744    0.287337    0.132134
  C      2.320878   -0.509944    1.011695
  C      3.121301   -0.500241    2.288655
  C      4.208821    0.266711    2.508186
  H      2.773820    0.173820    0.272519
  H      2.345820   -1.518392    0.554798
  H      4.752201    0.233600    3.459249
  H      2.773968   -1.171134    3.090607
  H      4.590081    0.948690    1.736683
   14
 TRAJECTORY GEOMETRY    -270.202628
  C      0.037744    0.023250   -0.033204
  C      0.852168   -0.114723    1.235670
  O      0.478095   -0.117733   -1.169886
  H      0.323011   -0.834770    1.894146
  H      0.775926    0.855798    1.770270
  H     -1.043704    0.287319    0.132042
  C      2.320754   -0.510369    1.011847
  C      3.121260   -0.500145    2.288762
  C      4.208794    0.266899    2.507868
  H      2.773671    0.173062    0.272352
  H      2.345635   -1.519018    0.555383
  H      4.752293    0.234212    3.458896
  H      2.773987   -1.170708    3.091010
  H      4.589965    0.948567    1.736028
   14
 TRAJECTORY GEOMETRY    -270.202626
  C      0.037800    0.023270   -0.033212
  C      0.852073   -0.114972    1.235733
  O      0.478307   -0.117398   -1.169871
  H      0.322750   -0.834963    1.894126
  H      0.775941    0.855539    1.770368
  H     -1.043676    0.287271    0.131963
  C      2.320626   -0.510795    1.012007
  C      3.121219   -0.500049    2.288863
  C      4.208773    0.267089    2.507552
  H      2.773530    0.172310    0.272202
  H      2.345447   -1.519636    0.555967
  H      4.752337    0.234828    3.458542
  H      2.774005   -1.170253    3.091431
  H      4.589894    0.948409    1.735386
   14
 TRAJECTORY GEOMETRY    -270.202625
  C      0.037855    0.023285   -0.033219
  C      0.851979   -0.115220    1.235794
  O      0.478526   -0.117063   -1.169852
  H      0.322490   -0.835158    1.894110
  H      0.775950    0.855285    1.770462
  H     -1.043649    0.287216    0.131889
  C      2.320502   -0.511216    1.012163
  C      3.121170   -0.499942    2.288967
  C      4.208750    0.267273    2.507230
  H      2.773384    0.171551    0.272035
  H      2.345258   -1.520255    0.556564
  H      4.752416    0.235400    3.458188
  H      2.774014   -1.169825    3.091846
  H      4.589809    0.948278    1.734735
   14
 TRAJECTORY GEOMETRY    -270.202623
  C      0.037919    0.023303   -0.033214
  C      0.851891   -0.115470    1.235844
  O      0.478740   -0.116729   -1.169837
  H      0.322229   -0.835359    1.894065
  H      0.775952    0.855024    1.770552
  H     -1.043608    0.287173    0.131821
  C      2.320373   -0.511636    1.012331
  C      3.121116   -0.499838    2.289067
  C      4.208725    0.267462    2.506905
  H      2.773249    0.170783    0.271878
  H      2.345076   -1.520884    0.557182
  H      4.752477    0.235938    3.457830
  H      2.774063   -1.169391    3.092247
  H      4.589717    0.948131    1.734108
   14
 TRAJECTORY GEOMETRY    -270.202622
  C      0.037985    0.023323   -0.033226
  C      0.851797   -0.115716    1.235910
  O      0.478949   -0.116396   -1.169819
  H      0.321957   -0.835562    1.894031
  H      0.775952    0.854757    1.770661
  H     -1.043574    0.287133    0.131730
  C      2.320246   -0.512061    1.012492
  C      3.121079   -0.499750    2.289165
  C      4.208696    0.267652    2.506585
  H      2.773107    0.170037    0.271738
  H      2.344885   -1.521493    0.557751
  H      4.752516    0.236585    3.457488
  H      2.774081   -1.168920    3.092673
  H      4.589651    0.947964    1.733468
   14
 TRAJECTORY GEOMETRY    -270.202620
  C      0.038046    0.023343   -0.033214
  C      0.851707   -0.115965    1.235959
  O      0.479166   -0.116063   -1.169807
  H      0.321698   -0.835761    1.893989
  H      0.775956    0.854496    1.770749
  H     -1.043537    0.287093    0.131674
  C      2.320116   -0.512482    1.012661
  C      3.121026   -0.499649    2.289262
  C      4.208671    0.267843    2.506263
  H      2.772976    0.169273    0.271591
  H      2.344706   -1.522115    0.558363
  H      4.752550    0.237129    3.457109
  H      2.774125   -1.168490    3.093079
  H      4.589576    0.947830    1.732829
   14
 TRAJECTORY GEOMETRY    -270.202619
  C      0.038107    0.023366   -0.033232
  C      0.851611   -0.116214    1.236024
  O      0.479372   -0.115731   -1.169785
  H      0.321425   -0.835960    1.893963
  H      0.775960    0.854246    1.770855
  H     -1.043496    0.287059    0.131567
  C      2.319992   -0.512908    1.012820
  C      3.120990   -0.499555    2.289362
  C      4.208645    0.268031    2.505948
  H      2.772837    0.168517    0.271432
  H      2.344519   -1.522740    0.558957
  H      4.752624    0.237767    3.456763
  H      2.774138   -1.168045    3.093515
  H      4.589493    0.947688    1.732178
   14
 TRAJECTORY GEOMETRY    -270.202617
  C      0.038171    0.023389   -0.033245
  C      0.851507   -0.116456    1.236099
  O      0.479587   -0.115400   -1.169773
  H      0.321150   -0.836163    1.893931
  H      0.775953    0.853980    1.770977
  H     -1.043462    0.287004    0.131473
  C      2.319863   -0.513330    1.012981
  C      3.120960   -0.499470    2.289460
  C      4.208623    0.268221    2.505632
  H      2.772685    0.167766    0.271279
  H      2.344313   -1.523352    0.559537
  H      4.752663    0.238413    3.456398
  H      2.774138   -1.167587    3.093919
  H      4.589401    0.947545    1.731530
   14
 TRAJECTORY GEOMETRY    -270.202616
  C      0.038244    0.023395   -0.033255
  C      0.851408   -0.116688    1.236188
  O      0.479805   -0.115065   -1.169772
  H      0.320865   -0.836360    1.893912
  H      0.775922    0.853730    1.771097
  H     -1.043424    0.286934    0.131402
  C      2.319717   -0.513744    1.013151
  C      3.120936   -0.499396    2.289546
  C      4.208601    0.268420    2.505306
  H      2.772495    0.167042    0.271152
  H      2.344063   -1.523935    0.560081
  H      4.752625    0.239054    3.456130
  H      2.774178   -1.167136    3.094342
  H      4.589364    0.947322    1.730857
   14
 TRAJECTORY GEOMETRY    -270.202614
  C      0.038287    0.023421   -0.033265
  C      0.851299   -0.116947    1.236250
  O      0.480024   -0.114735   -1.169755
  H      0.320599   -0.836536    1.893929
  H      0.775955    0.853486    1.771180
  H     -1.043395    0.286948    0.131303
  C      2.319593   -0.514172    1.013305
  C      3.120904   -0.499302    2.289647
  C      4.208580    0.268608    2.504995
  H      2.772348    0.166307    0.271003
  H      2.343899   -1.524549    0.560647
  H      4.752689    0.239700    3.455777
  H      2.774199   -1.166683    3.094772
  H      4.589294    0.947178    1.730216
   14
 TRAJECTORY GEOMETRY    -270.202613
  C      0.038348    0.023441   -0.033267
  C      0.851205   -0.117193    1.236304
  O      0.480238   -0.114401   -1.169738
  H      0.320343   -0.836741    1.893889
  H      0.775962    0.853226    1.771289
  H     -1.043358    0.286902    0.131228
  C      2.319462   -0.514595    1.013473
  C      3.120861   -0.499204    2.289739
  C      4.208551    0.268797    2.504676
  H      2.772220    0.165549    0.270860
  H      2.343719   -1.525169    0.561253
  H      4.752731    0.240292    3.455418
  H      2.774251   -1.166245    3.095192
  H      4.589240    0.947030    1.729578
   14
 TRAJECTORY GEOMETRY    -270.202611
  C      0.038392    0.023469   -0.033283
  C      0.851106   -0.117445    1.236379
  O      0.480454   -0.114069   -1.169718
  H      0.320074   -0.836921    1.893891
  H      0.775986    0.852972    1.771383
  H     -1.043338    0.286883    0.131113
  C      2.319348   -0.515026    1.013615
  C      3.120827   -0.499111    2.289845
  C      4.208531    0.268986    2.504367
  H      2.772062    0.164785    0.270669
  H      2.343521   -1.525795    0.561828
  H      4.752788    0.240941    3.455078
  H      2.774223   -1.165788    3.095594
  H      4.589118    0.946896    1.728936
   14
 TRAJECTORY GEOMETRY    -270.202610
  C      0.038442    0.023490   -0.033299
  C      0.851007   -0.117698    1.236455
  O      0.480670   -0.113736   -1.169702
  H      0.319787   -0.837098    1.893901
  H      0.776001    0.852731    1.771458
  H     -1.043316    0.286864    0.131007
  C      2.319227   -0.515454    1.013764
  C      3.120791   -0.499015    2.289953
  C      4.208518    0.269178    2.504051
  H      2.771881    0.164047    0.270506
  H      2.343336   -1.526406    0.562379
  H      4.752844    0.241561    3.454761
  H      2.774207   -1.165342    3.096003
  H      4.588998    0.946742    1.728276
   14
 TRAJECTORY GEOMETRY    -270.202608
  C      0.038495    0.023510   -0.033313
  C      0.850909   -0.117949    1.236530
  O      0.480886   -0.113403   -1.169687
  H      0.319504   -0.837280    1.893902
  H      0.776020    0.852475    1.771526
  H     -1.043292    0.286839    0.130909
  C      2.319098   -0.515883    1.013920
  C      3.120759   -0.498918    2.290052
  C      4.208498    0.269370    2.503730
  H      2.771707    0.163305    0.270365
  H      2.343151   -1.527018    0.562934
  H      4.752900    0.242175    3.454495
  H      2.774216   -1.164887    3.096413
  H      4.588912    0.946565    1.727641
   14
 TRAJECTORY GEOMETRY    -270.202607
  C      0.038569    0.023540   -0.033304
  C      0.850818   -0.118178    1.236574
  O      0.481095   -0.113077   -1.169673
  H      0.319242   -0.837521    1.893781
  H      0.775979    0.852195    1.771714
  H     -1.043245    0.286752    0.130856
  C      2.318979   -0.516299    1.014091
  C      3.120713   -0.498846    2.290155
  C      4.208456    0.269563    2.503405
  H      2.771619    0.162558    0.270234
  H      2.342940   -1.527617    0.563524
  H      4.752919    0.242823    3.454061
  H      2.774254   -1.164440    3.096864
  H      4.588840    0.946413    1.726953
   14
 TRAJECTORY GEOMETRY    -270.202605
  C      0.038623    0.023562   -0.033304
  C      0.850722   -0.118423    1.236633
  O      0.481313   -0.112744   -1.169654
  H      0.318974   -0.837714    1.893729
  H      0.775980    0.851950    1.771829
  H     -1.043221    0.286688    0.130743
  C      2.318858   -0.516725    1.014251
  C      3.120668   -0.498753    2.290253
  C      4.208428    0.269753    2.503078
  H      2.771485    0.161819    0.270078
  H      2.342752   -1.528233    0.564099
  H      4.753017    0.243438    3.453809
  H      2.774276   -1.163992    3.097301
  H      4.588745    0.946253    1.726304
   14
 TRAJECTORY GEOMETRY    -270.202604
  C      0.038675    0.023579   -0.033326
  C      0.850623   -0.118676    1.236702
  O      0.481528   -0.112411   -1.169635
  H      0.318729   -0.837911    1.893739
  H      0.775968    0.851699    1.771919
  H     -1.043184    0.286689    0.130681
  C      2.318735   -0.517138    1.014408
  C      3.120638   -0.498670    2.290359
  C      4.208411    0.269943    2.502773
  H      2.771333    0.161073    0.269906
  H      2.342538   -1.528839    0.564679
  H      4.752995    0.244114    3.453354
  H      2.774248   -1.163534    3.097698
  H      4.588670    0.946072    1.725615
   14
 TRAJECTORY GEOMETRY    -270.202602
  C      0.038726    0.023600   -0.033336
  C      0.850522   -0.118934    1.236783
  O      0.481746   -0.112077   -1.169624
  H      0.318445   -0.838081    1.893789
  H      0.776013    0.851440    1.771966
  H     -1.043158    0.286691    0.130568
  C      2.318616   -0.517564    1.014550
  C      3.120595   -0.498571    2.290468
  C      4.208394    0.270129    2.502459
  H      2.771145    0.160327    0.269761
  H      2.342367   -1.529439    0.565229
  H      4.753084    0.244752    3.453001
  H      2.774241   -1.163085    3.098106
  H      4.588530    0.945926    1.724969
   14
 TRAJECTORY GEOMETRY    -270.202601
  C      0.038804    0.023604   -0.033331
  C      0.850444   -0.119176    1.236824
  O      0.481949   -0.111736   -1.169610
  H      0.318200   -0.838262    1.893744
  H      0.776028    0.851199    1.772047
  H     -1.043104    0.286606    0.130535
  C      2.318479   -0.517986    1.014731
  C      3.120542   -0.498460    2.290555
  C      4.208356    0.270316    2.502133
  H      2.771038    0.159545    0.269619
  H      2.342195   -1.530077    0.565883
  H      4.753106    0.245252    3.452648
  H      2.774312   -1.162658    3.098501
  H      4.588497    0.945798    1.724372
   14
 TRAJECTORY GEOMETRY    -270.202599
  C      0.038856    0.023615   -0.033340
  C      0.850349   -0.119424    1.236890
  O      0.482167   -0.111398   -1.169594
  H      0.317948   -0.838447    1.893735
  H      0.776042    0.850950    1.772140
  H     -1.043080    0.286547    0.130455
  C      2.318355   -0.518405    1.014889
  C      3.120499   -0.498357    2.290662
  C      4.208336    0.270499    2.501809
  H      2.770889    0.158801    0.269463
  H      2.342009   -1.530694    0.566468
  H      4.753160    0.245834    3.452305
  H      2.774296   -1.162204    3.098903
  H      4.588384    0.945627    1.723718
   14
 TRAJECTORY GEOMETRY    -270.202598
  C      0.038910    0.023636   -0.033342
  C      0.850252   -0.119677    1.236956
  O      0.482385   -0.111065   -1.169580
  H      0.317676   -0.838626    1.893737
  H      0.776061    0.850698    1.772211
  H     -1.043050    0.286530    0.130358
  C      2.318230   -0.518830    1.015048
  C      3.120456   -0.498262    2.290760
  C      4.208313    0.270688    2.501492
  H      2.770736    0.158065    0.269307
  H      2.341829   -1.531293    0.567047
  H      4.753220    0.246454    3.451962
  H      2.774305   -1.161768    3.099335
  H      4.588296    0.945490    1.723051
   14
 TRAJECTORY GEOMETRY    -270.202596
  C      0.038965    0.023654   -0.033360
  C      0.850152   -0.119935    1.237021
  O      0.482602   -0.110731   -1.169555
  H      0.317411   -0.838792    1.893768
  H      0.776092    0.850458    1.772276
  H     -1.043009    0.286536    0.130254
  C      2.318106   -0.519252    1.015201
  C      3.120417   -0.498169    2.290863
  C      4.208289    0.270877    2.501175
  H      2.770568    0.157328    0.269172
  H      2.341661   -1.531900    0.567610
  H      4.753277    0.247092    3.451593
  H      2.774323   -1.161308    3.099740
  H      4.588194    0.945326    1.722402
   14
 TRAJECTORY GEOMETRY    -270.202594
  C      0.039007    0.023723   -0.033382
  C      0.850052   -0.120164    1.237063
  O      0.482795   -0.110422   -1.169543
  H      0.317156   -0.839125    1.893569
  H      0.776032    0.850100    1.772557
  H     -1.043010    0.286489    0.130152
  C      2.317988   -0.519679    1.015367
  C      3.120412   -0.498090    2.290967
  C      4.208276    0.271078    2.500880
  H      2.770484    0.156477    0.268975
  H      2.341428   -1.532564    0.568292
  H      4.753309    0.247756    3.451255
  H      2.774373   -1.160866    3.100149
  H      4.588089    0.945203    1.721791
   14
 TRAJECTORY GEOMETRY    -270.202593
  C      0.039063    0.023742   -0.033387
  C      0.849952   -0.120407    1.237127
  O      0.483008   -0.110088   -1.169525
  H      0.316861   -0.839300    1.893540
  H      0.776024    0.849856    1.772634
  H     -1.042980    0.286446    0.130070
  C      2.317867   -0.520109    1.015528
  C      3.120386   -0.498014    2.291063
  C      4.208243    0.271276    2.500557
  H      2.770341    0.155764    0.268858
  H      2.341242   -1.533146    0.568815
  H      4.753300    0.248422    3.450960
  H      2.774377   -1.160383    3.100611
  H      4.588078    0.944997    1.721127
   14
 TRAJECTORY GEOMETRY    -270.202591
  C      0.039099    0.023765   -0.033395
  C      0.849844   -0.120653    1.237172
  O      0.483243   -0.109758   -1.169484
  H      0.316574   -0.839504    1.893489
  H      0.776007    0.849609    1.772714
  H     -1.042971    0.286417    0.129966
  C      2.317747   -0.520528    1.015682
  C      3.120340   -0.497919    2.291167
  C      4.208220    0.271464    2.500232
  H      2.770211    0.155011    0.268713
  H      2.341067   -1.533753    0.569386
  H      4.753406    0.249022    3.450611
  H      2.774428   -1.159964    3.101025
  H      4.587990    0.944842    1.720476
   14
 TRAJECTORY GEOMETRY    -270.202590
  C      0.039166    0.023784   -0.033405
  C      0.849751   -0.120902    1.237241
  O      0.483458   -0.109427   -1.169468
  H      0.316328   -0.839700    1.893496
  H      0.776032    0.849348    1.772818
  H     -1.042925    0.286390    0.129878
  C      2.317620   -0.520946    1.015844
  C      3.120294   -0.497820    2.291261
  C      4.208185    0.271646    2.499909
  H      2.770067    0.154249    0.268569
  H      2.340889   -1.534367    0.569994
  H      4.753481    0.249646    3.450233
  H      2.774458   -1.159524    3.101425
  H      4.587880    0.944710    1.719839
   14
 TRAJECTORY GEOMETRY    -270.202588
  C      0.039224    0.023796   -0.033435
  C      0.849649   -0.121152    1.237307
  O      0.483679   -0.109093   -1.169421
  H      0.316084   -0.839845    1.893492
  H      0.776059    0.849127    1.772916
  H     -1.042901    0.286348    0.129759
  C      2.317497   -0.521362    1.016003
  C      3.120251   -0.497735    2.291350
  C      4.208144    0.271826    2.499577
  H      2.769952    0.153572    0.268397
  H      2.340735   -1.534976    0.570544
  H      4.753561    0.250346    3.449941
  H      2.774471   -1.159054    3.101893
  H      4.587812    0.944503    1.719196
   14
 TRAJECTORY GEOMETRY    -270.202587
  C      0.039304    0.023808   -0.033403
  C      0.849573   -0.121401    1.237384
  O      0.483888   -0.108759   -1.169450
  H      0.315804   -0.840040    1.893508
  H      0.776065    0.848871    1.772969
  H     -1.042828    0.286332    0.129749
  C      2.317361   -0.521789    1.016166
  C      3.120196   -0.497625    2.291456
  C      4.208129    0.272026    2.499265
  H      2.769739    0.152790    0.268270
  H      2.340495   -1.535575    0.571120
  H      4.753514    0.250802    3.449504
  H      2.774470   -1.158640    3.102214
  H      4.587704    0.944395    1.718533
   14
 TRAJECTORY GEOMETRY    -270.202585
  C      0.039384    0.023818   -0.033416
  C      0.849485   -0.121629    1.237451
  O      0.484098   -0.108423   -1.169433
  H      0.315536   -0.840243    1.893458
  H      0.776042    0.848621    1.773101
  H     -1.042785    0.286205    0.129680
  C      2.317225   -0.522207    1.016333
  C      3.120151   -0.497527    2.291549
  C      4.208100    0.272213    2.498942
  H      2.769592    0.151987    0.268097
  H      2.340258   -1.536202    0.571771
  H      4.753606    0.251350    3.449119
  H      2.774508   -1.158229    3.102584
  H      4.587552    0.944283    1.717921
   14
 TRAJECTORY GEOMETRY    -270.202584
  C      0.039443    0.023838   -0.033412
  C      0.849391   -0.121881    1.237512
  O      0.484318   -0.108091   -1.169418
  H      0.315280   -0.840437    1.893432
  H      0.776054    0.848355    1.773183
  H     -1.042747    0.286186    0.129601
  C      2.317099   -0.522622    1.016499
  C      3.120102   -0.497432    2.291646
  C      4.208065    0.272398    2.498615
  H      2.769457    0.151250    0.267972
  H      2.340093   -1.536800    0.572353
  H      4.753665    0.251969    3.448757
  H      2.774543   -1.157787    3.103014
  H      4.587488    0.944130    1.717257
   14
 TRAJECTORY GEOMETRY    -270.202582
  C      0.039498    0.023861   -0.033423
  C      0.849290   -0.122131    1.237583
  O      0.484538   -0.107762   -1.169401
  H      0.315010   -0.840637    1.893415
  H      0.776057    0.848097    1.773291
  H     -1.042718    0.286156    0.129501
  C      2.316978   -0.523043    1.016657
  C      3.120061   -0.497331    2.291751
  C      4.208044    0.272584    2.498291
  H      2.769296    0.150507    0.267815
  H      2.339910   -1.537408    0.572934
  H      4.753727    0.252564    3.448401
  H      2.774546   -1.157354    3.103411
  H      4.587365    0.943979    1.716597
   14
 TRAJECTORY GEOMETRY    -270.202580
  C      0.039550    0.023882   -0.033425
  C      0.849193   -0.122385    1.237643
  O      0.484759   -0.107429   -1.169384
  H      0.314738   -0.840818    1.893408
  H      0.776080    0.847864    1.773352
  H     -1.042692    0.286146    0.129389
  C      2.316855   -0.523466    1.016823
  C      3.120019   -0.497234    2.291852
  C      4.208010    0.272771    2.497966
  H      2.769155    0.149772    0.267675
  H      2.339756   -1.538015    0.573512
  H      4.753793    0.253177    3.448023
  H      2.774602   -1.156933    3.103816
  H      4.587281    0.943821    1.715966
   14
 TRAJECTORY GEOMETRY    -270.202579
  C      0.039620    0.023910   -0.033449
  C      0.849095   -0.122621    1.237706
  O      0.484940   -0.107096   -1.169387
  H      0.314463   -0.841099    1.893271
  H      0.776013    0.847540    1.773566
  H     -1.042656    0.286041    0.129336
  C      2.316725   -0.523893    1.016987
  C      3.119998   -0.497129    2.291948
  C      4.208019    0.272962    2.497677
  H      2.769014    0.148926    0.267464
  H      2.339489   -1.538666    0.574191
  H      4.753837    0.253758    3.447714
  H      2.774588   -1.156448    3.104227
  H      4.587208    0.943690    1.715353
   14
 TRAJECTORY GEOMETRY    -270.202577
  C      0.039688    0.023931   -0.033459
  C      0.849002   -0.122870    1.237776
  O      0.485153   -0.106765   -1.169372
  H      0.314187   -0.841295    1.893245
  H      0.776010    0.847280    1.773667
  H     -1.042614    0.286002    0.129247
  C      2.316596   -0.524316    1.017153
  C      3.119958   -0.497029    2.292044
  C      4.207991    0.273148    2.497356
  H      2.768855    0.148173    0.267321
  H      2.339289   -1.539278    0.574781
  H      4.753877    0.254358    3.447338
  H      2.774605   -1.156000    3.104618
  H      4.587119    0.943557    1.714719
   14
 TRAJECTORY GEOMETRY    -270.202576
  C      0.039749    0.023951   -0.033467
  C      0.848901   -0.123118    1.237842
  O      0.485370   -0.106432   -1.169355
  H      0.313911   -0.841488    1.893209
  H      0.776000    0.847030    1.773776
  H     -1.042582    0.285964    0.129171
  C      2.316471   -0.524739    1.017304
  C      3.119920   -0.496935    2.292151
  C      4.207970    0.273340    2.497037
  H      2.768693    0.147411    0.267141
  H      2.339076   -1.539891    0.575361
  H      4.753955    0.254954    3.447002
  H      2.774607   -1.155548    3.105021
  H      4.586992    0.943405    1.714073
   14
 TRAJECTORY GEOMETRY    -270.202574
  C      0.039811    0.023971   -0.033465
  C      0.848803   -0.123363    1.237902
  O      0.485586   -0.106100   -1.169343
  H      0.313644   -0.841695    1.893172
  H      0.775997    0.846752    1.773878
  H     -1.042533    0.285924    0.129097
  C      2.316341   -0.525159    1.017469
  C      3.119880   -0.496839    2.292241
  C      4.207942    0.273529    2.496720
  H      2.768556    0.146643    0.266991
  H      2.338883   -1.540500    0.575974
  H      4.754005    0.255565    3.446640
  H      2.774635   -1.155111    3.105446
  H      4.586918    0.943263    1.713419
   14
 TRAJECTORY GEOMETRY    -270.202572
  C      0.039873    0.023975   -0.033468
  C      0.848716   -0.123600    1.237957
  O      0.485805   -0.105759   -1.169314
  H      0.313389   -0.841844    1.893189
  H      0.776032    0.846533    1.773929
  H     -1.042500    0.285852    0.129028
  C      2.316216   -0.525582    1.017628
  C      3.119834   -0.496754    2.292331
  C      4.207898    0.273720    2.496393
  H      2.768421    0.145891    0.266854
  H      2.338700   -1.541106    0.576546
  H      4.754012    0.256187    3.446307
  H      2.774662   -1.154658    3.105868
  H      4.586848    0.943089    1.712769
   14
 TRAJECTORY GEOMETRY    -270.202571
  C      0.039936    0.023994   -0.033470
  C      0.848616   -0.123847    1.238013
  O      0.486021   -0.105429   -1.169293
  H      0.313103   -0.842038    1.893143
  H      0.776017    0.846281    1.774020
  H     -1.042461    0.285825    0.128947
  C      2.316089   -0.526003    1.017786
  C      3.119795   -0.496661    2.292431
  C      4.207873    0.273912    2.496073
  H      2.768275    0.145123    0.266691
  H      2.338502   -1.541718    0.577134
  H      4.754078    0.256791    3.445947
  H      2.774703   -1.154205    3.106286
  H      4.586757    0.942932    1.712126
   14
 TRAJECTORY GEOMETRY    -270.202569
  C      0.039982    0.024023   -0.033480
  C      0.848533   -0.124093    1.238085
  O      0.486237   -0.105098   -1.169286
  H      0.312853   -0.842245    1.893127
  H      0.776048    0.846033    1.774162
  H     -1.042467    0.285746    0.128851
  C      2.315971   -0.526431    1.017960
  C      3.119749   -0.496563    2.292528
  C      4.207845    0.274102    2.495739
  H      2.768131    0.144387    0.266581
  H      2.338325   -1.542331    0.577719
  H      4.754087    0.257390    3.445655
  H      2.774706   -1.153759    3.106670
  H      4.586664    0.942761    1.711488
   14
 TRAJECTORY GEOMETRY    -270.202568
  C      0.040056    0.024038   -0.033502
  C      0.848433   -0.124336    1.238154
  O      0.486446   -0.104764   -1.169260
  H      0.312597   -0.842446    1.893110
  H      0.776051    0.845758    1.774272
  H     -1.042409    0.285704    0.128751
  C      2.315839   -0.526851    1.018124
  C      3.119714   -0.496465    2.292616
  C      4.207807    0.274280    2.495423
  H      2.767998    0.143630    0.266438
  H      2.338135   -1.542942    0.578318
  H      4.754154    0.258057    3.445260
  H      2.774741   -1.153310    3.107085
  H      4.586614    0.942619    1.710853
   14
 TRAJECTORY GEOMETRY    -270.202566
  C      0.040115    0.024061   -0.033507
  C      0.848332   -0.124579    1.238222
  O      0.486664   -0.104434   -1.169245
  H      0.312316   -0.842652    1.893070
  H      0.776041    0.845499    1.774384
  H     -1.042381    0.285658    0.128663
  C      2.315716   -0.527275    1.018275
  C      3.119674   -0.496372    2.292722
  C      4.207785    0.274470    2.495107
  H      2.767839    0.142869    0.266268
  H      2.337927   -1.543552    0.578889
  H      4.754226    0.258682    3.444883
  H      2.774751   -1.152868    3.107490
  H      4.586498    0.942476    1.710196
   14
 TRAJECTORY GEOMETRY    -270.202564
  C      0.040186    0.024081   -0.033532
  C      0.848231   -0.124817    1.238324
  O      0.486874   -0.104103   -1.169235
  H      0.312050   -0.842857    1.893032
  H      0.776031    0.845226    1.774535
  H     -1.042331    0.285580    0.128555
  C      2.315589   -0.527700    1.018423
  C      3.119643   -0.496278    2.292819
  C      4.207762    0.274651    2.494801
  H      2.767661    0.142113    0.266087
  H      2.337685   -1.544151    0.579453
  H      4.754252    0.259373    3.444432
  H      2.774731   -1.152398    3.107864
  H      4.586392    0.942319    1.709567
   14
 TRAJECTORY GEOMETRY    -270.202563
  C      0.040243    0.024104   -0.033526
  C      0.848147   -0.125074    1.238365
  O      0.487095   -0.103774   -1.169218
  H      0.311766   -0.843055    1.893026
  H      0.776036    0.844994    1.774611
  H     -1.042316    0.285578    0.128491
  C      2.315460   -0.528111    1.018615
  C      3.119599   -0.496187    2.292903
  C      4.207729    0.274850    2.494458
  H      2.767517    0.141382    0.265990
  H      2.337528   -1.544764    0.580075
  H      4.754223    0.259868    3.444194
  H      2.774763   -1.151969    3.108267
  H      4.586308    0.942169    1.708897
   14
 TRAJECTORY GEOMETRY    -270.202561
  C      0.040310    0.024123   -0.033531
  C      0.848049   -0.125320    1.238425
  O      0.487311   -0.103444   -1.169202
  H      0.311515   -0.843235    1.892996
  H      0.776037    0.844733    1.774721
  H     -1.042260    0.285535    0.128416
  C      2.315327   -0.528530    1.018788
  C      3.119558   -0.496093    2.292990
  C      4.207696    0.275041    2.494127
  H      2.767380    0.140629    0.265868
  H      2.337338   -1.545355    0.580693
  H      4.754254    0.260460    3.443859
  H      2.774814   -1.151519    3.108674
  H      4.586235    0.941985    1.708288
   14
 TRAJECTORY GEOMETRY    -270.202559
  C      0.040371    0.024144   -0.033543
  C      0.847951   -0.125567    1.238483
  O      0.487527   -0.103112   -1.169175
  H      0.311243   -0.843435    1.892969
  H      0.776044    0.844463    1.774808
  H     -1.042226    0.285515    0.128327
  C      2.315199   -0.528950    1.018952
  C      3.119520   -0.495995    2.293085
  C      4.207662    0.275226    2.493807
  H      2.767241    0.139871    0.265719
  H      2.337161   -1.545970    0.581282
  H      4.754317    0.261074    3.443488
  H      2.774844   -1.151081    3.109091
  H      4.586154    0.941852    1.707633
   14
 TRAJECTORY GEOMETRY    -270.202558
  C      0.040432    0.024165   -0.033550
  C      0.847853   -0.125813    1.238555
  O      0.487743   -0.102782   -1.169164
  H      0.310976   -0.843629    1.892933
  H      0.776040    0.844200    1.774922
  H     -1.042190    0.285470    0.128233
  C      2.315072   -0.529371    1.019116
  C      3.119483   -0.495904    2.293179
  C      4.207637    0.275416    2.493487
  H      2.767086    0.139115    0.265569
  H      2.336961   -1.546573    0.581873
  H      4.754335    0.261697    3.443107
  H      2.774864   -1.150622    3.109489
  H      4.586053    0.941695    1.706989
   14
 TRAJECTORY GEOMETRY    -270.202556
  C      0.040485    0.024185   -0.033556
  C      0.847752   -0.126071    1.238608
  O      0.487968   -0.102449   -1.169132
  H      0.310701   -0.843802    1.892932
  H      0.776054    0.843965    1.774970
  H     -1.042149    0.285483    0.128143
  C      2.314943   -0.529796    1.019271
  C      3.119439   -0.495799    2.293273
  C      4.207609    0.275604    2.493165
  H      2.766930    0.138359    0.265419
  H      2.336788   -1.547184    0.582464
  H      4.754435    0.262268    3.442783
  H      2.774900   -1.150199    3.109883
  H      4.585956    0.941567    1.706375
   14
 TRAJECTORY GEOMETRY    -270.202554
  C      0.040548    0.024206   -0.033563
  C      0.847656   -0.126317    1.238682
  O      0.488184   -0.102120   -1.169121
  H      0.310429   -0.843990    1.892913
  H      0.776050    0.843704    1.775076
  H     -1.042113    0.285443    0.128053
  C      2.314816   -0.530217    1.019435
  C      3.119400   -0.495706    2.293365
  C      4.207587    0.275796    2.492845
  H      2.766764    0.137603    0.265269
  H      2.336581   -1.547791    0.583062
  H      4.754455    0.262877    3.442427
  H      2.774907   -1.149752    3.110278
  H      4.585850    0.941413    1.705722
   14
 TRAJECTORY GEOMETRY    -270.202553
  C      0.040613    0.024220   -0.033552
  C      0.847571   -0.126566    1.238732
  O      0.488416   -0.101788   -1.169076
  H      0.310182   -0.844141    1.892922
  H      0.776095    0.843474    1.775107
  H     -1.042061    0.285436    0.127991
  C      2.314695   -0.530640    1.019571
  C      3.119332   -0.495603    2.293467
  C      4.207537    0.275983    2.492517
  H      2.766624    0.136843    0.265094
  H      2.336414   -1.548401    0.583630
  H      4.754552    0.263437    3.442016
  H      2.774907   -1.149341    3.110653
  H      4.585673    0.941299    1.705076
   14
 TRAJECTORY GEOMETRY    -270.202551
  C      0.040647    0.024258   -0.033564
  C      0.847477   -0.126795    1.238785
  O      0.488640   -0.101464   -1.169049
  H      0.309916   -0.844400    1.892833
  H      0.776079    0.843203    1.775308
  H     -1.042079    0.285338    0.127885
  C      2.314583   -0.531062    1.019731
  C      3.119303   -0.495528    2.293566
  C      4.207500    0.276176    2.492195
  H      2.766525    0.136071    0.264947
  H      2.336204   -1.549018    0.584222
  H      4.754577    0.264111    3.441668
  H      2.774939   -1.148877    3.111068
  H      4.585593    0.941111    1.704421
   14
 TRAJECTORY GEOMETRY    -270.202549
  C      0.040727    0.024253   -0.033568
  C      0.847378   -0.127047    1.238854
  O      0.488855   -0.101122   -1.169033
  H      0.309661   -0.844539    1.892845
  H      0.776090    0.842951    1.775331
  H     -1.042011    0.285292    0.127809
  C      2.314440   -0.531476    1.019905
  C      3.119255   -0.495416    2.293645
  C      4.207472    0.276354    2.491870
  H      2.766353    0.135334    0.264823
  H      2.336029   -1.549608    0.584824
  H      4.754605    0.264662    3.441312
  H      2.774967   -1.148425    3.111466
  H      4.585545    0.940963    1.703799
   14
 TRAJECTORY GEOMETRY    -270.202548
  C      0.040786    0.024276   -0.033580
  C      0.847282   -0.127293    1.238919
  O      0.489071   -0.100791   -1.169012
  H      0.309381   -0.844751    1.892821
  H      0.776082    0.842701    1.775453
  H     -1.041985    0.285248    0.127716
  C      2.314317   -0.531900    1.020062
  C      3.119217   -0.495321    2.293745
  C      4.207451    0.276545    2.491552
  H      2.766195    0.134576    0.264664
  H      2.335827   -1.550220    0.585413
  H      4.754634    0.265268    3.440951
  H      2.774960   -1.147974    3.111858
  H      4.585426    0.940804    1.703141
   14
 TRAJECTORY GEOMETRY    -270.202546
  C      0.040840    0.024298   -0.033584
  C      0.847188   -0.127532    1.238976
  O      0.489293   -0.100460   -1.168990
  H      0.309122   -0.844958    1.892758
  H      0.776076    0.842431    1.775571
  H     -1.041963    0.285175    0.127637
  C      2.314197   -0.532318    1.020224
  C      3.119170   -0.495227    2.293847
  C      4.207416    0.276731    2.491225
  H      2.766069    0.133803    0.264510
  H      2.335630   -1.550830    0.586019
  H      4.754710    0.265865    3.440561
  H      2.774992   -1.147546    3.112255
  H      4.585302    0.940664    1.702498
   14
 TRAJECTORY GEOMETRY    -270.202544
  C      0.040896    0.024320   -0.033589
  C      0.847092   -0.127777    1.239034
  O      0.489515   -0.100131   -1.168966
  H      0.308856   -0.845158    1.892715
  H      0.776077    0.842160    1.775679
  H     -1.041934    0.285132    0.127554
  C      2.314071   -0.532739    1.020386
  C      3.119127   -0.495129    2.293944
  C      4.207386    0.276919    2.490900
  H      2.765926    0.133038    0.264359
  H      2.335440   -1.551438    0.586623
  H      4.754758    0.266449    3.440182
  H      2.775020   -1.147111    3.112651
  H      4.585192    0.940520    1.701859
   14
 TRAJECTORY GEOMETRY    -270.202543
  C      0.040970    0.024340   -0.033598
  C      0.846996   -0.128020    1.239103
  O      0.489728   -0.099799   -1.168950
  H      0.308571   -0.845365    1.892685
  H      0.776057    0.841934    1.775803
  H     -1.041896    0.285082    0.127465
  C      2.313939   -0.533156    1.020555
  C      3.119093   -0.495049    2.294036
  C      4.207351    0.277109    2.490575
  H      2.765779    0.132290    0.264232
  H      2.335235   -1.552042    0.587198
  H      4.754793    0.267110    3.439841
  H      2.775054   -1.146648    3.113046
  H      4.585113    0.940369    1.701204
   14
 TRAJECTORY GEOMETRY    -270.202541
  C      0.041033    0.024357   -0.033605
  C      0.846895   -0.128273    1.239172
  O      0.489950   -0.099467   -1.168932
  H      0.308292   -0.845546    1.892703
  H      0.776075    0.841718    1.775898
  H     -1.041866    0.285066    0.127369
  C      2.313807   -0.533576    1.020721
  C      3.119053   -0.494952    2.294126
  C      4.207322    0.277297    2.490252
  H      2.765605    0.131547    0.264094
  H      2.335049   -1.552660    0.587775
  H      4.754836    0.267694    3.439484
  H      2.775094   -1.146194    3.113418
  H      4.585020    0.940230    1.700556
   14
 TRAJECTORY GEOMETRY    -270.202539
  C      0.041096    0.024377   -0.033611
  C      0.846799   -0.128516    1.239227
  O      0.490171   -0.099136   -1.168901
  H      0.308034   -0.845729    1.892652
  H      0.776078    0.841416    1.775971
  H     -1.041811    0.285024    0.127289
  C      2.313681   -0.533997    1.020885
  C      3.119009   -0.494851    2.294214
  C      4.207283    0.277486    2.489922
  H      2.765472    0.130790    0.263954
  H      2.334869   -1.553244    0.588385
  H      4.754882    0.268271    3.439124
  H      2.775121   -1.145780    3.113843
  H      4.584919    0.940070    1.699937
   14
 TRAJECTORY GEOMETRY    -270.202538
  C      0.041152    0.024401   -0.033614
  C      0.846703   -0.128761    1.239288
  O      0.490394   -0.098807   -1.168878
  H      0.307774   -0.845932    1.892614
  H      0.776072    0.841139    1.776079
  H     -1.041776    0.284983    0.127204
  C      2.313559   -0.534418    1.021045
  C      3.118966   -0.494757    2.294310
  C      4.207252    0.277676    2.489597
  H      2.765328    0.130041    0.263813
  H      2.334674   -1.553840    0.588971
  H      4.754902    0.268881    3.438752
  H      2.775125   -1.145333    3.114249
  H      4.584819    0.939903    1.699282
   14
 TRAJECTORY GEOMETRY    -270.202536
  C      0.041219    0.024425   -0.033620
  C      0.846604   -0.129006    1.239350
  O      0.490611   -0.098477   -1.168858
  H      0.307501   -0.846146    1.892561
  H      0.776058    0.840871    1.776211
  H     -1.041742    0.284939    0.127125
  C      2.313429   -0.534839    1.021210
  C      3.118928   -0.494661    2.294399
  C      4.207222    0.277867    2.489276
  H      2.765182    0.129271    0.263661
  H      2.334469   -1.554455    0.589578
  H      4.754941    0.269478    3.438397
  H      2.775157   -1.144885    3.114638
  H      4.584731    0.939754    1.698651
   14
 TRAJECTORY GEOMETRY    -270.202534
  C      0.041292    0.024446   -0.033634
  C      0.846506   -0.129246    1.239430
  O      0.490823   -0.098146   -1.168839
  H      0.307221   -0.846346    1.892512
  H      0.776038    0.840614    1.776337
  H     -1.041703    0.284884    0.127023
  C      2.313300   -0.535262    1.021366
  C      3.118896   -0.494575    2.294485
  C      4.207193    0.278059    2.488959
  H      2.765023    0.128513    0.263500
  H      2.334240   -1.555059    0.590159
  H      4.754945    0.270143    3.438057
  H      2.775152   -1.144406    3.115039
  H      4.584661    0.939573    1.698015
   14
 TRAJECTORY GEOMETRY    -270.202533
  C      0.041333    0.024473   -0.033642
  C      0.846403   -0.129488    1.239488
  O      0.491050   -0.097818   -1.168814
  H      0.306950   -0.846564    1.892485
  H      0.776031    0.840348    1.776449
  H     -1.041678    0.284840    0.126923
  C      2.313174   -0.535685    1.021526
  C      3.118870   -0.494485    2.294574
  C      4.207164    0.278248    2.488641
  H      2.764872    0.127741    0.263354
  H      2.334040   -1.555656    0.590751
  H      4.754979    0.270786    3.437745
  H      2.775161   -1.143955    3.115455
  H      4.584578    0.939416    1.697355
   14
 TRAJECTORY GEOMETRY    -270.202531
  C      0.041405    0.024492   -0.033648
  C      0.846305   -0.129729    1.239565
  O      0.491269   -0.097489   -1.168805
  H      0.306671   -0.846768    1.892438
  H      0.776014    0.840088    1.776577
  H     -1.041642    0.284771    0.126843
  C      2.313043   -0.536100    1.021695
  C      3.118830   -0.494391    2.294666
  C      4.207135    0.278436    2.488312
  H      2.764714    0.126986    0.263208
  H      2.333825   -1.556259    0.591348
  H      4.755017    0.271368    3.437367
  H      2.775185   -1.143515    3.115838
  H      4.584471    0.939265    1.696713
   14
 TRAJECTORY GEOMETRY    -270.202529
  C      0.041466    0.024515   -0.033659
  C      0.846208   -0.129994    1.239632
  O      0.491488   -0.097159   -1.168781
  H      0.306408   -0.846928    1.892464
  H      0.776053    0.839841    1.776634
  H     -1.041593    0.284813    0.126744
  C      2.312916   -0.536523    1.021857
  C      3.118780   -0.494283    2.294761
  C      4.207106    0.278622    2.487990
  H      2.764540    0.126257    0.263068
  H      2.333676   -1.556861    0.591929
  H      4.755073    0.271943    3.436966
  H      2.775217   -1.143072    3.116216
  H      4.584359    0.939129    1.696090
   14
 TRAJECTORY GEOMETRY    -270.202527
  C      0.041530    0.024534   -0.033667
  C      0.846108   -0.130241    1.239704
  O      0.491713   -0.096830   -1.168759
  H      0.306128   -0.847102    1.892454
  H      0.776060    0.839596    1.776720
  H     -1.041553    0.284770    0.126653
  C      2.312783   -0.536942    1.022026
  C      3.118741   -0.494191    2.294850
  C      4.207071    0.278812    2.487656
  H      2.764379    0.125533    0.262946
  H      2.333488   -1.557446    0.592496
  H      4.755106    0.272545    3.436614
  H      2.775244   -1.142628    3.116619
  H      4.584274    0.938963    1.695453
   14
 TRAJECTORY GEOMETRY    -270.202526
  C      0.041596    0.024552   -0.033669
  C      0.846008   -0.130488    1.239770
  O      0.491934   -0.096499   -1.168745
  H      0.305865   -0.847293    1.892437
  H      0.776058    0.839339    1.776820
  H     -1.041506    0.284749    0.126584
  C      2.312651   -0.537360    1.022192
  C      3.118704   -0.494098    2.294938
  C      4.207044    0.279000    2.487333
  H      2.764217    0.124785    0.262808
  H      2.333282   -1.558042    0.593086
  H      4.755106    0.273158    3.436253
  H      2.775254   -1.142172    3.117003
  H      4.584162    0.938808    1.694801
   14
 TRAJECTORY GEOMETRY    -270.202524
  C      0.041653    0.024574   -0.033677
  C      0.845911   -0.130733    1.239825
  O      0.492156   -0.096169   -1.168713
  H      0.305596   -0.847497    1.892392
  H      0.776049    0.839079    1.776918
  H     -1.041478    0.284716    0.126475
  C      2.312525   -0.537778    1.022352
  C      3.118659   -0.494000    2.295030
  C      4.207012    0.279184    2.487011
  H      2.764082    0.124010    0.262655
  H      2.333098   -1.558652    0.593700
  H      4.755177    0.273770    3.435864
  H      2.775293   -1.141732    3.117399
  H      4.584046    0.938669    1.694167
   14
 TRAJECTORY GEOMETRY    -270.202522
  C      0.041726    0.024589   -0.033688
  C      0.845809   -0.130980    1.239896
  O      0.492374   -0.095838   -1.168693
  H      0.305311   -0.847689    1.892384
  H      0.776048    0.838834    1.777015
  H     -1.041426    0.284686    0.126388
  C      2.312391   -0.538195    1.022521
  C      3.118625   -0.493907    2.295115
  C      4.206978    0.279371    2.486683
  H      2.763911    0.123267    0.262532
  H      2.332899   -1.559250    0.594279
  H      4.755211    0.274388    3.435541
  H      2.775317   -1.141279    3.117797
  H      4.583974    0.938520    1.693517
   14
 TRAJECTORY GEOMETRY    -270.202521
  C      0.041792    0.024617   -0.033695
  C      0.845707   -0.131233    1.239964
  O      0.492603   -0.095515   -1.168666
  H      0.305046   -0.847893    1.892348
  H      0.776038    0.838557    1.777130
  H     -1.041384    0.284696    0.126300
  C      2.312260   -0.538609    1.022684
  C      3.118582   -0.493814    2.295206
  C      4.206944    0.279559    2.486349
  H      2.763754    0.122545    0.262394
  H      2.332711   -1.559827    0.594851
  H      4.755250    0.275011    3.435160
  H      2.775337   -1.140840    3.118189
  H      4.583860    0.938352    1.692888
   14
 TRAJECTORY GEOMETRY    -270.202519
  C      0.041849    0.024639   -0.033710
  C      0.845598   -0.131477    1.240028
  O      0.492833   -0.095187   -1.168637
  H      0.304775   -0.848103    1.892313
  H      0.776024    0.838296    1.777250
  H     -1.041353    0.284651    0.126189
  C      2.312125   -0.539027    1.022850
  C      3.118543   -0.493711    2.295296
  C      4.206919    0.279743    2.486024
  H      2.763592    0.121783    0.262252
  H      2.332515   -1.560436    0.595461
  H      4.755340    0.275567    3.434787
  H      2.775390   -1.140424    3.118563
  H      4.583742    0.938235    1.692252
   14
 TRAJECTORY GEOMETRY    -270.202517
  C      0.041901    0.024672   -0.033713
  C      0.845510   -0.131716    1.240088
  O      0.493048   -0.094860   -1.168621
  H      0.304508   -0.848323    1.892241
  H      0.776000    0.838025    1.777387
  H     -1.041334    0.284592    0.126102
  C      2.312015   -0.539445    1.023008
  C      3.118503   -0.493632    2.295403
  C      4.206882    0.279937    2.485701
  H      2.763468    0.121002    0.262096
  H      2.332311   -1.561046    0.596052
  H      4.755389    0.276218    3.434415
  H      2.775393   -1.139980    3.118965
  H      4.583602    0.938066    1.691570
   14
 TRAJECTORY GEOMETRY    -270.202515
  C      0.041958    0.024696   -0.033718
  C      0.845411   -0.131962    1.240158
  O      0.493270   -0.094532   -1.168604
  H      0.304230   -0.848521    1.892215
  H      0.776000    0.837767    1.777494
  H     -1.041295    0.284559    0.126005
  C      2.311890   -0.539866    1.023167
  C      3.118464   -0.493539    2.295499
  C      4.206855    0.280127    2.485379
  H      2.763318    0.120246    0.261950
  H      2.332112   -1.561639    0.596643
  H      4.755424    0.276829    3.434023
  H      2.775402   -1.139538    3.119359
  H      4.583482    0.937912    1.690909
   14
 TRAJECTORY GEOMETRY    -270.202514
  C      0.042029    0.024717   -0.033729
  C      0.845311   -0.132206    1.240220
  O      0.493488   -0.094203   -1.168576
  H      0.303960   -0.848725    1.892176
  H      0.775996    0.837502    1.777607
  H     -1.041257    0.284533    0.125908
  C      2.311758   -0.540283    1.023336
  C      3.118427   -0.493447    2.295582
  C      4.206815    0.280313    2.485051
  H      2.763176    0.119493    0.261814
  H      2.331925   -1.562242    0.597244
  H      4.755468    0.277456    3.433673
  H      2.775443   -1.139080    3.119760
  H      4.583398    0.937749    1.690285
   14
 TRAJECTORY GEOMETRY    -270.202512
  C      0.042095    0.024736   -0.033745
  C      0.845209   -0.132451    1.240286
  O      0.493707   -0.093873   -1.168546
  H      0.303695   -0.848922    1.892146
  H      0.775997    0.837242    1.777719
  H     -1.041209    0.284497    0.125802
  C      2.311629   -0.540700    1.023500
  C      3.118390   -0.493352    2.295669
  C      4.206776    0.280496    2.484726
  H      2.763029    0.118733    0.261680
  H      2.331740   -1.562842    0.597841
  H      4.755514    0.278086    3.433295
  H      2.775484   -1.138621    3.120161
  H      4.583312    0.937590    1.689646
   14
 TRAJECTORY GEOMETRY    -270.202510
  C      0.042157    0.024756   -0.033749
  C      0.845118   -0.132700    1.240339
  O      0.493926   -0.093542   -1.168528
  H      0.303442   -0.849119    1.892124
  H      0.775990    0.836985    1.777810
  H     -1.041167    0.284480    0.125739
  C      2.311505   -0.541114    1.023672
  C      3.118342   -0.493254    2.295771
  C      4.206745    0.280681    2.484392
  H      2.762886    0.117976    0.261544
  H      2.331548   -1.563439    0.598457
  H      4.755590    0.278670    3.432932
  H      2.775503   -1.138220    3.120547
  H      4.583149    0.937468    1.688999
   14
 TRAJECTORY GEOMETRY    -270.202508
  C      0.042246    0.024777   -0.033750
  C      0.845026   -0.132945    1.240415
  O      0.494140   -0.093214   -1.168517
  H      0.303140   -0.849310    1.892082
  H      0.775983    0.836734    1.777923
  H     -1.041115    0.284415    0.125675
  C      2.311367   -0.541536    1.023844
  C      3.118292   -0.493153    2.295857
  C      4.206706    0.280872    2.484057
  H      2.762711    0.117234    0.261424
  H      2.331345   -1.564044    0.599035
  H      4.755631    0.279198    3.432577
  H      2.775544   -1.137769    3.120910
  H      4.583065    0.937327    1.688370
   14
 TRAJECTORY GEOMETRY    -270.202507
  C      0.042319    0.024797   -0.033754
  C      0.844928   -0.133192    1.240484
  O      0.494358   -0.092885   -1.168496
  H      0.302853   -0.849498    1.892042
  H      0.775970    0.836470    1.778020
  H     -1.041060    0.284378    0.125585
  C      2.311237   -0.541953    1.024007
  C      3.118249   -0.493057    2.295947
  C      4.206672    0.281060    2.483732
  H      2.762564    0.116484    0.261281
  H      2.331152   -1.564632    0.599629
  H      4.755652    0.279793    3.432158
  H      2.775576   -1.137324    3.121307
  H      4.582967    0.937177    1.687736
   14
 TRAJECTORY GEOMETRY    -270.202505
  C      0.042358    0.024830   -0.033769
  C      0.844824   -0.133442    1.240539
  O      0.494591   -0.092560   -1.168453
  H      0.302597   -0.849696    1.892029
  H      0.775984    0.836211    1.778116
  H     -1.041047    0.284392    0.125466
  C      2.311113   -0.542380    1.024159
  C      3.118217   -0.492964    2.296033
  C      4.206643    0.281251    2.483417
  H      2.762407    0.115722    0.261121
  H      2.330963   -1.565234    0.600217
  H      4.755699    0.280441    3.431800
  H      2.775589   -1.136887    3.121697
  H      4.582850    0.937032    1.687101
   14
 TRAJECTORY GEOMETRY    -270.202503
  C      0.042418    0.024853   -0.033774
  C      0.844724   -0.133691    1.240610
  O      0.494815   -0.092232   -1.168436
  H      0.302332   -0.849892    1.892014
  H      0.775991    0.835956    1.778219
  H     -1.041006    0.284365    0.125376
  C      2.310985   -0.542798    1.024321
  C      3.118176   -0.492865    2.296125
  C      4.206611    0.281438    2.483089
  H      2.762244    0.114962    0.260972
  H      2.330768   -1.565837    0.600817
  H      4.755759    0.281033    3.431448
  H      2.775603   -1.136458    3.122073
  H      4.582719    0.936885    1.686455
   14
 TRAJECTORY GEOMETRY    -270.202501
  C      0.042485    0.024874   -0.033784
  C      0.844625   -0.133938    1.240684
  O      0.495035   -0.091903   -1.168416
  H      0.302064   -0.850089    1.892005
  H      0.775995    0.835702    1.778325
  H     -1.040970    0.284340    0.125280
  C      2.310856   -0.543218    1.024482
  C      3.118135   -0.492767    2.296216
  C      4.206579    0.281625    2.482765
  H      2.762084    0.114214    0.260821
  H      2.330574   -1.566433    0.601411
  H      4.755813    0.281637    3.431063
  H      2.775614   -1.136018    3.122455
  H      4.582587    0.936740    1.685810
   14
 TRAJECTORY GEOMETRY    -270.202499
  C      0.042542    0.024901   -0.033781
  C      0.844533   -0.134187    1.240720
  O      0.495258   -0.091576   -1.168381
  H      0.301790   -0.850288    1.891930
  H      0.775984    0.835424    1.778424
  H     -1.040926    0.284309    0.125211
  C      2.310731   -0.543635    1.024659
  C      3.118091   -0.492674    2.296301
  C      4.206536    0.281816    2.482431
  H      2.761957    0.113460    0.260717
  H      2.330405   -1.567030    0.602006
  H      4.755802    0.282214    3.430713
  H      2.775673   -1.135552    3.122860
  H      4.582549    0.936567    1.685175
   14
 TRAJECTORY GEOMETRY    -270.202498
  C      0.042608    0.024923   -0.033787
  C      0.844435   -0.134434    1.240786
  O      0.495479   -0.091246   -1.168358
  H      0.301505   -0.850478    1.891896
  H      0.775983    0.835164    1.778524
  H     -1.040881    0.284268    0.125119
  C      2.310602   -0.544054    1.024824
  C      3.118048   -0.492580    2.296390
  C      4.206502    0.282005    2.482106
  H      2.761797    0.112710    0.260577
  H      2.330216   -1.567630    0.602589
  H      4.755844    0.282804    3.430342
  H      2.775710   -1.135099    3.123242
  H      4.582454    0.936416    1.684529
   14
 TRAJECTORY GEOMETRY    -270.202496
  C      0.042663    0.024949   -0.033797
  C      0.844334   -0.134670    1.240853
  O      0.495699   -0.090919   -1.168339
  H      0.301243   -0.850699    1.891833
  H      0.775962    0.834902    1.778670
  H     -1.040862    0.284215    0.125028
  C      2.310477   -0.544475    1.024986
  C      3.118022   -0.492491    2.296479
  C      4.206468    0.282193    2.481780
  H      2.761653    0.111916    0.260426
  H      2.329995   -1.568230    0.603201
  H      4.755893    0.283463    3.430038
  H      2.775712   -1.134668    3.123646
  H      4.582348    0.936255    1.683908
   14
 TRAJECTORY GEOMETRY    -270.202494
  C      0.042730    0.024970   -0.033810
  C      0.844233   -0.134914    1.240901
  O      0.495919   -0.090589   -1.168302
  H      0.300992   -0.850899    1.891783
  H      0.775968    0.834626    1.778774
  H     -1.040819    0.284179    0.124931
  C      2.310344   -0.544892    1.025163
  C      3.117980   -0.492397    2.296560
  C      4.206428    0.282378    2.481455
  H      2.761538    0.111166    0.260325
  H      2.329830   -1.568828    0.603820
  H      4.755895    0.284058    3.429604
  H      2.775797   -1.134210    3.124038
  H      4.582277    0.936106    1.683292
   14
 TRAJECTORY GEOMETRY    -270.202492
  C      0.042797    0.024993   -0.033813
  C      0.844138   -0.135158    1.240979
  O      0.496148   -0.090261   -1.168275
  H      0.300710   -0.851084    1.891784
  H      0.775976    0.834382    1.778880
  H     -1.040784    0.284137    0.124833
  C      2.310217   -0.545316    1.025315
  C      3.117936   -0.492305    2.296644
  C      4.206387    0.282568    2.481129
  H      2.761366    0.110427    0.260171
  H      2.329625   -1.569424    0.604381
  H      4.755911    0.284674    3.429233
  H      2.775793   -1.133761    3.124414
  H      4.582158    0.935947    1.682635
   14
 TRAJECTORY GEOMETRY    -270.202490
  C      0.042860    0.025016   -0.033821
  C      0.844038   -0.135407    1.241043
  O      0.496370   -0.089932   -1.168248
  H      0.300450   -0.851257    1.891754
  H      0.775987    0.834114    1.778964
  H     -1.040728    0.284113    0.124733
  C      2.310089   -0.545736    1.025481
  C      3.117891   -0.492209    2.296731
  C      4.206349    0.282755    2.480802
  H      2.761212    0.109677    0.260050
  H      2.329452   -1.570020    0.604966
  H      4.755964    0.285272    3.428854
  H      2.775841   -1.133300    3.124791
  H      4.582062    0.935798    1.681997
   14
 TRAJECTORY GEOMETRY    -270.202489
  C      0.042933    0.025041   -0.033836
  C      0.843938   -0.135647    1.241117
  O      0.496588   -0.089605   -1.168225
  H      0.300150   -0.851473    1.891716
  H      0.775978    0.833860    1.779111
  H     -1.040702    0.284050    0.124633
  C      2.309957   -0.546158    1.025646
  C      3.117859   -0.492117    2.296810
  C      4.206309    0.282944    2.480475
  H      2.761057    0.108932    0.259919
  H      2.329250   -1.570612    0.605549
  H      4.755997    0.285891    3.428520
  H      2.775864   -1.132848    3.125208
  H      4.581993    0.935630    1.681374
   14
 TRAJECTORY GEOMETRY    -270.202487
  C      0.042982    0.025068   -0.033835
  C      0.843834   -0.135887    1.241187
  O      0.496816   -0.089278   -1.168208
  H      0.299896   -0.851676    1.891659
  H      0.775959    0.833582    1.779235
  H     -1.040672    0.284002    0.124532
  C      2.309835   -0.546578    1.025802
  C      3.117823   -0.492027    2.296903
  C      4.206287    0.283134    2.480157
  H      2.760906    0.108152    0.259755
  H      2.329032   -1.571208    0.606157
  H      4.756018    0.286520    3.428126
  H      2.775859   -1.132409    3.125593
  H      4.581848    0.935471    1.680729
   14
 TRAJECTORY GEOMETRY    -270.202485
  C      0.043047    0.025095   -0.033853
  C      0.843731   -0.136130    1.241260
  O      0.497037   -0.088951   -1.168181
  H      0.299601   -0.851888    1.891632
  H      0.775950    0.833331    1.779358
  H     -1.040652    0.283945    0.124428
  C      2.309713   -0.547002    1.025964
  C      3.117787   -0.491931    2.296994
  C      4.206249    0.283320    2.479830
  H      2.760745    0.107404    0.259610
  H      2.328830   -1.571808    0.606722
  H      4.756064    0.287129    3.427752
  H      2.775882   -1.131944    3.125972
  H      4.581759    0.935330    1.680093
   14
 TRAJECTORY GEOMETRY    -270.202483
  C      0.043112    0.025120   -0.033860
  C      0.843633   -0.136375    1.241332
  O      0.497260   -0.088624   -1.168160
  H      0.299315   -0.852094    1.891601
  H      0.775940    0.833073    1.779483
  H     -1.040619    0.283906    0.124340
  C      2.309585   -0.547422    1.026126
  C      3.117750   -0.491839    2.297084
  C      4.206217    0.283510    2.479502
  H      2.760582    0.106654    0.259466
  H      2.328623   -1.572404    0.607304
  H      4.756104    0.287734    3.427415
  H      2.775882   -1.131500    3.126352
  H      4.581642    0.935173    1.679439
   14
 TRAJECTORY GEOMETRY    -270.202481
  C      0.043182    0.025139   -0.033859
  C      0.843540   -0.136629    1.241381
  O      0.497483   -0.088295   -1.168132
  H      0.299062   -0.852281    1.891568
  H      0.775927    0.832813    1.779561
  H     -1.040554    0.283930    0.124273
  C      2.309451   -0.547831    1.026296
  C      3.117701   -0.491739    2.297170
  C      4.206178    0.283695    2.479170
  H      2.760432    0.105880    0.259332
  H      2.328435   -1.573000    0.607941
  H      4.756158    0.288314    3.427032
  H      2.775925   -1.131092    3.126730
  H      4.581513    0.935034    1.678816
   14
 TRAJECTORY GEOMETRY    -270.202480
  C      0.043245    0.025161   -0.033862
  C      0.843445   -0.136879    1.241430
  O      0.497709   -0.087969   -1.168097
  H      0.298816   -0.852486    1.891519
  H      0.775913    0.832540    1.779654
  H     -1.040496    0.283941    0.124195
  C      2.309320   -0.548241    1.026464
  C      3.117652   -0.491640    2.297260
  C      4.206140    0.283879    2.478840
  H      2.760297    0.105111    0.259184
  H      2.328247   -1.573596    0.608573
  H      4.756206    0.288905    3.426634
  H      2.775963   -1.130669    3.127098
  H      4.581371    0.934898    1.678177
   14
 TRAJECTORY GEOMETRY    -270.202478
  C      0.043309    0.025179   -0.033866
  C      0.843347   -0.137119    1.241493
  O      0.497945   -0.087643   -1.168058
  H      0.298550   -0.852694    1.891491
  H      0.775912    0.832283    1.779776
  H     -1.040467    0.283890    0.124100
  C      2.309189   -0.548653    1.026623
  C      3.117607   -0.491542    2.297337
  C      4.206095    0.284061    2.478505
  H      2.760148    0.104355    0.259043
  H      2.328048   -1.574191    0.609162
  H      4.756236    0.289512    3.426280
  H      2.775983   -1.130213    3.127480
  H      4.581278    0.934735    1.677534
   14
 TRAJECTORY GEOMETRY    -270.202476
  C      0.043373    0.025201   -0.033873
  C      0.843248   -0.137362    1.241554
  O      0.498169   -0.087315   -1.168030
  H      0.298280   -0.852888    1.891453
  H      0.775907    0.832021    1.779883
  H     -1.040430    0.283853    0.124010
  C      2.309059   -0.549072    1.026791
  C      3.117565   -0.491449    2.297422
  C      4.206059    0.284249    2.478180
  H      2.760001    0.103597    0.258908
  H      2.327853   -1.574788    0.609765
  H      4.756253    0.290114    3.425879
  H      2.776024   -1.129766    3.127856
  H      4.581169    0.934586    1.676898
   14
 TRAJECTORY GEOMETRY    -270.202474
  C      0.043432    0.025230   -0.033881
  C      0.843151   -0.137614    1.241632
  O      0.498391   -0.086989   -1.168010
  H      0.297999   -0.853087    1.891442
  H      0.775895    0.831770    1.779980
  H     -1.040395    0.283851    0.123909
  C      2.308943   -0.549491    1.026943
  C      3.117523   -0.491357    2.297525
  C      4.206028    0.284439    2.477851
  H      2.759829    0.102852    0.258752
  H      2.327654   -1.575380    0.610333
  H      4.756313    0.290734    3.425524
  H      2.775996   -1.129332    3.128232
  H      4.581002    0.934433    1.676226
   14
 TRAJECTORY GEOMETRY    -270.202472
  C      0.043500    0.025256   -0.033884
  C      0.843053   -0.137856    1.241690
  O      0.498614   -0.086663   -1.167981
  H      0.297726   -0.853289    1.891382
  H      0.775886    0.831502    1.780100
  H     -1.040355    0.283796    0.123815
  C      2.308814   -0.549908    1.027113
  C      3.117479   -0.491262    2.297606
  C      4.205983    0.284624    2.477521
  H      2.759692    0.102089    0.258625
  H      2.327471   -1.575974    0.610940
  H      4.756344    0.291336    3.425133
  H      2.776051   -1.128879    3.128626
  H      4.580920    0.934276    1.675602
   14
 TRAJECTORY GEOMETRY    -270.202470
  C      0.043557    0.025279   -0.033894
  C      0.842953   -0.138105    1.241751
  O      0.498844   -0.086336   -1.167944
  H      0.297474   -0.853479    1.891374
  H      0.775903    0.831243    1.780197
  H     -1.040314    0.283804    0.123719
  C      2.308686   -0.550326    1.027272
  C      3.117441   -0.491169    2.297690
  C      4.205943    0.284811    2.477193
  H      2.759542    0.101345    0.258494
  H      2.327287   -1.576562    0.611520
  H      4.756370    0.291976    3.424792
  H      2.776060   -1.128428    3.129012
  H      4.580813    0.934109    1.674956
   14
 TRAJECTORY GEOMETRY    -270.202469
  C      0.043614    0.025305   -0.033900
  C      0.842852   -0.138351    1.241815
  O      0.499072   -0.086009   -1.167917
  H      0.297204   -0.853679    1.891343
  H      0.775902    0.830979    1.780309
  H     -1.040284    0.283775    0.123622
  C      2.308562   -0.550744    1.027434
  C      3.117400   -0.491075    2.297781
  C      4.205909    0.284999    2.476865
  H      2.759392    0.100590    0.258356
  H      2.327096   -1.577157    0.612112
  H      4.756380    0.292579    3.424401
  H      2.776079   -1.127982    3.129383
  H      4.580684    0.933954    1.674305
   14
 TRAJECTORY GEOMETRY    -270.202467
  C      0.043664    0.025332   -0.033895
  C      0.842749   -0.138598    1.241870
  O      0.499305   -0.085684   -1.167894
  H      0.296939   -0.853877    1.891302
  H      0.775893    0.830707    1.780413
  H     -1.040256    0.283764    0.123548
  C      2.308440   -0.551157    1.027600
  C      3.117357   -0.490986    2.297875
  C      4.205879    0.285188    2.476539
  H      2.759261    0.099832    0.258215
  H      2.326904   -1.577748    0.612722
  H      4.756367    0.293169    3.423970
  H      2.776113   -1.127531    3.129745
  H      4.580547    0.933800    1.673643
   14
 TRAJECTORY GEOMETRY    -270.202465
  C      0.043726    0.025360   -0.033922
  C      0.842653   -0.138842    1.241928
  O      0.499525   -0.085358   -1.167848
  H      0.296689   -0.854099    1.891254
  H      0.775893    0.830430    1.780533
  H     -1.040203    0.283747    0.123421
  C      2.308312   -0.551574    1.027768
  C      3.117318   -0.490891    2.297959
  C      4.205834    0.285369    2.476206
  H      2.759125    0.099081    0.258088
  H      2.326728   -1.578335    0.613327
  H      4.756445    0.293830    3.423622
  H      2.776142   -1.127112    3.130153
  H      4.580439    0.933646    1.673018
   14
 TRAJECTORY GEOMETRY    -270.202463
  C      0.043809    0.025386   -0.033930
  C      0.842560   -0.139094    1.242017
  O      0.499728   -0.085029   -1.167859
  H      0.296369   -0.854268    1.891232
  H      0.775878    0.830198    1.780622
  H     -1.040152    0.283716    0.123343
  C      2.308176   -0.551999    1.027946
  C      3.117286   -0.490801    2.298049
  C      4.205809    0.285566    2.475881
  H      2.758923    0.098328    0.257964
  H      2.326511   -1.578940    0.613920
  H      4.756519    0.294404    3.423308
  H      2.776172   -1.126690    3.130516
  H      4.580300    0.933542    1.672397
   14
 TRAJECTORY GEOMETRY    -270.202461
  C      0.043881    0.025409   -0.033943
  C      0.842463   -0.139339    1.242081
  O      0.499948   -0.084702   -1.167828
  H      0.296095   -0.854478    1.891187
  H      0.775858    0.829932    1.780735
  H     -1.040107    0.283690    0.123249
  C      2.308046   -0.552414    1.028115
  C      3.117243   -0.490709    2.298131
  C      4.205770    0.285755    2.475551
  H      2.758766    0.097571    0.257819
  H      2.326303   -1.579522    0.614533
  H      4.756576    0.294999    3.422958
  H      2.776206   -1.126257    3.130921
  H      4.580171    0.933384    1.671751
   14
 TRAJECTORY GEOMETRY    -270.202459
  C      0.043945    0.025431   -0.033943
  C      0.842358   -0.139581    1.242142
  O      0.500174   -0.084376   -1.167805
  H      0.295825   -0.854678    1.891155
  H      0.775855    0.829671    1.780850
  H     -1.040071    0.283669    0.123160
  C      2.307917   -0.552834    1.028279
  C      3.117212   -0.490611    2.298223
  C      4.205726    0.285941    2.475226
  H      2.758620    0.096822    0.257693
  H      2.326119   -1.580115    0.615106
  H      4.756581    0.295600    3.422502
  H      2.776242   -1.125806    3.131286
  H      4.580088    0.933219    1.671118
   14
 TRAJECTORY GEOMETRY    -270.202457
  C      0.044017    0.025454   -0.033959
  C      0.842260   -0.139827    1.242207
  O      0.500395   -0.084047   -1.167771
  H      0.295557   -0.854873    1.891119
  H      0.775855    0.829409    1.780967
  H     -1.040016    0.283636    0.123060
  C      2.307785   -0.553248    1.028449
  C      3.117167   -0.490520    2.298300
  C      4.205684    0.286124    2.474894
  H      2.758468    0.096062    0.257581
  H      2.325936   -1.580708    0.615707
  H      4.756630    0.296238    3.422143
  H      2.776292   -1.125345    3.131671
  H      4.580001    0.933070    1.670499
   14
 TRAJECTORY GEOMETRY    -270.202455
  C      0.044069    0.025469   -0.033963
  C      0.842162   -0.140066    1.242266
  O      0.500628   -0.083717   -1.167738
  H      0.295321   -0.855071    1.891100
  H      0.775876    0.829149    1.781083
  H     -1.039996    0.283572    0.122959
  C      2.307653   -0.553665    1.028611
  C      3.117123   -0.490414    2.298380
  C      4.205645    0.286305    2.474567
  H      2.758325    0.095281    0.257428
  H      2.325746   -1.581312    0.616335
  H      4.756671    0.296806    3.421777
  H      2.776322   -1.124906    3.132039
  H      4.579892    0.932922    1.669874
   14
 TRAJECTORY GEOMETRY    -270.202454
  C      0.044132    0.025494   -0.033971
  C      0.842060   -0.140309    1.242328
  O      0.500855   -0.083390   -1.167709
  H      0.295065   -0.855277    1.891070
  H      0.775884    0.828879    1.781211
  H     -1.039966    0.283538    0.122861
  C      2.307521   -0.554082    1.028776
  C      3.117082   -0.490320    2.298460
  C      4.205606    0.286488    2.474245
  H      2.758180    0.094519    0.257300
  H      2.325567   -1.581907    0.616937
  H      4.756714    0.297442    3.421370
  H      2.776360   -1.124454    3.132417
  H      4.579777    0.932767    1.669246
   14
 TRAJECTORY GEOMETRY    -270.202452
  C      0.044187    0.025519   -0.033980
  C      0.841953   -0.140553    1.242400
  O      0.501084   -0.083064   -1.167685
  H      0.294820   -0.855475    1.891068
  H      0.775885    0.828612    1.781337
  H     -1.039926    0.283517    0.122766
  C      2.307398   -0.554498    1.028932
  C      3.117047   -0.490226    2.298550
  C      4.205570    0.286672    2.473922
  H      2.758036    0.093752    0.257137
  H      2.325378   -1.582505    0.617548
  H      4.756780    0.298075    3.420970
  H      2.776352   -1.124008    3.132778
  H      4.579612    0.932610    1.668585
   14
 TRAJECTORY GEOMETRY    -270.202450
  C      0.044251    0.025534   -0.033997
  C      0.841850   -0.140793    1.242481
  O      0.501298   -0.082731   -1.167679
  H      0.294517   -0.855656    1.891034
  H      0.775860    0.828359    1.781434
  H     -1.039900    0.283423    0.122671
  C      2.307276   -0.554916    1.029094
  C      3.117006   -0.490129    2.298665
  C      4.205558    0.286853    2.473604
  H      2.757855    0.092997    0.256981
  H      2.325157   -1.583087    0.618129
  H      4.756862    0.298665    3.420506
  H      2.776355   -1.123571    3.133133
  H      4.579424    0.932490    1.667928
   14
 TRAJECTORY GEOMETRY    -270.202448
  C      0.044332    0.025550   -0.033993
  C      0.841756   -0.141046    1.242519
  O      0.501520   -0.082403   -1.167638
  H      0.294214   -0.855857    1.890955
  H      0.775789    0.828122    1.781486
  H     -1.039833    0.283441    0.122610
  C      2.307141   -0.555323    1.029282
  C      3.116969   -0.490033    2.298732
  C      4.205502    0.287048    2.473257
  H      2.757705    0.092237    0.256876
  H      2.324941   -1.583674    0.618746
  H      4.756875    0.299181    3.420253
  H      2.776417   -1.123149    3.133544
  H      4.579412    0.932311    1.667326
   14
 TRAJECTORY GEOMETRY    -270.202446
  C      0.044413    0.025570   -0.033997
  C      0.841660   -0.141301    1.242588
  O      0.501737   -0.082074   -1.167616
  H      0.293933   -0.856044    1.890941
  H      0.775757    0.827875    1.781557
  H     -1.039759    0.283472    0.122532
  C      2.307015   -0.555732    1.029453
  C      3.116929   -0.489946    2.298815
  C      4.205457    0.287238    2.472925
  H      2.757545    0.091486    0.256739
  H      2.324734   -1.584257    0.619352
  H      4.756883    0.299786    3.419881
  H      2.776432   -1.122697    3.133924
  H      4.579313    0.932142    1.666681
   14
 TRAJECTORY GEOMETRY    -270.202444
  C      0.044472    0.025601   -0.034000
  C      0.841559   -0.141546    1.242656
  O      0.501967   -0.081751   -1.167590
  H      0.293650   -0.856239    1.890895
  H      0.775758    0.827605    1.781672
  H     -1.039727    0.283424    0.122437
  C      2.306889   -0.556157    1.029610
  C      3.116885   -0.489849    2.298907
  C      4.205425    0.287428    2.472599
  H      2.757377    0.090737    0.256600
  H      2.324536   -1.584846    0.619927
  H      4.756907    0.300372    3.419472
  H      2.776453   -1.122255    3.134284
  H      4.579185    0.932005    1.666044
   14
 TRAJECTORY GEOMETRY    -270.202442
  C      0.044539    0.025626   -0.034007
  C      0.841461   -0.141793    1.242716
  O      0.502191   -0.081425   -1.167558
  H      0.293366   -0.856432    1.890850
  H      0.775738    0.827350    1.781765
  H     -1.039677    0.283405    0.122343
  C      2.306760   -0.556573    1.029779
  C      3.116845   -0.489756    2.298991
  C      4.205382    0.287617    2.472264
  H      2.757224    0.089984    0.256474
  H      2.324340   -1.585438    0.620523
  H      4.756931    0.300959    3.419117
  H      2.776478   -1.121813    3.134661
  H      4.579088    0.931852    1.665409
   14
 TRAJECTORY GEOMETRY    -270.202440
  C      0.044610    0.025651   -0.034017
  C      0.841367   -0.142028    1.242761
  O      0.502414   -0.081100   -1.167518
  H      0.293103   -0.856656    1.890766
  H      0.775760    0.827065    1.781923
  H     -1.039651    0.283325    0.122249
  C      2.306619   -0.556993    1.029963
  C      3.116802   -0.489654    2.299060
  C      4.205335    0.287796    2.471931
  H      2.757102    0.089232    0.256394
  H      2.324184   -1.586025    0.621134
  H      4.756957    0.301562    3.418756
  H      2.776579   -1.121362    3.135062
  H      4.579020    0.931701    1.664809
   14
 TRAJECTORY GEOMETRY    -270.202438
  C      0.044676    0.025672   -0.034020
  C      0.841266   -0.142278    1.242827
  O      0.502641   -0.080772   -1.167494
  H      0.292825   -0.856848    1.890754
  H      0.775735    0.826816    1.782000
  H     -1.039607    0.283330    0.122158
  C      2.306493   -0.557403    1.030132
  C      3.116762   -0.489564    2.299146
  C      4.205294    0.287985    2.471598
  H      2.756946    0.088479    0.256258
  H      2.323987   -1.586609    0.621742
  H      4.756992    0.302151    3.418371
  H      2.776591   -1.120932    3.135440
  H      4.578894    0.931540    1.664159
   14
 TRAJECTORY GEOMETRY    -270.202437
  C      0.044744    0.025695   -0.034033
  C      0.841164   -0.142523    1.242892
  O      0.502867   -0.080446   -1.167461
  H      0.292555   -0.857041    1.890722
  H      0.775743    0.826554    1.782124
  H     -1.039557    0.283293    0.122071
  C      2.306363   -0.557820    1.030300
  C      3.116721   -0.489469    2.299229
  C      4.205252    0.288169    2.471267
  H      2.756791    0.087729    0.256134
  H      2.323796   -1.587200    0.622325
  H      4.757026    0.302764    3.417995
  H      2.776630   -1.120480    3.135811
  H      4.578777    0.931390    1.663522
   14
 TRAJECTORY GEOMETRY    -270.202435
  C      0.044807    0.025723   -0.034046
  C      0.841066   -0.142769    1.242965
  O      0.503091   -0.080121   -1.167431
  H      0.292273   -0.857237    1.890661
  H      0.775721    0.826288    1.782236
  H     -1.039515    0.283254    0.121966
  C      2.306238   -0.558239    1.030462
  C      3.116682   -0.489375    2.299324
  C      4.205217    0.288357    2.470938
  H      2.756630    0.086973    0.255987
  H      2.323588   -1.587784    0.622922
  H      4.757039    0.303351    3.417590
  H      2.776639   -1.120039    3.136164
  H      4.578644    0.931249    1.662871
   14
 TRAJECTORY GEOMETRY    -270.202433
  C      0.044873    0.025746   -0.034045
  C      0.840967   -0.143011    1.243018
  O      0.503319   -0.079795   -1.167400
  H      0.292018   -0.857447    1.890623
  H      0.775710    0.826020    1.782343
  H     -1.039475    0.283233    0.121872
  C      2.306106   -0.558652    1.030634
  C      3.116640   -0.489283    2.299399
  C      4.205170    0.288542    2.470606
  H      2.756491    0.086208    0.255874
  H      2.323406   -1.588372    0.623533
  H      4.757085    0.303972    3.417213
  H      2.776693   -1.119593    3.136557
  H      4.578548    0.931073    1.662256
   14
 TRAJECTORY GEOMETRY    -270.202431
  C      0.044940    0.025770   -0.034052
  C      0.840868   -0.143257    1.243079
  O      0.503543   -0.079468   -1.167370
  H      0.291743   -0.857645    1.890587
  H      0.775695    0.825759    1.782450
  H     -1.039433    0.283211    0.121785
  C      2.305978   -0.559067    1.030804
  C      3.116599   -0.489191    2.299482
  C      4.205130    0.288731    2.470276
  H      2.756343    0.085450    0.255739
  H      2.323212   -1.588964    0.624142
  H      4.757099    0.304561    3.416833
  H      2.776725   -1.119149    3.136931
  H      4.578438    0.930919    1.661607
   14
 TRAJECTORY GEOMETRY    -270.202429
  C      0.045004    0.025796   -0.034057
  C      0.840770   -0.143501    1.243145
  O      0.503771   -0.079142   -1.167343
  H      0.291474   -0.857848    1.890547
  H      0.775702    0.825493    1.782578
  H     -1.039397    0.283169    0.121694
  C      2.305848   -0.559490    1.030967
  C      3.116558   -0.489091    2.299563
  C      4.205091    0.288916    2.469948
  H      2.756183    0.084688    0.255606
  H      2.323016   -1.589556    0.624737
  H      4.757134    0.305158    3.416468
  H      2.776751   -1.118709    3.137302
  H      4.578316    0.930780    1.660986
   14
 TRAJECTORY GEOMETRY    -270.202427
  C      0.045070    0.025820   -0.034066
  C      0.840670   -0.143745    1.243206
  O      0.503998   -0.078816   -1.167310
  H      0.291211   -0.858051    1.890504
  H      0.775697    0.825232    1.782700
  H     -1.039354    0.283139    0.121603
  C      2.305717   -0.559907    1.031137
  C      3.116519   -0.488995    2.299643
  C      4.205046    0.289100    2.469616
  H      2.756040    0.083935    0.255486
  H      2.322827   -1.590138    0.625343
  H      4.757176    0.305761    3.416105
  H      2.776785   -1.118274    3.137683
  H      4.578209    0.930633    1.660347
   14
 TRAJECTORY GEOMETRY    -270.202425
  C      0.045135    0.025845   -0.034073
  C      0.840569   -0.143990    1.243273
  O      0.504224   -0.078490   -1.167282
  H      0.290931   -0.858247    1.890472
  H      0.775687    0.824965    1.782803
  H     -1.039315    0.283113    0.121504
  C      2.305590   -0.560323    1.031303
  C      3.116477   -0.488903    2.299728
  C      4.205010    0.289288    2.469288
  H      2.755878    0.083178    0.255352
  H      2.322632   -1.590729    0.625935
  H      4.757187    0.306366    3.415696
  H      2.776815   -1.117822    3.138043
  H      4.578078    0.930475    1.659717
   14
 TRAJECTORY GEOMETRY    -270.202423
  C      0.045198    0.025868   -0.034074
  C      0.840473   -0.144229    1.243343
  O      0.504453   -0.078165   -1.167264
  H      0.290662   -0.858436    1.890452
  H      0.775720    0.824706    1.782926
  H     -1.039280    0.283063    0.121414
  C      2.305451   -0.560750    1.031467
  C      3.116431   -0.488805    2.299814
  C      4.204973    0.289472    2.468956
  H      2.755717    0.082441    0.255254
  H      2.322441   -1.591318    0.626496
  H      4.757260    0.306995    3.415333
  H      2.776869   -1.117398    3.138424
  H      4.577936    0.930348    1.659106
   14
 TRAJECTORY GEOMETRY    -270.202421
  C      0.045262    0.025890   -0.034083
  C      0.840373   -0.144478    1.243412
  O      0.504683   -0.077839   -1.167231
  H      0.290378   -0.858631    1.890424
  H      0.775675    0.824452    1.783007
  H     -1.039239    0.283052    0.121312
  C      2.305332   -0.561156    1.031633
  C      3.116394   -0.488716    2.299899
  C      4.204929    0.289663    2.468620
  H      2.755551    0.081671    0.255091
  H      2.322227   -1.591903    0.627117
  H      4.757274    0.307553    3.414967
  H      2.776866   -1.116965    3.138786
  H      4.577802    0.930175    1.658456
   14
 TRAJECTORY GEOMETRY    -270.202419
  C      0.045330    0.025915   -0.034091
  C      0.840271   -0.144724    1.243477
  O      0.504909   -0.077514   -1.167200
  H      0.290115   -0.858824    1.890388
  H      0.775672    0.824192    1.783118
  H     -1.039194    0.283028    0.121213
  C      2.305201   -0.561570    1.031803
  C      3.116351   -0.488624    2.299980
  C      4.204887    0.289847    2.468294
  H      2.755405    0.080914    0.254962
  H      2.322039   -1.592487    0.627724
  H      4.757296    0.308169    3.414531
  H      2.776906   -1.116509    3.139147
  H      4.577698    0.930034    1.657814
   14
 TRAJECTORY GEOMETRY    -270.202417
  C      0.045394    0.025940   -0.034100
  C      0.840173   -0.144970    1.243542
  O      0.505137   -0.077189   -1.167169
  H      0.289848   -0.859028    1.890353
  H      0.775666    0.823929    1.783230
  H     -1.039155    0.283003    0.121115
  C      2.305073   -0.561985    1.031974
  C      3.116311   -0.488530    2.300062
  C      4.204844    0.290034    2.467960
  H      2.755259    0.080158    0.254840
  H      2.321851   -1.593072    0.628331
  H      4.757320    0.308764    3.414150
  H      2.776934   -1.116071    3.139516
  H      4.577576    0.929879    1.657179
   14
 TRAJECTORY GEOMETRY    -270.202415
  C      0.045456    0.025966   -0.034110
  C      0.840076   -0.145217    1.243597
  O      0.505364   -0.076864   -1.167131
  H      0.289601   -0.859231    1.890314
  H      0.775686    0.823668    1.783340
  H     -1.039113    0.282980    0.121003
  C      2.304939   -0.562398    1.032154
  C      3.116270   -0.488432    2.300133
  C      4.204789    0.290214    2.467623
  H      2.755140    0.079404    0.254753
  H      2.321692   -1.593657    0.628943
  H      4.757354    0.309378    3.413784
  H      2.777006   -1.115625    3.139897
  H      4.577507    0.929729    1.656563
   14
 TRAJECTORY GEOMETRY    -270.202413
  C      0.045526    0.025991   -0.034114
  C      0.839972   -0.145458    1.243667
  O      0.505593   -0.076540   -1.167099
  H      0.289297   -0.859418    1.890274
  H      0.775666    0.823408    1.783456
  H     -1.039073    0.282946    0.120914
  C      2.304816   -0.562821    1.032301
  C      3.116228   -0.488337    2.300224
  C      4.204756    0.290402    2.467297
  H      2.754949    0.078643    0.254583
  H      2.321476   -1.594244    0.629517
  H      4.757409    0.309991    3.413406
  H      2.777004   -1.115187    3.140271
  H      4.577340    0.929571    1.655926
   14
 TRAJECTORY GEOMETRY    -270.202411
  C      0.045593    0.026018   -0.034122
  C      0.839871   -0.145709    1.243738
  O      0.505818   -0.076214   -1.167072
  H      0.289019   -0.859605    1.890262
  H      0.775669    0.823150    1.783555
  H     -1.039023    0.282941    0.120818
  C      2.304688   -0.563237    1.032464
  C      3.116184   -0.488244    2.300311
  C      4.204716    0.290588    2.466967
  H      2.754785    0.077893    0.254453
  H      2.321294   -1.594832    0.630106
  H      4.757456    0.310606    3.413022
  H      2.777023   -1.114744    3.140636
  H      4.577201    0.929435    1.655287
   14
 TRAJECTORY GEOMETRY    -270.202409
  C      0.045654    0.026041   -0.034133
  C      0.839769   -0.145951    1.243799
  O      0.506049   -0.075889   -1.167036
  H      0.288755   -0.859804    1.890230
  H      0.775660    0.822883    1.783670
  H     -1.038990    0.282903    0.120707
  C      2.304558   -0.563652    1.032635
  C      3.116146   -0.488147    2.300389
  C      4.204675    0.290772    2.466628
  H      2.754636    0.077127    0.254333
  H      2.321115   -1.595408    0.630728
  H      4.757490    0.311202    3.412671
  H      2.777055   -1.114311    3.141007
  H      4.577071    0.929259    1.654681
   14
 TRAJECTORY GEOMETRY    -270.202407
  C      0.045709    0.026070   -0.034123
  C      0.839676   -0.146194    1.243867
  O      0.506278   -0.075565   -1.167022
  H      0.288503   -0.859999    1.890180
  H      0.775682    0.822612    1.783765
  H     -1.038952    0.282886    0.120598
  C      2.304430   -0.564070    1.032809
  C      3.116095   -0.488059    2.300468
  C      4.204639    0.290961    2.466307
  H      2.754501    0.076367    0.254228
  H      2.320944   -1.595998    0.631337
  H      4.757451    0.311812    3.412193
  H      2.777130   -1.113862    3.141355
  H      4.576948    0.929128    1.654041
   14
 TRAJECTORY GEOMETRY    -270.202405
  C      0.045799    0.026095   -0.034141
  C      0.839571   -0.146439    1.243927
  O      0.506496   -0.075239   -1.166983
  H      0.288194   -0.860184    1.890140
  H      0.775660    0.822364    1.783899
  H     -1.038898    0.282829    0.120539
  C      2.304299   -0.564492    1.032977
  C      3.116067   -0.487959    2.300552
  C      4.204584    0.291145    2.465972
  H      2.754316    0.075635    0.254086
  H      2.320727   -1.596587    0.631904
  H      4.757503    0.312377    3.411858
  H      2.777133   -1.113412    3.141738
  H      4.576855    0.928997    1.653392
   14
 TRAJECTORY GEOMETRY    -270.202403
  C      0.045862    0.026127   -0.034156
  C      0.839471   -0.146687    1.243992
  O      0.506723   -0.074916   -1.166944
  H      0.287898   -0.860361    1.890121
  H      0.775680    0.822098    1.784002
  H     -1.038858    0.282803    0.120423
  C      2.304176   -0.564915    1.033145
  C      3.116021   -0.487863    2.300634
  C      4.204542    0.291332    2.465634
  H      2.754146    0.074907    0.253984
  H      2.320562   -1.597170    0.632482
  H      4.757523    0.312967    3.411501
  H      2.777185   -1.112969    3.142114
  H      4.576713    0.928851    1.652771
   14
 TRAJECTORY GEOMETRY    -270.202401
  C      0.045928    0.026155   -0.034159
  C      0.839370   -0.146933    1.244059
  O      0.506953   -0.074592   -1.166919
  H      0.287618   -0.860552    1.890091
  H      0.775692    0.821839    1.784117
  H     -1.038822    0.282770    0.120332
  C      2.304047   -0.565332    1.033315
  C      3.115979   -0.487769    2.300713
  C      4.204500    0.291519    2.465302
  H      2.753992    0.074161    0.253869
  H      2.320390   -1.597755    0.633076
  H      4.757555    0.313566    3.411119
  H      2.777213   -1.112528    3.142487
  H      4.576590    0.928711    1.652136
   14
 TRAJECTORY GEOMETRY    -270.202400
  C      0.045999    0.026158   -0.034153
  C      0.839262   -0.147178    1.244101
  O      0.507196   -0.074268   -1.166874
  H      0.287354   -0.860789    1.890014
  H      0.775558    0.821583    1.784177
  H     -1.038752    0.282822    0.120261
  C      2.303897   -0.565718    1.033476
  C      3.115934   -0.487682    2.300797
  C      4.204468    0.291709    2.464978
  H      2.753847    0.073388    0.253721
  H      2.320103   -1.598323    0.633701
  H      4.757694    0.314151    3.410701
  H      2.777259   -1.112119    3.142844
  H      4.576462    0.928499    1.651462
   14
 TRAJECTORY GEOMETRY    -270.202398
  C      0.046063    0.026190   -0.034175
  C      0.839160   -0.147424    1.244182
  O      0.507421   -0.073945   -1.166841
  H      0.287075   -0.860984    1.889975
  H      0.775559    0.821319    1.784315
  H     -1.038715    0.282768    0.120143
  C      2.303782   -0.566136    1.033641
  C      3.115901   -0.487578    2.300893
  C      4.204420    0.291884    2.464635
  H      2.753676    0.072630    0.253566
  H      2.319922   -1.598906    0.634283
  H      4.757684    0.314730    3.410310
  H      2.777246   -1.111677    3.143202
  H      4.576327    0.928390    1.650841
   14
 TRAJECTORY GEOMETRY    -270.202396
  C      0.046128    0.026218   -0.034182
  C      0.839059   -0.147668    1.244237
  O      0.507651   -0.073621   -1.166803
  H      0.286800   -0.861187    1.889934
  H      0.775567    0.821052    1.784424
  H     -1.038683    0.282739    0.120048
  C      2.303652   -0.566553    1.033811
  C      3.115858   -0.487484    2.300968
  C      4.204375    0.292070    2.464305
  H      2.753531    0.071880    0.253459
  H      2.319746   -1.599482    0.634881
  H      4.757724    0.315343    3.409912
  H      2.777296   -1.111223    3.143570
  H      4.576213    0.928228    1.650218
   14
 TRAJECTORY GEOMETRY    -270.202394
  C      0.046193    0.026246   -0.034193
  C      0.838956   -0.147917    1.244297
  O      0.507881   -0.073299   -1.166765
  H      0.286531   -0.861385    1.889907
  H      0.775577    0.820794    1.784542
  H     -1.038650    0.282724    0.119948
  C      2.303522   -0.566971    1.033980
  C      3.115814   -0.487387    2.301048
  C      4.204329    0.292254    2.463972
  H      2.753382    0.071136    0.253349
  H      2.319574   -1.600056    0.635472
  H      4.757777    0.315936    3.409519
  H      2.777329   -1.110793    3.143945
  H      4.576078    0.928091    1.649577
   14
 TRAJECTORY GEOMETRY    -270.202392
  C      0.046279    0.026275   -0.034194
  C      0.838870   -0.148158    1.244368
  O      0.508096   -0.072975   -1.166740
  H      0.286259   -0.861593    1.889867
  H      0.775560    0.820542    1.784661
  H     -1.038582    0.282727    0.119867
  C      2.303391   -0.567393    1.034150
  C      3.115781   -0.487307    2.301115
  C      4.204268    0.292446    2.463642
  H      2.753229    0.070352    0.253212
  H      2.319361   -1.600630    0.636100
  H      4.757723    0.316586    3.409169
  H      2.777367   -1.110321    3.144297
  H      4.576006    0.927942    1.648967
   14
 TRAJECTORY GEOMETRY    -270.202390
  C      0.046339    0.026304   -0.034198
  C      0.838768   -0.148410    1.244434
  O      0.508327   -0.072652   -1.166710
  H      0.285984   -0.861759    1.889828
  H      0.775565    0.820270    1.784741
  H     -1.038525    0.282718    0.119763
  C      2.303263   -0.567807    1.034323
  C      3.115739   -0.487214    2.301195
  C      4.204229    0.292635    2.463306
  H      2.753069    0.069621    0.253104
  H      2.319193   -1.601239    0.636679
  H      4.757726    0.317173    3.408786
  H      2.777396   -1.109886    3.144681
  H      4.575873    0.927792    1.648341
   14
 TRAJECTORY GEOMETRY    -270.202388
  C      0.046411    0.026327   -0.034196
  C      0.838671   -0.148648    1.244495
  O      0.508561   -0.072329   -1.166678
  H      0.285699   -0.861967    1.889762
  H      0.775534    0.820000    1.784864
  H     -1.038485    0.282655    0.119684
  C      2.303130   -0.568218    1.034493
  C      3.115693   -0.487122    2.301272
  C      4.204183    0.292823    2.462969
  H      2.752914    0.068867    0.252986
  H      2.318975   -1.601821    0.637277
  H      4.757751    0.317753    3.408405
  H      2.777435   -1.109449    3.145045
  H      4.575755    0.927629    1.647704
   14
 TRAJECTORY GEOMETRY    -270.202386
  C      0.046479    0.026350   -0.034202
  C      0.838570   -0.148893    1.244571
  O      0.508790   -0.072004   -1.166653
  H      0.285419   -0.862182    1.889746
  H      0.775508    0.819748    1.784983
  H     -1.038450    0.282654    0.119582
  C      2.303003   -0.568633    1.034647
  C      3.115650   -0.487031    2.301358
  C      4.204147    0.293013    2.462646
  H      2.752740    0.068094    0.252834
  H      2.318754   -1.602397    0.637883
  H      4.757808    0.318353    3.408007
  H      2.777442   -1.109014    3.145402
  H      4.575590    0.927467    1.647041
   14
 TRAJECTORY GEOMETRY    -270.202384
  C      0.046553    0.026376   -0.034221
  C      0.838462   -0.149137    1.244645
  O      0.509013   -0.071679   -1.166617
  H      0.285172   -0.862367    1.889709
  H      0.775507    0.819473    1.785106
  H     -1.038381    0.282626    0.119462
  C      2.302878   -0.569047    1.034812
  C      3.115617   -0.486934    2.301443
  C      4.204096    0.293191    2.462314
  H      2.752597    0.067334    0.252686
  H      2.318571   -1.602991    0.638474
  H      4.757862    0.318992    3.407612
  H      2.777453   -1.108566    3.145765
  H      4.575450    0.927310    1.646414
   14
 TRAJECTORY GEOMETRY    -270.202382
  C      0.046615    0.026401   -0.034217
  C      0.838371   -0.149370    1.244705
  O      0.509243   -0.071357   -1.166588
  H      0.284902   -0.862615    1.889631
  H      0.775456    0.819206    1.785260
  H     -1.038356    0.282600    0.119398
  C      2.302747   -0.569469    1.034972
  C      3.115579   -0.486838    2.301508
  C      4.204054    0.293386    2.461995
  H      2.752437    0.066516    0.252521
  H      2.318302   -1.603591    0.639122
  H      4.757865    0.319589    3.407274
  H      2.777485   -1.108131    3.146109
  H      4.575356    0.927149    1.645792
   14
 TRAJECTORY GEOMETRY    -270.202380
  C      0.046683    0.026429   -0.034228
  C      0.838266   -0.149618    1.244769
  O      0.509471   -0.071034   -1.166549
  H      0.284630   -0.862794    1.889607
  H      0.775470    0.818943    1.785357
  H     -1.038305    0.282585    0.119286
  C      2.302616   -0.569886    1.035140
  C      3.115540   -0.486744    2.301587
  C      4.204006    0.293569    2.461664
  H      2.752281    0.065766    0.252400
  H      2.318137   -1.604174    0.639709
  H      4.757906    0.320206    3.406866
  H      2.777527   -1.107684    3.146475
  H      4.575232    0.927005    1.645172
   14
 TRAJECTORY GEOMETRY    -270.202377
  C      0.046751    0.026454   -0.034235
  C      0.838164   -0.149862    1.244840
  O      0.509700   -0.070710   -1.166518
  H      0.284351   -0.862996    1.889572
  H      0.775453    0.818684    1.785473
  H     -1.038263    0.282568    0.119184
  C      2.302486   -0.570303    1.035303
  C      3.115499   -0.486651    2.301666
  C      4.203963    0.293755    2.461335
  H      2.752122    0.065007    0.252268
  H      2.317933   -1.604752    0.640305
  H      4.757949    0.320830    3.406474
  H      2.777552   -1.107239    3.146842
  H      4.575104    0.926847    1.644536
   14
 TRAJECTORY GEOMETRY    -270.202375
  C      0.046824    0.026479   -0.034245
  C      0.838064   -0.150106    1.244914
  O      0.509929   -0.070387   -1.166488
  H      0.284070   -0.863201    1.889534
  H      0.775432    0.818426    1.785609
  H     -1.038214    0.282527    0.119088
  C      2.302356   -0.570715    1.035471
  C      3.115458   -0.486557    2.301743
  C      4.203919    0.293939    2.461000
  H      2.751955    0.064259    0.252143
  H      2.317725   -1.605328    0.640904
  H      4.757946    0.321439    3.406093
  H      2.777562   -1.106799    3.147217
  H      4.574986    0.926690    1.643888
   14
 TRAJECTORY GEOMETRY    -270.202373
  C      0.046894    0.026506   -0.034257
  C      0.837961   -0.150353    1.244991
  O      0.510158   -0.070064   -1.166458
  H      0.283768   -0.863400    1.889527
  H      0.775418    0.818179    1.785726
  H     -1.038183    0.282512    0.118988
  C      2.302229   -0.571135    1.035627
  C      3.115417   -0.486465    2.301829
  C      4.203882    0.294126    2.460674
  H      2.751777    0.063513    0.252006
  H      2.317519   -1.605879    0.641490
  H      4.757985    0.322062    3.405687
  H      2.777573   -1.106351    3.147578
  H      4.574837    0.926538    1.643240
   14
 TRAJECTORY GEOMETRY    -270.202371
  C      0.046957    0.026527   -0.034253
  C      0.837858   -0.150586    1.245045
  O      0.510402   -0.069743   -1.166420
  H      0.283518   -0.863615    1.889398
  H      0.775389    0.817865    1.785854
  H     -1.038141    0.282399    0.118890
  C      2.302090   -0.571529    1.035814
  C      3.115365   -0.486361    2.301910
  C      4.203839    0.294300    2.460321
  H      2.751631    0.062763    0.251903
  H      2.317320   -1.606487    0.642093
  H      4.758042    0.322597    3.405299
  H      2.777643   -1.105918    3.147904
  H      4.574723    0.926372    1.642628
   14
 TRAJECTORY GEOMETRY    -270.202369
  C      0.047032    0.026546   -0.034271
  C      0.837765   -0.150837    1.245101
  O      0.510617   -0.069415   -1.166382
  H      0.283272   -0.863843    1.889359
  H      0.775358    0.817610    1.785966
  H     -1.038076    0.282423    0.118800
  C      2.301964   -0.571936    1.035999
  C      3.115327   -0.486261    2.301973
  C      4.203785    0.294480    2.459989
  H      2.751507    0.061961    0.251775
  H      2.317132   -1.607077    0.642773
  H      4.758043    0.323174    3.404931
  H      2.777686   -1.105464    3.148286
  H      4.574658    0.926226    1.642028
   14
 TRAJECTORY GEOMETRY    -270.202367
  C      0.047094    0.026583   -0.034276
  C      0.837663   -0.151094    1.245157
  O      0.510843   -0.069095   -1.166343
  H      0.282965   -0.864017    1.889339
  H      0.775378    0.817378    1.786042
  H     -1.038019    0.282462    0.118698
  C      2.301836   -0.572369    1.036152
  C      3.115289   -0.486165    2.302053
  C      4.203746    0.294674    2.459672
  H      2.751334    0.061205    0.251646
  H      2.316965   -1.607667    0.643335
  H      4.758086    0.323799    3.404547
  H      2.777718   -1.105016    3.148667
  H      4.574538    0.926092    1.641411
   14
 TRAJECTORY GEOMETRY    -270.202365
  C      0.047159    0.026610   -0.034277
  C      0.837560   -0.151339    1.245225
  O      0.511075   -0.068772   -1.166314
  H      0.282698   -0.864203    1.889314
  H      0.775365    0.817094    1.786146
  H     -1.037989    0.282459    0.118597
  C      2.301709   -0.572786    1.036317
  C      3.115250   -0.486072    2.302137
  C      4.203704    0.294862    2.459338
  H      2.751173    0.060455    0.251515
  H      2.316766   -1.608241    0.643941
  H      4.758102    0.324380    3.404173
  H      2.777733   -1.104572    3.149009
  H      4.574380    0.925935    1.640767
   14
 TRAJECTORY GEOMETRY    -270.202363
  C      0.047225    0.026637   -0.034286
  C      0.837458   -0.151584    1.245304
  O      0.511307   -0.068450   -1.166285
  H      0.282420   -0.864402    1.889283
  H      0.775347    0.816836    1.786270
  H     -1.037944    0.282430    0.118489
  C      2.301584   -0.573199    1.036480
  C      3.115209   -0.485979    2.302219
  C      4.203661    0.295047    2.459003
  H      2.750998    0.059701    0.251379
  H      2.316563   -1.608822    0.644531
  H      4.758129    0.324986    3.403785
  H      2.777738   -1.104129    3.149368
  H      4.574230    0.925777    1.640124
   14
 TRAJECTORY GEOMETRY    -270.202361
  C      0.047288    0.026656   -0.034294
  C      0.837358   -0.151819    1.245356
  O      0.511546   -0.068126   -1.166241
  H      0.282164   -0.864649    1.889176
  H      0.775299    0.816539    1.786407
  H     -1.037924    0.282360    0.118387
  C      2.301446   -0.573599    1.036661
  C      3.115162   -0.485876    2.302294
  C      4.203617    0.295220    2.458667
  H      2.750873    0.058920    0.251251
  H      2.316351   -1.609390    0.645186
  H      4.758187    0.325548    3.403350
  H      2.777817   -1.103696    3.149712
  H      4.574129    0.925631    1.639509
   14
 TRAJECTORY GEOMETRY    -270.202359
  C      0.047364    0.026670   -0.034305
  C      0.837254   -0.152049    1.245423
  O      0.511788   -0.067804   -1.166203
  H      0.281918   -0.864907    1.889110
  H      0.775235    0.816264    1.786606
  H     -1.037880    0.282256    0.118296
  C      2.301315   -0.573985    1.036849
  C      3.115117   -0.485780    2.302366
  C      4.203563    0.295392    2.458311
  H      2.750730    0.058176    0.251146
  H      2.316125   -1.609950    0.645825
  H      4.758178    0.326085    3.402947
  H      2.777840   -1.103275    3.150059
  H      4.574003    0.925443    1.638844
   14
 TRAJECTORY GEOMETRY    -270.202357
  C      0.047445    0.026712   -0.034305
  C      0.837151   -0.152302    1.245494
  O      0.512008   -0.067486   -1.166180
  H      0.281591   -0.865085    1.889064
  H      0.775258    0.815990    1.786721
  H     -1.037827    0.282246    0.118215
  C      2.301181   -0.574415    1.037008
  C      3.115079   -0.485686    2.302448
  C      4.203524    0.295584    2.457984
  H      2.750536    0.057452    0.251036
  H      2.315956   -1.610521    0.646365
  H      4.758206    0.326726    3.402602
  H      2.777860   -1.102816    3.150437
  H      4.573877    0.925302    1.638224
   14
 TRAJECTORY GEOMETRY    -270.202355
  C      0.047533    0.026736   -0.034308
  C      0.837068   -0.152550    1.245551
  O      0.512218   -0.067160   -1.166147
  H      0.281345   -0.865267    1.889054
  H      0.775286    0.815745    1.786795
  H     -1.037746    0.282278    0.118137
  C      2.301053   -0.574835    1.037191
  C      3.115042   -0.485607    2.302511
  C      4.203452    0.295776    2.457651
  H      2.750412    0.056713    0.250960
  H      2.315786   -1.611095    0.646975
  H      4.758131    0.327376    3.402216
  H      2.777907   -1.102355    3.150800
  H      4.573788    0.925116    1.637590
   14
 TRAJECTORY GEOMETRY    -270.202353
  C      0.047600    0.026768   -0.034311
  C      0.836962   -0.152795    1.245604
  O      0.512449   -0.066839   -1.166106
  H      0.281027   -0.865429    1.888968
  H      0.775264    0.815476    1.786888
  H     -1.037702    0.282226    0.118049
  C      2.300920   -0.575258    1.037354
  C      3.114998   -0.485514    2.302596
  C      4.203414    0.295964    2.457322
  H      2.750239    0.055974    0.250852
  H      2.315606   -1.611681    0.647524
  H      4.758218    0.327992    3.401811
  H      2.777958   -1.101902    3.151185
  H      4.573673    0.924976    1.636975
   14
 TRAJECTORY GEOMETRY    -270.202351
  C      0.047658    0.026800   -0.034323
  C      0.836842   -0.153041    1.245655
  O      0.512696   -0.066523   -1.166053
  H      0.280745   -0.865612    1.888945
  H      0.775262    0.815205    1.786987
  H     -1.037667    0.282220    0.117932
  C      2.300785   -0.575670    1.037527
  C      3.114957   -0.485410    2.302674
  C      4.203369    0.296146    2.456978
  H      2.750081    0.055217    0.250735
  H      2.315465   -1.612261    0.648137
  H      4.758318    0.328494    3.401407
  H      2.778045   -1.101505    3.151523
  H      4.573510    0.924890    1.636389
   14
 TRAJECTORY GEOMETRY    -270.202349
  C      0.047721    0.026828   -0.034316
  C      0.836736   -0.153278    1.245720
  O      0.512942   -0.066203   -1.166024
  H      0.280436   -0.865812    1.888876
  H      0.775231    0.814941    1.787126
  H     -1.037648    0.282113    0.117849
  C      2.300652   -0.576083    1.037694
  C      3.114911   -0.485311    2.302760
  C      4.203332    0.296329    2.456638
  H      2.749897    0.054482    0.250613
  H      2.315264   -1.612825    0.648710
  H      4.758339    0.329025    3.400985
  H      2.778070   -1.101076    3.151870
  H      4.573368    0.924752    1.635747
   14
 TRAJECTORY GEOMETRY    -270.202347
  C      0.047784    0.026866   -0.034321
  C      0.836629   -0.153517    1.245778
  O      0.513170   -0.065885   -1.165991
  H      0.280152   -0.866026    1.888834
  H      0.775199    0.814643    1.787276
  H     -1.037612    0.282088    0.117764
  C      2.300534   -0.576503    1.037855
  C      3.114882   -0.485214    2.302845
  C      4.203278    0.296512    2.456304
  H      2.749741    0.053706    0.250478
  H      2.315068   -1.613426    0.649316
  H      4.758397    0.329650    3.400637
  H      2.778084   -1.100633    3.152227
  H      4.573228    0.924594    1.635126
   14
 TRAJECTORY GEOMETRY    -270.202345
  C      0.047854    0.026864   -0.034341
  C      0.836551   -0.153757    1.245842
  O      0.513394   -0.065552   -1.165944
  H      0.279960   -0.866261    1.888771
  H      0.775148    0.814416    1.787350
  H     -1.037542    0.282135    0.117644
  C      2.300404   -0.576889    1.038037
  C      3.114833   -0.485140    2.302914
  C      4.203223    0.296694    2.455970
  H      2.749652    0.052905    0.250347
  H      2.314800   -1.613986    0.649991
  H      4.758372    0.330306    3.400207
  H      2.778125   -1.100206    3.152590
  H      4.573084    0.924420    1.634457
   14
 TRAJECTORY GEOMETRY    -270.202343
  C      0.047933    0.026910   -0.034343
  C      0.836455   -0.154025    1.245913
  O      0.513603   -0.065236   -1.165925
  H      0.279716   -0.866433    1.888780
  H      0.775174    0.814130    1.787414
  H     -1.037430    0.282300    0.117567
  C      2.300278   -0.577318    1.038201
  C      3.114799   -0.485044    2.302985
  C      4.203169    0.296892    2.455658
  H      2.749482    0.052113    0.250194
  H      2.314628   -1.614604    0.650615
  H      4.758370    0.330898    3.399816
  H      2.778161   -1.099758    3.152912
  H      4.572940    0.924319    1.633864
   14
 TRAJECTORY GEOMETRY    -270.202341
  C      0.048007    0.026935   -0.034344
  C      0.836357   -0.154273    1.245972
  O      0.513834   -0.064913   -1.165891
  H      0.279433   -0.866639    1.888741
  H      0.775145    0.813881    1.787529
  H     -1.037384    0.282298    0.117481
  C      2.300148   -0.577729    1.038374
  C      3.114755   -0.484952    2.303058
  C      4.203122    0.297079    2.455322
  H      2.749325    0.051351    0.250075
  H      2.314425   -1.615170    0.651238
  H      4.758377    0.331485    3.399421
  H      2.778200   -1.099318    3.153276
  H      4.572807    0.924166    1.633241
   14
 TRAJECTORY GEOMETRY    -270.202338
  C      0.048089    0.026953   -0.034355
  C      0.836256   -0.154514    1.246036
  O      0.514060   -0.064588   -1.165854
  H      0.279162   -0.866867    1.888717
  H      0.775102    0.813629    1.787659
  H     -1.037338    0.282306    0.117392
  C      2.300018   -0.578136    1.038543
  C      3.114717   -0.484861    2.303133
  C      4.203070    0.297260    2.454983
  H      2.749169    0.050574    0.249933
  H      2.314212   -1.615729    0.651874
  H      4.758425    0.332101    3.399070
  H      2.778220   -1.098870    3.153645
  H      4.572655    0.924018    1.632621
   14
 TRAJECTORY GEOMETRY    -270.202336
  C      0.048155    0.026993   -0.034361
  C      0.836161   -0.154761    1.246092
  O      0.514287   -0.064270   -1.165814
  H      0.278878   -0.867077    1.888664
  H      0.775133    0.813361    1.787783
  H     -1.037302    0.282285    0.117284
  C      2.299890   -0.578563    1.038712
  C      3.114673   -0.484762    2.303209
  C      4.203017    0.297448    2.454650
  H      2.749028    0.049826    0.249840
  H      2.314055   -1.616305    0.652458
  H      4.758450    0.332705    3.398685
  H      2.778276   -1.098442    3.153996
  H      4.572549    0.923858    1.632002
   14
 TRAJECTORY GEOMETRY    -270.202334
  C      0.048223    0.027016   -0.034365
  C      0.836058   -0.155003    1.246156
  O      0.514519   -0.063947   -1.165776
  H      0.278640   -0.867265    1.888603
  H      0.775115    0.813087    1.787892
  H     -1.037233    0.282277    0.117184
  C      2.299757   -0.578972    1.038884
  C      3.114634   -0.484672    2.303278
  C      4.202966    0.297631    2.454319
  H      2.748887    0.049058    0.249720
  H      2.313862   -1.616903    0.653070
  H      4.758464    0.333332    3.398281
  H      2.778313   -1.097999    3.154363
  H      4.572429    0.923712    1.631375
   14
 TRAJECTORY GEOMETRY    -270.202332
  C      0.048286    0.027056   -0.034371
  C      0.835965   -0.155249    1.246204
  O      0.514745   -0.063628   -1.165734
  H      0.278361   -0.867475    1.888530
  H      0.775132    0.812808    1.788014
  H     -1.037199    0.282250    0.117090
  C      2.299630   -0.579395    1.039059
  C      3.114592   -0.484578    2.303353
  C      4.202910    0.297821    2.453986
  H      2.748755    0.048309    0.249631
  H      2.313694   -1.617476    0.653666
  H      4.758460    0.333928    3.397880
  H      2.778374   -1.097547    3.154722
  H      4.572345    0.923538    1.630753
   14
 TRAJECTORY GEOMETRY    -270.202330
  C      0.048355    0.027093   -0.034378
  C      0.835869   -0.155495    1.246265
  O      0.514972   -0.063309   -1.165697
  H      0.278068   -0.867668    1.888464
  H      0.775128    0.812536    1.788135
  H     -1.037155    0.282216    0.117000
  C      2.299505   -0.579816    1.039230
  C      3.114552   -0.484486    2.303434
  C      4.202857    0.298013    2.453649
  H      2.748598    0.047564    0.249527
  H      2.313500   -1.618056    0.654243
  H      4.758488    0.334517    3.397510
  H      2.778411   -1.097117    3.155092
  H      4.572224    0.923376    1.630116
   14
 TRAJECTORY GEOMETRY    -270.202328
  C      0.048424    0.027121   -0.034382
  C      0.835768   -0.155737    1.246327
  O      0.515205   -0.062988   -1.165661
  H      0.277789   -0.867878    1.888420
  H      0.775108    0.812273    1.788256
  H     -1.037115    0.282200    0.116908
  C      2.299376   -0.580231    1.039398
  C      3.114512   -0.484394    2.303512
  C      4.202808    0.298199    2.453314
  H      2.748441    0.046804    0.249407
  H      2.313304   -1.618628    0.654843
  H      4.758513    0.335111    3.397112
  H      2.778439   -1.096672    3.155447
  H      4.572087    0.923224    1.629488
   14
 TRAJECTORY GEOMETRY    -270.202326
  C      0.048488    0.027158   -0.034384
  C      0.835672   -0.155981    1.246383
  O      0.515437   -0.062670   -1.165624
  H      0.277500   -0.868079    1.888346
  H      0.775105    0.811999    1.788375
  H     -1.037077    0.282163    0.116821
  C      2.299248   -0.580650    1.039571
  C      3.114471   -0.484301    2.303591
  C      4.202757    0.298391    2.452977
  H      2.748292    0.046057    0.249308
  H      2.313109   -1.619201    0.655430
  H      4.758524    0.335684    3.396729
  H      2.778482   -1.096230    3.155809
  H      4.571979    0.923055    1.628852
   14
 TRAJECTORY GEOMETRY    -270.202324
  C      0.048558    0.027182   -0.034388
  C      0.835568   -0.156224    1.246446
  O      0.515673   -0.062348   -1.165584
  H      0.277230   -0.868276    1.888287
  H      0.775082    0.811735    1.788486
  H     -1.037022    0.282139    0.116720
  C      2.299114   -0.581059    1.039744
  C      3.114431   -0.484208    2.303664
  C      4.202706    0.298575    2.452638
  H      2.748139    0.045303    0.249189
  H      2.312913   -1.619775    0.656032
  H      4.758563    0.336266    3.396339
  H      2.778521   -1.095790    3.156170
  H      4.571847    0.922907    1.628228
   14
 TRAJECTORY GEOMETRY    -270.202322
  C      0.048639    0.027200   -0.034400
  C      0.835463   -0.156469    1.246516
  O      0.515904   -0.062024   -1.165546
  H      0.276961   -0.868485    1.888285
  H      0.775048    0.811482    1.788592
  H     -1.036966    0.282166    0.116613
  C      2.298978   -0.581467    1.039914
  C      3.114392   -0.484114    2.303733
  C      4.202658    0.298756    2.452303
  H      2.747969    0.044527    0.249062
  H      2.312712   -1.620347    0.656660
  H      4.758597    0.336875    3.395956
  H      2.778555   -1.095360    3.156516
  H      4.571697    0.922781    1.627611
   14
 TRAJECTORY GEOMETRY    -270.202319
  C      0.048704    0.027237   -0.034403
  C      0.835374   -0.156709    1.246562
  O      0.516135   -0.061706   -1.165501
  H      0.276680   -0.868715    1.888170
  H      0.775032    0.811194    1.788731
  H     -1.036935    0.282109    0.116533
  C      2.298851   -0.581882    1.040090
  C      3.114347   -0.484025    2.303811
  C      4.202602    0.298947    2.451964
  H      2.747842    0.043770    0.248964
  H      2.312510   -1.620918    0.657258
  H      4.758598    0.337451    3.395556
  H      2.778609   -1.094912    3.156881
  H      4.571605    0.922610    1.626983
   14
 TRAJECTORY GEOMETRY    -270.202317
  C      0.048790    0.027245   -0.034411
  C      0.835262   -0.156951    1.246639
  O      0.516373   -0.061380   -1.165463
  H      0.276431   -0.868900    1.888168
  H      0.775003    0.810946    1.788829
  H     -1.036859    0.282114    0.116423
  C      2.298705   -0.582281    1.040263
  C      3.114305   -0.483929    2.303870
  C      4.202553    0.299118    2.451630
  H      2.747674    0.043001    0.248830
  H      2.312310   -1.621488    0.657899
  H      4.758624    0.338061    3.395115
  H      2.778671   -1.094479    3.157207
  H      4.571458    0.922495    1.626388
   14
 TRAJECTORY GEOMETRY    -270.202315
  C      0.048859    0.027276   -0.034416
  C      0.835159   -0.157196    1.246705
  O      0.516606   -0.061060   -1.165426
  H      0.276143   -0.869111    1.888110
  H      0.774983    0.810679    1.788942
  H     -1.036807    0.282108    0.116315
  C      2.298574   -0.582694    1.040432
  C      3.114270   -0.483836    2.303951
  C      4.202501    0.299304    2.451294
  H      2.747511    0.042241    0.248711
  H      2.312113   -1.622058    0.658488
  H      4.758669    0.338645    3.394720
  H      2.778702   -1.094041    3.157566
  H      4.571317    0.922351    1.625756
   14
 TRAJECTORY GEOMETRY    -270.202313
  C      0.048930    0.027303   -0.034419
  C      0.835060   -0.157439    1.246765
  O      0.516840   -0.060739   -1.165390
  H      0.275869   -0.869302    1.888071
  H      0.774966    0.810409    1.789073
  H     -1.036761    0.282091    0.116225
  C      2.298446   -0.583105    1.040608
  C      3.114226   -0.483743    2.304021
  C      4.202451    0.299488    2.450955
  H      2.747350    0.041485    0.248595
  H      2.311925   -1.622638    0.659119
  H      4.758675    0.339250    3.394356
  H      2.778741   -1.093623    3.157899
  H      4.571173    0.922188    1.625125
   14
 TRAJECTORY GEOMETRY    -270.202311
  C      0.048995    0.027341   -0.034426
  C      0.834958   -0.157688    1.246834
  O      0.517074   -0.060421   -1.165357
  H      0.275567   -0.869495    1.888041
  H      0.774974    0.810136    1.789199
  H     -1.036726    0.282067    0.116119
  C      2.298321   -0.583518    1.040785
  C      3.114182   -0.483645    2.304095
  C      4.202404    0.299673    2.450617
  H      2.747177    0.040747    0.248483
  H      2.311766   -1.623220    0.659739
  H      4.758674    0.339849    3.393986
  H      2.778794   -1.093226    3.158205
  H      4.571029    0.922018    1.624476
   14
 TRAJECTORY GEOMETRY    -270.202309
  C      0.049071    0.027366   -0.034435
  C      0.834858   -0.157929    1.246888
  O      0.517304   -0.060100   -1.165310
  H      0.275327   -0.869724    1.887981
  H      0.774917    0.809869    1.789304
  H     -1.036670    0.282078    0.116034
  C      2.298186   -0.583931    1.040955
  C      3.114146   -0.483558    2.304166
  C      4.202349    0.299858    2.450284
  H      2.747051    0.039975    0.248383
  H      2.311522   -1.623780    0.660327
  H      4.758721    0.340434    3.393557
  H      2.778826   -1.092730    3.158612
  H      4.570916    0.921907    1.623883
   14
 TRAJECTORY GEOMETRY    -270.202307
  C      0.049142    0.027395   -0.034443
  C      0.834754   -0.158175    1.246956
  O      0.517539   -0.059781   -1.165271
  H      0.275050   -0.869919    1.887926
  H      0.774884    0.809606    1.789421
  H     -1.036612    0.282058    0.115935
  C      2.298055   -0.584344    1.041123
  C      3.114104   -0.483466    2.304242
  C      4.202303    0.300045    2.449948
  H      2.746884    0.039224    0.248264
  H      2.311309   -1.624349    0.660919
  H      4.758754    0.341017    3.393146
  H      2.778858   -1.092281    3.158967
  H      4.570768    0.921761    1.623261
   14
 TRAJECTORY GEOMETRY    -270.202305
  C      0.049213    0.027424   -0.034448
  C      0.834646   -0.158420    1.247031
  O      0.517778   -0.059462   -1.165236
  H      0.274736   -0.870113    1.887886
  H      0.774866    0.809342    1.789537
  H     -1.036571    0.282040    0.115822
  C      2.297923   -0.584757    1.041287
  C      3.114065   -0.483371    2.304321
  C      4.202259    0.300232    2.449611
  H      2.746694    0.038485    0.248137
  H      2.311118   -1.624915    0.661500
  H      4.758783    0.341587    3.392753
  H      2.778883   -1.091856    3.159298
  H      4.570608    0.921616    1.622617
   14
 TRAJECTORY GEOMETRY    -270.202302
  C      0.049279    0.027454   -0.034444
  C      0.834546   -0.158666    1.247089
  O      0.518015   -0.059143   -1.165200
  H      0.274472   -0.870323    1.887816
  H      0.774843    0.809078    1.789652
  H     -1.036522    0.282033    0.115726
  C      2.297789   -0.585167    1.041461
  C      3.114024   -0.483280    2.304393
  C      4.202207    0.300418    2.449273
  H      2.746548    0.037724    0.248031
  H      2.310920   -1.625482    0.662104
  H      4.758795    0.342175    3.392348
  H      2.778927   -1.091411    3.159670
  H      4.570488    0.921460    1.621997
   14
 TRAJECTORY GEOMETRY    -270.202300
  C      0.049346    0.027487   -0.034462
  C      0.834428   -0.158914    1.247184
  O      0.518264   -0.058828   -1.165158
  H      0.274180   -0.870499    1.887805
  H      0.774838    0.808818    1.789797
  H     -1.036475    0.281986    0.115591
  C      2.297663   -0.585573    1.041621
  C      3.113975   -0.483177    2.304465
  C      4.202166    0.300596    2.448933
  H      2.746336    0.037002    0.247891
  H      2.310736   -1.626054    0.662691
  H      4.758851    0.342768    3.391963
  H      2.778949   -1.091032    3.159986
  H      4.570303    0.921311    1.621355
   14
 TRAJECTORY GEOMETRY    -270.202298
  C      0.049418    0.027521   -0.034473
  C      0.834324   -0.159160    1.247247
  O      0.518495   -0.058510   -1.165119
  H      0.273885   -0.870706    1.887776
  H      0.774839    0.808542    1.789938
  H     -1.036447    0.281980    0.115499
  C      2.297538   -0.585987    1.041790
  C      3.113936   -0.483078    2.304543
  C      4.202113    0.300777    2.448599
  H      2.746166    0.036242    0.247774
  H      2.310564   -1.626622    0.663301
  H      4.758858    0.343374    3.391549
  H      2.778988   -1.090610    3.160323
  H      4.570172    0.921154    1.620715
   14
 TRAJECTORY GEOMETRY    -270.202296
  C      0.049491    0.027552   -0.034482
  C      0.834222   -0.159403    1.247309
  O      0.518728   -0.058191   -1.165077
  H      0.273607   -0.870904    1.887728
  H      0.774814    0.808257    1.790067
  H     -1.036393    0.281957    0.115412
  C      2.297410   -0.586402    1.041960
  C      3.113894   -0.482984    2.304620
  C      4.202062    0.300962    2.448261
  H      2.746003    0.035489    0.247654
  H      2.310363   -1.627193    0.663909
  H      4.758864    0.343955    3.391143
  H      2.779025   -1.090168    3.160653
  H      4.570030    0.921002    1.620087
   14
 TRAJECTORY GEOMETRY    -270.202294
  C      0.049559    0.027583   -0.034476
  C      0.834124   -0.159645    1.247366
  O      0.518965   -0.057872   -1.165041
  H      0.273339   -0.871109    1.887663
  H      0.774778    0.807982    1.790188
  H     -1.036341    0.281931    0.115327
  C      2.297277   -0.586815    1.042135
  C      3.113849   -0.482895    2.304692
  C      4.202012    0.301153    2.447919
  H      2.745850    0.034735    0.247549
  H      2.310157   -1.627766    0.664516
  H      4.758881    0.344514    3.390778
  H      2.779062   -1.089732    3.161011
  H      4.569900    0.920852    1.619460
   14
 TRAJECTORY GEOMETRY    -270.202292
  C      0.049636    0.027615   -0.034485
  C      0.834022   -0.159891    1.247439
  O      0.519197   -0.057553   -1.165000
  H      0.273044   -0.871315    1.887598
  H      0.774778    0.807716    1.790310
  H     -1.036293    0.281904    0.115211
  C      2.297148   -0.587228    1.042301
  C      3.113804   -0.482799    2.304766
  C      4.201959    0.301337    2.447586
  H      2.745685    0.033974    0.247429
  H      2.309973   -1.628333    0.665106
  H      4.758921    0.345120    3.390347
  H      2.779108   -1.089297    3.161360
  H      4.569766    0.920695    1.618835
   14
 TRAJECTORY GEOMETRY    -270.202289
  C      0.049703    0.027643   -0.034479
  C      0.833922   -0.160138    1.247506
  O      0.519437   -0.057234   -1.164965
  H      0.272776   -0.871533    1.887546
  H      0.774754    0.807461    1.790390
  H     -1.036237    0.281914    0.115084
  C      2.297013   -0.587634    1.042476
  C      3.113759   -0.482709    2.304834
  C      4.201905    0.301522    2.447247
  H      2.745538    0.033202    0.247307
  H      2.309780   -1.628898    0.665717
  H      4.758952    0.345707    3.389956
  H      2.779156   -1.088861    3.161704
  H      4.569626    0.920553    1.618215
   14
 TRAJECTORY GEOMETRY    -270.202287
  C      0.049767    0.027694   -0.034472
  C      0.833821   -0.160398    1.247585
  O      0.519654   -0.056919   -1.164952
  H      0.272487   -0.871716    1.887503
  H      0.774737    0.807178    1.790449
  H     -1.036136    0.281999    0.114957
  C      2.296898   -0.588061    1.042638
  C      3.113718   -0.482628    2.304914
  C      4.201868    0.301729    2.446925
  H      2.745363    0.032414    0.247162
  H      2.309601   -1.629485    0.666301
  H      4.758984    0.346328    3.389634
  H      2.779164   -1.088450    3.162069
  H      4.569441    0.920413    1.617584
   14
 TRAJECTORY GEOMETRY    -270.202285
  C      0.049845    0.027732   -0.034507
  C      0.833721   -0.160639    1.247634
  O      0.519880   -0.056605   -1.164895
  H      0.272195   -0.871929    1.887458
  H      0.774782    0.806910    1.790667
  H     -1.036140    0.281972    0.114924
  C      2.296769   -0.588485    1.042811
  C      3.113696   -0.482520    2.304994
  C      4.201795    0.301899    2.446589
  H      2.745209    0.031709    0.247098
  H      2.309430   -1.630053    0.666898
  H      4.758975    0.346936    3.389166
  H      2.779219   -1.087984    3.162389
  H      4.569313    0.920255    1.616984
   14
 TRAJECTORY GEOMETRY    -270.202283
  C      0.049914    0.027752   -0.034505
  C      0.833615   -0.160883    1.247702
  O      0.520125   -0.056282   -1.164856
  H      0.271923   -0.872121    1.887427
  H      0.774733    0.806648    1.790765
  H     -1.036082    0.281961    0.114814
  C      2.296634   -0.588890    1.042980
  C      3.113650   -0.482429    2.305064
  C      4.201751    0.302083    2.446250
  H      2.745041    0.030954    0.246969
  H      2.309217   -1.630619    0.667505
  H      4.759012    0.347502    3.388786
  H      2.779240   -1.087551    3.162735
  H      4.569148    0.920124    1.616341
   14
 TRAJECTORY GEOMETRY    -270.202281
  C      0.049987    0.027777   -0.034516
  C      0.833513   -0.161127    1.247763
  O      0.520361   -0.055962   -1.164808
  H      0.271662   -0.872333    1.887380
  H      0.774737    0.806375    1.790885
  H     -1.036026    0.281953    0.114696
  C      2.296495   -0.589295    1.043159
  C      3.113609   -0.482334    2.305127
  C      4.201691    0.302259    2.445914
  H      2.744903    0.030197    0.246865
  H      2.309045   -1.631185    0.668132
  H      4.759042    0.348117    3.388359
  H      2.779314   -1.087110    3.163076
  H      4.569041    0.919977    1.615723
   14
 TRAJECTORY GEOMETRY    -270.202279
  C      0.050057    0.027809   -0.034522
  C      0.833411   -0.161372    1.247824
  O      0.520595   -0.055644   -1.164767
  H      0.271382   -0.872540    1.887331
  H      0.774735    0.806109    1.791013
  H     -1.035986    0.281938    0.114596
  C      2.296364   -0.589709    1.043331
  C      3.113568   -0.482240    2.305199
  C      4.201638    0.302443    2.445577
  H      2.744747    0.029436    0.246764
  H      2.308863   -1.631751    0.668737
  H      4.759071    0.348710    3.387948
  H      2.779359   -1.086673    3.163425
  H      4.568903    0.919818    1.615110
   14
 TRAJECTORY GEOMETRY    -270.202276
  C      0.050121    0.027832   -0.034524
  C      0.833308   -0.161618    1.247897
  O      0.520839   -0.055323   -1.164729
  H      0.271106   -0.872737    1.887284
  H      0.774698    0.805845    1.791106
  H     -1.035929    0.281933    0.114490
  C      2.296234   -0.590114    1.043500
  C      3.113524   -0.482148    2.305271
  C      4.201592    0.302626    2.445239
  H      2.744583    0.028676    0.246623
  H      2.308650   -1.632320    0.669348
  H      4.759094    0.349282    3.387553
  H      2.779379   -1.086242    3.163758
  H      4.568733    0.919687    1.614461
   14
 TRAJECTORY GEOMETRY    -270.202274
  C      0.050188    0.027851   -0.034521
  C      0.833203   -0.161864    1.247980
  O      0.521092   -0.055004   -1.164690
  H      0.270799   -0.872892    1.887250
  H      0.774631    0.805604    1.791160
  H     -1.035873    0.281930    0.114409
  C      2.296109   -0.590516    1.043657
  C      3.113474   -0.482057    2.305352
  C      4.201548    0.302815    2.444895
  H      2.744387    0.027923    0.246454
  H      2.308398   -1.632885    0.669929
  H      4.759118    0.349786    3.387161
  H      2.779376   -1.085836    3.164078
  H      4.568516    0.919583    1.613797
   14
 TRAJECTORY GEOMETRY    -270.202272
  C      0.050278    0.027891   -0.034534
  C      0.833098   -0.162103    1.248041
  O      0.521314   -0.054688   -1.164647
  H      0.270494   -0.873110    1.887196
  H      0.774679    0.805334    1.791342
  H     -1.035837    0.281879    0.114293
  C      2.295974   -0.590944    1.043826
  C      3.113433   -0.481955    2.305418
  C      4.201487    0.302995    2.444569
  H      2.744216    0.027184    0.246392
  H      2.308259   -1.633446    0.670514
  H      4.759157    0.350444    3.386695
  H      2.779469   -1.085403    3.164423
  H      4.568425    0.919408    1.613238
   14
 TRAJECTORY GEOMETRY    -270.202270
  C      0.050351    0.027915   -0.034540
  C      0.833005   -0.162334    1.248111
  O      0.521550   -0.054370   -1.164602
  H      0.270251   -0.873331    1.887164
  H      0.774619    0.805088    1.791465
  H     -1.035785    0.281894    0.114172
  C      2.295845   -0.591349    1.044002
  C      3.113403   -0.481884    2.305470
  C      4.201417    0.303181    2.444227
  H      2.744084    0.026382    0.246272
  H      2.308006   -1.634020    0.671160
  H      4.759141    0.351114    3.386360
  H      2.779502   -1.084966    3.164765
  H      4.568275    0.919259    1.612632
   14
 TRAJECTORY GEOMETRY    -270.202268
  C      0.050422    0.027947   -0.034549
  C      0.832897   -0.162577    1.248185
  O      0.521789   -0.054053   -1.164562
  H      0.269957   -0.873517    1.887107
  H      0.774597    0.804808    1.791584
  H     -1.035735    0.281865    0.114066
  C      2.295715   -0.591761    1.044171
  C      3.113364   -0.481787    2.305543
  C      4.201368    0.303364    2.443892
  H      2.743897    0.025637    0.246150
  H      2.307806   -1.634592    0.671755
  H      4.759153    0.351688    3.385947
  H      2.779533   -1.084543    3.165094
  H      4.568127    0.919115    1.611991
   14
 TRAJECTORY GEOMETRY    -270.202265
  C      0.050501    0.027984   -0.034550
  C      0.832800   -0.162823    1.248225
  O      0.522022   -0.053739   -1.164514
  H      0.269706   -0.873771    1.887017
  H      0.774568    0.804507    1.791736
  H     -1.035679    0.281876    0.113989
  C      2.295575   -0.592167    1.044355
  C      3.113321   -0.481691    2.305607
  C      4.201307    0.303549    2.443552
  H      2.743756    0.024867    0.246065
  H      2.307626   -1.635157    0.672392
  H      4.759148    0.352261    3.385535
  H      2.779610   -1.084096    3.165438
  H      4.568054    0.918943    1.611397
   14
 TRAJECTORY GEOMETRY    -270.202263
  C      0.050575    0.028018   -0.034556
  C      0.832691   -0.163064    1.248282
  O      0.522257   -0.053422   -1.164476
  H      0.269497   -0.873974    1.887024
  H      0.774559    0.804219    1.791922
  H     -1.035626    0.281863    0.113895
  C      2.295440   -0.592576    1.044525
  C      3.113287   -0.481601    2.305688
  C      4.201253    0.303736    2.443204
  H      2.743577    0.024107    0.245925
  H      2.307479   -1.635730    0.673035
  H      4.759110    0.352814    3.385170
  H      2.779642   -1.083676    3.165778
  H      4.567922    0.918792    1.610768
   14
 TRAJECTORY GEOMETRY    -270.202261
  C      0.050645    0.028042   -0.034563
  C      0.832593   -0.163303    1.248342
  O      0.522489   -0.053101   -1.164426
  H      0.269174   -0.874177    1.886909
  H      0.774524    0.803977    1.791994
  H     -1.035577    0.281851    0.113795
  C      2.295317   -0.592992    1.044697
  C      3.113245   -0.481510    2.305752
  C      4.201196    0.303916    2.442877
  H      2.743472    0.023334    0.245832
  H      2.307237   -1.636299    0.673614
  H      4.759201    0.353466    3.384750
  H      2.779687   -1.083220    3.166140
  H      4.567753    0.918654    1.610149
   14
 TRAJECTORY GEOMETRY    -270.202259
  C      0.050717    0.028078   -0.034564
  C      0.832484   -0.163566    1.248397
  O      0.522726   -0.052787   -1.164389
  H      0.268914   -0.874436    1.886814
  H      0.774471    0.803649    1.792147
  H     -1.035510    0.281861    0.113705
  C      2.295185   -0.593383    1.044882
  C      3.113192   -0.481397    2.305831
  C      4.201156    0.304086    2.442531
  H      2.743316    0.022627    0.245736
  H      2.307074   -1.636834    0.674219
  H      4.759207    0.354007    3.384330
  H      2.779709   -1.082748    3.166490
  H      4.567669    0.918455    1.609495
   14
 TRAJECTORY GEOMETRY    -270.202256
  C      0.050796    0.028107   -0.034580
  C      0.832385   -0.163809    1.248453
  O      0.522957   -0.052468   -1.164333
  H      0.268648   -0.874652    1.886746
  H      0.774450    0.803374    1.792274
  H     -1.035454    0.281855    0.113594
  C      2.295051   -0.593791    1.045059
  C      3.113149   -0.481302    2.305895
  C      4.201092    0.304265    2.442191
  H      2.743180    0.021854    0.245645
  H      2.306888   -1.637405    0.674843
  H      4.759248    0.354618    3.383918
  H      2.779777   -1.082306    3.166843
  H      4.567557    0.918307    1.608896
   14
 TRAJECTORY GEOMETRY    -270.202254
  C      0.050858    0.028132   -0.034586
  C      0.832276   -0.164047    1.248538
  O      0.523206   -0.052151   -1.164292
  H      0.268378   -0.874851    1.886728
  H      0.774410    0.803122    1.792401
  H     -1.035415    0.281852    0.113471
  C      2.294926   -0.594199    1.045212
  C      3.113112   -0.481213    2.305963
  C      4.201046    0.304447    2.441860
  H      2.743007    0.021072    0.245488
  H      2.306652   -1.637979    0.675461
  H      4.759253    0.355234    3.383517
  H      2.779769   -1.081870    3.167162
  H      4.567354    0.918175    1.608267
   14
 TRAJECTORY GEOMETRY    -270.202252
  C      0.050921    0.028164   -0.034587
  C      0.832172   -0.164288    1.248601
  O      0.523445   -0.051833   -1.164252
  H      0.268105   -0.875066    1.886680
  H      0.774378    0.802851    1.792539
  H     -1.035379    0.281837    0.113359
  C      2.294801   -0.594611    1.045378
  C      3.113073   -0.481119    2.306040
  C      4.200996    0.304631    2.441520
  H      2.742859    0.020305    0.245356
  H      2.306442   -1.638549    0.676074
  H      4.759278    0.355823    3.383142
  H      2.779791   -1.081437    3.167500
  H      4.567186    0.918025    1.607634
   14
 TRAJECTORY GEOMETRY    -270.202250
  C      0.050999    0.028198   -0.034598
  C      0.832071   -0.164529    1.248671
  O      0.523681   -0.051518   -1.164206
  H      0.267831   -0.875282    1.886605
  H      0.774351    0.802572    1.792678
  H     -1.035322    0.281832    0.113254
  C      2.294668   -0.595020    1.045552
  C      3.113033   -0.481032    2.306103
  C      4.200935    0.304817    2.441182
  H      2.742700    0.019540    0.245246
  H      2.306240   -1.639115    0.676690
  H      4.759291    0.356426    3.382739
  H      2.779840   -1.081000    3.167843
  H      4.567049    0.917875    1.607016
   14
 TRAJECTORY GEOMETRY    -270.202248
  C      0.051094    0.028214   -0.034602
  C      0.831959   -0.164789    1.248741
  O      0.523912   -0.051194   -1.164174
  H      0.267519   -0.875436    1.886583
  H      0.774343    0.802324    1.792727
  H     -1.035233    0.281842    0.113185
  C      2.294513   -0.595423    1.045748
  C      3.113000   -0.480940    2.306159
  C      4.200881    0.305001    2.440840
  H      2.742494    0.018870    0.245190
  H      2.306074   -1.639644    0.677242
  H      4.759285    0.357014    3.382376
  H      2.779902   -1.080535    3.168194
  H      4.567020    0.917673    1.606404
   14
 TRAJECTORY GEOMETRY    -270.202245
  C      0.051157    0.028245   -0.034610
  C      0.831854   -0.165028    1.248807
  O      0.524156   -0.050876   -1.164128
  H      0.267237   -0.875663    1.886548
  H      0.774314    0.802067    1.792870
  H     -1.035200    0.281825    0.113060
  C      2.294387   -0.595832    1.045910
  C      3.112960   -0.480847    2.306232
  C      4.200831    0.305184    2.440506
  H      2.742325    0.018085    0.245070
  H      2.305868   -1.640215    0.677856
  H      4.759307    0.357599    3.381952
  H      2.779928   -1.080114    3.168526
  H      4.566845    0.917531    1.605773
   14
 TRAJECTORY GEOMETRY    -270.202243
  C      0.051226    0.028279   -0.034609
  C      0.831747   -0.165268    1.248872
  O      0.524398   -0.050562   -1.164089
  H      0.266955   -0.875848    1.886456
  H      0.774282    0.801775    1.792993
  H     -1.035152    0.281794    0.112974
  C      2.294258   -0.596248    1.046082
  C      3.112919   -0.480758    2.306304
  C      4.200781    0.305374    2.440169
  H      2.742171    0.017348    0.244947
  H      2.305669   -1.640776    0.678449
  H      4.759299    0.358162    3.381533
  H      2.779958   -1.079667    3.168850
  H      4.566700    0.917371    1.605135
   14
 TRAJECTORY GEOMETRY    -270.202241
  C      0.051301    0.028307   -0.034615
  C      0.831644   -0.165508    1.248924
  O      0.524634   -0.050243   -1.164040
  H      0.266678   -0.876085    1.886404
  H      0.774250    0.801514    1.793130
  H     -1.035103    0.281790    0.112879
  C      2.294122   -0.596652    1.046262
  C      3.112886   -0.480668    2.306365
  C      4.200715    0.305555    2.439831
  H      2.742029    0.016574    0.244874
  H      2.305474   -1.641338    0.679072
  H      4.759327    0.358779    3.381130
  H      2.780013   -1.079225    3.169206
  H      4.566602    0.917203    1.604529
   14
 TRAJECTORY GEOMETRY    -270.202239
  C      0.051371    0.028334   -0.034614
  C      0.831539   -0.165746    1.248983
  O      0.524874   -0.049926   -1.164001
  H      0.266407   -0.876342    1.886370
  H      0.774209    0.801257    1.793283
  H     -1.035069    0.281798    0.112772
  C      2.293994   -0.597052    1.046431
  C      3.112855   -0.480582    2.306434
  C      4.200655    0.305738    2.439498
  H      2.741875    0.015768    0.244781
  H      2.305253   -1.641901    0.679706
  H      4.759301    0.359400    3.380665
  H      2.780047   -1.078774    3.169543
  H      4.566470    0.917023    1.603904
   14
 TRAJECTORY GEOMETRY    -270.202236
  C      0.051457    0.028363   -0.034633
  C      0.831433   -0.166008    1.249050
  O      0.525101   -0.049607   -1.163950
  H      0.266191   -0.876482    1.886348
  H      0.774195    0.800958    1.793358
  H     -1.034951    0.281859    0.112701
  C      2.293867   -0.597458    1.046600
  C      3.112791   -0.480474    2.306512
  C      4.200605    0.305908    2.439149
  H      2.741748    0.015036    0.244615
  H      2.305058   -1.642477    0.680352
  H      4.759396    0.359993    3.380319
  H      2.780092   -1.078385    3.169864
  H      4.566276    0.916963    1.603311
   14
 TRAJECTORY GEOMETRY    -270.202234
  C      0.051532    0.028399   -0.034639
  C      0.831338   -0.166247    1.249116
  O      0.525336   -0.049291   -1.163905
  H      0.265871   -0.876694    1.886272
  H      0.774177    0.800705    1.793495
  H     -1.034921    0.281822    0.112572
  C      2.293736   -0.597880    1.046773
  C      3.112750   -0.480380    2.306577
  C      4.200550    0.306090    2.438814
  H      2.741562    0.014299    0.244526
  H      2.304899   -1.643032    0.680917
  H      4.759394    0.360603    3.379914
  H      2.780122   -1.077932    3.170217
  H      4.566107    0.916807    1.602684
   14
 TRAJECTORY GEOMETRY    -270.202232
  C      0.051603    0.028431   -0.034647
  C      0.831234   -0.166487    1.249181
  O      0.525574   -0.048975   -1.163859
  H      0.265596   -0.876917    1.886226
  H      0.774141    0.800413    1.793616
  H     -1.034868    0.281826    0.112474
  C      2.293611   -0.598287    1.046941
  C      3.112704   -0.480290    2.306650
  C      4.200497    0.306273    2.438476
  H      2.741402    0.013522    0.244422
  H      2.304699   -1.643591    0.681537
  H      4.759416    0.361197    3.379494
  H      2.780160   -1.077486    3.170538
  H      4.565945    0.916662    1.602046
   14
 TRAJECTORY GEOMETRY    -270.202230
  C      0.051675    0.028464   -0.034646
  C      0.831135   -0.166735    1.249245
  O      0.525809   -0.048658   -1.163819
  H      0.265299   -0.877120    1.886139
  H      0.774111    0.800156    1.793739
  H     -1.034820    0.281819    0.112374
  C      2.293486   -0.598701    1.047114
  C      3.112661   -0.480192    2.306723
  C      4.200439    0.306457    2.438133
  H      2.741248    0.012771    0.244307
  H      2.304520   -1.644164    0.682131
  H      4.759446    0.361761    3.379115
  H      2.780177   -1.077045    3.170893
  H      4.565793    0.916508    1.601433
   14
 TRAJECTORY GEOMETRY    -270.202227
  C      0.051763    0.028489   -0.034646
  C      0.831025   -0.166999    1.249308
  O      0.526046   -0.048341   -1.163782
  H      0.264963   -0.877268    1.886092
  H      0.774099    0.799932    1.793789
  H     -1.034730    0.281852    0.112316
  C      2.293349   -0.599103    1.047304
  C      3.112615   -0.480094    2.306796
  C      4.200373    0.306649    2.437776
  H      2.741077    0.012082    0.244237
  H      2.304385   -1.644700    0.682692
  H      4.759546    0.362214    3.378708
  H      2.780232   -1.076635    3.171256
  H      4.565698    0.916335    1.600820
   14
 TRAJECTORY GEOMETRY    -270.202225
  C      0.051847    0.028525   -0.034656
  C      0.830930   -0.167245    1.249372
  O      0.526278   -0.048025   -1.163738
  H      0.264697   -0.877486    1.886051
  H      0.774095    0.799627    1.793916
  H     -1.034678    0.281838    0.112217
  C      2.293214   -0.599507    1.047481
  C      3.112569   -0.480000    2.306867
  C      4.200314    0.306833    2.437444
  H      2.740894    0.011311    0.244127
  H      2.304173   -1.645254    0.683327
  H      4.759509    0.362790    3.378226
  H      2.780319   -1.076207    3.171555
  H      4.565581    0.916183    1.600189
   14
 TRAJECTORY GEOMETRY    -270.202223
  C      0.051915    0.028571   -0.034657
  C      0.830828   -0.167497    1.249433
  O      0.526511   -0.047714   -1.163702
  H      0.264430   -0.877721    1.885978
  H      0.774060    0.799349    1.794065
  H     -1.034626    0.281871    0.112124
  C      2.293089   -0.599922    1.047650
  C      3.112533   -0.479905    2.306942
  C      4.200267    0.307016    2.437104
  H      2.740738    0.010550    0.244010
  H      2.303963   -1.645827    0.683929
  H      4.759503    0.363412    3.377880
  H      2.780321   -1.075761    3.171911
  H      4.565397    0.916051    1.599571
   14
 TRAJECTORY GEOMETRY    -270.202220
  C      0.051985    0.028603   -0.034660
  C      0.830726   -0.167736    1.249492
  O      0.526749   -0.047398   -1.163658
  H      0.264173   -0.877939    1.885917
  H      0.774026    0.799062    1.794198
  H     -1.034569    0.281874    0.112021
  C      2.292960   -0.600331    1.047827
  C      3.112492   -0.479812    2.307008
  C      4.200212    0.307196    2.436768
  H      2.740601    0.009775    0.243898
  H      2.303766   -1.646393    0.684565
  H      4.759484    0.364010    3.377457
  H      2.780365   -1.075320    3.172227
  H      4.565242    0.915919    1.598947
   14
 TRAJECTORY GEOMETRY    -270.202218
  C      0.052058    0.028634   -0.034669
  C      0.830625   -0.167981    1.249557
  O      0.526985   -0.047080   -1.163612
  H      0.263923   -0.878149    1.885867
  H      0.774011    0.798776    1.794330
  H     -1.034504    0.281883    0.111900
  C      2.292829   -0.600739    1.048005
  C      3.112448   -0.479716    2.307066
  C      4.200151    0.307377    2.436431
  H      2.740445    0.009007    0.243812
  H      2.303592   -1.646952    0.685193
  H      4.759519    0.364629    3.377057
  H      2.780423   -1.074887    3.172557
  H      4.565105    0.915744    1.598341
   14
 TRAJECTORY GEOMETRY    -270.202216
  C      0.052136    0.028663   -0.034672
  C      0.830521   -0.168224    1.249616
  O      0.527223   -0.046764   -1.163563
  H      0.263655   -0.878359    1.885809
  H      0.773971    0.798506    1.794446
  H     -1.034440    0.281897    0.111810
  C      2.292699   -0.601145    1.048181
  C      3.112407   -0.479624    2.307130
  C      4.200089    0.307557    2.436089
  H      2.740305    0.008239    0.243707
  H      2.303396   -1.647513    0.685819
  H      4.759517    0.365219    3.376646
  H      2.780467   -1.074453    3.172884
  H      4.564968    0.915604    1.597727
   14
 TRAJECTORY GEOMETRY    -270.202214
  C      0.052221    0.028698   -0.034686
  C      0.830431   -0.168475    1.249688
  O      0.527450   -0.046446   -1.163521
  H      0.263344   -0.878557    1.885772
  H      0.774006    0.798236    1.794573
  H     -1.034412    0.281880    0.111693
  C      2.292558   -0.601566    1.048346
  C      3.112364   -0.479525    2.307204
  C      4.200033    0.307743    2.435758
  H      2.740094    0.007525    0.243595
  H      2.303209   -1.648073    0.686379
  H      4.759550    0.365830    3.376239
  H      2.780515   -1.074001    3.173240
  H      4.564859    0.915437    1.597102
   14
 TRAJECTORY GEOMETRY    -270.202211
  C      0.052289    0.028727   -0.034679
  C      0.830329   -0.168715    1.249740
  O      0.527697   -0.046132   -1.163473
  H      0.263107   -0.878774    1.885700
  H      0.773959    0.797985    1.794706
  H     -1.034340    0.281890    0.111614
  C      2.292430   -0.601964    1.048524
  C      3.112321   -0.479436    2.307271
  C      4.199975    0.307917    2.435405
  H      2.739972    0.006745    0.243484
  H      2.302999   -1.648637    0.687013
  H      4.759495    0.366429    3.375853
  H      2.780546   -1.073575    3.173576
  H      4.564657    0.915318    1.596487
   14
 TRAJECTORY GEOMETRY    -270.202209
  C      0.052360    0.028756   -0.034676
  C      0.830230   -0.168953    1.249804
  O      0.527944   -0.045816   -1.163419
  H      0.262836   -0.878973    1.885667
  H      0.773933    0.797712    1.794814
  H     -1.034292    0.281904    0.111508
  C      2.292306   -0.602377    1.048684
  C      3.112271   -0.479342    2.307331
  C      4.199913    0.308092    2.435063
  H      2.739819    0.005974    0.243369
  H      2.302809   -1.649206    0.687627
  H      4.759527    0.367052    3.375486
  H      2.780566   -1.073128    3.173912
  H      4.564436    0.915209    1.595873
   14
 TRAJECTORY GEOMETRY    -270.202207
  C      0.052439    0.028793   -0.034700
  C      0.830111   -0.169203    1.249883
  O      0.528167   -0.045500   -1.163393
  H      0.262523   -0.879190    1.885595
  H      0.773891    0.797413    1.794956
  H     -1.034223    0.281885    0.111389
  C      2.292171   -0.602783    1.048872
  C      3.112241   -0.479247    2.307410
  C      4.199869    0.308279    2.434733
  H      2.739628    0.005241    0.243281
  H      2.302622   -1.649751    0.688234
  H      4.759618    0.367631    3.375024
  H      2.780641   -1.072704    3.174234
  H      4.564350    0.915010    1.595244
   14
 TRAJECTORY GEOMETRY    -270.202204
  C      0.052521    0.028822   -0.034708
  C      0.830009   -0.169449    1.249946
  O      0.528402   -0.045183   -1.163345
  H      0.262246   -0.879397    1.885525
  H      0.773845    0.797161    1.795094
  H     -1.034172    0.281897    0.111291
  C      2.292039   -0.603190    1.049047
  C      3.112199   -0.479154    2.307475
  C      4.199814    0.308460    2.434396
  H      2.739476    0.004486    0.243168
  H      2.302426   -1.650317    0.688859
  H      4.759609    0.368223    3.374587
  H      2.780678   -1.072273    3.174564
  H      4.564197    0.914864    1.594626
   14
 TRAJECTORY GEOMETRY    -270.202202
  C      0.052588    0.028856   -0.034706
  C      0.829910   -0.169694    1.250001
  O      0.528645   -0.044867   -1.163296
  H      0.261981   -0.879601    1.885478
  H      0.773829    0.796898    1.795214
  H     -1.034134    0.281915    0.111195
  C      2.291913   -0.603599    1.049219
  C      3.112152   -0.479062    2.307545
  C      4.199754    0.308643    2.434051
  H      2.739334    0.003724    0.243063
  H      2.302239   -1.650882    0.689472
  H      4.759609    0.368802    3.374191
  H      2.780717   -1.071849    3.174907
  H      4.564023    0.914729    1.593998
   14
 TRAJECTORY GEOMETRY    -270.202200
  C      0.052673    0.028891   -0.034699
  C      0.829796   -0.169938    1.250054
  O      0.528883   -0.044553   -1.163254
  H      0.261695   -0.879817    1.885405
  H      0.773793    0.796590    1.795308
  H     -1.034052    0.281891    0.111133
  C      2.291781   -0.604007    1.049392
  C      3.112109   -0.478971    2.307621
  C      4.199697    0.308828    2.433705
  H      2.739185    0.002958    0.242979
  H      2.302026   -1.651424    0.690053
  H      4.759623    0.369363    3.373777
  H      2.780770   -1.071384    3.175253
  H      4.563919    0.914606    1.593398
   14
 TRAJECTORY GEOMETRY    -270.202198
  C      0.052735    0.028922   -0.034696
  C      0.829713   -0.170183    1.250122
  O      0.529134   -0.044240   -1.163210
  H      0.261450   -0.880007    1.885360
  H      0.773813    0.796319    1.795439
  H     -1.034031    0.281925    0.111001
  C      2.291643   -0.604410    1.049579
  C      3.112053   -0.478878    2.307667
  C      4.199631    0.309007    2.433364
  H      2.739003    0.002219    0.242893
  H      2.301874   -1.651994    0.690672
  H      4.759627    0.369963    3.373369
  H      2.780855   -1.070986    3.175590
  H      4.563750    0.914460    1.592755
   14
 TRAJECTORY GEOMETRY    -270.202195
  C      0.052811    0.028955   -0.034722
  C      0.829604   -0.170429    1.250189
  O      0.529368   -0.043923   -1.163155
  H      0.261174   -0.880213    1.885335
  H      0.773803    0.796051    1.795571
  H     -1.033957    0.281920    0.110881
  C      2.291515   -0.604819    1.049751
  C      3.112023   -0.478779    2.307743
  C      4.199566    0.309186    2.433018
  H      2.738848    0.001476    0.242790
  H      2.301691   -1.652540    0.691294
  H      4.759658    0.370553    3.372968
  H      2.780878   -1.070559    3.175904
  H      4.563586    0.914272    1.592157
   14
 TRAJECTORY GEOMETRY    -270.202193
  C      0.052890    0.028990   -0.034731
  C      0.829497   -0.170677    1.250253
  O      0.529604   -0.043607   -1.163114
  H      0.260877   -0.880430    1.885263
  H      0.773780    0.795777    1.795712
  H     -1.033899    0.281895    0.110792
  C      2.291376   -0.605227    1.049929
  C      3.111991   -0.478684    2.307814
  C      4.199511    0.309368    2.432678
  H      2.738676    0.000735    0.242697
  H      2.301494   -1.653093    0.691894
  H      4.759685    0.371122    3.372558
  H      2.780917   -1.070107    3.176241
  H      4.563460    0.914125    1.591542
   14
 TRAJECTORY GEOMETRY    -270.202191
  C      0.052959    0.029022   -0.034730
  C      0.829398   -0.170920    1.250315
  O      0.529845   -0.043292   -1.163070
  H      0.260617   -0.880648    1.885201
  H      0.773740    0.795504    1.795835
  H     -1.033840    0.281921    0.110679
  C      2.291251   -0.605635    1.050111
  C      3.111943   -0.478589    2.307880
  C      4.199447    0.309548    2.432335
  H      2.738532   -0.000027    0.242600
  H      2.301315   -1.653648    0.692509
  H      4.759682    0.371704    3.372133
  H      2.780989   -1.069686    3.176562
  H      4.563311    0.913982    1.590910
   14
 TRAJECTORY GEOMETRY    -270.202188
  C      0.053038    0.029057   -0.034738
  C      0.829294   -0.171162    1.250376
  O      0.530082   -0.042977   -1.163022
  H      0.260323   -0.880863    1.885132
  H      0.773705    0.795234    1.795978
  H     -1.033793    0.281904    0.110568
  C      2.291119   -0.606045    1.050285
  C      3.111897   -0.478502    2.307945
  C      4.199390    0.309735    2.431995
  H      2.738377   -0.000779    0.242502
  H      2.301122   -1.654208    0.693114
  H      4.759722    0.372291    3.371729
  H      2.781048   -1.069250    3.176911
  H      4.563163    0.913824    1.590294
   14
 TRAJECTORY GEOMETRY    -270.202186
  C      0.053117    0.029090   -0.034763
  C      0.829179   -0.171400    1.250454
  O      0.530305   -0.042661   -1.162991
  H      0.260034   -0.881122    1.885023
  H      0.773652    0.794928    1.796178
  H     -1.033744    0.281857    0.110435
  C      2.290989   -0.606453    1.050475
  C      3.111866   -0.478400    2.308018
  C      4.199340    0.309913    2.431656
  H      2.738237   -0.001527    0.242433
  H      2.300938   -1.654760    0.693732
  H      4.759788    0.372869    3.371302
  H      2.781116   -1.068815    3.177248
  H      4.563075    0.913656    1.589690
   14
 TRAJECTORY GEOMETRY    -270.202184
  C      0.053188    0.029131   -0.034770
  C      0.829071   -0.171641    1.250520
  O      0.530542   -0.042347   -1.162949
  H      0.259733   -0.881334    1.884940
  H      0.773635    0.794645    1.796323
  H     -1.033705    0.281817    0.110329
  C      2.290862   -0.606870    1.050649
  C      3.111832   -0.478311    2.308091
  C      4.199282    0.310108    2.431317
  H      2.738073   -0.002281    0.242334
  H      2.300746   -1.655315    0.694315
  H      4.759801    0.373407    3.370884
  H      2.781157   -1.068372    3.177584
  H      4.562974    0.913481    1.589069
   14
 TRAJECTORY GEOMETRY    -270.202181
  C      0.053273    0.029164   -0.034769
  C      0.828969   -0.171886    1.250585
  O      0.530778   -0.042032   -1.162910
  H      0.259451   -0.881541    1.884863
  H      0.773601    0.794361    1.796450
  H     -1.033635    0.281806    0.110249
  C      2.290726   -0.607275    1.050825
  C      3.111794   -0.478219    2.308158
  C      4.199223    0.310290    2.430980
  H      2.737900   -0.003042    0.242222
  H      2.300533   -1.655871    0.694929
  H      4.759800    0.373989    3.370458
  H      2.781188   -1.067929    3.177911
  H      4.562819    0.913329    1.588442
   14
 TRAJECTORY GEOMETRY    -270.202179
  C      0.053347    0.029191   -0.034773
  C      0.828866   -0.172137    1.250655
  O      0.531037   -0.041719   -1.162845
  H      0.259172   -0.881710    1.884852
  H      0.773571    0.794127    1.796531
  H     -1.033586    0.281860    0.110132
  C      2.290587   -0.607675    1.050986
  C      3.111742   -0.478130    2.308210
  C      4.199167    0.310470    2.430640
  H      2.737705   -0.003790    0.242086
  H      2.300317   -1.656432    0.695520
  H      4.759819    0.374613    3.370082
  H      2.781225   -1.067525    3.178226
  H      4.562624    0.913220    1.587818
   14
 TRAJECTORY GEOMETRY    -270.202177
  C      0.053421    0.029226   -0.034775
  C      0.828762   -0.172379    1.250720
  O      0.531277   -0.041405   -1.162803
  H      0.258888   -0.881934    1.884800
  H      0.773550    0.793845    1.796666
  H     -1.033517    0.281853    0.110037
  C      2.290457   -0.608084    1.051163
  C      3.111701   -0.478037    2.308274
  C      4.199106    0.310653    2.430297
  H      2.737548   -0.004550    0.241998
  H      2.300130   -1.656975    0.696141
  H      4.759815    0.375183    3.369659
  H      2.781268   -1.067083    3.178546
  H      4.562464    0.913062    1.587211
   14
 TRAJECTORY GEOMETRY    -270.202174
  C      0.053490    0.029258   -0.034780
  C      0.828651   -0.172625    1.250796
  O      0.531527   -0.041091   -1.162753
  H      0.258607   -0.882117    1.884778
  H      0.773545    0.793587    1.796778
  H     -1.033466    0.281885    0.109908
  C      2.290329   -0.608494    1.051333
  C      3.111661   -0.477946    2.308329
  C      4.199043    0.310834    2.429957
  H      2.737379   -0.005294    0.241894
  H      2.299968   -1.657535    0.696747
  H      4.759822    0.375773    3.369259
  H      2.781303   -1.066640    3.178868
  H      4.562293    0.912925    1.586595
   14
 TRAJECTORY GEOMETRY    -270.202172
  C      0.053572    0.029290   -0.034783
  C      0.828547   -0.172870    1.250863
  O      0.531766   -0.040776   -1.162711
  H      0.258327   -0.882326    1.884722
  H      0.773506    0.793314    1.796905
  H     -1.033399    0.281892    0.109819
  C      2.290196   -0.608901    1.051508
  C      3.111621   -0.477855    2.308393
  C      4.198988    0.311015    2.429619
  H      2.737209   -0.006050    0.241788
  H      2.299763   -1.658088    0.697362
  H      4.759813    0.376386    3.368837
  H      2.781337   -1.066203    3.179189
  H      4.562126    0.912774    1.585977
   14
 TRAJECTORY GEOMETRY    -270.202170
  C      0.053647    0.029322   -0.034783
  C      0.828440   -0.173113    1.250928
  O      0.532009   -0.040462   -1.162666
  H      0.258051   -0.882538    1.884678
  H      0.773481    0.793041    1.797035
  H     -1.033345    0.281911    0.109707
  C      2.290065   -0.609310    1.051685
  C      3.111577   -0.477762    2.308452
  C      4.198929    0.311194    2.429279
  H      2.737054   -0.006800    0.241691
  H      2.299584   -1.658644    0.697979
  H      4.759826    0.376984    3.368438
  H      2.781390   -1.065758    3.179511
  H      4.561963    0.912639    1.585354
   14
 TRAJECTORY GEOMETRY    -270.202167
  C      0.053716    0.029380   -0.034794
  C      0.828350   -0.173371    1.250978
  O      0.532235   -0.040154   -1.162613
  H      0.257781   -0.882737    1.884590
  H      0.773471    0.792738    1.797167
  H     -1.033287    0.281940    0.109658
  C      2.289937   -0.609733    1.051840
  C      3.111550   -0.477659    2.308528
  C      4.198868    0.311389    2.428953
  H      2.736870   -0.007598    0.241530
  H      2.299345   -1.659231    0.698602
  H      4.759849    0.377567    3.368109
  H      2.781390   -1.065330    3.179845
  H      4.561814    0.912456    1.584744
   14
 TRAJECTORY GEOMETRY    -270.202165
  C      0.053796    0.029417   -0.034803
  C      0.828240   -0.173610    1.251041
  O      0.532470   -0.039841   -1.162564
  H      0.257497   -0.882973    1.884535
  H      0.773436    0.792466    1.797314
  H     -1.033219    0.281938    0.109551
  C      2.289816   -0.610142    1.052015
  C      3.111513   -0.477564    2.308592
  C      4.198800    0.311565    2.428616
  H      2.736733   -0.008370    0.241451
  H      2.299168   -1.659783    0.699226
  H      4.759847    0.378166    3.367612
  H      2.781430   -1.064868    3.180164
  H      4.561664    0.912322    1.584142
   14
 TRAJECTORY GEOMETRY    -270.202162
  C      0.053868    0.029450   -0.034806
  C      0.828136   -0.173854    1.251105
  O      0.532720   -0.039527   -1.162512
  H      0.257182   -0.883198    1.884519
  H      0.773418    0.792206    1.797427
  H     -1.033153    0.281942    0.109452
  C      2.289679   -0.610550    1.052184
  C      3.111472   -0.477473    2.308655
  C      4.198742    0.311747    2.428276
  H      2.736535   -0.009124    0.241361
  H      2.298965   -1.660323    0.699818
  H      4.759861    0.378737    3.367226
  H      2.781468   -1.064430    3.180475
  H      4.561507    0.912213    1.583487
   14
 TRAJECTORY GEOMETRY    -270.202160
  C      0.053949    0.029480   -0.034797
  C      0.828036   -0.174103    1.251173
  O      0.532963   -0.039213   -1.162471
  H      0.256933   -0.883374    1.884411
  H      0.773384    0.791928    1.797541
  H     -1.033111    0.281960    0.109336
  C      2.289539   -0.610949    1.052362
  C      3.111419   -0.477388    2.308717
  C      4.198690    0.311940    2.427935
  H      2.736378   -0.009882    0.241218
  H      2.298754   -1.660886    0.700438
  H      4.759862    0.379338    3.366799
  H      2.781530   -1.064036    3.180803
  H      4.561372    0.912020    1.582901
   14
 TRAJECTORY GEOMETRY    -270.202158
  C      0.054021    0.029516   -0.034796
  C      0.827937   -0.174352    1.251238
  O      0.533211   -0.038901   -1.162426
  H      0.256643   -0.883577    1.884372
  H      0.773351    0.791662    1.797648
  H     -1.033053    0.281977    0.109253
  C      2.289404   -0.611353    1.052532
  C      3.111376   -0.477297    2.308781
  C      4.198637    0.312126    2.427596
  H      2.736190   -0.010643    0.241113
  H      2.298535   -1.661443    0.701056
  H      4.759864    0.379923    3.366404
  H      2.781556   -1.063619    3.181119
  H      4.561183    0.911873    1.582263
   14
 TRAJECTORY GEOMETRY    -270.202155
  C      0.054111    0.029546   -0.034812
  C      0.827835   -0.174594    1.251311
  O      0.533449   -0.038587   -1.162368
  H      0.256360   -0.883772    1.884292
  H      0.773313    0.791394    1.797777
  H     -1.032993    0.281969    0.109134
  C      2.289270   -0.611759    1.052712
  C      3.111336   -0.477204    2.308839
  C      4.198565    0.312305    2.427246
  H      2.736037   -0.011385    0.241005
  H      2.298344   -1.661992    0.701669
  H      4.759851    0.380510    3.365999
  H      2.781611   -1.063194    3.181430
  H      4.561060    0.911724    1.581665
   14
 TRAJECTORY GEOMETRY    -270.202153
  C      0.054188    0.029582   -0.034815
  C      0.827727   -0.174837    1.251373
  O      0.533690   -0.038274   -1.162321
  H      0.256080   -0.883987    1.884240
  H      0.773294    0.791115    1.797914
  H     -1.032930    0.281973    0.109029
  C      2.289138   -0.612168    1.052885
  C      3.111297   -0.477110    2.308904
  C      4.198501    0.312484    2.426906
  H      2.735875   -0.012148    0.240907
  H      2.298154   -1.662545    0.702271
  H      4.759885    0.381113    3.365570
  H      2.781656   -1.062755    3.181763
  H      4.560908    0.911587    1.581063
   14
 TRAJECTORY GEOMETRY    -270.202151
  C      0.054273    0.029609   -0.034824
  C      0.827612   -0.175076    1.251426
  O      0.533919   -0.037955   -1.162272
  H      0.255814   -0.884211    1.884182
  H      0.773282    0.790829    1.798067
  H     -1.032854    0.281977    0.108919
  C      2.289011   -0.612584    1.053070
  C      3.111255   -0.477003    2.308964
  C      4.198437    0.312656    2.426566
  H      2.735734   -0.012902    0.240851
  H      2.298021   -1.663099    0.702882
  H      4.759917    0.381675    3.365132
  H      2.781741   -1.062284    3.182106
  H      4.560801    0.911457    1.580481
   14
 TRAJECTORY GEOMETRY    -270.202148
  C      0.054346    0.029647   -0.034828
  C      0.827518   -0.175321    1.251493
  O      0.534161   -0.037642   -1.162226
  H      0.255540   -0.884424    1.884105
  H      0.773261    0.790550    1.798200
  H     -1.032807    0.281983    0.108804
  C      2.288876   -0.612992    1.053249
  C      3.111211   -0.476911    2.309027
  C      4.198376    0.312838    2.426221
  H      2.735582   -0.013650    0.240760
  H      2.297822   -1.663652    0.703494
  H      4.759920    0.382261    3.364730
  H      2.781794   -1.061854    3.182435
  H      4.560643    0.911313    1.579871
   14
 TRAJECTORY GEOMETRY    -270.202146
  C      0.054422    0.029685   -0.034834
  C      0.827413   -0.175566    1.251558
  O      0.534405   -0.037331   -1.162174
  H      0.255257   -0.884628    1.884050
  H      0.773238    0.790277    1.798323
  H     -1.032751    0.282002    0.108699
  C      2.288745   -0.613399    1.053421
  C      3.111172   -0.476823    2.309092
  C      4.198312    0.313024    2.425880
  H      2.735416   -0.014406    0.240655
  H      2.297623   -1.664207    0.704098
  H      4.759936    0.382855    3.364312
  H      2.781836   -1.061430    3.182757
  H      4.560473    0.911166    1.579248
   14
 TRAJECTORY GEOMETRY    -270.202143
  C      0.054496    0.029724   -0.034842
  C      0.827307   -0.175811    1.251619
  O      0.534650   -0.037019   -1.162120
  H      0.254978   -0.884835    1.883997
  H      0.773210    0.790002    1.798453
  H     -1.032688    0.282020    0.108590
  C      2.288613   -0.613806    1.053593
  C      3.111135   -0.476735    2.309158
  C      4.198247    0.313207    2.425539
  H      2.735247   -0.015164    0.240552
  H      2.297429   -1.664754    0.704707
  H      4.759963    0.383455    3.363896
  H      2.781884   -1.061003    3.183078
  H      4.560305    0.911023    1.578630
   14
 TRAJECTORY GEOMETRY    -270.202141
  C      0.054562    0.029760   -0.034850
  C      0.827203   -0.176056    1.251683
  O      0.534896   -0.036707   -1.162067
  H      0.254723   -0.885042    1.883951
  H      0.773202    0.789720    1.798587
  H     -1.032644    0.282051    0.108459
  C      2.288484   -0.614210    1.053769
  C      3.111093   -0.476642    2.309218
  C      4.198181    0.313386    2.425197
  H      2.735104   -0.015921    0.240454
  H      2.297262   -1.665314    0.705332
  H      4.759989    0.384061    3.363470
  H      2.781948   -1.060581    3.183411
  H      4.560137    0.910863    1.578019
   14
 TRAJECTORY GEOMETRY    -270.202139
  C      0.054645    0.029786   -0.034857
  C      0.827097   -0.176306    1.251751
  O      0.535132   -0.036388   -1.162022
  H      0.254443   -0.885243    1.883923
  H      0.773181    0.789458    1.798708
  H     -1.032577    0.282058    0.108351
  C      2.288354   -0.614613    1.053942
  C      3.111051   -0.476547    2.309285
  C      4.198120    0.313560    2.424861
  H      2.734921   -0.016675    0.240343
  H      2.297067   -1.665852    0.705944
  H      4.760017    0.384685    3.363039
  H      2.781981   -1.060118    3.183728
  H      4.559989    0.910702    1.577391
   14
 TRAJECTORY GEOMETRY    -270.202136
  C      0.054731    0.029821   -0.034865
  C      0.826988   -0.176549    1.251817
  O      0.535370   -0.036074   -1.161973
  H      0.254149   -0.885460    1.883862
  H      0.773129    0.789184    1.798834
  H     -1.032494    0.282053    0.108273
  C      2.288227   -0.615021    1.054115
  C      3.111014   -0.476451    2.309350
  C      4.198055    0.313741    2.424519
  H      2.734747   -0.017451    0.240239
  H      2.296852   -1.666394    0.706553
  H      4.760033    0.385251    3.362630
  H      2.782014   -1.059676    3.184044
  H      4.559838    0.910556    1.576786
   14
 TRAJECTORY GEOMETRY    -270.202134
  C      0.054808    0.029851   -0.034867
  C      0.826889   -0.176793    1.251879
  O      0.535608   -0.035757   -1.161927
  H      0.253880   -0.885674    1.883777
  H      0.773100    0.788897    1.798956
  H     -1.032449    0.282065    0.108158
  C      2.288095   -0.615429    1.054296
  C      3.110966   -0.476356    2.309409
  C      4.197997    0.313923    2.424178
  H      2.734608   -0.018202    0.240149
  H      2.296678   -1.666972    0.707170
  H      4.760031    0.385824    3.362214
  H      2.782062   -1.059237    3.184397
  H      4.559712    0.910404    1.576182
   14
 TRAJECTORY GEOMETRY    -270.202131
  C      0.054895    0.029871   -0.034867
  C      0.826789   -0.177040    1.251945
  O      0.535830   -0.035430   -1.161901
  H      0.253588   -0.885885    1.883706
  H      0.773045    0.788624    1.799052
  H     -1.032380    0.282023    0.108108
  C      2.287972   -0.615836    1.054484
  C      3.110923   -0.476247    2.309477
  C      4.197947    0.314099    2.423835
  H      2.734436   -0.018963    0.240056
  H      2.296476   -1.667531    0.707784
  H      4.759995    0.386368    3.361856
  H      2.782052   -1.058766    3.184737
  H      4.559613    0.910212    1.575564
   14
 TRAJECTORY GEOMETRY    -270.202129
  C      0.054952    0.029915   -0.034868
  C      0.826697   -0.177290    1.251992
  O      0.536077   -0.035121   -1.161848
  H      0.253361   -0.886103    1.883641
  H      0.773037    0.788348    1.799216
  H     -1.032333    0.282065    0.108008
  C      2.287842   -0.616236    1.054648
  C      3.110877   -0.476166    2.309559
  C      4.197892    0.314285    2.423496
  H      2.734299   -0.019735    0.239939
  H      2.296273   -1.668056    0.708430
  H      4.760009    0.386998    3.361416
  H      2.782082   -1.058339    3.185044
  H      4.559373    0.910040    1.574919
   14
 TRAJECTORY GEOMETRY    -270.202127
  C      0.055035    0.029940   -0.034882
  C      0.826598   -0.177535    1.252063
  O      0.536307   -0.034801   -1.161801
  H      0.253077   -0.886306    1.883572
  H      0.772993    0.788096    1.799342
  H     -1.032255    0.282068    0.107902
  C      2.287714   -0.616646    1.054826
  C      3.110834   -0.476070    2.309627
  C      4.197828    0.314461    2.423154
  H      2.734160   -0.020486    0.239849
  H      2.296082   -1.668604    0.709056
  H      4.760023    0.387591    3.361000
  H      2.782109   -1.057880    3.185343
  H      4.559249    0.909901    1.574300
   14
 TRAJECTORY GEOMETRY    -270.202124
  C      0.055112    0.029989   -0.034883
  C      0.826490   -0.177783    1.252116
  O      0.536551   -0.034492   -1.161746
  H      0.252777   -0.886495    1.883510
  H      0.772991    0.787835    1.799462
  H     -1.032190    0.282011    0.107802
  C      2.287592   -0.617054    1.055009
  C      3.110793   -0.475969    2.309690
  C      4.197756    0.314642    2.422797
  H      2.733972   -0.021231    0.239773
  H      2.295914   -1.669142    0.709647
  H      4.760037    0.388133    3.360647
  H      2.782177   -1.057471    3.185674
  H      4.559075    0.909716    1.573691
   14
 TRAJECTORY GEOMETRY    -270.202122
  C      0.055194    0.030021   -0.034888
  C      0.826390   -0.178023    1.252181
  O      0.536789   -0.034177   -1.161700
  H      0.252496   -0.886718    1.883467
  H      0.772981    0.787520    1.799579
  H     -1.032173    0.282031    0.107694
  C      2.287458   -0.617459    1.055188
  C      3.110748   -0.475877    2.309751
  C      4.197697    0.314820    2.422466
  H      2.733813   -0.021982    0.239667
  H      2.295733   -1.669719    0.710255
  H      4.760023    0.388744    3.360149
  H      2.782233   -1.057033    3.186015
  H      4.558942    0.909588    1.573064
   14
 TRAJECTORY GEOMETRY    -270.202119
  C      0.055267    0.030056   -0.034890
  C      0.826285   -0.178269    1.252250
  O      0.537032   -0.033864   -1.161653
  H      0.252195   -0.886912    1.883387
  H      0.772924    0.787266    1.799694
  H     -1.032100    0.282045    0.107594
  C      2.287333   -0.617868    1.055359
  C      3.110709   -0.475786    2.309818
  C      4.197636    0.315009    2.422121
  H      2.733643   -0.022735    0.239568
  H      2.295532   -1.670264    0.710864
  H      4.760042    0.389304    3.359764
  H      2.782245   -1.056608    3.186322
  H      4.558764    0.909419    1.572432
   14
 TRAJECTORY GEOMETRY    -270.202117
  C      0.055343    0.030095   -0.034887
  C      0.826184   -0.178513    1.252308
  O      0.537285   -0.033556   -1.161598
  H      0.251927   -0.887124    1.883294
  H      0.772863    0.786994    1.799833
  H     -1.032028    0.282072    0.107517
  C      2.287191   -0.618272    1.055535
  C      3.110673   -0.475697    2.309872
  C      4.197568    0.315193    2.421779
  H      2.733472   -0.023494    0.239453
  H      2.295306   -1.670828    0.711466
  H      4.760024    0.389911    3.359363
  H      2.782282   -1.056196    3.186620
  H      4.558630    0.909278    1.571829
   14
 TRAJECTORY GEOMETRY    -270.202115
  C      0.055419    0.030122   -0.034894
  C      0.826079   -0.178742    1.252367
  O      0.537525   -0.033240   -1.161540
  H      0.251657   -0.887356    1.883225
  H      0.772833    0.786708    1.799968
  H     -1.031990    0.282088    0.107375
  C      2.287068   -0.618678    1.055716
  C      3.110623   -0.475614    2.309927
  C      4.197499    0.315377    2.421433
  H      2.733383   -0.024261    0.239399
  H      2.295147   -1.671374    0.712117
  H      4.760043    0.390483    3.358915
  H      2.782370   -1.055755    3.186969
  H      4.558480    0.909125    1.571225
   14
 TRAJECTORY GEOMETRY    -270.202112
  C      0.055506    0.030160   -0.034900
  C      0.825976   -0.178988    1.252437
  O      0.537763   -0.032928   -1.161495
  H      0.251365   -0.887574    1.883162
  H      0.772801    0.786423    1.800113
  H     -1.031918    0.282103    0.107277
  C      2.286933   -0.619085    1.055891
  C      3.110585   -0.475521    2.309991
  C      4.197436    0.315556    2.421093
  H      2.733197   -0.025018    0.239302
  H      2.294942   -1.671918    0.712721
  H      4.760048    0.391085    3.358499
  H      2.782406   -1.055309    3.187277
  H      4.558319    0.909001    1.570604
   14
 TRAJECTORY GEOMETRY    -270.202110
  C      0.055583    0.030199   -0.034905
  C      0.825870   -0.179233    1.252498
  O      0.538006   -0.032617   -1.161445
  H      0.251104   -0.887787    1.883094
  H      0.772777    0.786144    1.800262
  H     -1.031858    0.282107    0.107178
  C      2.286802   -0.619491    1.056071
  C      3.110547   -0.475429    2.310053
  C      4.197370    0.315735    2.420752
  H      2.733038   -0.025776    0.239193
  H      2.294747   -1.672475    0.713329
  H      4.760054    0.391680    3.358080
  H      2.782462   -1.054876    3.187599
  H      4.558166    0.908850    1.569991
   14
 TRAJECTORY GEOMETRY    -270.202107
  C      0.055664    0.030235   -0.034910
  C      0.825766   -0.179475    1.252570
  O      0.538248   -0.032304   -1.161398
  H      0.250794   -0.888002    1.883011
  H      0.772720    0.785872    1.800389
  H     -1.031793    0.282122    0.107070
  C      2.286669   -0.619898    1.056240
  C      3.110509   -0.475340    2.310118
  C      4.197312    0.315920    2.420411
  H      2.732869   -0.026531    0.239102
  H      2.294540   -1.673026    0.713944
  H      4.760070    0.392284    3.357670
  H      2.782488   -1.054450    3.187911
  H      4.557993    0.908709    1.569370
   14
 TRAJECTORY GEOMETRY    -270.202105
  C      0.055752    0.030270   -0.034913
  C      0.825659   -0.179725    1.252637
  O      0.538491   -0.031990   -1.161352
  H      0.250512   -0.888214    1.882968
  H      0.772703    0.785588    1.800510
  H     -1.031732    0.282115    0.106972
  C      2.286533   -0.620299    1.056425
  C      3.110466   -0.475242    2.310175
  C      4.197252    0.316096    2.420065
  H      2.732678   -0.027285    0.239002
  H      2.294338   -1.673549    0.714555
  H      4.760055    0.392855    3.357254
  H      2.782539   -1.054011    3.188233
  H      4.557831    0.908557    1.568785
   14
 TRAJECTORY GEOMETRY    -270.202102
  C      0.055830    0.030322   -0.034912
  C      0.825544   -0.179961    1.252706
  O      0.538760   -0.031697   -1.161281
  H      0.250209   -0.888416    1.882930
  H      0.772688    0.785311    1.800635
  H     -1.031675    0.282181    0.106836
  C      2.286394   -0.620709    1.056590
  C      3.110429   -0.475163    2.310218
  C      4.197171    0.316289    2.419713
  H      2.732486   -0.028038    0.238903
  H      2.294148   -1.674062    0.715140
  H      4.760065    0.393400    3.356816
  H      2.782633   -1.053637    3.188528
  H      4.557604    0.908466    1.568236
   14
 TRAJECTORY GEOMETRY    -270.202100
  C      0.055899    0.030370   -0.034921
  C      0.825443   -0.180209    1.252774
  O      0.539009   -0.031389   -1.161231
  H      0.249957   -0.888612    1.882865
  H      0.772679    0.785038    1.800801
  H     -1.031619    0.282174    0.106741
  C      2.286261   -0.621115    1.056770
  C      3.110386   -0.475072    2.310281
  C      4.197103    0.316473    2.419373
  H      2.732316   -0.028774    0.238799
  H      2.293947   -1.674647    0.715730
  H      4.760066    0.393972    3.356394
  H      2.782688   -1.053229    3.188820
  H      4.557456    0.908346    1.567569
   14
 TRAJECTORY GEOMETRY    -270.202097
  C      0.055974    0.030401   -0.034919
  C      0.825338   -0.180450    1.252840
  O      0.539255   -0.031076   -1.161185
  H      0.249657   -0.888830    1.882789
  H      0.772618    0.784768    1.800917
  H     -1.031558    0.282213    0.106641
  C      2.286127   -0.621523    1.056938
  C      3.110348   -0.474984    2.310344
  C      4.197050    0.316661    2.419034
  H      2.732156   -0.029538    0.238701
  H      2.293736   -1.675192    0.716363
  H      4.760083    0.394568    3.355997
  H      2.782716   -1.052808    3.189137
  H      4.557276    0.908190    1.566962
   14
 TRAJECTORY GEOMETRY    -270.202095
  C      0.056048    0.030442   -0.034927
  C      0.825232   -0.180692    1.252909
  O      0.539502   -0.030767   -1.161134
  H      0.249375   -0.889040    1.882725
  H      0.772579    0.784488    1.801060
  H     -1.031501    0.282233    0.106537
  C      2.286000   -0.621931    1.057111
  C      3.110309   -0.474897    2.310409
  C      4.196988    0.316845    2.418691
  H      2.731972   -0.030294    0.238596
  H      2.293529   -1.675740    0.716965
  H      4.760072    0.395144    3.355574
  H      2.782747   -1.052384    3.189442
  H      4.557087    0.908064    1.566331
   14
 TRAJECTORY GEOMETRY    -270.202093
  C      0.056145    0.030476   -0.034918
  C      0.825124   -0.180930    1.252973
  O      0.539765   -0.030463   -1.161062
  H      0.249088   -0.889227    1.882710
  H      0.772585    0.784240    1.801164
  H     -1.031423    0.282263    0.106417
  C      2.285849   -0.622326    1.057283
  C      3.110260   -0.474812    2.310435
  C      4.196894    0.317030    2.418346
  H      2.731824   -0.031054    0.238523
  H      2.293357   -1.676266    0.717599
  H      4.760085    0.395707    3.355136
  H      2.782877   -1.052000    3.189735
  H      4.556941    0.907939    1.565729
   14
 TRAJECTORY GEOMETRY    -270.202090
  C      0.056227    0.030514   -0.034920
  C      0.825019   -0.181175    1.253036
  O      0.540012   -0.030154   -1.161008
  H      0.248817   -0.889431    1.882659
  H      0.772572    0.783962    1.801298
  H     -1.031358    0.282277    0.106310
  C      2.285715   -0.622729    1.057462
  C      3.110213   -0.474724    2.310488
  C      4.196824    0.317213    2.418000
  H      2.731658   -0.031817    0.238421
  H      2.293166   -1.676812    0.718219
  H      4.760112    0.396302    3.354733
  H      2.782946   -1.051584    3.190056
  H      4.556782    0.907782    1.565130
   14
 TRAJECTORY GEOMETRY    -270.202088
  C      0.056308    0.030547   -0.034934
  C      0.824917   -0.181418    1.253098
  O      0.540250   -0.029837   -1.160954
  H      0.248537   -0.889639    1.882586
  H      0.772529    0.783689    1.801424
  H     -1.031301    0.282279    0.106223
  C      2.285588   -0.623140    1.057639
  C      3.110179   -0.474624    2.310559
  C      4.196760    0.317389    2.417658
  H      2.731480   -0.032562    0.238324
  H      2.292964   -1.677363    0.718814
  H      4.760100    0.396882    3.354288
  H      2.782953   -1.051144    3.190365
  H      4.556623    0.907645    1.564525
   14
 TRAJECTORY GEOMETRY    -270.202085
  C      0.056385    0.030586   -0.034938
  C      0.824811   -0.181663    1.253161
  O      0.540495   -0.029528   -1.160901
  H      0.248256   -0.889847    1.882523
  H      0.772503    0.783410    1.801556
  H     -1.031240    0.282294    0.106114
  C      2.285457   -0.623545    1.057815
  C      3.110135   -0.474535    2.310618
  C      4.196695    0.317574    2.417316
  H      2.731321   -0.033320    0.238231
  H      2.292773   -1.677908    0.719430
  H      4.760114    0.397472    3.353866
  H      2.783012   -1.050715    3.190684
  H      4.556463    0.907492    1.563906
   14
 TRAJECTORY GEOMETRY    -270.202083
  C      0.056463    0.030621   -0.034938
  C      0.824706   -0.181908    1.253221
  O      0.540741   -0.029216   -1.160847
  H      0.247961   -0.890046    1.882438
  H      0.772439    0.783145    1.801662
  H     -1.031165    0.282331    0.106027
  C      2.285323   -0.623953    1.057988
  C      3.110102   -0.474444    2.310686
  C      4.196632    0.317757    2.416972
  H      2.731146   -0.034063    0.238130
  H      2.292563   -1.678462    0.720016
  H      4.760126    0.398052    3.353448
  H      2.783026   -1.050272    3.190991
  H      4.556282    0.907354    1.563293
   14
 TRAJECTORY GEOMETRY    -270.202080
  C      0.056555    0.030661   -0.034932
  C      0.824600   -0.182154    1.253281
  O      0.540996   -0.028911   -1.160784
  H      0.247681   -0.890226    1.882386
  H      0.772430    0.782874    1.801766
  H     -1.031085    0.282362    0.105924
  C      2.285178   -0.624349    1.058166
  C      3.110060   -0.474358    2.310726
  C      4.196549    0.317945    2.416628
  H      2.730971   -0.034824    0.238028
  H      2.292378   -1.679010    0.720647
  H      4.760123    0.398621    3.353013
  H      2.783123   -1.049874    3.191273
  H      4.556129    0.907201    1.562700
   14
 TRAJECTORY GEOMETRY    -270.202078
  C      0.056647    0.030694   -0.034934
  C      0.824495   -0.182389    1.253362
  O      0.541245   -0.028604   -1.160732
  H      0.247410   -0.890483    1.882278
  H      0.772367    0.782569    1.801967
  H     -1.031015    0.282346    0.105806
  C      2.285046   -0.624746    1.058340
  C      3.110003   -0.474258    2.310778
  C      4.196482    0.318115    2.416274
  H      2.730834   -0.035568    0.237953
  H      2.292182   -1.679547    0.721262
  H      4.760135    0.399177    3.352591
  H      2.783155   -1.049421    3.191587
  H      4.555960    0.907058    1.562087
   14
 TRAJECTORY GEOMETRY    -270.202075
  C      0.056725    0.030734   -0.034931
  C      0.824393   -0.182632    1.253422
  O      0.541492   -0.028293   -1.160680
  H      0.247122   -0.890683    1.882200
  H      0.772329    0.782291    1.802088
  H     -1.030956    0.282352    0.105714
  C      2.284912   -0.625152    1.058509
  C      3.109962   -0.474173    2.310846
  C      4.196421    0.318308    2.415937
  H      2.730653   -0.036331    0.237841
  H      2.291966   -1.680089    0.721869
  H      4.760149    0.399752    3.352142
  H      2.783192   -1.048999    3.191890
  H      4.555776    0.906881    1.561448
   14
 TRAJECTORY GEOMETRY    -270.202073
  C      0.056814    0.030772   -0.034936
  C      0.824289   -0.182877    1.253479
  O      0.541734   -0.027983   -1.160621
  H      0.246819   -0.890906    1.882136
  H      0.772302    0.782027    1.802220
  H     -1.030895    0.282356    0.105613
  C      2.284776   -0.625556    1.058685
  C      3.109921   -0.474080    2.310901
  C      4.196349    0.318488    2.415597
  H      2.730491   -0.037088    0.237746
  H      2.291775   -1.680632    0.722480
  H      4.760197    0.400347    3.351724
  H      2.783242   -1.048576    3.192220
  H      4.555623    0.906729    1.560827
   14
 TRAJECTORY GEOMETRY    -270.202070
  C      0.056880    0.030809   -0.034949
  C      0.824191   -0.183118    1.253554
  O      0.541983   -0.027671   -1.160574
  H      0.246569   -0.891143    1.882120
  H      0.772275    0.781755    1.802385
  H     -1.030855    0.282418    0.105496
  C      2.284659   -0.625963    1.058871
  C      3.109873   -0.473985    2.310959
  C      4.196280    0.318661    2.415240
  H      2.730339   -0.037837    0.237663
  H      2.291598   -1.681163    0.723103
  H      4.760118    0.400910    3.351317
  H      2.783293   -1.048168    3.192542
  H      4.555460    0.906650    1.560218
   14
 TRAJECTORY GEOMETRY    -270.202068
  C      0.056965    0.030847   -0.034955
  C      0.824081   -0.183362    1.253615
  O      0.542228   -0.027362   -1.160515
  H      0.246313   -0.891335    1.882048
  H      0.772275    0.781462    1.802516
  H     -1.030774    0.282415    0.105381
  C      2.284522   -0.626365    1.059054
  C      3.109831   -0.473887    2.311011
  C      4.196200    0.318835    2.414888
  H      2.730198   -0.038585    0.237605
  H      2.291438   -1.681717    0.723715
  H      4.760159    0.401501    3.350898
  H      2.783384   -1.047726    3.192845
  H      4.555320    0.906495    1.559658
   14
 TRAJECTORY GEOMETRY    -270.202065
  C      0.057047    0.030885   -0.034962
  C      0.823975   -0.183606    1.253676
  O      0.542474   -0.027051   -1.160455
  H      0.246029   -0.891546    1.881976
  H      0.772247    0.781181    1.802649
  H     -1.030709    0.282428    0.105266
  C      2.284389   -0.626770    1.059230
  C      3.109789   -0.473794    2.311067
  C      4.196129    0.319015    2.414546
  H      2.730045   -0.039344    0.237516
  H      2.291253   -1.682259    0.724334
  H      4.760164    0.402086    3.350468
  H      2.783442   -1.047291    3.193160
  H      4.555166    0.906349    1.559052
   14
 TRAJECTORY GEOMETRY    -270.202063
  C      0.057123    0.030925   -0.034959
  C      0.823873   -0.183852    1.253741
  O      0.542721   -0.026741   -1.160407
  H      0.245744   -0.891753    1.881900
  H      0.772203    0.780906    1.802773
  H     -1.030646    0.282451    0.105168
  C      2.284261   -0.627173    1.059406
  C      3.109747   -0.473705    2.311131
  C      4.196066    0.319199    2.414200
  H      2.729872   -0.040099    0.237413
  H      2.291053   -1.682806    0.724951
  H      4.760156    0.402670    3.350050
  H      2.783474   -1.046869    3.193462
  H      4.554977    0.906197    1.558427
   14
 TRAJECTORY GEOMETRY    -270.202060
  C      0.057206    0.030964   -0.034963
  C      0.823768   -0.184096    1.253802
  O      0.542966   -0.026431   -1.160349
  H      0.245463   -0.891965    1.881831
  H      0.772178    0.780628    1.802909
  H     -1.030583    0.282465    0.105059
  C      2.284129   -0.627578    1.059584
  C      3.109704   -0.473613    2.311187
  C      4.195996    0.319380    2.413856
  H      2.729717   -0.040857    0.237325
  H      2.290868   -1.683352    0.725571
  H      4.760159    0.403248    3.349619
  H      2.783536   -1.046439    3.193769
  H      4.554813    0.906054    1.557822
   14
 TRAJECTORY GEOMETRY    -270.202058
  C      0.057277    0.031009   -0.034967
  C      0.823670   -0.184341    1.253877
  O      0.543215   -0.026124   -1.160306
  H      0.245178   -0.892188    1.881762
  H      0.772129    0.780350    1.803052
  H     -1.030523    0.282500    0.104969
  C      2.283999   -0.627985    1.059756
  C      3.109669   -0.473525    2.311255
  C      4.195933    0.319571    2.413511
  H      2.729507   -0.041618    0.237207
  H      2.290631   -1.683899    0.726178
  H      4.760156    0.403816    3.349235
  H      2.783554   -1.046041    3.194067
  H      4.554632    0.905895    1.557201
   14
 TRAJECTORY GEOMETRY    -270.202055
  C      0.057357    0.031050   -0.034971
  C      0.823566   -0.184584    1.253940
  O      0.543461   -0.025814   -1.160252
  H      0.244903   -0.892391    1.881688
  H      0.772103    0.780060    1.803188
  H     -1.030458    0.282511    0.104868
  C      2.283866   -0.628391    1.059934
  C      3.109627   -0.473433    2.311312
  C      4.195864    0.319754    2.413169
  H      2.729344   -0.042374    0.237115
  H      2.290437   -1.684438    0.726796
  H      4.760157    0.404391    3.348797
  H      2.783607   -1.045621    3.194379
  H      4.554476    0.905755    1.556579
   14
 TRAJECTORY GEOMETRY    -270.202053
  C      0.057445    0.031087   -0.034969
  C      0.823460   -0.184830    1.254002
  O      0.543707   -0.025504   -1.160202
  H      0.244596   -0.892590    1.881617
  H      0.772075    0.779786    1.803320
  H     -1.030393    0.282517    0.104776
  C      2.283726   -0.628800    1.060119
  C      3.109584   -0.473340    2.311362
  C      4.195803    0.319941    2.412825
  H      2.729169   -0.043112    0.237047
  H      2.290259   -1.684978    0.727397
  H      4.760128    0.404917    3.348368
  H      2.783666   -1.045174    3.194674
  H      4.554335    0.905616    1.555986
   14
 TRAJECTORY GEOMETRY    -270.202050
  C      0.057526    0.031126   -0.034971
  C      0.823354   -0.185072    1.254065
  O      0.543955   -0.025195   -1.160148
  H      0.244319   -0.892805    1.881563
  H      0.772051    0.779511    1.803461
  H     -1.030331    0.282542    0.104664
  C      2.283594   -0.629204    1.060298
  C      3.109541   -0.473251    2.311415
  C      4.195731    0.320122    2.412478
  H      2.729014   -0.043865    0.236965
  H      2.290079   -1.685520    0.728011
  H      4.760128    0.405506    3.347948
  H      2.783734   -1.044743    3.194990
  H      4.554173    0.905475    1.555389
   14
 TRAJECTORY GEOMETRY    -270.202048
  C      0.057608    0.031163   -0.034974
  C      0.823242   -0.185315    1.254133
  O      0.544202   -0.024884   -1.160095
  H      0.244039   -0.893016    1.881504
  H      0.772012    0.779237    1.803597
  H     -1.030263    0.282574    0.104552
  C      2.283463   -0.629607    1.060476
  C      3.109503   -0.473159    2.311469
  C      4.195664    0.320295    2.412134
  H      2.728851   -0.044622    0.236873
  H      2.289891   -1.686063    0.728627
  H      4.760124    0.406126    3.347521
  H      2.783779   -1.044301    3.195297
  H      4.553987    0.905348    1.554792
   14
 TRAJECTORY GEOMETRY    -270.202045
  C      0.057700    0.031204   -0.034988
  C      0.823131   -0.185559    1.254196
  O      0.544443   -0.024575   -1.160031
  H      0.243742   -0.893214    1.881440
  H      0.772004    0.778954    1.803738
  H     -1.030192    0.282570    0.104436
  C      2.283333   -0.630012    1.060659
  C      3.109466   -0.473062    2.311517
  C      4.195586    0.320463    2.411789
  H      2.728692   -0.045374    0.236795
  H      2.289737   -1.686602    0.729245
  H      4.760140    0.406753    3.347097
  H      2.783839   -1.043864    3.195606
  H      4.553817    0.905225    1.554210
   14
 TRAJECTORY GEOMETRY    -270.202043
  C      0.057776    0.031241   -0.034988
  C      0.823027   -0.185801    1.254258
  O      0.544694   -0.024267   -1.159977
  H      0.243467   -0.893449    1.881381
  H      0.771948    0.778694    1.803861
  H     -1.030132    0.282621    0.104333
  C      2.283196   -0.630415    1.060836
  C      3.109426   -0.472978    2.311576
  C      4.195522    0.320651    2.411446
  H      2.728539   -0.046132    0.236703
  H      2.289520   -1.687138    0.729862
  H      4.760112    0.407323    3.346639
  H      2.783905   -1.043438    3.195903
  H      4.553659    0.905075    1.553602
   14
 TRAJECTORY GEOMETRY    -270.202040
  C      0.057859    0.031271   -0.034992
  C      0.822921   -0.186045    1.254330
  O      0.544943   -0.023956   -1.159923
  H      0.243200   -0.893654    1.881326
  H      0.771876    0.778426    1.803969
  H     -1.030050    0.282682    0.104235
  C      2.283063   -0.630812    1.061004
  C      3.109387   -0.472895    2.311637
  C      4.195457    0.320835    2.411101
  H      2.728359   -0.046894    0.236592
  H      2.289283   -1.687675    0.730466
  H      4.760134    0.407949    3.346244
  H      2.783925   -1.043020    3.196217
  H      4.553467    0.904922    1.552972
   14
 TRAJECTORY GEOMETRY    -270.202038
  C      0.057939    0.031311   -0.034999
  C      0.822819   -0.186287    1.254397
  O      0.545188   -0.023646   -1.159868
  H      0.242944   -0.893863    1.881251
  H      0.771875    0.778127    1.804125
  H     -1.029990    0.282678    0.104102
  C      2.282929   -0.631216    1.061184
  C      3.109343   -0.472796    2.311688
  C      4.195380    0.321016    2.410758
  H      2.728210   -0.047664    0.236508
  H      2.289100   -1.688223    0.731106
  H      4.760153    0.408477    3.345814
  H      2.784009   -1.042605    3.196524
  H      4.553327    0.904773    1.552366
   14
 TRAJECTORY GEOMETRY    -270.202035
  C      0.058024    0.031346   -0.035007
  C      0.822714   -0.186529    1.254459
  O      0.545433   -0.023334   -1.159809
  H      0.242676   -0.894077    1.881196
  H      0.771855    0.777852    1.804266
  H     -1.029924    0.282688    0.103993
  C      2.282795   -0.631617    1.061362
  C      3.109302   -0.472704    2.311742
  C      4.195304    0.321193    2.410413
  H      2.728054   -0.048433    0.236414
  H      2.288907   -1.688767    0.731733
  H      4.760174    0.409075    3.345391
  H      2.784069   -1.042176    3.196832
  H      4.553156    0.904629    1.551772
   14
 TRAJECTORY GEOMETRY    -270.202033
  C      0.058103    0.031386   -0.035005
  C      0.822612   -0.186771    1.254524
  O      0.545683   -0.023026   -1.159757
  H      0.242377   -0.894283    1.881109
  H      0.771799    0.777578    1.804390
  H     -1.029860    0.282708    0.103899
  C      2.282666   -0.632024    1.061538
  C      3.109260   -0.472616    2.311802
  C      4.195239    0.321379    2.410068
  H      2.727875   -0.049183    0.236321
  H      2.288702   -1.689305    0.732342
  H      4.760156    0.409641    3.344960
  H      2.784103   -1.041753    3.197132
  H      4.552971    0.904492    1.551154
   14
 TRAJECTORY GEOMETRY    -270.202030
  C      0.058185    0.031425   -0.035011
  C      0.822510   -0.187014    1.254589
  O      0.545930   -0.022717   -1.159698
  H      0.242103   -0.894496    1.881048
  H      0.771775    0.777303    1.804523
  H     -1.029794    0.282731    0.103784
  C      2.282531   -0.632427    1.061717
  C      3.109218   -0.472525    2.311856
  C      4.195165    0.321559    2.409721
  H      2.727715   -0.049944    0.236234
  H      2.288509   -1.689848    0.732959
  H      4.760174    0.410227    3.344548
  H      2.784168   -1.041329    3.197444
  H      4.552811    0.904353    1.550554
   14
 TRAJECTORY GEOMETRY    -270.202028
  C      0.058267    0.031464   -0.035017
  C      0.822406   -0.187258    1.254654
  O      0.546178   -0.022407   -1.159642
  H      0.241835   -0.894718    1.880985
  H      0.771743    0.777025    1.804666
  H     -1.029726    0.282759    0.103674
  C      2.282398   -0.632830    1.061894
  C      3.109176   -0.472435    2.311912
  C      4.195096    0.321740    2.409378
  H      2.727555   -0.050706    0.236141
  H      2.288307   -1.690382    0.733575
  H      4.760166    0.410811    3.344089
  H      2.784227   -1.040893    3.197750
  H      4.552640    0.904214    1.549958
   14
 TRAJECTORY GEOMETRY    -270.202025
  C      0.058353    0.031501   -0.035020
  C      0.822297   -0.187499    1.254717
  O      0.546425   -0.022097   -1.159585
  H      0.241544   -0.894938    1.880914
  H      0.771707    0.776754    1.804806
  H     -1.029655    0.282787    0.103580
  C      2.282265   -0.633238    1.062069
  C      3.109138   -0.472341    2.311969
  C      4.195022    0.321919    2.409030
  H      2.727399   -0.051455    0.236057
  H      2.288119   -1.690924    0.734184
  H      4.760187    0.411389    3.343689
  H      2.784274   -1.040474    3.198064
  H      4.552458    0.904071    1.549366
   14
 TRAJECTORY GEOMETRY    -270.202023
  C      0.058435    0.031539   -0.035020
  C      0.822188   -0.187741    1.254781
  O      0.546673   -0.021788   -1.159530
  H      0.241263   -0.895135    1.880846
  H      0.771667    0.776467    1.804942
  H     -1.029586    0.282815    0.103478
  C      2.282136   -0.633642    1.062249
  C      3.109095   -0.472250    2.312022
  C      4.194950    0.322101    2.408684
  H      2.727235   -0.052213    0.235975
  H      2.287944   -1.691467    0.734803
  H      4.760186    0.411961    3.343259
  H      2.784324   -1.040057    3.198353
  H      4.552292    0.903929    1.548749
   14
 TRAJECTORY GEOMETRY    -270.202020
  C      0.058516    0.031579   -0.035023
  C      0.822083   -0.187983    1.254846
  O      0.546923   -0.021480   -1.159474
  H      0.240980   -0.895349    1.880774
  H      0.771629    0.776189    1.805078
  H     -1.029520    0.282842    0.103375
  C      2.282003   -0.634048    1.062426
  C      3.109056   -0.472159    2.312077
  C      4.194878    0.322282    2.408340
  H      2.727072   -0.052970    0.235887
  H      2.287748   -1.692009    0.735416
  H      4.760178    0.412533    3.342836
  H      2.784375   -1.039626    3.198651
  H      4.552132    0.903799    1.548125
   14
 TRAJECTORY GEOMETRY    -270.202018
  C      0.058590    0.031617   -0.035021
  C      0.821986   -0.188226    1.254913
  O      0.547176   -0.021172   -1.159421
  H      0.240692   -0.895559    1.880691
  H      0.771558    0.775917    1.805193
  H     -1.029456    0.282884    0.103283
  C      2.281878   -0.634453    1.062606
  C      3.109009   -0.472072    2.312138
  C      4.194812    0.322471    2.407987
  H      2.726893   -0.053710    0.235806
  H      2.287536   -1.692544    0.736020
  H      4.760152    0.413071    3.342423
  H      2.784403   -1.039210    3.198949
  H      4.551945    0.903660    1.547511
   14
 TRAJECTORY GEOMETRY    -270.202015
  C      0.058672    0.031661   -0.035027
  C      0.821881   -0.188474    1.254975
  O      0.547424   -0.020865   -1.159359
  H      0.240421   -0.895769    1.880631
  H      0.771544    0.775634    1.805327
  H     -1.029393    0.282906    0.103164
  C      2.281747   -0.634850    1.062785
  C      3.108966   -0.471981    2.312191
  C      4.194735    0.322648    2.407641
  H      2.726733   -0.054471    0.235715
  H      2.287357   -1.693078    0.736647
  H      4.760160    0.413680    3.341978
  H      2.784467   -1.038787    3.199256
  H      4.551774    0.903492    1.546919
   14
 TRAJECTORY GEOMETRY    -270.202012
  C      0.058752    0.031700   -0.035029
  C      0.821775   -0.188718    1.255037
  O      0.547673   -0.020556   -1.159303
  H      0.240142   -0.895983    1.880562
  H      0.771499    0.775358    1.805467
  H     -1.029323    0.282930    0.103061
  C      2.281618   -0.635254    1.062968
  C      3.108925   -0.471884    2.312242
  C      4.194658    0.322826    2.407289
  H      2.726574   -0.055225    0.235641
  H      2.287171   -1.693622    0.737261
  H      4.760173    0.414258    3.341580
  H      2.784524   -1.038359    3.199560
  H      4.551625    0.903349    1.546331
   14
 TRAJECTORY GEOMETRY    -270.202010
  C      0.058826    0.031737   -0.035027
  C      0.821671   -0.188960    1.255102
  O      0.547926   -0.020247   -1.159251
  H      0.239870   -0.896201    1.880501
  H      0.771449    0.775087    1.805600
  H     -1.029256    0.282976    0.102963
  C      2.281490   -0.635659    1.063145
  C      3.108885   -0.471794    2.312301
  C      4.194586    0.323007    2.406941
  H      2.726408   -0.055980    0.235541
  H      2.286966   -1.694157    0.737871
  H      4.760178    0.414830    3.341165
  H      2.784559   -1.037941    3.199869
  H      4.551447    0.903222    1.545711
   14
 TRAJECTORY GEOMETRY    -270.202007
  C      0.058906    0.031786   -0.035028
  C      0.821571   -0.189206    1.255173
  O      0.548174   -0.019943   -1.159198
  H      0.239550   -0.896401    1.880394
  H      0.771401    0.774804    1.805721
  H     -1.029200    0.282982    0.102870
  C      2.281361   -0.636071    1.063311
  C      3.108837   -0.471705    2.312367
  C      4.194537    0.323201    2.406603
  H      2.726201   -0.056728    0.235441
  H      2.286744   -1.694697    0.738471
  H      4.760143    0.415369    3.340717
  H      2.784569   -1.037519    3.200145
  H      4.551212    0.903082    1.545085
   14
 TRAJECTORY GEOMETRY    -270.202005
  C      0.058987    0.031826   -0.035032
  C      0.821467   -0.189448    1.255240
  O      0.548423   -0.019636   -1.159142
  H      0.239272   -0.896617    1.880334
  H      0.771373    0.774523    1.805862
  H     -1.029141    0.283018    0.102754
  C      2.281228   -0.636479    1.063487
  C      3.108793   -0.471614    2.312422
  C      4.194466    0.323383    2.406259
  H      2.726038   -0.057483    0.235352
  H      2.286556   -1.695239    0.739074
  H      4.760161    0.415954    3.340280
  H      2.784624   -1.037088    3.200448
  H      4.551043    0.902959    1.544480
   14
 TRAJECTORY GEOMETRY    -270.202002
  C      0.059083    0.031864   -0.035027
  C      0.821368   -0.189686    1.255298
  O      0.548667   -0.019327   -1.159087
  H      0.238980   -0.896827    1.880231
  H      0.771318    0.774237    1.806006
  H     -1.029068    0.282996    0.102667
  C      2.281091   -0.636875    1.063678
  C      3.108756   -0.471525    2.312469
  C      4.194382    0.323562    2.405908
  H      2.725875   -0.058241    0.235276
  H      2.286355   -1.695767    0.739725
  H      4.760131    0.416522    3.339832
  H      2.784700   -1.036674    3.200743
  H      4.550904    0.902801    1.543891
   14
 TRAJECTORY GEOMETRY    -270.202000
  C      0.059174    0.031906   -0.035037
  C      0.821256   -0.189932    1.255364
  O      0.548911   -0.019021   -1.159025
  H      0.238712   -0.897038    1.880191
  H      0.771333    0.773952    1.806163
  H     -1.028995    0.283009    0.102546
  C      2.280957   -0.637270    1.063852
  C      3.108716   -0.471432    2.312520
  C      4.194303    0.323735    2.405567
  H      2.725723   -0.059012    0.235180
  H      2.286193   -1.696313    0.740363
  H      4.760147    0.417151    3.339397
  H      2.784767   -1.036254    3.201035
  H      4.550713    0.902646    1.543264
   14
 TRAJECTORY GEOMETRY    -270.201997
  C      0.059260    0.031948   -0.035048
  C      0.821146   -0.190179    1.255431
  O      0.549157   -0.018714   -1.158963
  H      0.238439   -0.897248    1.880144
  H      0.771324    0.773668    1.806308
  H     -1.028928    0.283032    0.102425
  C      2.280824   -0.637668    1.064025
  C      3.108672   -0.471339    2.312573
  C      4.194233    0.323912    2.405225
  H      2.725561   -0.059778    0.235074
  H      2.286014   -1.696849    0.740995
  H      4.760173    0.417764    3.338973
  H      2.784818   -1.035842    3.201339
  H      4.550511    0.902497    1.542649
   14
 TRAJECTORY GEOMETRY    -270.201994
  C      0.059341    0.031988   -0.035045
  C      0.821044   -0.190423    1.255495
  O      0.549410   -0.018407   -1.158910
  H      0.238151   -0.897467    1.880073
  H      0.771277    0.773391    1.806436
  H     -1.028860    0.283061    0.102336
  C      2.280692   -0.638071    1.064208
  C      3.108629   -0.471249    2.312628
  C      4.194161    0.324096    2.404875
  H      2.725388   -0.060524    0.234993
  H      2.285812   -1.697386    0.741603
  H      4.760156    0.418311    3.338544
  H      2.784865   -1.035429    3.201640
  H      4.550341    0.902356    1.542040
   14
 TRAJECTORY GEOMETRY    -270.201992
  C      0.059431    0.032026   -0.035051
  C      0.820944   -0.190665    1.255558
  O      0.549655   -0.018099   -1.158847
  H      0.237882   -0.897672    1.879977
  H      0.771234    0.773112    1.806574
  H     -1.028783    0.283092    0.102223
  C      2.280560   -0.638473    1.064388
  C      3.108586   -0.471160    2.312682
  C      4.194080    0.324274    2.404524
  H      2.725231   -0.061280    0.234921
  H      2.285622   -1.697913    0.742227
  H      4.760170    0.418906    3.338120
  H      2.784927   -1.034992    3.201927
  H      4.550173    0.902215    1.541445
   14
 TRAJECTORY GEOMETRY    -270.201989
  C      0.059516    0.032067   -0.035045
  C      0.820841   -0.190908    1.255622
  O      0.549906   -0.017792   -1.158797
  H      0.237596   -0.897893    1.879904
  H      0.771193    0.772830    1.806720
  H     -1.028711    0.283125    0.102132
  C      2.280427   -0.638877    1.064570
  C      3.108540   -0.471066    2.312732
  C      4.194006    0.324458    2.404174
  H      2.725065   -0.062036    0.234841
  H      2.285429   -1.698450    0.742843
  H      4.760157    0.419449    3.337699
  H      2.784992   -1.034574    3.202227
  H      4.550008    0.902079    1.540852
   14
 TRAJECTORY GEOMETRY    -270.201987
  C      0.059609    0.032106   -0.035046
  C      0.820741   -0.191151    1.255688
  O      0.550152   -0.017485   -1.158740
  H      0.237318   -0.898113    1.879842
  H      0.771169    0.772543    1.806866
  H     -1.028633    0.283149    0.102027
  C      2.280291   -0.639277    1.064754
  C      3.108493   -0.470969    2.312776
  C      4.193923    0.324633    2.403825
  H      2.724913   -0.062786    0.234771
  H      2.285255   -1.698991    0.743469
  H      4.760146    0.420014    3.337250
  H      2.785068   -1.034157    3.202533
  H      4.549875    0.901944    1.540261
   14
 TRAJECTORY GEOMETRY    -270.201984
  C      0.059703    0.032150   -0.035050
  C      0.820635   -0.191398    1.255750
  O      0.550398   -0.017178   -1.158680
  H      0.237016   -0.898316    1.879763
  H      0.771148    0.772265    1.807004
  H     -1.028559    0.283139    0.101948
  C      2.280156   -0.639681    1.064934
  C      3.108449   -0.470873    2.312829
  C      4.193849    0.324815    2.403477
  H      2.724729   -0.063531    0.234692
  H      2.285064   -1.699524    0.744071
  H      4.760162    0.420562    3.336845
  H      2.785121   -1.033733    3.202831
  H      4.549694    0.901805    1.539655
   14
 TRAJECTORY GEOMETRY    -270.201982
  C      0.059763    0.032195   -0.035059
  C      0.820516   -0.191641    1.255809
  O      0.550660   -0.016876   -1.158609
  H      0.236734   -0.898564    1.879647
  H      0.771050    0.771958    1.807161
  H     -1.028515    0.283203    0.101810
  C      2.280031   -0.640078    1.065108
  C      3.108413   -0.470790    2.312892
  C      4.193790    0.324993    2.403130
  H      2.724578   -0.064256    0.234614
  H      2.284872   -1.700034    0.744656
  H      4.760133    0.421179    3.336376
  H      2.785161   -1.033273    3.203138
  H      4.549534    0.901635    1.539041
   14
 TRAJECTORY GEOMETRY    -270.201979
  C      0.059850    0.032238   -0.035053
  C      0.820403   -0.191887    1.255870
  O      0.550910   -0.016570   -1.158557
  H      0.236443   -0.898764    1.879580
  H      0.771036    0.771674    1.807288
  H     -1.028447    0.283222    0.101707
  C      2.279893   -0.640480    1.065284
  C      3.108374   -0.470701    2.312944
  C      4.193727    0.325175    2.402791
  H      2.724404   -0.065008    0.234523
  H      2.284689   -1.700569    0.745266
  H      4.760119    0.421787    3.335951
  H      2.785212   -1.032848    3.203425
  H      4.549333    0.901484    1.538418
   14
 TRAJECTORY GEOMETRY    -270.201976
  C      0.059937    0.032280   -0.035063
  C      0.820298   -0.192132    1.255930
  O      0.551153   -0.016262   -1.158495
  H      0.236149   -0.898979    1.879512
  H      0.771006    0.771401    1.807435
  H     -1.028374    0.283245    0.101600
  C      2.279759   -0.640885    1.065464
  C      3.108339   -0.470606    2.312995
  C      4.193649    0.325353    2.402446
  H      2.724234   -0.065770    0.234453
  H      2.284506   -1.701107    0.745889
  H      4.760127    0.422380    3.335538
  H      2.785263   -1.032438    3.203745
  H      4.549172    0.901343    1.537820
   14
 TRAJECTORY GEOMETRY    -270.201974
  C      0.060022    0.032322   -0.035065
  C      0.820192   -0.192376    1.255992
  O      0.551402   -0.015957   -1.158436
  H      0.235867   -0.899186    1.879443
  H      0.770977    0.771120    1.807567
  H     -1.028302    0.283277    0.101500
  C      2.279625   -0.641288    1.065643
  C      3.108299   -0.470515    2.313048
  C      4.193574    0.325535    2.402098
  H      2.724067   -0.066521    0.234371
  H      2.284315   -1.701642    0.746498
  H      4.760132    0.422960    3.335124
  H      2.785326   -1.032017    3.204044
  H      4.548993    0.901201    1.537221
   14
 TRAJECTORY GEOMETRY    -270.201971
  C      0.060105    0.032364   -0.035064
  C      0.820091   -0.192617    1.256061
  O      0.551650   -0.015650   -1.158380
  H      0.235611   -0.899425    1.879363
  H      0.770928    0.770835    1.807722
  H     -1.028230    0.283325    0.101385
  C      2.279497   -0.641690    1.065819
  C      3.108255   -0.470433    2.313096
  C      4.193494    0.325720    2.401755
  H      2.723925   -0.067297    0.234280
  H      2.284109   -1.702179    0.747123
  H      4.760110    0.423536    3.334677
  H      2.785379   -1.031557    3.204338
  H      4.548842    0.901049    1.536620
   14
 TRAJECTORY GEOMETRY    -270.201969
  C      0.060187    0.032407   -0.035059
  C      0.819985   -0.192859    1.256124
  O      0.551903   -0.015344   -1.158324
  H      0.235329   -0.899632    1.879274
  H      0.770890    0.770545    1.807849
  H     -1.028167    0.283347    0.101281
  C      2.279364   -0.642095    1.065999
  C      3.108209   -0.470346    2.313147
  C      4.193424    0.325907    2.401407
  H      2.723762   -0.068045    0.234194
  H      2.283916   -1.702715    0.747729
  H      4.760111    0.424106    3.334276
  H      2.785439   -1.031137    3.204643
  H      4.548655    0.900903    1.536011
   14
 TRAJECTORY GEOMETRY    -270.201966
  C      0.060277    0.032446   -0.035067
  C      0.819881   -0.193103    1.256191
  O      0.552148   -0.015036   -1.158266
  H      0.235036   -0.899844    1.879206
  H      0.770842    0.770266    1.807995
  H     -1.028087    0.283376    0.101180
  C      2.279232   -0.642492    1.066180
  C      3.108172   -0.470251    2.313199
  C      4.193347    0.326079    2.401062
  H      2.723584   -0.068810    0.234101
  H      2.283721   -1.703248    0.748371
  H      4.760104    0.424720    3.333824
  H      2.785479   -1.030727    3.204919
  H      4.548473    0.900768    1.535415
   14
 TRAJECTORY GEOMETRY    -270.201963
  C      0.060363    0.032487   -0.035067
  C      0.819773   -0.193345    1.256253
  O      0.552398   -0.014730   -1.158206
  H      0.234751   -0.900054    1.879132
  H      0.770805    0.769979    1.808137
  H     -1.028015    0.283400    0.101077
  C      2.279100   -0.642894    1.066358
  C      3.108131   -0.470164    2.313251
  C      4.193275    0.326260    2.400720
  H      2.723418   -0.069567    0.234014
  H      2.283529   -1.703777    0.748992
  H      4.760079    0.425310    3.333354
  H      2.785537   -1.030296    3.205204
  H      4.548286    0.900627    1.534807
   14
 TRAJECTORY GEOMETRY    -270.201961
  C      0.060460    0.032533   -0.035073
  C      0.819672   -0.193588    1.256324
  O      0.552645   -0.014427   -1.158142
  H      0.234466   -0.900272    1.879067
  H      0.770775    0.769699    1.808300
  H     -1.027936    0.283446    0.100980
  C      2.278967   -0.643301    1.066536
  C      3.108087   -0.470072    2.313292
  C      4.193188    0.326445    2.400371
  H      2.723241   -0.070320    0.233934
  H      2.283335   -1.704317    0.749604
  H      4.760051    0.425864    3.332943
  H      2.785589   -1.029869    3.205492
  H      4.548138    0.900487    1.534215
   14
 TRAJECTORY GEOMETRY    -270.201958
  C      0.060523    0.032581   -0.035078
  C      0.819574   -0.193830    1.256383
  O      0.552902   -0.014125   -1.158075
  H      0.234220   -0.900506    1.878975
  H      0.770736    0.769411    1.808445
  H     -1.027888    0.283497    0.100856
  C      2.278842   -0.643705    1.066707
  C      3.108047   -0.469983    2.313351
  C      4.193111    0.326630    2.400022
  H      2.723107   -0.071102    0.233842
  H      2.283125   -1.704858    0.750236
  H      4.760043    0.426425    3.332524
  H      2.785646   -1.029457    3.205788
  H      4.547956    0.900349    1.533610
   14
 TRAJECTORY GEOMETRY    -270.201956
  C      0.060622    0.032627   -0.035079
  C      0.819462   -0.194078    1.256456
  O      0.553153   -0.013826   -1.158019
  H      0.233919   -0.900711    1.878922
  H      0.770695    0.769141    1.808570
  H     -1.027788    0.283581    0.100753
  C      2.278699   -0.644104    1.066889
  C      3.108010   -0.469897    2.313393
  C      4.193028    0.326814    2.399672
  H      2.722915   -0.071850    0.233764
  H      2.282936   -1.705388    0.750845
  H      4.760078    0.426995    3.332112
  H      2.785722   -1.029071    3.206083
  H      4.547751    0.900248    1.533030
   14
 TRAJECTORY GEOMETRY    -270.201953
  C      0.060708    0.032671   -0.035080
  C      0.819359   -0.194322    1.256520
  O      0.553406   -0.013522   -1.157958
  H      0.233633   -0.900923    1.878844
  H      0.770656    0.768862    1.808705
  H     -1.027715    0.283611    0.100653
  C      2.278566   -0.644507    1.067068
  C      3.107967   -0.469806    2.313445
  C      4.192954    0.326996    2.399323
  H      2.722747   -0.072598    0.233678
  H      2.282739   -1.705918    0.751461
  H      4.760052    0.427557    3.331668
  H      2.785777   -1.028649    3.206363
  H      4.547572    0.900114    1.532427
   14
 TRAJECTORY GEOMETRY    -270.201950
  C      0.060793    0.032715   -0.035078
  C      0.819253   -0.194564    1.256582
  O      0.553658   -0.013218   -1.157899
  H      0.233346   -0.901131    1.878768
  H      0.770619    0.768579    1.808843
  H     -1.027647    0.283638    0.100548
  C      2.278433   -0.644910    1.067248
  C      3.107925   -0.469715    2.313495
  C      4.192878    0.327178    2.398974
  H      2.722577   -0.073354    0.233602
  H      2.282549   -1.706450    0.752078
  H      4.760047    0.428131    3.331241
  H      2.785835   -1.028235    3.206656
  H      4.547395    0.899974    1.531824
   14
 TRAJECTORY GEOMETRY    -270.201948
  C      0.060879    0.032757   -0.035086
  C      0.819150   -0.194807    1.256647
  O      0.553908   -0.012912   -1.157834
  H      0.233055   -0.901347    1.878689
  H      0.770571    0.768306    1.808973
  H     -1.027575    0.283672    0.100449
  C      2.278299   -0.645311    1.067425
  C      3.107883   -0.469626    2.313549
  C      4.192805    0.327361    2.398625
  H      2.722406   -0.074108    0.233512
  H      2.282342   -1.706982    0.752692
  H      4.760035    0.428699    3.330811
  H      2.785884   -1.027817    3.206948
  H      4.547215    0.899837    1.531221
   14
 TRAJECTORY GEOMETRY    -270.201945
  C      0.060965    0.032802   -0.035083
  C      0.819041   -0.195050    1.256706
  O      0.554161   -0.012609   -1.157772
  H      0.232763   -0.901559    1.878615
  H      0.770543    0.768021    1.809120
  H     -1.027509    0.283695    0.100339
  C      2.278165   -0.645715    1.067608
  C      3.107840   -0.469533    2.313593
  C      4.192728    0.327540    2.398278
  H      2.722243   -0.074855    0.233437
  H      2.282167   -1.707514    0.753308
  H      4.760025    0.429277    3.330372
  H      2.785952   -1.027398    3.207238
  H      4.547042    0.899697    1.530626
   14
 TRAJECTORY GEOMETRY    -270.201942
  C      0.061048    0.032844   -0.035084
  C      0.818937   -0.195294    1.256772
  O      0.554414   -0.012304   -1.157711
  H      0.232489   -0.901754    1.878519
  H      0.770497    0.767734    1.809241
  H     -1.027441    0.283726    0.100238
  C      2.278033   -0.646116    1.067787
  C      3.107798   -0.469444    2.313647
  C      4.192653    0.327722    2.397929
  H      2.722068   -0.075615    0.233365
  H      2.281964   -1.708038    0.753925
  H      4.759999    0.429838    3.329944
  H      2.786006   -1.026973    3.207509
  H      4.546860    0.899564    1.530014
   14
 TRAJECTORY GEOMETRY    -270.201940
  C      0.061132    0.032890   -0.035078
  C      0.818828   -0.195538    1.256824
  O      0.554667   -0.012001   -1.157650
  H      0.232199   -0.901968    1.878456
  H      0.770479    0.767452    1.809387
  H     -1.027369    0.283753    0.100131
  C      2.277899   -0.646519    1.067970
  C      3.107756   -0.469347    2.313690
  C      4.192571    0.327898    2.397581
  H      2.721906   -0.076366    0.233289
  H      2.281800   -1.708574    0.754545
  H      4.760008    0.430419    3.329520
  H      2.786083   -1.026562    3.207807
  H      4.546690    0.899424    1.529428
   14
 TRAJECTORY GEOMETRY    -270.201937
  C      0.061224    0.032936   -0.035079
  C      0.818722   -0.195781    1.256877
  O      0.554916   -0.011697   -1.157579
  H      0.231886   -0.902174    1.878372
  H      0.770451    0.767174    1.809518
  H     -1.027293    0.283765    0.100014
  C      2.277764   -0.646922    1.068155
  C      3.107715   -0.469253    2.313736
  C      4.192491    0.328076    2.397231
  H      2.721743   -0.077111    0.233222
  H      2.281631   -1.709104    0.755159
  H      4.759991    0.431006    3.329084
  H      2.786160   -1.026158    3.208103
  H      4.546529    0.899279    1.528841
   14
 TRAJECTORY GEOMETRY    -270.201935
  C      0.061309    0.032975   -0.035088
  C      0.818613   -0.196021    1.256955
  O      0.555165   -0.011392   -1.157522
  H      0.231620   -0.902392    1.878318
  H      0.770409    0.766885    1.809669
  H     -1.027208    0.283814    0.099911
  C      2.277636   -0.647319    1.068328
  C      3.107672   -0.469167    2.313785
  C      4.192417    0.328259    2.396890
  H      2.721580   -0.077889    0.233120
  H      2.281430   -1.709640    0.755804
  H      4.759996    0.431600    3.328617
  H      2.786197   -1.025747    3.208388
  H      4.546322    0.899124    1.528225
   14
 TRAJECTORY GEOMETRY    -270.201932
  C      0.061393    0.033012   -0.035099
  C      0.818506   -0.196261    1.257028
  O      0.555416   -0.011085   -1.157460
  H      0.231356   -0.902598    1.878252
  H      0.770358    0.766617    1.809812
  H     -1.027163    0.283856    0.099803
  C      2.277509   -0.647721    1.068507
  C      3.107630   -0.469082    2.313836
  C      4.192343    0.328440    2.396542
  H      2.721421   -0.078647    0.233031
  H      2.281227   -1.710170    0.756434
  H      4.759970    0.432187    3.328188
  H      2.786245   -1.025316    3.208647
  H      4.546138    0.898987    1.527609
   14
 TRAJECTORY GEOMETRY    -270.201929
  C      0.061483    0.033055   -0.035101
  C      0.818408   -0.196498    1.257104
  O      0.555671   -0.010783   -1.157403
  H      0.231127   -0.902800    1.878147
  H      0.770296    0.766324    1.809975
  H     -1.027087    0.283896    0.099708
  C      2.277377   -0.648119    1.068681
  C      3.107585   -0.469005    2.313894
  C      4.192256    0.328621    2.396185
  H      2.721234   -0.079414    0.232976
  H      2.280998   -1.710676    0.757028
  H      4.759985    0.432756    3.327760
  H      2.786300   -1.024870    3.208947
  H      4.545929    0.898890    1.526988
   14
 TRAJECTORY GEOMETRY    -270.201927
  C      0.061568    0.033097   -0.035097
  C      0.818303   -0.196738    1.257167
  O      0.555923   -0.010479   -1.157345
  H      0.230829   -0.903036    1.878085
  H      0.770280    0.766034    1.810124
  H     -1.026992    0.283926    0.099579
  C      2.277240   -0.648519    1.068859
  C      3.107547   -0.468912    2.313938
  C      4.192171    0.328801    2.395837
  H      2.721086   -0.080170    0.232889
  H      2.280818   -1.711218    0.757648
  H      4.760016    0.433348    3.327331
  H      2.786360   -1.024459    3.209269
  H      4.545750    0.898733    1.526412
   14
 TRAJECTORY GEOMETRY    -270.201924
  C      0.061653    0.033139   -0.035095
  C      0.818198   -0.196979    1.257231
  O      0.556177   -0.010175   -1.157285
  H      0.230532   -0.903271    1.878027
  H      0.770241    0.765762    1.810271
  H     -1.026929    0.283961    0.099471
  C      2.277107   -0.648921    1.069041
  C      3.107506   -0.468821    2.313987
  C      4.192093    0.328981    2.395489
  H      2.720930   -0.080916    0.232796
  H      2.280624   -1.711756    0.758262
  H      4.759996    0.433917    3.326875
  H      2.786421   -1.024043    3.209561
  H      4.545569    0.898594    1.525826
   14
 TRAJECTORY GEOMETRY    -270.201921
  C      0.061742    0.033182   -0.035103
  C      0.818090   -0.197221    1.257297
  O      0.556427   -0.009871   -1.157219
  H      0.230257   -0.903470    1.877941
  H      0.770197    0.765468    1.810405
  H     -1.026849    0.283994    0.099366
  C      2.276975   -0.649323    1.069218
  C      3.107465   -0.468733    2.314036
  C      4.192015    0.329162    2.395142
  H      2.720758   -0.081682    0.232727
  H      2.280427   -1.712282    0.758880
  H      4.759996    0.434504    3.326440
  H      2.786478   -1.023619    3.209845
  H      4.545386    0.898465    1.525227
   14
 TRAJECTORY GEOMETRY    -270.201919
  C      0.061831    0.033222   -0.035101
  C      0.817984   -0.197463    1.257356
  O      0.556680   -0.009566   -1.157158
  H      0.229963   -0.903695    1.877879
  H      0.770160    0.765212    1.810564
  H     -1.026782    0.284036    0.099263
  C      2.276840   -0.649724    1.069402
  C      3.107425   -0.468645    2.314079
  C      4.191937    0.329339    2.394796
  H      2.720599   -0.082425    0.232629
  H      2.280246   -1.712810    0.759504
  H      4.759982    0.435099    3.325999
  H      2.786535   -1.023189    3.210142
  H      4.545189    0.898338    1.524633
   14
 TRAJECTORY GEOMETRY    -270.201916
  C      0.061910    0.033269   -0.035092
  C      0.817879   -0.197705    1.257426
  O      0.556937   -0.009264   -1.157105
  H      0.229695   -0.903904    1.877791
  H      0.770112    0.764912    1.810683
  H     -1.026708    0.284066    0.099160
  C      2.276709   -0.650124    1.069577
  C      3.107381   -0.468558    2.314134
  C      4.191863    0.329525    2.394443
  H      2.720426   -0.083192    0.232567
  H      2.280029   -1.713339    0.760119
  H      4.759963    0.435662    3.325587
  H      2.786578   -1.022790    3.210417
  H      4.544998    0.898199    1.524023
   14
 TRAJECTORY GEOMETRY    -270.201913
  C      0.062001    0.033312   -0.035096
  C      0.817774   -0.197946    1.257486
  O      0.557186   -0.008960   -1.157039
  H      0.229414   -0.904125    1.877723
  H      0.770073    0.764637    1.810843
  H     -1.026636    0.284101    0.099056
  C      2.276575   -0.650527    1.069759
  C      3.107340   -0.468466    2.314177
  C      4.191782    0.329704    2.394097
  H      2.720263   -0.083951    0.232474
  H      2.279837   -1.713870    0.760746
  H      4.759954    0.436246    3.325149
  H      2.786645   -1.022365    3.210708
  H      4.544815    0.898069    1.523434
   14
 TRAJECTORY GEOMETRY    -270.201911
  C      0.062086    0.033356   -0.035091
  C      0.817669   -0.198189    1.257551
  O      0.557443   -0.008657   -1.156981
  H      0.229139   -0.904336    1.877644
  H      0.770026    0.764351    1.810974
  H     -1.026566    0.284130    0.098957
  C      2.276442   -0.650928    1.069938
  C      3.107297   -0.468377    2.314229
  C      4.191706    0.329887    2.393746
  H      2.720095   -0.084710    0.232401
  H      2.279625   -1.714396    0.761360
  H      4.759925    0.436811    3.324709
  H      2.786699   -1.021953    3.210983
  H      4.544634    0.897940    1.522832
   14
 TRAJECTORY GEOMETRY    -270.201908
  C      0.062171    0.033400   -0.035104
  C      0.817571   -0.198435    1.257610
  O      0.557695   -0.008354   -1.156910
  H      0.228859   -0.904564    1.877559
  H      0.770004    0.764067    1.811130
  H     -1.026499    0.284178    0.098860
  C      2.276299   -0.651324    1.070119
  C      3.107260   -0.468286    2.314276
  C      4.191630    0.330063    2.393402
  H      2.719913   -0.085467    0.232306
  H      2.279431   -1.714922    0.761989
  H      4.759888    0.437390    3.324259
  H      2.786775   -1.021516    3.211272
  H      4.544422    0.897813    1.522231
   14
 TRAJECTORY GEOMETRY    -270.201905
  C      0.062261    0.033443   -0.035106
  C      0.817465   -0.198673    1.257690
  O      0.557946   -0.008051   -1.156853
  H      0.228567   -0.904780    1.877478
  H      0.769974    0.763776    1.811304
  H     -1.026416    0.284217    0.098740
  C      2.276171   -0.651727    1.070292
  C      3.107213   -0.468201    2.314324
  C      4.191542    0.330250    2.393052
  H      2.719744   -0.086197    0.232238
  H      2.279265   -1.715445    0.762576
  H      4.759949    0.437956    3.323828
  H      2.786806   -1.021079    3.211585
  H      4.544243    0.897636    1.521617
   14
 TRAJECTORY GEOMETRY    -270.201903
  C      0.062350    0.033484   -0.035112
  C      0.817360   -0.198912    1.257756
  O      0.558199   -0.007748   -1.156787
  H      0.228287   -0.904991    1.877401
  H      0.769940    0.763483    1.811458
  H     -1.026341    0.284249    0.098629
  C      2.276035   -0.652129    1.070470
  C      3.107171   -0.468114    2.314368
  C      4.191463    0.330431    2.392701
  H      2.719570   -0.086955    0.232170
  H      2.279071   -1.715979    0.763182
  H      4.759969    0.438540    3.323415
  H      2.786868   -1.020648    3.211889
  H      4.544050    0.897503    1.521035
   14
 TRAJECTORY GEOMETRY    -270.201900
  C      0.062443    0.033528   -0.035113
  C      0.817254   -0.199159    1.257809
  O      0.558451   -0.007445   -1.156716
  H      0.228014   -0.905187    1.877330
  H      0.769894    0.763217    1.811575
  H     -1.026271    0.284277    0.098516
  C      2.275905   -0.652521    1.070660
  C      3.107135   -0.468027    2.314419
  C      4.191367    0.330610    2.392344
  H      2.719424   -0.087704    0.232106
  H      2.278883   -1.716484    0.763808
  H      4.759916    0.439101    3.322952
  H      2.786938   -1.020254    3.212147
  H      4.543913    0.897343    1.520420
   14
 TRAJECTORY GEOMETRY    -270.201897
  C      0.062525    0.033573   -0.035110
  C      0.817147   -0.199399    1.257875
  O      0.558708   -0.007142   -1.156657
  H      0.227726   -0.905409    1.877259
  H      0.769836    0.762935    1.811705
  H     -1.026193    0.284314    0.098424
  C      2.275773   -0.652920    1.070837
  C      3.107094   -0.467944    2.314468
  C      4.191292    0.330795    2.391998
  H      2.719257   -0.088459    0.232011
  H      2.278667   -1.717014    0.764427
  H      4.759884    0.439681    3.322496
  H      2.786984   -1.019828    3.212438
  H      4.543722    0.897207    1.519815
   14
 TRAJECTORY GEOMETRY    -270.201895
  C      0.062614    0.033620   -0.035108
  C      0.817048   -0.199645    1.257943
  O      0.558959   -0.006838   -1.156600
  H      0.227452   -0.905626    1.877194
  H      0.769819    0.762651    1.811845
  H     -1.026126    0.284334    0.098312
  C      2.275643   -0.653321    1.071020
  C      3.107044   -0.467850    2.314520
  C      4.191209    0.330972    2.391642
  H      2.719101   -0.089207    0.231945
  H      2.278486   -1.717542    0.765047
  H      4.759858    0.440239    3.322061
  H      2.787051   -1.019432    3.212717
  H      4.543524    0.897082    1.519218
   14
 TRAJECTORY GEOMETRY    -270.201892
  C      0.062701    0.033665   -0.035109
  C      0.816942   -0.199888    1.258008
  O      0.559213   -0.006534   -1.156539
  H      0.227174   -0.905839    1.877122
  H      0.769781    0.762373    1.811995
  H     -1.026055    0.284367    0.098206
  C      2.275508   -0.653722    1.071199
  C      3.107005   -0.467761    2.314568
  C      4.191128    0.331154    2.391292
  H      2.718931   -0.089962    0.231870
  H      2.278286   -1.718064    0.765659
  H      4.759854    0.440805    3.321631
  H      2.787106   -1.019018    3.213000
  H      4.543337    0.896941    1.518617
   14
 TRAJECTORY GEOMETRY    -270.201889
  C      0.062797    0.033711   -0.035113
  C      0.816829   -0.200135    1.258068
  O      0.559463   -0.006233   -1.156468
  H      0.226881   -0.906056    1.877043
  H      0.769710    0.762097    1.812135
  H     -1.025980    0.284405    0.098052
  C      2.275375   -0.654124    1.071382
  C      3.106962   -0.467663    2.314616
  C      4.191054    0.331339    2.390943
  H      2.718757   -0.090713    0.231793
  H      2.278090   -1.718588    0.766273
  H      4.759868    0.441349    3.321194
  H      2.787158   -1.018641    3.213255
  H      4.543172    0.896787    1.518012
   14
 TRAJECTORY GEOMETRY    -270.201887
  C      0.062883    0.033754   -0.035118
  C      0.816720   -0.200371    1.258135
  O      0.559717   -0.005930   -1.156402
  H      0.226599   -0.906261    1.876965
  H      0.769679    0.761791    1.812287
  H     -1.025901    0.284444    0.097952
  C      2.275243   -0.654526    1.071560
  C      3.106923   -0.467576    2.314660
  C      4.190967    0.331519    2.390598
  H      2.718589   -0.091470    0.231719
  H      2.277912   -1.719116    0.766890
  H      4.759883    0.441928    3.320732
  H      2.787234   -1.018199    3.213542
  H      4.542992    0.896642    1.517426
   14
 TRAJECTORY GEOMETRY    -270.201884
  C      0.062964    0.033795   -0.035121
  C      0.816613   -0.200608    1.258207
  O      0.559973   -0.005627   -1.156341
  H      0.226322   -0.906463    1.876866
  H      0.769651    0.761484    1.812425
  H     -1.025811    0.284488    0.097862
  C      2.275110   -0.654928    1.071738
  C      3.106881   -0.467487    2.314697
  C      4.190881    0.331703    2.390253
  H      2.718415   -0.092219    0.231654
  H      2.277742   -1.719650    0.767509
  H      4.759917    0.442492    3.320313
[truncated: 645,205 more chars]
