# Supplementary material for: Constrained Structure Minimizations on Hyperspheres for Minimum Energy Path Following
Source: J Chem Inf Model. 2025 Apr 1;65(7):3488–501. doi: 10.1021/acs.jcim.4c02351 (PMC12004539; doi:10.1021/acs.jcim.4c02351)
Supplement: Supplementary file 1 — ci4c02351_si_001.zip [file ci4c02351_si_001.zip › data_availability/rxn13/outputs/TS/rxn13-TS.out]

 Executing /usr/local/deMon/6.2.4/object.mpi/deMon.6.2.4.mpi.

node05
node05
node05
node05
node05
node05
node05
node05
node05
node05
node05
node05
node05
node05
node05
node05
node05
node05
node05
node05
node05
node05
node05
node05
(node05:0,1,2,3,4,5,6,7,8,9,10,11,12,13,14,15,16,17,18,19,20,21,22,23)

real	1m3.461s
user	21m4.735s
sys	4m15.339s
7.1M	.
 ******************************************************************************
 ******************************************************************************
 ***                                                                        ***
 ***                              PROGRAM deMon2k                           ***
 ***                                                                        ***
 ***                        (VERSION 6.2.4, Sep. 2023)                      ***
 ***                                                                        ***
 ***     COPYRIGHT (C) BY THE INTERNATIONAL DEMON DEVELOPERS COMMUNITY      ***
 ***                                                                        ***
 ***  AUTHORS: A.M. Koster, G. Geudtner, A. Alvarez-Ibarra, M.C. Amirani,   ***
 ***           P. Calaminici, A.A.M. Carranza, M.E. Casida, J. Carmona-     ***
 ***           Espindola, J. Cuny, F.A. Delesma, R. Delgado-Venegas, V.D.   ***
 ***           Dominguez, R. Flores-Moreno, G.U. Gamboa, A. Goursot, T.     ***
 ***           Heine, K. Hermann, A. Ipatov, F. Janetzko, A. de la Lande,   ***
 ***           F. Louisnard, J. Martin del Campo, N. Pedroza Montero, L.G.  ***
 ***           M. Pettersson, D. Mejia-Rodriguez, J. Reveles, J. Vasquez-   ***
 ***           Perez, A. Vela, B. Zuniga-Gutierrez and D.R. Salahub         ***
 ***                                                                        ***
 ******************************************************************************
 ******************************************************************************
                                                                                

 FIRST TIMING           DATE: WED FEB 14 08:44:02 2024  TOTAL TIME:       0.068
                                                                                

 INITIALIZATION                   STEP TIME:     0.034  TOTAL TIME:       0.104

 ******************************************************************************

 OPT TS-RNX12

 ******************************************************************************

 
 *** MOLECULAR SIMULATION DATA ***
 
 MOLECULAR CHARGE: 0
 NUMBER OF ATOMS: 14
 MOLECULAR SIMULATION TYPE: QM ONLY
 
 *** MOLECULAR QM DATA ***
 
 MULTIPLICITY: 1
 NUMBER OF QM ATOMS: 14
 NUMBER OF ELECTRONS: 46
 
 *** SCF OPTIONS ***
 
 SCF THEORY: RESTRICTED KOHN-SHAM (RKS)
 DIAGONALIZER: RS
 START GUESS: HUECKEL DENSITY
 SCF TOLERANCE: 0.100E-08
 SCF/SCP TOLERANCE WILL BE TIGHTEN
 POTENTIAL DENSITY: FITTED DENSITY
 NUMBER OF SCF ITERATIONS: 1000
 DIIS ACCELERATION: ON
 LEVEL-SHIFT: ON (SHIFT VALUE = -0.200 HARTREE)
 XC-POTENTIAL: PBE96 - PBE
 GRID TECHNIQUE: ADAPTIVE
 GRID PRUNING: ON
 GRID METHOD: DIRECT
 GRID GENERATING FUNCTION: SCF
 GRID TOLERANCE: 0.100E-04
 ATOMIC WEIGHT FUNCTION: BECKE SCREENED
 RADIAL QUADRATURE TYPE: GAUSS-CHEBYSHEV
 SCF METHODE: DIRECT & DOUBLE ASYMPTOTIC EXPANSION
 FREEZE AUXILIARY FUNCTIONS: OFF
 ANALYTICAL FIT SOLVER: DIAGONAL SVD
 SVD THRESHOLD: 0.100E-05
 SCF SCREENING: 0.217E-11
 SYMMETRY USE: NONE
 ROTATION OF THE ANGULAR GRIDS: ON
 SCF PRINTING UNTIL CYCLE 0
 SPHERICAL ORBITALS WILL BE USED
 
 *** GEOMETRY OPTIMIZATION OPTIONS ***
 
 NUMBER OF OPTIMIZATION STEPS: 200
 MAXIMUM OPTIMIZATION STEP: 0.300
 OPTMIZATION TOLERANCE: 0.100E-04
 COORDINATE SYSTEM: INTERNAL REDUNDANT
 TRANSITION STATE SEARCH
 FOLLOWING LOWEST MODE OF HESSIAN
 HESSIAN UPDATE: POWELL
 STEP TYPE: LEVENBERG-MARQUARDT
 THE START HESSIAN IS ANALYTICALLY CALCULATED
 NO WEIGHT DERIVATIVES WILL BE USED
 
 *** ACTIVATED INTERFACE PORTS ***
 
 FILE deMon.mol WILL BE WRITTEN
 
 
 *** GEOMETRY ***


 ORIGINAL INPUT ORIENTATION IN ANGSTROM

  NO.  ATOM        X              Y              Z        Z-ATOM   MASS

    1  C        -1.983990      -0.190967       0.134816       6    12.011
    2  O        -1.558083       0.939983       0.549267       8    15.999
    3  C        -1.199073      -1.327062      -0.096517       6    12.011
    4  C         0.532699       0.732428      -0.405019       6    12.011
    5  C         1.651689      -0.143336      -0.311977       6    12.011
    6  C         2.788628       0.237887       0.353063       6    12.011
    7  H         3.716033      -0.343006       0.293735       1     1.008
    8  H         2.805550       1.185349       0.902156       1     1.008
    9  H         1.616432      -1.101407      -0.855194       1     1.008
   10  H         0.563771       1.662049       0.164491       1     1.008
   11  H        -0.117404       0.681429      -1.285067       1     1.008
   12  H        -0.348115      -1.485828       0.573920       1     1.008
   13  H        -1.577497      -2.186686      -0.668812       1     1.008
   14  H        -3.085575      -0.260719      -0.040506       1     1.008


 GENERATED Z-MATRIX IN ANGSTROM

  NO.  ATOM     NB    RAB     NC    THABC    ND    PHABCD  NCODE Z-ATOM   MASS

    1  C                                                            6    12.011
    2  O         1    1.2776                                        8    15.999
    3  C         1    1.4001    2  125.8036                  RAD    6    12.011
    4  H         3    1.0949    1  116.8845    2   34.8120   RAD    1     1.008
    5  H         3    1.0999    1  121.8220    2 -165.4139   RAD    1     1.008
    6  H         1    1.1176    2  115.7675    3  179.2316   RAD    1     1.008
    7  C         2    2.3076    1   95.0642    3   29.8220   RAD    6    12.011
    8  C         7    1.4240    2  137.7542    1  -60.8109   RAD    6    12.011
    9  C         8    1.3712    7  120.8144    2 -104.6932   RAD    6    12.011
   10  H         7    1.0906    2   74.5266    1 -175.4573   RAD    1     1.008
   11  H         9    1.0952    8  119.7677    7    5.9642   RAD    1     1.008
   12  H         7    1.0953    2   78.3865    1   60.3989   RAD    1     1.008
   13  H         9    1.0959    8  121.8726    7 -169.4194   RAD    1     1.008
   14  H         8    1.1019    7  118.5136    2   80.2245   RAD    1     1.008


 GENERATED Z-MATRIX ORIENTATION IN ANGSTROM

  NO.  ATOM        X            Y            Z      Z-ATOM   MASS   TYPE OPTXYZ

    1  C         0.000000     0.000000     0.000000     6    12.011  QM       
    2  O         0.000000     0.000000     1.277581     8    15.999  QM       
    3  C         1.135531     0.000000    -0.819080     6    12.011  QM       
    4  H         2.006134    -0.557510    -0.458449     1     1.008  QM       
    5  H         1.076781     0.235348    -1.891852     1     1.008  QM       
    6  H        -1.006406    -0.013497    -0.485856     1     1.008  QM       
    7  C         1.994217     1.143117     1.481278     6    12.011  QM       
    8  C         3.356593     0.960679     1.109249     6    12.011  QM       
    9  C         4.298024     0.607276     2.041480     6    12.011  QM       
   10  H         1.703918     0.880755     2.499314     1     1.008  QM       
   11  H         3.987465     0.367389     3.063968     1     1.008  QM       
   12  H         1.380332     1.866485     0.933918     1     1.008  QM       
   13  H         5.370554     0.627411     1.817180     1     1.008  QM       
   14  H         3.654087     1.189267     0.073163     1     1.008  QM       


 
 
 *** ERI STATISTIC ***
 
 Est. Integrated ERIs: 6089998
 Est. Asymptotic ERIS: 0
                                                                                

 INPUT                            STEP TIME:     0.067  TOTAL TIME:       0.171
 
 *** THE GENERATED Z-MATRIX ORIENTATION IS USED ***
 
 POINT GROUP: C1
 
 GROUP ORDER: 1


 STANDARD ORIENTATION IN ANGSTROM

  NO.  ATOM        X              Y              Z        Z-ATOM   MASS   TYPE

    1  C        -2.000656      -0.096438       0.045813       6    12.011  QM
    2  O        -1.507403       1.068499       0.224244       8    15.999  QM
    3  C        -1.293166      -1.303237       0.104275       6    12.011  QM
    4  H        -0.477974      -1.364463       0.832654       1     1.008  QM
    5  H        -1.714330      -2.241825      -0.284766       1     1.008  QM
    6  H        -3.098187      -0.132727      -0.162038       1     1.008  QM
    7  C         0.592436       0.523244      -0.562193       6    12.011  QM
    8  C         1.641391      -0.380051      -0.228261       6    12.011  QM
    9  C         2.780998       0.064940       0.391027       6    12.011  QM
   10  H         0.672509       1.551487      -0.207500       1     1.008  QM
   11  H         2.848916       1.106958       0.721268       1     1.008  QM
   12  H        -0.031004       0.321360      -1.439852       1     1.008  QM
   13  H         3.665259      -0.572651       0.503267       1     1.008  QM
   14  H         1.554237      -1.429935      -0.551334       1     1.008  QM
                                                                                

 SYMMETRY ANALYSIS                STEP TIME:     0.000  TOTAL TIME:       0.174
 
 NUMBER OF TB ORBITALS: 38
                                                                                

 START GUESS                      STEP TIME:     1.943  TOTAL TIME:       2.118
 
 
 GENERAL BASIS SET: (DZVP-GGA)
 
 NUMBER OF SHELLS: 60
 NUMBER OF ORBITALS: 130
 NUMBER OF PRIMITIVE GAUSSIAN EXPONENTS: 138
 
 
 GENERAL AUXIS SET: (GEN-A2*)
 
 NUMBER OF AUXILIARY FUNCTION SETS: 74
 NUMBER OF AUXILIARY FUNCTION SHELLS: 178
 NUMBER OF AUXILIARY FUNCTION: 734
 
 
 
 *** WARNING IN INVCDERI ***
 
 *** 21 COULOMB EIGENVALUES ARE QUENCHED ***
                                                                                

 MPI AUXILIARY FUNCTION FIT       STEP TIME:     0.142  TOTAL TIME:       2.269  
                                                                                

 CORE INTEGRALS                   STEP TIME:     0.159  TOTAL TIME:       2.278
                                                                                

 NULLSPACE                        STEP TIME:     0.010  TOTAL TIME:       2.295
                                                                                

 ADAPTIVE GRID GENERATION         STEP TIME:     0.129  TOTAL TIME:       2.467

 CYCLE:    1    EUPPER =     -441.873296382340    CDMIX =        0.300000000000
 CYCLE:    1    ELOWER =     -772.207824021795    SHIFT =        0.000000000000
 CYCLE:    1    EXC    =      -37.402474123884    ERCDC =       19.389323003773
 CYCLE:    1    ETOTAL =     -479.275770506223    ERROR =      330.334527639455

 CYCLE:    2    EUPPER =     -440.569183542957    CDMIX =        0.300000000000
 CYCLE:    2    ELOWER =     -442.954975195913    SHIFT =        0.200000000000
 CYCLE:    2    EXC    =      -37.669263175252    ERCDC =        1.102304435254
 CYCLE:    2    ETOTAL =     -478.238446718209    ERROR =        2.385791652956

 CYCLE:    3    EUPPER =     -441.279936765754    CDMIX =        0.300000000000
 CYCLE:    3    ELOWER =     -441.692742320905    SHIFT =        0.200000000000
 CYCLE:    3    EXC    =      -37.969521675381    ERCDC =        0.458054767578
 CYCLE:    3    ETOTAL =     -479.249458441135    ERROR =        0.412805555150

 CYCLE:    4    EUPPER =     -441.493730863889    CDMIX =        0.300000000000
 CYCLE:    4    ELOWER =     -441.659850725004    SHIFT =        0.191165518060
 CYCLE:    4    EXC    =      -38.171176554173    ERCDC =        0.428389671486
 CYCLE:    4    ETOTAL =     -479.664907418062    ERROR =        0.166119861115

 CYCLE:    5    EUPPER =     -441.740554758704    CDMIX =        0.300000000000
 CYCLE:    5    ELOWER =     -441.790442216585    SHIFT =        0.182076534572
 CYCLE:    5    EXC    =      -38.258783422055    ERCDC =        0.186827359173
 CYCLE:    5    ETOTAL =     -479.999338180759    ERROR =        0.049887457881

 CYCLE:    6    EUPPER =     -441.878958894814    CDMIX =        0.300000000000
 CYCLE:    6    ELOWER =     -441.893701417664    SHIFT =        0.170065223234
 CYCLE:    6    EXC    =      -38.285472989926    ERCDC =        0.076879904627
 CYCLE:    6    ETOTAL =     -480.164431884740    ERROR =        0.014742522850

 CYCLE:    7    EUPPER =     -441.911249790073    CDMIX =        0.300000000000
 CYCLE:    7    ELOWER =     -441.917039647367    SHIFT =        0.157893217484
 CYCLE:    7    EXC    =      -38.295971411010    ERCDC =        0.045858191747
 CYCLE:    7    ETOTAL =     -480.207221201083    ERROR =        0.005789857294

 CYCLE:    8    EUPPER =     -441.905633637767    CDMIX =        0.300000000000
 CYCLE:    8    ELOWER =     -441.907609264390    SHIFT =        0.148560987350
 CYCLE:    8    EXC    =      -38.305691200038    ERCDC =        0.019003538925
 CYCLE:    8    ETOTAL =     -480.211324837806    ERROR =        0.001975626623

 CYCLE:    9    EUPPER =     -441.901009959125    CDMIX =        0.300000000000
 CYCLE:    9    ELOWER =     -441.901877547275    SHIFT =        0.137824934936
 CYCLE:    9    EXC    =      -38.336035367005    EDIIS =        0.013966132591
 CYCLE:    9    ETOTAL =     -480.237045326130    ERROR =        0.000867588150

 CYCLE:   10    EUPPER =     -441.919213204217    CDMIX =        0.200000000000
 CYCLE:   10    ELOWER =     -441.921335468890    SHIFT =        0.129608071144
 CYCLE:   10    EXC    =      -38.330424330011    EDIIS =        0.040287496323
 CYCLE:   10    ETOTAL =     -480.249637534228    ERROR =        0.002122264673

 CYCLE:   11    EUPPER =     -441.912755941075    CDMIX =        0.200000000000
 CYCLE:   11    ELOWER =     -441.913086449496    SHIFT =        0.138539839687
 CYCLE:   11    EXC    =      -38.328449520240    EDIIS =        0.016391870721
 CYCLE:   11    ETOTAL =     -480.241205461316    ERROR =        0.000330508421

 CYCLE:   12    EUPPER =     -441.909189171668    CDMIX =        0.200000000000
 CYCLE:   12    ELOWER =     -441.909208223346    SHIFT =        0.119971732999
 CYCLE:   12    EXC    =      -38.327138134099    EDIIS =        0.003613206980
 CYCLE:   12    ETOTAL =     -480.236327305767    ERROR =        0.000019051678

 CYCLE:   13    EUPPER =     -441.905815867904    CDMIX =        0.133333333333
 CYCLE:   13    ELOWER =     -441.905863554500    SHIFT =        0.100000000000
 CYCLE:   13    EXC    =      -38.327382416865    EDIIS =        0.006200998619
 CYCLE:   13    ETOTAL =     -480.233198284769    ERROR =        0.000047686596

 CYCLE:   14    EUPPER =     -441.905849931399    CDMIX =        0.133333333333
 CYCLE:   14    ELOWER =     -441.905880949519    SHIFT =        0.100641025886
 CYCLE:   14    EXC    =      -38.327574586790    EDIIS =        0.005060193067
 CYCLE:   14    ETOTAL =     -480.233424518188    ERROR =        0.000031018121

 CYCLE:   15    EUPPER =     -441.906585651054    CDMIX =        0.133333333333
 CYCLE:   15    ELOWER =     -441.906589201168    SHIFT =        0.100000000000
 CYCLE:   15    EXC    =      -38.327801846837    EDIIS =        0.001730147583
 CYCLE:   15    ETOTAL =     -480.234387497891    ERROR =        0.000003550114

 CYCLE:   16    EUPPER =     -441.907122872991    CDMIX =        0.133333333333
 CYCLE:   16    ELOWER =     -441.907123452037    SHIFT =        0.100000000000
 CYCLE:   16    EXC    =      -38.327836416661    EDIIS =        0.000692559576
 CYCLE:   16    ETOTAL =     -480.234959289651    ERROR =        0.000000579046

 CYCLE:   17    EUPPER =     -441.907324117727    CDMIX =        0.133333333333
 CYCLE:   17    ELOWER =     -441.907324471655    SHIFT =        0.100000000000
 CYCLE:   17    EXC    =      -38.327832795744    EDIIS =        0.000536289108
 CYCLE:   17    ETOTAL =     -480.235156913471    ERROR =        0.000000353928

 CYCLE:   18    EUPPER =     -441.907407732686    CDMIX =        0.100000000000
 CYCLE:   18    ELOWER =     -441.907408622885    SHIFT =        0.100000000000
 CYCLE:   18    EXC    =      -38.327781885041    EDIIS =        0.000867241133
 CYCLE:   18    ETOTAL =     -480.235189617728    ERROR =        0.000000890199

 CYCLE:   19    EUPPER =     -441.907318498428    CDMIX =        0.100000000000
 CYCLE:   19    ELOWER =     -441.907318794489    SHIFT =        0.100000000000
 CYCLE:   19    EXC    =      -38.327844979197    EDIIS =        0.000509237540
 CYCLE:   19    ETOTAL =     -480.235163477625    ERROR =        0.000000296061

 CYCLE:   20    EUPPER =     -441.907402722138    CDMIX =        0.100000000000
 CYCLE:   20    ELOWER =     -441.907402795690    SHIFT =        0.100000000000
 CYCLE:   20    EXC    =      -38.327782644343    EDIIS =        0.000294180189
 CYCLE:   20    ETOTAL =     -480.235185366481    ERROR =        0.000000073552

 CYCLE:   21    EUPPER =     -441.907222811049    CDMIX =        0.100000000000
 CYCLE:   21    ELOWER =     -441.907223011431    SHIFT =        0.100000000000
 CYCLE:   21    EXC    =      -38.327773566425    EDIIS =        0.000413085139
 CYCLE:   21    ETOTAL =     -480.234996377474    ERROR =        0.000000200382

 CYCLE:   22    EUPPER =     -441.907232470772    CDMIX =        0.100000000000
 CYCLE:   22    ELOWER =     -441.907232559152    SHIFT =        0.100000000000
 CYCLE:   22    EXC    =      -38.327719343535    EDIIS =        0.000276785214
 CYCLE:   22    ETOTAL =     -480.234951814307    ERROR =        0.000000088380

 CYCLE:   23    EUPPER =     -441.907062573558    CDMIX =        0.100000000000
 CYCLE:   23    ELOWER =     -441.907062775943    SHIFT =        0.100000000000
 CYCLE:   23    EXC    =      -38.327865576514    EDIIS =        0.000491228412
 CYCLE:   23    ETOTAL =     -480.234928150071    ERROR =        0.000000202385

 CYCLE:   24    EUPPER =     -441.907377673368    CDMIX =        0.100000000000
 CYCLE:   24    ELOWER =     -441.907377921794    SHIFT =        0.100000000000
 CYCLE:   24    EXC    =      -38.327786592285    EDIIS =        0.000440521607
 CYCLE:   24    ETOTAL =     -480.235164265652    ERROR =        0.000000248426

 CYCLE:   25    EUPPER =     -441.907301530320    CDMIX =        0.100000000000
 CYCLE:   25    ELOWER =     -441.907301600952    SHIFT =        0.100000000000
 CYCLE:   25    EXC    =      -38.327782116587    ERCDC =        0.000241096514
 CYCLE:   25    ETOTAL =     -480.235083646908    ERROR =        0.000000070632

 CYCLE:   26    EUPPER =     -441.907278719850    CDMIX =        0.100000000000
 CYCLE:   26    ELOWER =     -441.907278745070    SHIFT =        0.100000000000
 CYCLE:   26    EXC    =      -38.327780373279    ERCDC =        0.000127975879
 CYCLE:   26    ETOTAL =     -480.235059093128    ERROR =        0.000000025220

 CYCLE:   27    EUPPER =     -441.907266811874    CDMIX =        0.100000000000
 CYCLE:   27    ELOWER =     -441.907266818379    SHIFT =        0.100000000000
 CYCLE:   27    EXC    =      -38.327779996837    ERCDC =        0.000052268200
 CYCLE:   27    ETOTAL =     -480.235046808711    ERROR =        0.000000006505

 CYCLE:   28    EUPPER =     -441.907259877578    CDMIX =        0.100000000000
 CYCLE:   28    ELOWER =     -441.907259879749    SHIFT =        0.100000000000
 CYCLE:   28    EXC    =      -38.327780351969    ERCDC =        0.000036690035
 CYCLE:   28    ETOTAL =     -480.235040229547    ERROR =        0.000000002171

 CYCLE:   29    EUPPER =     -441.907255997556    CDMIX =        0.100000000000
 CYCLE:   29    ELOWER =     -441.907255999582    SHIFT =        0.100000000000
 CYCLE:   29    EXC    =      -38.327781059650    ERCDC =        0.000034914759
 CYCLE:   29    ETOTAL =     -480.235037057206    ERROR =        0.000000002026

 CYCLE:   30    EUPPER =     -441.907253969932    CDMIX =        0.100000000000
 CYCLE:   30    ELOWER =     -441.907253971809    SHIFT =        0.100000000000
 CYCLE:   30    EXC    =      -38.327781899336    ERCDC =        0.000035510121
 CYCLE:   30    ETOTAL =     -480.235035869268    ERROR =        0.000000001878

 CYCLE:   31    EUPPER =     -441.907253065569    CDMIX =        0.100000000000
 CYCLE:   31    ELOWER =     -441.907253066801    SHIFT =        0.100000000000
 CYCLE:   31    EXC    =      -38.327782745533    ERCDC =        0.000030294044
 CYCLE:   31    ETOTAL =     -480.235035811102    ERROR =        0.000000001232

 CYCLE:   32    EUPPER =     -441.907252890654    CDMIX =        0.100000000000
 CYCLE:   32    ELOWER =     -441.907252891229    SHIFT =        0.100000000000
 CYCLE:   32    EXC    =      -38.327783524652    ERCDC =        0.000020870876
 CYCLE:   32    ETOTAL =     -480.235036415306    ERROR =        0.000000000575

 CYCLE:   33    EUPPER =     -441.907253216647    CDMIX =        0.100000000000
 CYCLE:   33    ELOWER =     -441.907253216838    SHIFT =        0.100000000000
 CYCLE:   33    EXC    =      -38.327784193293    ERCDC =        0.000011390046
 CYCLE:   33    ETOTAL =     -480.235037409940    ERROR =        0.000000000191

 CYCLE:   34    EUPPER =     -441.907253865188    CDMIX =        0.100000000000
 CYCLE:   34    ELOWER =     -441.907253865238    SHIFT =        0.100000000000
 CYCLE:   34    EXC    =      -38.327784730229    ERCDC =        0.000005408621
 CYCLE:   34    ETOTAL =     -480.235038595417    ERROR =        0.000000000050

 CYCLE:   35    EUPPER =     -441.907254668020    CDMIX =        0.100000000000
 CYCLE:   35    ELOWER =     -441.907254668046    SHIFT =        0.100000000000
 CYCLE:   35    EXC    =      -38.327785133192    ERCDC =        0.000004430550
 CYCLE:   35    ETOTAL =     -480.235039801212    ERROR =        0.000000000026

 CYCLE:   36    EUPPER =     -441.907255474578    CDMIX =        0.100000000000
 CYCLE:   36    ELOWER =     -441.907255474605    SHIFT =        0.100000000000
 CYCLE:   36    EXC    =      -38.327785415203    ERCDC =        0.000003240228
 CYCLE:   36    ETOTAL =     -480.235040889780    ERROR =        0.000000000027

 CYCLE:   37    EUPPER =     -441.907256172959    CDMIX =        0.100000000000
 CYCLE:   37    ELOWER =     -441.907256172982    SHIFT =        0.100000000000
 CYCLE:   37    EXC    =      -38.327785599174    ERCDC =        0.000003429847
 CYCLE:   37    ETOTAL =     -480.235041772133    ERROR =        0.000000000023

 CYCLE:   38    EUPPER =     -441.907256702557    CDMIX =        0.100000000000
 CYCLE:   38    ELOWER =     -441.907256702573    SHIFT =        0.100000000000
 CYCLE:   38    EXC    =      -38.327785711790    ERCDC =        0.000002896390
 CYCLE:   38    ETOTAL =     -480.235042414347    ERROR =        0.000000000015

 CYCLE:   39    EUPPER =     -441.907257051934    CDMIX =        0.100000000000
 CYCLE:   39    ELOWER =     -441.907257051941    SHIFT =        0.100000000000
 CYCLE:   39    EXC    =      -38.327785778206    ERCDC =        0.000001963533
 CYCLE:   39    ETOTAL =     -480.235042830140    ERROR =        0.000000000007

 CYCLE:   40    EUPPER =     -441.907257245436    CDMIX =        0.100000000000
 CYCLE:   40    ELOWER =     -441.907257245438    SHIFT =        0.100000000000
 CYCLE:   40    EXC    =      -38.327785818632    ERCDC =        0.000001218629
 CYCLE:   40    ETOTAL =     -480.235043064067    ERROR =        0.000000000002

 CYCLE:   41    EUPPER =     -441.907257325671    CDMIX =        0.100000000000
 CYCLE:   41    ELOWER =     -441.907257325673    SHIFT =        0.100000000000
 CYCLE:   41    EXC    =      -38.327785846991    ERCDC =        0.000000748245
 CYCLE:   41    ETOTAL =     -480.235043172662    ERROR =        0.000000000002

 CYCLE:   42    EUPPER =     -441.907257337906    CDMIX =        0.100000000000
 CYCLE:   42    ELOWER =     -441.907257337907    SHIFT =        0.100000000000
 CYCLE:   42    EXC    =      -38.327786089992    ERCDC =        0.000000540801
 CYCLE:   42    ETOTAL =     -480.235043427898    ERROR =        0.000000000001
 
 *** SCF CONVERGED ***
 
 
 RANDOMIZED SCF GRID GENERATED IN 25 CYCLES
 

 ELECTRONIC CORE ENERGY      =       -781.467851885
 ELECTRONIC COULOMB ENERGY   =        339.560537349
 ELECTRONIC HARTREE ENERGY   =       -441.907314536

 EXCHANGE ENERGY             =        -36.848544793
 CORRELATION ENERGY          =         -1.479093399
 EXCHANGE-CORRELATION ENERGY =        -38.327638192

 ELECTRONIC SCF ENERGY       =       -480.234952728
 NUCLEAR-REPULSION ENERGY    =        210.150111626
 TOTAL SCF ENERGY            =       -270.084841102
                                                                                

 SCF ITERATION                    STEP TIME:     4.469  TOTAL TIME:       7.722
 
 
 
 ***************************************
 *** MOLECULAR GEOMETRY OPTIMIZATION ***
 ***************************************
 
 NUMBER OF REDUNDANT VARIABLES: 52
 NUMBER OF PRIMITIVE COORDINATES: 52
 
 *** ACTIVE DEGREES OF FREEDOM: 36 ***
                                                                                

 I/O MPGMAS INTERCOMM             STEP TIME:     0.020  TOTAL TIME:      11.195
                                                                                

 I/O GRK INTERCOMM                STEP TIME:     0.026  TOTAL TIME:      14.198
 
 *** LINEAR RESPONSE LOOP ***
 
 ATOM:    1
 
 
 ATOM:    2
 
 
 ATOM:    3
 
 
 ATOM:    4
 
 
 ATOM:    5
 
 
 ATOM:    6
 
 
 ATOM:    7
 
 
 ATOM:    8
 
 
 ATOM:    9
 
 
 ATOM:   10
 
 
 ATOM:   11
 
 
 ATOM:   12
 
 
 ATOM:   13
 
 
 ATOM:   14
 
 
 THE START HESSIAN WAS CALCULATED
 
 
 *** ENTERING OPTIMIZATION CYCLE: 1 ***
 
 
 RMSQ FORCE :   0.0046167  MAXIMUM :   0.0000100  CONVERGED : NO
 MAX FORCE  :   0.0198056  MAXIMUM :   0.0000150  CONVERGED : NO
 
 LAMBDA ITERATION CONVERGED IN 5 CYCLES
 
 
 Z-MATRIX VARIABLES OF OPTIMIZATION CYCLE 1 IN ANGSTROM
 
 R1              1.276504
 R2              1.403915
 R3              1.094927
 R4              1.097069
 R5              1.117743
 R6              2.342751
 R7              1.428155
 R8              1.372995
 R9              1.092243
 R10             1.096519
 R11             1.092425
 R12             1.095295
 R13             1.099168
 A1            126.322931
 A2            117.082161
 A3            121.423524
 A4            115.926642
 A5             95.822671
 A6            138.318160
 A7            121.688376
 A8             73.349482
 A9            120.277323
 A10            78.651400
 A11           121.717988
 A12           118.112075
 D1             34.873526
 D2           -166.153492
 D3            178.862167
 D4             29.187028
 D5            -60.076320
 D6           -103.003228
 D7           -174.294058
 D8              6.021367
 D9             61.385829
 D10          -170.240688
 D11            81.433426


 COORDINATES OF OPTIMIZATION STEP 1 IN ANGSTROM

  NO.  ATOM        X              Y              Z        Z-ATOM   MASS   TYPE

    1  C         0.000000       0.000000       0.000000       6    12.011  QM
    2  O         0.000000       0.000000       1.276504       8    15.999  QM
    3  C         1.131122       0.000000      -0.831589       6    12.011  QM
    4  H         2.006498      -0.557400      -0.482466       1     1.008  QM
    5  H         1.053540       0.224046      -1.902731       1     1.008  QM
    6  H        -1.005049      -0.019962      -0.488700       1     1.008  QM
    7  C         2.034745       1.136576       1.514176       6    12.011  QM
    8  C         3.404491       0.958879       1.151068       6    12.011  QM
    9  C         4.345943       0.553085       2.064366       6    12.011  QM
   10  H         1.721440       0.842397       2.518314       1     1.008  QM
   11  H         4.043774       0.260740       3.077076       1     1.008  QM
   12  H         1.434948       1.878533       0.982072       1     1.008  QM
   13  H         5.416382       0.566931       1.832761       1     1.008  QM
   14  H         3.708549       1.227518       0.129524       1     1.008  QM


 
 NEW SCF-ENERGY CALCULATED IN 53 CYCLES
 

 TOTAL ENERGY    =       -270.085973411
                                                                                

 OPTIMIZATION CYCLE               STEP TIME:    19.723  TOTAL TIME:      27.462
 
 *** ENTERING OPTIMIZATION CYCLE: 2 ***
 
 
 RMSQ FORCE :   0.0023894  MAXIMUM :   0.0000100  CONVERGED : NO
 MAX FORCE  :   0.0089310  MAXIMUM :   0.0000150  CONVERGED : NO
 RMSQ DR    :   0.0166667  MAXIMUM :   0.0000400  CONVERGED : NO
 MAX DR     :   0.0479784  MAXIMUM :   0.0000600  CONVERGED : NO
 
 LAMBDA ITERATION CONVERGED IN 4 CYCLES
 
 
 Z-MATRIX VARIABLES OF OPTIMIZATION CYCLE 2 IN ANGSTROM
 
 R1              1.272516
 R2              1.406428
 R3              1.094679
 R4              1.096287
 R5              1.118582
 R6              2.395892
 R7              1.426765
 R8              1.374315
 R9              1.092493
 R10             1.096893
 R11             1.091959
 R12             1.095128
 R13             1.098563
 A1            126.818532
 A2            117.366428
 A3            120.855311
 A4            116.198136
 A5             96.132030
 A6            138.088623
 A7            122.444463
 A8             71.647919
 A9            120.739994
 A10            78.704844
 A11           121.573014
 A12           117.846589
 D1             34.271815
 D2           -168.031367
 D3            178.061375
 D4             26.989625
 D5            -58.612305
 D6            -98.803743
 D7           -172.040284
 D8              5.778064
 D9             63.214825
 D10          -172.118649
 D11            84.526731


 COORDINATES OF OPTIMIZATION STEP 2 IN ANGSTROM

  NO.  ATOM        X              Y              Z        Z-ATOM   MASS   TYPE

    1  C         0.000000       0.000000       0.000000       6    12.011  QM
    2  O         0.000000       0.000000       1.272516       8    15.999  QM
    3  C         1.125898       0.000000      -0.842848       6    12.011  QM
    4  H         2.010179      -0.547447      -0.501275       1     1.008  QM
    5  H         1.024266       0.195167      -1.916825       1     1.008  QM
    6  H        -1.003099      -0.033953      -0.493828       1     1.008  QM
    7  C         2.122737       1.081105       1.528445       6    12.011  QM
    8  C         3.479930       0.859297       1.148329       6    12.011  QM
    9  C         4.406378       0.315972       2.005788       6    12.011  QM
   10  H         1.785392       0.748155       2.512764       1     1.008  QM
   11  H         4.106269      -0.055577       2.993239       1     1.008  QM
   12  H         1.545358       1.859795       1.025803       1     1.008  QM
   13  H         5.469266       0.268507       1.746327       1     1.008  QM
   14  H         3.793372       1.189656       0.148600       1     1.008  QM


 
 NEW SCF-ENERGY CALCULATED IN 58 CYCLES
 

 TOTAL ENERGY    =       -270.087467884
                                                                                

 OPTIMIZATION CYCLE               STEP TIME:     5.307  TOTAL TIME:      32.769
 
 *** ENTERING OPTIMIZATION CYCLE: 3 ***
 
 
 RMSQ FORCE :   0.0012395  MAXIMUM :   0.0000100  CONVERGED : NO
 MAX FORCE  :   0.0039741  MAXIMUM :   0.0000150  CONVERGED : NO
 RMSQ DR    :   0.0333334  MAXIMUM :   0.0000400  CONVERGED : NO
 MAX DR     :   0.1044768  MAXIMUM :   0.0000600  CONVERGED : NO
 
 LAMBDA ITERATION CONVERGED IN 5 CYCLES
 
 
 Z-MATRIX VARIABLES OF OPTIMIZATION CYCLE 3 IN ANGSTROM
 
 R1              1.271291
 R2              1.407405
 R3              1.094285
 R4              1.096179
 R5              1.119378
 R6              2.446598
 R7              1.422879
 R8              1.376166
 R9              1.092332
 R10             1.096860
 R11             1.092008
 R12             1.095058
 R13             1.098738
 A1            127.268594
 A2            117.630707
 A3            120.556744
 A4            116.338867
 A5             96.469304
 A6            136.663195
 A7            122.866286
 A8             69.918345
 A9            120.857494
 A10            78.727555
 A11           121.562787
 A12           117.744154
 D1             32.746242
 D2           -170.026015
 D3            177.108477
 D4             24.771362
 D5            -57.088363
 D6            -91.464364
 D7           -169.348496
 D8              4.810060
 D9             65.166120
 D10          -174.640723
 D11            90.377914


 COORDINATES OF OPTIMIZATION STEP 3 IN ANGSTROM

  NO.  ATOM        X              Y              Z        Z-ATOM   MASS   TYPE

    1  C         0.000000       0.000000       0.000000       6    12.011  QM
    2  O         0.000000       0.000000       1.271291       8    15.999  QM
    3  C         1.120020       0.000000      -0.852257       6    12.011  QM
    4  H         2.017664      -0.524414      -0.510665       1     1.008  QM
    5  H         1.000542       0.163493      -1.929570       1     1.008  QM
    6  H        -1.001893      -0.050605      -0.496645       1     1.008  QM
    7  C         2.207333       1.018593       1.546952       6    12.011  QM
    8  C         3.538798       0.730151       1.136357       6    12.011  QM
    9  C         4.410999      -0.012846       1.898625       6    12.011  QM
   10  H         1.845256       0.642666       2.506519       1     1.008  QM
   11  H         4.081262      -0.483351       2.832970       1     1.008  QM
   12  H         1.653534       1.833440       1.075981       1     1.008  QM
   13  H         5.456644      -0.149709       1.603588       1     1.008  QM
   14  H         3.881634       1.150005       0.180631       1     1.008  QM


 
 NEW SCF-ENERGY CALCULATED IN 63 CYCLES
 

 TOTAL ENERGY    =       -270.088862352
                                                                                

 OPTIMIZATION CYCLE               STEP TIME:     5.762  TOTAL TIME:      38.531
 
 *** ENTERING OPTIMIZATION CYCLE: 4 ***
 
 
 RMSQ FORCE :   0.0005675  MAXIMUM :   0.0000100  CONVERGED : NO
 MAX FORCE  :   0.0018852  MAXIMUM :   0.0000150  CONVERGED : NO
 RMSQ DR    :   0.0500014  MAXIMUM :   0.0000400  CONVERGED : NO
 MAX DR     :   0.1343727  MAXIMUM :   0.0000600  CONVERGED : NO
 
 LAMBDA ITERATION CONVERGED IN 6 CYCLES
 
 
 Z-MATRIX VARIABLES OF OPTIMIZATION CYCLE 4 IN ANGSTROM
 
 R1              1.270297
 R2              1.408281
 R3              1.093696
 R4              1.096052
 R5              1.119994
 R6              2.489762
 R7              1.419890
 R8              1.377647
 R9              1.092026
 R10             1.096801
 R11             1.092211
 R12             1.094976
 R13             1.099107
 A1            127.645608
 A2            117.961546
 A3            120.417451
 A4            116.409237
 A5             96.774096
 A6            134.972480
 A7            123.047799
 A8             67.671868
 A9            120.818934
 A10            79.612479
 A11           121.583472
 A12           117.785142
 D1             31.257855
 D2           -170.761136
 D3            176.682197
 D4             22.981643
 D5            -58.705912
 D6            -83.221649
 D7           -169.116398
 D8              3.595539
 D9             64.656538
 D10          -176.618022
 D11            97.509530


 COORDINATES OF OPTIMIZATION STEP 4 IN ANGSTROM

  NO.  ATOM        X              Y              Z        Z-ATOM   MASS   TYPE

    1  C         0.000000       0.000000       0.000000       6    12.011  QM
    2  O         0.000000       0.000000       1.270297       8    15.999  QM
    3  C         1.115082       0.000000      -0.860144       6    12.011  QM
    4  H         2.025503      -0.501259      -0.519490       1     1.008  QM
    5  H         0.984665       0.151751      -1.937777       1     1.008  QM
    6  H        -1.001430      -0.058054      -0.498150       1     1.008  QM
    7  C         2.276148       0.965307       1.563977       6    12.011  QM
    8  C         3.585372       0.588189       1.164225       6    12.011  QM
    9  C         4.353672      -0.315689       1.864673       6    12.011  QM
   10  H         1.863617       0.583180       2.500095       1     1.008  QM
   11  H         3.951501      -0.831876       2.744891       1     1.008  QM
   12  H         1.766968       1.803988       1.084106       1     1.008  QM
   13  H         5.380939      -0.548444       1.565473       1     1.008  QM
   14  H         3.998898       1.054422       0.258875       1     1.008  QM


 
 NEW SCF-ENERGY CALCULATED IN 70 CYCLES
 

 TOTAL ENERGY    =       -270.089397911
                                                                                

 OPTIMIZATION CYCLE               STEP TIME:     6.322  TOTAL TIME:      44.853
 
 *** ENTERING OPTIMIZATION CYCLE: 5 ***
 
 
 RMSQ FORCE :   0.0002241  MAXIMUM :   0.0000100  CONVERGED : NO
 MAX FORCE  :   0.0008084  MAXIMUM :   0.0000150  CONVERGED : NO
 RMSQ DR    :   0.0500016  MAXIMUM :   0.0000400  CONVERGED : NO
 MAX DR     :   0.1211828  MAXIMUM :   0.0000600  CONVERGED : NO
 
 
 
 Z-MATRIX VARIABLES OF OPTIMIZATION CYCLE 5 IN ANGSTROM
 
 R1              1.270269
 R2              1.408349
 R3              1.093603
 R4              1.096017
 R5              1.120091
 R6              2.503186
 R7              1.420313
 R8              1.377438
 R9              1.091866
 R10             1.096786
 R11             1.092536
 R12             1.094966
 R13             1.099208
 A1            127.699267
 A2            118.073356
 A3            120.364983
 A4            116.430973
 A5             96.853164
 A6            134.279910
 A7            123.038972
 A8             66.240416
 A9            120.810878
 A10            80.945110
 A11           121.562185
 A12           117.855453
 D1             30.823508
 D2           -170.867032
 D3            176.610900
 D4             22.306873
 D5            -61.263530
 D6            -79.897359
 D7           -170.510544
 D8              3.301825
 D9             63.383269
 D10          -177.014758
 D11           100.632415


 COORDINATES OF OPTIMIZATION STEP 5 IN ANGSTROM

  NO.  ATOM        X              Y              Z        Z-ATOM   MASS   TYPE

    1  C         0.000000       0.000000       0.000000       6    12.011  QM
    2  O         0.000000       0.000000       1.270269       8    15.999  QM
    3  C         1.114330       0.000000      -0.861229       6    12.011  QM
    4  H         2.028264      -0.494429      -0.520302       1     1.008  QM
    5  H         0.981745       0.150102      -1.938793       1     1.008  QM
    6  H        -1.001255      -0.059294      -0.498574       1     1.008  QM
    7  C         2.299312       0.943339       1.568963       6    12.011  QM
    8  C         3.602562       0.514281       1.201895       6    12.011  QM
    9  C         4.310437      -0.429670       1.912673       6    12.011  QM
   10  H         1.848953       0.580488       2.495077       1     1.008  QM
   11  H         3.862548      -0.934152       2.777446       1     1.008  QM
   12  H         1.828612       1.792829       1.068521       1     1.008  QM
   13  H         5.332700      -0.707777       1.635932       1     1.008  QM
   14  H         4.061591       0.969127       0.312701       1     1.008  QM


 
 NEW SCF-ENERGY CALCULATED IN 40 CYCLES
 

 TOTAL ENERGY    =       -270.089444314
                                                                                

 OPTIMIZATION CYCLE               STEP TIME:     3.790  TOTAL TIME:      48.644
 
 *** ENTERING OPTIMIZATION CYCLE: 6 ***
 
 
 RMSQ FORCE :   0.0001036  MAXIMUM :   0.0000100  CONVERGED : NO
 MAX FORCE  :   0.0002568  MAXIMUM :   0.0000150  CONVERGED : NO
 RMSQ DR    :   0.0194251  MAXIMUM :   0.0000400  CONVERGED : NO
 MAX DR     :   0.0426585  MAXIMUM :   0.0000600  CONVERGED : NO
 
 
 
 Z-MATRIX VARIABLES OF OPTIMIZATION CYCLE 6 IN ANGSTROM
 
 R1              1.270675
 R2              1.407971
 R3              1.093744
 R4              1.095984
 R5              1.120067
 R6              2.502581
 R7              1.420464
 R8              1.377360
 R9              1.091814
 R10             1.096791
 R11             1.092552
 R12             1.094977
 R13             1.099177
 A1            127.721983
 A2            118.084288
 A3            120.384102
 A4            116.403833
 A5             96.880378
 A6            134.003912
 A7            123.031416
 A8             66.019432
 A9            120.806832
 A10            81.475338
 A11           121.562556
 A12           117.846502
 D1             30.609407
 D2           -170.931487
 D3            176.542228
 D4             22.358484
 D5            -61.654631
 D6            -79.299810
 D7           -170.847521
 D8              3.329526
 D9             63.322905
 D10          -176.973528
 D11           101.218729


 COORDINATES OF OPTIMIZATION STEP 6 IN ANGSTROM

  NO.  ATOM        X              Y              Z        Z-ATOM   MASS   TYPE

    1  C         0.000000       0.000000       0.000000       6    12.011  QM
    2  O         0.000000       0.000000       1.270675       8    15.999  QM
    3  C         1.113689       0.000000      -0.861440       6    12.011  QM
    4  H         2.029098      -0.491342      -0.519554       1     1.008  QM
    5  H         0.980940       0.149018      -1.939100       1     1.008  QM
    6  H        -1.001398      -0.060507      -0.498088       1     1.008  QM
    7  C         2.297774       0.945127       1.570477       6    12.011  QM
    8  C         3.599632       0.508288       1.207085       6    12.011  QM
    9  C         4.298137      -0.442585       1.917754       6    12.011  QM
   10  H         1.841592       0.585914       2.495097       1     1.008  QM
   11  H         3.843128      -0.946855       2.778934       1     1.008  QM
   12  H         1.835554       1.798953       1.069473       1     1.008  QM
   13  H         5.319810      -0.726414       1.644626       1     1.008  QM
   14  H         4.064960       0.962665       0.320969       1     1.008  QM


 
 NEW SCF-ENERGY CALCULATED IN 35 CYCLES
 

 TOTAL ENERGY    =       -270.089446621
                                                                                

 OPTIMIZATION CYCLE               STEP TIME:     3.333  TOTAL TIME:      51.977
 
 *** ENTERING OPTIMIZATION CYCLE: 7 ***
 
 
 RMSQ FORCE :   0.0000570  MAXIMUM :   0.0000100  CONVERGED : NO
 MAX FORCE  :   0.0001343  MAXIMUM :   0.0000150  CONVERGED : NO
 RMSQ DR    :   0.0036395  MAXIMUM :   0.0000400  CONVERGED : NO
 MAX DR     :   0.0082049  MAXIMUM :   0.0000600  CONVERGED : NO
 
 
 
 Z-MATRIX VARIABLES OF OPTIMIZATION CYCLE 7 IN ANGSTROM
 
 R1              1.270605
 R2              1.407925
 R3              1.093703
 R4              1.095979
 R5              1.120054
 R6              2.502479
 R7              1.420457
 R8              1.377343
 R9              1.091778
 R10             1.096781
 R11             1.092532
 R12             1.094974
 R13             1.099176
 A1            127.739907
 A2            118.084686
 A3            120.378337
 A4            116.391868
 A5             96.948526
 A6            133.935159
 A7            123.036450
 A8             66.014004
 A9            120.807172
 A10            81.554693
 A11           121.560814
 A12           117.850165
 D1             30.622154
 D2           -170.929224
 D3            176.558705
 D4             22.235825
 D5            -61.749867
 D6            -79.346410
 D7           -170.969514
 D8              3.351947
 D9             63.238715
 D10          -176.935677
 D11           101.189402
 
 *** SCFTOL TIGHTEN TO 0.750E-09 ***


 COORDINATES OF OPTIMIZATION STEP 7 IN ANGSTROM

  NO.  ATOM        X              Y              Z        Z-ATOM   MASS   TYPE

    1  C         0.000000       0.000000       0.000000       6    12.011  QM
    2  O         0.000000       0.000000       1.270605       8    15.999  QM
    3  C         1.113384       0.000000      -0.861760       6    12.011  QM
    4  H         2.028802      -0.491507      -0.520266       1     1.008  QM
    5  H         0.980193       0.149063      -1.939355       1     1.008  QM
    6  H        -1.001507      -0.060225      -0.497873       1     1.008  QM
    7  C         2.299366       0.940032       1.573349       6    12.011  QM
    8  C         3.600148       0.498359       1.211973       6    12.011  QM
    9  C         4.295067      -0.453345       1.925008       6    12.011  QM
   10  H         1.840499       0.583291       2.497553       1     1.008  QM
   11  H         3.837641      -0.954824       2.786523       1     1.008  QM
   12  H         1.841275       1.795210       1.070906       1     1.008  QM
   13  H         5.316293      -0.740423       1.653619       1     1.008  QM
   14  H         4.067889       0.949719       0.325587       1     1.008  QM


 
 NEW SCF-ENERGY CALCULATED IN 33 CYCLES
 

 TOTAL ENERGY    =       -270.089446469
                                                                                

 OPTIMIZATION CYCLE               STEP TIME:     3.164  TOTAL TIME:      55.141
 
 *** ENTERING OPTIMIZATION CYCLE: 8 ***
 
 
 RMSQ FORCE :   0.0000195  MAXIMUM :   0.0000100  CONVERGED : NO
 MAX FORCE  :   0.0000754  MAXIMUM :   0.0000150  CONVERGED : NO
 RMSQ DR    :   0.0009200  MAXIMUM :   0.0000400  CONVERGED : NO
 MAX DR     :   0.0030145  MAXIMUM :   0.0000600  CONVERGED : NO
 
 
 
 Z-MATRIX VARIABLES OF OPTIMIZATION CYCLE 8 IN ANGSTROM
 
 R1              1.270597
 R2              1.407919
 R3              1.093718
 R4              1.095974
 R5              1.120060
 R6              2.502786
 R7              1.420430
 R8              1.377359
 R9              1.091780
 R10             1.096777
 R11             1.092523
 R12             1.094971
 R13             1.099174
 A1            127.741552
 A2            118.083795
 A3            120.383071
 A4            116.393505
 A5             96.966853
 A6            133.896646
 A7            123.039454
 A8             66.021665
 A9            120.805784
 A10            81.582647
 A11           121.561527
 A12           117.847915
 D1             30.615866
 D2           -170.916837
 D3            176.546373
 D4             22.188793
 D5            -61.712845
 D6            -79.362496
 D7           -170.957447
 D8              3.355403
 D9             63.281912
 D10          -176.928493
 D11           101.170313
 
 *** SCFTOL TIGHTEN TO 0.500E-09 ***


 COORDINATES OF OPTIMIZATION STEP 8 IN ANGSTROM

  NO.  ATOM        X              Y              Z        Z-ATOM   MASS   TYPE

    1  C         0.000000       0.000000       0.000000       6    12.011  QM
    2  O         0.000000       0.000000       1.270597       8    15.999  QM
    3  C         1.113354       0.000000      -0.861788       6    12.011  QM
    4  H         2.028819      -0.491426      -0.520259       1     1.008  QM
    5  H         0.980242       0.149257      -1.939361       1     1.008  QM
    6  H        -1.001485      -0.060440      -0.497904       1     1.008  QM
    7  C         2.300330       0.938223       1.574172       6    12.011  QM
    8  C         3.600401       0.495067       1.212163       6    12.011  QM
    9  C         4.294438      -0.457804       1.924529       6    12.011  QM
   10  H         1.841097       0.581594       2.498242       1     1.008  QM
   11  H         3.836694      -0.959111       2.785970       1     1.008  QM
   12  H         1.843336       1.794401       1.072454       1     1.008  QM
   13  H         5.315244      -0.745947       1.652697       1     1.008  QM
   14  H         4.068338       0.946184       0.325759       1     1.008  QM


 
 NEW SCF-ENERGY CALCULATED IN 37 CYCLES
 

 TOTAL ENERGY    =       -270.089446602
                                                                                

 OPTIMIZATION CYCLE               STEP TIME:     3.519  TOTAL TIME:      58.660
 
 *** ENTERING OPTIMIZATION CYCLE: 9 ***
 
 
 RMSQ FORCE :   0.0000071  MAXIMUM :   0.0000100  CONVERGED :YES
 MAX FORCE  :   0.0000271  MAXIMUM :   0.0000150  CONVERGED : NO
 RMSQ DR    :   0.0003743  MAXIMUM :   0.0000400  CONVERGED : NO
 MAX DR     :   0.0009138  MAXIMUM :   0.0000600  CONVERGED : NO
 
 
 
 Z-MATRIX VARIABLES OF OPTIMIZATION CYCLE 9 IN ANGSTROM
 
 R1              1.270574
 R2              1.407944
 R3              1.093697
 R4              1.095974
 R5              1.120065
 R6              2.503172
 R7              1.420426
 R8              1.377368
 R9              1.091796
 R10             1.096779
 R11             1.092518
 R12             1.094974
 R13             1.099177
 A1            127.744287
 A2            118.089172
 A3            120.378789
 A4            116.395701
 A5             96.972922
 A6            133.919618
 A7            123.040149
 A8             66.045299
 A9            120.806490
 A10            81.533838
 A11           121.561814
 A12           117.845948
 D1             30.625398
 D2           -170.901249
 D3            176.551857
 D4             22.154835
 D5            -61.566182
 D6            -79.421418
 D7           -170.829937
 D8              3.347762
 D9             63.393838
 D10          -176.937865
 D11           101.107915
 
 *** SCFTOL TIGHTEN TO 0.250E-09 ***


 COORDINATES OF OPTIMIZATION STEP 9 IN ANGSTROM

  NO.  ATOM        X              Y              Z        Z-ATOM   MASS   TYPE

    1  C         0.000000       0.000000       0.000000       6    12.011  QM
    2  O         0.000000       0.000000       1.270574       8    15.999  QM
    3  C         1.113332       0.000000      -0.861857       6    12.011  QM
    4  H         2.028793      -0.491531      -0.520530       1     1.008  QM
    5  H         0.980113       0.149518      -1.939380       1     1.008  QM
    6  H        -1.001476      -0.060343      -0.497945       1     1.008  QM
    7  C         2.301211       0.936991       1.574460       6    12.011  QM
    8  C         3.601066       0.494806       1.210509       6    12.011  QM
    9  C         4.296140      -0.458895       1.920768       6    12.011  QM
   10  H         1.842904       0.578698       2.498364       1     1.008  QM
   11  H         3.839479      -0.961559       2.781997       1     1.008  QM
   12  H         1.843399       1.793787       1.074554       1     1.008  QM
   13  H         5.316717      -0.746401       1.647401       1     1.008  QM
   14  H         4.067925       0.947374       0.324272       1     1.008  QM


 
 NEW SCF-ENERGY CALCULATED IN 45 CYCLES
 

 TOTAL ENERGY    =       -270.089446744
                                                                                

 OPTIMIZATION CYCLE               STEP TIME:     4.200  TOTAL TIME:      62.860
 
 *** ENTERING OPTIMIZATION CYCLE: 10 ***
 
 
 *** CONVERGED BY GRADIENT AND ENERGY CRITERIA ***
 *** AFTER 9 OPTIMIZATION CYCLES ***
 
 
 RMSQ FORCE :   0.0000043  MAXIMUM :   0.0000100  CONVERGED :YES
 MAX FORCE  :   0.0000129  MAXIMUM :   0.0000150  CONVERGED :YES
 RMSQ DR    :   0.0007479  MAXIMUM :   0.0000400  CONVERGED : NO
 MAX DR     :   0.0018963  MAXIMUM :   0.0000600  CONVERGED : NO
 
 
 *** THE GEOMETRY IS OPTIMIZED ***
 
 
 *** SCFTOL TIGHTEN TO 0.100E-09 ***
 
 *** OPTIMIZED Z-MATRIX VARIABLES IN ANGSTROM ***
 
 R1              1.270574
 R2              1.407944
 R3              1.093697
 R4              1.095974
 R5              1.120065
 R6              2.503172
 R7              1.420426
 R8              1.377368
 R9              1.091796
 R10             1.096779
 R11             1.092518
 R12             1.094974
 R13             1.099177
 A1            127.744287
 A2            118.089172
 A3            120.378789
 A4            116.395701
 A5             96.972922
 A6            133.919618
 A7            123.040149
 A8             66.045299
 A9            120.806490
 A10            81.533838
 A11           121.561814
 A12           117.845948
 D1             30.625398
 D2           -170.901249
 D3            176.551857
 D4             22.154835
 D5            -61.566182
 D6            -79.421418
 D7           -170.829937
 D8              3.347762
 D9             63.393838
 D10          -176.937865
 D11           101.107915


 FINAL INPUT ORIENTATION IN ANGSTROM

  NO.  ATOM        X              Y              Z        Z-ATOM   MASS   TYPE

    1  C         0.000000       0.000000       0.000000       6    12.011  QM
    2  O         0.000000       0.000000       1.270574       8    15.999  QM
    3  C         1.113332       0.000000      -0.861857       6    12.011  QM
    4  H         2.028793      -0.491531      -0.520530       1     1.008  QM
    5  H         0.980113       0.149518      -1.939380       1     1.008  QM
    6  H        -1.001476      -0.060343      -0.497945       1     1.008  QM
    7  C         2.301211       0.936991       1.574460       6    12.011  QM
    8  C         3.601066       0.494806       1.210509       6    12.011  QM
    9  C         4.296140      -0.458895       1.920768       6    12.011  QM
   10  H         1.842904       0.578698       2.498364       1     1.008  QM
   11  H         3.839479      -0.961559       2.781997       1     1.008  QM
   12  H         1.843399       1.793787       1.074554       1     1.008  QM
   13  H         5.316717      -0.746401       1.647401       1     1.008  QM
   14  H         4.067925       0.947374       0.324272       1     1.008  QM


 
 *** THE GENERATED Z-MATRIX ORIENTATION IS USED ***
 
 POINT GROUP: C1
 
 GROUP ORDER: 1


 STANDARD ORIENTATION IN ANGSTROM

  NO.  ATOM        X              Y              Z        Z-ATOM   MASS   TYPE

    1  C        -2.028686      -0.109636       0.138474       6    12.011  QM
    2  O        -1.550015       1.063272       0.236038       8    15.999  QM
    3  C        -1.322082      -1.323548       0.041336       6    12.011  QM
    4  H        -0.347050      -1.392528       0.531978       1     1.008  QM
    5  H        -1.850951      -2.255990      -0.186718       1     1.008  QM
    6  H        -3.144154      -0.197953       0.188228       1     1.008  QM
    7  C         0.699097       0.555647      -0.738479       6    12.011  QM
    8  C         1.764652      -0.304797      -0.361863       6    12.011  QM
    9  C         2.673056       0.011885       0.623864       6    12.011  QM
   10  H         0.621488       1.551490      -0.297694       1     1.008  QM
   11  H         2.572902       0.937471       1.203678       1     1.008  QM
   12  H         0.089412       0.336097      -1.618068       1     1.008  QM
   13  H         3.514531      -0.647384       0.861038       1     1.008  QM
   14  H         1.864673      -1.261388      -0.893953       1     1.008  QM


 ELECTRONIC CORE ENERGY      =       -774.730275072
 ELECTRONIC COULOMB ENERGY   =        336.180495644
 ELECTRONIC HARTREE ENERGY   =       -438.549779429

 EXCHANGE ENERGY             =        -36.839958411
 CORRELATION ENERGY          =         -1.474222177
 EXCHANGE-CORRELATION ENERGY =        -38.314180587

 ELECTRONIC SCF ENERGY       =       -476.863960016
 NUCLEAR-REPULSION ENERGY    =        206.774513272
 TOTAL SCF ENERGY            =       -270.089446744
                                                                                

 OPTIMIZATION CYCLE               CUM. TIME:    55.571  TOTAL TIME:      63.309
 
 TIMING STATISTICS (SECONDS)
 

 TIMER ENTRY                    NUMBER OF CALLS   CUMUL. CPU TIME   CONTRIBUT.

 INITIALIZATION                              1             0.034         0.1 %
 INPUT                                       1             0.067         0.1 %
 MATRIX MULTIPLICATION                    1053             0.045         0.1 %
 DIAGONALIZATION                            57             0.007         0.0 %
 SYMMETRY ANALYSIS                          12             0.000         0.0 %
 START GUESS                                 1             1.943         3.1 %
 MPI DIAGONALIZATION                       576             3.273         5.2 %
                         ON NODE             1             3.232
                         ON NODE             2             3.244
                         ON NODE             3             3.260
                         ON NODE             4             3.258
                         ON NODE             5             3.244
                         ON NODE             6             3.229
                         ON NODE             7             3.247
                         ON NODE             8             3.248
                         ON NODE             9             3.222
                         ON NODE            10             3.243
                         ON NODE            11             3.239
                         ON NODE            12             3.236
                         ON NODE            13             3.245
                         ON NODE            14             3.233
                         ON NODE            15             3.238
                         ON NODE            16             3.240
                         ON NODE            17             3.245
                         ON NODE            18             3.219
                         ON NODE            19             3.244
                         ON NODE            20             3.250
                         ON NODE            21             3.251
                         ON NODE            22             3.261
                         ON NODE            23             3.230
           AVERAGE PER PROCESSOR                           3.243
 MPI MATRIX MULTIPLICATION                1734             1.288         2.0 %
                         ON NODE             1             1.437
                         ON NODE             2             1.407
                         ON NODE             3             1.375
                         ON NODE             4             1.395
                         ON NODE             5             1.394
                         ON NODE             6             1.424
                         ON NODE             7             1.392
                         ON NODE             8             1.404
                         ON NODE             9             1.436
                         ON NODE            10             1.418
                         ON NODE            11             1.410
                         ON NODE            12             1.440
                         ON NODE            13             1.399
                         ON NODE            14             1.416
                         ON NODE            15             1.409
                         ON NODE            16             1.424
                         ON NODE            17             1.426
                         ON NODE            18             1.432
                         ON NODE            19             1.408
                         ON NODE            20             1.406
                         ON NODE            21             1.388
                         ON NODE            22             1.392
                         ON NODE            23             1.440
           AVERAGE PER PROCESSOR                           1.406
 CORE INTEGRALS                             11             1.695         2.7 %
 ORTHOGONALIZATION MATRIX                   11             0.073         0.1 %
 MPI AUXILIARY FUNCTION FIT               1022             7.415        11.7 %
                         ON NODE             1             7.263
                         ON NODE             2             7.220
                         ON NODE             3             7.394
                         ON NODE             4             7.310
                         ON NODE             5             7.396
                         ON NODE             6             7.402
                         ON NODE             7             7.405
                         ON NODE             8             7.332
                         ON NODE             9             7.392
                         ON NODE            10             7.387
                         ON NODE            11             7.408
                         ON NODE            12             7.209
                         ON NODE            13             7.242
                         ON NODE            14             7.393
                         ON NODE            15             7.386
                         ON NODE            16             7.426
                         ON NODE            17             7.375
                         ON NODE            18             7.374
                         ON NODE            19             7.393
                         ON NODE            20             7.407
                         ON NODE            21             7.375
                         ON NODE            22             7.379
                         ON NODE            23             7.383
           AVERAGE PER PROCESSOR                           7.361
 MPI CORE HAMILTONIAN                       11             0.087         0.1 %
                         ON NODE             1             0.074
                         ON NODE             2             0.074
                         ON NODE             3             0.070
                         ON NODE             4             0.072
                         ON NODE             5             0.071
                         ON NODE             6             0.073
                         ON NODE             7             0.072
                         ON NODE             8             0.071
                         ON NODE             9             0.072
                         ON NODE            10             0.074
                         ON NODE            11             0.074
                         ON NODE            12             0.073
                         ON NODE            13             0.072
                         ON NODE            14             0.071
                         ON NODE            15             0.073
                         ON NODE            16             0.072
                         ON NODE            17             0.073
                         ON NODE            18             0.074
                         ON NODE            19             0.071
                         ON NODE            20             0.073
                         ON NODE            21             0.071
                         ON NODE            22             0.072
                         ON NODE            23             0.072
           AVERAGE PER PROCESSOR                           0.073
 SCF ITERATION                              11            37.011        58.5 %
 NULLSPACE                                   1             0.010         0.0 %
 MPI NEAR J CALCULATION                    519             5.401         8.5 %
                         ON NODE             1             5.211
                         ON NODE             2             5.387
                         ON NODE             3             5.401
                         ON NODE             4             5.388
                         ON NODE             5             5.394
                         ON NODE             6             5.390
                         ON NODE             7             5.400
                         ON NODE             8             5.393
                         ON NODE             9             5.435
                         ON NODE            10             5.438
                         ON NODE            11             5.456
                         ON NODE            12             5.434
                         ON NODE            13             5.432
                         ON NODE            14             5.448
                         ON NODE            15             5.424
                         ON NODE            16             5.425
                         ON NODE            17             5.392
                         ON NODE            18             5.411
                         ON NODE            19             5.370
                         ON NODE            20             5.366
                         ON NODE            21             5.392
                         ON NODE            22             5.388
                         ON NODE            23             5.389
           AVERAGE PER PROCESSOR                           5.399
 MPI FAR J CALCULATION                     519             0.303         0.5 %
                         ON NODE             1             0.611
                         ON NODE             2             0.423
                         ON NODE             3             0.406
                         ON NODE             4             0.379
                         ON NODE             5             0.477
                         ON NODE             6             0.460
                         ON NODE             7             0.449
                         ON NODE             8             0.358
                         ON NODE             9             0.453
                         ON NODE            10             0.470
                         ON NODE            11             0.431
                         ON NODE            12             0.483
                         ON NODE            13             0.490
                         ON NODE            14             0.489
                         ON NODE            15             0.495
                         ON NODE            16             0.485
                         ON NODE            17             0.520
                         ON NODE            18             0.484
                         ON NODE            19             0.510
                         ON NODE            20             0.511
                         ON NODE            21             0.493
                         ON NODE            22             0.484
                         ON NODE            23             0.490
           AVERAGE PER PROCESSOR                           0.465
 GRID INITIALIZATION                         2             0.004         0.0 %
 ADAPTIVE GRID GENERATION                    2             0.355         0.6 %
 MPI XC POTENTIAL                          505            15.135        23.9 %
                         ON NODE             1            15.093
                         ON NODE             2            14.949
                         ON NODE             3            15.008
                         ON NODE             4            14.904
                         ON NODE             5            14.945
                         ON NODE             6            14.935
                         ON NODE             7            14.920
                         ON NODE             8            14.889
                         ON NODE             9            14.946
                         ON NODE            10            14.956
                         ON NODE            11            14.922
                         ON NODE            12            14.998
                         ON NODE            13            14.854
                         ON NODE            14            14.821
                         ON NODE            15            14.824
                         ON NODE            16            14.809
                         ON NODE            17            14.810
                         ON NODE            18            14.815
                         ON NODE            19            14.808
                         ON NODE            20            14.823
                         ON NODE            21            15.014
                         ON NODE            22            14.805
                         ON NODE            23            14.824
           AVERAGE PER PROCESSOR                          14.908
 MPI NEAR ERI CALCULATION                  533             5.731         9.1 %
                         ON NODE             1             5.438
                         ON NODE             2             5.451
                         ON NODE             3             5.453
                         ON NODE             4             5.450
                         ON NODE             5             5.462
                         ON NODE             6             5.441
                         ON NODE             7             5.435
                         ON NODE             8             5.445
                         ON NODE             9             5.453
                         ON NODE            10             5.453
                         ON NODE            11             5.457
                         ON NODE            12             5.450
                         ON NODE            13             5.450
                         ON NODE            14             5.444
                         ON NODE            15             5.444
                         ON NODE            16             5.444
                         ON NODE            17             5.433
                         ON NODE            18             5.444
                         ON NODE            19             5.450
                         ON NODE            20             5.454
                         ON NODE            21             5.224
                         ON NODE            22             5.450
                         ON NODE            23             5.458
           AVERAGE PER PROCESSOR                           5.451
 MPI FAR ERI CALCULATION                   533             0.213         0.3 %
                         ON NODE             1             0.298
                         ON NODE             2             0.292
                         ON NODE             3             0.285
                         ON NODE             4             0.312
                         ON NODE             5             0.284
                         ON NODE             6             0.256
                         ON NODE             7             0.304
                         ON NODE             8             0.285
                         ON NODE             9             0.275
                         ON NODE            10             0.273
                         ON NODE            11             0.253
                         ON NODE            12             0.293
                         ON NODE            13             0.282
                         ON NODE            14             0.303
                         ON NODE            15             0.319
                         ON NODE            16             0.313
                         ON NODE            17             0.334
                         ON NODE            18             0.320
                         ON NODE            19             0.311
                         ON NODE            20             0.283
                         ON NODE            21             0.535
                         ON NODE            22             0.321
                         ON NODE            23             0.296
           AVERAGE PER PROCESSOR                           0.302
 OPTIMIZATION CYCLE                         10            55.571        87.8 %
 PRIMITIVES                                 15             0.004         0.0 %
 ENERGY GRADIENTS                           10             1.326         2.1 %
 MPI XC ENERGY GRADIENTS                    10             0.746         1.2 %
                         ON NODE             1             0.745
                         ON NODE             2             0.744
                         ON NODE             3             0.744
                         ON NODE             4             0.743
                         ON NODE             5             0.743
                         ON NODE             6             0.747
                         ON NODE             7             0.746
                         ON NODE             8             0.744
                         ON NODE             9             0.746
                         ON NODE            10             0.745
                         ON NODE            11             0.745
                         ON NODE            12             0.747
                         ON NODE            13             0.746
                         ON NODE            14             0.746
                         ON NODE            15             0.747
                         ON NODE            16             0.744
                         ON NODE            17             0.745
                         ON NODE            18             0.745
                         ON NODE            19             0.744
                         ON NODE            20             0.745
                         ON NODE            21             0.744
                         ON NODE            22             0.746
                         ON NODE            23             0.742
           AVERAGE PER PROCESSOR                           0.745
 MPI NEAR ERI GRADIENTS                     24             0.900         1.4 %
                         ON NODE             1             0.896
                         ON NODE             2             0.899
                         ON NODE             3             0.896
                         ON NODE             4             0.898
                         ON NODE             5             0.898
                         ON NODE             6             0.899
                         ON NODE             7             0.895
                         ON NODE             8             0.896
                         ON NODE             9             0.895
                         ON NODE            10             0.895
                         ON NODE            11             0.896
                         ON NODE            12             0.896
                         ON NODE            13             0.898
                         ON NODE            14             0.897
                         ON NODE            15             0.898
                         ON NODE            16             0.895
                         ON NODE            17             0.896
                         ON NODE            18             0.903
                         ON NODE            19             0.897
                         ON NODE            20             0.898
                         ON NODE            21             0.898
                         ON NODE            22             0.896
                         ON NODE            23             0.898
           AVERAGE PER PROCESSOR                           0.897
 MPI FAR ERI GRADIENTS                      24             0.013         0.0 %
                         ON NODE             1             0.025
                         ON NODE             2             0.024
                         ON NODE             3             0.025
                         ON NODE             4             0.024
                         ON NODE             5             0.023
                         ON NODE             6             0.023
                         ON NODE             7             0.025
                         ON NODE             8             0.026
                         ON NODE             9             0.024
                         ON NODE            10             0.027
                         ON NODE            11             0.024
                         ON NODE            12             0.026
                         ON NODE            13             0.023
                         ON NODE            14             0.024
                         ON NODE            15             0.025
                         ON NODE            16             0.025
                         ON NODE            17             0.023
                         ON NODE            18             0.024
                         ON NODE            19             0.023
                         ON NODE            20             0.024
                         ON NODE            21             0.025
                         ON NODE            22             0.025
                         ON NODE            23             0.024
           AVERAGE PER PROCESSOR                           0.024
 MPI CORE HAMILTONIAN GRADIENTS             24             0.510         0.8 %
                         ON NODE             1             0.549
                         ON NODE             2             0.548
                         ON NODE             3             0.547
                         ON NODE             4             0.549
                         ON NODE             5             0.549
                         ON NODE             6             0.553
                         ON NODE             7             0.548
                         ON NODE             8             0.550
                         ON NODE             9             0.549
                         ON NODE            10             0.545
                         ON NODE            11             0.548
                         ON NODE            12             0.552
                         ON NODE            13             0.551
                         ON NODE            14             0.552
                         ON NODE            15             0.548
                         ON NODE            16             0.548
                         ON NODE            17             0.548
                         ON NODE            18             0.548
                         ON NODE            19             0.547
                         ON NODE            20             0.545
                         ON NODE            21             0.549
                         ON NODE            22             0.550
                         ON NODE            23             0.547
           AVERAGE PER PROCESSOR                           0.547
 FORCE CONSTANTS                             1            14.701        23.2 %
 MPI FXC KERNEL                              1             1.446         2.3 %
                         ON NODE             1             1.446
                         ON NODE             2             1.446
                         ON NODE             3             1.446
                         ON NODE             4             1.446
                         ON NODE             5             1.447
                         ON NODE             6             1.447
                         ON NODE             7             1.446
                         ON NODE             8             1.447
                         ON NODE             9             1.446
                         ON NODE            10             1.446
                         ON NODE            11             1.446
                         ON NODE            12             1.446
                         ON NODE            13             1.447
                         ON NODE            14             1.446
                         ON NODE            15             1.446
                         ON NODE            16             1.447
                         ON NODE            17             1.446
                         ON NODE            18             1.447
                         ON NODE            19             1.446
                         ON NODE            20             1.446
                         ON NODE            21             1.446
                         ON NODE            22             1.446
                         ON NODE            23             1.446
           AVERAGE PER PROCESSOR                           1.446
 MPI COULOMB MATRIX                          1             1.397         2.2 %
                         ON NODE             1             1.397
                         ON NODE             2             1.396
                         ON NODE             3             1.397
                         ON NODE             4             1.397
                         ON NODE             5             1.397
                         ON NODE             6             1.396
                         ON NODE             7             1.397
                         ON NODE             8             1.396
                         ON NODE             9             1.396
                         ON NODE            10             1.396
                         ON NODE            11             1.396
                         ON NODE            12             1.397
                         ON NODE            13             1.396
                         ON NODE            14             1.396
                         ON NODE            15             1.397
                         ON NODE            16             1.396
                         ON NODE            17             1.396
                         ON NODE            18             1.396
                         ON NODE            19             1.396
                         ON NODE            20             1.397
                         ON NODE            21             1.397
                         ON NODE            22             1.397
                         ON NODE            23             1.397
           AVERAGE PER PROCESSOR                           1.396
 I/O MPGMAS INTERCOMM                        1             0.020         0.0 %
 SKELETON HESSIAN MATRIX                     1             0.688         1.1 %
 MPI NEAR ERI HESSIAN                        1             0.371         0.6 %
                         ON NODE             1             0.370
                         ON NODE             2             0.370
                         ON NODE             3             0.370
                         ON NODE             4             0.370
                         ON NODE             5             0.371
                         ON NODE             6             0.370
                         ON NODE             7             0.370
                         ON NODE             8             0.370
                         ON NODE             9             0.370
                         ON NODE            10             0.370
                         ON NODE            11             0.370
                         ON NODE            12             0.370
                         ON NODE            13             0.370
                         ON NODE            14             0.370
                         ON NODE            15             0.370
                         ON NODE            16             0.370
                         ON NODE            17             0.371
                         ON NODE            18             0.370
                         ON NODE            19             0.370
                         ON NODE            20             0.370
                         ON NODE            21             0.370
                         ON NODE            22             0.370
                         ON NODE            23             0.370
           AVERAGE PER PROCESSOR                           0.370
 MPI FAR ERI HESSIAN                         1             0.001         0.0 %
                         ON NODE             1             0.002
                         ON NODE             2             0.002
                         ON NODE             3             0.001
                         ON NODE             4             0.002
                         ON NODE             5             0.001
                         ON NODE             6             0.002
                         ON NODE             7             0.002
                         ON NODE             8             0.002
                         ON NODE             9             0.002
                         ON NODE            10             0.002
                         ON NODE            11             0.002
                         ON NODE            12             0.002
                         ON NODE            13             0.001
                         ON NODE            14             0.002
                         ON NODE            15             0.002
                         ON NODE            16             0.001
                         ON NODE            17             0.001
                         ON NODE            18             0.002
                         ON NODE            19             0.002
                         ON NODE            20             0.001
                         ON NODE            21             0.002
                         ON NODE            22             0.002
                         ON NODE            23             0.002
           AVERAGE PER PROCESSOR                           0.002
 MPI D2CORE                                  1             0.189         0.3 %
                         ON NODE             1             0.198
                         ON NODE             2             0.198
                         ON NODE             3             0.198
                         ON NODE             4             0.198
                         ON NODE             5             0.198
                         ON NODE             6             0.197
                         ON NODE             7             0.198
                         ON NODE             8             0.198
                         ON NODE             9             0.198
                         ON NODE            10             0.198
                         ON NODE            11             0.198
                         ON NODE            12             0.198
                         ON NODE            13             0.198
                         ON NODE            14             0.198
                         ON NODE            15             0.198
                         ON NODE            16             0.197
                         ON NODE            17             0.197
                         ON NODE            18             0.198
                         ON NODE            19             0.198
                         ON NODE            20             0.198
                         ON NODE            21             0.198
                         ON NODE            22             0.198
                         ON NODE            23             0.197
           AVERAGE PER PROCESSOR                           0.197
 FREQUENCY ADPT                              1            10.697        16.9 %
 I/O GRK INTERCOMM                           1             0.026         0.0 %
 BDKS_BEFORE                                14             0.753         1.2 %
 MPI HAMILTONIAN GRADIENTS                  14             0.149         0.2 %
                         ON NODE             1             0.172
                         ON NODE             2             0.162
                         ON NODE             3             0.172
                         ON NODE             4             0.169
                         ON NODE             5             0.171
                         ON NODE             6             0.170
                         ON NODE             7             0.170
                         ON NODE             8             0.172
                         ON NODE             9             0.169
                         ON NODE            10             0.171
                         ON NODE            11             0.170
                         ON NODE            12             0.164
                         ON NODE            13             0.166
                         ON NODE            14             0.168
                         ON NODE            15             0.167
                         ON NODE            16             0.169
                         ON NODE            17             0.166
                         ON NODE            18             0.169
                         ON NODE            19             0.169
                         ON NODE            20             0.166
                         ON NODE            21             0.169
                         ON NODE            22             0.168
                         ON NODE            23             0.168
           AVERAGE PER PROCESSOR                           0.168
 MPI COULOMBA_DE2 E GRADS                   14             0.230         0.4 %
                         ON NODE             1             0.188
                         ON NODE             2             0.190
                         ON NODE             3             0.189
                         ON NODE             4             0.188
                         ON NODE             5             0.189
                         ON NODE             6             0.190
                         ON NODE             7             0.189
                         ON NODE             8             0.187
                         ON NODE             9             0.189
                         ON NODE            10             0.188
                         ON NODE            11             0.191
                         ON NODE            12             0.188
                         ON NODE            13             0.189
                         ON NODE            14             0.188
                         ON NODE            15             0.188
                         ON NODE            16             0.189
                         ON NODE            17             0.188
                         ON NODE            18             0.188
                         ON NODE            19             0.191
                         ON NODE            20             0.189
                         ON NODE            21             0.188
                         ON NODE            22             0.187
                         ON NODE            23             0.189
           AVERAGE PER PROCESSOR                           0.190
 BLDSMAT_DE2                                14             0.033         0.1 %
 BLDPMAT_DE2                                14             0.295         0.5 %
 P. Vector build                            14             1.365         2.2 %
 MPI ANA2DIERIS ENERGY GRADIENTS            14             0.996         1.6 %
                         ON NODE             1             0.989
                         ON NODE             2             0.987
                         ON NODE             3             0.988
                         ON NODE             4             0.987
                         ON NODE             5             0.988
                         ON NODE             6             0.992
                         ON NODE             7             0.987
                         ON NODE             8             0.989
                         ON NODE             9             0.990
                         ON NODE            10             0.988
                         ON NODE            11             0.987
                         ON NODE            12             0.989
                         ON NODE            13             0.991
                         ON NODE            14             0.990
                         ON NODE            15             0.986
                         ON NODE            16             0.987
                         ON NODE            17             0.986
                         ON NODE            18             0.989
                         ON NODE            19             0.988
                         ON NODE            20             0.986
                         ON NODE            21             0.990
                         ON NODE            22             0.988
                         ON NODE            23             0.987
           AVERAGE PER PROCESSOR                           0.988
 MPI J_HESS CALCULATION                     14             0.318         0.5 %
                         ON NODE             1             0.313
                         ON NODE             2             0.317
                         ON NODE             3             0.315
                         ON NODE             4             0.317
                         ON NODE             5             0.315
                         ON NODE             6             0.313
                         ON NODE             7             0.316
                         ON NODE             8             0.317
                         ON NODE             9             0.317
                         ON NODE            10             0.318
                         ON NODE            11             0.317
                         ON NODE            12             0.314
                         ON NODE            13             0.314
                         ON NODE            14             0.314
                         ON NODE            15             0.318
                         ON NODE            16             0.318
                         ON NODE            17             0.319
                         ON NODE            18             0.315
                         ON NODE            19             0.317
                         ON NODE            20             0.313
                         ON NODE            21             0.313
                         ON NODE            22             0.313
                         ON NODE            23             0.313
           AVERAGE PER PROCESSOR                           0.316
 MPI EN ADPT SOLVER                         42             3.189         5.0 %
                         ON NODE             1             3.191
                         ON NODE             2             3.191
                         ON NODE             3             3.191
                         ON NODE             4             3.191
                         ON NODE             5             3.190
                         ON NODE             6             3.190
                         ON NODE             7             3.191
                         ON NODE             8             3.190
                         ON NODE             9             3.191
                         ON NODE            10             3.188
                         ON NODE            11             3.192
                         ON NODE            12             3.190
                         ON NODE            13             3.190
                         ON NODE            14             3.190
                         ON NODE            15             3.191
                         ON NODE            16             3.190
                         ON NODE            17             3.192
                         ON NODE            18             3.189
                         ON NODE            19             3.191
                         ON NODE            20             3.191
                         ON NODE            21             3.190
                         ON NODE            22             3.191
                         ON NODE            23             3.188
           AVERAGE PER PROCESSOR                           3.190
 P.D. SCF MATRICES DE2 CONTR                14             1.561         2.5 %
 P.D. SCF VEC DE2 CONTRIBUTION               1             0.043         0.1 %

 FINAL TIMING           DATE: WED FEB 14 08:45:05 2024  TOTAL TIME:      63.314
