# Supplementary material for: Constrained Structure Minimizations on Hyperspheres for Minimum Energy Path Following
Source: J Chem Inf Model. 2025 Apr 1;65(7):3488–501. doi: 10.1021/acs.jcim.4c02351 (PMC12004539; doi:10.1021/acs.jcim.4c02351)
Supplement: Supplementary file 1 — ci4c02351_si_001.zip [file ci4c02351_si_001.zip › data_availability/rxn13/outputs/TS/rxn13-TS.mol]

[Molden Format]
[Atoms](Angs)
  C     1    6      0.000000    0.000000    0.000000
  O     2    8      0.000000    0.000000    1.277581
  C     3    6      1.135531    0.000000   -0.819080
  H     4    1      2.006134   -0.557510   -0.458449
  H     5    1      1.076781    0.235348   -1.891852
  H     6    1     -1.006406   -0.013497   -0.485856
  C     7    6      1.994217    1.143117    1.481278
  C     8    6      3.356593    0.960679    1.109249
  C     9    6      4.298024    0.607276    2.041480
  H    10    1      1.703918    0.880755    2.499314
  H    11    1      3.987465    0.367389    3.063968
  H    12    1      1.380332    1.866485    0.933918
  H    13    1      5.370554    0.627411    1.817180
  H    14    1      3.654087    1.189267    0.073163
[GEOMETRIES] XYZ
   14

  C      0.000000    0.000000    0.000000
  O      0.000000    0.000000    1.277581
  C      1.135531    0.000000   -0.819080
  H      2.006134   -0.557510   -0.458449
  H      1.076781    0.235348   -1.891852
  H     -1.006406   -0.013497   -0.485856
  C      1.994217    1.143117    1.481278
  C      3.356593    0.960679    1.109249
  C      4.298024    0.607276    2.041480
  H      1.703918    0.880755    2.499314
  H      3.987465    0.367389    3.063968
  H      1.380332    1.866485    0.933918
  H      5.370554    0.627411    1.817180
  H      3.654087    1.189267    0.073163
   14

  C      0.000000    0.000000    0.000000
  O      0.000000    0.000000    1.276504
  C      1.131122    0.000000   -0.831589
  H      2.006498   -0.557400   -0.482466
  H      1.053540    0.224046   -1.902731
  H     -1.005049   -0.019962   -0.488700
  C      2.034745    1.136576    1.514176
  C      3.404491    0.958879    1.151068
  C      4.345943    0.553085    2.064366
  H      1.721440    0.842397    2.518314
  H      4.043774    0.260740    3.077076
  H      1.434948    1.878533    0.982072
  H      5.416382    0.566931    1.832761
  H      3.708549    1.227518    0.129524
   14

  C      0.000000    0.000000    0.000000
  O      0.000000    0.000000    1.272516
  C      1.125898    0.000000   -0.842848
  H      2.010179   -0.547447   -0.501275
  H      1.024266    0.195167   -1.916825
  H     -1.003099   -0.033953   -0.493828
  C      2.122737    1.081105    1.528445
  C      3.479930    0.859297    1.148329
  C      4.406378    0.315972    2.005788
  H      1.785392    0.748155    2.512764
  H      4.106269   -0.055577    2.993239
  H      1.545358    1.859795    1.025803
  H      5.469266    0.268507    1.746327
  H      3.793372    1.189656    0.148600
   14

  C      0.000000    0.000000    0.000000
  O      0.000000    0.000000    1.271291
  C      1.120020    0.000000   -0.852257
  H      2.017664   -0.524414   -0.510665
  H      1.000542    0.163493   -1.929570
  H     -1.001893   -0.050605   -0.496645
  C      2.207333    1.018593    1.546952
  C      3.538798    0.730151    1.136357
  C      4.410999   -0.012846    1.898625
  H      1.845256    0.642666    2.506519
  H      4.081262   -0.483351    2.832970
  H      1.653534    1.833440    1.075981
  H      5.456644   -0.149709    1.603588
  H      3.881634    1.150005    0.180631
   14

  C      0.000000    0.000000    0.000000
  O      0.000000    0.000000    1.270297
  C      1.115082    0.000000   -0.860144
  H      2.025503   -0.501259   -0.519490
  H      0.984665    0.151751   -1.937777
  H     -1.001430   -0.058054   -0.498150
  C      2.276148    0.965307    1.563977
  C      3.585372    0.588189    1.164225
  C      4.353672   -0.315689    1.864673
  H      1.863617    0.583180    2.500095
  H      3.951501   -0.831876    2.744891
  H      1.766968    1.803988    1.084106
  H      5.380939   -0.548444    1.565473
  H      3.998898    1.054422    0.258875
   14

  C      0.000000    0.000000    0.000000
  O      0.000000    0.000000    1.270269
  C      1.114330    0.000000   -0.861229
  H      2.028264   -0.494429   -0.520302
  H      0.981745    0.150102   -1.938793
  H     -1.001255   -0.059294   -0.498574
  C      2.299312    0.943339    1.568963
  C      3.602562    0.514281    1.201895
  C      4.310437   -0.429670    1.912673
  H      1.848953    0.580488    2.495077
  H      3.862548   -0.934152    2.777446
  H      1.828612    1.792829    1.068521
  H      5.332700   -0.707777    1.635932
  H      4.061591    0.969127    0.312701
   14

  C      0.000000    0.000000    0.000000
  O      0.000000    0.000000    1.270675
  C      1.113689    0.000000   -0.861440
  H      2.029098   -0.491342   -0.519554
  H      0.980940    0.149018   -1.939100
  H     -1.001398   -0.060507   -0.498088
  C      2.297774    0.945127    1.570477
  C      3.599632    0.508288    1.207085
  C      4.298137   -0.442585    1.917754
  H      1.841592    0.585914    2.495097
  H      3.843128   -0.946855    2.778934
  H      1.835554    1.798953    1.069473
  H      5.319810   -0.726414    1.644626
  H      4.064960    0.962665    0.320969
   14

  C      0.000000    0.000000    0.000000
  O      0.000000    0.000000    1.270605
  C      1.113384    0.000000   -0.861760
  H      2.028802   -0.491507   -0.520266
  H      0.980193    0.149063   -1.939355
  H     -1.001507   -0.060225   -0.497873
  C      2.299366    0.940032    1.573349
  C      3.600148    0.498359    1.211973
  C      4.295067   -0.453345    1.925008
  H      1.840499    0.583291    2.497553
  H      3.837641   -0.954824    2.786523
  H      1.841275    1.795210    1.070906
  H      5.316293   -0.740423    1.653619
  H      4.067889    0.949719    0.325587
   14

  C      0.000000    0.000000    0.000000
  O      0.000000    0.000000    1.270597
  C      1.113354    0.000000   -0.861788
  H      2.028819   -0.491426   -0.520259
  H      0.980242    0.149257   -1.939361
  H     -1.001485   -0.060440   -0.497904
  C      2.300330    0.938223    1.574172
  C      3.600401    0.495067    1.212163
  C      4.294438   -0.457804    1.924529
  H      1.841097    0.581594    2.498242
  H      3.836694   -0.959111    2.785970
  H      1.843336    1.794401    1.072454
  H      5.315244   -0.745947    1.652697
  H      4.068338    0.946184    0.325759
   14

  C      0.000000    0.000000    0.000000
  O      0.000000    0.000000    1.270574
  C      1.113332    0.000000   -0.861857
  H      2.028793   -0.491531   -0.520530
  H      0.980113    0.149518   -1.939380
  H     -1.001476   -0.060343   -0.497945
  C      2.301211    0.936991    1.574460
  C      3.601066    0.494806    1.210509
  C      4.296140   -0.458895    1.920768
  H      1.842904    0.578698    2.498364
  H      3.839479   -0.961559    2.781997
  H      1.843399    1.793787    1.074554
  H      5.316717   -0.746401    1.647401
  H      4.067925    0.947374    0.324272
[Scfconv]
scf-first  1 THROUGH     42
   -269.12565888
   -268.08833509
   -269.09934682
   -269.51479579
   -269.84922656
   -270.01432026
   -270.05710958
   -270.06121321
   -270.08693370
   -270.09952591
   -270.09109384
   -270.08621568
   -270.08308666
   -270.08331289
   -270.08427587
   -270.08484766
   -270.08504529
   -270.08507799
   -270.08505185
   -270.08507374
   -270.08488475
   -270.08484019
   -270.08481652
   -270.08505264
   -270.08497202
   -270.08494747
   -270.08493518
   -270.08492860
   -270.08492543
   -270.08492424
   -270.08492419
   -270.08492479
   -270.08492578
   -270.08492697
   -270.08492818
   -270.08492926
   -270.08493015
   -270.08493079
   -270.08493120
   -270.08493144
   -270.08493155
   -270.08493180
scf-last   1 THROUGH      3
   -270.08944674
   -270.08944697
   -270.08944674
[GEOCONV]
energy
   -270.08484110
   -270.08597341
   -270.08746788
   -270.08886235
   -270.08939791
   -270.08944431
   -270.08944662
   -270.08944647
   -270.08944660
   -270.08944674
   -270.08944674
OPTIMIZATION CYCLES=   10
PRE OPTIMIZATION CYCLES=    0
ENERGY CYCLES =   11
