# Supplementary material for: Constrained Structure Minimizations on Hyperspheres for Minimum Energy Path Following
Source: J Chem Inf Model. 2025 Apr 1;65(7):3488–501. doi: 10.1021/acs.jcim.4c02351 (PMC12004539; doi:10.1021/acs.jcim.4c02351)
Supplement: Supplementary file 1 — ci4c02351_si_001.zip [file ci4c02351_si_001.zip › data_availability/rxn14/inputs/rxn14-irc.inp]

TITLE IRC FORWARD RXN13
#
IRC FORWARD MAX=1000 STEP=0.1 TOL=1.0E-5 TOL2=1.0E-5
HESSIAN RESTART
VXCTYPE PBE
BASIS (DZVP-GGA)
AUXIS (GEN-A2*)
MATINV ANALYTIC
SCFTYPE MAX=1000 TOL=1.0E-09 CDF=1.0E-06
GRID FIXED FINE
#
GEOMETRY CARTESIAN ANGSTROM
C         0.677114      -0.311802      -0.370876
C         1.727817       0.136631       0.347030
C        -0.677119       0.311790      -0.370898
C        -1.727815      -0.136617       0.347037
H         2.702439      -0.362698       0.299185
H        -2.702465       0.362667       0.299199
H        -1.638490      -1.007972       1.007865
H         1.638515       1.007989       1.007856
H        -0.814705       1.188912      -1.022822
H         0.814739      -1.188925      -1.022795
