# Supplementary material for: Constrained Structure Minimizations on Hyperspheres for Minimum Energy Path Following
Source: J Chem Inf Model. 2025 Apr 1;65(7):3488–501. doi: 10.1021/acs.jcim.4c02351 (PMC12004539; doi:10.1021/acs.jcim.4c02351)
Supplement: Supplementary file 1 — ci4c02351_si_001.zip [file ci4c02351_si_001.zip › data_availability/rxn14/inputs/rxn14-sad.inp]

TITLE RXN11
#
SADDLE MAX=500 INT=5.0 
BASIS (DZVP-GGA)
AUXIS (GEN-A2*)
SCFTYPE MAX=1000
VXCTYPE PBE
GRID FIXED FINE
PRINT OPT SADDLE IRC
#
REACTANT CARTESIAN ANGSTROMS
C         0.000000       0.000000       0.000000
C         0.000000       0.000000       1.356590
C         1.208454       0.000000      -0.820410
C         1.208452      -0.000000      -2.176998
H         2.140611      -0.000000      -2.751528
H        -0.932158      -0.000000       1.931120
H         0.938745       0.000000       1.925238
H         0.269706      -0.000000      -2.745646
H        -0.959616      -0.000000      -0.538572
H         2.168070       0.000000      -0.281837
#
PRODUCT CARTESIAN ANGSTROMS
C         0.000000       0.000000       0.000000
C         0.000000       0.000000       1.354985
C         1.193284       0.000000      -0.864302
C         2.398041       0.538026      -0.555967
H         0.934031      -0.033428       1.929565
H         2.566774       1.063978       0.391964
H         3.240044       0.479955      -1.254050
H        -0.937138       0.015546       1.921725
H         1.067057      -0.460223      -1.855452
H        -0.968689      -0.028783      -0.520516
