# Supplementary material for: Constrained Structure Minimizations on Hyperspheres for Minimum Energy Path Following
Source: J Chem Inf Model. 2025 Apr 1;65(7):3488–501. doi: 10.1021/acs.jcim.4c02351 (PMC12004539; doi:10.1021/acs.jcim.4c02351)
Supplement: Supplementary file 1 — ci4c02351_si_001.zip [file ci4c02351_si_001.zip › data_availability/rxn14/inputs/rxn14-TS.inp]

TITLE OPT TS-RNX13
#
OPTIMIZATION TS MAX=200 TOL=1.0E-05
HESSIAN ANALYTIC
VXCTYPE PBE
BASIS (DZVP-GGA)
AUXIS (GEN-A2*)
MATINV ANALYTIC
SCFTYPE MAX=1000 TOL=1.0E-09 CDF=1.0E-06
ADPTYPE MAX=1000 TOL=1.0E-08
#
GEOMETRY CARTESIAN ANGSTROM
C        -0.691153       0.278406      -0.381978
C        -1.717511      -0.200072       0.351149
C         0.691215      -0.278603      -0.381964
C         1.717463       0.200162       0.351132
H        -1.586510      -1.050416       1.031447
H         1.586159       1.050525       1.031350
H         2.715170      -0.249891       0.290892
H        -2.715070       0.250305       0.290852
H         0.875768      -1.128325      -1.057535
H        -0.875567       1.128154      -1.057550
