# Supplementary material for: Constrained Structure Minimizations on Hyperspheres for Minimum Energy Path Following
Source: J Chem Inf Model. 2025 Apr 1;65(7):3488–501. doi: 10.1021/acs.jcim.4c02351 (PMC12004539; doi:10.1021/acs.jcim.4c02351)
Supplement: Supplementary file 1 — ci4c02351_si_001.zip [file ci4c02351_si_001.zip › data_availability/rxn14/outputs/SADDLE/5/rxn14-sad.out]

 Executing /home/jasa/demon/6.2.4/object.mpi/deMon.6.2.4.mpi.

node07
node07
node07
node07
node07
node07
node07
node07
node07
node07
node07
node07
node07
node07
node07
node07
node07
node07
node07
node07
node07
node07
node07
node07
(node07:0,1,2,3,4,5,6,7,8,9,10,11,12,13,14,15,16,17,18,19,20,21,22,23)

real	9m10.702s
user	158m44.244s
sys	61m13.223s
15M	.
 ******************************************************************************
 ******************************************************************************
 ***                                                                        ***
 ***                              PROGRAM deMon2k                           ***
 ***                                                                        ***
 ***                        (VERSION 6.2.4, Sep. 2023)                      ***
 ***                                                                        ***
 ***     COPYRIGHT (C) BY THE INTERNATIONAL DEMON DEVELOPERS COMMUNITY      ***
 ***                                                                        ***
 ***  AUTHORS: A.M. Koster, G. Geudtner, A. Alvarez-Ibarra, M.C. Amirani,   ***
 ***           P. Calaminici, A.A.M. Carranza, M.E. Casida, J. Carmona-     ***
 ***           Espindola, J. Cuny, F.A. Delesma, R. Delgado-Venegas, V.D.   ***
 ***           Dominguez, R. Flores-Moreno, G.U. Gamboa, A. Goursot, T.     ***
 ***           Heine, K. Hermann, A. Ipatov, F. Janetzko, A. de la Lande,   ***
 ***           F. Louisnard, J. Martin del Campo, N. Pedroza Montero, L.G.  ***
 ***           M. Pettersson, D. Mejia-Rodriguez, J. Reveles, J. Vasquez-   ***
 ***           Perez, A. Vela, B. Zuniga-Gutierrez and D.R. Salahub         ***
 ***                                                                        ***
 ******************************************************************************
 ******************************************************************************
                                                                                

 FIRST TIMING           DATE: WED OCT 02 13:09:12 2024  TOTAL TIME:       0.079
                                                                                

 INITIALIZATION                   STEP TIME:     0.034  TOTAL TIME:       0.115

 ******************************************************************************

 RXN11

 ******************************************************************************

 
 *** MOLECULAR SIMULATION DATA ***
 
 MOLECULAR CHARGE: 0
 NUMBER OF ATOMS: 10
 MOLECULAR SIMULATION TYPE: QM ONLY
 
 *** MOLECULAR QM DATA ***
 
 MULTIPLICITY: 1
 NUMBER OF QM ATOMS: 10
 NUMBER OF ELECTRONS: 30
 
 *** SCF OPTIONS ***
 
 SCF THEORY: RESTRICTED KOHN-SHAM (RKS)
 DIAGONALIZER: RS
 START GUESS: HUECKEL DENSITY
 SCF TOLERANCE: 0.100E-04
 POTENTIAL DENSITY: FITTED DENSITY
 NUMBER OF SCF ITERATIONS: 1000
 DIIS ACCELERATION: ON
 XC-POTENTIAL: PBE96 - PBE
 GRID TECHNIQUE: FIXED
 GRID PRUNING: ON
 GRID METHOD: DIRECT
 GRID TYPE: (99,590)p
 ATOMIC WEIGHT FUNCTION: BECKE SCREENED
 RADIAL QUADRATURE TYPE: EULER-MACLAURIN
 SCF METHODE: DIRECT & DOUBLE ASYMPTOTIC EXPANSION
 FREEZE AUXILIARY FUNCTIONS: OFF
 NUMERICAL FIT SOLVER: DIAGONAL SVD
 SVD THRESHOLD: 0.100E-05
 SCF SCREENING: 0.333E-11
 SYMMETRY USE: NONE
 ROTATION OF THE ANGULAR GRIDS: OFF
 SCF PRINTING UNTIL CYCLE 0
 SPHERICAL ORBITALS WILL BE USED
 
 *** SADDLE INTERPOLATION OPTIONS ***
 
 SADDLE TOLERANCE: 0.100
 NUMBER OF INTERPOLATION STEPS: 500
 INTERPOLATION DISTANCE REDUCTION [%]: 5.00
 REACTANT-PRODUCT ALIGNMENT ENABLED
 
 *** PRINT OPTIONS ***
 
 PRINT OPTIMIZATION INFORMATION
 PRINT SADDLE DEBUG OUTPUT
 
 *** OUTPUT OPTIONS ***
 
 SADDLE OPTIMIZATIONS NOT REMOVED
 
 *** ACTIVATED INTERFACE PORTS ***
 
 FILE deMon.mol WILL BE WRITTEN
 
 
 *** GEOMETRY ***


 INPUT ORIENTATION IN ANGSTROM

  NO.  ATOM        X            Y            Z      Z-ATOM   MASS   TYPE OPTXYZ

    1  C         0.000000     0.000000     0.000000     6    12.011  QM       
    2  C         0.000000     0.000000     1.356590     6    12.011  QM       
    3  C         1.208454     0.000000    -0.820410     6    12.011  QM       
    4  C         1.208452     0.000000    -2.176998     6    12.011  QM       
    5  H         2.140611     0.000000    -2.751528     1     1.008  QM       
    6  H        -0.932158     0.000000     1.931120     1     1.008  QM       
    7  H         0.938745     0.000000     1.925238     1     1.008  QM       
    8  H         0.269706     0.000000    -2.745646     1     1.008  QM       
    9  H        -0.959616     0.000000    -0.538572     1     1.008  QM       
   10  H         2.168070     0.000000    -0.281837     1     1.008  QM       


 
 
 *** ERI STATISTIC ***
 
 Est. Integrated ERIs: 2084040
 Est. Asymptotic ERIS: 0
                                                                                

 INPUT                            STEP TIME:     0.081  TOTAL TIME:       0.197
 
 *** THE INPUT ORIENTATION IS USED ***
 
 POINT GROUP: C2h
 
 GROUP ORDER: 4


 STANDARD ORIENTATION IN ANGSTROM

  NO.  ATOM        X              Y              Z        Z-ATOM   MASS   TYPE

    1  C         0.730313       0.000000       0.000000       6    12.011  QM
    2  C         1.492287       1.122378       0.000000       6    12.011  QM
    3  C        -0.730315      -0.000000       0.000000       6    12.011  QM
    4  C        -1.492285      -1.122378       0.000000       6    12.011  QM
    5  H        -2.586213      -1.074139       0.000000       1     1.008  QM
    6  H         2.586214       1.074140       0.000000       1     1.008  QM
    7  H         1.035013       2.120128       0.000000       1     1.008  QM
    8  H        -1.035011      -2.120128       0.000000       1     1.008  QM
    9  H         1.221747      -0.984589       0.000000       1     1.008  QM
   10  H        -1.221748       0.984589       0.000000       1     1.008  QM
                                                                                

 SYMMETRY ANALYSIS                STEP TIME:     0.000  TOTAL TIME:       0.201
 
 NUMBER OF TB ORBITALS: 26
                                                                                

 START GUESS                      STEP TIME:     0.829  TOTAL TIME:       1.030
 
 
 GENERAL BASIS SET: (DZVP-GGA)
 
 NUMBER OF SHELLS: 42
 NUMBER OF ORBITALS: 90
 NUMBER OF PRIMITIVE GAUSSIAN EXPONENTS: 96
 
 
 GENERAL AUXIS SET: (GEN-A2*)
 
 NUMBER OF AUXILIARY FUNCTION SETS: 52
 NUMBER OF AUXILIARY FUNCTION SHELLS: 124
 NUMBER OF AUXILIARY FUNCTION: 504
 
 
 
 *** WARNING IN INVCDERI ***
 
 *** 19 COULOMB EIGENVALUES ARE QUENCHED ***
                                                                                

 MPI AUXILIARY FUNCTION FIT       STEP TIME:     0.077  TOTAL TIME:       1.112  
                                                                                

 CORE INTEGRALS                   STEP TIME:     0.085  TOTAL TIME:       1.116
                                                                                

 NULLSPACE                        STEP TIME:     0.005  TOTAL TIME:       1.128
                                                                                

 FIXED GRID GENERATION            STEP TIME:     0.000  TOTAL TIME:       1.154

 CYCLE:    1    EUPPER =     -235.009401517215    CDMIX =        0.300000000000
 CYCLE:    1    ELOWER =     -404.262956089718    SHIFT =        0.000000000000
 CYCLE:    1    EXC    =      -22.912212874027    ERCDC =       15.304311079957
 CYCLE:    1    ETOTAL =     -257.921614391242    ERROR =      169.253554572503

 CYCLE:    2    EUPPER =     -233.730261920599    CDMIX =        0.300000000000
 CYCLE:    2    ELOWER =     -234.589393386738    SHIFT =        0.000000000000
 CYCLE:    2    EXC    =      -23.322387739183    ERCDC =        0.804159507608
 CYCLE:    2    ETOTAL =     -257.052649659782    ERROR =        0.859131466139

 CYCLE:    3    EUPPER =     -234.433130248292    CDMIX =        0.300000000000
 CYCLE:    3    ELOWER =     -234.580991492263    SHIFT =        0.000000000000
 CYCLE:    3    EXC    =      -23.517479563882    ERCDC =        0.284679663752
 CYCLE:    3    ETOTAL =     -257.950609812174    ERROR =        0.147861243971

 CYCLE:    4    EUPPER =     -234.628620454705    CDMIX =        0.300000000000
 CYCLE:    4    ELOWER =     -234.664495250304    SHIFT =        0.000000000000
 CYCLE:    4    EXC    =      -23.613063561936    ERCDC =        0.130633317771
 CYCLE:    4    ETOTAL =     -258.241684016641    ERROR =        0.035874795599

 CYCLE:    5    EUPPER =     -234.695993436481    CDMIX =        0.300000000000
 CYCLE:    5    ELOWER =     -234.708021980113    SHIFT =        0.000000000000
 CYCLE:    5    EXC    =      -23.663198954145    ERCDC =        0.061478025323
 CYCLE:    5    ETOTAL =     -258.359192390626    ERROR =        0.012028543632

 CYCLE:    6    EUPPER =     -234.722024453077    CDMIX =        0.300000000000
 CYCLE:    6    ELOWER =     -234.726663538400    SHIFT =        0.000000000000
 CYCLE:    6    EXC    =      -23.691486620553    ERCDC =        0.033019076430
 CYCLE:    6    ETOTAL =     -258.413511073630    ERROR =        0.004639085323

 CYCLE:    7    EUPPER =     -234.733509320413    CDMIX =        0.300000000000
 CYCLE:    7    ELOWER =     -234.735373837708    SHIFT =        0.000000000000
 CYCLE:    7    EXC    =      -23.708213064025    ERCDC =        0.020794122196
 CYCLE:    7    ETOTAL =     -258.441722384438    ERROR =        0.001864517295

 CYCLE:    8    EUPPER =     -234.739171443616    CDMIX =        0.300000000000
 CYCLE:    8    ELOWER =     -234.739930332131    SHIFT =        0.000000000000
 CYCLE:    8    EXC    =      -23.733324627303    EDIIS =        0.013100894129
 CYCLE:    8    ETOTAL =     -258.472496070920    ERROR =        0.000758888515

 CYCLE:    9    EUPPER =     -234.744474850743    CDMIX =        0.300000000000
 CYCLE:    9    ELOWER =     -234.744485171498    SHIFT =        0.000000000000
 CYCLE:    9    EXC    =      -23.734975075153    EDIIS =        0.002361707784
 CYCLE:    9    ETOTAL =     -258.479449925896    ERROR =        0.000010320755

 CYCLE:   10    EUPPER =     -234.746917693594    CDMIX =        0.300000000000
 CYCLE:   10    ELOWER =     -234.746917922481    SHIFT =        0.000000000000
 CYCLE:   10    EXC    =      -23.734914474554    EDIIS =        0.000293662613
 CYCLE:   10    ETOTAL =     -258.481832168148    ERROR =        0.000000228886

 CYCLE:   11    EUPPER =     -234.746702793499    CDMIX =        0.100000000000
 CYCLE:   11    ELOWER =     -234.746702798518    SHIFT =        0.000000000000
 CYCLE:   11    EXC    =      -23.734886259064    ERCDC =        0.000040069410
 CYCLE:   11    ETOTAL =     -258.481589052563    ERROR =        0.000000005020
 
 *** SCF CONVERGED ***
 

 ELECTRONIC CORE ENERGY      =       -411.513789471
 ELECTRONIC COULOMB ENERGY   =        176.767086677
 ELECTRONIC HARTREE ENERGY   =       -234.746702793

 EXCHANGE ENERGY             =        -22.783094436
 CORRELATION ENERGY          =         -0.951791823
 EXCHANGE-CORRELATION ENERGY =        -23.734886259

 ELECTRONIC SCF ENERGY       =       -258.481589053
 NUCLEAR-REPULSION ENERGY    =        102.708147974
 TOTAL SCF ENERGY            =       -155.773441079
                                                                                

 SCF ITERATION                    STEP TIME:     0.953  TOTAL TIME:       2.155
 
 
 
 *********************************************
 *** TRANSITION STATE SADDLE INTERPOLATION ***
 *********************************************


 UNRELAXED COORDINATES OF SADDLE STEP 0 IN ANGSTROM

  NO.  ATOM        X              Y              Z        Z-ATOM   MASS   TYPE

    1  C         0.000000       0.000000       0.000000       6    12.011  QM
    2  C         0.000000       0.000000       1.354985       6    12.011  QM
    3  C         1.193284       0.000000      -0.864302       6    12.011  QM
    4  C         2.398041       0.538026      -0.555967       6    12.011  QM
    5  H         0.934031      -0.033428       1.929565       1     1.008  QM
    6  H         2.566774       1.063978       0.391964       1     1.008  QM
    7  H         3.240044       0.479955      -1.254050       1     1.008  QM
    8  H        -0.937138       0.015546       1.921725       1     1.008  QM
    9  H         1.067057      -0.460223      -1.855452       1     1.008  QM
   10  H        -0.968689      -0.028783      -0.520516       1     1.008  QM


 UNRELAXED SCF-ENERGY CALCULATED IN 11 CYCLES
 
 UNRELAXED TOTAL SADDLE ENERGY = -155.767515276763
 


 ALIGNED COORDINATES OF REFERENCE STRUCTURE IN ANGSTROM

  NO.  ATOM        X              Y              Z        Z-ATOM   MASS   TYPE

    1  C        -0.729653       0.101708      -0.547689       6    12.011  QM
    2  C        -1.555267      -0.063995       0.513861       6    12.011  QM
    3  C         0.729652      -0.101702      -0.547689       6    12.011  QM
    4  C         1.555269       0.063992       0.513859       6    12.011  QM
    5  H        -1.179792      -0.408238       1.485555       1     1.008  QM
    6  H         1.179800       0.408272       1.485540       1     1.008  QM
    7  H         2.630976      -0.124387       0.430031       1     1.008  QM
    8  H        -2.630982       0.124347       0.430029       1     1.008  QM
    9  H         1.173454      -0.388733      -1.512453       1     1.008  QM
   10  H        -1.173466       0.388713      -1.512459       1     1.008  QM


 ALIGNED COORDINATES OF REACTANT IN ANGSTROM

  NO.  ATOM        X              Y              Z        Z-ATOM   MASS   TYPE

    1  C        -0.639293       0.353079      -0.000004       6    12.011  QM
    2  C        -1.848922      -0.261029       0.000004       6    12.011  QM
    3  C         0.639291      -0.353078       0.000004       6    12.011  QM
    4  C         1.848923       0.261029      -0.000004       6    12.011  QM
    5  H        -1.931013      -1.355499       0.000018       1     1.008  QM
    6  H         1.931015       1.355498      -0.000018       1     1.008  QM
    7  H         2.783188      -0.310069       0.000003       1     1.008  QM
    8  H        -2.783187       0.310070      -0.000003       1     1.008  QM
    9  H         0.593465      -1.452543       0.000019       1     1.008  QM
   10  H        -0.593466       1.452544      -0.000019       1     1.008  QM

 SIMILARITY INDEX: 0.737
 


 UNRELAXED COORDINATES OF SADDLE STEP 1 IN ANGSTROM

  NO.  ATOM        X              Y              Z        Z-ATOM   MASS   TYPE

    1  C        -0.643811       0.340510      -0.027389       6    12.011  QM
    2  C        -1.834239      -0.251177       0.025697       6    12.011  QM
    3  C         0.643809      -0.340509      -0.027380       6    12.011  QM
    4  C         1.834240       0.251177       0.025689       6    12.011  QM
    5  H        -1.893452      -1.308136       0.074295       1     1.008  QM
    6  H         1.893454       1.308137       0.074260       1     1.008  QM
    7  H         2.775577      -0.300785       0.021505       1     1.008  QM
    8  H        -2.775577       0.300783       0.021498       1     1.008  QM
    9  H         0.622464      -1.399352      -0.075605       1     1.008  QM
   10  H        -0.622466       1.399352      -0.075641       1     1.008  QM


 UNRELAXED SCF-ENERGY CALCULATED IN 11 CYCLES
 
 UNRELAXED TOTAL SADDLE ENERGY = -155.767074198656
 
 
 
 
 ***************************************
 *** MOLECULAR GEOMETRY OPTIMIZATION ***
 ***************************************
 
 INTERPOLATION DISTANCE: 7.3642867880
 
 *** ACTIVE DEGREES OF FREEDOM: 24 ***
 
 *** ENTERING OPTIMIZATION CYCLE: 1 ***
 

 PROJECTED CARTESIAN GRADIENTS IN A.U.

  NO.  ATOM        X             Y             Z

    1  C       -0.017907      0.005449     -0.000086
    2  C        0.017734     -0.000618      0.000335
    3  C        0.017905     -0.005450     -0.000086
    4  C       -0.017732      0.000619      0.000335
    5  H        0.003506      0.029586     -0.001273
    6  H       -0.003506     -0.029586     -0.001272
    7  H       -0.001369      0.000675     -0.000154
    8  H        0.001369     -0.000675     -0.000154
    9  H        0.002409      0.029518      0.000565
   10  H       -0.002409     -0.029518      0.000566


 ACTIVE CARTESIAN GRADIENTS

              1          2          3          4          5          6
          -0.020449   0.005781   0.000062   0.015022  -0.000574   0.001033

              7          8          9         10         11         12
           0.023781  -0.006103   0.000125  -0.010852   0.005892   0.000610

             13         14         15         16         17         18
           0.006688   0.030317  -0.000828  -0.002976  -0.028405  -0.000968

             19         20         21         22         23         24
          -0.002383  -0.009558  -0.000524   0.002242   0.014135  -0.036757


 FULL LOCAL GRADIENT

              1          2          3          4          5          6
          -0.032438   0.021232   0.000852   0.013955  -0.002350  -0.000883

              7          8          9         10         11         12
           0.022563  -0.008694   0.003809  -0.010153   0.007321   0.000523

             13         14         15         16         17         18
           0.003369   0.018959  -0.018209   0.000169  -0.020490  -0.011471

             19         20         21         22         23         24
          -0.000638  -0.005229  -0.013057   0.001424   0.009170  -0.029489


 TANGENTIAL LOCAL GRADIENTS IN A.U.

              1          2          3          4          5          6
           0.021232   0.000852   0.013955  -0.002350  -0.000883   0.022563

              7          8          9         10         11         12
          -0.008694   0.003809  -0.010153   0.007321   0.000523   0.003369

             13         14         15         16         17         18
           0.018959  -0.018209   0.000169  -0.020490  -0.011471  -0.000638

             19         20         21         22         23
          -0.005229  -0.013057   0.001424   0.009170  -0.029489
 
 RMSQ FORCE :   0.0128815  MAXIMUM :   0.0003000  CONVERGED : NO
 MAX FORCE  :   0.0294885  MAXIMUM :   0.0004500  CONVERGED : NO
 RMSQ FORCE6:   4.9871185  MAXIMUM6:   0.0003000  CONVERGED : NO
 MAX FORCE6 :   4.9705115  MAXIMUM6:   0.0004500  CONVERGED : NO
 


 HESSIAN EIGENVALUES


                1           2           3           4           5           6
             1.00000     1.00000     1.00000     1.00000     1.00000     1.00000
 


                7           8           9          10          11          12
             1.00000     1.00000     1.00000     1.00000     1.00000     1.00000
 


               13          14          15          16          17          18
             1.00000     1.00000     1.00000     1.00000     1.00000     1.00000
 


               19          20          21          22          23
             1.00000     1.00000     1.00000     1.00000     1.00000
 


 LAMBDA FOR LMQA STEP: 0.00

  |TANGENTIAL STEP| =   0.061777  |PARALLEL STEP| =   0.000259


 STEP IN NORMAL COORDINATES

              1          2          3          4          5          6
           0.019764  -0.007868  -0.006204  -0.012539   0.002969   0.001844

              7          8          9         10         11         12
          -0.022411   0.008824  -0.005819   0.009669  -0.008440  -0.000427

             13         14         15         16         17         18
          -0.000765  -0.020670   0.016401  -0.001102   0.019965   0.011548

             19         20         21         22         23         24
           0.000446   0.004850   0.016112  -0.001057  -0.007274   0.028457

 DISPLACEMENT STEP IN ANGSTROM

  NO.  ATOM        X             Y             Z

    1  C        0.009159     -0.003824     -0.002420
    2  C       -0.008193      0.001501      0.001835
    3  C       -0.009158      0.003824     -0.002420
    4  C        0.008192     -0.001502      0.001835
    5  H        0.001243     -0.011558      0.006895
    6  H       -0.001242      0.011558      0.006894
    7  H        0.000066      0.000275      0.001850
    8  H       -0.000066     -0.000276      0.001851
    9  H        0.001096     -0.011167     -0.006723
   10  H       -0.001096      0.011167     -0.006724


 ACTIVE CARTESIAN DISPLACEMENT STEP

              1          2          3          4          5          6
           0.019764  -0.007868  -0.006204  -0.012539   0.002969   0.001844

              7          8          9         10         11         12
          -0.022411   0.008824  -0.005819   0.009669  -0.008440  -0.000427

             13         14         15         16         17         18
          -0.000765  -0.020670   0.016401  -0.001102   0.019965   0.011548

             19         20         21         22         23         24
           0.000446   0.004850   0.016112  -0.001057  -0.007274   0.028457
 
 PREDICTED ENERGY CHANGE: -0.001899783
 
 INTERPOLATION DISTANCE: 7.3642867880
 
 *** SCFTOL TIGHTEN TO 0.100E-06 ***
 
 *** CDFTOL TIGHTEN TO 0.750E-04 ***


 COORDINATES OF OPTIMIZATION STEP 1 IN ANGSTROM

  NO.  ATOM        X              Y              Z        Z-ATOM   MASS   TYPE

    1  C        -0.634652       0.336686      -0.029809       6    12.011  QM
    2  C        -1.842432      -0.249676       0.027532       6    12.011  QM
    3  C         0.634651      -0.336685      -0.029800       6    12.011  QM
    4  C         1.842432       0.249675       0.027524       6    12.011  QM
    5  H        -1.892209      -1.319694       0.081190       1     1.008  QM
    6  H         1.892212       1.319695       0.081154       1     1.008  QM
    7  H         2.775643      -0.300510       0.023355       1     1.008  QM
    8  H        -2.775643       0.300507       0.023349       1     1.008  QM
    9  H         0.623560      -1.410519      -0.082328       1     1.008  QM
   10  H        -0.623562       1.410519      -0.082365       1     1.008  QM


 
 NEW SCF-ENERGY CALCULATED IN 9 CYCLES
 

 TOTAL ENERGY    =       -155.769618889

 ENERGY CHANGE =         -0.002544690
 ENERGY RATIO  =          1.339463472
 TRUST RADIUS  =          0.200000000
 
 BFGS DELTA*GAMMA: 0.251E-02
 
 BFGS DELTA*DE2*DELTA: 0.382E-02
 
 *** ENTERING OPTIMIZATION CYCLE: 2 ***
 

 PROJECTED CARTESIAN GRADIENTS IN A.U.

  NO.  ATOM        X             Y             Z

    1  C        0.004389     -0.008025     -0.000086
    2  C        0.000551      0.002337      0.000389
    3  C       -0.004770      0.007966     -0.000103
    4  C       -0.000202     -0.002327      0.000398
    5  H        0.004892      0.018330     -0.000891
    6  H       -0.004858     -0.018348     -0.000894
    7  H       -0.005313      0.005370     -0.000138
    8  H        0.005324     -0.005233     -0.000155
    9  H        0.004127      0.018771      0.000012
   10  H       -0.004062     -0.018720      0.000002


 ACTIVE CARTESIAN GRADIENTS

              1          2          3          4          5          6
           0.005011  -0.009205  -0.000295   0.002222  -0.001795   0.000602

              7          8          9         10         11         12
          -0.003215   0.007129   0.000177  -0.000156  -0.001628   0.000723

             13         14         15         16         17         18
           0.005306   0.021498  -0.000331  -0.002594  -0.020169  -0.000540

             19         20         21         22         23         24
          -0.007223  -0.005546   0.000104   0.005408   0.008558  -0.021905


 FULL LOCAL GRADIENT

              1          2          3          4          5          6
          -0.022697  -0.007933   0.006347   0.001127  -0.002740  -0.000334

              7          8          9         10         11         12
          -0.003620   0.006165   0.002396   0.000235  -0.000808   0.000660

             13         14         15         16         17         18
           0.002886   0.013189  -0.012878  -0.000279  -0.014304  -0.008183

             19         20         21         22         23         24
          -0.005926  -0.002308  -0.009193   0.004787   0.004824  -0.016617


 TANGENTIAL LOCAL GRADIENTS IN A.U.

              1          2          3          4          5          6
          -0.007933   0.006347   0.001127  -0.002740  -0.000334  -0.003620

              7          8          9         10         11         12
           0.006165   0.002396   0.000235  -0.000808   0.000660   0.002886

             13         14         15         16         17         18
           0.013189  -0.012878  -0.000279  -0.014304  -0.008183  -0.005926

             19         20         21         22         23
          -0.002308  -0.009193   0.004787   0.004824  -0.016617

 COSANG =         0.590656503
 
 RMSQ FORCE :   0.0073341  MAXIMUM :   0.0003000  CONVERGED : NO
 MAX FORCE  :   0.0166172  MAXIMUM :   0.0004500  CONVERGED : NO
 RMSQ FORCE6:   4.4655768  MAXIMUM6:   0.0003000  CONVERGED : NO
 MAX FORCE6 :   4.4572768  MAXIMUM6:   0.0004500  CONVERGED : NO
 RMSQ DR    :   0.0126104  MAXIMUM :   0.0012000  CONVERGED : NO
 MAX DR     :   0.0284570  MAXIMUM :   0.0018000  CONVERGED : NO
 


 HESSIAN EIGENVALUES


                1           2           3           4           5           6
             0.42310     1.00000     1.00000     1.00000     1.00000     1.00000
 


                7           8           9          10          11          12
             1.00000     1.00000     1.00000     1.00000     1.00000     1.00000
 


               13          14          15          16          17          18
             1.00000     1.00000     1.00000     1.00000     1.00000     1.00000
 


               19          20          21          22          23
             1.00000     1.00000     1.00000     1.00000     1.55372
 


 LAMBDA FOR LMQA STEP: 0.00

  |TANGENTIAL STEP| =   0.075020  |PARALLEL STEP| =   0.000382


 STEP IN NORMAL COORDINATES

              1          2          3          4          5          6
           0.001205   0.007887  -0.009072  -0.006756   0.006705   0.003058

              7          8          9         10         11         12
          -0.004461  -0.003604  -0.009152   0.003628  -0.004333  -0.001104

             13         14         15         16         17         18
          -0.002101  -0.032195   0.024990  -0.000928   0.031150   0.017660

             19         20         21         22         23         24
           0.009074   0.005700   0.024220  -0.007465  -0.009141   0.037990

 DISPLACEMENT STEP IN ANGSTROM

  NO.  ATOM        X             Y             Z

    1  C        0.000558      0.003571     -0.003730
    2  C       -0.003117      0.000105      0.002715
    3  C       -0.000253     -0.003524     -0.003706
    4  C        0.002837     -0.000111      0.002708
    5  H       -0.000015     -0.015872      0.010664
    6  H       -0.000016      0.015876      0.010667
    7  H        0.003583     -0.003493      0.002884
    8  H       -0.003580      0.003394      0.002907
    9  H       -0.000247     -0.015661     -0.010094
   10  H        0.000186      0.015615     -0.010081


 ACTIVE CARTESIAN DISPLACEMENT STEP

              1          2          3          4          5          6
           0.001205   0.007887  -0.009072  -0.006756   0.006705   0.003058

              7          8          9         10         11         12
          -0.004461  -0.003604  -0.009152   0.003628  -0.004333  -0.001104

             13         14         15         16         17         18
          -0.002101  -0.032195   0.024990  -0.000928   0.031150   0.017660

             19         20         21         22         23         24
           0.009074   0.005700   0.024220  -0.007465  -0.009141   0.037990
 
 PREDICTED ENERGY CHANGE: -0.001241850
 
 INTERPOLATION DISTANCE: 7.3642867880


 COORDINATES OF OPTIMIZATION STEP 2 IN ANGSTROM

  NO.  ATOM        X              Y              Z        Z-ATOM   MASS   TYPE

    1  C        -0.634094       0.340258      -0.033539       6    12.011  QM
    2  C        -1.845549      -0.249571       0.030247       6    12.011  QM
    3  C         0.634399      -0.340209      -0.033506       6    12.011  QM
    4  C         1.845269       0.249564       0.030232       6    12.011  QM
    5  H        -1.892225      -1.335566       0.091854       1     1.008  QM
    6  H         1.892196       1.335572       0.091821       1     1.008  QM
    7  H         2.779227      -0.304003       0.026240       1     1.008  QM
    8  H        -2.779223       0.303902       0.026256       1     1.008  QM
    9  H         0.623312      -1.426180      -0.092423       1     1.008  QM
   10  H        -0.623376       1.426133      -0.092445       1     1.008  QM


 
 NEW SCF-ENERGY CALCULATED IN 11 CYCLES
 

 TOTAL ENERGY    =       -155.771444569

 ENERGY CHANGE =         -0.001825680
 ENERGY RATIO  =          1.470129192
 TRUST RADIUS  =          0.200000000
 
 BFGS DELTA*GAMMA: 0.131E-02
 
 BFGS DELTA*DE2*DELTA: 0.249E-02
 
 *** ENTERING OPTIMIZATION CYCLE: 3 ***
 

 PROJECTED CARTESIAN GRADIENTS IN A.U.

  NO.  ATOM        X             Y             Z

    1  C        0.007417     -0.011933      0.000158
    2  C       -0.002495      0.006036      0.000088
    3  C       -0.006778      0.012159      0.000190
    4  C        0.001799     -0.006205      0.000058
    5  H        0.005091      0.005613     -0.000261
    6  H       -0.005054     -0.005608     -0.000255
    7  H       -0.003987      0.005250     -0.000170
    8  H        0.004173     -0.005370     -0.000164
    9  H        0.004826      0.009947     -0.000436
   10  H       -0.004850     -0.010030     -0.000423


 ACTIVE CARTESIAN GRADIENTS

              1          2          3          4          5          6
           0.008470  -0.013659  -0.000097  -0.000332   0.002429   0.000107

              7          8          9         10         11         12
          -0.006433   0.013400   0.000468   0.001337  -0.007436   0.000480

             13         14         15         16         17         18
           0.003526   0.009603   0.000271  -0.002190  -0.008771   0.000027

             19         20         21         22         23         24
          -0.005582  -0.003618   0.000477   0.004283   0.005525  -0.010203


 FULL LOCAL GRADIENT

              1          2          3          4          5          6
          -0.013475  -0.012707   0.009205  -0.001593   0.001305  -0.001250

              7          8          9         10         11         12
          -0.006973   0.011982   0.003938   0.001943  -0.006073   0.000363

             13         14         15         16         17         18
          -0.000119   0.002757  -0.008092  -0.000584  -0.004968  -0.004550

             19         20         21         22         23         24
          -0.004773  -0.001616  -0.005274   0.003880   0.003143  -0.006904


 TANGENTIAL LOCAL GRADIENTS IN A.U.

              1          2          3          4          5          6
          -0.012707   0.009205  -0.001593   0.001305  -0.001250  -0.006973

              7          8          9         10         11         12
           0.011982   0.003938   0.001943  -0.006073   0.000363  -0.000119

             13         14         15         16         17         18
           0.002757  -0.008092  -0.000584  -0.004968  -0.004550  -0.004773

             19         20         21         22         23
          -0.001616  -0.005274   0.003880   0.003143  -0.006904

 COSANG =         0.777069422
 
 RMSQ FORCE :   0.0056917  MAXIMUM :   0.0003000  CONVERGED : NO
 MAX FORCE  :   0.0127066  MAXIMUM :   0.0004500  CONVERGED : NO
 RMSQ FORCE6:   3.8685760  MAXIMUM6:   0.0003000  CONVERGED : NO
 MAX FORCE6 :   3.8631486  MAXIMUM6:   0.0004500  CONVERGED : NO
 RMSQ DR    :   0.0153136  MAXIMUM :   0.0012000  CONVERGED : NO
 MAX DR     :   0.0379895  MAXIMUM :   0.0018000  CONVERGED : NO
 


 HESSIAN EIGENVALUES


                1           2           3           4           5           6
             0.20333     0.99999     1.00000     1.00000     1.00000     1.00000
 


                7           8           9          10          11          12
             1.00000     1.00000     1.00000     1.00000     1.00000     1.00000
 


               13          14          15          16          17          18
             1.00000     1.00000     1.00000     1.00000     1.00000     1.00000
 


               19          20          21          22          23
             1.00000     1.00000     1.00000     1.08234     1.56014
 


 LAMBDA FOR LMQA STEP: 0.00

  |TANGENTIAL STEP| =   0.091390  |PARALLEL STEP| =   0.000567


 STEP IN NORMAL COORDINATES

              1          2          3          4          5          6
          -0.005426   0.023046  -0.011810  -0.006833   0.001661   0.004336

              7          8          9         10         11         12
          -0.000607  -0.019815  -0.012358   0.003179   0.005703  -0.001431

             13         14         15         16         17         18
          -0.003125  -0.034362   0.031007  -0.000097   0.033025   0.021905

             19         20         21         22         23         24
           0.012854   0.007837   0.030209  -0.010818  -0.012342   0.043159

 DISPLACEMENT STEP IN ANGSTROM

  NO.  ATOM        X             Y             Z

    1  C       -0.002515      0.010546     -0.004980
    2  C       -0.002204     -0.004238      0.003629
    3  C        0.001997     -0.010751     -0.004987
    4  C        0.002790      0.004405      0.003659
    5  H       -0.001899     -0.014872      0.013331
    6  H        0.001841      0.014848      0.013328
    7  H        0.004927     -0.005999      0.003764
    8  H       -0.005086      0.006103      0.003781
    9  H       -0.002394     -0.018639     -0.012478
   10  H        0.002376      0.018696     -0.012479


 ACTIVE CARTESIAN DISPLACEMENT STEP

              1          2          3          4          5          6
          -0.005426   0.023046  -0.011810  -0.006833   0.001661   0.004336

              7          8          9         10         11         12
          -0.000607  -0.019815  -0.012358   0.003179   0.005703  -0.001431

             13         14         15         16         17         18
          -0.003125  -0.034362   0.031007  -0.000097   0.033025   0.021905

             19         20         21         22         23         24
           0.012854   0.007837   0.030209  -0.010818  -0.012342   0.043159
 
 PREDICTED ENERGY CHANGE: -0.000958894
 
 INTERPOLATION DISTANCE: 7.3642867880


 COORDINATES OF OPTIMIZATION STEP 3 IN ANGSTROM

  NO.  ATOM        X              Y              Z        Z-ATOM   MASS   TYPE

    1  C        -0.636609       0.350804      -0.038520       6    12.011  QM
    2  C        -1.847753      -0.253809       0.033876       6    12.011  QM
    3  C         0.636396      -0.350961      -0.038493       6    12.011  QM
    4  C         1.848060       0.253968       0.033891       6    12.011  QM
    5  H        -1.894124      -1.350438       0.105185       1     1.008  QM
    6  H         1.894037       1.350419       0.105149       1     1.008  QM
    7  H         2.784154      -0.310002       0.030004       1     1.008  QM
    8  H        -2.784310       0.310004       0.030037       1     1.008  QM
    9  H         0.620918      -1.444819      -0.104901       1     1.008  QM
   10  H        -0.621000       1.444829      -0.104924       1     1.008  QM


 
 NEW SCF-ENERGY CALCULATED IN 10 CYCLES
 

 TOTAL ENERGY    =       -155.772601622

 ENERGY CHANGE =         -0.001157053
 ENERGY RATIO  =          1.206652992
 TRUST RADIUS  =          0.200000000
 
 BFGS DELTA*GAMMA: 0.152E-02
 
 BFGS DELTA*DE2*DELTA: 0.192E-02
 
 *** ENTERING OPTIMIZATION CYCLE: 4 ***
 

 PROJECTED CARTESIAN GRADIENTS IN A.U.

  NO.  ATOM        X             Y             Z

    1  C        0.005691     -0.003814      0.000096
    2  C       -0.003182      0.003355      0.000114
    3  C       -0.006345      0.003435      0.000066
    4  C        0.003914     -0.003007      0.000154
    5  H        0.004201     -0.002315      0.000332
    6  H       -0.004249      0.002221      0.000328
    7  H       -0.000661      0.001618     -0.000277
    8  H        0.000476     -0.001525     -0.000271
    9  H        0.004398      0.003509     -0.000800
   10  H       -0.004434     -0.003401     -0.000797


 ACTIVE CARTESIAN GRADIENTS

              1          2          3          4          5          6
           0.006501  -0.004259  -0.000001  -0.001837   0.004063   0.000117

              7          8          9         10         11         12
          -0.007647   0.005360   0.000298   0.002787  -0.005938   0.000465

             13         14         15         16         17         18
           0.002607   0.000193   0.000861  -0.002194  -0.000116   0.000566

             19         20         21         22         23         24
          -0.001144  -0.003154   0.000617   0.000874   0.004568  -0.002023


 FULL LOCAL GRADIENT

              1          2          3          4          5          6
          -0.004495  -0.007534   0.001783  -0.001960   0.003866  -0.000342

              7          8          9         10         11         12
          -0.007739   0.005140   0.001094   0.002904  -0.005582   0.000424

             13         14         15         16         17         18
           0.001200  -0.001879  -0.001171  -0.001711   0.000923  -0.000531

             19         20         21         22         23         24
          -0.000934  -0.002610  -0.001087   0.000743   0.003751  -0.000846


 TANGENTIAL LOCAL GRADIENTS IN A.U.

              1          2          3          4          5          6
          -0.007534   0.001783  -0.001960   0.003866  -0.000342  -0.007739

              7          8          9         10         11         12
           0.005140   0.001094   0.002904  -0.005582   0.000424   0.001200

             13         14         15         16         17         18
          -0.001879  -0.001171  -0.001711   0.000923  -0.000531  -0.000934

             19         20         21         22         23
          -0.002610  -0.001087   0.000743   0.003751  -0.000846

 COSANG =         0.751317311
 
 RMSQ FORCE :   0.0032352  MAXIMUM :   0.0003000  CONVERGED : NO
 MAX FORCE  :   0.0077385  MAXIMUM :   0.0004500  CONVERGED : NO
 RMSQ FORCE6:   3.1602352  MAXIMUM6:   0.0003000  CONVERGED : NO
 MAX FORCE6 :   3.1574017  MAXIMUM6:   0.0004500  CONVERGED : NO
 RMSQ DR    :   0.0186552  MAXIMUM :   0.0012000  CONVERGED : NO
 MAX DR     :   0.0431591  MAXIMUM :   0.0018000  CONVERGED : NO
 


 HESSIAN EIGENVALUES


                1           2           3           4           5           6
             0.17202     0.99993     1.00000     1.00000     1.00000     1.00000
 


                7           8           9          10          11          12
             1.00000     1.00000     1.00000     1.00000     1.00000     1.00000
 


               13          14          15          16          17          18
             1.00000     1.00000     1.00000     1.00000     1.00000     1.00000
 


               19          20          21          22          23
             1.00000     1.00000     1.03847     1.07361     1.39832
 


 LAMBDA FOR LMQA STEP: 0.00

  |TANGENTIAL STEP| =   0.028374  |PARALLEL STEP| =   0.000055


 STEP IN NORMAL COORDINATES

              1          2          3          4          5          6
          -0.005934   0.006865  -0.003827  -0.000200  -0.003817   0.001268

              7          8          9         10         11         12
           0.006243  -0.007469  -0.004119  -0.001745   0.006294  -0.000827

             13         14         15         16         17         18
          -0.002757  -0.006848   0.008852   0.001811   0.006680   0.006260

             19         20         21         22         23         24
           0.003022   0.004930   0.009022  -0.002655  -0.007295   0.011907

 DISPLACEMENT STEP IN ANGSTROM

  NO.  ATOM        X             Y             Z

    1  C       -0.002749      0.003196     -0.001621
    2  C        0.000722     -0.002318      0.001107
    3  C        0.003130     -0.002965     -0.001597
    4  C       -0.001145      0.002105      0.001084
    5  H       -0.002266     -0.001787      0.003951
    6  H        0.002283      0.001831      0.003954
    7  H        0.001050     -0.001772      0.001345
    8  H       -0.000927      0.001739      0.001350
    9  H       -0.002615     -0.006010     -0.003527
   10  H        0.002621      0.005939     -0.003528


 ACTIVE CARTESIAN DISPLACEMENT STEP

              1          2          3          4          5          6
          -0.005934   0.006865  -0.003827  -0.000200  -0.003817   0.001268

              7          8          9         10         11         12
           0.006243  -0.007469  -0.004119  -0.001745   0.006294  -0.000827

             13         14         15         16         17         18
          -0.002757  -0.006848   0.008852   0.001811   0.006680   0.006260

             19         20         21         22         23         24
           0.003022   0.004930   0.009022  -0.002655  -0.007295   0.011907
 
 PREDICTED ENERGY CHANGE: -0.000144685
 
 INTERPOLATION DISTANCE: 7.3642867880
 
 *** SCFTOL TIGHTEN TO 0.750E-07 ***
 
 *** CDFTOL TIGHTEN TO 0.500E-04 ***


 COORDINATES OF OPTIMIZATION STEP 4 IN ANGSTROM

  NO.  ATOM        X              Y              Z        Z-ATOM   MASS   TYPE

    1  C        -0.639357       0.353999      -0.040141       6    12.011  QM
    2  C        -1.847032      -0.256127       0.034983       6    12.011  QM
    3  C         0.639525      -0.353926      -0.040090       6    12.011  QM
    4  C         1.846915       0.256074       0.034975       6    12.011  QM
    5  H        -1.896389      -1.352225       0.109136       1     1.008  QM
    6  H         1.896319       1.352251       0.109104       1     1.008  QM
    7  H         2.785204      -0.311774       0.031349       1     1.008  QM
    8  H        -2.785236       0.311743       0.031386       1     1.008  QM
    9  H         0.618303      -1.450829      -0.108428       1     1.008  QM
   10  H        -0.618379       1.450768      -0.108452       1     1.008  QM


 
 NEW SCF-ENERGY CALCULATED IN 10 CYCLES
 

 TOTAL ENERGY    =       -155.772792963

 ENERGY CHANGE =         -0.000191342
 ENERGY RATIO  =          1.322473990
 TRUST RADIUS  =          0.200000000
 
 BFGS DELTA*GAMMA: 0.196E-03
 
 BFGS DELTA*DE2*DELTA: 0.290E-03
 
 *** ENTERING OPTIMIZATION CYCLE: 5 ***
 

 PROJECTED CARTESIAN GRADIENTS IN A.U.

  NO.  ATOM        X             Y             Z

    1  C        0.001140     -0.001134      0.000126
    2  C       -0.000601      0.001981      0.000119
    3  C       -0.000853      0.001341      0.000155
    4  C        0.000306     -0.002167      0.000098
    5  H        0.003399     -0.001876      0.000387
    6  H       -0.003394      0.001905      0.000390
    7  H        0.001037     -0.000720     -0.000325
    8  H       -0.001021      0.000705     -0.000323
    9  H        0.003400      0.001029     -0.000929
   10  H       -0.003399     -0.001115     -0.000921


 ACTIVE CARTESIAN GRADIENTS

              1          2          3          4          5          6
           0.001303  -0.001284   0.000129  -0.000318   0.002894   0.000299

              7          8          9         10         11         12
          -0.001277   0.002772   0.000411   0.000395  -0.003395   0.000500

             13         14         15         16         17         18
           0.002678  -0.000778   0.000971  -0.002397   0.001039   0.000666

             19         20         21         22         23         24
           0.001060  -0.002793   0.000628  -0.000614   0.003998   0.000490


 FULL LOCAL GRADIENT

              1          2          3          4          5          6
          -0.002876  -0.001638   0.000806  -0.000361   0.002726  -0.000071

              7          8          9         10         11         12
          -0.001441   0.002361   0.001244   0.000532  -0.003031   0.000465

             13         14         15         16         17         18
           0.001400  -0.002492  -0.000539  -0.001998   0.001837  -0.000105

             19         20         21         22         23         24
           0.001207  -0.002414  -0.000604  -0.000710   0.003386   0.001317


 TANGENTIAL LOCAL GRADIENTS IN A.U.

              1          2          3          4          5          6
          -0.001638   0.000806  -0.000361   0.002726  -0.000071  -0.001441

              7          8          9         10         11         12
           0.002361   0.001244   0.000532  -0.003031   0.000465   0.001400

             13         14         15         16         17         18
          -0.002492  -0.000539  -0.001998   0.001837  -0.000105   0.001207

             19         20         21         22         23
          -0.002414  -0.000604  -0.000710   0.003386   0.001317

 COSANG =         0.767151837
 
 RMSQ FORCE :   0.0017065  MAXIMUM :   0.0003000  CONVERGED : NO
 MAX FORCE  :   0.0033865  MAXIMUM :   0.0004500  CONVERGED : NO
 RMSQ FORCE6:   2.2353126  MAXIMUM6:   0.0003000  CONVERGED : NO
 MAX FORCE6 :   2.2345966  MAXIMUM6:   0.0004500  CONVERGED : NO
 RMSQ DR    :   0.0057919  MAXIMUM :   0.0012000  CONVERGED : NO
 MAX DR     :   0.0119074  MAXIMUM :   0.0018000  CONVERGED : NO
 


 HESSIAN EIGENVALUES


                1           2           3           4           5           6
             0.16217     0.68194     1.00000     1.00000     1.00000     1.00000
 


                7           8           9          10          11          12
             1.00000     1.00000     1.00000     1.00000     1.00000     1.00000
 


               13          14          15          16          17          18
             1.00000     1.00000     1.00000     1.00000     1.00000     1.00000
 


               19          20          21          22          23
             1.00000     1.00002     1.02201     1.08175     1.47695
 


 LAMBDA FOR LMQA STEP: 0.00

  |TANGENTIAL STEP| =   0.016961  |PARALLEL STEP| =   0.000020


 STEP IN NORMAL COORDINATES

              1          2          3          4          5          6
          -0.003028   0.003352  -0.002350   0.000289  -0.004718   0.000374

              7          8          9         10         11         12
           0.003024  -0.005504  -0.002770  -0.000871   0.005985  -0.000962

             13         14         15         16         17         18
          -0.003938  -0.000555   0.003861   0.003412   0.000244   0.002715

             19         20         21         22         23         24
          -0.000832   0.004993   0.004399   0.000185  -0.007206   0.002813

 DISPLACEMENT STEP IN ANGSTROM

  NO.  ATOM        X             Y             Z

    1  C       -0.001403      0.001562     -0.000987
    2  C        0.000542     -0.001950      0.000564
    3  C        0.001283     -0.001659     -0.001001
    4  C       -0.000428      0.002036      0.000575
    5  H       -0.002794      0.000916      0.001945
    6  H        0.002787     -0.000940      0.001944
    7  H       -0.000545      0.000116      0.000944
    8  H        0.000582     -0.000097      0.000947
    9  H       -0.002981     -0.002390     -0.001422
   10  H        0.002968      0.002434     -0.001429


 ACTIVE CARTESIAN DISPLACEMENT STEP

              1          2          3          4          5          6
          -0.003028   0.003352  -0.002350   0.000289  -0.004718   0.000374

              7          8          9         10         11         12
           0.003024  -0.005504  -0.002770  -0.000871   0.005985  -0.000962

             13         14         15         16         17         18
          -0.003938  -0.000555   0.003861   0.003412   0.000244   0.002715

             19         20         21         22         23         24
          -0.000832   0.004993   0.004399   0.000185  -0.007206   0.002813
 
 PREDICTED ENERGY CHANGE: -0.000057802
 
 INTERPOLATION DISTANCE: 7.3642867880
 
 *** SCFTOL TIGHTEN TO 0.250E-07 ***
 
 *** CDFTOL TIGHTEN TO 0.100E-04 ***


 COORDINATES OF OPTIMIZATION STEP 5 IN ANGSTROM

  NO.  ATOM        X              Y              Z        Z-ATOM   MASS   TYPE

    1  C        -0.640760       0.355562      -0.041127       6    12.011  QM
    2  C        -1.846489      -0.258077       0.035547       6    12.011  QM
    3  C         0.640809      -0.355585      -0.041091       6    12.011  QM
    4  C         1.846486       0.258109       0.035550       6    12.011  QM
    5  H        -1.899183      -1.351310       0.111082       1     1.008  QM
    6  H         1.899106       1.351311       0.111047       1     1.008  QM
    7  H         2.784658      -0.311659       0.032293       1     1.008  QM
    8  H        -2.784654       0.311646       0.032333       1     1.008  QM
    9  H         0.615323      -1.453219      -0.109849       1     1.008  QM
   10  H        -0.615411       1.453202      -0.109881       1     1.008  QM


 
 NEW SCF-ENERGY CALCULATED IN 12 CYCLES
 

 TOTAL ENERGY    =       -155.772874200

 ENERGY CHANGE =         -0.000081236
 ENERGY RATIO  =          1.405427144
 TRUST RADIUS  =          0.200000000
 
 BFGS DELTA*GAMMA: 0.691E-04
 
 BFGS DELTA*DE2*DELTA: 0.116E-03
 
 *** ENTERING OPTIMIZATION CYCLE: 6 ***
 

 PROJECTED CARTESIAN GRADIENTS IN A.U.

  NO.  ATOM        X             Y             Z

    1  C       -0.000857      0.000969      0.000055
    2  C        0.000142      0.000327      0.000223
    3  C        0.000948     -0.000977      0.000063
    4  C       -0.000225     -0.000297      0.000221
    5  H        0.002688      0.000116      0.000323
    6  H       -0.002701     -0.000139      0.000323
    7  H        0.001297     -0.001724     -0.000346
    8  H       -0.001289      0.001683     -0.000337
    9  H        0.002537      0.000168     -0.000956
   10  H       -0.002561     -0.000177     -0.000950


 ACTIVE CARTESIAN GRADIENTS

              1          2          3          4          5          6
          -0.000979   0.001101   0.000103  -0.000129   0.001257   0.000507

              7          8          9         10         11         12
           0.000647  -0.000395   0.000331  -0.000058  -0.000683   0.000619

             13         14         15         16         17         18
           0.002779   0.000257   0.000959  -0.002388   0.000001   0.000638

             19         20         21         22         23         24
           0.001526  -0.002451   0.000615  -0.000955   0.003391   0.001181


 FULL LOCAL GRADIENT

              1          2          3          4          5          6
          -0.002511   0.001268  -0.000661   0.000019   0.001316   0.000459

              7          8          9         10         11         12
           0.000597  -0.000484   0.000376  -0.000061  -0.000668   0.000616

             13         14         15         16         17         18
           0.002340  -0.000766  -0.000229  -0.002049   0.000750  -0.000160

             19         20         21         22         23         24
           0.001676  -0.002072  -0.000595  -0.001050   0.002803   0.001933


 TANGENTIAL LOCAL GRADIENTS IN A.U.

              1          2          3          4          5          6
           0.001268  -0.000661   0.000019   0.001316   0.000459   0.000597

              7          8          9         10         11         12
          -0.000484   0.000376  -0.000061  -0.000668   0.000616   0.002340

             13         14         15         16         17         18
          -0.000766  -0.000229  -0.002049   0.000750  -0.000160   0.001676

             19         20         21         22         23
          -0.002072  -0.000595  -0.001050   0.002803   0.001933

 COSANG =         0.659393580
 
 RMSQ FORCE :   0.0012615  MAXIMUM :   0.0003000  CONVERGED : NO
 MAX FORCE  :   0.0028031  MAXIMUM :   0.0004500  CONVERGED : NO
 RMSQ FORCE6:   0.0062549  MAXIMUM6:   0.0003000  CONVERGED : NO
 MAX FORCE6 :   0.0143228  MAXIMUM6:   0.0004500  CONVERGED : NO
 RMSQ DR    :   0.0034621  MAXIMUM :   0.0012000  CONVERGED : NO
 MAX DR     :   0.0072056  MAXIMUM :   0.0018000  CONVERGED : NO
 


 HESSIAN EIGENVALUES


                1           2           3           4           5           6
             0.15084     0.34715     1.00000     1.00000     1.00000     1.00000
 


                7           8           9          10          11          12
             1.00000     1.00000     1.00000     1.00000     1.00000     1.00000
 


               13          14          15          16          17          18
             1.00000     1.00000     1.00000     1.00000     1.00000     1.00000
 


               19          20          21          22          23
             1.00001     1.00190     1.04171     1.15421     1.70450
 


 LAMBDA FOR LMQA STEP: 0.00

  |TANGENTIAL STEP| =   0.017541  |PARALLEL STEP| =   0.000021


 STEP IN NORMAL COORDINATES

              1          2          3          4          5          6
          -0.001551   0.000454  -0.002228   0.001272  -0.004850  -0.000243

              7          8          9         10         11         12
           0.002494  -0.002785  -0.002808  -0.001220   0.004945  -0.001564

             13         14         15         16         17         18
          -0.006140   0.000917   0.002428   0.005447  -0.001321   0.001721

             19         20         21         22         23         24
          -0.002979   0.006370   0.003315   0.001674  -0.008931  -0.001689

 DISPLACEMENT STEP IN ANGSTROM

  NO.  ATOM        X             Y             Z

    1  C       -0.000718      0.000226     -0.000907
    2  C        0.000774     -0.001428      0.000366
    3  C        0.000661     -0.000217     -0.000918
    4  C       -0.000735      0.001398      0.000368
    5  H       -0.003709      0.001329      0.001549
    6  H        0.003716     -0.001321      0.001548
    7  H       -0.001422      0.001474      0.001058
    8  H        0.001472     -0.001422      0.001052
    9  H       -0.003793     -0.000915     -0.000716
   10  H        0.003799      0.000927     -0.000727


 ACTIVE CARTESIAN DISPLACEMENT STEP

              1          2          3          4          5          6
          -0.001551   0.000454  -0.002228   0.001272  -0.004850  -0.000243

              7          8          9         10         11         12
           0.002494  -0.002785  -0.002808  -0.001220   0.004945  -0.001564

             13         14         15         16         17         18
          -0.006140   0.000917   0.002428   0.005447  -0.001321   0.001721

             19         20         21         22         23         24
          -0.002979   0.006370   0.003315   0.001674  -0.008931  -0.001689
 
 PREDICTED ENERGY CHANGE: -0.000042712
 
 INTERPOLATION DISTANCE: 7.3642867880


 COORDINATES OF OPTIMIZATION STEP 6 IN ANGSTROM

  NO.  ATOM        X              Y              Z        Z-ATOM   MASS   TYPE

    1  C        -0.641478       0.355788      -0.042034       6    12.011  QM
    2  C        -1.845715      -0.259504       0.035912       6    12.011  QM
    3  C         0.641469      -0.355802      -0.042009       6    12.011  QM
    4  C         1.845752       0.259508       0.035919       6    12.011  QM
    5  H        -1.902892      -1.349981       0.112631       1     1.008  QM
    6  H         1.902823       1.349989       0.112595       1     1.008  QM
    7  H         2.783237      -0.310185       0.033351       1     1.008  QM
    8  H        -2.783182       0.310223       0.033385       1     1.008  QM
    9  H         0.611529      -1.454135      -0.110565       1     1.008  QM
   10  H        -0.611612       1.454129      -0.110608       1     1.008  QM


 
 NEW SCF-ENERGY CALCULATED IN 16 CYCLES
 

 TOTAL ENERGY    =       -155.772937555

 ENERGY CHANGE =         -0.000063355
 ENERGY RATIO  =          1.483301368
 TRUST RADIUS  =          0.200000000
 
 BFGS DELTA*GAMMA: 0.444E-04
 
 BFGS DELTA*DE2*DELTA: 0.856E-04
 
 *** ENTERING OPTIMIZATION CYCLE: 7 ***
 

 PROJECTED CARTESIAN GRADIENTS IN A.U.

  NO.  ATOM        X             Y             Z

    1  C       -0.002317      0.001432      0.000008
    2  C        0.000654     -0.000516      0.000285
    3  C        0.002309     -0.001449      0.000011
    4  C       -0.000638      0.000537      0.000287
    5  H        0.002016      0.001977      0.000268
    6  H       -0.002029     -0.001977      0.000268
    7  H        0.000840     -0.001817     -0.000337
    8  H       -0.000843      0.001803     -0.000331
    9  H        0.001724     -0.000479     -0.000956
   10  H       -0.001737      0.000479     -0.000953


 ACTIVE CARTESIAN GRADIENTS

              1          2          3          4          5          6
          -0.002647   0.001593   0.000064  -0.000010  -0.000155   0.000633

              7          8          9         10         11         12
           0.002170  -0.001550   0.000279  -0.000423   0.000965   0.000674

             13         14         15         16         17         18
           0.002644   0.001546   0.000934  -0.002146  -0.001234   0.000601

             19         20         21         22         23         24
           0.001067  -0.001762   0.000623  -0.000682   0.002443   0.001573


 FULL LOCAL GRADIENT

              1          2          3          4          5          6
          -0.002588   0.003004  -0.000648   0.000111  -0.000047   0.000712

              7          8          9         10         11         12
           0.002150  -0.001562   0.000106  -0.000462   0.000862   0.000684

             13         14         15         16         17         18
           0.002549   0.000636  -0.000476  -0.001769  -0.000333  -0.000437

             19         20         21         22         23         24
           0.001261  -0.001286  -0.000812  -0.000793   0.001784   0.002361


 TANGENTIAL LOCAL GRADIENTS IN A.U.

              1          2          3          4          5          6
           0.003004  -0.000648   0.000111  -0.000047   0.000712   0.002150

              7          8          9         10         11         12
          -0.001562   0.000106  -0.000462   0.000862   0.000684   0.002549

             13         14         15         16         17         18
           0.000636  -0.000476  -0.001769  -0.000333  -0.000437   0.001261

             19         20         21         22         23
          -0.001286  -0.000812  -0.000793   0.001784   0.002361

 COSANG =         0.791399593
 
 RMSQ FORCE :   0.0013564  MAXIMUM :   0.0003000  CONVERGED : NO
 MAX FORCE  :   0.0030042  MAXIMUM :   0.0004500  CONVERGED : NO
 RMSQ FORCE6:   0.0034115  MAXIMUM6:   0.0003000  CONVERGED : NO
 MAX FORCE6 :   0.0077724  MAXIMUM6:   0.0004500  CONVERGED : NO
 RMSQ DR    :   0.0035806  MAXIMUM :   0.0012000  CONVERGED : NO
 MAX DR     :   0.0089309  MAXIMUM :   0.0018000  CONVERGED : NO
 


 HESSIAN EIGENVALUES


                1           2           3           4           5           6
             0.10676     0.23368     1.00000     1.00000     1.00000     1.00000
 


                7           8           9          10          11          12
             1.00000     1.00000     1.00000     1.00000     1.00000     1.00000
 


               13          14          15          16          17          18
             1.00000     1.00000     1.00000     1.00000     1.00000     1.00001
 


               19          20          21          22          23
             1.00033     1.00470     1.08616     1.17807     1.73741
 


 LAMBDA FOR LMQA STEP: 0.00

  |TANGENTIAL STEP| =   0.024673  |PARALLEL STEP| =   0.000041


 STEP IN NORMAL COORDINATES

              1          2          3          4          5          6
           0.000746  -0.000682  -0.003313   0.002297  -0.005067  -0.000809

              7          8          9         10         11         12
           0.001203  -0.001864  -0.004270  -0.001447   0.004639  -0.002730

             13         14         15         16         17         18
          -0.010022  -0.000059   0.003217   0.008739  -0.000704   0.002316

             19         20         21         22         23         24
          -0.004475   0.009006   0.004654   0.002573  -0.012620  -0.005408

 DISPLACEMENT STEP IN ANGSTROM

  NO.  ATOM        X             Y             Z

    1  C        0.000345     -0.000320     -0.001328
    2  C        0.000931     -0.001328      0.000436
    3  C       -0.000370      0.000336     -0.001343
    4  C       -0.000934      0.001292      0.000437
    5  H       -0.005464      0.000636      0.002276
    6  H        0.005476     -0.000644      0.002274
    7  H       -0.002049      0.002805      0.001665
    8  H        0.002130     -0.002743      0.001654
    9  H       -0.005422     -0.000079     -0.000822
   10  H        0.005425      0.000093     -0.000836


 ACTIVE CARTESIAN DISPLACEMENT STEP

              1          2          3          4          5          6
           0.000746  -0.000682  -0.003313   0.002297  -0.005067  -0.000809

              7          8          9         10         11         12
           0.001203  -0.001864  -0.004270  -0.001447   0.004639  -0.002730

             13         14         15         16         17         18
          -0.010022  -0.000059   0.003217   0.008739  -0.000704   0.002316

             19         20         21         22         23         24
          -0.004475   0.009006   0.004654   0.002573  -0.012620  -0.005408
 
 PREDICTED ENERGY CHANGE: -0.000047152
 
 INTERPOLATION DISTANCE: 7.3642867880


 COORDINATES OF OPTIMIZATION STEP 7 IN ANGSTROM

  NO.  ATOM        X              Y              Z        Z-ATOM   MASS   TYPE

    1  C        -0.641133       0.355468      -0.043362       6    12.011  QM
    2  C        -1.844784      -0.260832       0.036348       6    12.011  QM
    3  C         0.641099      -0.355466      -0.043352       6    12.011  QM
    4  C         1.844818       0.260800       0.036355       6    12.011  QM
    5  H        -1.908356      -1.349345       0.114907       1     1.008  QM
    6  H         1.908299       1.349346       0.114869       1     1.008  QM
    7  H         2.781188      -0.307380       0.035016       1     1.008  QM
    8  H        -2.781052       0.307480       0.035039       1     1.008  QM
    9  H         0.606107      -1.454214      -0.111388       1     1.008  QM
   10  H        -0.606186       1.454222      -0.111443       1     1.008  QM


 
 NEW SCF-ENERGY CALCULATED IN 12 CYCLES
 

 TOTAL ENERGY    =       -155.773005400

 ENERGY CHANGE =         -0.000067845
 ENERGY RATIO  =          1.438857224
 TRUST RADIUS  =          0.200000000
 
 BFGS DELTA*GAMMA: 0.530E-04
 
 BFGS DELTA*DE2*DELTA: 0.945E-04
 
 *** ENTERING OPTIMIZATION CYCLE: 8 ***
 

 PROJECTED CARTESIAN GRADIENTS IN A.U.

  NO.  ATOM        X             Y             Z

    1  C       -0.002321      0.001345     -0.000075
    2  C        0.000414     -0.000987      0.000341
    3  C        0.002297     -0.001344     -0.000076
    4  C       -0.000394      0.000980      0.000344
    5  H        0.001229      0.003100      0.000291
    6  H       -0.001233     -0.003082      0.000290
    7  H       -0.000113     -0.001095     -0.000296
    8  H        0.000133      0.001093     -0.000292
    9  H        0.000935     -0.000870     -0.000916
   10  H       -0.000938      0.000875     -0.000918


 ACTIVE CARTESIAN GRADIENTS

              1          2          3          4          5          6
          -0.002652   0.001492  -0.000046  -0.000295  -0.001063   0.000666

              7          8          9         10         11         12
           0.002168  -0.001866   0.000156  -0.000353   0.001736   0.000646

             13         14         15         16         17         18
           0.002023   0.002524   0.000935  -0.001517  -0.002206   0.000591

             19         20         21         22         23         24
          -0.000058  -0.000809   0.000642   0.000072   0.001148   0.001648


 FULL LOCAL GRADIENT

              1          2          3          4          5          6
          -0.002496   0.002979  -0.000592  -0.000206  -0.000911   0.000843

              7          8          9         10         11         12
           0.002193  -0.001777  -0.000182  -0.000419   0.001553   0.000666

             13         14         15         16         17         18
           0.002212   0.001809  -0.000556  -0.001131  -0.001249  -0.000576

             19         20         21         22         23         24
           0.000160  -0.000273  -0.000896  -0.000046   0.000467   0.002411


 TANGENTIAL LOCAL GRADIENTS IN A.U.

              1          2          3          4          5          6
           0.002979  -0.000592  -0.000206  -0.000911   0.000843   0.002193

              7          8          9         10         11         12
          -0.001777  -0.000182  -0.000419   0.001553   0.000666   0.002212

             13         14         15         16         17         18
           0.001809  -0.000556  -0.001131  -0.001249  -0.000576   0.000160

             19         20         21         22         23
          -0.000273  -0.000896  -0.000046   0.000467   0.002411

 COSANG =         0.894123557
 
 RMSQ FORCE :   0.0013256  MAXIMUM :   0.0003000  CONVERGED : NO
 MAX FORCE  :   0.0029794  MAXIMUM :   0.0004500  CONVERGED : NO
 RMSQ FORCE6:   0.0021382  MAXIMUM6:   0.0003000  CONVERGED : NO
 MAX FORCE6 :   0.0048469  MAXIMUM6:   0.0004500  CONVERGED : NO
 RMSQ DR    :   0.0050364  MAXIMUM :   0.0012000  CONVERGED : NO
 MAX DR     :   0.0126204  MAXIMUM :   0.0018000  CONVERGED : NO
 


 HESSIAN EIGENVALUES


                1           2           3           4           5           6
             0.07540     0.21196     0.99998     1.00000     1.00000     1.00000
 


                7           8           9          10          11          12
             1.00000     1.00000     1.00000     1.00000     1.00000     1.00000
 


               13          14          15          16          17          18
             1.00000     1.00000     1.00000     1.00000     1.00000     1.00027
 


               19          20          21          22          23
             1.00159     1.00776     1.08895     1.20048     1.47923
 


 LAMBDA FOR LMQA STEP: 0.00

  |TANGENTIAL STEP| =   0.024208  |PARALLEL STEP| =   0.000040


 STEP IN NORMAL COORDINATES

              1          2          3          4          5          6
           0.002611  -0.001755  -0.003375   0.003060  -0.003119  -0.001212

              7          8          9         10         11         12
          -0.000302  -0.000032  -0.004445  -0.001345   0.002361  -0.003150

             13         14         15         16         17         18
          -0.010484  -0.002110   0.003079   0.008958   0.001176   0.002255

             19         20         21         22         23         24
          -0.003428   0.008200   0.004707   0.001847  -0.011530  -0.007677

 DISPLACEMENT STEP IN ANGSTROM

  NO.  ATOM        X             Y             Z

    1  C        0.001209     -0.000831     -0.001338
    2  C        0.001025     -0.000597      0.000346
    3  C       -0.001245      0.000825     -0.001353
    4  C       -0.001007      0.000589      0.000347
    5  H       -0.005304     -0.000839      0.002360
    6  H        0.005311      0.000812      0.002357
    7  H       -0.001536      0.002904      0.001814
    8  H        0.001591     -0.002841      0.001801
    9  H       -0.005172      0.000963     -0.000714
   10  H        0.005169     -0.000950     -0.000723


 ACTIVE CARTESIAN DISPLACEMENT STEP

              1          2          3          4          5          6
           0.002611  -0.001755  -0.003375   0.003060  -0.003119  -0.001212

              7          8          9         10         11         12
          -0.000302  -0.000032  -0.004445  -0.001345   0.002361  -0.003150

             13         14         15         16         17         18
          -0.010484  -0.002110   0.003079   0.008958   0.001176   0.002255

             19         20         21         22         23         24
          -0.003428   0.008200   0.004707   0.001847  -0.011530  -0.007677
 
 PREDICTED ENERGY CHANGE: -0.000037061
 
 INTERPOLATION DISTANCE: 7.3642867880


 COORDINATES OF OPTIMIZATION STEP 8 IN ANGSTROM

  NO.  ATOM        X              Y              Z        Z-ATOM   MASS   TYPE

    1  C        -0.639924       0.354637      -0.044700       6    12.011  QM
    2  C        -1.843760      -0.261430       0.036694       6    12.011  QM
    3  C         0.639854      -0.354641      -0.044705       6    12.011  QM
    4  C         1.843811       0.261388       0.036703       6    12.011  QM
    5  H        -1.913660      -1.350183       0.117267       1     1.008  QM
    6  H         1.913611       1.350158       0.117226       1     1.008  QM
    7  H         2.779652      -0.304476       0.036830       1     1.008  QM
    8  H        -2.779461       0.304639       0.036840       1     1.008  QM
    9  H         0.600935      -1.453251      -0.112101       1     1.008  QM
   10  H        -0.601017       1.453272      -0.112167       1     1.008  QM


 
 NEW SCF-ENERGY CALCULATED IN 10 CYCLES
 

 TOTAL ENERGY    =       -155.773055071

 ENERGY CHANGE =         -0.000049671
 ENERGY RATIO  =          1.340251950
 TRUST RADIUS  =          0.200000000
 
 BFGS DELTA*GAMMA: 0.490E-04
 
 BFGS DELTA*DE2*DELTA: 0.743E-04
 
 *** ENTERING OPTIMIZATION CYCLE: 9 ***
 

 PROJECTED CARTESIAN GRADIENTS IN A.U.

  NO.  ATOM        X             Y             Z

    1  C       -0.001289      0.000502     -0.000128
    2  C        0.000334     -0.000533      0.000317
    3  C        0.001184     -0.000531     -0.000139
    4  C       -0.000239      0.000549      0.000325
    5  H        0.000581      0.002543      0.000430
    6  H       -0.000580     -0.002541      0.000427
    7  H       -0.000898      0.000037     -0.000229
    8  H        0.000924     -0.000017     -0.000230
    9  H        0.000468     -0.000770     -0.000842
   10  H       -0.000463      0.000792     -0.000849


 ACTIVE CARTESIAN GRADIENTS

              1          2          3          4          5          6
          -0.001473   0.000543  -0.000146  -0.000037  -0.000771   0.000537

              7          8          9         10         11         12
           0.001172  -0.000916   0.000020  -0.000227   0.001049   0.000492

             13         14         15         16         17         18
           0.001050   0.002311   0.000986  -0.000688  -0.002107   0.000637

             19         20         21         22         23         24
          -0.001050  -0.000042   0.000651   0.000733   0.000108   0.001272


 FULL LOCAL GRADIENT

              1          2          3          4          5          6
          -0.002210   0.001569  -0.000111  -0.000076  -0.000758   0.000563

              7          8          9         10         11         12
           0.001146  -0.000945  -0.000027  -0.000234   0.001004   0.000499

             13         14         15         16         17         18
           0.001058   0.001607  -0.000454  -0.000319  -0.001224  -0.000451

             19         20         21         22         23         24
          -0.000843   0.000467  -0.000770   0.000623  -0.000511   0.001937


 TANGENTIAL LOCAL GRADIENTS IN A.U.

              1          2          3          4          5          6
           0.001569  -0.000111  -0.000076  -0.000758   0.000563   0.001146

              7          8          9         10         11         12
          -0.000945  -0.000027  -0.000234   0.001004   0.000499   0.001058

             13         14         15         16         17         18
           0.001607  -0.000454  -0.000319  -0.001224  -0.000451  -0.000843

             19         20         21         22         23
           0.000467  -0.000770   0.000623  -0.000511   0.001937

 COSANG =         0.898541879
 
 RMSQ FORCE :   0.0008974  MAXIMUM :   0.0003000  CONVERGED : NO
 MAX FORCE  :   0.0019372  MAXIMUM :   0.0004500  CONVERGED : NO
 RMSQ FORCE6:   0.0011529  MAXIMUM6:   0.0003000  CONVERGED : NO
 MAX FORCE6 :   0.0027832  MAXIMUM6:   0.0004500  CONVERGED : NO
 RMSQ DR    :   0.0049414  MAXIMUM :   0.0012000  CONVERGED : NO
 MAX DR     :   0.0115303  MAXIMUM :   0.0018000  CONVERGED : NO
 


 HESSIAN EIGENVALUES


                1           2           3           4           5           6
             0.06946     0.20837     0.85611     1.00000     1.00000     1.00000
 


                7           8           9          10          11          12
             1.00000     1.00000     1.00000     1.00000     1.00000     1.00000
 


               13          14          15          16          17          18
             1.00000     1.00000     1.00000     1.00000     1.00002     1.00027
 


               19          20          21          22          23
             1.00113     1.00277     1.02077     1.12486     1.43738
 


 LAMBDA FOR LMQA STEP: 0.00

  |TANGENTIAL STEP| =   0.012052  |PARALLEL STEP| =   0.000010


 STEP IN NORMAL COORDINATES

              1          2          3          4          5          6
           0.002343  -0.001182  -0.001726   0.001495  -0.000428  -0.000895

              7          8          9         10         11         12
          -0.001034   0.000848  -0.002345  -0.000454  -0.000084  -0.001883

             13         14         15         16         17         18
          -0.005046  -0.002681   0.001316   0.004160   0.002166   0.000998

             19         20         21         22         23         24
          -0.000149   0.003038   0.002437  -0.000144  -0.004328  -0.005459

 DISPLACEMENT STEP IN ANGSTROM

  NO.  ATOM        X             Y             Z

    1  C        0.001085     -0.000567     -0.000679
    2  C        0.000361      0.000052      0.000110
    3  C       -0.001038      0.000582     -0.000679
    4  C       -0.000408     -0.000067      0.000106
    5  H       -0.002346     -0.001450      0.001193
    6  H        0.002344      0.001436      0.001193
    7  H       -0.000054      0.001112      0.001053
    8  H        0.000065     -0.001091      0.001047
    9  H       -0.002299      0.001257     -0.000272
   10  H        0.002289     -0.001267     -0.000271


 ACTIVE CARTESIAN DISPLACEMENT STEP

              1          2          3          4          5          6
           0.002343  -0.001182  -0.001726   0.001495  -0.000428  -0.000895

              7          8          9         10         11         12
          -0.001034   0.000848  -0.002345  -0.000454  -0.000084  -0.001883

             13         14         15         16         17         18
          -0.005046  -0.002681   0.001316   0.004160   0.002166   0.000998

             19         20         21         22         23         24
          -0.000149   0.003038   0.002437  -0.000144  -0.004328  -0.005459
 
 PREDICTED ENERGY CHANGE: -0.000014932
 
 INTERPOLATION DISTANCE: 7.3642867880


 COORDINATES OF OPTIMIZATION STEP 9 IN ANGSTROM

  NO.  ATOM        X              Y              Z        Z-ATOM   MASS   TYPE

    1  C        -0.638839       0.354070      -0.045379       6    12.011  QM
    2  C        -1.843398      -0.261377       0.036804       6    12.011  QM
    3  C         0.638816      -0.354059      -0.045384       6    12.011  QM
    4  C         1.843403       0.261322       0.036808       6    12.011  QM
    5  H        -1.916006      -1.351633       0.118460       1     1.008  QM
    6  H         1.915955       1.351594       0.118419       1     1.008  QM
    7  H         2.779598      -0.303364       0.037883       1     1.008  QM
    8  H        -2.779396       0.303548       0.037888       1     1.008  QM
    9  H         0.598635      -1.451994      -0.112373       1     1.008  QM
   10  H        -0.598728       1.452005      -0.112438       1     1.008  QM


 
 NEW SCF-ENERGY CALCULATED IN 12 CYCLES
 

 TOTAL ENERGY    =       -155.773074173

 ENERGY CHANGE =         -0.000019102
 ENERGY RATIO  =          1.279259495
 TRUST RADIUS  =          0.200000000
 
 BFGS DELTA*GAMMA: 0.214E-04
 
 BFGS DELTA*DE2*DELTA: 0.299E-04
 
 *** ENTERING OPTIMIZATION CYCLE: 10 ***
 

 PROJECTED CARTESIAN GRADIENTS IN A.U.

  NO.  ATOM        X             Y             Z

    1  C        0.000033      0.000081     -0.000159
    2  C        0.000313      0.000004      0.000271
    3  C       -0.000038     -0.000059     -0.000163
    4  C       -0.000324     -0.000031      0.000273
    5  H        0.000363      0.001245      0.000574
    6  H       -0.000356     -0.001245      0.000571
    7  H       -0.000938      0.000633     -0.000179
    8  H        0.000983     -0.000622     -0.000179
    9  H        0.000434     -0.000266     -0.000773
   10  H       -0.000431      0.000270     -0.000779


 ACTIVE CARTESIAN GRADIENTS

              1          2          3          4          5          6
           0.000037   0.000096  -0.000206   0.000380   0.000057   0.000381

              7          8          9         10         11         12
           0.000115  -0.000032  -0.000071  -0.000204  -0.000023   0.000329

             13         14         15         16         17         18
           0.000400   0.001436   0.001036  -0.000206  -0.001315   0.000692

             19         20         21         22         23         24
          -0.001167   0.000089   0.000634   0.000822  -0.000064   0.000584


 FULL LOCAL GRADIENT

              1          2          3          4          5          6
          -0.001934  -0.000006  -0.000171   0.000295  -0.000041   0.000250

              7          8          9         10         11         12
           0.000039  -0.000172   0.000149  -0.000159   0.000074   0.000320

             13         14         15         16         17         18
           0.000152   0.000765  -0.000172   0.000114  -0.000600  -0.000172

             19         20         21         22         23         24
          -0.000999   0.000504  -0.000529   0.000731  -0.000576   0.001144


 TANGENTIAL LOCAL GRADIENTS IN A.U.

              1          2          3          4          5          6
          -0.000006  -0.000171   0.000295  -0.000041   0.000250   0.000039

              7          8          9         10         11         12
          -0.000172   0.000149  -0.000159   0.000074   0.000320   0.000152

             13         14         15         16         17         18
           0.000765  -0.000172   0.000114  -0.000600  -0.000172  -0.000999

             19         20         21         22         23
           0.000504  -0.000529   0.000731  -0.000576   0.001144

 COSANG =         0.752969912
 
 RMSQ FORCE :   0.0004716  MAXIMUM :   0.0003000  CONVERGED : NO
 MAX FORCE  :   0.0011444  MAXIMUM :   0.0004500  CONVERGED : NO
 RMSQ FORCE6:   0.0008767  MAXIMUM6:   0.0003000  CONVERGED : NO
 MAX FORCE6 :   0.0017455  MAXIMUM6:   0.0004500  CONVERGED : NO
 RMSQ DR    :   0.0024601  MAXIMUM :   0.0012000  CONVERGED : NO
 MAX DR     :   0.0054592  MAXIMUM :   0.0018000  CONVERGED : NO
 


 HESSIAN EIGENVALUES


                1           2           3           4           5           6
             0.07349     0.20876     0.51766     1.00000     1.00000     1.00000
 


                7           8           9          10          11          12
             1.00000     1.00000     1.00000     1.00000     1.00000     1.00000
 


               13          14          15          16          17          18
             1.00000     1.00000     1.00000     1.00000     1.00001     1.00025
 


               19          20          21          22          23
             1.00113     1.00597     1.06514     1.13562     1.51403
 


 LAMBDA FOR LMQA STEP: 0.00

  |TANGENTIAL STEP| =   0.004613  |PARALLEL STEP| =   0.000001


 STEP IN NORMAL COORDINATES

              1          2          3          4          5          6
           0.000593  -0.000692  -0.000517  -0.000096   0.000173  -0.000483

              7          8          9         10         11         12
          -0.000528   0.000632  -0.000781   0.000197  -0.000407  -0.000796

             13         14         15         16         17         18
          -0.000993  -0.001756   0.000030   0.000708   0.001584   0.000056

             19         20         21         22         23         24
           0.001405  -0.000016   0.000801  -0.001051  -0.000050  -0.002641

 DISPLACEMENT STEP IN ANGSTROM

  NO.  ATOM        X             Y             Z

    1  C        0.000275     -0.000322     -0.000200
    2  C       -0.000122      0.000165     -0.000024
    3  C       -0.000273      0.000306     -0.000198
    4  C        0.000134     -0.000147     -0.000025
    5  H       -0.000406     -0.000923      0.000288
    6  H        0.000396      0.000915      0.000290
    7  H        0.000619     -0.000168      0.000467
    8  H       -0.000644      0.000172      0.000466
    9  H       -0.000492      0.000865      0.000015
   10  H        0.000481     -0.000871      0.000020


 ACTIVE CARTESIAN DISPLACEMENT STEP

              1          2          3          4          5          6
           0.000593  -0.000692  -0.000517  -0.000096   0.000173  -0.000483

              7          8          9         10         11         12
          -0.000528   0.000632  -0.000781   0.000197  -0.000407  -0.000796

             13         14         15         16         17         18
          -0.000993  -0.001756   0.000030   0.000708   0.001584   0.000056

             19         20         21         22         23         24
           0.001405  -0.000016   0.000801  -0.001051  -0.000050  -0.002641
 
 PREDICTED ENERGY CHANGE: -0.000004540
 
 INTERPOLATION DISTANCE: 7.3642867880


 COORDINATES OF OPTIMIZATION STEP 10 IN ANGSTROM

  NO.  ATOM        X              Y              Z        Z-ATOM   MASS   TYPE

    1  C        -0.638564       0.353748      -0.045579       6    12.011  QM
    2  C        -1.843521      -0.261212       0.036780       6    12.011  QM
    3  C         0.638543      -0.353753      -0.045582       6    12.011  QM
    4  C         1.843538       0.261175       0.036783       6    12.011  QM
    5  H        -1.916412      -1.352556       0.118748       1     1.008  QM
    6  H         1.916351       1.352508       0.118708       1     1.008  QM
    7  H         2.780217      -0.303531       0.038350       1     1.008  QM
    8  H        -2.780040       0.303720       0.038354       1     1.008  QM
    9  H         0.598143      -1.451128      -0.112358       1     1.008  QM
   10  H        -0.598246       1.451134      -0.112418       1     1.008  QM


 
 NEW SCF-ENERGY CALCULATED IN 10 CYCLES
 

 TOTAL ENERGY    =       -155.773080472

 ENERGY CHANGE =         -0.000006299
 ENERGY RATIO  =          1.387490747
 TRUST RADIUS  =          0.200000000
 
 BFGS DELTA*GAMMA: 0.552E-05
 
 BFGS DELTA*DE2*DELTA: 0.908E-05
 
 *** ENTERING OPTIMIZATION CYCLE: 11 ***
 

 PROJECTED CARTESIAN GRADIENTS IN A.U.

  NO.  ATOM        X             Y             Z

    1  C        0.000463     -0.000036     -0.000161
    2  C        0.000506      0.000313      0.000232
    3  C       -0.000484      0.000035     -0.000167
    4  C       -0.000493     -0.000313      0.000236
    5  H        0.000379      0.000435      0.000648
    6  H       -0.000376     -0.000452      0.000644
    7  H       -0.000648      0.000657     -0.000152
    8  H        0.000675     -0.000644     -0.000152
    9  H        0.000475      0.000145     -0.000734
   10  H       -0.000478     -0.000136     -0.000739


 ACTIVE CARTESIAN GRADIENTS

              1          2          3          4          5          6
           0.000528  -0.000028  -0.000215   0.000752   0.000571   0.000291

              7          8          9         10         11         12
          -0.000223   0.000298  -0.000109  -0.000253  -0.000551   0.000238

             13         14         15         16         17         18
           0.000226   0.000786   0.001057  -0.000111  -0.000724   0.000718

             19         20         21         22         23         24
          -0.000839  -0.000054   0.000614   0.000590   0.000121   0.000073


 FULL LOCAL GRADIENT

              1          2          3          4          5          6
          -0.001831  -0.000510  -0.000209   0.000642   0.000398   0.000059

              7          8          9         10         11         12
          -0.000337   0.000078   0.000270  -0.000176  -0.000373   0.000220

             13         14         15         16         17         18
          -0.000191   0.000109   0.000002   0.000179  -0.000112  -0.000002

             19         20         21         22         23         24
          -0.000697   0.000297  -0.000386   0.000511  -0.000327   0.000585


 TANGENTIAL LOCAL GRADIENTS IN A.U.

              1          2          3          4          5          6
          -0.000510  -0.000209   0.000642   0.000398   0.000059  -0.000337

              7          8          9         10         11         12
           0.000078   0.000270  -0.000176  -0.000373   0.000220  -0.000191

             13         14         15         16         17         18
           0.000109   0.000002   0.000179  -0.000112  -0.000002  -0.000697

             19         20         21         22         23
           0.000297  -0.000386   0.000511  -0.000327   0.000585

 COSANG =         0.720355569
 
 RMSQ FORCE :   0.0003499  MAXIMUM :   0.0003000  CONVERGED : NO
 MAX FORCE  :   0.0006966  MAXIMUM :   0.0004500  CONVERGED : NO
 RMSQ FORCE6:   0.0007888  MAXIMUM6:   0.0003000  CONVERGED : NO
 MAX FORCE6 :   0.0018283  MAXIMUM6:   0.0004500  CONVERGED : NO
 RMSQ DR    :   0.0009417  MAXIMUM :   0.0012000  CONVERGED :YES
 MAX DR     :   0.0026406  MAXIMUM :   0.0018000  CONVERGED : NO
 


 HESSIAN EIGENVALUES


                1           2           3           4           5           6
             0.07376     0.20680     0.28465     0.99999     1.00000     1.00000
 


                7           8           9          10          11          12
             1.00000     1.00000     1.00000     1.00000     1.00000     1.00000
 


               13          14          15          16          17          18
             1.00000     1.00000     1.00000     1.00001     1.00008     1.00029
 


               19          20          21          22          23
             1.00227     1.00653     1.10510     1.23123     1.49379
 


 LAMBDA FOR LMQA STEP: 0.00

  |TANGENTIAL STEP| =   0.004365  |PARALLEL STEP| =   0.000001


 STEP IN NORMAL COORDINATES

              1          2          3          4          5          6
          -0.000234  -0.000689  -0.000445  -0.001083  -0.000390  -0.000467

              7          8          9         10         11         12
          -0.000141   0.000380  -0.000695   0.000496   0.000130  -0.000754

             13         14         15         16         17         18
          -0.000282  -0.001422  -0.000293   0.000112   0.001342  -0.000179

             19         20         21         22         23         24
           0.001865  -0.000450   0.000786  -0.001353   0.000551  -0.002200

 DISPLACEMENT STEP IN ANGSTROM

  NO.  ATOM        X             Y             Z

    1  C       -0.000109     -0.000310     -0.000173
    2  C       -0.000457      0.000012     -0.000036
    3  C        0.000132      0.000309     -0.000168
    4  C        0.000446     -0.000008     -0.000040
    5  H       -0.000170     -0.000605      0.000143
    6  H        0.000158      0.000609      0.000146
    7  H        0.000805     -0.000547      0.000509
    8  H       -0.000829      0.000546      0.000508
    9  H       -0.000336      0.000748      0.000062
   10  H        0.000325     -0.000761      0.000068


 ACTIVE CARTESIAN DISPLACEMENT STEP

              1          2          3          4          5          6
          -0.000234  -0.000689  -0.000445  -0.001083  -0.000390  -0.000467

              7          8          9         10         11         12
          -0.000141   0.000380  -0.000695   0.000496   0.000130  -0.000754

             13         14         15         16         17         18
          -0.000282  -0.001422  -0.000293   0.000112   0.001342  -0.000179

             19         20         21         22         23         24
           0.001865  -0.000450   0.000786  -0.001353   0.000551  -0.002200
 
 PREDICTED ENERGY CHANGE: -0.000002945
 
 INTERPOLATION DISTANCE: 7.3642867880
 
 *** SCFTOL TIGHTEN TO 0.500E-08 ***
 
 *** CDFTOL TIGHTEN TO 0.750E-05 ***


 COORDINATES OF OPTIMIZATION STEP 11 IN ANGSTROM

  NO.  ATOM        X              Y              Z        Z-ATOM   MASS   TYPE

    1  C        -0.638673       0.353438      -0.045752       6    12.011  QM
    2  C        -1.843977      -0.261200       0.036744       6    12.011  QM
    3  C         0.638675      -0.353444      -0.045750       6    12.011  QM
    4  C         1.843984       0.261167       0.036743       6    12.011  QM
    5  H        -1.916582      -1.353161       0.118891       1     1.008  QM
    6  H         1.916509       1.353117       0.118855       1     1.008  QM
    7  H         2.781022      -0.304079       0.038859       1     1.008  QM
    8  H        -2.780869       0.304266       0.038862       1     1.008  QM
    9  H         0.597808      -1.450380      -0.112296       1     1.008  QM
   10  H        -0.597922       1.450373      -0.112351       1     1.008  QM


 
 NEW SCF-ENERGY CALCULATED IN 12 CYCLES
 

 TOTAL ENERGY    =       -155.773084734

 ENERGY CHANGE =         -0.000004262
 ENERGY RATIO  =          1.447410739
 TRUST RADIUS  =          0.200000000
 
 BFGS DELTA*GAMMA: 0.318E-05
 
 BFGS DELTA*DE2*DELTA: 0.589E-05
 
 *** ENTERING OPTIMIZATION CYCLE: 12 ***
 

 PROJECTED CARTESIAN GRADIENTS IN A.U.

  NO.  ATOM        X             Y             Z

    1  C        0.000532      0.000012     -0.000168
    2  C        0.000604      0.000391      0.000211
    3  C       -0.000564     -0.000003     -0.000172
    4  C       -0.000581     -0.000403      0.000213
    5  H        0.000436      0.000008      0.000690
    6  H       -0.000429     -0.000026      0.000687
    7  H       -0.000293      0.000483     -0.000127
    8  H        0.000316     -0.000454     -0.000130
    9  H        0.000444      0.000452     -0.000704
   10  H       -0.000446     -0.000448     -0.000708


 ACTIVE CARTESIAN GRADIENTS

              1          2          3          4          5          6
           0.000608   0.000031  -0.000224   0.000891   0.000753   0.000241

              7          8          9         10         11         12
          -0.000269   0.000350  -0.000139  -0.000292  -0.000721   0.000175

             13         14         15         16         17         18
           0.000230   0.000368   0.001061  -0.000150  -0.000330   0.000727

             19         20         21         22         23         24
          -0.000418  -0.000197   0.000596   0.000297   0.000321  -0.000349


 FULL LOCAL GRADIENT

              1          2          3          4          5          6
          -0.001777  -0.000568  -0.000287   0.000779   0.000559  -0.000021

              7          8          9         10         11         12
          -0.000394   0.000107   0.000283  -0.000205  -0.000517   0.000154

             13         14         15         16         17         18
          -0.000248  -0.000280   0.000134   0.000116   0.000209   0.000109

             19         20         21         22         23         24
          -0.000294   0.000107  -0.000286   0.000226  -0.000081   0.000131


 TANGENTIAL LOCAL GRADIENTS IN A.U.

              1          2          3          4          5          6
          -0.000568  -0.000287   0.000779   0.000559  -0.000021  -0.000394

              7          8          9         10         11         12
           0.000107   0.000283  -0.000205  -0.000517   0.000154  -0.000248

             13         14         15         16         17         18
          -0.000280   0.000134   0.000116   0.000209   0.000109  -0.000294

             19         20         21         22         23
           0.000107  -0.000286   0.000226  -0.000081   0.000131

 COSANG =         0.822648836
 
 RMSQ FORCE :   0.0003221  MAXIMUM :   0.0003000  CONVERGED : NO
 MAX FORCE  :   0.0007788  MAXIMUM :   0.0004500  CONVERGED : NO
 RMSQ FORCE6:   0.0006972  MAXIMUM6:   0.0003000  CONVERGED : NO
 MAX FORCE6 :   0.0015018  MAXIMUM6:   0.0004500  CONVERGED : NO
 RMSQ DR    :   0.0008911  MAXIMUM :   0.0012000  CONVERGED :YES
 MAX DR     :   0.0022004  MAXIMUM :   0.0018000  CONVERGED : NO
 


 HESSIAN EIGENVALUES


                1           2           3           4           5           6
             0.07077     0.15843     0.21915     0.99995     1.00000     1.00000
 


                7           8           9          10          11          12
             1.00000     1.00000     1.00000     1.00000     1.00000     1.00000
 


               13          14          15          16          17          18
             1.00000     1.00000     1.00000     1.00001     1.00017     1.00152
 


               19          20          21          22          23
             1.00231     1.00524     1.11548     1.21011     1.43730
 


 LAMBDA FOR LMQA STEP: 0.00

  |TANGENTIAL STEP| =   0.005463  |PARALLEL STEP| =   0.000002


 STEP IN NORMAL COORDINATES

              1          2          3          4          5          6
          -0.000895  -0.001050  -0.000666  -0.002003  -0.001250  -0.000616

              7          8          9         10         11         12
           0.000217   0.000237  -0.001019   0.000779   0.000881  -0.001048

             13         14         15         16         17         18
          -0.000458  -0.001210  -0.000529   0.000276   0.001142  -0.000345

             19         20         21         22         23         24
           0.002067  -0.000308   0.001223  -0.001523   0.000308  -0.002488

 DISPLACEMENT STEP IN ANGSTROM

  NO.  ATOM        X             Y             Z

    1  C       -0.000415     -0.000466     -0.000260
    2  C       -0.000784     -0.000159     -0.000034
    3  C        0.000468      0.000458     -0.000254
    4  C        0.000750      0.000174     -0.000039
    5  H       -0.000389     -0.000332      0.000152
    6  H        0.000368      0.000340      0.000156
    7  H        0.000872     -0.000716      0.000769
    8  H       -0.000901      0.000699      0.000770
    9  H       -0.000574      0.000765      0.000085
   10  H        0.000558     -0.000782      0.000093


 ACTIVE CARTESIAN DISPLACEMENT STEP

              1          2          3          4          5          6
          -0.000895  -0.001050  -0.000666  -0.002003  -0.001250  -0.000616

              7          8          9         10         11         12
           0.000217   0.000237  -0.001019   0.000779   0.000881  -0.001048

             13         14         15         16         17         18
          -0.000458  -0.001210  -0.000529   0.000276   0.001142  -0.000345

             19         20         21         22         23         24
           0.002067  -0.000308   0.001223  -0.001523   0.000308  -0.002488
 
 PREDICTED ENERGY CHANGE: -0.000002760
 
 INTERPOLATION DISTANCE: 7.3642867880


 COORDINATES OF OPTIMIZATION STEP 12 IN ANGSTROM

  NO.  ATOM        X              Y              Z        Z-ATOM   MASS   TYPE

    1  C        -0.639087       0.352973      -0.046012       6    12.011  QM
    2  C        -1.844762      -0.261359       0.036710       6    12.011  QM
    3  C         0.639143      -0.352987      -0.046004       6    12.011  QM
    4  C         1.844734       0.261341       0.036705       6    12.011  QM
    5  H        -1.916971      -1.353493       0.119043       1     1.008  QM
    6  H         1.916877       1.353457       0.119011       1     1.008  QM
    7  H         2.781894      -0.304795       0.039629       1     1.008  QM
    8  H        -2.781769       0.304965       0.039632       1     1.008  QM
    9  H         0.597233      -1.449615      -0.112211       1     1.008  QM
   10  H        -0.597364       1.449591      -0.112258       1     1.008  QM


 
 NEW SCF-ENERGY CALCULATED IN 17 CYCLES
 

 TOTAL ENERGY    =       -155.773088538

 ENERGY CHANGE =         -0.000003804
 ENERGY RATIO  =          1.378427861
 TRUST RADIUS  =          0.200000000
 
 BFGS DELTA*GAMMA: 0.341E-05
 
 BFGS DELTA*DE2*DELTA: 0.553E-05
 
 *** ENTERING OPTIMIZATION CYCLE: 13 ***
 

 PROJECTED CARTESIAN GRADIENTS IN A.U.

  NO.  ATOM        X             Y             Z

    1  C        0.000348      0.000053     -0.000183
    2  C        0.000503      0.000327      0.000202
    3  C       -0.000263     -0.000019     -0.000179
    4  C       -0.000593     -0.000352      0.000198
    5  H        0.000495     -0.000073      0.000711
    6  H       -0.000491      0.000052      0.000710
    7  H        0.000007      0.000187     -0.000101
    8  H        0.000021     -0.000186     -0.000100
    9  H        0.000277      0.000667     -0.000677
   10  H       -0.000293     -0.000677     -0.000677


 ACTIVE CARTESIAN GRADIENTS

              1          2          3          4          5          6
           0.000398   0.000073  -0.000241   0.000709   0.000653   0.000213

              7          8          9         10         11         12
          -0.000006   0.000285  -0.000168  -0.000306  -0.000575   0.000127

             13         14         15         16         17         18
           0.000353   0.000185   0.001052  -0.000275  -0.000132   0.000723

             19         20         21         22         23         24
          -0.000041  -0.000284   0.000584   0.000045   0.000415  -0.000725


 FULL LOCAL GRADIENT

              1          2          3          4          5          6
          -0.001777  -0.000355  -0.000268   0.000600   0.000478  -0.000021

              7          8          9         10         11         12
          -0.000122   0.000057   0.000231  -0.000223  -0.000381   0.000107

             13         14         15         16         17         18
          -0.000111  -0.000427   0.000203  -0.000022   0.000371   0.000156

             19         20         21         22         23         24
           0.000073  -0.000006  -0.000231  -0.000021   0.000039  -0.000260


 TANGENTIAL LOCAL GRADIENTS IN A.U.

              1          2          3          4          5          6
          -0.000355  -0.000268   0.000600   0.000478  -0.000021  -0.000122

              7          8          9         10         11         12
           0.000057   0.000231  -0.000223  -0.000381   0.000107  -0.000111

             13         14         15         16         17         18
          -0.000427   0.000203  -0.000022   0.000371   0.000156   0.000073

             19         20         21         22         23
          -0.000006  -0.000231  -0.000021   0.000039  -0.000260

 COSANG =         0.852063733
 
 RMSQ FORCE :   0.0002631  MAXIMUM :   0.0003000  CONVERGED :YES
 MAX FORCE  :   0.0006002  MAXIMUM :   0.0004500  CONVERGED : NO
 RMSQ FORCE6:   0.0005632  MAXIMUM6:   0.0003000  CONVERGED : NO
 MAX FORCE6 :   0.0012479  MAXIMUM6:   0.0004500  CONVERGED : NO
 RMSQ DR    :   0.0011152  MAXIMUM :   0.0012000  CONVERGED :YES
 MAX DR     :   0.0024879  MAXIMUM :   0.0018000  CONVERGED : NO
 


 HESSIAN EIGENVALUES


                1           2           3           4           5           6
             0.06403     0.13376     0.21750     0.91657     1.00000     1.00000
 


                7           8           9          10          11          12
             1.00000     1.00000     1.00000     1.00000     1.00000     1.00000
 


               13          14          15          16          17          18
             1.00000     1.00000     1.00000     1.00002     1.00006     1.00053
 


               19          20          21          22          23
             1.00259     1.00867     1.02690     1.12351     1.48684
 


 LAMBDA FOR LMQA STEP: 0.00

  |TANGENTIAL STEP| =   0.004296  |PARALLEL STEP| =   0.000001


 STEP IN NORMAL COORDINATES

              1          2          3          4          5          6
          -0.001005  -0.000917  -0.000640  -0.001749  -0.001458  -0.000498

              7          8          9         10         11         12
           0.000212  -0.000016  -0.000958   0.000711   0.001104  -0.000907

             13         14         15         16         17         18
          -0.000685  -0.000449  -0.000486   0.000543   0.000383  -0.000325

             19         20         21         22         23         24
           0.001135   0.000071   0.001255  -0.000894  -0.000175  -0.001450

 DISPLACEMENT STEP IN ANGSTROM

  NO.  ATOM        X             Y             Z

    1  C       -0.000465     -0.000404     -0.000251
    2  C       -0.000656     -0.000237     -0.000009
    3  C        0.000423      0.000377     -0.000251
    4  C        0.000712      0.000260     -0.000008
    5  H       -0.000531      0.000056      0.000124
    6  H        0.000512     -0.000042      0.000127
    7  H        0.000464     -0.000431      0.000729
    8  H       -0.000491      0.000433      0.000728
    9  H       -0.000512      0.000375      0.000041
   10  H        0.000507     -0.000378      0.000045


 ACTIVE CARTESIAN DISPLACEMENT STEP

              1          2          3          4          5          6
          -0.001005  -0.000917  -0.000640  -0.001749  -0.001458  -0.000498

              7          8          9         10         11         12
           0.000212  -0.000016  -0.000958   0.000711   0.001104  -0.000907

             13         14         15         16         17         18
          -0.000685  -0.000449  -0.000486   0.000543   0.000383  -0.000325

             19         20         21         22         23         24
           0.001135   0.000071   0.001255  -0.000894  -0.000175  -0.001450
 
 PREDICTED ENERGY CHANGE: -0.000001543
 
 INTERPOLATION DISTANCE: 7.3642867880


 COORDINATES OF OPTIMIZATION STEP 13 IN ANGSTROM

  NO.  ATOM        X              Y              Z        Z-ATOM   MASS   TYPE

    1  C        -0.639553       0.352569      -0.046263       6    12.011  QM
    2  C        -1.845417      -0.261596       0.036701       6    12.011  QM
    3  C         0.639567      -0.352610      -0.046255       6    12.011  QM
    4  C         1.845446       0.261602       0.036696       6    12.011  QM
    5  H        -1.917502      -1.353437       0.119167       1     1.008  QM
    6  H         1.917390       1.353415       0.119138       1     1.008  QM
    7  H         2.782358      -0.305225       0.040358       1     1.008  QM
    8  H        -2.782260       0.305398       0.040360       1     1.008  QM
    9  H         0.596721      -1.449240      -0.112170       1     1.008  QM
   10  H        -0.596856       1.449213      -0.112213       1     1.008  QM


 
 NEW SCF-ENERGY CALCULATED IN 16 CYCLES
 

 TOTAL ENERGY    =       -155.773090589

 ENERGY CHANGE =         -0.000002051
 ENERGY RATIO  =          1.329596079
 TRUST RADIUS  =          0.200000000
 
 BFGS DELTA*GAMMA: 0.206E-05
 
 BFGS DELTA*DE2*DELTA: 0.309E-05
 
 *** ENTERING OPTIMIZATION CYCLE: 14 ***
 

 PROJECTED CARTESIAN GRADIENTS IN A.U.

  NO.  ATOM        X             Y             Z

    1  C        0.000056     -0.000010     -0.000193
    2  C        0.000336      0.000193      0.000203
    3  C       -0.000088     -0.000014     -0.000195
    4  C       -0.000294     -0.000169      0.000206
    5  H        0.000507      0.000162      0.000708
    6  H       -0.000512     -0.000188      0.000707
    7  H        0.000076      0.000020     -0.000078
    8  H       -0.000087     -0.000002     -0.000077
    9  H        0.000100      0.000663     -0.000665
   10  H       -0.000118     -0.000656     -0.000665


 ACTIVE CARTESIAN GRADIENTS

              1          2          3          4          5          6
           0.000064  -0.000010  -0.000253   0.000416   0.000329   0.000209

              7          8          9         10         11         12
           0.000038   0.000123  -0.000196  -0.000140  -0.000269   0.000114

             13         14         15         16         17         18
           0.000488   0.000277   0.001037  -0.000376  -0.000228   0.000709

             19         20         21         22         23         24
           0.000076  -0.000241   0.000590  -0.000063   0.000345  -0.000804


 FULL LOCAL GRADIENT

              1          2          3          4          5          6
          -0.001778  -0.000064  -0.000102   0.000298   0.000185   0.000027

              7          8          9         10         11         12
          -0.000054  -0.000054   0.000115  -0.000073  -0.000122   0.000099

             13         14         15         16         17         18
           0.000117  -0.000278   0.000217  -0.000128   0.000276   0.000136

             19         20         21         22         23         24
           0.000191   0.000036  -0.000224  -0.000129  -0.000027  -0.000342


 TANGENTIAL LOCAL GRADIENTS IN A.U.

              1          2          3          4          5          6
          -0.000064  -0.000102   0.000298   0.000185   0.000027  -0.000054

              7          8          9         10         11         12
          -0.000054   0.000115  -0.000073  -0.000122   0.000099   0.000117

             13         14         15         16         17         18
          -0.000278   0.000217  -0.000128   0.000276   0.000136   0.000191

             19         20         21         22         23
           0.000036  -0.000224  -0.000129  -0.000027  -0.000342

 COSANG =         0.832764473
 
 *** CONVERGED BY GRADIENT AND DISPLACEMENT CRITERIA ***
 *** AFTER 13 OPTIMIZATION CYCLES ***
 
 
 RMSQ FORCE :   0.0001693  MAXIMUM :   0.0003000  CONVERGED :YES
 MAX FORCE  :   0.0003420  MAXIMUM :   0.0004500  CONVERGED :YES
 RMSQ FORCE6:   0.0003705  MAXIMUM6:   0.0003000  CONVERGED : NO
 MAX FORCE6 :   0.0008452  MAXIMUM6:   0.0004500  CONVERGED : NO
 RMSQ DR    :   0.0008768  MAXIMUM :   0.0012000  CONVERGED :YES
 MAX DR     :   0.0017486  MAXIMUM :   0.0018000  CONVERGED :YES
 
 
 *** THE GEOMETRY IS OPTIMIZED ***
 
 
 INTERPOLATION DISTANCE: 7.3642867880


 RELAXED REACTANT COORDINATES OF SADDLE STEP 1 IN ANGSTROM

  NO.  ATOM        X              Y              Z        Z-ATOM   MASS   TYPE

    1  C        -0.639553       0.352569      -0.046263       6    12.011  QM
    2  C        -1.845417      -0.261596       0.036701       6    12.011  QM
    3  C         0.639567      -0.352610      -0.046255       6    12.011  QM
    4  C         1.845446       0.261602       0.036696       6    12.011  QM
    5  H        -1.917502      -1.353437       0.119167       1     1.008  QM
    6  H         1.917390       1.353415       0.119138       1     1.008  QM
    7  H         2.782358      -0.305225       0.040358       1     1.008  QM
    8  H        -2.782260       0.305398       0.040360       1     1.008  QM
    9  H         0.596721      -1.449240      -0.112170       1     1.008  QM
   10  H        -0.596856       1.449213      -0.112213       1     1.008  QM


 NUMBER OF CONSTRAINED OPTIMIZATION CYCLES: 13
 
 RELAXED REACTANT ENERGY = -155.773090589180
 
 ANGLE BETWEEN SUCCESSIVE SADDLE GRADIENTS: 75.142
 
 RMSQ FORCE :   0.0003601  MAXIMUM :   0.0003000  CONVERGED :NO 
 MAX FORCE  :   0.0007107  MAXIMUM :   0.0004500  CONVERGED :NO 


 UNRELAXED COORDINATES OF SADDLE STEP 2 IN ANGSTROM

  NO.  ATOM        X              Y              Z        Z-ATOM   MASS   TYPE

    1  C        -0.644058       0.340026      -0.071335       6    12.011  QM
    2  C        -1.830910      -0.251716       0.060559       6    12.011  QM
    3  C         0.644071      -0.340065      -0.071327       6    12.011  QM
    4  C         1.830937       0.251721       0.060554       6    12.011  QM
    5  H        -1.880616      -1.306177       0.187486       1     1.008  QM
    6  H         1.880510       1.306158       0.187458       1     1.008  QM
    7  H         2.774789      -0.296183       0.059842       1     1.008  QM
    8  H        -2.774696       0.296346       0.059844       1     1.008  QM
    9  H         0.625558      -1.396214      -0.182184       1     1.008  QM
   10  H        -0.625687       1.396188      -0.182225       1     1.008  QM


 UNRELAXED SCF-ENERGY CALCULATED IN 11 CYCLES
 
 UNRELAXED TOTAL SADDLE ENERGY = -155.767204350774
 
 
 
 
 ***************************************
 *** MOLECULAR GEOMETRY OPTIMIZATION ***
 ***************************************
 
 INTERPOLATION DISTANCE: 6.9949403415
 
 *** ACTIVE DEGREES OF FREEDOM: 24 ***
 
 *** ENTERING OPTIMIZATION CYCLE: 1 ***
 

 PROJECTED CARTESIAN GRADIENTS IN A.U.

  NO.  ATOM        X             Y             Z

    1  C       -0.014848      0.005157     -0.000181
    2  C        0.015614     -0.000467      0.000415
    3  C        0.014813     -0.005184     -0.000186
    4  C       -0.015572      0.000495      0.000421
    5  H        0.003418      0.026430     -0.002393
    6  H       -0.003420     -0.026458     -0.002395
    7  H       -0.001263      0.000989     -0.000064
    8  H        0.001254     -0.000974     -0.000062
    9  H        0.002105      0.027914      0.001648
   10  H       -0.002119     -0.027903      0.001648


 ACTIVE CARTESIAN GRADIENTS

              1          2          3          4          5          6
          -0.016961   0.005557   0.000152   0.013533   0.000025   0.001601

              7          8          9         10         11         12
           0.020013  -0.005458  -0.000003  -0.009470   0.004710   0.000623

             13         14         15         16         17         18
           0.006053   0.027517  -0.001747  -0.002727  -0.025752  -0.002096

             19         20         21         22         23         24
          -0.002229  -0.008893  -0.001257   0.002153   0.013090  -0.034797


 FULL LOCAL GRADIENT

              1          2          3          4          5          6
          -0.029697   0.017848   0.000056   0.012618  -0.001705  -0.000177

              7          8          9         10         11         12
           0.018869  -0.007801   0.003291  -0.008780   0.006130   0.000502

             13         14         15         16         17         18
           0.002786   0.016505  -0.017427   0.000039  -0.018627  -0.011289

             19         20         21         22         23         24
          -0.000610  -0.004804  -0.012177   0.001791   0.008586  -0.027910


 TANGENTIAL LOCAL GRADIENTS IN A.U.

              1          2          3          4          5          6
           0.017848   0.000056   0.012618  -0.001705  -0.000177   0.018869

              7          8          9         10         11         12
          -0.007801   0.003291  -0.008780   0.006130   0.000502   0.002786

             13         14         15         16         17         18
           0.016505  -0.017427   0.000039  -0.018627  -0.011289  -0.000610

             19         20         21         22         23
          -0.004804  -0.012177   0.001791   0.008586  -0.027910
 
 RMSQ FORCE :   0.0116268  MAXIMUM :   0.0003000  CONVERGED : NO
 MAX FORCE  :   0.0279098  MAXIMUM :   0.0004500  CONVERGED : NO
 RMSQ FORCE6:   4.9883732  MAXIMUM6:   0.0003000  CONVERGED : NO
 MAX FORCE6 :   4.9720902  MAXIMUM6:   0.0004500  CONVERGED : NO
 


 HESSIAN EIGENVALUES


                1           2           3           4           5           6
             1.00000     1.00000     1.00000     1.00000     1.00000     1.00000
 


                7           8           9          10          11          12
             1.00000     1.00000     1.00000     1.00000     1.00000     1.00000
 


               13          14          15          16          17          18
             1.00000     1.00000     1.00000     1.00000     1.00000     1.00000
 


               19          20          21          22          23
             1.00000     1.00000     1.00000     1.00000     1.00000
 


 LAMBDA FOR LMQA STEP: 0.00

  |TANGENTIAL STEP| =   0.055760  |PARALLEL STEP| =   0.000222


 STEP IN NORMAL COORDINATES

              1          2          3          4          5          6
           0.016299  -0.007577  -0.005617  -0.011188   0.002358   0.001034

              7          8          9         10         11         12
          -0.018738   0.007929  -0.004992   0.008343  -0.007137  -0.000383

             13         14         15         16         17         18
          -0.000449  -0.018244   0.015862  -0.000911   0.018045   0.011550

             19         20         21         22         23         24
           0.000381   0.004328   0.015229  -0.001610  -0.006674   0.026848

 DISPLACEMENT STEP IN ANGSTROM

  NO.  ATOM        X             Y             Z

    1  C        0.007551     -0.003635     -0.002084
    2  C       -0.007127      0.001371      0.001577
    3  C       -0.007532      0.003650     -0.002081
    4  C        0.007105     -0.001386      0.001574
    5  H        0.001123     -0.010050      0.006777
    6  H       -0.001121      0.010065      0.006778
    7  H        0.000038      0.000070      0.001576
    8  H       -0.000034     -0.000080      0.001575
    9  H        0.001159     -0.010494     -0.006603
   10  H       -0.001151      0.010488     -0.006603


 ACTIVE CARTESIAN DISPLACEMENT STEP

              1          2          3          4          5          6
           0.016299  -0.007577  -0.005617  -0.011188   0.002358   0.001034

              7          8          9         10         11         12
          -0.018738   0.007929  -0.004992   0.008343  -0.007137  -0.000383

             13         14         15         16         17         18
          -0.000449  -0.018244   0.015862  -0.000911   0.018045   0.011550

             19         20         21         22         23         24
           0.000381   0.004328   0.015229  -0.001610  -0.006674   0.026848
 
 PREDICTED ENERGY CHANGE: -0.001547985
 
 INTERPOLATION DISTANCE: 6.9949403415
 
 *** SCFTOL TIGHTEN TO 0.100E-06 ***
 
 *** CDFTOL TIGHTEN TO 0.750E-04 ***


 COORDINATES OF OPTIMIZATION STEP 1 IN ANGSTROM

  NO.  ATOM        X              Y              Z        Z-ATOM   MASS   TYPE

    1  C        -0.636507       0.336391      -0.073419       6    12.011  QM
    2  C        -1.838037      -0.250345       0.062136       6    12.011  QM
    3  C         0.636539      -0.336415      -0.073408       6    12.011  QM
    4  C         1.838042       0.250335       0.062128       6    12.011  QM
    5  H        -1.879493      -1.316227       0.194263       1     1.008  QM
    6  H         1.879389       1.316223       0.194236       1     1.008  QM
    7  H         2.774827      -0.296113       0.061418       1     1.008  QM
    8  H        -2.774730       0.296266       0.061419       1     1.008  QM
    9  H         0.626717      -1.406708      -0.188787       1     1.008  QM
   10  H        -0.626838       1.406676      -0.188828       1     1.008  QM


 
 NEW SCF-ENERGY CALCULATED IN 12 CYCLES
 

 TOTAL ENERGY    =       -155.769315609

 ENERGY CHANGE =         -0.002111258
 ENERGY RATIO  =          1.363875640
 TRUST RADIUS  =          0.200000000
 
 BFGS DELTA*GAMMA: 0.197E-02
 
 BFGS DELTA*DE2*DELTA: 0.311E-02
 
 *** ENTERING OPTIMIZATION CYCLE: 2 ***
 

 PROJECTED CARTESIAN GRADIENTS IN A.U.

  NO.  ATOM        X             Y             Z

    1  C        0.003946     -0.007512     -0.000150
    2  C        0.000927      0.002528      0.000470
    3  C       -0.003942      0.007524     -0.000147
    4  C       -0.000929     -0.002543      0.000468
    5  H        0.004642      0.016513     -0.001448
    6  H       -0.004641     -0.016517     -0.001447
    7  H       -0.004668      0.004925     -0.000078
    8  H        0.004672     -0.004908     -0.000080
    9  H        0.003509      0.017664      0.000420
   10  H       -0.003520     -0.017666      0.000419


 ACTIVE CARTESIAN GRADIENTS

              1          2          3          4          5          6
           0.004507  -0.008649  -0.000596   0.002509  -0.001077   0.000612

              7          8          9         10         11         12
          -0.002278   0.006963   0.000160  -0.000512  -0.001893   0.000801

             13         14         15         16         17         18
           0.004947   0.019590  -0.000590  -0.002476  -0.018226  -0.001064

             19         20         21         22         23         24
          -0.006363  -0.005149   0.000047   0.004805   0.007812  -0.020797


 FULL LOCAL GRADIENT

              1          2          3          4          5          6
          -0.021418  -0.007217   0.005897   0.001208  -0.002299  -0.000540

              7          8          9         10         11         12
          -0.002804   0.005794   0.002645  -0.000029  -0.000868   0.000694

             13         14         15         16         17         18
           0.002136   0.011028  -0.012465  -0.000305  -0.012686  -0.008047

             19         20         21         22         23         24
          -0.005102  -0.001952  -0.008478   0.004511   0.004247  -0.015602


 TANGENTIAL LOCAL GRADIENTS IN A.U.

              1          2          3          4          5          6
          -0.007217   0.005897   0.001208  -0.002299  -0.000540  -0.002804

              7          8          9         10         11         12
           0.005794   0.002645  -0.000029  -0.000868   0.000694   0.002136

             13         14         15         16         17         18
           0.011028  -0.012465  -0.000305  -0.012686  -0.008047  -0.005102

             19         20         21         22         23
          -0.001952  -0.008478   0.004511   0.004247  -0.015602

 COSANG =         0.627124568
 
 RMSQ FORCE :   0.0067063  MAXIMUM :   0.0003000  CONVERGED : NO
 MAX FORCE  :   0.0156016  MAXIMUM :   0.0004500  CONVERGED : NO
 RMSQ FORCE6:   4.4661382  MAXIMUM6:   0.0003000  CONVERGED : NO
 MAX FORCE6 :   4.4581848  MAXIMUM6:   0.0004500  CONVERGED : NO
 RMSQ DR    :   0.0113821  MAXIMUM :   0.0012000  CONVERGED : NO
 MAX DR     :   0.0268477  MAXIMUM :   0.0018000  CONVERGED : NO
 


 HESSIAN EIGENVALUES


                1           2           3           4           5           6
             0.41088     1.00000     1.00000     1.00000     1.00000     1.00000
 


                7           8           9          10          11          12
             1.00000     1.00000     1.00000     1.00000     1.00000     1.00000
 


               13          14          15          16          17          18
             1.00000     1.00000     1.00000     1.00000     1.00000     1.00000
 


               19          20          21          22          23
             1.00000     1.00000     1.00000     1.00000     1.53911
 


 LAMBDA FOR LMQA STEP: 0.00

  |TANGENTIAL STEP| =   0.071619  |PARALLEL STEP| =   0.000367


 STEP IN NORMAL COORDINATES

              1          2          3          4          5          6
           0.000270   0.007508  -0.008084  -0.006840   0.005597   0.002575

              7          8          9         10         11         12
          -0.004285  -0.004156  -0.008455   0.003672  -0.003364  -0.001176

             13         14         15         16         17         18
          -0.001619  -0.029308   0.024941  -0.000691   0.028871   0.018232

             19         20         21         22         23         24
           0.008085   0.005033   0.023469  -0.007776  -0.008289   0.036998

 DISPLACEMENT STEP IN ANGSTROM

  NO.  ATOM        X             Y             Z

    1  C        0.000125      0.003400     -0.003408
    2  C       -0.003025     -0.000137      0.002445
    3  C       -0.000119     -0.003403     -0.003399
    4  C        0.003015      0.000144      0.002445
    5  H        0.000044     -0.014255      0.010874
    6  H       -0.000047      0.014257      0.010874
    7  H        0.003185     -0.003388      0.002609
    8  H       -0.003176      0.003378      0.002617
    9  H        0.000254     -0.015047     -0.010183
   10  H       -0.000248      0.015041     -0.010177


 ACTIVE CARTESIAN DISPLACEMENT STEP

              1          2          3          4          5          6
           0.000270   0.007508  -0.008084  -0.006840   0.005597   0.002575

              7          8          9         10         11         12
          -0.004285  -0.004156  -0.008455   0.003672  -0.003364  -0.001176

             13         14         15         16         17         18
          -0.001619  -0.029308   0.024941  -0.000691   0.028871   0.018232

             19         20         21         22         23         24
           0.008085   0.005033   0.023469  -0.007776  -0.008289   0.036998
 
 PREDICTED ENERGY CHANGE: -0.001090777
 
 INTERPOLATION DISTANCE: 6.9949403415


 COORDINATES OF OPTIMIZATION STEP 2 IN ANGSTROM

  NO.  ATOM        X              Y              Z        Z-ATOM   MASS   TYPE

    1  C        -0.636382       0.339790      -0.076827       6    12.011  QM
    2  C        -1.841062      -0.250482       0.064581       6    12.011  QM
    3  C         0.636419      -0.339818      -0.076807       6    12.011  QM
    4  C         1.841057       0.250480       0.064573       6    12.011  QM
    5  H        -1.879449      -1.330482       0.205138       1     1.008  QM
    6  H         1.879342       1.330480       0.205110       1     1.008  QM
    7  H         2.778012      -0.299500       0.064027       1     1.008  QM
    8  H        -2.777906       0.299644       0.064036       1     1.008  QM
    9  H         0.626971      -1.421755      -0.198971       1     1.008  QM
   10  H        -0.627086       1.421717      -0.199005       1     1.008  QM


 
 NEW SCF-ENERGY CALCULATED IN 9 CYCLES
 

 TOTAL ENERGY    =       -155.770899966

 ENERGY CHANGE =         -0.001584357
 ENERGY RATIO  =          1.452503279
 TRUST RADIUS  =          0.200000000
 
 BFGS DELTA*GAMMA: 0.119E-02
 
 BFGS DELTA*DE2*DELTA: 0.219E-02
 
 *** ENTERING OPTIMIZATION CYCLE: 3 ***
 

 PROJECTED CARTESIAN GRADIENTS IN A.U.

  NO.  ATOM        X             Y             Z

    1  C        0.006476     -0.011155      0.000345
    2  C       -0.002071      0.005682     -0.000142
    3  C       -0.006476      0.011166      0.000347
    4  C        0.002067     -0.005693     -0.000143
    5  H        0.004853      0.005011     -0.000059
    6  H       -0.004851     -0.005021     -0.000060
    7  H       -0.003636      0.004876     -0.000121
    8  H        0.003655     -0.004863     -0.000123
    9  H        0.004130      0.009045     -0.000520
   10  H       -0.004137     -0.009048     -0.000520


 ACTIVE CARTESIAN GRADIENTS

              1          2          3          4          5          6
           0.007398  -0.012825  -0.000170  -0.000155   0.002305  -0.000374

              7          8          9         10         11         12
          -0.006269   0.012218   0.000617   0.001526  -0.006902   0.000304

             13         14         15         16         17         18
           0.003465   0.008607   0.000707  -0.002186  -0.007860   0.000173

             19         20         21         22         23         24
          -0.005033  -0.003125   0.000809   0.003699   0.004760  -0.009347


 FULL LOCAL GRADIENT

              1          2          3          4          5          6
          -0.012901  -0.011329   0.008796  -0.001558   0.000995  -0.001775

              7          8          9         10         11         12
          -0.006817   0.010862   0.003770   0.002120  -0.005554   0.000147

             13         14         15         16         17         18
          -0.000107   0.001978  -0.007044  -0.000664  -0.004221  -0.004099

             19         20         21         22         23         24
          -0.004222  -0.001092  -0.004650   0.003493   0.002401  -0.006034


 TANGENTIAL LOCAL GRADIENTS IN A.U.

              1          2          3          4          5          6
          -0.011329   0.008796  -0.001558   0.000995  -0.001775  -0.006817

              7          8          9         10         11         12
           0.010862   0.003770   0.002120  -0.005554   0.000147  -0.000107

             13         14         15         16         17         18
           0.001978  -0.007044  -0.000664  -0.004221  -0.004099  -0.004222

             19         20         21         22         23
          -0.001092  -0.004650   0.003493   0.002401  -0.006034

 COSANG =         0.763716475
 
 RMSQ FORCE :   0.0051497  MAXIMUM :   0.0003000  CONVERGED : NO
 MAX FORCE  :   0.0113287  MAXIMUM :   0.0004500  CONVERGED : NO
 RMSQ FORCE6:   3.8689956  MAXIMUM6:   0.0003000  CONVERGED : NO
 MAX FORCE6 :   3.8642158  MAXIMUM6:   0.0004500  CONVERGED : NO
 RMSQ DR    :   0.0146194  MAXIMUM :   0.0012000  CONVERGED : NO
 MAX DR     :   0.0369981  MAXIMUM :   0.0018000  CONVERGED : NO
 


 HESSIAN EIGENVALUES


                1           2           3           4           5           6
             0.20558     0.99999     1.00000     1.00000     1.00000     1.00000
 


                7           8           9          10          11          12
             1.00000     1.00000     1.00000     1.00000     1.00000     1.00000
 


               13          14          15          16          17          18
             1.00000     1.00000     1.00000     1.00000     1.00000     1.00000
 


               19          20          21          22          23
             1.00000     1.00000     1.00000     1.05964     1.56655
 


 LAMBDA FOR LMQA STEP: 0.00

  |TANGENTIAL STEP| =   0.080193  |PARALLEL STEP| =   0.000460


 STEP IN NORMAL COORDINATES

              1          2          3          4          5          6
          -0.005188   0.020439  -0.010133  -0.006305   0.001044   0.004324

              7          8          9         10         11         12
           0.000856  -0.017559  -0.011004   0.002110   0.005573  -0.000992

             13         14         15         16         17         18
          -0.002581  -0.028572   0.027848   0.000314   0.028264   0.020305

             19         20         21         22         23         24
           0.010819   0.006062   0.026706  -0.010109  -0.009945   0.038466

 DISPLACEMENT STEP IN ANGSTROM

  NO.  ATOM        X             Y             Z

    1  C       -0.002403      0.009327     -0.004492
    2  C       -0.002003     -0.003895      0.003350
    3  C        0.002416     -0.009330     -0.004476
    4  C        0.001991      0.003901      0.003351
    5  H       -0.001663     -0.012189      0.012179
    6  H        0.001654      0.012189      0.012180
    7  H        0.004177     -0.005429      0.003177
    8  H       -0.004167      0.005430      0.003191
    9  H       -0.001404     -0.016355     -0.011456
   10  H        0.001402      0.016344     -0.011446


 ACTIVE CARTESIAN DISPLACEMENT STEP

              1          2          3          4          5          6
          -0.005188   0.020439  -0.010133  -0.006305   0.001044   0.004324

              7          8          9         10         11         12
           0.000856  -0.017559  -0.011004   0.002110   0.005573  -0.000992

             13         14         15         16         17         18
          -0.002581  -0.028572   0.027848   0.000314   0.028264   0.020305

             19         20         21         22         23         24
           0.010819   0.006062   0.026706  -0.010109  -0.009945   0.038466
 
 PREDICTED ENERGY CHANGE: -0.000753430
 
 INTERPOLATION DISTANCE: 6.9949403415


 COORDINATES OF OPTIMIZATION STEP 3 IN ANGSTROM

  NO.  ATOM        X              Y              Z        Z-ATOM   MASS   TYPE

    1  C        -0.638786       0.349117      -0.081319       6    12.011  QM
    2  C        -1.843065      -0.254377       0.067932       6    12.011  QM
    3  C         0.638835      -0.349148      -0.081284       6    12.011  QM
    4  C         1.843048       0.254381       0.067924       6    12.011  QM
    5  H        -1.881112      -1.342671       0.217317       1     1.008  QM
    6  H         1.880996       1.342669       0.217291       1     1.008  QM
    7  H         2.782190      -0.304930       0.067205       1     1.008  QM
    8  H        -2.782073       0.305074       0.067227       1     1.008  QM
    9  H         0.625567      -1.438110      -0.210427       1     1.008  QM
   10  H        -0.625684       1.438062      -0.210451       1     1.008  QM


 
 NEW SCF-ENERGY CALCULATED IN 9 CYCLES
 

 TOTAL ENERGY    =       -155.771810052

 ENERGY CHANGE =         -0.000910086
 ENERGY RATIO  =          1.207923108
 TRUST RADIUS  =          0.200000000
 
 BFGS DELTA*GAMMA: 0.119E-02
 
 BFGS DELTA*DE2*DELTA: 0.151E-02
 
 *** ENTERING OPTIMIZATION CYCLE: 4 ***
 

 PROJECTED CARTESIAN GRADIENTS IN A.U.

  NO.  ATOM        X             Y             Z

    1  C        0.005382     -0.003779      0.000106
    2  C       -0.003443      0.002974      0.000034
    3  C       -0.004978      0.003835      0.000156
    4  C        0.003059     -0.002975      0.000004
    5  H        0.004060     -0.001544      0.000948
    6  H       -0.004084      0.001553      0.000961
    7  H       -0.000568      0.001421     -0.000316
    8  H        0.000591     -0.001558     -0.000273
    9  H        0.003681      0.003066     -0.001193
   10  H       -0.003751     -0.003126     -0.001162


 ACTIVE CARTESIAN GRADIENTS

              1          2          3          4          5          6
           0.006150  -0.004244  -0.000116  -0.002252   0.003401  -0.000226

              7          8          9         10         11         12
          -0.006026   0.005469   0.000352   0.002166  -0.005244   0.000290

             13         14         15         16         17         18
           0.002711   0.000715   0.001685  -0.002244  -0.000291   0.001119

             19         20         21         22         23         24
          -0.001032  -0.002676   0.001055   0.000845   0.003789  -0.001918


 FULL LOCAL GRADIENT

              1          2          3          4          5          6
          -0.005261  -0.007184   0.001855  -0.002422   0.003206  -0.000622

              7          8          9         10         11         12
          -0.006103   0.005223   0.001166   0.002301  -0.004848   0.000233

             13         14         15         16         17         18
           0.001221  -0.001600  -0.000791  -0.001624   0.001058  -0.000323

             19         20         21         22         23         24
          -0.000734  -0.001919  -0.001122   0.000752   0.002743  -0.000462


 TANGENTIAL LOCAL GRADIENTS IN A.U.

              1          2          3          4          5          6
          -0.007184   0.001855  -0.002422   0.003206  -0.000622  -0.006103

              7          8          9         10         11         12
           0.005223   0.001166   0.002301  -0.004848   0.000233   0.001221

             13         14         15         16         17         18
          -0.001600  -0.000791  -0.001624   0.001058  -0.000323  -0.000734

             19         20         21         22         23
          -0.001919  -0.001122   0.000752   0.002743  -0.000462

 COSANG =         0.775250111
 
 RMSQ FORCE :   0.0028638  MAXIMUM :   0.0003000  CONVERGED : NO
 MAX FORCE  :   0.0071842  MAXIMUM :   0.0004500  CONVERGED : NO
 RMSQ FORCE6:   3.1604695  MAXIMUM6:   0.0003000  CONVERGED : NO
 MAX FORCE6 :   3.1577504  MAXIMUM6:   0.0004500  CONVERGED : NO
 RMSQ DR    :   0.0163695  MAXIMUM :   0.0012000  CONVERGED : NO
 MAX DR     :   0.0384660  MAXIMUM :   0.0018000  CONVERGED : NO
 


 HESSIAN EIGENVALUES


                1           2           3           4           5           6
             0.17609     0.99993     1.00000     1.00000     1.00000     1.00000
 


                7           8           9          10          11          12
             1.00000     1.00000     1.00000     1.00000     1.00000     1.00000
 


               13          14          15          16          17          18
             1.00000     1.00000     1.00000     1.00000     1.00000     1.00000
 


               19          20          21          22          23
             1.00000     1.00000     1.03155     1.05093     1.39351
 


 LAMBDA FOR LMQA STEP: 0.00

  |TANGENTIAL STEP| =   0.024380  |PARALLEL STEP| =   0.000042


 STEP IN NORMAL COORDINATES

              1          2          3          4          5          6
          -0.005925   0.006192  -0.003361   0.000737  -0.003133   0.001595

              7          8          9         10         11         12
           0.004935  -0.007185  -0.003842  -0.001349   0.005496  -0.000510

             13         14         15         16         17         18
          -0.002523  -0.005554   0.007377   0.001875   0.005313   0.005351

             19         20         21         22         23         24
           0.002353   0.003770   0.007896  -0.002562  -0.005593   0.010088

 DISPLACEMENT STEP IN ANGSTROM

  NO.  ATOM        X             Y             Z

    1  C       -0.002744      0.002880     -0.001500
    2  C        0.001137     -0.001966      0.001082
    3  C        0.002479     -0.002913     -0.001527
    4  C       -0.000886      0.001963      0.001102
    5  H       -0.002039     -0.001352      0.003354
    6  H        0.002047      0.001334      0.003345
    7  H        0.000790     -0.001502      0.001240
    8  H       -0.000784      0.001612      0.001216
    9  H       -0.001891     -0.004931     -0.003114
   10  H        0.001926      0.004963     -0.003132


 ACTIVE CARTESIAN DISPLACEMENT STEP

              1          2          3          4          5          6
          -0.005925   0.006192  -0.003361   0.000737  -0.003133   0.001595

              7          8          9         10         11         12
           0.004935  -0.007185  -0.003842  -0.001349   0.005496  -0.000510

             13         14         15         16         17         18
          -0.002523  -0.005554   0.007377   0.001875   0.005313   0.005351

             19         20         21         22         23         24
           0.002353   0.003770   0.007896  -0.002562  -0.005593   0.010088
 
 PREDICTED ENERGY CHANGE: -0.000111031
 
 INTERPOLATION DISTANCE: 6.9949403415
 
 *** SCFTOL TIGHTEN TO 0.500E-07 ***
 
 *** CDFTOL TIGHTEN TO 0.250E-04 ***


 COORDINATES OF OPTIMIZATION STEP 4 IN ANGSTROM

  NO.  ATOM        X              Y              Z        Z-ATOM   MASS   TYPE

    1  C        -0.641529       0.351997      -0.082819       6    12.011  QM
    2  C        -1.841928      -0.256343       0.069014       6    12.011  QM
    3  C         0.641314      -0.352061      -0.082810       6    12.011  QM
    4  C         1.842162       0.256344       0.069026       6    12.011  QM
    5  H        -1.883151      -1.344023       0.220671       1     1.008  QM
    6  H         1.883043       1.344003       0.220635       1     1.008  QM
    7  H         2.782979      -0.306432       0.068445       1     1.008  QM
    8  H        -2.782857       0.306686       0.068443       1     1.008  QM
    9  H         0.623676      -1.443041      -0.213541       1     1.008  QM
   10  H        -0.623758       1.443024      -0.213583       1     1.008  QM


 
 NEW SCF-ENERGY CALCULATED IN 10 CYCLES
 

 TOTAL ENERGY    =       -155.771955040

 ENERGY CHANGE =         -0.000144988
 ENERGY RATIO  =          1.305832025
 TRUST RADIUS  =          0.200000000
 
 BFGS DELTA*GAMMA: 0.154E-03
 
 BFGS DELTA*DE2*DELTA: 0.223E-03
 
 *** ENTERING OPTIMIZATION CYCLE: 5 ***
 

 PROJECTED CARTESIAN GRADIENTS IN A.U.

  NO.  ATOM        X             Y             Z

    1  C        0.000603     -0.001286      0.000211
    2  C       -0.000177      0.001896     -0.000003
    3  C       -0.001051      0.001121      0.000176
    4  C        0.000670     -0.001764      0.000046
    5  H        0.003279     -0.001154      0.001003
    6  H       -0.003311      0.001144      0.000998
    7  H        0.000857     -0.000473     -0.000383
    8  H       -0.000968      0.000559     -0.000383
    9  H        0.002855      0.001286     -0.001358
   10  H       -0.002865     -0.001249     -0.001362


 ACTIVE CARTESIAN GRADIENTS

              1          2          3          4          5          6
           0.000689  -0.001483   0.000201   0.000009   0.002507   0.000120

              7          8          9         10         11         12
          -0.001520   0.002267   0.000409   0.000633  -0.002915   0.000414

             13         14         15         16         17         18
           0.002746  -0.000216   0.001823  -0.002333   0.000450   0.001235

             19         20         21         22         23         24
           0.000899  -0.002436   0.001015  -0.000658   0.003432  -0.000041


 FULL LOCAL GRADIENT

              1          2          3          4          5          6
          -0.003900  -0.001110   0.001185  -0.000100   0.002257  -0.000292

              7          8          9         10         11         12
          -0.001695   0.001879   0.001142   0.000762  -0.002575   0.000370

             13         14         15         16         17         18
           0.001512  -0.002024  -0.000044  -0.001814   0.001546   0.000095

             19         20         21         22         23         24
           0.001137  -0.001841  -0.000727  -0.000734   0.002575   0.001103


 TANGENTIAL LOCAL GRADIENTS IN A.U.

              1          2          3          4          5          6
          -0.001110   0.001185  -0.000100   0.002257  -0.000292  -0.001695

              7          8          9         10         11         12
           0.001879   0.001142   0.000762  -0.002575   0.000370   0.001512

             13         14         15         16         17         18
          -0.002024  -0.000044  -0.001814   0.001546   0.000095   0.001137

             19         20         21         22         23
          -0.001841  -0.000727  -0.000734   0.002575   0.001103

 COSANG =         0.760970260
 
 RMSQ FORCE :   0.0014530  MAXIMUM :   0.0003000  CONVERGED : NO
 MAX FORCE  :   0.0025752  MAXIMUM :   0.0004500  CONVERGED : NO
 RMSQ FORCE6:   2.2354247  MAXIMUM6:   0.0003000  CONVERGED : NO
 MAX FORCE6 :   2.2349570  MAXIMUM6:   0.0004500  CONVERGED : NO
 RMSQ DR    :   0.0049767  MAXIMUM :   0.0012000  CONVERGED : NO
 MAX DR     :   0.0100879  MAXIMUM :   0.0018000  CONVERGED : NO
 


 HESSIAN EIGENVALUES


                1           2           3           4           5           6
             0.16944     0.68362     1.00000     1.00000     1.00000     1.00000
 


                7           8           9          10          11          12
             1.00000     1.00000     1.00000     1.00000     1.00000     1.00000
 


               13          14          15          16          17          18
             1.00000     1.00000     1.00000     1.00000     1.00000     1.00000
 


               19          20          21          22          23
             1.00000     1.00002     1.01929     1.05766     1.46618
 


 LAMBDA FOR LMQA STEP: 0.00

  |TANGENTIAL STEP| =   0.013702  |PARALLEL STEP| =   0.000013


 STEP IN NORMAL COORDINATES

              1          2          3          4          5          6
          -0.002106   0.003103  -0.002364   0.000249  -0.003805   0.000757

              7          8          9         10         11         12
           0.003086  -0.004349  -0.002673  -0.001197   0.004842  -0.000696

             13         14         15         16         17         18
          -0.003527  -0.000010   0.002470   0.003093  -0.000100   0.001779

             19         20         21         22         23         24
          -0.001002   0.003701   0.003710   0.000322  -0.005297   0.002036

 DISPLACEMENT STEP IN ANGSTROM

  NO.  ATOM        X             Y             Z

    1  C       -0.000975      0.001432     -0.001024
    2  C        0.000407     -0.001672      0.000668
    3  C        0.001255     -0.001310     -0.001002
    4  C       -0.000725      0.001567      0.000635
    5  H       -0.002403      0.000911      0.001366
    6  H        0.002423     -0.000920      0.001366
    7  H       -0.000553      0.000080      0.000950
    8  H        0.000659     -0.000100      0.000945
    9  H       -0.002158     -0.001776     -0.001067
   10  H        0.002162      0.001751     -0.001067


 ACTIVE CARTESIAN DISPLACEMENT STEP

              1          2          3          4          5          6
          -0.002106   0.003103  -0.002364   0.000249  -0.003805   0.000757

              7          8          9         10         11         12
           0.003086  -0.004349  -0.002673  -0.001197   0.004842  -0.000696

             13         14         15         16         17         18
          -0.003527  -0.000010   0.002470   0.003093  -0.000100   0.001779

             19         20         21         22         23         24
          -0.001002   0.003701   0.003710   0.000322  -0.005297   0.002036
 
 PREDICTED ENERGY CHANGE: -0.000040791
 
 INTERPOLATION DISTANCE: 6.9949403415
 
 *** SCFTOL TIGHTEN TO 0.250E-07 ***
 
 *** CDFTOL TIGHTEN TO 0.100E-04 ***


 COORDINATES OF OPTIMIZATION STEP 5 IN ANGSTROM

  NO.  ATOM        X              Y              Z        Z-ATOM   MASS   TYPE

    1  C        -0.642505       0.353429      -0.083843       6    12.011  QM
    2  C        -1.841521      -0.258015       0.069682       6    12.011  QM
    3  C         0.642569      -0.353371      -0.083812       6    12.011  QM
    4  C         1.841437       0.257911       0.069661       6    12.011  QM
    5  H        -1.885554      -1.343113       0.222037       1     1.008  QM
    6  H         1.885466       1.343083       0.222001       1     1.008  QM
    7  H         2.782426      -0.306352       0.069395       1     1.008  QM
    8  H        -2.782198       0.306585       0.069389       1     1.008  QM
    9  H         0.621517      -1.444818      -0.214608       1     1.008  QM
   10  H        -0.621597       1.444775      -0.214650       1     1.008  QM


 
 NEW SCF-ENERGY CALCULATED IN 17 CYCLES
 

 TOTAL ENERGY    =       -155.772012490

 ENERGY CHANGE =         -0.000057450
 ENERGY RATIO  =          1.408392876
 TRUST RADIUS  =          0.200000000
 
 BFGS DELTA*GAMMA: 0.484E-04
 
 BFGS DELTA*DE2*DELTA: 0.817E-04
 
 *** ENTERING OPTIMIZATION CYCLE: 6 ***
 

 PROJECTED CARTESIAN GRADIENTS IN A.U.

  NO.  ATOM        X             Y             Z

    1  C       -0.000646      0.000910      0.000008
    2  C        0.000060      0.000247      0.000269
    3  C        0.000848     -0.000739      0.000050
    4  C       -0.000289     -0.000410      0.000235
    5  H        0.002689      0.000589      0.000840
    6  H       -0.002672     -0.000554      0.000845
    7  H        0.001171     -0.001306     -0.000419
    8  H       -0.001091      0.001306     -0.000423
    9  H        0.002197      0.000679     -0.001394
   10  H       -0.002196     -0.000742     -0.001389


 ACTIVE CARTESIAN GRADIENTS

              1          2          3          4          5          6
          -0.000739   0.001043   0.000067  -0.000155   0.001100   0.000555

              7          8          9         10         11         12
           0.000591  -0.000172   0.000318  -0.000137  -0.000748   0.000620

             13         14         15         16         17         18
           0.002760   0.000811   0.001749  -0.002290  -0.000410   0.001158

             19         20         21         22         23         24
           0.001323  -0.002170   0.000982  -0.000861   0.003049   0.000304


 FULL LOCAL GRADIENT

              1          2          3          4          5          6
          -0.003684   0.001018  -0.000686  -0.000002   0.001168   0.000510

              7          8          9         10         11         12
           0.000541  -0.000269   0.000400  -0.000131  -0.000708   0.000613

             13         14         15         16         17         18
           0.002242  -0.000455   0.000069  -0.001810   0.000662  -0.000015

             19         20         21         22         23         24
           0.001564  -0.001572  -0.000744  -0.000937   0.002209   0.001400


 TANGENTIAL LOCAL GRADIENTS IN A.U.

              1          2          3          4          5          6
           0.001018  -0.000686  -0.000002   0.001168   0.000510   0.000541

              7          8          9         10         11         12
          -0.000269   0.000400  -0.000131  -0.000708   0.000613   0.002242

             13         14         15         16         17         18
          -0.000455   0.000069  -0.001810   0.000662  -0.000015   0.001564

             19         20         21         22         23
          -0.001572  -0.000744  -0.000937   0.002209   0.001400

 COSANG =         0.646593203
 
 RMSQ FORCE :   0.0010773  MAXIMUM :   0.0003000  CONVERGED : NO
 MAX FORCE  :   0.0022417  MAXIMUM :   0.0004500  CONVERGED : NO
 RMSQ FORCE6:   0.0057078  MAXIMUM6:   0.0003000  CONVERGED : NO
 MAX FORCE6 :   0.0137437  MAXIMUM6:   0.0004500  CONVERGED : NO
 RMSQ DR    :   0.0027970  MAXIMUM :   0.0012000  CONVERGED : NO
 MAX DR     :   0.0052975  MAXIMUM :   0.0018000  CONVERGED : NO
 


 HESSIAN EIGENVALUES


                1           2           3           4           5           6
             0.15705     0.33909     1.00000     1.00000     1.00000     1.00000
 


                7           8           9          10          11          12
             1.00000     1.00000     1.00000     1.00000     1.00000     1.00000
 


               13          14          15          16          17          18
             1.00000     1.00000     1.00000     1.00000     1.00000     1.00000
 


               19          20          21          22          23
             1.00001     1.00578     1.03020     1.13754     1.72493
 


 LAMBDA FOR LMQA STEP: 0.00

  |TANGENTIAL STEP| =   0.014996  |PARALLEL STEP| =   0.000016


 STEP IN NORMAL COORDINATES

              1          2          3          4          5          6
          -0.001412   0.000273  -0.002555   0.001534  -0.003885   0.000130

              7          8          9         10         11         12
           0.002295  -0.002498  -0.003122  -0.001174   0.004234  -0.001389

             13         14         15         16         17         18
          -0.005590   0.000895   0.001259   0.004976  -0.001333   0.000924

             19         20         21         22         23         24
          -0.002955   0.004893   0.003268   0.001576  -0.006919  -0.001266

 DISPLACEMENT STEP IN ANGSTROM

  NO.  ATOM        X             Y             Z

    1  C       -0.000654      0.000142     -0.001046
    2  C        0.000876     -0.001121      0.000515
    3  C        0.000570     -0.000236     -0.001076
    4  C       -0.000787      0.001210      0.000533
    5  H       -0.003332      0.001149      0.001119
    6  H        0.003322     -0.001200      0.001109
    7  H       -0.001404      0.001179      0.001246
    8  H        0.001405     -0.001152      0.001242
    9  H       -0.002881     -0.000700     -0.000501
   10  H        0.002873      0.000744     -0.000508


 ACTIVE CARTESIAN DISPLACEMENT STEP

              1          2          3          4          5          6
          -0.001412   0.000273  -0.002555   0.001534  -0.003885   0.000130

              7          8          9         10         11         12
           0.002295  -0.002498  -0.003122  -0.001174   0.004234  -0.001389

             13         14         15         16         17         18
          -0.005590   0.000895   0.001259   0.004976  -0.001333   0.000924

             19         20         21         22         23         24
          -0.002955   0.004893   0.003268   0.001576  -0.006919  -0.001266
 
 PREDICTED ENERGY CHANGE: -0.000031367
 
 INTERPOLATION DISTANCE: 6.9949403415


 COORDINATES OF OPTIMIZATION STEP 6 IN ANGSTROM

  NO.  ATOM        X              Y              Z        Z-ATOM   MASS   TYPE

    1  C        -0.643158       0.353570      -0.084888       6    12.011  QM
    2  C        -1.840645      -0.259136       0.070197       6    12.011  QM
    3  C         0.643139      -0.353607      -0.084888       6    12.011  QM
    4  C         1.840650       0.259121       0.070195       6    12.011  QM
    5  H        -1.888886      -1.341964       0.223156       1     1.008  QM
    6  H         1.888788       1.341882       0.223110       1     1.008  QM
    7  H         2.781022      -0.305173       0.070640       1     1.008  QM
    8  H        -2.780793       0.305433       0.070631       1     1.008  QM
    9  H         0.618637      -1.445518      -0.215108       1     1.008  QM
   10  H        -0.618723       1.445519      -0.215158       1     1.008  QM


 
 NEW SCF-ENERGY CALCULATED IN 16 CYCLES
 

 TOTAL ENERGY    =       -155.772058950

 ENERGY CHANGE =         -0.000046461
 ENERGY RATIO  =          1.481198432
 TRUST RADIUS  =          0.200000000
 
 BFGS DELTA*GAMMA: 0.328E-04
 
 BFGS DELTA*DE2*DELTA: 0.629E-04
 
 *** ENTERING OPTIMIZATION CYCLE: 7 ***
 

 PROJECTED CARTESIAN GRADIENTS IN A.U.

  NO.  ATOM        X             Y             Z

    1  C       -0.002017      0.001287     -0.000063
    2  C        0.000719     -0.000341      0.000392
    3  C        0.001980     -0.001323     -0.000073
    4  C       -0.000698      0.000383      0.000400
    5  H        0.002073      0.002105      0.000705
    6  H       -0.002064     -0.002161      0.000699
    7  H        0.000785     -0.001375     -0.000426
    8  H       -0.000733      0.001385     -0.000428
    9  H        0.001543      0.000254     -0.001403
   10  H       -0.001545     -0.000228     -0.001407


 ACTIVE CARTESIAN GRADIENTS

              1          2          3          4          5          6
          -0.002306   0.001439   0.000010   0.000168   0.000080   0.000820

              7          8          9         10         11         12
           0.001868  -0.001305   0.000220  -0.000461   0.000678   0.000783

             13         14         15         16         17         18
           0.002586   0.001869   0.001680  -0.002035  -0.001540   0.001068

             19         20         21         22         23         24
           0.000937  -0.001663   0.000988  -0.000630   0.002278   0.000546


 FULL LOCAL GRADIENT

              1          2          3          4          5          6
          -0.003784   0.002630  -0.000629   0.000262   0.000142   0.000818

              7          8          9         10         11         12
           0.001809  -0.001395   0.000202  -0.000469   0.000647   0.000789

             13         14         15         16         17         18
           0.002318   0.000654  -0.000211  -0.001520  -0.000335  -0.000312

             19         20         21         22         23         24
           0.001217  -0.000975  -0.000933  -0.000713   0.001372   0.001680


 TANGENTIAL LOCAL GRADIENTS IN A.U.

              1          2          3          4          5          6
           0.002630  -0.000629   0.000262   0.000142   0.000818   0.001809

              7          8          9         10         11         12
          -0.001395   0.000202  -0.000469   0.000647   0.000789   0.002318

             13         14         15         16         17         18
           0.000654  -0.000211  -0.001520  -0.000335  -0.000312   0.001217

             19         20         21         22         23
          -0.000975  -0.000933  -0.000713   0.001372   0.001680

 COSANG =         0.787096004
 
 RMSQ FORCE :   0.0011696  MAXIMUM :   0.0003000  CONVERGED : NO
 MAX FORCE  :   0.0026299  MAXIMUM :   0.0004500  CONVERGED : NO
 RMSQ FORCE6:   0.0031450  MAXIMUM6:   0.0003000  CONVERGED : NO
 MAX FORCE6 :   0.0072778  MAXIMUM6:   0.0004500  CONVERGED : NO
 RMSQ DR    :   0.0030611  MAXIMUM :   0.0012000  CONVERGED : NO
 MAX DR     :   0.0069192  MAXIMUM :   0.0018000  CONVERGED : NO
 


 HESSIAN EIGENVALUES


                1           2           3           4           5           6
             0.10895     0.23303     1.00000     1.00000     1.00000     1.00000
 


                7           8           9          10          11          12
             1.00000     1.00000     1.00000     1.00000     1.00000     1.00000
 


               13          14          15          16          17          18
             1.00000     1.00000     1.00000     1.00000     1.00000     1.00001
 


               19          20          21          22          23
             1.00368     1.00631     1.08106     1.15004     1.76942
 


 LAMBDA FOR LMQA STEP: 0.00

  |TANGENTIAL STEP| =   0.021057  |PARALLEL STEP| =   0.000032


 STEP IN NORMAL COORDINATES

              1          2          3          4          5          6
           0.000681  -0.000700  -0.003904   0.002269  -0.004206  -0.000447

              7          8          9         10         11         12
           0.001390  -0.001565  -0.004791  -0.001416   0.003955  -0.002670

             13         14         15         16         17         18
          -0.008967   0.000080   0.001581   0.007838  -0.000678   0.001239

             19         20         21         22         23         24
          -0.004438   0.006919   0.004809   0.002410  -0.009668  -0.003967

 DISPLACEMENT STEP IN ANGSTROM

  NO.  ATOM        X             Y             Z

    1  C        0.000315     -0.000326     -0.001563
    2  C        0.000933     -0.001092      0.000638
    3  C       -0.000244      0.000351     -0.001569
    4  C       -0.001000      0.001059      0.000632
    5  H       -0.004872      0.000580      0.001736
    6  H        0.004859     -0.000575      0.001732
    7  H       -0.002040      0.002205      0.002025
    8  H        0.002052     -0.002176      0.002017
    9  H       -0.004073     -0.000131     -0.000538
   10  H        0.004061      0.000122     -0.000541


 ACTIVE CARTESIAN DISPLACEMENT STEP

              1          2          3          4          5          6
           0.000681  -0.000700  -0.003904   0.002269  -0.004206  -0.000447

              7          8          9         10         11         12
           0.001390  -0.001565  -0.004791  -0.001416   0.003955  -0.002670

             13         14         15         16         17         18
          -0.008967   0.000080   0.001581   0.007838  -0.000678   0.001239

             19         20         21         22         23         24
          -0.004438   0.006919   0.004809   0.002410  -0.009668  -0.003967
 
 PREDICTED ENERGY CHANGE: -0.000034294
 
 INTERPOLATION DISTANCE: 6.9949403415


 COORDINATES OF OPTIMIZATION STEP 7 IN ANGSTROM

  NO.  ATOM        X              Y              Z        Z-ATOM   MASS   TYPE

    1  C        -0.642843       0.353245      -0.086451       6    12.011  QM
    2  C        -1.839712      -0.260228       0.070835       6    12.011  QM
    3  C         0.642895      -0.353256      -0.086458       6    12.011  QM
    4  C         1.839650       0.260180       0.070826       6    12.011  QM
    5  H        -1.893758      -1.341384       0.224892       1     1.008  QM
    6  H         1.893647       1.341308       0.224843       1     1.008  QM
    7  H         2.778982      -0.302968       0.072666       1     1.008  QM
    8  H        -2.778741       0.303256       0.072648       1     1.008  QM
    9  H         0.614563      -1.445649      -0.215646       1     1.008  QM
   10  H        -0.614662       1.445641      -0.215699       1     1.008  QM


 
 NEW SCF-ENERGY CALCULATED IN 13 CYCLES
 

 TOTAL ENERGY    =       -155.772108354

 ENERGY CHANGE =         -0.000049404
 ENERGY RATIO  =          1.440591102
 TRUST RADIUS  =          0.200000000
 
 BFGS DELTA*GAMMA: 0.388E-04
 
 BFGS DELTA*DE2*DELTA: 0.688E-04
 
 *** ENTERING OPTIMIZATION CYCLE: 8 ***
 

 PROJECTED CARTESIAN GRADIENTS IN A.U.

  NO.  ATOM        X             Y             Z

    1  C       -0.001977      0.001246     -0.000225
    2  C        0.000579     -0.000728      0.000547
    3  C        0.002060     -0.001197     -0.000220
    4  C       -0.000690      0.000682      0.000536
    5  H        0.001367      0.003023      0.000676
    6  H       -0.001347     -0.003057      0.000671
    7  H       -0.000025     -0.000753     -0.000389
    8  H        0.000102      0.000768     -0.000396
    9  H        0.000921     -0.000092     -0.001380
   10  H       -0.000922      0.000099     -0.001386


 ACTIVE CARTESIAN GRADIENTS

              1          2          3          4          5          6
          -0.002260   0.001393  -0.000203   0.000015  -0.000635   0.000972

              7          8          9         10         11         12
           0.002027  -0.001500   0.000050  -0.000515   0.001275   0.000830

             13         14         15         16         17         18
           0.002002   0.002691   0.001651  -0.001450  -0.002342   0.001032

             19         20         21         22         23         24
          -0.000021  -0.000872   0.001029   0.000021   0.001224   0.000634


 FULL LOCAL GRADIENT

              1          2          3          4          5          6
          -0.003728   0.002573  -0.000680   0.000040  -0.000573   0.001007

              7          8          9         10         11         12
           0.001978  -0.001565   0.000003  -0.000522   0.001225   0.000840

             13         14         15         16         17         18
           0.001888   0.001549  -0.000382  -0.000915  -0.001069  -0.000470

             19         20         21         22         23         24
           0.000281  -0.000124  -0.000995  -0.000066   0.000291   0.001754


 TANGENTIAL LOCAL GRADIENTS IN A.U.

              1          2          3          4          5          6
           0.002573  -0.000680   0.000040  -0.000573   0.001007   0.001978

              7          8          9         10         11         12
          -0.001565   0.000003  -0.000522   0.001225   0.000840   0.001888

             13         14         15         16         17         18
           0.001549  -0.000382  -0.000915  -0.001069  -0.000470   0.000281

             19         20         21         22         23
          -0.000124  -0.000995  -0.000066   0.000291   0.001754

 COSANG =         0.899463940
 
 RMSQ FORCE :   0.0011388  MAXIMUM :   0.0003000  CONVERGED : NO
 MAX FORCE  :   0.0025732  MAXIMUM :   0.0004500  CONVERGED : NO
 RMSQ FORCE6:   0.0019579  MAXIMUM6:   0.0003000  CONVERGED : NO
 MAX FORCE6 :   0.0044279  MAXIMUM6:   0.0004500  CONVERGED : NO
 RMSQ DR    :   0.0042982  MAXIMUM :   0.0012000  CONVERGED : NO
 MAX DR     :   0.0096679  MAXIMUM :   0.0018000  CONVERGED : NO
 


 HESSIAN EIGENVALUES


                1           2           3           4           5           6
             0.07705     0.21423     0.99999     1.00000     1.00000     1.00000
 


                7           8           9          10          11          12
             1.00000     1.00000     1.00000     1.00000     1.00000     1.00000
 


               13          14          15          16          17          18
             1.00000     1.00000     1.00000     1.00000     1.00001     1.00102
 


               19          20          21          22          23
             1.00473     1.00971     1.08446     1.17224     1.49109
 


 LAMBDA FOR LMQA STEP: 0.00

  |TANGENTIAL STEP| =   0.020136  |PARALLEL STEP| =   0.000029


 STEP IN NORMAL COORDINATES

              1          2          3          4          5          6
           0.002162  -0.001787  -0.003820   0.002662  -0.002592  -0.001104

              7          8          9         10         11         12
          -0.000083  -0.000007  -0.004879  -0.001107   0.002038  -0.003235

             13         14         15         16         17         18
          -0.009061  -0.001659   0.001366   0.007755   0.000950   0.001145

             19         20         21         22         23         24
          -0.003519   0.006029   0.004878   0.001758  -0.008480  -0.005632

 DISPLACEMENT STEP IN ANGSTROM

  NO.  ATOM        X             Y             Z

    1  C        0.001001     -0.000836     -0.001502
    2  C        0.000911     -0.000451      0.000454
    3  C       -0.001019      0.000796     -0.001519
    4  C       -0.000872      0.000485      0.000461
    5  H       -0.004604     -0.000651      0.001827
    6  H        0.004574      0.000656      0.001823
    7  H       -0.001601      0.002179      0.002210
    8  H        0.001575     -0.002160      0.002207
    9  H       -0.003752      0.000697     -0.000401
   10  H        0.003734     -0.000701     -0.000399


 ACTIVE CARTESIAN DISPLACEMENT STEP

              1          2          3          4          5          6
           0.002162  -0.001787  -0.003820   0.002662  -0.002592  -0.001104

              7          8          9         10         11         12
          -0.000083  -0.000007  -0.004879  -0.001107   0.002038  -0.003235

             13         14         15         16         17         18
          -0.009061  -0.001659   0.001366   0.007755   0.000950   0.001145

             19         20         21         22         23         24
          -0.003519   0.006029   0.004878   0.001758  -0.008480  -0.005632
 
 PREDICTED ENERGY CHANGE: -0.000026264
 
 INTERPOLATION DISTANCE: 6.9949403415


 COORDINATES OF OPTIMIZATION STEP 8 IN ANGSTROM

  NO.  ATOM        X              Y              Z        Z-ATOM   MASS   TYPE

    1  C        -0.641842       0.352408      -0.087953       6    12.011  QM
    2  C        -1.838801      -0.260679       0.071289       6    12.011  QM
    3  C         0.641876      -0.352459      -0.087976       6    12.011  QM
    4  C         1.838778       0.260665       0.071288       6    12.011  QM
    5  H        -1.898362      -1.342035       0.226719       1     1.008  QM
    6  H         1.898221       1.341963       0.226665       1     1.008  QM
    7  H         2.777382      -0.300789       0.074876       1     1.008  QM
    8  H        -2.777166       0.301097       0.074855       1     1.008  QM
    9  H         0.610811      -1.444952      -0.216047       1     1.008  QM
   10  H        -0.610928       1.444940      -0.216099       1     1.008  QM


 
 NEW SCF-ENERGY CALCULATED IN 11 CYCLES
 

 TOTAL ENERGY    =       -155.772143615

 ENERGY CHANGE =         -0.000035261
 ENERGY RATIO  =          1.342588303
 TRUST RADIUS  =          0.200000000
 
 BFGS DELTA*GAMMA: 0.350E-04
 
 BFGS DELTA*DE2*DELTA: 0.527E-04
 
 *** ENTERING OPTIMIZATION CYCLE: 9 ***
 

 PROJECTED CARTESIAN GRADIENTS IN A.U.

  NO.  ATOM        X             Y             Z

    1  C       -0.001005      0.000435     -0.000318
    2  C        0.000432     -0.000298      0.000555
    3  C        0.001009     -0.000450     -0.000332
    4  C       -0.000449      0.000314      0.000559
    5  H        0.000814      0.002539      0.000834
    6  H       -0.000804     -0.002595      0.000824
    7  H       -0.000763      0.000241     -0.000311
    8  H        0.000802     -0.000217     -0.000317
    9  H        0.000586     -0.000062     -0.001311
   10  H       -0.000591      0.000093     -0.001321


 ACTIVE CARTESIAN GRADIENTS

              1          2          3          4          5          6
          -0.001149   0.000476  -0.000380   0.000172  -0.000357   0.000840

              7          8          9         10         11         12
           0.001053  -0.000650  -0.000143  -0.000319   0.000659   0.000682

             13         14         15         16         17         18
           0.001168   0.002522   0.001705  -0.000730  -0.002276   0.001085

             19         20         21         22         23         24
          -0.000936  -0.000238   0.001068   0.000613   0.000356   0.000425


 FULL LOCAL GRADIENT

              1          2          3          4          5          6
          -0.003506   0.001239  -0.000244   0.000039  -0.000460   0.000711

              7          8          9         10         11         12
           0.000947  -0.000837   0.000097  -0.000262   0.000758   0.000674

             13         14         15         16         17         18
           0.000847   0.001347  -0.000325  -0.000198  -0.001048  -0.000370

             19         20         21         22         23         24
          -0.000640   0.000497  -0.000886   0.000530  -0.000537   0.001468


 TANGENTIAL LOCAL GRADIENTS IN A.U.

              1          2          3          4          5          6
           0.001239  -0.000244   0.000039  -0.000460   0.000711   0.000947

              7          8          9         10         11         12
          -0.000837   0.000097  -0.000262   0.000758   0.000674   0.000847

             13         14         15         16         17         18
           0.001347  -0.000325  -0.000198  -0.001048  -0.000370  -0.000640

             19         20         21         22         23
           0.000497  -0.000886   0.000530  -0.000537   0.001468

 COSANG =         0.883430842
 
 RMSQ FORCE :   0.0007546  MAXIMUM :   0.0003000  CONVERGED : NO
 MAX FORCE  :   0.0014676  MAXIMUM :   0.0004500  CONVERGED : NO
 RMSQ FORCE6:   0.0010355  MAXIMUM6:   0.0003000  CONVERGED : NO
 MAX FORCE6 :   0.0027232  MAXIMUM6:   0.0004500  CONVERGED : NO
 RMSQ DR    :   0.0041102  MAXIMUM :   0.0012000  CONVERGED : NO
 MAX DR     :   0.0090607  MAXIMUM :   0.0018000  CONVERGED : NO
 


 HESSIAN EIGENVALUES


                1           2           3           4           5           6
             0.07064     0.21201     0.85348     1.00000     1.00000     1.00000
 


                7           8           9          10          11          12
             1.00000     1.00000     1.00000     1.00000     1.00000     1.00000
 


               13          14          15          16          17          18
             1.00000     1.00000     1.00000     1.00000     1.00002     1.00024
 


               19          20          21          22          23
             1.00262     1.00716     1.02274     1.10754     1.44081
 


 LAMBDA FOR LMQA STEP: 0.00

  |TANGENTIAL STEP| =   0.009983  |PARALLEL STEP| =   0.000007


 STEP IN NORMAL COORDINATES

              1          2          3          4          5          6
           0.001775  -0.001233  -0.001889   0.001210  -0.000507  -0.001048

              7          8          9         10         11         12
          -0.000723   0.000727  -0.002556  -0.000335   0.000051  -0.002108

             13         14         15         16         17         18
          -0.004274  -0.002273   0.000460   0.003505   0.001925   0.000464

             19         20         21         22         23         24
          -0.000421   0.002082   0.002710  -0.000048  -0.002969  -0.003991

 DISPLACEMENT STEP IN ANGSTROM

  NO.  ATOM        X             Y             Z

    1  C        0.000822     -0.000581     -0.000732
    2  C        0.000311      0.000044      0.000097
    3  C       -0.000814      0.000584     -0.000728
    4  C       -0.000304     -0.000049      0.000095
    5  H       -0.002022     -0.001185      0.000977
    6  H        0.002000      0.001219      0.000980
    7  H       -0.000196      0.000708      0.001341
    8  H        0.000179     -0.000709      0.001341
    9  H       -0.001628      0.000922     -0.000135
   10  H        0.001615     -0.000949     -0.000126


 ACTIVE CARTESIAN DISPLACEMENT STEP

              1          2          3          4          5          6
           0.001775  -0.001233  -0.001889   0.001210  -0.000507  -0.001048

              7          8          9         10         11         12
          -0.000723   0.000727  -0.002556  -0.000335   0.000051  -0.002108

             13         14         15         16         17         18
          -0.004274  -0.002273   0.000460   0.003505   0.001925   0.000464

             19         20         21         22         23         24
          -0.000421   0.002082   0.002710  -0.000048  -0.002969  -0.003991
 
 PREDICTED ENERGY CHANGE: -0.000010456
 
 INTERPOLATION DISTANCE: 6.9949403415


 COORDINATES OF OPTIMIZATION STEP 9 IN ANGSTROM

  NO.  ATOM        X              Y              Z        Z-ATOM   MASS   TYPE

    1  C        -0.641020       0.351828      -0.088685       6    12.011  QM
    2  C        -1.838490      -0.260635       0.071386       6    12.011  QM
    3  C         0.641062      -0.351875      -0.088705       6    12.011  QM
    4  C         1.838474       0.260616       0.071383       6    12.011  QM
    5  H        -1.900384      -1.343221       0.227695       1     1.008  QM
    6  H         1.900221       1.343182       0.227645       1     1.008  QM
    7  H         2.777186      -0.300081       0.076217       1     1.008  QM
    8  H        -2.776987       0.300388       0.076196       1     1.008  QM
    9  H         0.609183      -1.444030      -0.216183       1     1.008  QM
   10  H        -0.609313       1.443991      -0.216225       1     1.008  QM


 
 NEW SCF-ENERGY CALCULATED IN 11 CYCLES
 

 TOTAL ENERGY    =       -155.772157461

 ENERGY CHANGE =         -0.000013846
 ENERGY RATIO  =          1.324264483
 TRUST RADIUS  =          0.200000000
 
 BFGS DELTA*GAMMA: 0.143E-04
 
 BFGS DELTA*DE2*DELTA: 0.210E-04
 
 *** ENTERING OPTIMIZATION CYCLE: 10 ***
 

 PROJECTED CARTESIAN GRADIENTS IN A.U.

  NO.  ATOM        X             Y             Z

    1  C       -0.000020     -0.000055     -0.000350
    2  C        0.000490      0.000203      0.000486
    3  C        0.000030      0.000066     -0.000356
    4  C       -0.000507     -0.000217      0.000487
    5  H        0.000639      0.001464      0.001032
    6  H       -0.000633     -0.001493      0.001025
    7  H       -0.000826      0.000719     -0.000242
    8  H        0.000852     -0.000691     -0.000248
    9  H        0.000560      0.000257     -0.001240
   10  H       -0.000571     -0.000247     -0.001247


 ACTIVE CARTESIAN GRADIENTS

              1          2          3          4          5          6
          -0.000023  -0.000065  -0.000460   0.000572   0.000299   0.000620

              7          8          9         10         11         12
           0.000224   0.000177  -0.000252  -0.000284  -0.000248   0.000468

             13         14         15         16         17         18
           0.000652   0.001774   0.001777  -0.000345  -0.001575   0.001171

             19         20         21         22         23         24
          -0.001052  -0.000110   0.001068   0.000684   0.000201  -0.000018


 FULL LOCAL GRADIENT

              1          2          3          4          5          6
          -0.003286   0.000002  -0.000116   0.000353   0.000048   0.000323

              7          8          9         10         11         12
           0.000061  -0.000136   0.000266  -0.000167   0.000006   0.000437

             13         14         15         16         17         18
           0.000048   0.000569  -0.000103   0.000158  -0.000467  -0.000120

             19         20         21         22         23         24
          -0.000787   0.000554  -0.000698   0.000608  -0.000612   0.000940


 TANGENTIAL LOCAL GRADIENTS IN A.U.

              1          2          3          4          5          6
           0.000002  -0.000116   0.000353   0.000048   0.000323   0.000061

              7          8          9         10         11         12
          -0.000136   0.000266  -0.000167   0.000006   0.000437   0.000048

             13         14         15         16         17         18
           0.000569  -0.000103   0.000158  -0.000467  -0.000120  -0.000787

             19         20         21         22         23
           0.000554  -0.000698   0.000608  -0.000612   0.000940

 COSANG =         0.750925560
 
 RMSQ FORCE :   0.0004270  MAXIMUM :   0.0003000  CONVERGED : NO
 MAX FORCE  :   0.0009399  MAXIMUM :   0.0004500  CONVERGED : NO
 RMSQ FORCE6:   0.0007268  MAXIMUM6:   0.0003000  CONVERGED : NO
 MAX FORCE6 :   0.0014263  MAXIMUM6:   0.0004500  CONVERGED : NO
 RMSQ DR    :   0.0020377  MAXIMUM :   0.0012000  CONVERGED : NO
 MAX DR     :   0.0042738  MAXIMUM :   0.0018000  CONVERGED : NO
 


 HESSIAN EIGENVALUES


                1           2           3           4           5           6
             0.07352     0.21154     0.49257     0.99999     1.00000     1.00000
 


                7           8           9          10          11          12
             1.00000     1.00000     1.00000     1.00000     1.00000     1.00000
 


               13          14          15          16          17          18
             1.00000     1.00000     1.00000     1.00001     1.00003     1.00029
 


               19          20          21          22          23
             1.00487     1.00729     1.06539     1.13340     1.53359
 


 LAMBDA FOR LMQA STEP: 0.00

  |TANGENTIAL STEP| =   0.004649  |PARALLEL STEP| =   0.000002


 STEP IN NORMAL COORDINATES

              1          2          3          4          5          6
           0.000591  -0.000718  -0.000661  -0.000190  -0.000082  -0.000786

              7          8          9         10         11         12
          -0.000517   0.000516  -0.001053   0.000217  -0.000182  -0.001188

             13         14         15         16         17         18
          -0.001137  -0.001684  -0.000267   0.000808   0.001555  -0.000113

             19         20         21         22         23         24
           0.001066  -0.000075   0.001310  -0.000874   0.000029  -0.002369

 DISPLACEMENT STEP IN ANGSTROM

  NO.  ATOM        X             Y             Z

    1  C        0.000273     -0.000332     -0.000251
    2  C       -0.000163      0.000090     -0.000076
    3  C       -0.000281      0.000324     -0.000246
    4  C        0.000181     -0.000079     -0.000076
    5  H       -0.000510     -0.000842      0.000312
    6  H        0.000492      0.000865      0.000316
    7  H        0.000463     -0.000235      0.000767
    8  H       -0.000474      0.000223      0.000770
    9  H       -0.000438      0.000770      0.000034
   10  H        0.000431     -0.000788      0.000043


 ACTIVE CARTESIAN DISPLACEMENT STEP

              1          2          3          4          5          6
           0.000591  -0.000718  -0.000661  -0.000190  -0.000082  -0.000786

              7          8          9         10         11         12
          -0.000517   0.000516  -0.001053   0.000217  -0.000182  -0.001188

             13         14         15         16         17         18
          -0.001137  -0.001684  -0.000267   0.000808   0.001555  -0.000113

             19         20         21         22         23         24
           0.001066  -0.000075   0.001310  -0.000874   0.000029  -0.002369
 
 PREDICTED ENERGY CHANGE: -0.000003968
 
 INTERPOLATION DISTANCE: 6.9949403415
 
 *** SCFTOL TIGHTEN TO 0.100E-07 ***
 
 *** CDFTOL TIGHTEN TO 0.750E-05 ***


 COORDINATES OF OPTIMIZATION STEP 10 IN ANGSTROM

  NO.  ATOM        X              Y              Z        Z-ATOM   MASS   TYPE

    1  C        -0.640747       0.351495      -0.088936       6    12.011  QM
    2  C        -1.838653      -0.260545       0.071310       6    12.011  QM
    3  C         0.640781      -0.351551      -0.088951       6    12.011  QM
    4  C         1.838655       0.260537       0.071307       6    12.011  QM
    5  H        -1.900894      -1.344063       0.228008       1     1.008  QM
    6  H         1.900713       1.344047       0.227961       1     1.008  QM
    7  H         2.777649      -0.300316       0.076984       1     1.008  QM
    8  H        -2.777461       0.300611       0.076966       1     1.008  QM
    9  H         0.608745      -1.443260      -0.216149       1     1.008  QM
   10  H        -0.608883       1.443203      -0.216182       1     1.008  QM


 
 NEW SCF-ENERGY CALCULATED IN 10 CYCLES
 

 TOTAL ENERGY    =       -155.772163120

 ENERGY CHANGE =         -0.000005659
 ENERGY RATIO  =          1.426023553
 TRUST RADIUS  =          0.200000000
 
 BFGS DELTA*GAMMA: 0.467E-05
 
 BFGS DELTA*DE2*DELTA: 0.795E-05
 
 *** ENTERING OPTIMIZATION CYCLE: 11 ***
 

 PROJECTED CARTESIAN GRADIENTS IN A.U.

  NO.  ATOM        X             Y             Z

    1  C        0.000499     -0.000154     -0.000357
    2  C        0.000532      0.000442      0.000426
    3  C       -0.000471      0.000160     -0.000358
    4  C       -0.000558     -0.000446      0.000426
    5  H        0.000649      0.000748      0.001150
    6  H       -0.000649     -0.000764      0.001147
    7  H       -0.000592      0.000754     -0.000196
    8  H        0.000609     -0.000743     -0.000196
    9  H        0.000592      0.000599     -0.001189
   10  H       -0.000614     -0.000603     -0.001190


 ACTIVE CARTESIAN GRADIENTS

              1          2          3          4          5          6
           0.000570  -0.000164  -0.000481   0.000794   0.000727   0.000468

              7          8          9         10         11         12
          -0.000204   0.000469  -0.000309  -0.000269  -0.000716   0.000323

             13         14         15         16         17         18
           0.000488   0.001210   0.001810  -0.000253  -0.001028   0.001217

             19         20         21         22         23         24
          -0.000792  -0.000223   0.001051   0.000507   0.000347  -0.000452


 FULL LOCAL GRADIENT

              1          2          3          4          5          6
          -0.003178  -0.000593  -0.000207   0.000563   0.000421   0.000101

              7          8          9         10         11         12
          -0.000388   0.000115   0.000305  -0.000130  -0.000402   0.000283

             13         14         15         16         17         18
          -0.000238   0.000042   0.000094   0.000219  -0.000022   0.000063

             19         20         21         22         23         24
          -0.000551   0.000376  -0.000562   0.000437  -0.000404   0.000454


 TANGENTIAL LOCAL GRADIENTS IN A.U.

              1          2          3          4          5          6
          -0.000593  -0.000207   0.000563   0.000421   0.000101  -0.000388

              7          8          9         10         11         12
           0.000115   0.000305  -0.000130  -0.000402   0.000283  -0.000238

             13         14         15         16         17         18
           0.000042   0.000094   0.000219  -0.000022   0.000063  -0.000551

             19         20         21         22         23
           0.000376  -0.000562   0.000437  -0.000404   0.000454

 COSANG =         0.715022609
 
 RMSQ FORCE :   0.0003524  MAXIMUM :   0.0003000  CONVERGED : NO
 MAX FORCE  :   0.0005931  MAXIMUM :   0.0004500  CONVERGED : NO
 RMSQ FORCE6:   0.0006292  MAXIMUM6:   0.0003000  CONVERGED : NO
 MAX FORCE6 :   0.0015279  MAXIMUM6:   0.0004500  CONVERGED : NO
 RMSQ DR    :   0.0009490  MAXIMUM :   0.0012000  CONVERGED :YES
 MAX DR     :   0.0023687  MAXIMUM :   0.0018000  CONVERGED : NO
 


 HESSIAN EIGENVALUES


                1           2           3           4           5           6
             0.07238     0.20406     0.26778     0.99999     1.00000     1.00000
 


                7           8           9          10          11          12
             1.00000     1.00000     1.00000     1.00000     1.00000     1.00000
 


               13          14          15          16          17          18
             1.00000     1.00000     1.00001     1.00001     1.00013     1.00053
 


               19          20          21          22          23
             1.00476     1.00889     1.10439     1.21825     1.56268
 


 LAMBDA FOR LMQA STEP: 0.00

  |TANGENTIAL STEP| =   0.004873  |PARALLEL STEP| =   0.000002


 STEP IN NORMAL COORDINATES

              1          2          3          4          5          6
          -0.000278  -0.000829  -0.000567  -0.001027  -0.000640  -0.000865

              7          8          9         10         11         12
          -0.000133   0.000342  -0.001006   0.000472   0.000317  -0.001263

             13         14         15         16         17         18
          -0.000565  -0.001543  -0.000694   0.000302   0.001433  -0.000427

             19         20         21         22         23         24
           0.001573  -0.000510   0.001496  -0.001231   0.000625  -0.002235

 DISPLACEMENT STEP IN ANGSTROM

  NO.  ATOM        X             Y             Z

    1  C       -0.000129     -0.000372     -0.000215
    2  C       -0.000426     -0.000033     -0.000122
    3  C        0.000099      0.000367     -0.000211
    4  C        0.000462      0.000037     -0.000121
    5  H       -0.000334     -0.000618      0.000157
    6  H        0.000316      0.000641      0.000160
    7  H        0.000672     -0.000625      0.000916
    8  H       -0.000677      0.000622      0.000916
    9  H       -0.000330      0.000761      0.000076
   10  H        0.000330     -0.000776      0.000083


 ACTIVE CARTESIAN DISPLACEMENT STEP

              1          2          3          4          5          6
          -0.000278  -0.000829  -0.000567  -0.001027  -0.000640  -0.000865

              7          8          9         10         11         12
          -0.000133   0.000342  -0.001006   0.000472   0.000317  -0.001263

             13         14         15         16         17         18
          -0.000565  -0.001543  -0.000694   0.000302   0.001433  -0.000427

             19         20         21         22         23         24
           0.001573  -0.000510   0.001496  -0.001231   0.000625  -0.002235
 
 PREDICTED ENERGY CHANGE: -0.000003058
 
 INTERPOLATION DISTANCE: 6.9949403415
 
 *** SCFTOL TIGHTEN TO 0.500E-08 ***


 COORDINATES OF OPTIMIZATION STEP 11 IN ANGSTROM

  NO.  ATOM        X              Y              Z        Z-ATOM   MASS   TYPE

    1  C        -0.640876       0.351123      -0.089151       6    12.011  QM
    2  C        -1.839079      -0.260579       0.071188       6    12.011  QM
    3  C         0.640880      -0.351184      -0.089161       6    12.011  QM
    4  C         1.839117       0.260573       0.071185       6    12.011  QM
    5  H        -1.901227      -1.344681       0.228164       1     1.008  QM
    6  H         1.901029       1.344688       0.228121       1     1.008  QM
    7  H         2.778321      -0.300941       0.077900       1     1.008  QM
    8  H        -2.778138       0.301233       0.077882       1     1.008  QM
    9  H         0.608415      -1.442499      -0.216073       1     1.008  QM
   10  H        -0.608552       1.442427      -0.216099       1     1.008  QM


 
 NEW SCF-ENERGY CALCULATED IN 18 CYCLES
 

 TOTAL ENERGY    =       -155.772167610

 ENERGY CHANGE =         -0.000004490
 ENERGY RATIO  =          1.468315676
 TRUST RADIUS  =          0.200000000
 
 BFGS DELTA*GAMMA: 0.316E-05
 
 BFGS DELTA*DE2*DELTA: 0.613E-05
 
 *** ENTERING OPTIMIZATION CYCLE: 12 ***
 

 PROJECTED CARTESIAN GRADIENTS IN A.U.

  NO.  ATOM        X             Y             Z

    1  C        0.000531     -0.000163     -0.000348
    2  C        0.000659      0.000544      0.000367
    3  C       -0.000587      0.000155     -0.000355
    4  C       -0.000595     -0.000540      0.000375
    5  H        0.000694      0.000327      0.001229
    6  H       -0.000701     -0.000333      0.001225
    7  H       -0.000287      0.000596     -0.000146
    8  H        0.000280     -0.000569     -0.000148
    9  H        0.000553      0.000900     -0.001144
   10  H       -0.000570     -0.000906     -0.001147


 ACTIVE CARTESIAN GRADIENTS

              1          2          3          4          5          6
           0.000607  -0.000173  -0.000471   0.000956   0.000900   0.000361

              7          8          9         10         11         12
          -0.000293   0.000542  -0.000351  -0.000271  -0.000892   0.000208

             13         14         15         16         17         18
           0.000482   0.000796   0.001820  -0.000285  -0.000634   0.001237

             19         20         21         22         23         24
          -0.000424  -0.000353   0.001037   0.000235   0.000527  -0.000868


 FULL LOCAL GRADIENT

              1          2          3          4          5          6
          -0.003132  -0.000631  -0.000205   0.000716   0.000561  -0.000042

              7          8          9         10         11         12
          -0.000488   0.000167   0.000306  -0.000122  -0.000549   0.000163

             13         14         15         16         17         18
          -0.000306  -0.000338   0.000234   0.000163   0.000299   0.000183

             19         20         21         22         23         24
          -0.000203   0.000198  -0.000460   0.000170  -0.000178   0.000007


 TANGENTIAL LOCAL GRADIENTS IN A.U.

              1          2          3          4          5          6
          -0.000631  -0.000205   0.000716   0.000561  -0.000042  -0.000488

              7          8          9         10         11         12
           0.000167   0.000306  -0.000122  -0.000549   0.000163  -0.000306

             13         14         15         16         17         18
          -0.000338   0.000234   0.000163   0.000299   0.000183  -0.000203

             19         20         21         22         23
           0.000198  -0.000460   0.000170  -0.000178   0.000007

 COSANG =         0.841209880
 
 RMSQ FORCE :   0.0003449  MAXIMUM :   0.0003000  CONVERGED : NO
 MAX FORCE  :   0.0007156  MAXIMUM :   0.0004500  CONVERGED : NO
 RMSQ FORCE6:   0.0005450  MAXIMUM6:   0.0003000  CONVERGED : NO
 MAX FORCE6 :   0.0012447  MAXIMUM6:   0.0004500  CONVERGED : NO
 RMSQ DR    :   0.0009946  MAXIMUM :   0.0012000  CONVERGED :YES
 MAX DR     :   0.0022345  MAXIMUM :   0.0018000  CONVERGED : NO
 


 HESSIAN EIGENVALUES


                1           2           3           4           5           6
             0.06540     0.14666     0.22185     0.99998     1.00000     1.00000
 


                7           8           9          10          11          12
             1.00000     1.00000     1.00000     1.00000     1.00000     1.00000
 


               13          14          15          16          17          18
             1.00000     1.00000     1.00001     1.00002     1.00047     1.00241
 


               19          20          21          22          23
             1.00407     1.01153     1.10415     1.26061     1.44080
 


 LAMBDA FOR LMQA STEP: 0.00

  |TANGENTIAL STEP| =   0.006659  |PARALLEL STEP| =   0.000003


 STEP IN NORMAL COORDINATES

              1          2          3          4          5          6
          -0.000930  -0.001161  -0.000897  -0.002064  -0.001613  -0.001127

              7          8          9         10         11         12
           0.000274   0.000153  -0.001498   0.000731   0.001163  -0.001758

             13         14         15         16         17         18
          -0.000802  -0.001510  -0.001216   0.000475   0.001373  -0.000789

             19         20         21         22         23         24
           0.001857  -0.000551   0.002406  -0.001479   0.000630  -0.002572

 DISPLACEMENT STEP IN ANGSTROM

  NO.  ATOM        X             Y             Z

    1  C       -0.000431     -0.000514     -0.000345
    2  C       -0.000806     -0.000248     -0.000131
    3  C        0.000462      0.000521     -0.000333
    4  C        0.000775      0.000243     -0.000138
    5  H       -0.000591     -0.000405      0.000121
    6  H        0.000571      0.000429      0.000128
    7  H        0.000777     -0.000923      0.001418
    8  H       -0.000758      0.000906      0.001419
    9  H       -0.000514      0.000819      0.000085
   10  H        0.000512     -0.000837      0.000097


 ACTIVE CARTESIAN DISPLACEMENT STEP

              1          2          3          4          5          6
          -0.000930  -0.001161  -0.000897  -0.002064  -0.001613  -0.001127

              7          8          9         10         11         12
           0.000274   0.000153  -0.001498   0.000731   0.001163  -0.001758

             13         14         15         16         17         18
          -0.000802  -0.001510  -0.001216   0.000475   0.001373  -0.000789

             19         20         21         22         23         24
           0.001857  -0.000551   0.002406  -0.001479   0.000630  -0.002572
 
 PREDICTED ENERGY CHANGE: -0.000003248
 
 INTERPOLATION DISTANCE: 6.9949403415


 COORDINATES OF OPTIMIZATION STEP 12 IN ANGSTROM

  NO.  ATOM        X              Y              Z        Z-ATOM   MASS   TYPE

    1  C        -0.641306       0.350610      -0.089496       6    12.011  QM
    2  C        -1.839885      -0.260826       0.071057       6    12.011  QM
    3  C         0.641343      -0.350663      -0.089494       6    12.011  QM
    4  C         1.839892       0.260817       0.071047       6    12.011  QM
    5  H        -1.901819      -1.345086       0.228286       1     1.008  QM
    6  H         1.901600       1.345117       0.228249       1     1.008  QM
    7  H         2.779098      -0.301864       0.079318       1     1.008  QM
    8  H        -2.778896       0.302140       0.079301       1     1.008  QM
    9  H         0.607901      -1.441680      -0.215988       1     1.008  QM
   10  H        -0.608040       1.441590      -0.216002       1     1.008  QM


 
 NEW SCF-ENERGY CALCULATED IN 13 CYCLES
 

 TOTAL ENERGY    =       -155.772172172

 ENERGY CHANGE =         -0.000004562
 ENERGY RATIO  =          1.404462475
 TRUST RADIUS  =          0.200000000
 
 BFGS DELTA*GAMMA: 0.389E-05
 
 BFGS DELTA*DE2*DELTA: 0.652E-05
 
 *** ENTERING OPTIMIZATION CYCLE: 13 ***
 

 PROJECTED CARTESIAN GRADIENTS IN A.U.

  NO.  ATOM        X             Y             Z

    1  C        0.000377     -0.000082     -0.000360
    2  C        0.000566      0.000448      0.000337
    3  C       -0.000371      0.000113     -0.000354
    4  C       -0.000574     -0.000478      0.000333
    5  H        0.000741      0.000230      0.001267
    6  H       -0.000743     -0.000218      0.001268
    7  H        0.000046      0.000295     -0.000083
    8  H       -0.000021     -0.000284     -0.000086
    9  H        0.000396      0.001128     -0.001108
   10  H       -0.000414     -0.001153     -0.001106


 ACTIVE CARTESIAN GRADIENTS

              1          2          3          4          5          6
           0.000431  -0.000083  -0.000480   0.000793   0.000776   0.000296

              7          8          9         10         11         12
          -0.000117   0.000450  -0.000389  -0.000282  -0.000752   0.000113

             13         14         15         16         17         18
           0.000582   0.000594   0.001802  -0.000399  -0.000407   0.001231

             19         20         21         22         23         24
          -0.000020  -0.000445   0.001041  -0.000028   0.000642  -0.001264


 FULL LOCAL GRADIENT

              1          2          3          4          5          6
          -0.003115  -0.000436  -0.000236   0.000566   0.000469  -0.000064

              7          8          9         10         11         12
          -0.000292   0.000110   0.000213  -0.000142  -0.000433   0.000071

             13         14         15         16         17         18
          -0.000164  -0.000462   0.000334   0.000026   0.000470   0.000249

             19         20         21         22         23         24
           0.000187   0.000067  -0.000366  -0.000091  -0.000028  -0.000411


 TANGENTIAL LOCAL GRADIENTS IN A.U.

              1          2          3          4          5          6
          -0.000436  -0.000236   0.000566   0.000469  -0.000064  -0.000292

              7          8          9         10         11         12
           0.000110   0.000213  -0.000142  -0.000433   0.000071  -0.000164

             13         14         15         16         17         18
          -0.000462   0.000334   0.000026   0.000470   0.000249   0.000187

             19         20         21         22         23
           0.000067  -0.000366  -0.000091  -0.000028  -0.000411

 COSANG =         0.866158210
 
 RMSQ FORCE :   0.0003045  MAXIMUM :   0.0003000  CONVERGED : NO
 MAX FORCE  :   0.0005662  MAXIMUM :   0.0004500  CONVERGED : NO
 RMSQ FORCE6:   0.0004284  MAXIMUM6:   0.0003000  CONVERGED : NO
 MAX FORCE6 :   0.0010003  MAXIMUM6:   0.0004500  CONVERGED : NO
 RMSQ DR    :   0.0013593  MAXIMUM :   0.0012000  CONVERGED : NO
 MAX DR     :   0.0025725  MAXIMUM :   0.0018000  CONVERGED : NO
 


 HESSIAN EIGENVALUES


                1           2           3           4           5           6
             0.05613     0.12444     0.22121     0.96689     1.00000     1.00000
 


                7           8           9          10          11          12
             1.00000     1.00000     1.00000     1.00000     1.00000     1.00000
 


               13          14          15          16          17          18
             1.00000     1.00001     1.00001     1.00002     1.00004     1.00056
 


               19          20          21          22          23
             1.00649     1.01088     1.03806     1.11201     1.47644
 


 LAMBDA FOR LMQA STEP: 0.00

  |TANGENTIAL STEP| =   0.005635  |PARALLEL STEP| =   0.000002


 STEP IN NORMAL COORDINATES

              1          2          3          4          5          6
          -0.001156  -0.001088  -0.000844  -0.001939  -0.001786  -0.000890

              7          8          9         10         11         12
           0.000441  -0.000061  -0.001366   0.000678   0.001406  -0.001473

             13         14         15         16         17         18
          -0.000872  -0.000674  -0.001295   0.000623   0.000509  -0.000873

             19         20         21         22         23         24
           0.000987  -0.000295   0.002341  -0.000891   0.000298  -0.001544

 DISPLACEMENT STEP IN ANGSTROM

  NO.  ATOM        X             Y             Z

    1  C       -0.000535     -0.000478     -0.000326
    2  C       -0.000721     -0.000301     -0.000081
    3  C        0.000531      0.000456     -0.000325
    4  C        0.000731      0.000323     -0.000080
    5  H       -0.000667      0.000022      0.000001
    6  H        0.000646     -0.000021      0.000003
    7  H        0.000390     -0.000685      0.001334
    8  H       -0.000388      0.000682      0.001336
    9  H       -0.000403      0.000458      0.000061
   10  H        0.000403     -0.000456      0.000067


 ACTIVE CARTESIAN DISPLACEMENT STEP

              1          2          3          4          5          6
          -0.001156  -0.001088  -0.000844  -0.001939  -0.001786  -0.000890

              7          8          9         10         11         12
           0.000441  -0.000061  -0.001366   0.000678   0.001406  -0.001473

             13         14         15         16         17         18
          -0.000872  -0.000674  -0.001295   0.000623   0.000509  -0.000873

             19         20         21         22         23         24
           0.000987  -0.000295   0.002341  -0.000891   0.000298  -0.001544
 
 PREDICTED ENERGY CHANGE: -0.000002100
 
 INTERPOLATION DISTANCE: 6.9949403415


 COORDINATES OF OPTIMIZATION STEP 13 IN ANGSTROM

  NO.  ATOM        X              Y              Z        Z-ATOM   MASS   TYPE

    1  C        -0.641841       0.350131      -0.089822       6    12.011  QM
    2  C        -1.840605      -0.261128       0.070977       6    12.011  QM
    3  C         0.641873      -0.350206      -0.089819       6    12.011  QM
    4  C         1.840623       0.261140       0.070966       6    12.011  QM
    5  H        -1.902486      -1.345064       0.228287       1     1.008  QM
    6  H         1.902246       1.345096       0.228252       1     1.008  QM
    7  H         2.779488      -0.302549       0.080652       1     1.008  QM
    8  H        -2.779283       0.302821       0.080637       1     1.008  QM
    9  H         0.607498      -1.441222      -0.215927       1     1.008  QM
   10  H        -0.607638       1.441134      -0.215934       1     1.008  QM


 
 NEW SCF-ENERGY CALCULATED IN 9 CYCLES
 

 TOTAL ENERGY    =       -155.772175049

 ENERGY CHANGE =         -0.000002876
 ENERGY RATIO  =          1.369786070
 TRUST RADIUS  =          0.200000000
 
 BFGS DELTA*GAMMA: 0.269E-05
 
 BFGS DELTA*DE2*DELTA: 0.421E-05
 
 *** ENTERING OPTIMIZATION CYCLE: 14 ***
 

 PROJECTED CARTESIAN GRADIENTS IN A.U.

  NO.  ATOM        X             Y             Z

    1  C        0.000002     -0.000122     -0.000359
    2  C        0.000423      0.000300      0.000327
    3  C       -0.000060      0.000118     -0.000363
    4  C       -0.000368     -0.000298      0.000332
    5  H        0.000753      0.000483      0.001250
    6  H       -0.000755     -0.000486      0.001249
    7  H        0.000153      0.000070     -0.000036
    8  H       -0.000126     -0.000050     -0.000042
    9  H        0.000210      0.001151     -0.001101
   10  H       -0.000223     -0.001157     -0.001102


 ACTIVE CARTESIAN GRADIENTS

              1          2          3          4          5          6
           0.000002  -0.000143  -0.000476   0.000501   0.000430   0.000294

              7          8          9         10         11         12
           0.000079   0.000283  -0.000409  -0.000193  -0.000405   0.000094

             13         14         15         16         17         18
           0.000726   0.000683   0.001770  -0.000519  -0.000505   0.001201

             19         20         21         22         23         24
           0.000132  -0.000427   0.001070  -0.000141   0.000598  -0.001385


 FULL LOCAL GRADIENT

              1          2          3          4          5          6
          -0.003138  -0.000046  -0.000060   0.000269   0.000163  -0.000004

              7          8          9         10         11         12
          -0.000070  -0.000007   0.000105  -0.000070  -0.000136   0.000059

             13         14         15         16         17         18
           0.000079  -0.000315   0.000334  -0.000100   0.000370   0.000215

             19         20         21         22         23         24
           0.000339   0.000082  -0.000332  -0.000204  -0.000070  -0.000532


 TANGENTIAL LOCAL GRADIENTS IN A.U.

              1          2          3          4          5          6
          -0.000046  -0.000060   0.000269   0.000163  -0.000004  -0.000070

              7          8          9         10         11         12
          -0.000007   0.000105  -0.000070  -0.000136   0.000059   0.000079

             13         14         15         16         17         18
          -0.000315   0.000334  -0.000100   0.000370   0.000215   0.000339

             19         20         21         22         23
           0.000082  -0.000332  -0.000204  -0.000070  -0.000532

 COSANG =         0.826293877
 
 RMSQ FORCE :   0.0002206  MAXIMUM :   0.0003000  CONVERGED :YES
 MAX FORCE  :   0.0005319  MAXIMUM :   0.0004500  CONVERGED : NO
 RMSQ FORCE6:   0.0002711  MAXIMUM6:   0.0003000  CONVERGED :YES
 MAX FORCE6 :   0.0004649  MAXIMUM6:   0.0004500  CONVERGED : NO
 RMSQ DR    :   0.0011502  MAXIMUM :   0.0012000  CONVERGED :YES
 MAX DR     :   0.0023405  MAXIMUM :   0.0018000  CONVERGED : NO
 


 HESSIAN EIGENVALUES


                1           2           3           4           5           6
             0.05109     0.12189     0.22197     0.64062     1.00000     1.00000
 


                7           8           9          10          11          12
             1.00000     1.00000     1.00000     1.00000     1.00000     1.00000
 


               13          14          15          16          17          18
             1.00000     1.00000     1.00001     1.00002     1.00002     1.00055
 


               19          20          21          22          23
             1.00543     1.01070     1.09484     1.11838     1.50036
 


 LAMBDA FOR LMQA STEP: 0.00

  |TANGENTIAL STEP| =   0.003548  |PARALLEL STEP| =   0.000001


 STEP IN NORMAL COORDINATES

              1          2          3          4          5          6
          -0.000664  -0.000599  -0.000596  -0.001153  -0.001136  -0.000498

              7          8          9         10         11         12
           0.000375  -0.000086  -0.000903   0.000354   0.000924  -0.000892

             13         14         15         16         17         18
          -0.000784   0.000040  -0.001063   0.000635  -0.000147  -0.000732

             19         20         21         22         23         24
           0.000046  -0.000154   0.001721  -0.000178   0.000165  -0.000272

 DISPLACEMENT STEP IN ANGSTROM

  NO.  ATOM        X             Y             Z

    1  C       -0.000308     -0.000263     -0.000233
    2  C       -0.000431     -0.000212     -0.000020
    3  C        0.000354      0.000264     -0.000228
    4  C        0.000391      0.000213     -0.000024
    5  H       -0.000537      0.000216     -0.000101
    6  H        0.000522     -0.000216     -0.000100
    7  H       -0.000005     -0.000280      0.000941
    8  H        0.000002      0.000274      0.000945
    9  H       -0.000082      0.000076      0.000028
   10  H        0.000079     -0.000077      0.000032


 ACTIVE CARTESIAN DISPLACEMENT STEP

              1          2          3          4          5          6
          -0.000664  -0.000599  -0.000596  -0.001153  -0.001136  -0.000498

              7          8          9         10         11         12
           0.000375  -0.000086  -0.000903   0.000354   0.000924  -0.000892

             13         14         15         16         17         18
          -0.000784   0.000040  -0.001063   0.000635  -0.000147  -0.000732

             19         20         21         22         23         24
           0.000046  -0.000154   0.001721  -0.000178   0.000165  -0.000272
 
 PREDICTED ENERGY CHANGE: -0.000001068
 
 INTERPOLATION DISTANCE: 6.9949403415


 COORDINATES OF OPTIMIZATION STEP 14 IN ANGSTROM

  NO.  ATOM        X              Y              Z        Z-ATOM   MASS   TYPE

    1  C        -0.642149       0.349869      -0.090055       6    12.011  QM
    2  C        -1.841036      -0.261340       0.070956       6    12.011  QM
    3  C         0.642227      -0.349942      -0.090047       6    12.011  QM
    4  C         1.841013       0.261353       0.070942       6    12.011  QM
    5  H        -1.903023      -1.344848       0.228186       1     1.008  QM
    6  H         1.902767       1.344880       0.228152       1     1.008  QM
    7  H         2.779483      -0.302829       0.081592       1     1.008  QM
    8  H        -2.779281       0.303096       0.081581       1     1.008  QM
    9  H         0.607416      -1.441146      -0.215899       1     1.008  QM
   10  H        -0.607558       1.441056      -0.215902       1     1.008  QM


 
 NEW SCF-ENERGY CALCULATED IN 10 CYCLES
 

 TOTAL ENERGY    =       -155.772176581

 ENERGY CHANGE =         -0.000001532
 ENERGY RATIO  =          1.434238057
 TRUST RADIUS  =          0.200000000
 
 BFGS DELTA*GAMMA: 0.125E-05
 
 BFGS DELTA*DE2*DELTA: 0.214E-05
 
 *** ENTERING OPTIMIZATION CYCLE: 15 ***
 

 PROJECTED CARTESIAN GRADIENTS IN A.U.

  NO.  ATOM        X             Y             Z

    1  C       -0.000118     -0.000171     -0.000369
    2  C        0.000118      0.000154      0.000343
    3  C        0.000187      0.000197     -0.000360
    4  C       -0.000193     -0.000171      0.000335
    5  H        0.000739      0.000803      0.001211
    6  H       -0.000740     -0.000807      0.001212
    7  H        0.000093      0.000002     -0.000010
    8  H       -0.000049     -0.000012     -0.000011
    9  H        0.000102      0.001036     -0.001114
   10  H       -0.000124     -0.001051     -0.001109


 ACTIVE CARTESIAN GRADIENTS

              1          2          3          4          5          6
          -0.000135  -0.000204  -0.000491   0.000101   0.000131   0.000314

              7          8          9         10         11         12
           0.000228   0.000226  -0.000402  -0.000114  -0.000133   0.000107

             13         14         15         16         17         18
           0.000807   0.000917   0.001738  -0.000571  -0.000706   0.001170

             19         20         21         22         23         24
           0.000072  -0.000356   0.001111  -0.000091   0.000482  -0.001298


 FULL LOCAL GRADIENT

              1          2          3          4          5          6
          -0.003158   0.000066   0.000027  -0.000121  -0.000075   0.000092

              7          8          9         10         11         12
           0.000110  -0.000007   0.000022  -0.000011   0.000086   0.000080

             13         14         15         16         17         18
           0.000262  -0.000041   0.000281  -0.000149   0.000189   0.000152

             19         20         21         22         23         24
           0.000285   0.000167  -0.000326  -0.000156  -0.000200  -0.000435


 TANGENTIAL LOCAL GRADIENTS IN A.U.

              1          2          3          4          5          6
           0.000066   0.000027  -0.000121  -0.000075   0.000092   0.000110

              7          8          9         10         11         12
          -0.000007   0.000022  -0.000011   0.000086   0.000080   0.000262

             13         14         15         16         17         18
          -0.000041   0.000281  -0.000149   0.000189   0.000152   0.000285

             19         20         21         22         23
           0.000167  -0.000326  -0.000156  -0.000200  -0.000435

 COSANG =         0.737362203
 
 *** CONVERGED BY GRADIENT AND DISPLACEMENT CRITERIA ***
 *** AFTER 14 OPTIMIZATION CYCLES ***
 
 
 RMSQ FORCE :   0.0001818  MAXIMUM :   0.0003000  CONVERGED :YES
 MAX FORCE  :   0.0004349  MAXIMUM :   0.0004500  CONVERGED :YES
 RMSQ FORCE6:   0.0001627  MAXIMUM6:   0.0003000  CONVERGED :YES
 MAX FORCE6 :   0.0002776  MAXIMUM6:   0.0004500  CONVERGED :YES
 RMSQ DR    :   0.0007243  MAXIMUM :   0.0012000  CONVERGED :YES
 MAX DR     :   0.0017211  MAXIMUM :   0.0018000  CONVERGED :YES
 
 
 *** THE GEOMETRY IS OPTIMIZED ***
 
 
 INTERPOLATION DISTANCE: 6.9949403415


 RELAXED REACTANT COORDINATES OF SADDLE STEP 2 IN ANGSTROM

  NO.  ATOM        X              Y              Z        Z-ATOM   MASS   TYPE

    1  C        -0.642149       0.349869      -0.090055       6    12.011  QM
    2  C        -1.841036      -0.261340       0.070956       6    12.011  QM
    3  C         0.642227      -0.349942      -0.090047       6    12.011  QM
    4  C         1.841013       0.261353       0.070942       6    12.011  QM
    5  H        -1.903023      -1.344848       0.228186       1     1.008  QM
    6  H         1.902767       1.344880       0.228152       1     1.008  QM
    7  H         2.779483      -0.302829       0.081592       1     1.008  QM
    8  H        -2.779281       0.303096       0.081581       1     1.008  QM
    9  H         0.607416      -1.441146      -0.215899       1     1.008  QM
   10  H        -0.607558       1.441056      -0.215902       1     1.008  QM


 NUMBER OF CONSTRAINED OPTIMIZATION CYCLES: 14
 
 RELAXED REACTANT ENERGY = -155.772176580726
 
 ANGLE BETWEEN SUCCESSIVE SADDLE GRADIENTS: 79.648
 
 RMSQ FORCE :   0.0005984  MAXIMUM :   0.0003000  CONVERGED :NO 
 MAX FORCE  :   0.0012055  MAXIMUM :   0.0004500  CONVERGED :NO 


 UNRELAXED COORDINATES OF SADDLE STEP 3 IN ANGSTROM

  NO.  ATOM        X              Y              Z        Z-ATOM   MASS   TYPE

    1  C        -0.646524       0.337461      -0.112936       6    12.011  QM
    2  C        -1.826748      -0.251473       0.093102       6    12.011  QM
    3  C         0.646598      -0.337530      -0.112929       6    12.011  QM
    4  C         1.826726       0.251485       0.093088       6    12.011  QM
    5  H        -1.866861      -1.298018       0.291055       1     1.008  QM
    6  H         1.866619       1.298050       0.291021       1     1.008  QM
    7  H         2.772057      -0.293907       0.099014       1     1.008  QM
    8  H        -2.771866       0.294158       0.099004       1     1.008  QM
    9  H         0.635718      -1.388525      -0.280727       1     1.008  QM
   10  H        -0.635854       1.388439      -0.280730       1     1.008  QM


 UNRELAXED SCF-ENERGY CALCULATED IN 11 CYCLES
 
 UNRELAXED TOTAL SADDLE ENERGY = -155.766773528664
 
 
 
 
 ***************************************
 *** MOLECULAR GEOMETRY OPTIMIZATION ***
 ***************************************
 
 INTERPOLATION DISTANCE: 6.6443745453
 
 *** ACTIVE DEGREES OF FREEDOM: 24 ***
 
 *** ENTERING OPTIMIZATION CYCLE: 1 ***
 

 PROJECTED CARTESIAN GRADIENTS IN A.U.

  NO.  ATOM        X             Y             Z

    1  C       -0.012427      0.004823     -0.000401
    2  C        0.013148     -0.000612      0.000529
    3  C        0.012505     -0.004793     -0.000387
    4  C       -0.013235      0.000591      0.000517
    5  H        0.003113      0.024104     -0.003201
    6  H       -0.003110     -0.024103     -0.003198
    7  H       -0.001253      0.001226      0.000181
    8  H        0.001299     -0.001241      0.000182
    9  H        0.001654      0.026048      0.002568
   10  H       -0.001673     -0.026065      0.002574


 ACTIVE CARTESIAN GRADIENTS

              1          2          3          4          5          6
          -0.014201   0.005277   0.000013   0.011425   0.000001   0.001904

              7          8          9         10         11         12
           0.016851  -0.004960  -0.000318  -0.008059   0.004089   0.000476

             13         14         15         16         17         18
           0.005367   0.025408  -0.002553  -0.002413  -0.023687  -0.003026

             19         20         21         22         23         24
          -0.002201  -0.008184  -0.001711   0.002209   0.011950  -0.032525


 FULL LOCAL GRADIENT

              1          2          3          4          5          6
          -0.027162   0.015133  -0.000636   0.010634  -0.001600   0.000356

              7          8          9         10         11         12
           0.015847  -0.006973   0.002467  -0.007408   0.005432   0.000329

             13         14         15         16         17         18
           0.002344   0.014910  -0.016680   0.000025  -0.017255  -0.011121

             19         20         21         22         23         24
          -0.000707  -0.004324  -0.011244   0.002180   0.007862  -0.026048


 TANGENTIAL LOCAL GRADIENTS IN A.U.

              1          2          3          4          5          6
           0.015133  -0.000636   0.010634  -0.001600   0.000356   0.015847

              7          8          9         10         11         12
          -0.006973   0.002467  -0.007408   0.005432   0.000329   0.002344

             13         14         15         16         17         18
           0.014910  -0.016680   0.000025  -0.017255  -0.011121  -0.000707

             19         20         21         22         23
          -0.004324  -0.011244   0.002180   0.007862  -0.026048
 
 RMSQ FORCE :   0.0105370  MAXIMUM :   0.0003000  CONVERGED : NO
 MAX FORCE  :   0.0260481  MAXIMUM :   0.0004500  CONVERGED : NO
 RMSQ FORCE6:   4.9894630  MAXIMUM6:   0.0003000  CONVERGED : NO
 MAX FORCE6 :   4.9739519  MAXIMUM6:   0.0004500  CONVERGED : NO
 


 HESSIAN EIGENVALUES


                1           2           3           4           5           6
             1.00000     1.00000     1.00000     1.00000     1.00000     1.00000
 


                7           8           9          10          11          12
             1.00000     1.00000     1.00000     1.00000     1.00000     1.00000
 


               13          14          15          16          17          18
             1.00000     1.00000     1.00000     1.00000     1.00000     1.00000
 


               19          20          21          22          23
             1.00000     1.00000     1.00000     1.00000     1.00000
 


 LAMBDA FOR LMQA STEP: 0.00

  |TANGENTIAL STEP| =   0.050534  |PARALLEL STEP| =   0.000192


 STEP IN NORMAL COORDINATES

              1          2          3          4          5          6
           0.013581  -0.007211  -0.004848  -0.009210   0.002355   0.000519

              7          8          9         10         11         12
          -0.015681   0.007205  -0.004045   0.006994  -0.006407  -0.000180

             13         14         15         16         17         18
          -0.000079  -0.016538   0.015337  -0.000847   0.016640   0.011493

             19         20         21         22         23         24
           0.000453   0.003777   0.014183  -0.002164  -0.005988   0.024987

 DISPLACEMENT STEP IN ANGSTROM

  NO.  ATOM        X             Y             Z

    1  C        0.006289     -0.003417     -0.001708
    2  C       -0.005881      0.001396      0.001322
    3  C       -0.006331      0.003401     -0.001715
    4  C        0.005927     -0.001385      0.001329
    5  H        0.001119     -0.009003      0.006574
    6  H       -0.001120      0.009003      0.006572
    7  H        0.000068     -0.000083      0.001229
    8  H       -0.000093      0.000090      0.001229
    9  H        0.001272     -0.009698     -0.006467
   10  H       -0.001262      0.009708     -0.006471


 ACTIVE CARTESIAN DISPLACEMENT STEP

              1          2          3          4          5          6
           0.013581  -0.007211  -0.004848  -0.009210   0.002355   0.000519

              7          8          9         10         11         12
          -0.015681   0.007205  -0.004045   0.006994  -0.006407  -0.000180

             13         14         15         16         17         18
          -0.000079  -0.016538   0.015337  -0.000847   0.016640   0.011493

             19         20         21         22         23         24
           0.000453   0.003777   0.014183  -0.002164  -0.005988   0.024987
 
 PREDICTED ENERGY CHANGE: -0.001271588
 
 INTERPOLATION DISTANCE: 6.6443745453
 
 *** SCFTOL TIGHTEN TO 0.100E-06 ***
 
 *** CDFTOL TIGHTEN TO 0.750E-04 ***


 COORDINATES OF OPTIMIZATION STEP 1 IN ANGSTROM

  NO.  ATOM        X              Y              Z        Z-ATOM   MASS   TYPE

    1  C        -0.640235       0.334044      -0.114644       6    12.011  QM
    2  C        -1.832629      -0.250077       0.094424       6    12.011  QM
    3  C         0.640267      -0.334129      -0.114644       6    12.011  QM
    4  C         1.832653       0.250100       0.094417       6    12.011  QM
    5  H        -1.865742      -1.307021       0.297629       1     1.008  QM
    6  H         1.865499       1.307053       0.297593       1     1.008  QM
    7  H         2.772125      -0.293990       0.100243       1     1.008  QM
    8  H        -2.771959       0.294248       0.100233       1     1.008  QM
    9  H         0.636990      -1.398223      -0.287194       1     1.008  QM
   10  H        -0.637116       1.398147      -0.287201       1     1.008  QM


 
 NEW SCF-ENERGY CALCULATED IN 11 CYCLES
 

 TOTAL ENERGY    =       -155.768541423

 ENERGY CHANGE =         -0.001767894
 ENERGY RATIO  =          1.390304566
 TRUST RADIUS  =          0.200000000
 
 BFGS DELTA*GAMMA: 0.156E-02
 
 BFGS DELTA*DE2*DELTA: 0.255E-02
 
 *** ENTERING OPTIMIZATION CYCLE: 2 ***
 

 PROJECTED CARTESIAN GRADIENTS IN A.U.

  NO.  ATOM        X             Y             Z

    1  C        0.003176     -0.007139     -0.000177
    2  C        0.001158      0.002652      0.000414
    3  C       -0.003204      0.007116     -0.000183
    4  C       -0.001125     -0.002630      0.000421
    5  H        0.004198      0.015022     -0.001810
    6  H       -0.004204     -0.015027     -0.001810
    7  H       -0.004061      0.004601      0.000146
    8  H        0.004067     -0.004596      0.000147
    9  H        0.002937      0.016505      0.000845
   10  H       -0.002956     -0.016499      0.000846


 ACTIVE CARTESIAN GRADIENTS

              1          2          3          4          5          6
           0.003629  -0.008281  -0.000793   0.002517  -0.000621   0.000440

              7          8          9         10         11         12
          -0.001644   0.006660   0.000053  -0.000614  -0.001994   0.000628

             13         14         15         16         17         18
           0.004420   0.017969  -0.000890  -0.002202  -0.016646  -0.001527

             19         20         21         22         23         24
          -0.005590  -0.004751   0.000053   0.004223   0.007086  -0.019509


 FULL LOCAL GRADIENT

              1          2          3          4          5          6
          -0.020067  -0.006188   0.005772   0.001011  -0.002103  -0.000862

              7          8          9         10         11         12
          -0.002238   0.005377   0.002642  -0.000061  -0.000803   0.000470

             13         14         15         16         17         18
           0.001364   0.009368  -0.011988  -0.000190  -0.011455  -0.007881

             19         20         21         22         23         24
          -0.004381  -0.001629  -0.007693   0.004194   0.003713  -0.014480


 TANGENTIAL LOCAL GRADIENTS IN A.U.

              1          2          3          4          5          6
          -0.006188   0.005772   0.001011  -0.002103  -0.000862  -0.002238

              7          8          9         10         11         12
           0.005377   0.002642  -0.000061  -0.000803   0.000470   0.001364

             13         14         15         16         17         18
           0.009368  -0.011988  -0.000190  -0.011455  -0.007881  -0.004381

             19         20         21         22         23
          -0.001629  -0.007693   0.004194   0.003713  -0.014480

 COSANG =         0.662517496
 
 RMSQ FORCE :   0.0061444  MAXIMUM :   0.0003000  CONVERGED : NO
 MAX FORCE  :   0.0144796  MAXIMUM :   0.0004500  CONVERGED : NO
 RMSQ FORCE6:   4.4666407  MAXIMUM6:   0.0003000  CONVERGED : NO
 MAX FORCE6 :   4.4591880  MAXIMUM6:   0.0004500  CONVERGED : NO
 RMSQ DR    :   0.0103152  MAXIMUM :   0.0012000  CONVERGED : NO
 MAX DR     :   0.0249865  MAXIMUM :   0.0018000  CONVERGED : NO
 


 HESSIAN EIGENVALUES


                1           2           3           4           5           6
             0.40002     1.00000     1.00000     1.00000     1.00000     1.00000
 


                7           8           9          10          11          12
             1.00000     1.00000     1.00000     1.00000     1.00000     1.00000
 


               13          14          15          16          17          18
             1.00000     1.00000     1.00000     1.00000     1.00000     1.00000
 


               19          20          21          22          23
             1.00000     1.00000     1.00000     1.00000     1.52008
 


 LAMBDA FOR LMQA STEP: 0.00

  |TANGENTIAL STEP| =   0.068286  |PARALLEL STEP| =   0.000351


 STEP IN NORMAL COORDINATES

              1          2          3          4          5          6
           0.000221   0.007510  -0.007038  -0.006112   0.005088   0.002505

              7          8          9         10         11         12
          -0.003866  -0.004473  -0.007467   0.003269  -0.002834  -0.000758

             13         14         15         16         17         18
          -0.000850  -0.027027   0.024814  -0.000774   0.027146   0.018660

             19         20         21         22         23         24
           0.007247   0.004327   0.022309  -0.007990  -0.007395   0.035462

 DISPLACEMENT STEP IN ANGSTROM

  NO.  ATOM        X             Y             Z

    1  C        0.000102      0.003384     -0.003057
    2  C       -0.002687     -0.000279      0.002264
    3  C       -0.000100     -0.003373     -0.003047
    4  C        0.002682      0.000268      0.002262
    5  H        0.000303     -0.013025      0.010853
    6  H       -0.000300      0.013022      0.010851
    7  H        0.002827     -0.003339      0.002111
    8  H       -0.002837      0.003346      0.002114
    9  H        0.000720     -0.014259     -0.010241
   10  H       -0.000704      0.014256     -0.010238


 ACTIVE CARTESIAN DISPLACEMENT STEP

              1          2          3          4          5          6
           0.000221   0.007510  -0.007038  -0.006112   0.005088   0.002505

              7          8          9         10         11         12
          -0.003866  -0.004473  -0.007467   0.003269  -0.002834  -0.000758

             13         14         15         16         17         18
          -0.000850  -0.027027   0.024814  -0.000774   0.027146   0.018660

             19         20         21         22         23         24
           0.007247   0.004327   0.022309  -0.007990  -0.007395   0.035462
 
 PREDICTED ENERGY CHANGE: -0.000958954
 
 INTERPOLATION DISTANCE: 6.6443745453


 COORDINATES OF OPTIMIZATION STEP 2 IN ANGSTROM

  NO.  ATOM        X              Y              Z        Z-ATOM   MASS   TYPE

    1  C        -0.640133       0.337429      -0.117701       6    12.011  QM
    2  C        -1.835316      -0.250356       0.096688       6    12.011  QM
    3  C         0.640167      -0.337502      -0.117691       6    12.011  QM
    4  C         1.835335       0.250368       0.096678       6    12.011  QM
    5  H        -1.865439      -1.320046       0.308482       1     1.008  QM
    6  H         1.865199       1.320075       0.308444       1     1.008  QM
    7  H         2.774952      -0.297329       0.102354       1     1.008  QM
    8  H        -2.774796       0.297594       0.102347       1     1.008  QM
    9  H         0.637710      -1.412482      -0.297436       1     1.008  QM
   10  H        -0.637820       1.412402      -0.297439       1     1.008  QM


 
 NEW SCF-ENERGY CALCULATED IN 9 CYCLES
 

 TOTAL ENERGY    =       -155.769916562

 ENERGY CHANGE =         -0.001375139
 ENERGY RATIO  =          1.433998635
 TRUST RADIUS  =          0.200000000
 
 BFGS DELTA*GAMMA: 0.108E-02
 
 BFGS DELTA*DE2*DELTA: 0.193E-02
 
 *** ENTERING OPTIMIZATION CYCLE: 3 ***
 

 PROJECTED CARTESIAN GRADIENTS IN A.U.

  NO.  ATOM        X             Y             Z

    1  C        0.005702     -0.010352      0.000460
    2  C       -0.001733      0.005335     -0.000383
    3  C       -0.005757      0.010350      0.000457
    4  C        0.001793     -0.005341     -0.000378
    5  H        0.004416      0.004428      0.000163
    6  H       -0.004423     -0.004430      0.000162
    7  H       -0.003059      0.004413      0.000076
    8  H        0.003060     -0.004386      0.000069
    9  H        0.003525      0.008288     -0.000502
   10  H       -0.003537     -0.008289     -0.000503


 ACTIVE CARTESIAN GRADIENTS

              1          2          3          4          5          6
           0.006517  -0.011975  -0.000247  -0.000027   0.002259  -0.000871

              7          8          9         10         11         12
          -0.005500   0.011247   0.000636   0.001343  -0.006383  -0.000033

             13         14         15         16         17         18
           0.003161   0.007696   0.000959  -0.001986  -0.006937   0.000250

             19         20         21         22         23         24
          -0.004276  -0.002807   0.001108   0.003060   0.004191  -0.008628


 FULL LOCAL GRADIENT

              1          2          3          4          5          6
          -0.012252  -0.010101   0.008319  -0.001561   0.000766  -0.002307

              7          8          9         10         11         12
          -0.006054   0.009912   0.003581   0.001947  -0.004992  -0.000240

             13         14         15         16         17         18
          -0.000402   0.001273  -0.006193  -0.000559  -0.003500  -0.003682

             19         20         21         22         23         24
          -0.003485  -0.000788  -0.003972   0.003027   0.001897  -0.005362


 TANGENTIAL LOCAL GRADIENTS IN A.U.

              1          2          3          4          5          6
          -0.010101   0.008319  -0.001561   0.000766  -0.002307  -0.006054

              7          8          9         10         11         12
           0.009912   0.003581   0.001947  -0.004992  -0.000240  -0.000402

             13         14         15         16         17         18
           0.001273  -0.006193  -0.000559  -0.003500  -0.003682  -0.003485

             19         20         21         22         23
          -0.000788  -0.003972   0.003027   0.001897  -0.005362

 COSANG =         0.747446462
 
 RMSQ FORCE :   0.0046269  MAXIMUM :   0.0003000  CONVERGED : NO
 MAX FORCE  :   0.0101013  MAXIMUM :   0.0004500  CONVERGED : NO
 RMSQ FORCE6:   3.8694003  MAXIMUM6:   0.0003000  CONVERGED : NO
 MAX FORCE6 :   3.8651660  MAXIMUM6:   0.0004500  CONVERGED : NO
 RMSQ DR    :   0.0139391  MAXIMUM :   0.0012000  CONVERGED : NO
 MAX DR     :   0.0354620  MAXIMUM :   0.0018000  CONVERGED : NO
 


 HESSIAN EIGENVALUES


                1           2           3           4           5           6
             0.20822     0.99999     1.00000     1.00000     1.00000     1.00000
 


                7           8           9          10          11          12
             1.00000     1.00000     1.00000     1.00000     1.00000     1.00000
 


               13          14          15          16          17          18
             1.00000     1.00000     1.00000     1.00000     1.00000     1.00000
 


               19          20          21          22          23
             1.00000     1.00000     1.00000     1.04528     1.56162
 


 LAMBDA FOR LMQA STEP: 0.00

  |TANGENTIAL STEP| =   0.070023  |PARALLEL STEP| =   0.000369


 STEP IN NORMAL COORDINATES

              1          2          3          4          5          6
          -0.004802   0.018250  -0.008403  -0.004997   0.000862   0.004618

              7          8          9         10         11         12
           0.001153  -0.015711  -0.009310   0.001508   0.005073  -0.000040

             13         14         15         16         17         18
          -0.001576  -0.023913   0.025019   0.000170   0.024189   0.018729

             19         20         21         22         23         24
           0.008742   0.004700   0.023095  -0.009227  -0.008021   0.033898

 DISPLACEMENT STEP IN ANGSTROM

  NO.  ATOM        X             Y             Z

    1  C       -0.002224      0.008287     -0.003921
    2  C       -0.001476     -0.003470      0.003118
    3  C        0.002254     -0.008291     -0.003908
    4  C        0.001442      0.003479      0.003115
    5  H       -0.001163     -0.010078      0.010892
    6  H        0.001163      0.010063      0.010892
    7  H        0.003339     -0.004812      0.002360
    8  H       -0.003338      0.004813      0.002372
    9  H       -0.000616     -0.014199     -0.010507
   10  H        0.000625      0.014196     -0.010498


 ACTIVE CARTESIAN DISPLACEMENT STEP

              1          2          3          4          5          6
          -0.004802   0.018250  -0.008403  -0.004997   0.000862   0.004618

              7          8          9         10         11         12
           0.001153  -0.015711  -0.009310   0.001508   0.005073  -0.000040

             13         14         15         16         17         18
          -0.001576  -0.023913   0.025019   0.000170   0.024189   0.018729

             19         20         21         22         23         24
           0.008742   0.004700   0.023095  -0.009227  -0.008021   0.033898
 
 PREDICTED ENERGY CHANGE: -0.000587110
 
 INTERPOLATION DISTANCE: 6.6443745453


 COORDINATES OF OPTIMIZATION STEP 3 IN ANGSTROM

  NO.  ATOM        X              Y              Z        Z-ATOM   MASS   TYPE

    1  C        -0.642356       0.345716      -0.121622       6    12.011  QM
    2  C        -1.836792      -0.253826       0.099805       6    12.011  QM
    3  C         0.642422      -0.345793      -0.121599       6    12.011  QM
    4  C         1.836777       0.253847       0.099793       6    12.011  QM
    5  H        -1.866602      -1.330125       0.319374       1     1.008  QM
    6  H         1.866362       1.330138       0.319336       1     1.008  QM
    7  H         2.778292      -0.302140       0.104714       1     1.008  QM
    8  H        -2.778134       0.302406       0.104719       1     1.008  QM
    9  H         0.637094      -1.426681      -0.307942       1     1.008  QM
   10  H        -0.637195       1.426598      -0.307938       1     1.008  QM


 
 NEW SCF-ENERGY CALCULATED IN 9 CYCLES
 

 TOTAL ENERGY    =       -155.770627175

 ENERGY CHANGE =         -0.000710613
 ENERGY RATIO  =          1.210357103
 TRUST RADIUS  =          0.200000000
 
 BFGS DELTA*GAMMA: 0.927E-03
 
 BFGS DELTA*DE2*DELTA: 0.118E-02
 
 *** ENTERING OPTIMIZATION CYCLE: 4 ***
 

 PROJECTED CARTESIAN GRADIENTS IN A.U.

  NO.  ATOM        X             Y             Z

    1  C        0.004816     -0.003786      0.000103
    2  C       -0.002986      0.002791     -0.000084
    3  C       -0.004483      0.003816      0.000162
    4  C        0.002674     -0.002777     -0.000120
    5  H        0.003717     -0.001075      0.001401
    6  H       -0.003737      0.001074      0.001418
    7  H       -0.000386      0.001356     -0.000184
    8  H        0.000395     -0.001465     -0.000131
    9  H        0.003154      0.003032     -0.001377
   10  H       -0.003217     -0.003074     -0.001337


 ACTIVE CARTESIAN GRADIENTS

              1          2          3          4          5          6
           0.005506  -0.004295  -0.000225  -0.001903   0.002977  -0.000580

              7          8          9         10         11         12
          -0.005313   0.005155   0.000262   0.001894  -0.004705   0.000017

             13         14         15         16         17         18
           0.002555   0.000950   0.002176  -0.002035  -0.000471   0.001442

             19         20         21         22         23         24
          -0.000787  -0.002389   0.001408   0.000546   0.003310  -0.002105


 FULL LOCAL GRADIENT

              1          2          3          4          5          6
          -0.005762  -0.006567   0.002077  -0.002214   0.002642  -0.001050

              7          8          9         10         11         12
          -0.005425   0.004846   0.001133   0.002059  -0.004243  -0.000063

             13         14         15         16         17         18
           0.000974  -0.001507  -0.000484  -0.001356   0.001029  -0.000159

             19         20         21         22         23         24
          -0.000436  -0.001493  -0.000990   0.000523   0.002124  -0.000455


 TANGENTIAL LOCAL GRADIENTS IN A.U.

              1          2          3          4          5          6
          -0.006567   0.002077  -0.002214   0.002642  -0.001050  -0.005425

              7          8          9         10         11         12
           0.004846   0.001133   0.002059  -0.004243  -0.000063   0.000974

             13         14         15         16         17         18
          -0.001507  -0.000484  -0.001356   0.001029  -0.000159  -0.000436

             19         20         21         22         23
          -0.001493  -0.000990   0.000523   0.002124  -0.000455

 COSANG =         0.785975798
 
 RMSQ FORCE :   0.0025676  MAXIMUM :   0.0003000  CONVERGED : NO
 MAX FORCE  :   0.0065669  MAXIMUM :   0.0004500  CONVERGED : NO
 RMSQ FORCE6:   3.1606563  MAXIMUM6:   0.0003000  CONVERGED : NO
 MAX FORCE6 :   3.1581388  MAXIMUM6:   0.0004500  CONVERGED : NO
 RMSQ DR    :   0.0142935  MAXIMUM :   0.0012000  CONVERGED : NO
 MAX DR     :   0.0338982  MAXIMUM :   0.0018000  CONVERGED : NO
 


 HESSIAN EIGENVALUES


                1           2           3           4           5           6
             0.17981     0.99994     1.00000     1.00000     1.00000     1.00000
 


                7           8           9          10          11          12
             1.00000     1.00000     1.00000     1.00000     1.00000     1.00000
 


               13          14          15          16          17          18
             1.00000     1.00000     1.00000     1.00000     1.00000     1.00000
 


               19          20          21          22          23
             1.00000     1.00000     1.02766     1.03810     1.37873
 


 LAMBDA FOR LMQA STEP: 0.00

  |TANGENTIAL STEP| =   0.021345  |PARALLEL STEP| =   0.000034


 STEP IN NORMAL COORDINATES

              1          2          3          4          5          6
          -0.005461   0.005864  -0.002878   0.000876  -0.002584   0.002025

              7          8          9         10         11         12
           0.004569  -0.006555  -0.003334  -0.001338   0.004812   0.000018

             13         14         15         16         17         18
          -0.001976  -0.004471   0.006372   0.001557   0.004418   0.004730

             19         20         21         22         23         24
           0.001659   0.002976   0.006839  -0.002195  -0.004455   0.008934

 DISPLACEMENT STEP IN ANGSTROM

  NO.  ATOM        X             Y             Z

    1  C       -0.002528      0.002710     -0.001359
    2  C        0.001138     -0.001745      0.001093
    3  C        0.002302     -0.002732     -0.001394
    4  C       -0.000925      0.001737      0.001118
    5  H       -0.001667     -0.001002      0.002838
    6  H        0.001674      0.000987      0.002824
    7  H        0.000517     -0.001353      0.000981
    8  H       -0.000509      0.001447      0.000948
    9  H       -0.001363     -0.004266     -0.002848
   10  H        0.001395      0.004289     -0.002870


 ACTIVE CARTESIAN DISPLACEMENT STEP

              1          2          3          4          5          6
          -0.005461   0.005864  -0.002878   0.000876  -0.002584   0.002025

              7          8          9         10         11         12
           0.004569  -0.006555  -0.003334  -0.001338   0.004812   0.000018

             13         14         15         16         17         18
          -0.001976  -0.004471   0.006372   0.001557   0.004418   0.004730

             19         20         21         22         23         24
           0.001659   0.002976   0.006839  -0.002195  -0.004455   0.008934
 
 PREDICTED ENERGY CHANGE: -0.000088206
 
 INTERPOLATION DISTANCE: 6.6443745453
 
 *** SCFTOL TIGHTEN TO 0.500E-07 ***
 
 *** CDFTOL TIGHTEN TO 0.250E-04 ***


 COORDINATES OF OPTIMIZATION STEP 4 IN ANGSTROM

  NO.  ATOM        X              Y              Z        Z-ATOM   MASS   TYPE

    1  C        -0.644884       0.348426      -0.122982       6    12.011  QM
    2  C        -1.835654      -0.255572       0.100898       6    12.011  QM
    3  C         0.644723      -0.348525      -0.122993       6    12.011  QM
    4  C         1.835852       0.255585       0.100911       6    12.011  QM
    5  H        -1.868269      -1.331127       0.322212       1     1.008  QM
    6  H         1.868036       1.331125       0.322160       1     1.008  QM
    7  H         2.778809      -0.303493       0.105695       1     1.008  QM
    8  H        -2.778643       0.303854       0.105667       1     1.008  QM
    9  H         0.635731      -1.430947      -0.310790       1     1.008  QM
   10  H        -0.635800       1.430887      -0.310808       1     1.008  QM


 
 NEW SCF-ENERGY CALCULATED IN 10 CYCLES
 

 TOTAL ENERGY    =       -155.770741051

 ENERGY CHANGE =         -0.000113876
 ENERGY RATIO  =          1.291017514
 TRUST RADIUS  =          0.200000000
 
 BFGS DELTA*GAMMA: 0.125E-03
 
 BFGS DELTA*DE2*DELTA: 0.177E-03
 
 *** ENTERING OPTIMIZATION CYCLE: 5 ***
 

 PROJECTED CARTESIAN GRADIENTS IN A.U.

  NO.  ATOM        X             Y             Z

    1  C        0.000509     -0.001289      0.000207
    2  C       -0.000128      0.001724     -0.000098
    3  C       -0.000891      0.001151      0.000161
    4  C        0.000553     -0.001613     -0.000034
    5  H        0.003014     -0.000644      0.001440
    6  H       -0.003046      0.000630      0.001432
    7  H        0.000842     -0.000321     -0.000268
    8  H       -0.000943      0.000401     -0.000268
    9  H        0.002452      0.001574     -0.001572
   10  H       -0.002466     -0.001545     -0.001578


 ACTIVE CARTESIAN GRADIENTS

              1          2          3          4          5          6
           0.000582  -0.001498   0.000164   0.000036   0.002185  -0.000090

              7          8          9         10         11         12
          -0.001268   0.002118   0.000309   0.000536  -0.002581   0.000200

             13         14         15         16         17         18
           0.002578   0.000222   0.002319  -0.002096   0.000099   0.001564

             19         20         21         22         23         24
           0.000881  -0.002213   0.001348  -0.000739   0.003056  -0.000603


 FULL LOCAL GRADIENT

              1          2          3          4          5          6
          -0.004608  -0.001001   0.001214  -0.000115   0.001888  -0.000501

              7          8          9         10         11         12
          -0.001438   0.001741   0.001008   0.000674  -0.002219   0.000143

             13         14         15         16         17         18
           0.001334  -0.001683   0.000231  -0.001512   0.001366   0.000229

             19         20         21         22         23         24
           0.001176  -0.001469  -0.000669  -0.000760   0.002037   0.000772


 TANGENTIAL LOCAL GRADIENTS IN A.U.

              1          2          3          4          5          6
          -0.001001   0.001214  -0.000115   0.001888  -0.000501  -0.001438

              7          8          9         10         11         12
           0.001741   0.001008   0.000674  -0.002219   0.000143   0.001334

             13         14         15         16         17         18
          -0.001683   0.000231  -0.001512   0.001366   0.000229   0.001176

             19         20         21         22         23
          -0.001469  -0.000669  -0.000760   0.002037   0.000772

 COSANG =         0.759332394
 
 RMSQ FORCE :   0.0012511  MAXIMUM :   0.0003000  CONVERGED : NO
 MAX FORCE  :   0.0022194  MAXIMUM :   0.0004500  CONVERGED : NO
 RMSQ FORCE6:   2.2355140  MAXIMUM6:   0.0003000  CONVERGED : NO
 MAX FORCE6 :   2.2351112  MAXIMUM6:   0.0004500  CONVERGED : NO
 RMSQ DR    :   0.0043571  MAXIMUM :   0.0012000  CONVERGED : NO
 MAX DR     :   0.0089345  MAXIMUM :   0.0018000  CONVERGED : NO
 


 HESSIAN EIGENVALUES


                1           2           3           4           5           6
             0.17616     0.68663     1.00000     1.00000     1.00000     1.00000
 


                7           8           9          10          11          12
             1.00000     1.00000     1.00000     1.00000     1.00000     1.00000
 


               13          14          15          16          17          18
             1.00000     1.00000     1.00000     1.00000     1.00000     1.00000
 


               19          20          21          22          23
             1.00000     1.00002     1.01568     1.04974     1.44046
 


 LAMBDA FOR LMQA STEP: 0.00

  |TANGENTIAL STEP| =   0.011205  |PARALLEL STEP| =   0.000009


 STEP IN NORMAL COORDINATES

              1          2          3          4          5          6
          -0.001786   0.002738  -0.002165   0.000409  -0.003024   0.001164

              7          8          9         10         11         12
           0.002634  -0.003692  -0.002332  -0.001109   0.003968  -0.000214

             13         14         15         16         17         18
          -0.002812   0.000355   0.001622   0.002498  -0.000385   0.001190

             19         20         21         22         23         24
          -0.001286   0.002826   0.002995   0.000510  -0.004018   0.001732

 DISPLACEMENT STEP IN ANGSTROM

  NO.  ATOM        X             Y             Z

    1  C       -0.000827      0.001256     -0.000964
    2  C        0.000437     -0.001378      0.000735
    3  C        0.001063     -0.001155     -0.000936
    4  C       -0.000708      0.001291      0.000693
    5  H       -0.001924      0.000905      0.000904
    6  H        0.001943     -0.000912      0.000904
    7  H       -0.000654      0.000069      0.000770
    8  H        0.000750     -0.000089      0.000762
    9  H       -0.001574     -0.001421     -0.000857
   10  H        0.001578      0.001398     -0.000856


 ACTIVE CARTESIAN DISPLACEMENT STEP

              1          2          3          4          5          6
          -0.001786   0.002738  -0.002165   0.000409  -0.003024   0.001164

              7          8          9         10         11         12
           0.002634  -0.003692  -0.002332  -0.001109   0.003968  -0.000214

             13         14         15         16         17         18
          -0.002812   0.000355   0.001622   0.002498  -0.000385   0.001190

             19         20         21         22         23         24
          -0.001286   0.002826   0.002995   0.000510  -0.004018   0.001732
 
 PREDICTED ENERGY CHANGE: -0.000029385
 
 INTERPOLATION DISTANCE: 6.6443745453
 
 *** SCFTOL TIGHTEN TO 0.250E-07 ***
 
 *** CDFTOL TIGHTEN TO 0.100E-04 ***


 COORDINATES OF OPTIMIZATION STEP 5 IN ANGSTROM

  NO.  ATOM        X              Y              Z        Z-ATOM   MASS   TYPE

    1  C        -0.645711       0.349682      -0.123946       6    12.011  QM
    2  C        -1.835217      -0.256950       0.101634       6    12.011  QM
    3  C         0.645787      -0.349680      -0.123929       6    12.011  QM
    4  C         1.835145       0.256876       0.101605       6    12.011  QM
    5  H        -1.870193      -1.330221       0.323115       1     1.008  QM
    6  H         1.869979       1.330213       0.323064       1     1.008  QM
    7  H         2.778155      -0.303425       0.106465       1     1.008  QM
    8  H        -2.777893       0.303765       0.106429       1     1.008  QM
    9  H         0.634157      -1.432368      -0.311647       1     1.008  QM
   10  H        -0.634222       1.432285      -0.311664       1     1.008  QM


 
 NEW SCF-ENERGY CALCULATED IN 12 CYCLES
 

 TOTAL ENERGY    =       -155.770782123

 ENERGY CHANGE =         -0.000041072
 ENERGY RATIO  =          1.397728885
 TRUST RADIUS  =          0.200000000
 
 BFGS DELTA*GAMMA: 0.355E-04
 
 BFGS DELTA*DE2*DELTA: 0.589E-04
 
 *** ENTERING OPTIMIZATION CYCLE: 6 ***
 

 PROJECTED CARTESIAN GRADIENTS IN A.U.

  NO.  ATOM        X             Y             Z

    1  C       -0.000538      0.000692     -0.000067
    2  C        0.000037      0.000272      0.000278
    3  C        0.000660     -0.000551     -0.000026
    4  C       -0.000184     -0.000412      0.000241
    5  H        0.002510      0.000903      0.001200
    6  H       -0.002499     -0.000881      0.001202
    7  H        0.001059     -0.000983     -0.000320
    8  H       -0.000990      0.001005     -0.000335
    9  H        0.001934      0.001163     -0.001610
   10  H       -0.001930     -0.001213     -0.001610


 ACTIVE CARTESIAN GRADIENTS

              1          2          3          4          5          6
          -0.000615   0.000796  -0.000025  -0.000143   0.000990   0.000498

              7          8          9         10         11         12
           0.000405  -0.000049   0.000177  -0.000073  -0.000735   0.000497

             13         14         15         16         17         18
           0.002574   0.001188   0.002201  -0.002044  -0.000731   0.001443

             19         20         21         22         23         24
           0.001171  -0.002013   0.001298  -0.000855   0.002786  -0.000430


 FULL LOCAL GRADIENT

              1          2          3          4          5          6
          -0.004482   0.000821  -0.000540  -0.000044   0.001013   0.000413

              7          8          9         10         11         12
           0.000342  -0.000172   0.000328  -0.000046  -0.000651   0.000482

             13         14         15         16         17         18
           0.001975  -0.000257   0.000239  -0.001491   0.000524   0.000069

             19         20         21         22         23         24
           0.001471  -0.001262  -0.000715  -0.000876   0.001775   0.000915


 TANGENTIAL LOCAL GRADIENTS IN A.U.

              1          2          3          4          5          6
           0.000821  -0.000540  -0.000044   0.001013   0.000413   0.000342

              7          8          9         10         11         12
          -0.000172   0.000328  -0.000046  -0.000651   0.000482   0.001975

             13         14         15         16         17         18
          -0.000257   0.000239  -0.001491   0.000524   0.000069   0.001471

             19         20         21         22         23
          -0.001262  -0.000715  -0.000876   0.001775   0.000915

 COSANG =         0.633842778
 
 RMSQ FORCE :   0.0008999  MAXIMUM :   0.0003000  CONVERGED : NO
 MAX FORCE  :   0.0019752  MAXIMUM :   0.0004500  CONVERGED : NO
 RMSQ FORCE6:   0.0052378  MAXIMUM6:   0.0003000  CONVERGED : NO
 MAX FORCE6 :   0.0128300  MAXIMUM6:   0.0004500  CONVERGED : NO
 RMSQ DR    :   0.0022872  MAXIMUM :   0.0012000  CONVERGED : NO
 MAX DR     :   0.0040184  MAXIMUM :   0.0018000  CONVERGED : NO
 


 HESSIAN EIGENVALUES


                1           2           3           4           5           6
             0.16664     0.33892     1.00000     1.00000     1.00000     1.00000
 


                7           8           9          10          11          12
             1.00000     1.00000     1.00000     1.00000     1.00000     1.00000
 


               13          14          15          16          17          18
             1.00000     1.00000     1.00000     1.00000     1.00000     1.00000
 


               19          20          21          22          23
             1.00001     1.00400     1.02702     1.12904     1.70437
 


 LAMBDA FOR LMQA STEP: 0.00

  |TANGENTIAL STEP| =   0.011955  |PARALLEL STEP| =   0.000011


 STEP IN NORMAL COORDINATES

              1          2          3          4          5          6
          -0.001126   0.000211  -0.002369   0.001551  -0.002893   0.000569

              7          8          9         10         11         12
           0.002038  -0.001951  -0.002729  -0.001142   0.003273  -0.000829

             13         14         15         16         17         18
          -0.004393   0.000981   0.000490   0.003915  -0.001278   0.000387

             19         20         21         22         23         24
          -0.002955   0.003672   0.002685   0.001606  -0.005160  -0.000736

 DISPLACEMENT STEP IN ANGSTROM

  NO.  ATOM        X             Y             Z

    1  C       -0.000521      0.000109     -0.000976
    2  C        0.000848     -0.000835      0.000588
    3  C        0.000497     -0.000183     -0.001003
    4  C       -0.000820      0.000910      0.000604
    5  H       -0.002607      0.001010      0.000664
    6  H        0.002600     -0.001047      0.000657
    7  H       -0.001383      0.000936      0.001053
    8  H        0.001389     -0.000931      0.001057
    9  H       -0.002068     -0.000598     -0.000357
   10  H        0.002057      0.000626     -0.000357


 ACTIVE CARTESIAN DISPLACEMENT STEP

              1          2          3          4          5          6
          -0.001126   0.000211  -0.002369   0.001551  -0.002893   0.000569

              7          8          9         10         11         12
           0.002038  -0.001951  -0.002729  -0.001142   0.003273  -0.000829

             13         14         15         16         17         18
          -0.004393   0.000981   0.000490   0.003915  -0.001278   0.000387

             19         20         21         22         23         24
          -0.002955   0.003672   0.002685   0.001606  -0.005160  -0.000736
 
 PREDICTED ENERGY CHANGE: -0.000021251
 
 INTERPOLATION DISTANCE: 6.6443745453


 COORDINATES OF OPTIMIZATION STEP 6 IN ANGSTROM

  NO.  ATOM        X              Y              Z        Z-ATOM   MASS   TYPE

    1  C        -0.646232       0.349791      -0.124922       6    12.011  QM
    2  C        -1.834369      -0.257785       0.102221       6    12.011  QM
    3  C         0.646283      -0.349863      -0.124932       6    12.011  QM
    4  C         1.834325       0.257786       0.102209       6    12.011  QM
    5  H        -1.872801      -1.329211       0.323779       1     1.008  QM
    6  H         1.872579       1.329166       0.323721       1     1.008  QM
    7  H         2.776771      -0.302489       0.107518       1     1.008  QM
    8  H        -2.776504       0.302834       0.107486       1     1.008  QM
    9  H         0.632088      -1.432967      -0.312004       1     1.008  QM
   10  H        -0.632165       1.432911      -0.312021       1     1.008  QM


 
 NEW SCF-ENERGY CALCULATED IN 11 CYCLES
 

 TOTAL ENERGY    =       -155.770813593

 ENERGY CHANGE =         -0.000031471
 ENERGY RATIO  =          1.480892519
 TRUST RADIUS  =          0.200000000
 
 BFGS DELTA*GAMMA: 0.223E-04
 
 BFGS DELTA*DE2*DELTA: 0.426E-04
 
 *** ENTERING OPTIMIZATION CYCLE: 7 ***
 

 PROJECTED CARTESIAN GRADIENTS IN A.U.

  NO.  ATOM        X             Y             Z

    1  C       -0.001623      0.001018     -0.000160
    2  C        0.000528     -0.000182      0.000448
    3  C        0.001688     -0.001013     -0.000160
    4  C       -0.000613      0.000192      0.000442
    5  H        0.002004      0.002157      0.001007
    6  H       -0.001995     -0.002206      0.000999
    7  H        0.000697     -0.001009     -0.000350
    8  H       -0.000625      0.001000     -0.000352
    9  H        0.001436      0.000840     -0.001636
   10  H       -0.001443     -0.000830     -0.001637


 ACTIVE CARTESIAN GRADIENTS

              1          2          3          4          5          6
          -0.001856   0.001144  -0.000104   0.000076   0.000225   0.000846

              7          8          9         10         11         12
           0.001550  -0.000917   0.000091  -0.000395   0.000389   0.000728

             13         14         15         16         17         18
           0.002404   0.002115   0.002103  -0.001815  -0.001686   0.001324

             19         20         21         22         23         24
           0.000790  -0.001617   0.001308  -0.000597   0.002171  -0.000259


 FULL LOCAL GRADIENT

              1          2          3          4          5          6
          -0.004599   0.002109  -0.000549   0.000124   0.000243   0.000788

              7          8          9         10         11         12
           0.001470  -0.001058   0.000203  -0.000370   0.000433   0.000724

             13         14         15         16         17         18
           0.001981   0.000657  -0.000084  -0.001226  -0.000306  -0.000231

             19         20         21         22         23         24
           0.001123  -0.000780  -0.000878  -0.000619   0.001097   0.001130


 TANGENTIAL LOCAL GRADIENTS IN A.U.

              1          2          3          4          5          6
           0.002109  -0.000549   0.000124   0.000243   0.000788   0.001470

              7          8          9         10         11         12
          -0.001058   0.000203  -0.000370   0.000433   0.000724   0.001981

             13         14         15         16         17         18
           0.000657  -0.000084  -0.001226  -0.000306  -0.000231   0.001123

             19         20         21         22         23
          -0.000780  -0.000878  -0.000619   0.001097   0.001130

 COSANG =         0.786040452
 
 RMSQ FORCE :   0.0009585  MAXIMUM :   0.0003000  CONVERGED : NO
 MAX FORCE  :   0.0021088  MAXIMUM :   0.0004500  CONVERGED : NO
 RMSQ FORCE6:   0.0029336  MAXIMUM6:   0.0003000  CONVERGED : NO
 MAX FORCE6 :   0.0068822  MAXIMUM6:   0.0004500  CONVERGED : NO
 RMSQ DR    :   0.0024402  MAXIMUM :   0.0012000  CONVERGED : NO
 MAX DR     :   0.0051602  MAXIMUM :   0.0018000  CONVERGED : NO
 


 HESSIAN EIGENVALUES


                1           2           3           4           5           6
             0.11694     0.23185     1.00000     1.00000     1.00000     1.00000
 


                7           8           9          10          11          12
             1.00000     1.00000     1.00000     1.00000     1.00000     1.00000
 


               13          14          15          16          17          18
             1.00000     1.00000     1.00000     1.00000     1.00000     1.00001
 


               19          20          21          22          23
             1.00287     1.00406     1.08133     1.13836     1.74192
 


 LAMBDA FOR LMQA STEP: 0.00

  |TANGENTIAL STEP| =   0.016756  |PARALLEL STEP| =   0.000021


 STEP IN NORMAL COORDINATES

              1          2          3          4          5          6
           0.000549  -0.000625  -0.003678   0.002406  -0.003102   0.000138

              7          8          9         10         11         12
           0.001202  -0.001262  -0.004293  -0.001341   0.003011  -0.001909

             13         14         15         16         17         18
          -0.007028   0.000224   0.000630   0.006137  -0.000678   0.000590

             19         20         21         22         23         24
          -0.004378   0.005202   0.004124   0.002346  -0.007194  -0.002521

 DISPLACEMENT STEP IN ANGSTROM

  NO.  ATOM        X             Y             Z

    1  C        0.000254     -0.000288     -0.001475
    2  C        0.001015     -0.000790      0.000740
    3  C       -0.000255      0.000280     -0.001484
    4  C       -0.001006      0.000788      0.000742
    5  H       -0.003808      0.000515      0.001165
    6  H        0.003794     -0.000505      0.001162
    7  H       -0.002007      0.001716      0.001775
    8  H        0.001999     -0.001683      0.001770
    9  H       -0.002915     -0.000256     -0.000388
   10  H        0.002905      0.000250     -0.000387


 ACTIVE CARTESIAN DISPLACEMENT STEP

              1          2          3          4          5          6
           0.000549  -0.000625  -0.003678   0.002406  -0.003102   0.000138

              7          8          9         10         11         12
           0.001202  -0.001262  -0.004293  -0.001341   0.003011  -0.001909

             13         14         15         16         17         18
          -0.007028   0.000224   0.000630   0.006137  -0.000678   0.000590

             19         20         21         22         23         24
          -0.004378   0.005202   0.004124   0.002346  -0.007194  -0.002521
 
 PREDICTED ENERGY CHANGE: -0.000022935
 
 INTERPOLATION DISTANCE: 6.6443745453


 COORDINATES OF OPTIMIZATION STEP 7 IN ANGSTROM

  NO.  ATOM        X              Y              Z        Z-ATOM   MASS   TYPE

    1  C        -0.645978       0.349503      -0.126397       6    12.011  QM
    2  C        -1.833354      -0.258575       0.102961       6    12.011  QM
    3  C         0.646029      -0.349583      -0.126416       6    12.011  QM
    4  C         1.833319       0.258574       0.102952       6    12.011  QM
    5  H        -1.876608      -1.328696       0.324944       1     1.008  QM
    6  H         1.876373       1.328661       0.324883       1     1.008  QM
    7  H         2.774765      -0.300772       0.109294       1     1.008  QM
    8  H        -2.774504       0.301151       0.109256       1     1.008  QM
    9  H         0.629174      -1.433222      -0.312392       1     1.008  QM
   10  H        -0.629260       1.433161      -0.312408       1     1.008  QM


 
 NEW SCF-ENERGY CALCULATED IN 11 CYCLES
 

 TOTAL ENERGY    =       -155.770846588

 ENERGY CHANGE =         -0.000032995
 ENERGY RATIO  =          1.438624705
 TRUST RADIUS  =          0.200000000
 
 BFGS DELTA*GAMMA: 0.262E-04
 
 BFGS DELTA*DE2*DELTA: 0.460E-04
 
 *** ENTERING OPTIMIZATION CYCLE: 8 ***
 

 PROJECTED CARTESIAN GRADIENTS IN A.U.

  NO.  ATOM        X             Y             Z

    1  C       -0.001616      0.000913     -0.000339
    2  C        0.000483     -0.000427      0.000644
    3  C        0.001667     -0.000910     -0.000341
    4  C       -0.000548      0.000431      0.000640
    5  H        0.001419      0.002901      0.000933
    6  H       -0.001412     -0.002941      0.000925
    7  H       -0.000047     -0.000450     -0.000334
    8  H        0.000100      0.000453     -0.000337
    9  H        0.000981      0.000545     -0.001637
   10  H       -0.000993     -0.000533     -0.001639


 ACTIVE CARTESIAN GRADIENTS

              1          2          3          4          5          6
          -0.001847   0.001022  -0.000343   0.000025  -0.000293   0.001063

              7          8          9         10         11         12
           0.001576  -0.001070  -0.000092  -0.000381   0.000833   0.000851

             13         14         15         16         17         18
           0.001909   0.002808   0.002057  -0.001314  -0.002378   0.001271

             19         20         21         22         23         24
          -0.000083  -0.000980   0.001364  -0.000025   0.001324  -0.000136


 FULL LOCAL GRADIENT

              1          2          3          4          5          6
          -0.004581   0.002065  -0.000540  -0.000030  -0.000321   0.000989

              7          8          9         10         11         12
           0.001480  -0.001232   0.000061  -0.000340   0.000892   0.000847

             13         14         15         16         17         18
           0.001559   0.001346  -0.000300  -0.000698  -0.000922  -0.000402

             19         20         21         22         23         24
           0.000273  -0.000081  -0.000930  -0.000046   0.000217   0.001250


 TANGENTIAL LOCAL GRADIENTS IN A.U.

              1          2          3          4          5          6
           0.002065  -0.000540  -0.000030  -0.000321   0.000989   0.001480

              7          8          9         10         11         12
          -0.001232   0.000061  -0.000340   0.000892   0.000847   0.001559

             13         14         15         16         17         18
           0.001346  -0.000300  -0.000698  -0.000922  -0.000402   0.000273

             19         20         21         22         23
          -0.000081  -0.000930  -0.000046   0.000217   0.001250

 COSANG =         0.892663814
 
 RMSQ FORCE :   0.0009176  MAXIMUM :   0.0003000  CONVERGED : NO
 MAX FORCE  :   0.0020653  MAXIMUM :   0.0004500  CONVERGED : NO
 RMSQ FORCE6:   0.0018218  MAXIMUM6:   0.0003000  CONVERGED : NO
 MAX FORCE6 :   0.0041201  MAXIMUM6:   0.0004500  CONVERGED : NO
 RMSQ DR    :   0.0034203  MAXIMUM :   0.0012000  CONVERGED : NO
 MAX DR     :   0.0071939  MAXIMUM :   0.0018000  CONVERGED : NO
 


 HESSIAN EIGENVALUES


                1           2           3           4           5           6
             0.08199     0.21623     0.99999     1.00000     1.00000     1.00000
 


                7           8           9          10          11          12
             1.00000     1.00000     1.00000     1.00000     1.00000     1.00000
 


               13          14          15          16          17          18
             1.00000     1.00000     1.00000     1.00000     1.00001     1.00104
 


               19          20          21          22          23
             1.00361     1.00684     1.08632     1.16466     1.46472
 


 LAMBDA FOR LMQA STEP: 0.00

  |TANGENTIAL STEP| =   0.015849  |PARALLEL STEP| =   0.000019


 STEP IN NORMAL COORDINATES

              1          2          3          4          5          6
           0.001783  -0.001414  -0.003581   0.002660  -0.001880  -0.000601

              7          8          9         10         11         12
           0.000160  -0.000007  -0.004365  -0.001184   0.001507  -0.002561

             13         14         15         16         17         18
          -0.006994  -0.001352   0.000573   0.005952   0.000823   0.000623

             19         20         21         22         23         24
          -0.003485   0.004464   0.004296   0.001722  -0.006202  -0.003658

 DISPLACEMENT STEP IN ANGSTROM

  NO.  ATOM        X             Y             Z

    1  C        0.000825     -0.000659     -0.001406
    2  C        0.000966     -0.000319      0.000534
    3  C       -0.000829      0.000652     -0.001413
    4  C       -0.000951      0.000317      0.000536
    5  H       -0.003546     -0.000532      0.001340
    6  H        0.003527      0.000549      0.001338
    7  H       -0.001583      0.001607      0.001978
    8  H        0.001574     -0.001580      0.001973
    9  H       -0.002659      0.000322     -0.000297
   10  H        0.002649     -0.000337     -0.000292


 ACTIVE CARTESIAN DISPLACEMENT STEP

              1          2          3          4          5          6
           0.001783  -0.001414  -0.003581   0.002660  -0.001880  -0.000601

              7          8          9         10         11         12
           0.000160  -0.000007  -0.004365  -0.001184   0.001507  -0.002561

             13         14         15         16         17         18
          -0.006994  -0.001352   0.000573   0.005952   0.000823   0.000623

             19         20         21         22         23         24
          -0.003485   0.004464   0.004296   0.001722  -0.006202  -0.003658
 
 PREDICTED ENERGY CHANGE: -0.000017099
 
 INTERPOLATION DISTANCE: 6.6443745453


 COORDINATES OF OPTIMIZATION STEP 8 IN ANGSTROM

  NO.  ATOM        X              Y              Z        Z-ATOM   MASS   TYPE

    1  C        -0.645153       0.348844      -0.127803       6    12.011  QM
    2  C        -1.832388      -0.258895       0.103495       6    12.011  QM
    3  C         0.645199      -0.348931      -0.127829       6    12.011  QM
    4  C         1.832368       0.258891       0.103487       6    12.011  QM
    5  H        -1.880154      -1.329228       0.326284       1     1.008  QM
    6  H         1.879900       1.329210       0.326221       1     1.008  QM
    7  H         2.773181      -0.299165       0.111271       1     1.008  QM
    8  H        -2.772930       0.299571       0.111230       1     1.008  QM
    9  H         0.626515      -1.432900      -0.312690       1     1.008  QM
   10  H        -0.626611       1.432824      -0.312699       1     1.008  QM


 
 NEW SCF-ENERGY CALCULATED IN 9 CYCLES
 

 TOTAL ENERGY    =       -155.770869722

 ENERGY CHANGE =         -0.000023134
 ENERGY RATIO  =          1.352906636
 TRUST RADIUS  =          0.200000000
 
 BFGS DELTA*GAMMA: 0.226E-04
 
 BFGS DELTA*DE2*DELTA: 0.344E-04
 
 *** ENTERING OPTIMIZATION CYCLE: 9 ***
 

 PROJECTED CARTESIAN GRADIENTS IN A.U.

  NO.  ATOM        X             Y             Z

    1  C       -0.000831      0.000222     -0.000444
    2  C        0.000447     -0.000059      0.000674
    3  C        0.000889     -0.000218     -0.000443
    4  C       -0.000509      0.000060      0.000670
    5  H        0.000969      0.002501      0.001083
    6  H       -0.000966     -0.002526      0.001078
    7  H       -0.000638      0.000330     -0.000271
    8  H        0.000670     -0.000326     -0.000269
    9  H        0.000746      0.000469     -0.001598
   10  H       -0.000766     -0.000465     -0.001598


 ACTIVE CARTESIAN GRADIENTS

              1          2          3          4          5          6
          -0.000950   0.000234  -0.000547   0.000248  -0.000057   0.000958

              7          8          9         10         11         12
           0.000932  -0.000296  -0.000263  -0.000317   0.000301   0.000729

             13         14         15         16         17         18
           0.001230   0.002660   0.002116  -0.000728  -0.002270   0.001339

             19         20         21         22         23         24
          -0.000815  -0.000466   0.001423   0.000454   0.000644  -0.000177


 FULL LOCAL GRADIENT

              1          2          3          4          5          6
          -0.004408   0.000977  -0.000174   0.000017  -0.000278   0.000708

              7          8          9         10         11         12
           0.000769  -0.000605   0.000195  -0.000204   0.000530   0.000700

             13         14         15         16         17         18
           0.000627   0.001095  -0.000294  -0.000103  -0.000829  -0.000316

             19         20         21         22         23         24
          -0.000463   0.000431  -0.000839   0.000435  -0.000440   0.001152


 TANGENTIAL LOCAL GRADIENTS IN A.U.

              1          2          3          4          5          6
           0.000977  -0.000174   0.000017  -0.000278   0.000708   0.000769

              7          8          9         10         11         12
          -0.000605   0.000195  -0.000204   0.000530   0.000700   0.000627

             13         14         15         16         17         18
           0.001095  -0.000294  -0.000103  -0.000829  -0.000316  -0.000463

             19         20         21         22         23
           0.000431  -0.000839   0.000435  -0.000440   0.001152

 COSANG =         0.878383302
 
 RMSQ FORCE :   0.0006137  MAXIMUM :   0.0003000  CONVERGED : NO
 MAX FORCE  :   0.0011524  MAXIMUM :   0.0004500  CONVERGED : NO
 RMSQ FORCE6:   0.0009505  MAXIMUM6:   0.0003000  CONVERGED : NO
 MAX FORCE6 :   0.0025644  MAXIMUM6:   0.0004500  CONVERGED : NO
 RMSQ DR    :   0.0032351  MAXIMUM :   0.0012000  CONVERGED : NO
 MAX DR     :   0.0069937  MAXIMUM :   0.0018000  CONVERGED : NO
 


 HESSIAN EIGENVALUES


                1           2           3           4           5           6
             0.07444     0.21436     0.84269     1.00000     1.00000     1.00000
 


                7           8           9          10          11          12
             1.00000     1.00000     1.00000     1.00000     1.00000     1.00000
 


               13          14          15          16          17          18
             1.00000     1.00000     1.00000     1.00000     1.00001     1.00041
 


               19          20          21          22          23
             1.00298     1.00370     1.02310     1.10536     1.42710
 


 LAMBDA FOR LMQA STEP: 0.00

  |TANGENTIAL STEP| =   0.008198  |PARALLEL STEP| =   0.000005


 STEP IN NORMAL COORDINATES

              1          2          3          4          5          6
           0.001468  -0.000980  -0.001803   0.001243  -0.000431  -0.000893

              7          8          9         10         11         12
          -0.000551   0.000464  -0.002412  -0.000390   0.000105  -0.001901

             13         14         15         16         17         18
          -0.003386  -0.001944   0.000116   0.002744   0.001604   0.000245

             19         20         21         22         23         24
          -0.000736   0.001570   0.002547   0.000121  -0.002224  -0.002886

 DISPLACEMENT STEP IN ANGSTROM

  NO.  ATOM        X             Y             Z

    1  C        0.000679     -0.000460     -0.000697
    2  C        0.000369      0.000018      0.000118
    3  C       -0.000714      0.000454     -0.000702
    4  C       -0.000327     -0.000019      0.000122
    5  H       -0.001611     -0.000978      0.000800
    6  H        0.001596      0.000991      0.000798
    7  H       -0.000340      0.000494      0.001291
    8  H        0.000335     -0.000476      0.001285
    9  H       -0.001216      0.000641     -0.000089
   10  H        0.001215     -0.000653     -0.000085


 ACTIVE CARTESIAN DISPLACEMENT STEP

              1          2          3          4          5          6
           0.001468  -0.000980  -0.001803   0.001243  -0.000431  -0.000893

              7          8          9         10         11         12
          -0.000551   0.000464  -0.002412  -0.000390   0.000105  -0.001901

             13         14         15         16         17         18
          -0.003386  -0.001944   0.000116   0.002744   0.001604   0.000245

             19         20         21         22         23         24
          -0.000736   0.001570   0.002547   0.000121  -0.002224  -0.002886
 
 PREDICTED ENERGY CHANGE: -0.000007082
 
 INTERPOLATION DISTANCE: 6.6443745453


 COORDINATES OF OPTIMIZATION STEP 9 IN ANGSTROM

  NO.  ATOM        X              Y              Z        Z-ATOM   MASS   TYPE

    1  C        -0.644474       0.348384      -0.128500       6    12.011  QM
    2  C        -1.832020      -0.258876       0.103613       6    12.011  QM
    3  C         0.644485      -0.348476      -0.128530       6    12.011  QM
    4  C         1.832041       0.258872       0.103609       6    12.011  QM
    5  H        -1.881765      -1.330206       0.327084       1     1.008  QM
    6  H         1.881496       1.330201       0.327019       1     1.008  QM
    7  H         2.772841      -0.298671       0.112562       1     1.008  QM
    8  H        -2.772595       0.299095       0.112514       1     1.008  QM
    9  H         0.625299      -1.432258      -0.312779       1     1.008  QM
   10  H        -0.625397       1.432171      -0.312784       1     1.008  QM


 
 NEW SCF-ENERGY CALCULATED IN 10 CYCLES
 

 TOTAL ENERGY    =       -155.770879208

 ENERGY CHANGE =         -0.000009486
 ENERGY RATIO  =          1.339488762
 TRUST RADIUS  =          0.200000000
 
 BFGS DELTA*GAMMA: 0.959E-05
 
 BFGS DELTA*DE2*DELTA: 0.142E-04
 
 *** ENTERING OPTIMIZATION CYCLE: 10 ***
 

 PROJECTED CARTESIAN GRADIENTS IN A.U.

  NO.  ATOM        X             Y             Z

    1  C       -0.000042     -0.000180     -0.000472
    2  C        0.000547      0.000340      0.000599
    3  C       -0.000032      0.000166     -0.000488
    4  C       -0.000470     -0.000334      0.000613
    5  H        0.000819      0.001629      0.001302
    6  H       -0.000821     -0.001649      0.001292
    7  H       -0.000706      0.000736     -0.000196
    8  H        0.000708     -0.000695     -0.000205
    9  H        0.000742      0.000704     -0.001528
   10  H       -0.000752     -0.000696     -0.001537


 ACTIVE CARTESIAN GRADIENTS

              1          2          3          4          5          6
          -0.000048  -0.000212  -0.000628   0.000631   0.000456   0.000727

              7          8          9         10         11         12
           0.000128   0.000312  -0.000397  -0.000238  -0.000422   0.000514

             13         14         15         16         17         18
           0.000808   0.002036   0.002202  -0.000412  -0.001723   0.001436

             19         20         21         22         23         24
          -0.000928  -0.000356   0.001429   0.000505   0.000519  -0.000484


 FULL LOCAL GRADIENT

              1          2          3          4          5          6
          -0.004230  -0.000017  -0.000063   0.000312   0.000085   0.000325

              7          8          9         10         11         12
          -0.000085  -0.000095   0.000275  -0.000074  -0.000059   0.000462

             13         14         15         16         17         18
          -0.000031   0.000461  -0.000075   0.000191  -0.000380  -0.000091

             19         20         21         22         23         24
          -0.000599   0.000483  -0.000690   0.000487  -0.000502   0.000775


 TANGENTIAL LOCAL GRADIENTS IN A.U.

              1          2          3          4          5          6
          -0.000017  -0.000063   0.000312   0.000085   0.000325  -0.000085

              7          8          9         10         11         12
          -0.000095   0.000275  -0.000074  -0.000059   0.000462  -0.000031

             13         14         15         16         17         18
           0.000461  -0.000075   0.000191  -0.000380  -0.000091  -0.000599

             19         20         21         22         23
           0.000483  -0.000690   0.000487  -0.000502   0.000775

 COSANG =         0.730167389
 
 RMSQ FORCE :   0.0003669  MAXIMUM :   0.0003000  CONVERGED : NO
 MAX FORCE  :   0.0007754  MAXIMUM :   0.0004500  CONVERGED : NO
 RMSQ FORCE6:   0.0005967  MAXIMUM6:   0.0003000  CONVERGED : NO
 MAX FORCE6 :   0.0011924  MAXIMUM6:   0.0004500  CONVERGED : NO
 RMSQ DR    :   0.0016734  MAXIMUM :   0.0012000  CONVERGED : NO
 MAX DR     :   0.0033856  MAXIMUM :   0.0018000  CONVERGED : NO
 


 HESSIAN EIGENVALUES


                1           2           3           4           5           6
             0.07597     0.21342     0.48472     1.00000     1.00000     1.00000
 


                7           8           9          10          11          12
             1.00000     1.00000     1.00000     1.00000     1.00000     1.00000
 


               13          14          15          16          17          18
             1.00000     1.00000     1.00000     1.00001     1.00003     1.00043
 


               19          20          21          22          23
             1.00324     1.00572     1.07221     1.12534     1.53994
 


 LAMBDA FOR LMQA STEP: 0.00

  |TANGENTIAL STEP| =   0.004189  |PARALLEL STEP| =   0.000001


 STEP IN NORMAL COORDINATES

              1          2          3          4          5          6
           0.000554  -0.000604  -0.000700  -0.000078  -0.000195  -0.000825

              7          8          9         10         11         12
          -0.000256   0.000374  -0.001101   0.000043  -0.000011  -0.001265

             13         14         15         16         17         18
          -0.001011  -0.001535  -0.000345   0.000697   0.001387  -0.000148

             19         20         21         22         23         24
           0.000665  -0.000014   0.001439  -0.000633  -0.000062  -0.001946

 DISPLACEMENT STEP IN ANGSTROM

  NO.  ATOM        X             Y             Z

    1  C        0.000257     -0.000279     -0.000265
    2  C       -0.000106      0.000033     -0.000080
    3  C       -0.000209      0.000290     -0.000253
    4  C        0.000059     -0.000039     -0.000089
    5  H       -0.000475     -0.000727      0.000315
    6  H        0.000465      0.000739      0.000319
    7  H        0.000281     -0.000248      0.000832
    8  H       -0.000268      0.000235      0.000835
    9  H       -0.000422      0.000604      0.000030
   10  H        0.000416     -0.000620      0.000040


 ACTIVE CARTESIAN DISPLACEMENT STEP

              1          2          3          4          5          6
           0.000554  -0.000604  -0.000700  -0.000078  -0.000195  -0.000825

              7          8          9         10         11         12
          -0.000256   0.000374  -0.001101   0.000043  -0.000011  -0.001265

             13         14         15         16         17         18
          -0.001011  -0.001535  -0.000345   0.000697   0.001387  -0.000148

             19         20         21         22         23         24
           0.000665  -0.000014   0.001439  -0.000633  -0.000062  -0.001946
 
 PREDICTED ENERGY CHANGE: -0.000002942
 
 INTERPOLATION DISTANCE: 6.6443745453
 
 *** SCFTOL TIGHTEN TO 0.100E-07 ***
 
 *** CDFTOL TIGHTEN TO 0.750E-05 ***


 COORDINATES OF OPTIMIZATION STEP 10 IN ANGSTROM

  NO.  ATOM        X              Y              Z        Z-ATOM   MASS   TYPE

    1  C        -0.644217       0.348105      -0.128764       6    12.011  QM
    2  C        -1.832126      -0.258843       0.103533       6    12.011  QM
    3  C         0.644277      -0.348186      -0.128784       6    12.011  QM
    4  C         1.832100       0.258833       0.103520       6    12.011  QM
    5  H        -1.882239      -1.330933       0.327399       1     1.008  QM
    6  H         1.881961       1.330940       0.327338       1     1.008  QM
    7  H         2.773122      -0.298919       0.113394       1     1.008  QM
    8  H        -2.772863       0.299330       0.113349       1     1.008  QM
    9  H         0.624877      -1.431654      -0.312749       1     1.008  QM
   10  H        -0.624981       1.431551      -0.312744       1     1.008  QM


 
 NEW SCF-ENERGY CALCULATED IN 11 CYCLES
 

 TOTAL ENERGY    =       -155.770883463

 ENERGY CHANGE =         -0.000004255
 ENERGY RATIO  =          1.446185471
 TRUST RADIUS  =          0.200000000
 
 BFGS DELTA*GAMMA: 0.327E-05
 
 BFGS DELTA*DE2*DELTA: 0.589E-05
 
 *** ENTERING OPTIMIZATION CYCLE: 11 ***
 

 PROJECTED CARTESIAN GRADIENTS IN A.U.

  NO.  ATOM        X             Y             Z

    1  C        0.000404     -0.000256     -0.000481
    2  C        0.000558      0.000524      0.000536
    3  C       -0.000363      0.000290     -0.000478
    4  C       -0.000605     -0.000557      0.000529
    5  H        0.000823      0.001033      0.001441
    6  H       -0.000821     -0.001044      0.001435
    7  H       -0.000503      0.000753     -0.000143
    8  H        0.000533     -0.000736     -0.000151
    9  H        0.000759      0.000967     -0.001475
   10  H       -0.000770     -0.000979     -0.001478


 ACTIVE CARTESIAN GRADIENTS

              1          2          3          4          5          6
           0.000461  -0.000288  -0.000652   0.000791   0.000797   0.000561

              7          8          9         10         11         12
          -0.000112   0.000600  -0.000446  -0.000300  -0.000809   0.000342

             13         14         15         16         17         18
           0.000664   0.001559   0.002245  -0.000338  -0.001256   0.001495

             19         20         21         22         23         24
          -0.000712  -0.000441   0.001414   0.000374   0.000628  -0.000829


 FULL LOCAL GRADIENT

              1          2          3          4          5          6
          -0.004144  -0.000527  -0.000146   0.000463   0.000378   0.000103

              7          8          9         10         11         12
          -0.000341   0.000155   0.000313  -0.000114  -0.000385   0.000280

             13         14         15         16         17         18
          -0.000292   0.000009   0.000100   0.000241   0.000006   0.000076

             19         20         21         22         23         24
          -0.000404   0.000344  -0.000583   0.000357  -0.000343   0.000388


 TANGENTIAL LOCAL GRADIENTS IN A.U.

              1          2          3          4          5          6
          -0.000527  -0.000146   0.000463   0.000378   0.000103  -0.000341

              7          8          9         10         11         12
           0.000155   0.000313  -0.000114  -0.000385   0.000280  -0.000292

             13         14         15         16         17         18
           0.000009   0.000100   0.000241   0.000006   0.000076  -0.000404

             19         20         21         22         23
           0.000344  -0.000583   0.000357  -0.000343   0.000388

 COSANG =         0.742069846
 
 RMSQ FORCE :   0.0003176  MAXIMUM :   0.0003000  CONVERGED : NO
 MAX FORCE  :   0.0005826  MAXIMUM :   0.0004500  CONVERGED : NO
 RMSQ FORCE6:   0.0004899  MAXIMUM6:   0.0003000  CONVERGED : NO
 MAX FORCE6 :   0.0011686  MAXIMUM6:   0.0004500  CONVERGED : NO
 RMSQ DR    :   0.0008550  MAXIMUM :   0.0012000  CONVERGED :YES
 MAX DR     :   0.0019464  MAXIMUM :   0.0018000  CONVERGED : NO
 


 HESSIAN EIGENVALUES


                1           2           3           4           5           6
             0.07225     0.20383     0.26056     0.99999     1.00000     1.00000
 


                7           8           9          10          11          12
             1.00000     1.00000     1.00000     1.00000     1.00000     1.00000
 


               13          14          15          16          17          18
             1.00000     1.00000     1.00000     1.00002     1.00013     1.00094
 


               19          20          21          22          23
             1.00481     1.00688     1.10024     1.22871     1.55615
 


 LAMBDA FOR LMQA STEP: 0.00

  |TANGENTIAL STEP| =   0.004963  |PARALLEL STEP| =   0.000002


 STEP IN NORMAL COORDINATES

              1          2          3          4          5          6
          -0.000164  -0.000769  -0.000696  -0.000791  -0.000764  -0.001038

              7          8          9         10         11         12
          -0.000048   0.000152  -0.001231   0.000349   0.000509  -0.001526

             13         14         15         16         17         18
          -0.000640  -0.001636  -0.000787   0.000348   0.001458  -0.000466

             19         20         21         22         23         24
           0.001148  -0.000361   0.001911  -0.001034   0.000385  -0.002123

 DISPLACEMENT STEP IN ANGSTROM

  NO.  ATOM        X             Y             Z

    1  C       -0.000076     -0.000344     -0.000263
    2  C       -0.000334     -0.000086     -0.000146
    3  C        0.000053      0.000321     -0.000260
    4  C        0.000364      0.000108     -0.000142
    5  H       -0.000398     -0.000621      0.000219
    6  H        0.000380      0.000632      0.000222
    7  H        0.000468     -0.000631      0.001119
    8  H       -0.000470      0.000628      0.001123
    9  H       -0.000425      0.000681      0.000052
   10  H        0.000415     -0.000687      0.000064


 ACTIVE CARTESIAN DISPLACEMENT STEP

              1          2          3          4          5          6
          -0.000164  -0.000769  -0.000696  -0.000791  -0.000764  -0.001038

              7          8          9         10         11         12
          -0.000048   0.000152  -0.001231   0.000349   0.000509  -0.001526

             13         14         15         16         17         18
          -0.000640  -0.001636  -0.000787   0.000348   0.001458  -0.000466

             19         20         21         22         23         24
           0.001148  -0.000361   0.001911  -0.001034   0.000385  -0.002123
 
 PREDICTED ENERGY CHANGE: -0.000002665
 
 INTERPOLATION DISTANCE: 6.6443745453
 
 *** SCFTOL TIGHTEN TO 0.500E-08 ***


 COORDINATES OF OPTIMIZATION STEP 11 IN ANGSTROM

  NO.  ATOM        X              Y              Z        Z-ATOM   MASS   TYPE

    1  C        -0.644293       0.347761      -0.129027       6    12.011  QM
    2  C        -1.832459      -0.258929       0.103387       6    12.011  QM
    3  C         0.644330      -0.347865      -0.129043       6    12.011  QM
    4  C         1.832464       0.258941       0.103378       6    12.011  QM
    5  H        -1.882638      -1.331553       0.327618       1     1.008  QM
    6  H         1.882341       1.331572       0.327560       1     1.008  QM
    7  H         2.773591      -0.299549       0.114513       1     1.008  QM
    8  H        -2.773334       0.299958       0.114473       1     1.008  QM
    9  H         0.624453      -1.430974      -0.312697       1     1.008  QM
   10  H        -0.624566       1.430865      -0.312680       1     1.008  QM


 
 NEW SCF-ENERGY CALCULATED IN 15 CYCLES
 

 TOTAL ENERGY    =       -155.770887431

 ENERGY CHANGE =         -0.000003968
 ENERGY RATIO  =          1.489003522
 TRUST RADIUS  =          0.200000000
 
 BFGS DELTA*GAMMA: 0.279E-05
 
 BFGS DELTA*DE2*DELTA: 0.534E-05
 
 *** ENTERING OPTIMIZATION CYCLE: 12 ***
 

 PROJECTED CARTESIAN GRADIENTS IN A.U.

  NO.  ATOM        X             Y             Z

    1  C        0.000480     -0.000242     -0.000477
    2  C        0.000662      0.000612      0.000465
    3  C       -0.000499      0.000236     -0.000482
    4  C       -0.000644     -0.000605      0.000470
    5  H        0.000850      0.000628      0.001548
    6  H       -0.000851     -0.000643      0.001543
    7  H       -0.000228      0.000606     -0.000081
    8  H        0.000251     -0.000589     -0.000085
    9  H        0.000703      0.001250     -0.001421
   10  H       -0.000720     -0.001256     -0.001420


 ACTIVE CARTESIAN GRADIENTS

              1          2          3          4          5          6
           0.000549  -0.000269  -0.000648   0.000940   0.000971   0.000422

              7          8          9         10         11         12
          -0.000214   0.000614  -0.000509  -0.000308  -0.000945   0.000196

             13         14         15         16         17         18
           0.000642   0.001161   0.002263  -0.000353  -0.000887   0.001525

             19         20         21         22         23         24
          -0.000382  -0.000560   0.001399   0.000145   0.000773  -0.001222


 FULL LOCAL GRADIENT

              1          2          3          4          5          6
          -0.004090  -0.000604  -0.000185   0.000607   0.000522  -0.000065

              7          8          9         10         11         12
          -0.000450   0.000159   0.000274  -0.000113  -0.000499   0.000128

             13         14         15         16         17         18
          -0.000359  -0.000330   0.000261   0.000200   0.000297   0.000206

             19         20         21         22         23         24
          -0.000093   0.000174  -0.000482   0.000128  -0.000151  -0.000040


 TANGENTIAL LOCAL GRADIENTS IN A.U.

              1          2          3          4          5          6
          -0.000604  -0.000185   0.000607   0.000522  -0.000065  -0.000450

              7          8          9         10         11         12
           0.000159   0.000274  -0.000113  -0.000499   0.000128  -0.000359

             13         14         15         16         17         18
          -0.000330   0.000261   0.000200   0.000297   0.000206  -0.000093

             19         20         21         22         23
           0.000174  -0.000482   0.000128  -0.000151  -0.000040

 COSANG =         0.834777141
 
 RMSQ FORCE :   0.0003240  MAXIMUM :   0.0003000  CONVERGED : NO
 MAX FORCE  :   0.0006067  MAXIMUM :   0.0004500  CONVERGED : NO
 RMSQ FORCE6:   0.0004101  MAXIMUM6:   0.0003000  CONVERGED : NO
 MAX FORCE6 :   0.0009706  MAXIMUM6:   0.0004500  CONVERGED : NO
 RMSQ DR    :   0.0010131  MAXIMUM :   0.0012000  CONVERGED :YES
 MAX DR     :   0.0021233  MAXIMUM :   0.0018000  CONVERGED : NO
 


 HESSIAN EIGENVALUES


                1           2           3           4           5           6
             0.06220     0.14660     0.22462     0.99998     1.00000     1.00000
 


                7           8           9          10          11          12
             1.00000     1.00000     1.00000     1.00000     1.00000     1.00000
 


               13          14          15          16          17          18
             1.00000     1.00000     1.00000     1.00003     1.00047     1.00249
 


               19          20          21          22          23
             1.00436     1.01258     1.10171     1.29717     1.42783
 


 LAMBDA FOR LMQA STEP: 0.00

  |TANGENTIAL STEP| =   0.006590  |PARALLEL STEP| =   0.000003


 STEP IN NORMAL COORDINATES

              1          2          3          4          5          6
          -0.000782  -0.001085  -0.000942  -0.001664  -0.001665  -0.001289

              7          8          9         10         11         12
           0.000351   0.000020  -0.001627   0.000573   0.001254  -0.001978

             13         14         15         16         17         18
          -0.000690  -0.001585  -0.001414   0.000357   0.001379  -0.000908

             19         20         21         22         23         24
           0.001271  -0.000452   0.002815  -0.001225   0.000488  -0.002374

 DISPLACEMENT STEP IN ANGSTROM

  NO.  ATOM        X             Y             Z

    1  C       -0.000362     -0.000479     -0.000359
    2  C       -0.000645     -0.000281     -0.000171
    3  C        0.000382      0.000481     -0.000346
    4  C        0.000633      0.000277     -0.000177
    5  H       -0.000558     -0.000408      0.000123
    6  H        0.000534      0.000428      0.000128
    7  H        0.000497     -0.000933      0.001619
    8  H       -0.000492      0.000932      0.001623
    9  H       -0.000554      0.000722      0.000066
   10  H        0.000544     -0.000737      0.000080


 ACTIVE CARTESIAN DISPLACEMENT STEP

              1          2          3          4          5          6
          -0.000782  -0.001085  -0.000942  -0.001664  -0.001665  -0.001289

              7          8          9         10         11         12
           0.000351   0.000020  -0.001627   0.000573   0.001254  -0.001978

             13         14         15         16         17         18
          -0.000690  -0.001585  -0.001414   0.000357   0.001379  -0.000908

             19         20         21         22         23         24
           0.001271  -0.000452   0.002815  -0.001225   0.000488  -0.002374
 
 PREDICTED ENERGY CHANGE: -0.000002816
 
 INTERPOLATION DISTANCE: 6.6443745453


 COORDINATES OF OPTIMIZATION STEP 12 IN ANGSTROM

  NO.  ATOM        X              Y              Z        Z-ATOM   MASS   TYPE

    1  C        -0.644655       0.347282      -0.129386       6    12.011  QM
    2  C        -1.833104      -0.259210       0.103216       6    12.011  QM
    3  C         0.644712      -0.347384      -0.129390       6    12.011  QM
    4  C         1.833097       0.259219       0.103201       6    12.011  QM
    5  H        -1.883195      -1.331961       0.327740       1     1.008  QM
    6  H         1.882875       1.332000       0.327688       1     1.008  QM
    7  H         2.774088      -0.300483       0.116133       1     1.008  QM
    8  H        -2.773826       0.300890       0.116095       1     1.008  QM
    9  H         0.623898      -1.430252      -0.312631       1     1.008  QM
   10  H        -0.624022       1.430127      -0.312600       1     1.008  QM


 
 NEW SCF-ENERGY CALCULATED IN 12 CYCLES
 

 TOTAL ENERGY    =       -155.770891466

 ENERGY CHANGE =         -0.000004035
 ENERGY RATIO  =          1.432859833
 TRUST RADIUS  =          0.200000000
 
 BFGS DELTA*GAMMA: 0.326E-05
 
 BFGS DELTA*DE2*DELTA: 0.566E-05
 
 *** ENTERING OPTIMIZATION CYCLE: 13 ***
 

 PROJECTED CARTESIAN GRADIENTS IN A.U.

  NO.  ATOM        X             Y             Z

    1  C        0.000332     -0.000174     -0.000487
    2  C        0.000620      0.000525      0.000424
    3  C       -0.000333      0.000196     -0.000480
    4  C       -0.000622     -0.000546      0.000421
    5  H        0.000878      0.000532      0.001598
    6  H       -0.000879     -0.000532      0.001597
    7  H        0.000047      0.000342     -0.000004
    8  H       -0.000015     -0.000325     -0.000011
    9  H        0.000551      0.001458     -0.001381
   10  H       -0.000570     -0.001475     -0.001378


 ACTIVE CARTESIAN GRADIENTS

              1          2          3          4          5          6
           0.000379  -0.000194  -0.000652   0.000840   0.000849   0.000344

              7          8          9         10         11         12
          -0.000071   0.000524  -0.000554  -0.000310  -0.000818   0.000082

             13         14         15         16         17         18
           0.000722   0.000963   0.002245  -0.000444  -0.000681   0.001521

             19         20         21         22         23         24
          -0.000039  -0.000634   0.001408  -0.000089   0.000871  -0.001584


 FULL LOCAL GRADIENT

              1          2          3          4          5          6
          -0.004074  -0.000420  -0.000205   0.000516   0.000425  -0.000108

              7          8          9         10         11         12
          -0.000289   0.000101   0.000179  -0.000124  -0.000395   0.000018

             13         14         15         16         17         18
          -0.000236  -0.000446   0.000360   0.000086   0.000447   0.000271

             19         20         21         22         23         24
           0.000235   0.000061  -0.000387  -0.000107  -0.000019  -0.000425


 TANGENTIAL LOCAL GRADIENTS IN A.U.

              1          2          3          4          5          6
          -0.000420  -0.000205   0.000516   0.000425  -0.000108  -0.000289

              7          8          9         10         11         12
           0.000101   0.000179  -0.000124  -0.000395   0.000018  -0.000236

             13         14         15         16         17         18
          -0.000446   0.000360   0.000086   0.000447   0.000271   0.000235

             19         20         21         22         23
           0.000061  -0.000387  -0.000107  -0.000019  -0.000425

 COSANG =         0.880979283
 
 RMSQ FORCE :   0.0002978  MAXIMUM :   0.0003000  CONVERGED :YES
 MAX FORCE  :   0.0005159  MAXIMUM :   0.0004500  CONVERGED : NO
 RMSQ FORCE6:   0.0003130  MAXIMUM6:   0.0003000  CONVERGED : NO
 MAX FORCE6 :   0.0007597  MAXIMUM6:   0.0004500  CONVERGED : NO
 RMSQ DR    :   0.0013451  MAXIMUM :   0.0012000  CONVERGED : NO
 MAX DR     :   0.0028147  MAXIMUM :   0.0018000  CONVERGED : NO
 


 HESSIAN EIGENVALUES


                1           2           3           4           5           6
             0.05127     0.12598     0.22389     0.98501     1.00000     1.00000
 


                7           8           9          10          11          12
             1.00000     1.00000     1.00000     1.00000     1.00000     1.00000
 


               13          14          15          16          17          18
             1.00000     1.00000     1.00001     1.00003     1.00010     1.00098
 


               19          20          21          22          23
             1.00738     1.01302     1.04203     1.10393     1.46594
 


 LAMBDA FOR LMQA STEP: 0.00

  |TANGENTIAL STEP| =   0.005970  |PARALLEL STEP| =   0.000003


 STEP IN NORMAL COORDINATES

              1          2          3          4          5          6
          -0.001047  -0.001059  -0.000900  -0.001751  -0.001867  -0.001048

              7          8          9         10         11         12
           0.000527  -0.000141  -0.001503   0.000578   0.001504  -0.001696

             13         14         15         16         17         18
          -0.000690  -0.000833  -0.001597   0.000421   0.000629  -0.001073

             19         20         21         22         23         24
           0.000603  -0.000311   0.002838  -0.000771   0.000304  -0.001515

 DISPLACEMENT STEP IN ANGSTROM

  NO.  ATOM        X             Y             Z

    1  C       -0.000484     -0.000464     -0.000344
    2  C       -0.000649     -0.000335     -0.000118
    3  C        0.000497      0.000447     -0.000341
    4  C        0.000647      0.000351     -0.000119
    5  H       -0.000601     -0.000016     -0.000041
    6  H        0.000576      0.000023     -0.000038
    7  H        0.000201     -0.000781      0.001579
    8  H       -0.000202      0.000781      0.001585
    9  H       -0.000432      0.000429      0.000043
   10  H        0.000424     -0.000434      0.000054


 ACTIVE CARTESIAN DISPLACEMENT STEP

              1          2          3          4          5          6
          -0.001047  -0.001059  -0.000900  -0.001751  -0.001867  -0.001048

              7          8          9         10         11         12
           0.000527  -0.000141  -0.001503   0.000578   0.001504  -0.001696

             13         14         15         16         17         18
          -0.000690  -0.000833  -0.001597   0.000421   0.000629  -0.001073

             19         20         21         22         23         24
           0.000603  -0.000311   0.002838  -0.000771   0.000304  -0.001515
 
 PREDICTED ENERGY CHANGE: -0.000002034
 
 INTERPOLATION DISTANCE: 6.6443745453


 COORDINATES OF OPTIMIZATION STEP 13 IN ANGSTROM

  NO.  ATOM        X              Y              Z        Z-ATOM   MASS   TYPE

    1  C        -0.645139       0.346818      -0.129730       6    12.011  QM
    2  C        -1.833753      -0.259545       0.103097       6    12.011  QM
    3  C         0.645209      -0.346936      -0.129730       6    12.011  QM
    4  C         1.833744       0.259570       0.103082       6    12.011  QM
    5  H        -1.883796      -1.331977       0.327700       1     1.008  QM
    6  H         1.883451       1.332023       0.327650       1     1.008  QM
    7  H         2.774289      -0.301263       0.117712       1     1.008  QM
    8  H        -2.774028       0.301671       0.117680       1     1.008  QM
    9  H         0.623466      -1.429822      -0.312588       1     1.008  QM
   10  H        -0.623598       1.429693      -0.312546       1     1.008  QM


 
 NEW SCF-ENERGY CALCULATED IN 12 CYCLES
 

 TOTAL ENERGY    =       -155.770894268

 ENERGY CHANGE =         -0.000002802
 ENERGY RATIO  =          1.377655051
 TRUST RADIUS  =          0.200000000
 
 BFGS DELTA*GAMMA: 0.259E-05
 
 BFGS DELTA*DE2*DELTA: 0.409E-05
 
 *** ENTERING OPTIMIZATION CYCLE: 14 ***
 

 PROJECTED CARTESIAN GRADIENTS IN A.U.

  NO.  ATOM        X             Y             Z

    1  C        0.000036     -0.000186     -0.000492
    2  C        0.000438      0.000365      0.000420
    3  C       -0.000021      0.000196     -0.000485
    4  C       -0.000454     -0.000372      0.000417
    5  H        0.000884      0.000773      0.001571
    6  H       -0.000887     -0.000779      0.001570
    7  H        0.000138      0.000118      0.000052
    8  H       -0.000105     -0.000111      0.000048
    9  H        0.000368      0.001481     -0.001381
   10  H       -0.000390     -0.001494     -0.001375


 ACTIVE CARTESIAN GRADIENTS

              1          2          3          4          5          6
           0.000041  -0.000217  -0.000655   0.000527   0.000519   0.000346

              7          8          9         10         11         12
           0.000142   0.000367  -0.000572  -0.000237  -0.000479   0.000064

             13         14         15         16         17         18
           0.000854   0.001054   0.002202  -0.000552  -0.000762   0.001482

             19         20         21         22         23         24
           0.000094  -0.000619   0.001450  -0.000189   0.000830  -0.001714


 FULL LOCAL GRADIENT

              1          2          3          4          5          6
          -0.004092  -0.000104  -0.000093   0.000207   0.000150  -0.000033

              7          8          9         10         11         12
          -0.000046   0.000001   0.000067  -0.000072  -0.000112   0.000008

             13         14         15         16         17         18
           0.000008  -0.000284   0.000357  -0.000031   0.000356   0.000239

             19         20         21         22         23         24
           0.000366   0.000068  -0.000331  -0.000207  -0.000056  -0.000556


 TANGENTIAL LOCAL GRADIENTS IN A.U.

              1          2          3          4          5          6
          -0.000104  -0.000093   0.000207   0.000150  -0.000033  -0.000046

              7          8          9         10         11         12
           0.000001   0.000067  -0.000072  -0.000112   0.000008   0.000008

             13         14         15         16         17         18
          -0.000284   0.000357  -0.000031   0.000356   0.000239   0.000366

             19         20         21         22         23
           0.000068  -0.000331  -0.000207  -0.000056  -0.000556

 COSANG =         0.843681699
 
 *** CONVERGED BY RMSQ FORCE AND MAX FORCE DESVIATION ***
 *** AFTER 13 OPTIMIZATION CYCLES ***
 
 
 RMSQ FORCE :   0.0002194  MAXIMUM :   0.0003000  CONVERGED :YES
 MAX FORCE  :   0.0005564  MAXIMUM :   0.0004500  CONVERGED : NO
 RMSQ FORCE6:   0.0002020  MAXIMUM6:   0.0003000  CONVERGED :YES
 MAX FORCE6 :   0.0002856  MAXIMUM6:   0.0004500  CONVERGED :YES
 RMSQ DR    :   0.0012187  MAXIMUM :   0.0012000  CONVERGED : NO
 MAX DR     :   0.0028380  MAXIMUM :   0.0018000  CONVERGED : NO
 
 
 *** THE GEOMETRY IS OPTIMIZED ***
 
 
 INTERPOLATION DISTANCE: 6.6443745453


 RELAXED REACTANT COORDINATES OF SADDLE STEP 3 IN ANGSTROM

  NO.  ATOM        X              Y              Z        Z-ATOM   MASS   TYPE

    1  C        -0.645139       0.346818      -0.129730       6    12.011  QM
    2  C        -1.833753      -0.259545       0.103097       6    12.011  QM
    3  C         0.645209      -0.346936      -0.129730       6    12.011  QM
    4  C         1.833744       0.259570       0.103082       6    12.011  QM
    5  H        -1.883796      -1.331977       0.327700       1     1.008  QM
    6  H         1.883451       1.332023       0.327650       1     1.008  QM
    7  H         2.774289      -0.301263       0.117712       1     1.008  QM
    8  H        -2.774028       0.301671       0.117680       1     1.008  QM
    9  H         0.623466      -1.429822      -0.312588       1     1.008  QM
   10  H        -0.623598       1.429693      -0.312546       1     1.008  QM


 NUMBER OF CONSTRAINED OPTIMIZATION CYCLES: 13
 
 RELAXED REACTANT ENERGY = -155.770894267531
 
 ANGLE BETWEEN SUCCESSIVE SADDLE GRADIENTS: 78.591
 
 RMSQ FORCE :   0.0007755  MAXIMUM :   0.0003000  CONVERGED :NO 
 MAX FORCE  :   0.0015537  MAXIMUM :   0.0004500  CONVERGED :NO 

 
 *** RELAXING OF PRODUCT STRUCTURE ***


 UNRELAXED COORDINATES OF SADDLE STEP 4 IN ANGSTROM

  NO.  ATOM        X              Y              Z        Z-ATOM   MASS   TYPE

    1  C        -0.729653       0.101708      -0.547689       6    12.011  QM
    2  C        -1.555267      -0.063995       0.513861       6    12.011  QM
    3  C         0.729652      -0.101702      -0.547689       6    12.011  QM
    4  C         1.555269       0.063992       0.513859       6    12.011  QM
    5  H        -1.179792      -0.408238       1.485555       1     1.008  QM
    6  H         1.179800       0.408272       1.485540       1     1.008  QM
    7  H         2.630976      -0.124387       0.430031       1     1.008  QM
    8  H        -2.630982       0.124347       0.430029       1     1.008  QM
    9  H         1.173454      -0.388733      -1.512453       1     1.008  QM
   10  H        -1.173466       0.388713      -1.512459       1     1.008  QM


 UNRELAXED SCF-ENERGY CALCULATED IN 12 CYCLES
 
 UNRELAXED TOTAL SADDLE ENERGY = -155.767516341254
 


 RELAXED PRODUCT COORDINATES OF SADDLE STEP 4 IN ANGSTROM

  NO.  ATOM        X              Y              Z        Z-ATOM   MASS   TYPE

    1  C        -0.729653       0.101708      -0.547689       6    12.011  QM
    2  C        -1.555267      -0.063995       0.513861       6    12.011  QM
    3  C         0.729652      -0.101702      -0.547689       6    12.011  QM
    4  C         1.555269       0.063992       0.513859       6    12.011  QM
    5  H        -1.179792      -0.408238       1.485555       1     1.008  QM
    6  H         1.179800       0.408272       1.485540       1     1.008  QM
    7  H         2.630976      -0.124387       0.430031       1     1.008  QM
    8  H        -2.630982       0.124347       0.430029       1     1.008  QM
    9  H         1.173454      -0.388733      -1.512453       1     1.008  QM
   10  H        -1.173466       0.388713      -1.512459       1     1.008  QM


 NUMBER OF CONSTRAINED OPTIMIZATION CYCLES: -1
 
 RELAXED PRODUCT ENERGY = -155.767516341254
 
 ANGLE BETWEEN SUCCESSIVE SADDLE GRADIENTS: 78.591
 
 RMSQ FORCE :   0.0007755  MAXIMUM :   0.0003000  CONVERGED :NO 
 MAX FORCE  :   0.0015537  MAXIMUM :   0.0004500  CONVERGED :NO 


 UNRELAXED COORDINATES OF SADDLE STEP 5 IN ANGSTROM

  NO.  ATOM        X              Y              Z        Z-ATOM   MASS   TYPE

    1  C        -0.649365       0.334562      -0.150628       6    12.011  QM
    2  C        -1.819829      -0.249768       0.123635       6    12.011  QM
    3  C         0.649431      -0.334675      -0.150628       6    12.011  QM
    4  C         1.819820       0.249791       0.123621       6    12.011  QM
    5  H        -1.848596      -1.285790       0.385593       1     1.008  QM
    6  H         1.848268       1.285835       0.385545       1     1.008  QM
    7  H         2.767123      -0.292420       0.133328       1     1.008  QM
    8  H        -2.766876       0.292805       0.133298       1     1.008  QM
    9  H         0.650966      -1.377768      -0.372582       1     1.008  QM
   10  H        -0.651091       1.377644      -0.372542       1     1.008  QM


 UNRELAXED SCF-ENERGY CALCULATED IN 11 CYCLES
 
 UNRELAXED TOTAL SADDLE ENERGY = -155.766028713044
 
 
 
 
 ***************************************
 *** MOLECULAR GEOMETRY OPTIMIZATION ***
 ***************************************
 
 INTERPOLATION DISTANCE: 6.3114960413
 
 *** ACTIVE DEGREES OF FREEDOM: 24 ***
 
 *** ENTERING OPTIMIZATION CYCLE: 1 ***
 

 PROJECTED CARTESIAN GRADIENTS IN A.U.

  NO.  ATOM        X             Y             Z

    1  C       -0.010178      0.004597     -0.000639
    2  C        0.011538     -0.000444      0.000591
    3  C        0.010202     -0.004583     -0.000629
    4  C       -0.011568      0.000436      0.000586
    5  H        0.002758      0.021330     -0.003674
    6  H       -0.002756     -0.021332     -0.003673
    7  H       -0.001217      0.001526      0.000423
    8  H        0.001253     -0.001527      0.000421
    9  H        0.001436      0.024296      0.003405
   10  H       -0.001456     -0.024312      0.003412


 ACTIVE CARTESIAN GRADIENTS

              1          2          3          4          5          6
          -0.011637   0.005118  -0.000204   0.010270   0.000557   0.001927

              7          8          9         10         11         12
           0.013991  -0.004427  -0.000732  -0.006990   0.003061   0.000188

             13         14         15         16         17         18
           0.004504   0.022976  -0.003191  -0.001968  -0.021390  -0.003723

             19         20         21         22         23         24
          -0.002151  -0.007687  -0.002117   0.002238   0.011109  -0.030203


 FULL LOCAL GRADIENT

              1          2          3          4          5          6
          -0.024662   0.012632  -0.001389   0.009560  -0.001039   0.000444

              7          8          9         10         11         12
           0.013068  -0.006250   0.001780  -0.006344   0.004432   0.000011

             13         14         15         16         17         18
           0.001549   0.012979  -0.015804   0.000155  -0.015636  -0.010775

             19         20         21         22         23         24
          -0.000802  -0.004088  -0.010352   0.002442   0.007448  -0.024193


 TANGENTIAL LOCAL GRADIENTS IN A.U.

              1          2          3          4          5          6
           0.012632  -0.001389   0.009560  -0.001039   0.000444   0.013068

              7          8          9         10         11         12
          -0.006250   0.001780  -0.006344   0.004432   0.000011   0.001549

             13         14         15         16         17         18
           0.012979  -0.015804   0.000155  -0.015636  -0.010775  -0.000802

             19         20         21         22         23
          -0.004088  -0.010352   0.002442   0.007448  -0.024193
 
 RMSQ FORCE :   0.0095087  MAXIMUM :   0.0003000  CONVERGED : NO
 MAX FORCE  :   0.0241931  MAXIMUM :   0.0004500  CONVERGED : NO
 RMSQ FORCE6:   4.9904913  MAXIMUM6:   0.0003000  CONVERGED : NO
 MAX FORCE6 :   4.9758069  MAXIMUM6:   0.0004500  CONVERGED : NO
 


 HESSIAN EIGENVALUES


                1           2           3           4           5           6
             1.00000     1.00000     1.00000     1.00000     1.00000     1.00000
 


                7           8           9          10          11          12
             1.00000     1.00000     1.00000     1.00000     1.00000     1.00000
 


               13          14          15          16          17          18
             1.00000     1.00000     1.00000     1.00000     1.00000     1.00000
 


               19          20          21          22          23
             1.00000     1.00000     1.00000     1.00000     1.00000
 


 LAMBDA FOR LMQA STEP: 0.00

  |TANGENTIAL STEP| =   0.045602  |PARALLEL STEP| =   0.000165


 STEP IN NORMAL COORDINATES

              1          2          3          4          5          6
           0.011067  -0.006954  -0.004041  -0.008214   0.001731   0.000277

              7          8          9         10         11         12
          -0.012938   0.006461  -0.003057   0.006002  -0.005253   0.000137

             13         14         15         16         17         18
           0.000409  -0.014580   0.014669  -0.000919   0.014983   0.011259

             19         20         21         22         23         24
           0.000526   0.003470   0.013163  -0.002560  -0.005630   0.023149

 DISPLACEMENT STEP IN ANGSTROM

  NO.  ATOM        X             Y             Z

    1  C        0.005122     -0.003248     -0.001342
    2  C       -0.005104      0.001247      0.001104
    3  C       -0.005135      0.003241     -0.001347
    4  C        0.005119     -0.001243      0.001107
    5  H        0.001113     -0.007753      0.006237
    6  H       -0.001113      0.007754      0.006236
    7  H        0.000095     -0.000271      0.000909
    8  H       -0.000116      0.000269      0.000910
    9  H        0.001234     -0.008996     -0.006319
   10  H       -0.001223      0.009005     -0.006324


 ACTIVE CARTESIAN DISPLACEMENT STEP

              1          2          3          4          5          6
           0.011067  -0.006954  -0.004041  -0.008214   0.001731   0.000277

              7          8          9         10         11         12
          -0.012938   0.006461  -0.003057   0.006002  -0.005253   0.000137

             13         14         15         16         17         18
           0.000409  -0.014580   0.014669  -0.000919   0.014983   0.011259

             19         20         21         22         23         24
           0.000526   0.003470   0.013163  -0.002560  -0.005630   0.023149
 
 PREDICTED ENERGY CHANGE: -0.001035691
 
 INTERPOLATION DISTANCE: 6.3114960413
 
 *** SCFTOL TIGHTEN TO 0.100E-06 ***
 
 *** CDFTOL TIGHTEN TO 0.750E-04 ***


 COORDINATES OF OPTIMIZATION STEP 1 IN ANGSTROM

  NO.  ATOM        X              Y              Z        Z-ATOM   MASS   TYPE

    1  C        -0.644243       0.331314      -0.151970       6    12.011  QM
    2  C        -1.824933      -0.248521       0.124739       6    12.011  QM
    3  C         0.644296      -0.331434      -0.151975       6    12.011  QM
    4  C         1.824939       0.248548       0.124728       6    12.011  QM
    5  H        -1.847483      -1.293543       0.391830       1     1.008  QM
    6  H         1.847155       1.293589       0.391781       1     1.008  QM
    7  H         2.767218      -0.292691       0.134237       1     1.008  QM
    8  H        -2.766992       0.293074       0.134208       1     1.008  QM
    9  H         0.652200      -1.386764      -0.378901       1     1.008  QM
   10  H        -0.652314       1.386649      -0.378866       1     1.008  QM


 
 NEW SCF-ENERGY CALCULATED IN 10 CYCLES
 

 TOTAL ENERGY    =       -155.767490260

 ENERGY CHANGE =         -0.001461547
 ENERGY RATIO  =          1.411180463
 TRUST RADIUS  =          0.200000000
 
 BFGS DELTA*GAMMA: 0.122E-02
 
 BFGS DELTA*DE2*DELTA: 0.208E-02
 
 *** ENTERING OPTIMIZATION CYCLE: 2 ***
 

 PROJECTED CARTESIAN GRADIENTS IN A.U.

  NO.  ATOM        X             Y             Z

    1  C        0.002718     -0.006603     -0.000184
    2  C        0.001510      0.002739      0.000301
    3  C       -0.002688      0.006595     -0.000174
    4  C       -0.001535     -0.002728      0.000299
    5  H        0.003752      0.013465     -0.002059
    6  H       -0.003756     -0.013465     -0.002054
    7  H       -0.003610      0.004279      0.000360
    8  H        0.003625     -0.004287      0.000369
    9  H        0.002540      0.015349      0.001268
   10  H       -0.002569     -0.015355      0.001278


 ACTIVE CARTESIAN GRADIENTS

              1          2          3          4          5          6
           0.003107  -0.007714  -0.000895   0.002771  -0.000057   0.000211

              7          8          9         10         11         12
          -0.001087   0.006299  -0.000032  -0.000841  -0.002176   0.000364

             13         14         15         16         17         18
           0.003850   0.016336  -0.001201  -0.001897  -0.015047  -0.001916

             19         20         21         22         23         24
          -0.005011  -0.004482   0.000003   0.003799   0.006562  -0.018109


 FULL LOCAL GRADIENT

              1          2          3          4          5          6
          -0.018622  -0.005423   0.005378   0.001126  -0.001790  -0.001219

              7          8          9         10         11         12
          -0.001732   0.004917   0.002612  -0.000227  -0.000821   0.000156

             13         14         15         16         17         18
           0.000600   0.007812  -0.011441  -0.000064  -0.010236  -0.007638

             19         20         21         22         23         24
          -0.003878  -0.001470  -0.006959   0.003972   0.003415  -0.013313


 TANGENTIAL LOCAL GRADIENTS IN A.U.

              1          2          3          4          5          6
          -0.005423   0.005378   0.001126  -0.001790  -0.001219  -0.001732

              7          8          9         10         11         12
           0.004917   0.002612  -0.000227  -0.000821   0.000156   0.000600

             13         14         15         16         17         18
           0.007812  -0.011441  -0.000064  -0.010236  -0.007638  -0.003878

             19         20         21         22         23
          -0.001470  -0.006959   0.003972   0.003415  -0.013313

 COSANG =         0.691597307
 
 RMSQ FORCE :   0.0056135  MAXIMUM :   0.0003000  CONVERGED : NO
 MAX FORCE  :   0.0133127  MAXIMUM :   0.0004500  CONVERGED : NO
 RMSQ FORCE6:   4.4671154  MAXIMUM6:   0.0003000  CONVERGED : NO
 MAX FORCE6 :   4.4602314  MAXIMUM6:   0.0004500  CONVERGED : NO
 RMSQ DR    :   0.0093085  MAXIMUM :   0.0012000  CONVERGED : NO
 MAX DR     :   0.0231494  MAXIMUM :   0.0018000  CONVERGED : NO
 


 HESSIAN EIGENVALUES


                1           2           3           4           5           6
             0.38964     1.00000     1.00000     1.00000     1.00000     1.00000
 


                7           8           9          10          11          12
             1.00000     1.00000     1.00000     1.00000     1.00000     1.00000
 


               13          14          15          16          17          18
             1.00000     1.00000     1.00000     1.00000     1.00000     1.00000
 


               19          20          21          22          23
             1.00000     1.00000     1.00000     1.00000     1.50524
 


 LAMBDA FOR LMQA STEP: 0.00

  |TANGENTIAL STEP| =   0.064694  |PARALLEL STEP| =   0.000332


 STEP IN NORMAL COORDINATES

              1          2          3          4          5          6
          -0.000233   0.007083  -0.006048  -0.006337   0.003957   0.002639

              7          8          9         10         11         12
          -0.003546  -0.004672  -0.006438   0.003283  -0.001889  -0.000127

             13         14         15         16         17         18
           0.000007  -0.024500   0.024490  -0.000965   0.025102   0.018855

             19         20         21         22         23         24
           0.006680   0.003971   0.021111  -0.008227  -0.007015   0.033706

 DISPLACEMENT STEP IN ANGSTROM

  NO.  ATOM        X             Y             Z

    1  C       -0.000108      0.003178     -0.002706
    2  C       -0.002727     -0.000502      0.002133
    3  C        0.000074     -0.003176     -0.002710
    4  C        0.002758      0.000496      0.002136
    5  H        0.000531     -0.011579      0.010640
    6  H       -0.000529      0.011573      0.010635
    7  H        0.002584     -0.003293      0.001612
    8  H       -0.002601      0.003305      0.001607
    9  H        0.000937     -0.013501     -0.010264
   10  H       -0.000909      0.013507     -0.010271


 ACTIVE CARTESIAN DISPLACEMENT STEP

              1          2          3          4          5          6
          -0.000233   0.007083  -0.006048  -0.006337   0.003957   0.002639

              7          8          9         10         11         12
          -0.003546  -0.004672  -0.006438   0.003283  -0.001889  -0.000127

             13         14         15         16         17         18
           0.000007  -0.024500   0.024490  -0.000965   0.025102   0.018855

             19         20         21         22         23         24
           0.006680   0.003971   0.021111  -0.008227  -0.007015   0.033706
 
 PREDICTED ENERGY CHANGE: -0.000834124
 
 INTERPOLATION DISTANCE: 6.3114960413


 COORDINATES OF OPTIMIZATION STEP 2 IN ANGSTROM

  NO.  ATOM        X              Y              Z        Z-ATOM   MASS   TYPE

    1  C        -0.644351       0.334492      -0.154676       6    12.011  QM
    2  C        -1.827660      -0.249022       0.126872       6    12.011  QM
    3  C         0.644370      -0.334610      -0.154685       6    12.011  QM
    4  C         1.827697       0.249044       0.126864       6    12.011  QM
    5  H        -1.846951      -1.305121       0.402470       1     1.008  QM
    6  H         1.846626       1.305162       0.402416       1     1.008  QM
    7  H         2.769802      -0.295984       0.135849       1     1.008  QM
    8  H        -2.769593       0.296380       0.135815       1     1.008  QM
    9  H         0.653136      -1.400265      -0.389165       1     1.008  QM
   10  H        -0.653223       1.400155      -0.389137       1     1.008  QM


 
 NEW SCF-ENERGY CALCULATED IN 9 CYCLES
 

 TOTAL ENERGY    =       -155.768671572

 ENERGY CHANGE =         -0.001181312
 ENERGY RATIO  =          1.416230726
 TRUST RADIUS  =          0.200000000
 
 BFGS DELTA*GAMMA: 0.972E-03
 
 BFGS DELTA*DE2*DELTA: 0.168E-02
 
 *** ENTERING OPTIMIZATION CYCLE: 3 ***
 

 PROJECTED CARTESIAN GRADIENTS IN A.U.

  NO.  ATOM        X             Y             Z

    1  C        0.005115     -0.009595      0.000571
    2  C       -0.001495      0.004869     -0.000564
    3  C       -0.005547      0.009554      0.000476
    4  C        0.001916     -0.004882     -0.000499
    5  H        0.004011      0.004058      0.000276
    6  H       -0.004010     -0.004075      0.000241
    7  H       -0.002717      0.004060      0.000289
    8  H        0.002715     -0.003897      0.000206
    9  H        0.003111      0.007397     -0.000449
   10  H       -0.003073     -0.007357     -0.000506


 ACTIVE CARTESIAN GRADIENTS

              1          2          3          4          5          6
           0.005849  -0.011176  -0.000247   0.000044   0.001990  -0.001187

              7          8          9         10         11         12
          -0.005323   0.010206   0.000585   0.001356  -0.005817  -0.000268

             13         14         15         16         17         18
           0.002899   0.006973   0.001065  -0.001814  -0.006291   0.000240

             19         20         21         22         23         24
          -0.003820  -0.002499   0.001339   0.002609   0.003703  -0.007606


 FULL LOCAL GRADIENT

              1          2          3          4          5          6
          -0.011458  -0.009088   0.007843  -0.001572   0.000374  -0.002589

              7          8          9         10         11         12
          -0.005846   0.008956   0.003234   0.001940  -0.004440  -0.000501

             13         14         15         16         17         18
          -0.000514   0.000858  -0.005454  -0.000505  -0.003074  -0.003360

             19         20         21         22         23         24
          -0.003062  -0.000512  -0.003346   0.002718   0.001496  -0.004443


 TANGENTIAL LOCAL GRADIENTS IN A.U.

              1          2          3          4          5          6
          -0.009088   0.007843  -0.001572   0.000374  -0.002589  -0.005846

              7          8          9         10         11         12
           0.008956   0.003234   0.001940  -0.004440  -0.000501  -0.000514

             13         14         15         16         17         18
           0.000858  -0.005454  -0.000505  -0.003074  -0.003360  -0.003062

             19         20         21         22         23
          -0.000512  -0.003346   0.002718   0.001496  -0.004443

 COSANG =         0.729737576
 
 RMSQ FORCE :   0.0041907  MAXIMUM :   0.0003000  CONVERGED : NO
 MAX FORCE  :   0.0090881  MAXIMUM :   0.0004500  CONVERGED : NO
 RMSQ FORCE6:   3.8697380  MAXIMUM6:   0.0003000  CONVERGED : NO
 MAX FORCE6 :   3.8659501  MAXIMUM6:   0.0004500  CONVERGED : NO
 RMSQ DR    :   0.0132058  MAXIMUM :   0.0012000  CONVERGED : NO
 MAX DR     :   0.0337059  MAXIMUM :   0.0018000  CONVERGED : NO
 


 HESSIAN EIGENVALUES


                1           2           3           4           5           6
             0.20999     1.00000     1.00000     1.00000     1.00000     1.00000
 


                7           8           9          10          11          12
             1.00000     1.00000     1.00000     1.00000     1.00000     1.00000
 


               13          14          15          16          17          18
             1.00000     1.00000     1.00000     1.00000     1.00000     1.00000
 


               19          20          21          22          23
             1.00000     1.00000     1.00000     1.02976     1.56395
 


 LAMBDA FOR LMQA STEP: 0.00

  |TANGENTIAL STEP| =   0.061424  |PARALLEL STEP| =   0.000299


 STEP IN NORMAL COORDINATES

              1          2          3          4          5          6
          -0.004739   0.016113  -0.006986  -0.004613   0.000563   0.004771

              7          8          9         10         11         12
           0.002118  -0.013821  -0.007653   0.001007   0.004844   0.000761

             13         14         15         16         17         18
          -0.000735  -0.020077   0.022599   0.000006   0.020949   0.017350

             19         20         21         22         23         24
           0.007492   0.003799   0.019992  -0.008618  -0.006856   0.029545

 DISPLACEMENT STEP IN ANGSTROM

  NO.  ATOM        X             Y             Z

    1  C       -0.002193      0.007277     -0.003417
    2  C       -0.001325     -0.003084      0.002893
    3  C        0.002568     -0.007244     -0.003325
    4  C        0.000961      0.003098      0.002837
    5  H       -0.000782     -0.008326      0.009735
    6  H        0.000776      0.008327      0.009762
    7  H        0.002839     -0.004378      0.001627
    8  H       -0.002837      0.004250      0.001704
    9  H       -0.000251     -0.012327     -0.009694
   10  H        0.000219      0.012290     -0.009638


 ACTIVE CARTESIAN DISPLACEMENT STEP

              1          2          3          4          5          6
          -0.004739   0.016113  -0.006986  -0.004613   0.000563   0.004771

              7          8          9         10         11         12
           0.002118  -0.013821  -0.007653   0.001007   0.004844   0.000761

             13         14         15         16         17         18
          -0.000735  -0.020077   0.022599   0.000006   0.020949   0.017350

             19         20         21         22         23         24
           0.007492   0.003799   0.019992  -0.008618  -0.006856   0.029545
 
 PREDICTED ENERGY CHANGE: -0.000461066
 
 INTERPOLATION DISTANCE: 6.3114960413
 
 *** SCFTOL TIGHTEN TO 0.750E-07 ***
 
 *** CDFTOL TIGHTEN TO 0.500E-04 ***


 COORDINATES OF OPTIMIZATION STEP 3 IN ANGSTROM

  NO.  ATOM        X              Y              Z        Z-ATOM   MASS   TYPE

    1  C        -0.646544       0.341769      -0.158093       6    12.011  QM
    2  C        -1.828985      -0.252106       0.129764       6    12.011  QM
    3  C         0.646938      -0.341854      -0.158010       6    12.011  QM
    4  C         1.828658       0.252142       0.129701       6    12.011  QM
    5  H        -1.847733      -1.313447       0.412205       1     1.008  QM
    6  H         1.847402       1.313489       0.412178       1     1.008  QM
    7  H         2.772641      -0.300362       0.137476       1     1.008  QM
    8  H        -2.772430       0.300630       0.137519       1     1.008  QM
    9  H         0.652886      -1.412591      -0.398859       1     1.008  QM
   10  H        -0.653003       1.412445      -0.398775       1     1.008  QM


 
 NEW SCF-ENERGY CALCULATED IN 10 CYCLES
 

 TOTAL ENERGY    =       -155.769232086

 ENERGY CHANGE =         -0.000560514
 ENERGY RATIO  =          1.215691197
 TRUST RADIUS  =          0.200000000
 
 BFGS DELTA*GAMMA: 0.724E-03
 
 BFGS DELTA*DE2*DELTA: 0.926E-03
 
 *** ENTERING OPTIMIZATION CYCLE: 4 ***
 

 PROJECTED CARTESIAN GRADIENTS IN A.U.

  NO.  ATOM        X             Y             Z

    1  C        0.004309     -0.003776      0.000114
    2  C       -0.002865      0.002524     -0.000135
    3  C       -0.003617      0.004010      0.000244
    4  C        0.002115     -0.002695     -0.000280
    5  H        0.003431     -0.000539      0.001604
    6  H       -0.003397      0.000514      0.001619
    7  H       -0.000242      0.001240     -0.000035
    8  H        0.000435     -0.001365     -0.000021
    9  H        0.002738      0.002681     -0.001504
   10  H       -0.002767     -0.002748     -0.001466


 ACTIVE CARTESIAN GRADIENTS

              1          2          3          4          5          6
           0.004928  -0.004328  -0.000293  -0.001932   0.002451  -0.000747

              7          8          9         10         11         12
          -0.004246   0.005062   0.000309   0.001422  -0.004146  -0.000174

             13         14         15         16         17         18
           0.002441   0.001245   0.002416  -0.001903  -0.000684   0.001581

             19         20         21         22         23         24
          -0.000644  -0.002085   0.001695   0.000419   0.002814  -0.001851


 FULL LOCAL GRADIENT

              1          2          3          4          5          6
          -0.005945  -0.005996   0.002274  -0.002343   0.002049  -0.001214

              7          8          9         10         11         12
          -0.004368   0.004704   0.001213   0.001611  -0.003625  -0.000272

             13         14         15         16         17         18
           0.000806  -0.001346  -0.000363  -0.001197   0.000919  -0.000113

             19         20         21         22         23         24
          -0.000257  -0.001078  -0.000817   0.000474   0.001533  -0.000085


 TANGENTIAL LOCAL GRADIENTS IN A.U.

              1          2          3          4          5          6
          -0.005996   0.002274  -0.002343   0.002049  -0.001214  -0.004368

              7          8          9         10         11         12
           0.004704   0.001213   0.001611  -0.003625  -0.000272   0.000806

             13         14         15         16         17         18
          -0.001346  -0.000363  -0.001197   0.000919  -0.000113  -0.000257

             19         20         21         22         23
          -0.001078  -0.000817   0.000474   0.001533  -0.000085

 COSANG =         0.805612628
 
 RMSQ FORCE :   0.0022854  MAXIMUM :   0.0003000  CONVERGED : NO
 MAX FORCE  :   0.0059961  MAXIMUM :   0.0004500  CONVERGED : NO
 RMSQ FORCE6:   3.1608343  MAXIMUM6:   0.0003000  CONVERGED : NO
 MAX FORCE6 :   3.1584979  MAXIMUM6:   0.0004500  CONVERGED : NO
 RMSQ DR    :   0.0125383  MAXIMUM :   0.0012000  CONVERGED : NO
 MAX DR     :   0.0295448  MAXIMUM :   0.0018000  CONVERGED : NO
 


 HESSIAN EIGENVALUES


                1           2           3           4           5           6
             0.18309     0.99994     1.00000     1.00000     1.00000     1.00000
 


                7           8           9          10          11          12
             1.00000     1.00000     1.00000     1.00000     1.00000     1.00000
 


               13          14          15          16          17          18
             1.00000     1.00000     1.00000     1.00000     1.00000     1.00000
 


               19          20          21          22          23
             1.00000     1.00000     1.02020     1.02590     1.36765
 


 LAMBDA FOR LMQA STEP: 0.00

  |TANGENTIAL STEP| =   0.018622  |PARALLEL STEP| =   0.000027


 STEP IN NORMAL COORDINATES

              1          2          3          4          5          6
          -0.005091   0.005519  -0.002429   0.001182  -0.002032   0.002205

              7          8          9         10         11         12
           0.003754  -0.006221  -0.002954  -0.000977   0.004212   0.000428

             13         14         15         16         17         18
          -0.001575  -0.003710   0.005549   0.001364   0.003784   0.004228

             19         20         21         22         23         24
           0.001241   0.002325   0.005789  -0.002061  -0.003544   0.007440

 DISPLACEMENT STEP IN ANGSTROM

  NO.  ATOM        X             Y             Z

    1  C       -0.002355      0.002534     -0.001215
    2  C        0.001223     -0.001509      0.001043
    3  C        0.001928     -0.002688     -0.001289
    4  C       -0.000755      0.001625      0.001136
    5  H       -0.001394     -0.000795      0.002423
    6  H        0.001364      0.000800      0.002413
    7  H        0.000328     -0.001207      0.000717
    8  H       -0.000445      0.001295      0.000716
    9  H       -0.001023     -0.003523     -0.002569
   10  H        0.001030      0.003560     -0.002583


 ACTIVE CARTESIAN DISPLACEMENT STEP

              1          2          3          4          5          6
          -0.005091   0.005519  -0.002429   0.001182  -0.002032   0.002205

              7          8          9         10         11         12
           0.003754  -0.006221  -0.002954  -0.000977   0.004212   0.000428

             13         14         15         16         17         18
          -0.001575  -0.003710   0.005549   0.001364   0.003784   0.004228

             19         20         21         22         23         24
           0.001241   0.002325   0.005789  -0.002061  -0.003544   0.007440
 
 PREDICTED ENERGY CHANGE: -0.000069126
 
 INTERPOLATION DISTANCE: 6.3114960413
 
 *** SCFTOL TIGHTEN TO 0.500E-07 ***
 
 *** CDFTOL TIGHTEN TO 0.250E-04 ***


 COORDINATES OF OPTIMIZATION STEP 4 IN ANGSTROM

  NO.  ATOM        X              Y              Z        Z-ATOM   MASS   TYPE

    1  C        -0.648900       0.344303      -0.159307       6    12.011  QM
    2  C        -1.827762      -0.253614       0.130808       6    12.011  QM
    3  C         0.648866      -0.344542      -0.159299       6    12.011  QM
    4  C         1.827903       0.253767       0.130838       6    12.011  QM
    5  H        -1.849127      -1.314242       0.414628       1     1.008  QM
    6  H         1.848766       1.314289       0.414591       1     1.008  QM
    7  H         2.772969      -0.301568       0.138193       1     1.008  QM
    8  H        -2.772875       0.301924       0.138235       1     1.008  QM
    9  H         0.651862      -1.416115      -0.401428       1     1.008  QM
   10  H        -0.651973       1.416005      -0.401359       1     1.008  QM


 
 NEW SCF-ENERGY CALCULATED IN 11 CYCLES
 

 TOTAL ENERGY    =       -155.769319968

 ENERGY CHANGE =         -0.000087882
 ENERGY RATIO  =          1.271327124
 TRUST RADIUS  =          0.200000000
 
 BFGS DELTA*GAMMA: 0.100E-03
 
 BFGS DELTA*DE2*DELTA: 0.139E-03
 
 *** ENTERING OPTIMIZATION CYCLE: 5 ***
 

 PROJECTED CARTESIAN GRADIENTS IN A.U.

  NO.  ATOM        X             Y             Z

    1  C        0.000417     -0.001311      0.000193
    2  C       -0.000191      0.001552     -0.000138
    3  C       -0.000749      0.001085      0.000113
    4  C        0.000567     -0.001340     -0.000045
    5  H        0.002773     -0.000142      0.001639
    6  H       -0.002800      0.000072      0.001623
    7  H        0.000775     -0.000249     -0.000160
    8  H       -0.000860      0.000296     -0.000148
    9  H        0.002130      0.001665     -0.001691
   10  H       -0.002173     -0.001594     -0.001685


 ACTIVE CARTESIAN GRADIENTS

              1          2          3          4          5          6
           0.000477  -0.001536   0.000117  -0.000068   0.001859  -0.000193

              7          8          9         10         11         12
          -0.001095   0.001830   0.000213   0.000517  -0.002139   0.000098

             13         14         15         16         17         18
           0.002458   0.000630   0.002554  -0.001900  -0.000267   0.001698

             19         20         21         22         23         24
           0.000814  -0.002046   0.001578  -0.000767   0.002696  -0.000821


 FULL LOCAL GRADIENT

              1          2          3          4          5          6
          -0.004975  -0.000897   0.001254  -0.000260   0.001534  -0.000587

              7          8          9         10         11         12
          -0.001254   0.001479   0.000845   0.000654  -0.001783   0.000036

             13         14         15         16         17         18
           0.001269  -0.001316   0.000367  -0.001295   0.001093   0.000262

             19         20         21         22         23         24
           0.001145  -0.001193  -0.000574  -0.000721   0.001575   0.000698


 TANGENTIAL LOCAL GRADIENTS IN A.U.

              1          2          3          4          5          6
          -0.000897   0.001254  -0.000260   0.001534  -0.000587  -0.001254

              7          8          9         10         11         12
           0.001479   0.000845   0.000654  -0.001783   0.000036   0.001269

             13         14         15         16         17         18
          -0.001316   0.000367  -0.001295   0.001093   0.000262   0.001145

             19         20         21         22         23
          -0.001193  -0.000574  -0.000721   0.001575   0.000698

 COSANG =         0.754437317
 
 RMSQ FORCE :   0.0010672  MAXIMUM :   0.0003000  CONVERGED : NO
 MAX FORCE  :   0.0017828  MAXIMUM :   0.0004500  CONVERGED : NO
 RMSQ FORCE6:   2.2355953  MAXIMUM6:   0.0003000  CONVERGED : NO
 MAX FORCE6 :   2.2353023  MAXIMUM6:   0.0004500  CONVERGED : NO
 RMSQ DR    :   0.0038012  MAXIMUM :   0.0012000  CONVERGED : NO
 MAX DR     :   0.0074397  MAXIMUM :   0.0018000  CONVERGED : NO
 


 HESSIAN EIGENVALUES


                1           2           3           4           5           6
             0.18339     0.69260     1.00000     1.00000     1.00000     1.00000
 


                7           8           9          10          11          12
             1.00000     1.00000     1.00000     1.00000     1.00000     1.00000
 


               13          14          15          16          17          18
             1.00000     1.00000     1.00000     1.00000     1.00000     1.00000
 


               19          20          21          22          23
             1.00000     1.00002     1.01310     1.03812     1.41480
 


 LAMBDA FOR LMQA STEP: 0.00

  |TANGENTIAL STEP| =   0.008976  |PARALLEL STEP| =   0.000006


 STEP IN NORMAL COORDINATES

              1          2          3          4          5          6
          -0.001493   0.002429  -0.001890   0.000707  -0.002310   0.001297

              7          8          9         10         11         12
           0.002192  -0.002953  -0.001966  -0.001030   0.003030   0.000044

             13         14         15         16         17         18
          -0.002323   0.000495   0.000992   0.002067  -0.000425   0.000766

             19         20         21         22         23         24
          -0.001367   0.002175   0.002251   0.000554  -0.002990   0.001061

 DISPLACEMENT STEP IN ANGSTROM

  NO.  ATOM        X             Y             Z

    1  C       -0.000691      0.001106     -0.000865
    2  C        0.000530     -0.001108      0.000714
    3  C        0.000849     -0.000970     -0.000819
    4  C       -0.000713      0.000974      0.000665
    5  H       -0.001555      0.000794      0.000571
    6  H        0.001562     -0.000753      0.000577
    7  H       -0.000669      0.000105      0.000587
    8  H        0.000724     -0.000103      0.000576
    9  H       -0.001166     -0.001004     -0.000628
   10  H        0.001187      0.000953     -0.000632


 ACTIVE CARTESIAN DISPLACEMENT STEP

              1          2          3          4          5          6
          -0.001493   0.002429  -0.001890   0.000707  -0.002310   0.001297

              7          8          9         10         11         12
           0.002192  -0.002953  -0.001966  -0.001030   0.003030   0.000044

             13         14         15         16         17         18
          -0.002323   0.000495   0.000992   0.002067  -0.000425   0.000766

             19         20         21         22         23         24
          -0.001367   0.002175   0.002251   0.000554  -0.002990   0.001061
 
 PREDICTED ENERGY CHANGE: -0.000020605
 
 INTERPOLATION DISTANCE: 6.3114960413
 
 *** SCFTOL TIGHTEN TO 0.250E-07 ***
 
 *** CDFTOL TIGHTEN TO 0.100E-04 ***


 COORDINATES OF OPTIMIZATION STEP 5 IN ANGSTROM

  NO.  ATOM        X              Y              Z        Z-ATOM   MASS   TYPE

    1  C        -0.649590       0.345409      -0.160172       6    12.011  QM
    2  C        -1.827232      -0.254722       0.131522       6    12.011  QM
    3  C         0.649715      -0.345512      -0.160118       6    12.011  QM
    4  C         1.827190       0.254742       0.131502       6    12.011  QM
    5  H        -1.850682      -1.313448       0.415199       1     1.008  QM
    6  H         1.850328       1.313536       0.415168       1     1.008  QM
    7  H         2.772300      -0.301463       0.138780       1     1.008  QM
    8  H        -2.772150       0.301821       0.138811       1     1.008  QM
    9  H         0.650697      -1.417119      -0.402056       1     1.008  QM
   10  H        -0.650787       1.416958      -0.401990       1     1.008  QM


 
 NEW SCF-ENERGY CALCULATED IN 14 CYCLES
 

 TOTAL ENERGY    =       -155.769348862

 ENERGY CHANGE =         -0.000028894
 ENERGY RATIO  =          1.402308409
 TRUST RADIUS  =          0.200000000
 
 BFGS DELTA*GAMMA: 0.246E-04
 
 BFGS DELTA*DE2*DELTA: 0.413E-04
 
 *** ENTERING OPTIMIZATION CYCLE: 6 ***
 

 PROJECTED CARTESIAN GRADIENTS IN A.U.

  NO.  ATOM        X             Y             Z

    1  C       -0.000487      0.000509     -0.000133
    2  C        0.000005      0.000306      0.000283
    3  C        0.000584     -0.000423     -0.000089
    4  C       -0.000091     -0.000391      0.000252
    5  H        0.002342      0.001161      0.001369
    6  H       -0.002352     -0.001135      0.001375
    7  H        0.000888     -0.000754     -0.000222
    8  H       -0.000897      0.000770     -0.000223
    9  H        0.001730      0.001483     -0.001697
   10  H       -0.001749     -0.001530     -0.001684


 ACTIVE CARTESIAN GRADIENTS

              1          2          3          4          5          6
          -0.000557   0.000586  -0.000114  -0.000163   0.000918   0.000442

              7          8          9         10         11         12
           0.000329   0.000012   0.000059   0.000018  -0.000694   0.000404

             13         14         15         16         17         18
           0.002424   0.001495   0.002398  -0.001822  -0.000954   0.001559

             19         20         21         22         23         24
           0.000985  -0.001906   0.001490  -0.000849   0.002574  -0.000909


 FULL LOCAL GRADIENT

              1          2          3          4          5          6
          -0.004950   0.000700  -0.000414  -0.000117   0.000893   0.000321

              7          8          9         10         11         12
           0.000254  -0.000136   0.000264   0.000064  -0.000570   0.000382

             13         14         15         16         17         18
           0.001766  -0.000099   0.000273  -0.001238   0.000402   0.000089

             19         20         21         22         23         24
           0.001319  -0.001044  -0.000657  -0.000803   0.001460   0.000599


 TANGENTIAL LOCAL GRADIENTS IN A.U.

              1          2          3          4          5          6
           0.000700  -0.000414  -0.000117   0.000893   0.000321   0.000254

              7          8          9         10         11         12
          -0.000136   0.000264   0.000064  -0.000570   0.000382   0.001766

             13         14         15         16         17         18
          -0.000099   0.000273  -0.001238   0.000402   0.000089   0.001319

             19         20         21         22         23
          -0.001044  -0.000657  -0.000803   0.001460   0.000599

 COSANG =         0.627760415
 
 RMSQ FORCE :   0.0007664  MAXIMUM :   0.0003000  CONVERGED : NO
 MAX FORCE  :   0.0017664  MAXIMUM :   0.0004500  CONVERGED : NO
 RMSQ FORCE6:   0.0047759  MAXIMUM6:   0.0003000  CONVERGED : NO
 MAX FORCE6 :   0.0118977  MAXIMUM6:   0.0004500  CONVERGED : NO
 RMSQ DR    :   0.0018322  MAXIMUM :   0.0012000  CONVERGED : NO
 MAX DR     :   0.0030302  MAXIMUM :   0.0018000  CONVERGED : NO
 


 HESSIAN EIGENVALUES


                1           2           3           4           5           6
             0.17287     0.33219     1.00000     1.00000     1.00000     1.00000
 


                7           8           9          10          11          12
             1.00000     1.00000     1.00000     1.00000     1.00000     1.00000
 


               13          14          15          16          17          18
             1.00000     1.00000     1.00000     1.00000     1.00000     1.00000
 


               19          20          21          22          23
             1.00001     1.00310     1.02192     1.10825     1.72315
 


 LAMBDA FOR LMQA STEP: 0.00

  |TANGENTIAL STEP| =   0.010219  |PARALLEL STEP| =   0.000008


 STEP IN NORMAL COORDINATES

              1          2          3          4          5          6
          -0.000942   0.000329  -0.002234   0.001794  -0.002247   0.000845

              7          8          9         10         11         12
           0.001762  -0.001628  -0.002501  -0.001206   0.002580  -0.000504

             13         14         15         16         17         18
          -0.003771   0.000836   0.000201   0.003310  -0.001062   0.000196

             19         20         21         22         23         24
          -0.002827   0.002989   0.002315   0.001535  -0.004131  -0.000544

 DISPLACEMENT STEP IN ANGSTROM

  NO.  ATOM        X             Y             Z

    1  C       -0.000436      0.000159     -0.000932
    2  C        0.000935     -0.000676      0.000630
    3  C        0.000370     -0.000185     -0.000959
    4  C       -0.000886      0.000697      0.000646
    5  H       -0.002191      0.000822      0.000462
    6  H        0.002192     -0.000836      0.000453
    7  H       -0.001298      0.000804      0.000903
    8  H        0.001337     -0.000785      0.000895
    9  H       -0.001605     -0.000509     -0.000290
   10  H        0.001619      0.000524     -0.000302


 ACTIVE CARTESIAN DISPLACEMENT STEP

              1          2          3          4          5          6
          -0.000942   0.000329  -0.002234   0.001794  -0.002247   0.000845

              7          8          9         10         11         12
           0.001762  -0.001628  -0.002501  -0.001206   0.002580  -0.000504

             13         14         15         16         17         18
          -0.003771   0.000836   0.000201   0.003310  -0.001062   0.000196

             19         20         21         22         23         24
          -0.002827   0.002989   0.002315   0.001535  -0.004131  -0.000544
 
 PREDICTED ENERGY CHANGE: -0.000015583
 
 INTERPOLATION DISTANCE: 6.3114960413


 COORDINATES OF OPTIMIZATION STEP 6 IN ANGSTROM

  NO.  ATOM        X              Y              Z        Z-ATOM   MASS   TYPE

    1  C        -0.650026       0.345567      -0.161104       6    12.011  QM
    2  C        -1.826297      -0.255399       0.132152       6    12.011  QM
    3  C         0.650085      -0.345697      -0.161076       6    12.011  QM
    4  C         1.826304       0.255439       0.132149       6    12.011  QM
    5  H        -1.852872      -1.312626       0.415661       1     1.008  QM
    6  H         1.852520       1.312700       0.415621       1     1.008  QM
    7  H         2.771002      -0.300659       0.139684       1     1.008  QM
    8  H        -2.770813       0.301036       0.139705       1     1.008  QM
    9  H         0.649092      -1.417627      -0.402345       1     1.008  QM
   10  H        -0.649167       1.417482      -0.402292       1     1.008  QM


 
 NEW SCF-ENERGY CALCULATED IN 12 CYCLES
 

 TOTAL ENERGY    =       -155.769371751

 ENERGY CHANGE =         -0.000022889
 ENERGY RATIO  =          1.468805997
 TRUST RADIUS  =          0.200000000
 
 BFGS DELTA*GAMMA: 0.165E-04
 
 BFGS DELTA*DE2*DELTA: 0.312E-04
 
 *** ENTERING OPTIMIZATION CYCLE: 7 ***
 

 PROJECTED CARTESIAN GRADIENTS IN A.U.

  NO.  ATOM        X             Y             Z

    1  C       -0.001459      0.000899     -0.000247
    2  C        0.000566     -0.000090      0.000475
    3  C        0.001481     -0.000890     -0.000228
    4  C       -0.000575      0.000087      0.000472
    5  H        0.001891      0.002200      0.001153
    6  H       -0.001904     -0.002193      0.001158
    7  H        0.000586     -0.000774     -0.000264
    8  H       -0.000593      0.000773     -0.000252
    9  H        0.001327      0.001274     -0.001718
   10  H       -0.001353     -0.001298     -0.001703


 ACTIVE CARTESIAN GRADIENTS

              1          2          3          4          5          6
          -0.001669   0.001017  -0.000204   0.000177   0.000321   0.000830

              7          8          9         10         11         12
           0.001359  -0.000753  -0.000030  -0.000320   0.000211   0.000654

             13         14         15         16         17         18
           0.002239   0.002277   0.002283  -0.001599  -0.001720   0.001433

             19         20         21         22         23         24
           0.000663  -0.001588   0.001485  -0.000630   0.002115  -0.000864


 FULL LOCAL GRADIENT

              1          2          3          4          5          6
          -0.005069   0.001887  -0.000546   0.000177   0.000277   0.000714

              7          8          9         10         11         12
           0.001256  -0.000940   0.000175  -0.000267   0.000318   0.000640

             13         14         15         16         17         18
           0.001702   0.000642  -0.000048  -0.000983  -0.000259  -0.000181

             19         20         21         22         23         24
           0.001025  -0.000654  -0.000796  -0.000580   0.000951   0.000683


 TANGENTIAL LOCAL GRADIENTS IN A.U.

              1          2          3          4          5          6
           0.001887  -0.000546   0.000177   0.000277   0.000714   0.001256

              7          8          9         10         11         12
          -0.000940   0.000175  -0.000267   0.000318   0.000640   0.001702

             13         14         15         16         17         18
           0.000642  -0.000048  -0.000983  -0.000259  -0.000181   0.001025

             19         20         21         22         23
          -0.000654  -0.000796  -0.000580   0.000951   0.000683

 COSANG =         0.780923631
 
 RMSQ FORCE :   0.0008275  MAXIMUM :   0.0003000  CONVERGED : NO
 MAX FORCE  :   0.0018874  MAXIMUM :   0.0004500  CONVERGED : NO
 RMSQ FORCE6:   0.0026983  MAXIMUM6:   0.0003000  CONVERGED : NO
 MAX FORCE6 :   0.0063133  MAXIMUM6:   0.0004500  CONVERGED : NO
 RMSQ DR    :   0.0020860  MAXIMUM :   0.0012000  CONVERGED : NO
 MAX DR     :   0.0041313  MAXIMUM :   0.0018000  CONVERGED : NO
 


 HESSIAN EIGENVALUES


                1           2           3           4           5           6
             0.12027     0.23057     1.00000     1.00000     1.00000     1.00000
 


                7           8           9          10          11          12
             1.00000     1.00000     1.00000     1.00000     1.00000     1.00000
 


               13          14          15          16          17          18
             1.00000     1.00000     1.00000     1.00000     1.00000     1.00001
 


               19          20          21          22          23
             1.00096     1.00439     1.07501     1.10983     1.78083
 


 LAMBDA FOR LMQA STEP: 0.00

  |TANGENTIAL STEP| =   0.014124  |PARALLEL STEP| =   0.000016


 STEP IN NORMAL COORDINATES

              1          2          3          4          5          6
           0.000583  -0.000470  -0.003419   0.002488  -0.002362   0.000534

              7          8          9         10         11         12
           0.001002  -0.000990  -0.003887  -0.001430   0.002315  -0.001394

             13         14         15         16         17         18
          -0.005865   0.000177   0.000280   0.005043  -0.000594   0.000351

             19         20         21         22         23         24
          -0.004149   0.004175   0.003587   0.002235  -0.005732  -0.001722

 DISPLACEMENT STEP IN ANGSTROM

  NO.  ATOM        X             Y             Z

    1  C        0.000270     -0.000218     -0.001377
    2  C        0.001052     -0.000613      0.000791
    3  C       -0.000297      0.000244     -0.001399
    4  C       -0.001055      0.000575      0.000791
    5  H       -0.003124      0.000391      0.000881
    6  H        0.003132     -0.000399      0.000866
    7  H       -0.001865      0.001434      0.001530
    8  H        0.001934     -0.001392      0.001503
    9  H       -0.002213     -0.000309     -0.000315
   10  H        0.002244      0.000315     -0.000338


 ACTIVE CARTESIAN DISPLACEMENT STEP

              1          2          3          4          5          6
           0.000583  -0.000470  -0.003419   0.002488  -0.002362   0.000534

              7          8          9         10         11         12
           0.001002  -0.000990  -0.003887  -0.001430   0.002315  -0.001394

             13         14         15         16         17         18
          -0.005865   0.000177   0.000280   0.005043  -0.000594   0.000351

             19         20         21         22         23         24
          -0.004149   0.004175   0.003587   0.002235  -0.005732  -0.001722
 
 PREDICTED ENERGY CHANGE: -0.000016511
 
 INTERPOLATION DISTANCE: 6.3114960413


 COORDINATES OF OPTIMIZATION STEP 7 IN ANGSTROM

  NO.  ATOM        X              Y              Z        Z-ATOM   MASS   TYPE

    1  C        -0.649756       0.345350      -0.162481       6    12.011  QM
    2  C        -1.825245      -0.256012       0.132943       6    12.011  QM
    3  C         0.649788      -0.345453      -0.162476       6    12.011  QM
    4  C         1.825248       0.256014       0.132939       6    12.011  QM
    5  H        -1.855997      -1.312236       0.416542       1     1.008  QM
    6  H         1.855652       1.312302       0.416487       1     1.008  QM
    7  H         2.769137      -0.299225       0.141214       1     1.008  QM
    8  H        -2.768879       0.299644       0.141208       1     1.008  QM
    9  H         0.646880      -1.417936      -0.402661       1     1.008  QM
   10  H        -0.646924       1.417797      -0.402630       1     1.008  QM


 
 NEW SCF-ENERGY CALCULATED IN 11 CYCLES
 

 TOTAL ENERGY    =       -155.769395195

 ENERGY CHANGE =         -0.000023444
 ENERGY RATIO  =          1.419956428
 TRUST RADIUS  =          0.200000000
 
 BFGS DELTA*GAMMA: 0.192E-04
 
 BFGS DELTA*DE2*DELTA: 0.332E-04
 
 *** ENTERING OPTIMIZATION CYCLE: 8 ***
 

 PROJECTED CARTESIAN GRADIENTS IN A.U.

  NO.  ATOM        X             Y             Z

    1  C       -0.001360      0.000827     -0.000443
    2  C        0.000524     -0.000302      0.000703
    3  C        0.001338     -0.000795     -0.000430
    4  C       -0.000504      0.000267      0.000701
    5  H        0.001387      0.002802      0.001061
    6  H       -0.001393     -0.002780      0.001062
    7  H       -0.000044     -0.000266     -0.000251
    8  H        0.000063      0.000284     -0.000255
    9  H        0.000997      0.001030     -0.001726
   10  H       -0.001008     -0.001056     -0.001723


 ACTIVE CARTESIAN GRADIENTS

              1          2          3          4          5          6
          -0.001556   0.000935  -0.000466   0.000158  -0.000094   0.001087

              7          8          9         10         11         12
           0.001249  -0.000859  -0.000225  -0.000316   0.000531   0.000810

             13         14         15         16         17         18
           0.001777   0.002864   0.002229  -0.001157  -0.002300   0.001375

             19         20         21         22         23         24
          -0.000098  -0.001060   0.001551  -0.000115   0.001431  -0.000753


 FULL LOCAL GRADIENT

              1          2          3          4          5          6
          -0.005060   0.001756  -0.000616   0.000053  -0.000195   0.000940

              7          8          9         10         11         12
           0.001126  -0.001073   0.000035  -0.000244   0.000667   0.000793

             13         14         15         16         17         18
           0.001278   0.001205  -0.000257  -0.000517  -0.000772  -0.000340

             19         20         21         22         23         24
           0.000282  -0.000069  -0.000823  -0.000061   0.000236   0.000795


 TANGENTIAL LOCAL GRADIENTS IN A.U.

              1          2          3          4          5          6
           0.001756  -0.000616   0.000053  -0.000195   0.000940   0.001126

              7          8          9         10         11         12
          -0.001073   0.000035  -0.000244   0.000667   0.000793   0.001278

             13         14         15         16         17         18
           0.001205  -0.000257  -0.000517  -0.000772  -0.000340   0.000282

             19         20         21         22         23
          -0.000069  -0.000823  -0.000061   0.000236   0.000795

 COSANG =         0.891654362
 
 RMSQ FORCE :   0.0007668  MAXIMUM :   0.0003000  CONVERGED : NO
 MAX FORCE  :   0.0017560  MAXIMUM :   0.0004500  CONVERGED : NO
 RMSQ FORCE6:   0.0016807  MAXIMUM6:   0.0003000  CONVERGED : NO
 MAX FORCE6 :   0.0037883  MAXIMUM6:   0.0004500  CONVERGED : NO
 RMSQ DR    :   0.0028830  MAXIMUM :   0.0012000  CONVERGED : NO
 MAX DR     :   0.0058645  MAXIMUM :   0.0018000  CONVERGED : NO
 


 HESSIAN EIGENVALUES


                1           2           3           4           5           6
             0.08475     0.21892     0.99999     1.00000     1.00000     1.00000
 


                7           8           9          10          11          12
             1.00000     1.00000     1.00000     1.00000     1.00000     1.00000
 


               13          14          15          16          17          18
             1.00000     1.00000     1.00000     1.00000     1.00001     1.00059
 


               19          20          21          22          23
             1.00354     1.00615     1.07576     1.14776     1.47823
 


 LAMBDA FOR LMQA STEP: 0.00

  |TANGENTIAL STEP| =   0.012683  |PARALLEL STEP| =   0.000013


 STEP IN NORMAL COORDINATES

              1          2          3          4          5          6
           0.001485  -0.001226  -0.003139   0.002483  -0.001281  -0.000250

              7          8          9         10         11         12
           0.000310   0.000112  -0.003744  -0.001257   0.001051  -0.001994

             13         14         15         16         17         18
          -0.005465  -0.001225   0.000324   0.004583   0.000726   0.000448

             19         20         21         22         23         24
          -0.003194   0.003394   0.003657   0.001576  -0.004729  -0.002346

 DISPLACEMENT STEP IN ANGSTROM

  NO.  ATOM        X             Y             Z

    1  C        0.000687     -0.000567     -0.001230
    2  C        0.000928     -0.000183      0.000535
    3  C       -0.000656      0.000579     -0.001248
    4  C       -0.000982      0.000168      0.000529
    5  H       -0.002736     -0.000508      0.001060
    6  H        0.002740      0.000482      0.001046
    7  H       -0.001429      0.001228      0.001656
    8  H        0.001485     -0.001204      0.001637
    9  H       -0.001926      0.000088     -0.000254
   10  H        0.001944     -0.000076     -0.000267


 ACTIVE CARTESIAN DISPLACEMENT STEP

              1          2          3          4          5          6
           0.001485  -0.001226  -0.003139   0.002483  -0.001281  -0.000250

              7          8          9         10         11         12
           0.000310   0.000112  -0.003744  -0.001257   0.001051  -0.001994

             13         14         15         16         17         18
          -0.005465  -0.001225   0.000324   0.004583   0.000726   0.000448

             19         20         21         22         23         24
          -0.003194   0.003394   0.003657   0.001576  -0.004729  -0.002346
 
 PREDICTED ENERGY CHANGE: -0.000011430
 
 INTERPOLATION DISTANCE: 6.3114960413


 COORDINATES OF OPTIMIZATION STEP 8 IN ANGSTROM

  NO.  ATOM        X              Y              Z        Z-ATOM   MASS   TYPE

    1  C        -0.649069       0.344783      -0.163711       6    12.011  QM
    2  C        -1.824317      -0.256194       0.133478       6    12.011  QM
    3  C         0.649132      -0.344874      -0.163723       6    12.011  QM
    4  C         1.824267       0.256182       0.133469       6    12.011  QM
    5  H        -1.858733      -1.312744       0.417602       1     1.008  QM
    6  H         1.858392       1.312783       0.417533       1     1.008  QM
    7  H         2.767708      -0.297997       0.142870       1     1.008  QM
    8  H        -2.767395       0.298440       0.142845       1     1.008  QM
    9  H         0.644954      -1.417848      -0.402914       1     1.008  QM
   10  H        -0.644980       1.417721      -0.402897       1     1.008  QM


 
 NEW SCF-ENERGY CALCULATED IN 9 CYCLES
 

 TOTAL ENERGY    =       -155.769410334

 ENERGY CHANGE =         -0.000015139
 ENERGY RATIO  =          1.324474930
 TRUST RADIUS  =          0.200000000
 
 BFGS DELTA*GAMMA: 0.155E-04
 
 BFGS DELTA*DE2*DELTA: 0.230E-04
 
 *** ENTERING OPTIMIZATION CYCLE: 9 ***
 

 PROJECTED CARTESIAN GRADIENTS IN A.U.

  NO.  ATOM        X             Y             Z

    1  C       -0.000736      0.000152     -0.000512
    2  C        0.000543      0.000078      0.000714
    3  C        0.000788     -0.000096     -0.000501
    4  C       -0.000615     -0.000130      0.000699
    5  H        0.001029      0.002400      0.001221
    6  H       -0.001025     -0.002395      0.001216
    7  H       -0.000493      0.000368     -0.000189
    8  H        0.000557     -0.000363     -0.000200
    9  H        0.000840      0.000889     -0.001712
   10  H       -0.000838     -0.000911     -0.001717


 ACTIVE CARTESIAN GRADIENTS

              1          2          3          4          5          6
          -0.000842   0.000157  -0.000632   0.000393   0.000154   0.000982

              7          8          9         10         11         12
           0.000853  -0.000081  -0.000350  -0.000379   0.000038   0.000689

             13         14         15         16         17         18
           0.001205   0.002675   0.002308  -0.000689  -0.002168   0.001455

             19         20         21         22         23         24
          -0.000681  -0.000639   0.001635   0.000287   0.000855  -0.000667


 FULL LOCAL GRADIENT

              1          2          3          4          5          6
          -0.004911   0.000851  -0.000196   0.000105  -0.000157   0.000656

              7          8          9         10         11         12
           0.000658  -0.000461   0.000224  -0.000227   0.000364   0.000641

             13         14         15         16         17         18
           0.000416   0.000872  -0.000250  -0.000033  -0.000637  -0.000257

             19         20         21         22         23         24
          -0.000301   0.000358  -0.000731   0.000342  -0.000329   0.000836


 TANGENTIAL LOCAL GRADIENTS IN A.U.

              1          2          3          4          5          6
           0.000851  -0.000196   0.000105  -0.000157   0.000656   0.000658

              7          8          9         10         11         12
          -0.000461   0.000224  -0.000227   0.000364   0.000641   0.000416

             13         14         15         16         17         18
           0.000872  -0.000250  -0.000033  -0.000637  -0.000257  -0.000301

             19         20         21         22         23
           0.000358  -0.000731   0.000342  -0.000329   0.000836

 COSANG =         0.870430379
 
 RMSQ FORCE :   0.0004964  MAXIMUM :   0.0003000  CONVERGED : NO
 MAX FORCE  :   0.0008723  MAXIMUM :   0.0004500  CONVERGED : NO
 RMSQ FORCE6:   0.0008697  MAXIMUM6:   0.0003000  CONVERGED : NO
 MAX FORCE6 :   0.0024369  MAXIMUM6:   0.0004500  CONVERGED : NO
 RMSQ DR    :   0.0025889  MAXIMUM :   0.0012000  CONVERGED : NO
 MAX DR     :   0.0054650  MAXIMUM :   0.0018000  CONVERGED : NO
 


 HESSIAN EIGENVALUES


                1           2           3           4           5           6
             0.07862     0.21789     0.83258     1.00000     1.00000     1.00000
 


                7           8           9          10          11          12
             1.00000     1.00000     1.00000     1.00000     1.00000     1.00000
 


               13          14          15          16          17          18
             1.00000     1.00000     1.00000     1.00000     1.00001     1.00063
 


               19          20          21          22          23
             1.00212     1.00400     1.02487     1.10130     1.41973
 


 LAMBDA FOR LMQA STEP: 0.00

  |TANGENTIAL STEP| =   0.006121  |PARALLEL STEP| =   0.000003


 STEP IN NORMAL COORDINATES

              1          2          3          4          5          6
           0.001216  -0.000838  -0.001465   0.000974  -0.000254  -0.000710

              7          8          9         10         11         12
          -0.000458   0.000348  -0.001953  -0.000305   0.000047  -0.001513

             13         14         15         16         17         18
          -0.002361  -0.001591  -0.000000   0.001894   0.001269   0.000152

             19         20         21         22         23         24
          -0.000726   0.001038   0.002060   0.000134  -0.001501  -0.001911

 DISPLACEMENT STEP IN ANGSTROM

  NO.  ATOM        X             Y             Z

    1  C        0.000562     -0.000390     -0.000561
    2  C        0.000282      0.000043      0.000099
    3  C       -0.000585      0.000361     -0.000573
    4  C       -0.000254     -0.000018      0.000108
    5  H       -0.001118     -0.000790      0.000620
    6  H        0.001112      0.000773      0.000614
    7  H       -0.000339      0.000300      0.001046
    8  H        0.000332     -0.000281      0.001042
    9  H       -0.000824      0.000418     -0.000062
   10  H        0.000818     -0.000406     -0.000060


 ACTIVE CARTESIAN DISPLACEMENT STEP

              1          2          3          4          5          6
           0.001216  -0.000838  -0.001465   0.000974  -0.000254  -0.000710

              7          8          9         10         11         12
          -0.000458   0.000348  -0.001953  -0.000305   0.000047  -0.001513

             13         14         15         16         17         18
          -0.002361  -0.001591  -0.000000   0.001894   0.001269   0.000152

             19         20         21         22         23         24
          -0.000726   0.001038   0.002060   0.000134  -0.001501  -0.001911
 
 PREDICTED ENERGY CHANGE: -0.000004467
 
 INTERPOLATION DISTANCE: 6.3114960413
 
 *** SCFTOL TIGHTEN TO 0.100E-07 ***
 
 *** CDFTOL TIGHTEN TO 0.750E-05 ***


 COORDINATES OF OPTIMIZATION STEP 9 IN ANGSTROM

  NO.  ATOM        X              Y              Z        Z-ATOM   MASS   TYPE

    1  C        -0.648507       0.344393      -0.164272       6    12.011  QM
    2  C        -1.824035      -0.256152       0.133577       6    12.011  QM
    3  C         0.648547      -0.344513      -0.164297       6    12.011  QM
    4  C         1.824012       0.256164       0.133576       6    12.011  QM
    5  H        -1.859851      -1.313534       0.418222       1     1.008  QM
    6  H         1.859504       1.313556       0.418147       1     1.008  QM
    7  H         2.767368      -0.297697       0.143916       1     1.008  QM
    8  H        -2.767062       0.298158       0.143888       1     1.008  QM
    9  H         0.644130      -1.417430      -0.402976       1     1.008  QM
   10  H        -0.644162       1.417314      -0.402956       1     1.008  QM


 
 NEW SCF-ENERGY CALCULATED IN 10 CYCLES
 

 TOTAL ENERGY    =       -155.769416350

 ENERGY CHANGE =         -0.000006016
 ENERGY RATIO  =          1.346597368
 TRUST RADIUS  =          0.200000000
 
 BFGS DELTA*GAMMA: 0.588E-05
 
 BFGS DELTA*DE2*DELTA: 0.896E-05
 
 *** ENTERING OPTIMIZATION CYCLE: 10 ***
 

 PROJECTED CARTESIAN GRADIENTS IN A.U.

  NO.  ATOM        X             Y             Z

    1  C       -0.000012     -0.000221     -0.000541
    2  C        0.000508      0.000410      0.000650
    3  C        0.000021      0.000221     -0.000545
    4  C       -0.000530     -0.000405      0.000652
    5  H        0.000935      0.001701      0.001429
    6  H       -0.000934     -0.001718      0.001422
    7  H       -0.000563      0.000671     -0.000132
    8  H        0.000614     -0.000669     -0.000134
    9  H        0.000841      0.001038     -0.001665
   10  H       -0.000851     -0.001038     -0.001666


 ACTIVE CARTESIAN GRADIENTS

              1          2          3          4          5          6
          -0.000014  -0.000262  -0.000721   0.000593   0.000576   0.000755

              7          8          9         10         11         12
           0.000166   0.000389  -0.000471  -0.000283  -0.000505   0.000502

             13         14         15         16         17         18
           0.000901   0.002174   0.002398  -0.000461  -0.001738   0.001555

             19         20         21         22         23         24
          -0.000787  -0.000567   0.001653   0.000354   0.000740  -0.000842


 FULL LOCAL GRADIENT

              1          2          3          4          5          6
          -0.004767  -0.000062  -0.000086   0.000224   0.000133   0.000307

              7          8          9         10         11         12
          -0.000067  -0.000065   0.000263  -0.000090  -0.000071   0.000435

             13         14         15         16         17         18
          -0.000075   0.000369  -0.000052   0.000178  -0.000281  -0.000063

             19         20         21         22         23         24
          -0.000425   0.000384  -0.000612   0.000408  -0.000398   0.000607


 TANGENTIAL LOCAL GRADIENTS IN A.U.

              1          2          3          4          5          6
          -0.000062  -0.000086   0.000224   0.000133   0.000307  -0.000067

              7          8          9         10         11         12
          -0.000065   0.000263  -0.000090  -0.000071   0.000435  -0.000075

             13         14         15         16         17         18
           0.000369  -0.000052   0.000178  -0.000281  -0.000063  -0.000425

             19         20         21         22         23
           0.000384  -0.000612   0.000408  -0.000398   0.000607

 COSANG =         0.714504124
 
 RMSQ FORCE :   0.0003027  MAXIMUM :   0.0003000  CONVERGED : NO
 MAX FORCE  :   0.0006118  MAXIMUM :   0.0004500  CONVERGED : NO
 RMSQ FORCE6:   0.0005153  MAXIMUM6:   0.0003000  CONVERGED : NO
 MAX FORCE6 :   0.0010686  MAXIMUM6:   0.0004500  CONVERGED : NO
 RMSQ DR    :   0.0012495  MAXIMUM :   0.0012000  CONVERGED : NO
 MAX DR     :   0.0023614  MAXIMUM :   0.0018000  CONVERGED : NO
 


 HESSIAN EIGENVALUES


                1           2           3           4           5           6
             0.07951     0.21693     0.45985     1.00000     1.00000     1.00000
 


                7           8           9          10          11          12
             1.00000     1.00000     1.00000     1.00000     1.00000     1.00000
 


               13          14          15          16          17          18
             1.00000     1.00000     1.00000     1.00001     1.00003     1.00065
 


               19          20          21          22          23
             1.00244     1.00776     1.07850     1.10821     1.57612
 


 LAMBDA FOR LMQA STEP: 0.00

  |TANGENTIAL STEP| =   0.003584  |PARALLEL STEP| =   0.000001


 STEP IN NORMAL COORDINATES

              1          2          3          4          5          6
           0.000426  -0.000591  -0.000620   0.000010  -0.000236  -0.000785

              7          8          9         10         11         12
          -0.000221   0.000296  -0.001018   0.000064   0.000026  -0.001190

             13         14         15         16         17         18
          -0.000746  -0.001360  -0.000345   0.000509   0.001167  -0.000151

             19         20         21         22         23         24
           0.000407  -0.000018   0.001348  -0.000525  -0.000029  -0.001495

 DISPLACEMENT STEP IN ANGSTROM

  NO.  ATOM        X             Y             Z

    1  C        0.000197     -0.000270     -0.000230
    2  C       -0.000050      0.000023     -0.000090
    3  C       -0.000202      0.000266     -0.000231
    4  C        0.000066     -0.000024     -0.000090
    5  H       -0.000367     -0.000615      0.000292
    6  H        0.000358      0.000614      0.000291
    7  H        0.000153     -0.000239      0.000784
    8  H       -0.000175      0.000258      0.000778
    9  H       -0.000347      0.000457      0.000030
   10  H        0.000339     -0.000460      0.000035


 ACTIVE CARTESIAN DISPLACEMENT STEP

              1          2          3          4          5          6
           0.000426  -0.000591  -0.000620   0.000010  -0.000236  -0.000785

              7          8          9         10         11         12
          -0.000221   0.000296  -0.001018   0.000064   0.000026  -0.001190

             13         14         15         16         17         18
          -0.000746  -0.001360  -0.000345   0.000509   0.001167  -0.000151

             19         20         21         22         23         24
           0.000407  -0.000018   0.001348  -0.000525  -0.000029  -0.001495
 
 PREDICTED ENERGY CHANGE: -0.000002088
 
 INTERPOLATION DISTANCE: 6.3114960413
 
 *** SCFTOL TIGHTEN TO 0.500E-08 ***


 COORDINATES OF OPTIMIZATION STEP 10 IN ANGSTROM

  NO.  ATOM        X              Y              Z        Z-ATOM   MASS   TYPE

    1  C        -0.648309       0.344124      -0.164502       6    12.011  QM
    2  C        -1.824085      -0.256129       0.133487       6    12.011  QM
    3  C         0.648345      -0.344247      -0.164527       6    12.011  QM
    4  C         1.824078       0.256139       0.133487       6    12.011  QM
    5  H        -1.860218      -1.314149       0.418514       1     1.008  QM
    6  H         1.859862       1.314171       0.418437       1     1.008  QM
    7  H         2.767521      -0.297936       0.144699       1     1.008  QM
    8  H        -2.767237       0.298416       0.144666       1     1.008  QM
    9  H         0.643784      -1.416973      -0.402947       1     1.008  QM
   10  H        -0.643822       1.416854      -0.402921       1     1.008  QM


 
 NEW SCF-ENERGY CALCULATED IN 9 CYCLES
 

 TOTAL ENERGY    =       -155.769419385

 ENERGY CHANGE =         -0.000003036
 ENERGY RATIO  =          1.453507097
 TRUST RADIUS  =          0.200000000
 
 BFGS DELTA*GAMMA: 0.229E-05
 
 BFGS DELTA*DE2*DELTA: 0.419E-05
 
 *** ENTERING OPTIMIZATION CYCLE: 11 ***
 

 PROJECTED CARTESIAN GRADIENTS IN A.U.

  NO.  ATOM        X             Y             Z

    1  C        0.000291     -0.000365     -0.000529
    2  C        0.000590      0.000594      0.000564
    3  C       -0.000343      0.000360     -0.000543
    4  C       -0.000543     -0.000594      0.000576
    5  H        0.000941      0.001198      0.001582
    6  H       -0.000942     -0.001216      0.001570
    7  H       -0.000427      0.000717     -0.000072
    8  H        0.000452     -0.000686     -0.000082
    9  H        0.000855      0.001227     -0.001612
   10  H       -0.000862     -0.001223     -0.001620


 ACTIVE CARTESIAN GRADIENTS

              1          2          3          4          5          6
           0.000333  -0.000422  -0.000726   0.000791   0.000836   0.000572

              7          8          9         10         11         12
          -0.000133   0.000640  -0.000532  -0.000262  -0.000847   0.000329

             13         14         15         16         17         18
           0.000795   0.001751   0.002451  -0.000397  -0.001364   0.001619

             19         20         21         22         23         24
          -0.000631  -0.000615   0.001643   0.000229   0.000817  -0.001075


 FULL LOCAL GRADIENT

              1          2          3          4          5          6
          -0.004690  -0.000441  -0.000041   0.000392   0.000325   0.000061

              7          8          9         10         11         12
          -0.000384   0.000149   0.000283  -0.000048  -0.000353   0.000249

             13         14         15         16         17         18
          -0.000296  -0.000039   0.000109   0.000224   0.000028   0.000085

             19         20         21         22         23         24
          -0.000285   0.000292  -0.000527   0.000280  -0.000281   0.000338


 TANGENTIAL LOCAL GRADIENTS IN A.U.

              1          2          3          4          5          6
          -0.000441  -0.000041   0.000392   0.000325   0.000061  -0.000384

              7          8          9         10         11         12
           0.000149   0.000283  -0.000048  -0.000353   0.000249  -0.000296

             13         14         15         16         17         18
          -0.000039   0.000109   0.000224   0.000028   0.000085  -0.000285

             19         20         21         22         23
           0.000292  -0.000527   0.000280  -0.000281   0.000338

 COSANG =         0.736997836
 
 RMSQ FORCE :   0.0002776  MAXIMUM :   0.0003000  CONVERGED :YES
 MAX FORCE  :   0.0005270  MAXIMUM :   0.0004500  CONVERGED : NO
 RMSQ FORCE6:   0.0004072  MAXIMUM6:   0.0003000  CONVERGED : NO
 MAX FORCE6 :   0.0010024  MAXIMUM6:   0.0004500  CONVERGED : NO
 RMSQ DR    :   0.0007315  MAXIMUM :   0.0012000  CONVERGED :YES
 MAX DR     :   0.0014948  MAXIMUM :   0.0018000  CONVERGED :YES
 


 HESSIAN EIGENVALUES


                1           2           3           4           5           6
             0.07418     0.20273     0.25111     1.00000     1.00000     1.00000
 


                7           8           9          10          11          12
             1.00000     1.00000     1.00000     1.00000     1.00000     1.00000
 


               13          14          15          16          17          18
             1.00000     1.00000     1.00000     1.00002     1.00026     1.00094
 


               19          20          21          22          23
             1.00350     1.00771     1.09130     1.21447     1.62907
 


 LAMBDA FOR LMQA STEP: 0.00

  |TANGENTIAL STEP| =   0.004510  |PARALLEL STEP| =   0.000002


 STEP IN NORMAL COORDINATES

              1          2          3          4          5          6
          -0.000036  -0.000686  -0.000679  -0.000650  -0.000764  -0.001015

              7          8          9         10         11         12
           0.000085   0.000111  -0.001192   0.000239   0.000537  -0.001515

             13         14         15         16         17         18
          -0.000499  -0.001488  -0.000791   0.000256   0.001285  -0.000468

             19         20         21         22         23         24
           0.000763  -0.000290   0.001886  -0.000840   0.000296  -0.001802

 DISPLACEMENT STEP IN ANGSTROM

  NO.  ATOM        X             Y             Z

    1  C       -0.000017     -0.000306     -0.000255
    2  C       -0.000286     -0.000107     -0.000144
    3  C        0.000057      0.000303     -0.000246
    4  C        0.000260      0.000111     -0.000152
    5  H       -0.000341     -0.000541      0.000213
    6  H        0.000327      0.000544      0.000217
    7  H        0.000287     -0.000589      0.001104
    8  H       -0.000306      0.000593      0.001104
    9  H       -0.000402      0.000556      0.000049
   10  H        0.000385     -0.000567      0.000065


 ACTIVE CARTESIAN DISPLACEMENT STEP

              1          2          3          4          5          6
          -0.000036  -0.000686  -0.000679  -0.000650  -0.000764  -0.001015

              7          8          9         10         11         12
           0.000085   0.000111  -0.001192   0.000239   0.000537  -0.001515

             13         14         15         16         17         18
          -0.000499  -0.001488  -0.000791   0.000256   0.001285  -0.000468

             19         20         21         22         23         24
           0.000763  -0.000290   0.001886  -0.000840   0.000296  -0.001802
 
 PREDICTED ENERGY CHANGE: -0.000002024
 
 INTERPOLATION DISTANCE: 6.3114960413


 COORDINATES OF OPTIMIZATION STEP 11 IN ANGSTROM

  NO.  ATOM        X              Y              Z        Z-ATOM   MASS   TYPE

    1  C        -0.648326       0.343817      -0.164758       6    12.011  QM
    2  C        -1.824371      -0.256236       0.133343       6    12.011  QM
    3  C         0.648402      -0.343943      -0.164773       6    12.011  QM
    4  C         1.824339       0.256251       0.133335       6    12.011  QM
    5  H        -1.860558      -1.314689       0.418727       1     1.008  QM
    6  H         1.860189       1.314714       0.418654       1     1.008  QM
    7  H         2.767809      -0.298524       0.145803       1     1.008  QM
    8  H        -2.767543       0.299009       0.145770       1     1.008  QM
    9  H         0.643382      -1.416417      -0.402898       1     1.008  QM
   10  H        -0.643438       1.416287      -0.402856       1     1.008  QM


 
 NEW SCF-ENERGY CALCULATED IN 15 CYCLES
 

 TOTAL ENERGY    =       -155.769422380

 ENERGY CHANGE =         -0.000002994
 ENERGY RATIO  =          1.479749585
 TRUST RADIUS  =          0.200000000
 
 BFGS DELTA*GAMMA: 0.205E-05
 
 BFGS DELTA*DE2*DELTA: 0.406E-05
 
 *** ENTERING OPTIMIZATION CYCLE: 12 ***
 

 PROJECTED CARTESIAN GRADIENTS IN A.U.

  NO.  ATOM        X             Y             Z

    1  C        0.000441     -0.000348     -0.000540
    2  C        0.000603      0.000647      0.000506
    3  C       -0.000402      0.000369     -0.000531
    4  C       -0.000645     -0.000665      0.000499
    5  H        0.000963      0.000855      0.001694
    6  H       -0.000964     -0.000871      0.001688
    7  H       -0.000202      0.000587     -0.000014
    8  H        0.000229     -0.000572     -0.000015
    9  H        0.000799      0.001446     -0.001565
   10  H       -0.000817     -0.001453     -0.001562


 ACTIVE CARTESIAN GRADIENTS

              1          2          3          4          5          6
           0.000505  -0.000398  -0.000742   0.000856   0.000968   0.000436

              7          8          9         10         11         12
          -0.000134   0.000709  -0.000577  -0.000311  -0.000967   0.000173

             13         14         15         16         17         18
           0.000775   0.001417   0.002473  -0.000407  -0.001038   0.001658

             19         20         21         22         23         24
          -0.000361  -0.000707   0.001630   0.000050   0.000932  -0.001394


 FULL LOCAL GRADIENT

              1          2          3          4          5          6
          -0.004646  -0.000598  -0.000113   0.000458   0.000440  -0.000091

              7          8          9         10         11         12
          -0.000386   0.000210   0.000260  -0.000089  -0.000451   0.000088

             13         14         15         16         17         18
          -0.000357  -0.000324   0.000249   0.000193   0.000289   0.000206

             19         20         21         22         23         24
          -0.000032   0.000155  -0.000445   0.000098  -0.000127  -0.000012


 TANGENTIAL LOCAL GRADIENTS IN A.U.

              1          2          3          4          5          6
          -0.000598  -0.000113   0.000458   0.000440  -0.000091  -0.000386

              7          8          9         10         11         12
           0.000210   0.000260  -0.000089  -0.000451   0.000088  -0.000357

             13         14         15         16         17         18
          -0.000324   0.000249   0.000193   0.000289   0.000206  -0.000032

             19         20         21         22         23
           0.000155  -0.000445   0.000098  -0.000127  -0.000012

 COSANG =         0.849174356
 
 RMSQ FORCE :   0.0002926  MAXIMUM :   0.0003000  CONVERGED :YES
 MAX FORCE  :   0.0005982  MAXIMUM :   0.0004500  CONVERGED : NO
 RMSQ FORCE6:   0.0003325  MAXIMUM6:   0.0003000  CONVERGED : NO
 MAX FORCE6 :   0.0007852  MAXIMUM6:   0.0004500  CONVERGED : NO
 RMSQ DR    :   0.0009206  MAXIMUM :   0.0012000  CONVERGED :YES
 MAX DR     :   0.0018864  MAXIMUM :   0.0018000  CONVERGED : NO
 


 HESSIAN EIGENVALUES


                1           2           3           4           5           6
             0.06002     0.14320     0.22761     0.99998     1.00000     1.00000
 


                7           8           9          10          11          12
             1.00000     1.00000     1.00000     1.00000     1.00000     1.00000
 


               13          14          15          16          17          18
             1.00000     1.00000     1.00000     1.00002     1.00081     1.00141
 


               19          20          21          22          23
             1.00554     1.01177     1.09749     1.30516     1.46083
 


 LAMBDA FOR LMQA STEP: 0.00

  |TANGENTIAL STEP| =   0.006400  |PARALLEL STEP| =   0.000003


 STEP IN NORMAL COORDINATES

              1          2          3          4          5          6
          -0.000679  -0.001023  -0.000957  -0.001310  -0.001638  -0.001324

              7          8          9         10         11         12
           0.000331  -0.000116  -0.001713   0.000495   0.001287  -0.002061

             13         14         15         16         17         18
          -0.000595  -0.001584  -0.001470   0.000286   0.001286  -0.000952

             19         20         21         22         23         24
           0.000795  -0.000366   0.002941  -0.001046   0.000368  -0.002207

 DISPLACEMENT STEP IN ANGSTROM

  NO.  ATOM        X             Y             Z

    1  C       -0.000314     -0.000450     -0.000363
    2  C       -0.000498     -0.000285     -0.000185
    3  C        0.000285      0.000421     -0.000369
    4  C        0.000548      0.000308     -0.000179
    5  H       -0.000523     -0.000394      0.000133
    6  H        0.000499      0.000399      0.000134
    7  H        0.000268     -0.000897      0.001689
    8  H       -0.000298      0.000920      0.001682
    9  H       -0.000568      0.000649      0.000065
   10  H        0.000552     -0.000656      0.000081


 ACTIVE CARTESIAN DISPLACEMENT STEP

              1          2          3          4          5          6
          -0.000679  -0.001023  -0.000957  -0.001310  -0.001638  -0.001324

              7          8          9         10         11         12
           0.000331  -0.000116  -0.001713   0.000495   0.001287  -0.002061

             13         14         15         16         17         18
          -0.000595  -0.001584  -0.001470   0.000286   0.001286  -0.000952

             19         20         21         22         23         24
           0.000795  -0.000366   0.002941  -0.001046   0.000368  -0.002207
 
 PREDICTED ENERGY CHANGE: -0.000002315
 
 INTERPOLATION DISTANCE: 6.3114960413


 COORDINATES OF OPTIMIZATION STEP 12 IN ANGSTROM

  NO.  ATOM        X              Y              Z        Z-ATOM   MASS   TYPE

    1  C        -0.648640       0.343367      -0.165120       6    12.011  QM
    2  C        -1.824869      -0.256521       0.133159       6    12.011  QM
    3  C         0.648687      -0.343523      -0.165143       6    12.011  QM
    4  C         1.824886       0.256559       0.133156       6    12.011  QM
    5  H        -1.861081      -1.315084       0.418860       1     1.008  QM
    6  H         1.860688       1.315113       0.418788       1     1.008  QM
    7  H         2.768076      -0.299421       0.147492       1     1.008  QM
    8  H        -2.767841       0.299928       0.147452       1     1.008  QM
    9  H         0.642814      -1.415768      -0.402832       1     1.008  QM
   10  H        -0.642886       1.415631      -0.402776       1     1.008  QM


 
 NEW SCF-ENERGY CALCULATED IN 13 CYCLES
 

 TOTAL ENERGY    =       -155.769425657

 ENERGY CHANGE =         -0.000003277
 ENERGY RATIO  =          1.415639678
 TRUST RADIUS  =          0.200000000
 
 BFGS DELTA*GAMMA: 0.271E-05
 
 BFGS DELTA*DE2*DELTA: 0.466E-05
 
 *** ENTERING OPTIMIZATION CYCLE: 13 ***
 

 PROJECTED CARTESIAN GRADIENTS IN A.U.

  NO.  ATOM        X             Y             Z

    1  C        0.000292     -0.000300     -0.000544
    2  C        0.000619      0.000590      0.000455
    3  C       -0.000351      0.000271     -0.000560
    4  C       -0.000544     -0.000564      0.000474
    5  H        0.000972      0.000753      0.001756
    6  H       -0.000983     -0.000781      0.001745
    7  H       -0.000001      0.000375      0.000068
    8  H       -0.000021     -0.000339      0.000065
    9  H        0.000659      0.001659     -0.001516
   10  H       -0.000679     -0.001653     -0.001517


 ACTIVE CARTESIAN GRADIENTS

              1          2          3          4          5          6
           0.000334  -0.000346  -0.000738   0.000825   0.000878   0.000349

              7          8          9         10         11         12
          -0.000115   0.000557  -0.000662  -0.000243  -0.000842   0.000062

             13         14         15         16         17         18
           0.000838   0.001223   0.002459  -0.000468  -0.000880   0.001653

             19         20         21         22         23         24
          -0.000091  -0.000774   0.001634  -0.000169   0.001015  -0.001741


 FULL LOCAL GRADIENT

              1          2          3          4          5          6
          -0.004634  -0.000419  -0.000111   0.000429   0.000362  -0.000154

              7          8          9         10         11         12
          -0.000354   0.000092   0.000125  -0.000029  -0.000351  -0.000019

             13         14         15         16         17         18
          -0.000246  -0.000427   0.000354   0.000109   0.000390   0.000267

             19         20         21         22         23         24
           0.000223   0.000049  -0.000360  -0.000123  -0.000011  -0.000380


 TANGENTIAL LOCAL GRADIENTS IN A.U.

              1          2          3          4          5          6
          -0.000419  -0.000111   0.000429   0.000362  -0.000154  -0.000354

              7          8          9         10         11         12
           0.000092   0.000125  -0.000029  -0.000351  -0.000019  -0.000246

             13         14         15         16         17         18
          -0.000427   0.000354   0.000109   0.000390   0.000267   0.000223

             19         20         21         22         23
           0.000049  -0.000360  -0.000123  -0.000011  -0.000380

 COSANG =         0.883467309
 
 *** CONVERGED BY GRADIENT AND ENERGY CRITERIA ***
 *** AFTER 12 OPTIMIZATION CYCLES ***
 
 
 RMSQ FORCE :   0.0002756  MAXIMUM :   0.0003000  CONVERGED :YES
 MAX FORCE  :   0.0004294  MAXIMUM :   0.0004500  CONVERGED :YES
 RMSQ FORCE6:   0.0002413  MAXIMUM6:   0.0003000  CONVERGED :YES
 MAX FORCE6 :   0.0006368  MAXIMUM6:   0.0004500  CONVERGED : NO
 RMSQ DR    :   0.0013065  MAXIMUM :   0.0012000  CONVERGED : NO
 MAX DR     :   0.0029406  MAXIMUM :   0.0018000  CONVERGED : NO
 
 
 *** THE GEOMETRY IS OPTIMIZED ***
 
 
 INTERPOLATION DISTANCE: 6.3114960413


 RELAXED REACTANT COORDINATES OF SADDLE STEP 5 IN ANGSTROM

  NO.  ATOM        X              Y              Z        Z-ATOM   MASS   TYPE

    1  C        -0.648640       0.343367      -0.165120       6    12.011  QM
    2  C        -1.824869      -0.256521       0.133159       6    12.011  QM
    3  C         0.648687      -0.343523      -0.165143       6    12.011  QM
    4  C         1.824886       0.256559       0.133156       6    12.011  QM
    5  H        -1.861081      -1.315084       0.418860       1     1.008  QM
    6  H         1.860688       1.315113       0.418788       1     1.008  QM
    7  H         2.768076      -0.299421       0.147492       1     1.008  QM
    8  H        -2.767841       0.299928       0.147452       1     1.008  QM
    9  H         0.642814      -1.415768      -0.402832       1     1.008  QM
   10  H        -0.642886       1.415631      -0.402776       1     1.008  QM


 NUMBER OF CONSTRAINED OPTIMIZATION CYCLES: 12
 
 RELAXED REACTANT ENERGY = -155.769425656916
 
 ANGLE BETWEEN SUCCESSIVE SADDLE GRADIENTS: 77.960
 
 RMSQ FORCE :   0.0008919  MAXIMUM :   0.0003000  CONVERGED :NO 
 MAX FORCE  :   0.0017340  MAXIMUM :   0.0004500  CONVERGED :NO 


 UNRELAXED COORDINATES OF SADDLE STEP 6 IN ANGSTROM

  NO.  ATOM        X              Y              Z        Z-ATOM   MASS   TYPE

    1  C        -0.652691       0.331285      -0.184249       6    12.011  QM
    2  C        -1.811389      -0.246895       0.152194       6    12.011  QM
    3  C         0.652735      -0.331432      -0.184270       6    12.011  QM
    4  C         1.811405       0.246931       0.152191       6    12.011  QM
    5  H        -1.827017      -1.269741       0.472195       1     1.008  QM
    6  H         1.826643       1.269771       0.472125       1     1.008  QM
    7  H         2.761221      -0.290669       0.161619       1     1.008  QM
    8  H        -2.760998       0.291149       0.161581       1     1.008  QM
    9  H         0.669346      -1.364416      -0.458313       1     1.008  QM
   10  H        -0.669415       1.364285      -0.458260       1     1.008  QM


 UNRELAXED SCF-ENERGY CALCULATED IN 11 CYCLES
 
 UNRELAXED TOTAL SADDLE ENERGY = -155.765120226675
 
 
 
 
 ***************************************
 *** MOLECULAR GEOMETRY OPTIMIZATION ***
 ***************************************
 
 INTERPOLATION DISTANCE: 5.9953582872
 
 *** ACTIVE DEGREES OF FREEDOM: 24 ***
 
 *** ENTERING OPTIMIZATION CYCLE: 1 ***
 

 PROJECTED CARTESIAN GRADIENTS IN A.U.

  NO.  ATOM        X             Y             Z

    1  C       -0.008248      0.004225     -0.000845
    2  C        0.010102     -0.000253      0.000630
    3  C        0.008183     -0.004254     -0.000861
    4  C       -0.010027      0.000278      0.000652
    5  H        0.002380      0.018862     -0.003992
    6  H       -0.002383     -0.018887     -0.004002
    7  H       -0.001355      0.001867      0.000612
    8  H        0.001342     -0.001836      0.000609
    9  H        0.001261      0.022295      0.004118
   10  H       -0.001281     -0.022289      0.004117


 ACTIVE CARTESIAN GRADIENTS

              1          2          3          4          5          6
          -0.009436   0.004774  -0.000438   0.009215   0.000996   0.001821

              7          8          9         10         11         12
           0.011477  -0.003873  -0.001127  -0.005997   0.002160  -0.000086

             13         14         15         16         17         18
           0.003688   0.020792  -0.003716  -0.001536  -0.019368  -0.004275

             19         20         21         22         23         24
          -0.002289  -0.007131  -0.002467   0.002384   0.010195  -0.027511


 FULL LOCAL GRADIENT

              1          2          3          4          5          6
          -0.022175   0.010410  -0.001870   0.008555  -0.000603   0.000398

              7          8          9         10         11         12
           0.010633  -0.005534   0.001155  -0.005361   0.003554  -0.000282

             13         14         15         16         17         18
           0.000825   0.011331  -0.014940   0.000305  -0.014220  -0.010422

             19         20         21         22         23         24
          -0.001080  -0.003777  -0.009583   0.002738   0.006936  -0.022003


 TANGENTIAL LOCAL GRADIENTS IN A.U.

              1          2          3          4          5          6
           0.010410  -0.001870   0.008555  -0.000603   0.000398   0.010633

              7          8          9         10         11         12
          -0.005534   0.001155  -0.005361   0.003554  -0.000282   0.000825

             13         14         15         16         17         18
           0.011331  -0.014940   0.000305  -0.014220  -0.010422  -0.001080

             19         20         21         22         23
          -0.003777  -0.009583   0.002738   0.006936  -0.022003
 
 RMSQ FORCE :   0.0085522  MAXIMUM :   0.0003000  CONVERGED : NO
 MAX FORCE  :   0.0220029  MAXIMUM :   0.0004500  CONVERGED : NO
 RMSQ FORCE6:   4.9914478  MAXIMUM6:   0.0003000  CONVERGED : NO
 MAX FORCE6 :   4.9779971  MAXIMUM6:   0.0004500  CONVERGED : NO
 


 HESSIAN EIGENVALUES


                1           2           3           4           5           6
             1.00000     1.00000     1.00000     1.00000     1.00000     1.00000
 


                7           8           9          10          11          12
             1.00000     1.00000     1.00000     1.00000     1.00000     1.00000
 


               13          14          15          16          17          18
             1.00000     1.00000     1.00000     1.00000     1.00000     1.00000
 


               19          20          21          22          23
             1.00000     1.00000     1.00000     1.00000     1.00000
 


 LAMBDA FOR LMQA STEP: 0.00

  |TANGENTIAL STEP| =   0.041015  |PARALLEL STEP| =   0.000140


 STEP IN NORMAL COORDINATES

              1          2          3          4          5          6
           0.008921  -0.006495  -0.003256  -0.007335   0.001185   0.000154

              7          8          9         10         11         12
          -0.010543   0.005706  -0.002146   0.005096  -0.004209   0.000410

             13         14         15         16         17         18
           0.000806  -0.012948   0.013901  -0.000989   0.013598   0.010920

             19         20         21         22         23         24
           0.000805   0.003140   0.012166  -0.002958  -0.005218   0.021007

 DISPLACEMENT STEP IN ANGSTROM

  NO.  ATOM        X             Y             Z

    1  C        0.004126     -0.002996     -0.001012
    2  C       -0.004428      0.001077      0.000906
    3  C       -0.004092      0.003011     -0.001003
    4  C        0.004388     -0.001091      0.000895
    5  H        0.001096     -0.006698      0.005854
    6  H       -0.001093      0.006712      0.005859
    7  H        0.000220     -0.000485      0.000645
    8  H       -0.000214      0.000467      0.000646
    9  H        0.001152     -0.008194     -0.006133
   10  H       -0.001141      0.008191     -0.006134


 ACTIVE CARTESIAN DISPLACEMENT STEP

              1          2          3          4          5          6
           0.008921  -0.006495  -0.003256  -0.007335   0.001185   0.000154

              7          8          9         10         11         12
          -0.010543   0.005706  -0.002146   0.005096  -0.004209   0.000410

             13         14         15         16         17         18
           0.000806  -0.012948   0.013901  -0.000989   0.013598   0.010920

             19         20         21         22         23         24
           0.000805   0.003140   0.012166  -0.002958  -0.005218   0.021007
 
 PREDICTED ENERGY CHANGE: -0.000837989
 
 INTERPOLATION DISTANCE: 5.9953582872
 
 *** SCFTOL TIGHTEN TO 0.100E-06 ***
 
 *** CDFTOL TIGHTEN TO 0.750E-04 ***


 COORDINATES OF OPTIMIZATION STEP 1 IN ANGSTROM

  NO.  ATOM        X              Y              Z        Z-ATOM   MASS   TYPE

    1  C        -0.648565       0.328289      -0.185261       6    12.011  QM
    2  C        -1.815817      -0.245818       0.153100       6    12.011  QM
    3  C         0.648643      -0.328421      -0.185273       6    12.011  QM
    4  C         1.815793       0.245840       0.153086       6    12.011  QM
    5  H        -1.825921      -1.276439       0.478049       1     1.008  QM
    6  H         1.825550       1.276483       0.477984       1     1.008  QM
    7  H         2.761441      -0.291154       0.162264       1     1.008  QM
[truncated: 1,659,398 more chars]
