# Supplementary material for: Constrained Structure Minimizations on Hyperspheres for Minimum Energy Path Following
Source: J Chem Inf Model. 2025 Apr 1;65(7):3488–501. doi: 10.1021/acs.jcim.4c02351 (PMC12004539; doi:10.1021/acs.jcim.4c02351)
Supplement: Supplementary file 1 — ci4c02351_si_001.zip [file ci4c02351_si_001.zip › data_availability/rxn14/outputs/SADDLE/5/rxn14-sad.mol]

   10
 TRAJECTORY GEOMETRY    -155.773441
  C      0.730313    0.000000    0.000000
  C      1.492287    1.122378    0.000000
  C     -0.730315   -0.000000    0.000000
  C     -1.492285   -1.122378    0.000000
  H     -2.586213   -1.074139    0.000000
  H      2.586214    1.074140    0.000000
  H      1.035013    2.120128    0.000000
  H     -1.035011   -2.120128    0.000000
  H      1.221747   -0.984589    0.000000
  H     -1.221748    0.984589    0.000000
   10
 TRAJECTORY GEOMETRY    -155.773091
  C     -0.639553    0.352569   -0.046263
  C     -1.845417   -0.261596    0.036701
  C      0.639567   -0.352610   -0.046255
  C      1.845446    0.261602    0.036696
  H     -1.917502   -1.353437    0.119167
  H      1.917390    1.353415    0.119138
  H      2.782358   -0.305225    0.040358
  H     -2.782260    0.305398    0.040360
  H      0.596721   -1.449240   -0.112170
  H     -0.596856    1.449213   -0.112213
   10
 TRAJECTORY GEOMETRY    -155.772177
  C     -0.642149    0.349869   -0.090055
  C     -1.841036   -0.261340    0.070956
  C      0.642227   -0.349942   -0.090047
  C      1.841013    0.261353    0.070942
  H     -1.903023   -1.344848    0.228186
  H      1.902767    1.344880    0.228152
  H      2.779483   -0.302829    0.081592
  H     -2.779281    0.303096    0.081581
  H      0.607416   -1.441146   -0.215899
  H     -0.607558    1.441056   -0.215902
   10
 TRAJECTORY GEOMETRY    -155.770894
  C     -0.645139    0.346818   -0.129730
  C     -1.833753   -0.259545    0.103097
  C      0.645209   -0.346936   -0.129730
  C      1.833744    0.259570    0.103082
  H     -1.883796   -1.331977    0.327700
  H      1.883451    1.332023    0.327650
  H      2.774289   -0.301263    0.117712
  H     -2.774028    0.301671    0.117680
  H      0.623466   -1.429822   -0.312588
  H     -0.623598    1.429693   -0.312546
   10
 TRAJECTORY GEOMETRY    -155.767516
  C     -0.729653    0.101708   -0.547689
  C     -1.555267   -0.063995    0.513861
  C      0.729652   -0.101702   -0.547689
  C      1.555269    0.063992    0.513859
  H     -1.179792   -0.408238    1.485555
  H      1.179800    0.408272    1.485540
  H      2.630976   -0.124387    0.430031
  H     -2.630982    0.124347    0.430029
  H      1.173454   -0.388733   -1.512453
  H     -1.173466    0.388713   -1.512459
   10
 TRAJECTORY GEOMETRY    -155.769426
  C     -0.648640    0.343367   -0.165120
  C     -1.824869   -0.256521    0.133159
  C      0.648687   -0.343523   -0.165143
  C      1.824886    0.256559    0.133156
  H     -1.861081   -1.315084    0.418860
  H      1.860688    1.315113    0.418788
  H      2.768076   -0.299421    0.147492
  H     -2.767841    0.299928    0.147452
  H      0.642814   -1.415768   -0.402832
  H     -0.642886    1.415631   -0.402776
   10
 TRAJECTORY GEOMETRY    -155.767917
  C     -0.652968    0.339072   -0.196857
  C     -1.815679   -0.252915    0.161048
  C      0.653044   -0.339239   -0.196878
  C      1.815672    0.252959    0.161030
  H     -1.836737   -1.295185    0.502460
  H      1.836289    1.295253    0.502393
  H      2.761965   -0.297974    0.173137
  H     -2.761745    0.298500    0.173087
  H      0.663524   -1.398492   -0.487125
  H     -0.663547    1.398320   -0.487031
   10
 TRAJECTORY GEOMETRY    -155.766465
  C     -0.657420    0.335186   -0.224482
  C     -1.805452   -0.248170    0.187387
  C      0.657572   -0.335337   -0.224501
  C      1.805345    0.248213    0.187350
  H     -1.810326   -1.272027    0.578357
  H      1.809888    1.272079    0.578286
  H      2.755868   -0.294553    0.191552
  H     -2.755647    0.295040    0.191513
  H      0.686440   -1.379657   -0.565895
  H     -0.686392    1.379488   -0.565809
   10
 TRAJECTORY GEOMETRY    -155.767516
  C     -0.729653    0.101708   -0.547689
  C     -1.555267   -0.063995    0.513861
  C      0.729652   -0.101702   -0.547689
  C      1.555269    0.063992    0.513859
  H     -1.179792   -0.408238    1.485555
  H      1.179800    0.408272    1.485540
  H      2.630976   -0.124387    0.430031
  H     -2.630982    0.124347    0.430029
  H      1.173454   -0.388733   -1.512453
  H     -1.173466    0.388713   -1.512459
   10
 TRAJECTORY GEOMETRY    -155.767405
  C     -0.726964    0.119602   -0.536687
  C     -1.569817   -0.076751    0.505278
  C      0.726975   -0.119613   -0.536700
  C      1.569813    0.076756    0.505267
  H     -1.217703   -0.477416    1.463501
  H      1.217692    0.477457    1.463475
  H      2.640511   -0.135756    0.413011
  H     -2.640520    0.135732    0.412964
  H      1.152126   -0.461210   -1.492210
  H     -1.152134    0.461195   -1.492175
   10
 TRAJECTORY GEOMETRY    -155.767169
  C     -0.724374    0.137087   -0.531282
  C     -1.573428   -0.089994    0.498689
  C      0.724360   -0.137089   -0.531284
  C      1.573426    0.089996    0.498671
  H     -1.231195   -0.555176    1.430291
  H      1.231184    0.555240    1.430251
  H      2.637347   -0.158374    0.418380
  H     -2.637342    0.158310    0.418349
  H      1.137355   -0.535894   -1.470257
  H     -1.137299    0.535879   -1.470281
   10
 TRAJECTORY GEOMETRY    -155.766465
  C     -0.657420    0.335186   -0.224482
  C     -1.805452   -0.248170    0.187387
  C      0.657572   -0.335337   -0.224501
  C      1.805345    0.248213    0.187350
  H     -1.810326   -1.272027    0.578357
  H      1.809888    1.272079    0.578286
  H      2.755868   -0.294553    0.191552
  H     -2.755647    0.295040    0.191513
  H      0.686440   -1.379657   -0.565895
  H     -0.686392    1.379488   -0.565809
   10
 TRAJECTORY GEOMETRY    -155.766779
  C     -0.721148    0.153613   -0.519802
  C     -1.586692   -0.101202    0.488875
  C      0.721174   -0.153638   -0.519834
  C      1.586675    0.101220    0.488872
  H     -1.264943   -0.610311    1.404998
  H      1.264916    0.610374    1.404965
  H      2.646199   -0.165139    0.404020
  H     -2.646219    0.165116    0.403972
  H      1.115095   -0.599103   -1.445861
  H     -1.115085    0.599072   -1.445810
   10
 TRAJECTORY GEOMETRY    -155.766291
  C     -0.718530    0.167760   -0.508880
  C     -1.599010   -0.111637    0.479315
  C      0.718562   -0.167796   -0.508916
  C      1.598990    0.111660    0.479310
  H     -1.296370   -0.661633    1.378052
  H      1.296322    0.661688    1.378010
  H      2.653575   -0.173327    0.391774
  H     -2.653585    0.173333    0.391719
  H      1.093958   -0.657475   -1.420375
  H     -1.093946    0.657444   -1.420326
   10
 TRAJECTORY GEOMETRY    -155.765440
  C     -0.661099    0.331085   -0.244857
  C     -1.797448   -0.245110    0.206609
  C      0.661185   -0.331230   -0.244871
  C      1.797381    0.245158    0.206579
  H     -1.790528   -1.255101    0.633514
  H      1.790147    1.255169    0.633453
  H      2.751117   -0.292541    0.206900
  H     -2.750940    0.292953    0.206868
  H      0.703212   -1.362465   -0.623866
  H     -0.703092    1.362319   -0.623802
   10
 TRAJECTORY GEOMETRY    -155.765780
  C     -0.716166    0.180089   -0.499016
  C     -1.609653   -0.120943    0.470237
  C      0.716207   -0.180137   -0.499045
  C      1.609635    0.120981    0.470240
  H     -1.323824   -0.706318    1.351952
  H      1.323749    0.706370    1.351931
  H      2.659405   -0.181383    0.382260
  H     -2.659427    0.181398    0.382243
  H      1.074775   -0.708753   -1.395678
  H     -1.074763    0.708712   -1.395621
   10
 TRAJECTORY GEOMETRY    -155.765248
  C     -0.714192    0.191583   -0.489259
  C     -1.619984   -0.129651    0.461125
  C      0.714184   -0.191615   -0.489253
  C      1.619983    0.129656    0.461105
  H     -1.349518   -0.746951    1.325547
  H      1.349481    0.746989    1.325484
  H      2.665125   -0.188895    0.373334
  H     -2.665104    0.188968    0.373248
  H      1.056379   -0.755996   -1.370240
  H     -1.056340    0.755968   -1.370249
   10
 TRAJECTORY GEOMETRY    -155.764626
  C     -0.664471    0.327426   -0.261073
  C     -1.790441   -0.242053    0.222499
  C      0.664533   -0.327578   -0.261070
  C      1.790408    0.242125    0.222484
  H     -1.772141   -1.239166    0.678321
  H      1.771801    1.239246    0.678273
  H      2.747331   -0.290395    0.218476
  H     -2.747220    0.290726    0.218478
  H      0.718992   -1.346166   -0.671849
  H     -0.718878    1.346035   -0.671792
   10
 TRAJECTORY GEOMETRY    -155.764745
  C     -0.712134    0.201540   -0.480328
  C     -1.629089   -0.137320    0.452457
  C      0.712165   -0.201592   -0.480337
  C      1.629077    0.137356    0.452461
  H     -1.372391   -0.782213    1.300836
  H      1.372318    0.782268    1.300816
  H      2.669830   -0.195683    0.365949
  H     -2.669854    0.195731    0.365940
  H      1.039510   -0.797777   -1.346132
  H     -1.039488    0.797719   -1.346098
   10
 TRAJECTORY GEOMETRY    -155.764257
  C     -0.710177    0.210696   -0.471574
  C     -1.637813   -0.144458    0.443850
  C      0.710164   -0.210731   -0.471565
  C      1.637814    0.144463    0.443837
  H     -1.393896   -0.814440    1.276461
  H      1.393859    0.814482    1.276401
  H      2.674411   -0.201865    0.358977
  H     -2.674385    0.201956    0.358901
  H      1.023288   -0.836441   -1.321839
  H     -1.023242    0.836400   -1.321871
   10
 TRAJECTORY GEOMETRY    -155.763984
  C     -0.667214    0.324175   -0.273341
  C     -1.784995   -0.238978    0.235347
  C      0.667273   -0.324301   -0.273346
  C      1.784944    0.239027    0.235326
  H     -1.754006   -1.225116    0.715095
  H      1.753716    1.225183    0.715034
  H      2.745221   -0.288905    0.226097
  H     -2.745104    0.289223    0.226074
  H      0.733790   -1.330618   -0.711887
  H     -0.733663    1.330500   -0.711860
   10
 TRAJECTORY GEOMETRY    -155.763815
  C     -0.708498    0.218871   -0.462582
  C     -1.647145   -0.150847    0.435359
  C      0.708504   -0.218914   -0.462579
  C      1.647132    0.150862    0.435352
  H     -1.412305   -0.841910    1.253520
  H      1.412258    0.841956    1.253466
  H      2.680105   -0.207920    0.351185
  H     -2.680079    0.208010    0.351131
  H      1.009211   -0.869497   -1.298842
  H     -1.009176    0.869449   -1.298866
   10
 TRAJECTORY GEOMETRY    -155.763459
  C     -0.669457    0.320732   -0.286086
  C     -1.778166   -0.236281    0.247726
  C      0.669501   -0.320846   -0.286082
  C      1.778131    0.236328    0.247709
  H     -1.741027   -1.211441    0.748733
  H      1.740790    1.211504    0.748671
  H      2.741279   -0.285257    0.235043
  H     -2.741184    0.285528    0.235007
  H      0.745235   -1.316519   -0.747526
  H     -0.745144    1.316414   -0.747514
   10
 TRAJECTORY GEOMETRY    -155.763428
  C     -0.706974    0.225985   -0.455055
  C     -1.654452   -0.156405    0.427864
  C      0.706980   -0.226032   -0.455050
  C      1.654444    0.156425    0.427861
  H     -1.430156   -0.866249    1.232965
  H      1.430098    0.866298    1.232919
  H      2.684003   -0.212582    0.345023
  H     -2.683983    0.212674    0.344980
  H      0.995844   -0.899306   -1.277660
  H     -0.995810    0.899252   -1.277682
   10
 TRAJECTORY GEOMETRY    -155.763023
  C     -0.671657    0.317571   -0.295483
  C     -1.773666   -0.233389    0.257763
  C      0.671687   -0.317680   -0.295483
  C      1.773645    0.233436    0.257753
  H     -1.725866   -1.198776    0.777361
  H      1.725645    1.198841    0.777299
  H      2.739806   -0.283443    0.240841
  H     -2.739729    0.283691    0.240807
  H      0.757781   -1.302265   -0.779029
  H     -0.757688    1.302163   -0.779029
   10
 TRAJECTORY GEOMETRY    -155.763091
  C     -0.705307    0.231984   -0.448007
  C     -1.661074   -0.161245    0.420738
  C      0.705316   -0.232031   -0.447997
  C      1.661062    0.161265    0.420732
  H     -1.446057   -0.887476    1.213960
  H      1.445994    0.887525    1.213914
  H      2.687404   -0.216749    0.339591
  H     -2.687383    0.216842    0.339550
  H      0.983785   -0.925477   -1.257832
  H     -0.983749    0.925419   -1.257858
   10
 TRAJECTORY GEOMETRY    -155.762787
  C     -0.703948    0.237730   -0.441414
  C     -1.667149   -0.165834    0.413955
  C      0.703934   -0.237778   -0.441403
  C      1.667163    0.165851    0.413957
  H     -1.461264   -0.907169    1.195579
  H      1.461196    0.907222    1.195532
  H      2.690461   -0.220599    0.334556
  H     -2.690449    0.220704    0.334511
  H      0.972160   -0.949869   -1.238403
  H     -0.972117    0.949804   -1.238433
   10
 TRAJECTORY GEOMETRY    -155.762685
  C     -0.673594    0.314947   -0.303935
  C     -1.769080   -0.230985    0.266706
  C      0.673635   -0.315043   -0.303928
  C      1.769044    0.231024    0.266689
  H     -1.713855   -1.187500    0.801773
  H      1.713656    1.187564    0.801710
  H      2.737799   -0.281099    0.245958
  H     -2.737726    0.281325    0.245921
  H      0.768020   -1.289963   -0.805847
  H     -0.767927    1.289866   -0.805857
   10
 TRAJECTORY GEOMETRY    -155.762529
  C     -0.702602    0.242743   -0.435470
  C     -1.672531   -0.169887    0.407713
  C      0.702647   -0.242801   -0.435456
  C      1.672495    0.169922    0.407703
  H     -1.474987   -0.924517    1.178780
  H      1.474907    0.924570    1.178749
  H      2.693059   -0.224007    0.330227
  H     -2.693048    0.224086    0.330217
  H      0.961583   -0.971526   -1.220444
  H     -0.961554    0.971458   -1.220458
   10
 TRAJECTORY GEOMETRY    -155.762409
  C     -0.675223    0.312343   -0.311555
  C     -1.764693   -0.228703    0.274699
  C      0.675278   -0.312436   -0.311544
  C      1.764645    0.228747    0.274681
  H     -1.703126   -1.177031    0.823555
  H      1.702941    1.177093    0.823495
  H      2.735793   -0.278769    0.250629
  H     -2.735733    0.278966    0.250603
  H      0.777125   -1.278283   -0.829627
  H     -0.777037    1.278189   -0.829640
   10
 TRAJECTORY GEOMETRY    -155.762311
  C     -0.701418    0.247169   -0.430077
  C     -1.677298   -0.173504    0.401962
  C      0.701442   -0.247226   -0.430066
  C      1.677279    0.173536    0.401958
  H     -1.487266   -0.939814    1.163408
  H      1.487185    0.939865    1.163371
  H      2.695316   -0.227054    0.326466
  H     -2.695305    0.227139    0.326450
  H      0.952012   -0.990710   -1.203840
  H     -0.951967    0.990640   -1.203868
   10
 TRAJECTORY GEOMETRY    -155.761979
  C     -0.678172    0.307479   -0.324618
  C     -1.756812   -0.224339    0.288701
  C      0.678219   -0.307571   -0.324604
  C      1.756774    0.224390    0.288689
  H     -1.682652   -1.157365    0.861780
  H      1.682482    1.157424    0.861725
  H      2.732337   -0.274631    0.258379
  H     -2.732294    0.274800    0.258363
  H      0.794046   -1.255862   -0.871693
  H     -0.793965    1.255772   -0.871710
   10
 TRAJECTORY GEOMETRY    -155.761975
  C     -0.699387    0.254498   -0.420361
  C     -1.685836   -0.179500    0.391769
  C      0.699363   -0.254552   -0.420348
  C      1.685862    0.179523    0.391775
  H     -1.507680   -0.965094    1.136369
  H      1.507597    0.965152    1.136329
  H      2.699590   -0.232413    0.319515
  H     -2.699581    0.232525    0.319478
  H      0.935963   -1.022254   -1.174659
  H     -0.935905    1.022179   -1.174696
   10
 TRAJECTORY GEOMETRY    -155.761703
  C     -0.680549    0.303262   -0.335278
  C     -1.750000   -0.220681    0.300007
  C      0.680519   -0.303341   -0.335277
  C      1.750033    0.220711    0.300013
  H     -1.666354   -1.140811    0.892286
  H      1.666205    1.140883    0.892228
  H      2.729202   -0.270807    0.264901
  H     -2.729170    0.270989    0.264859
  H      0.807575   -1.236947   -0.905124
  H     -0.807484    1.236858   -0.905166
   10
 TRAJECTORY GEOMETRY    -155.761745
  C     -0.697668    0.260261   -0.412649
  C     -1.692401   -0.184240    0.383448
  C      0.697678   -0.260320   -0.412638
  C      1.692389    0.184269    0.383448
  H     -1.524428   -0.985027    1.114251
  H      1.524355    0.985077    1.114201
  H      2.702658   -0.236482    0.314273
  H     -2.702631    0.236591    0.314237
  H      0.922724   -1.047314   -1.150402
  H     -0.922681    1.047249   -1.150444
   10
 TRAJECTORY GEOMETRY    -155.761570
  C     -0.696068    0.265231   -0.405559
  C     -1.698283   -0.188393    0.375748
  C      0.696087   -0.265288   -0.405543
  C      1.698266    0.188424    0.375745
  H     -1.539300   -1.002443    1.093851
  H      1.539218    1.002500    1.093806
  H      2.705367   -0.240130    0.309595
  H     -2.705348    0.240233    0.309569
  H      0.910845   -1.069165   -1.127932
  H     -0.910800    1.069091   -1.127971
   10
 TRAJECTORY GEOMETRY    -155.761542
  C     -0.681974    0.299803   -0.342910
  C     -1.745031   -0.217822    0.308056
  C      0.682021   -0.299888   -0.342893
  C      1.744986    0.217873    0.308045
  H     -1.654319   -1.128314    0.913983
  H      1.654188    1.128366    0.913927
  H      2.726764   -0.267874    0.269744
  H     -2.726723    0.268015    0.269726
  H      0.817461   -1.222401   -0.928890
  H     -0.817399    1.222324   -0.928919
   10
 TRAJECTORY GEOMETRY    -155.761454
  C     -0.694621    0.269017   -0.399674
  C     -1.703076   -0.191638    0.369330
  C      0.694620   -0.269070   -0.399658
  C      1.703075    0.191663    0.369331
  H     -1.551163   -1.016150    1.076977
  H      1.551083    1.016209    1.076928
  H      2.707512   -0.243029    0.305848
  H     -2.707489    0.243143    0.305811
  H      0.901292   -1.086295   -1.109274
  H     -0.901241    1.086221   -1.109322
   10
 TRAJECTORY GEOMETRY    -155.761437
  C     -0.683440    0.297074   -0.348989
  C     -1.740812   -0.215515    0.314496
  C      0.683438   -0.297135   -0.348967
  C      1.740818    0.215535    0.314489
  H     -1.644454   -1.117985    0.931332
  H      1.644325    1.118059    0.931279
  H      2.724839   -0.265554    0.273648
  H     -2.724816    0.265708    0.273608
  H      0.825532   -1.210364   -0.947962
  H     -0.825463    1.210274   -0.948003
   10
 TRAJECTORY GEOMETRY    -155.761376
  C     -0.693475    0.271867   -0.394660
  C     -1.706900   -0.194066    0.363894
  C      0.693486   -0.271921   -0.394642
  C      1.706887    0.194092    0.363889
  H     -1.560534   -1.026517    1.062594
  H      1.560451    1.026574    1.062543
  H      2.709242   -0.245299    0.302668
  H     -2.709213    0.245413    0.302634
  H      0.893689   -1.098984   -1.093336
  H     -0.893638    1.098910   -1.093383
   10
 TRAJECTORY GEOMETRY    -155.761366
  C     -0.684359    0.294623   -0.353653
  C     -1.737518   -0.213430    0.319512
  C      0.684375   -0.294688   -0.353636
  C      1.737501    0.213459    0.319504
  H     -1.636114   -1.108997    0.944635
  H      1.635995    1.109060    0.944577
  H      2.723262   -0.263539    0.276606
  H     -2.723227    0.263679    0.276570
  H      0.832308   -1.199461   -0.962648
  H     -0.832243    1.199379   -0.962692
   10
 TRAJECTORY GEOMETRY    -155.761327
  C     -0.692699    0.274516   -0.390846
  C     -1.710062   -0.196295    0.359772
  C      0.692713   -0.274575   -0.390831
  C      1.710047    0.196325    0.359769
  H     -1.568368   -1.035806    1.051799
  H      1.568286    1.035863    1.051747
  H      2.710789   -0.247358    0.300158
  H     -2.710765    0.247466    0.300125
  H      0.887391   -1.110705   -1.081467
  H     -0.887341    1.110631   -1.081513
   10
 TRAJECTORY GEOMETRY    -155.761322
  C     -0.685330    0.292928   -0.357690
  C     -1.734805   -0.211977    0.323806
  C      0.685350   -0.292997   -0.357675
  C      1.734783    0.212012    0.323801
  H     -1.629661   -1.102534    0.956279
  H      1.629553    1.102593    0.956220
  H      2.722079   -0.262118    0.279167
  H     -2.722048    0.262248    0.279135
  H      0.837593   -1.192020   -0.975495
  H     -0.837533    1.191941   -0.975539
   10
 TRAJECTORY GEOMETRY    -155.761294
  C     -0.691971    0.276472   -0.387634
  C     -1.712551   -0.197923    0.356250
  C      0.691985   -0.276531   -0.387619
  C      1.712537    0.197954    0.356248
  H     -1.574546   -1.042553    1.042346
  H      1.574461    1.042611    1.042294
  H      2.711885   -0.248828    0.298115
  H     -2.711862    0.248938    0.298082
  H      0.882365   -1.118957   -1.070926
  H     -0.882314    1.118881   -1.070973
   10
 TRAJECTORY GEOMETRY    -155.761292
  C     -0.685994    0.291368   -0.360770
  C     -1.732588   -0.210621    0.327104
  C      0.686012   -0.291436   -0.360755
  C      1.732571    0.210655    0.327100
  H     -1.624197   -1.096597    0.964977
  H      1.624091    1.096657    0.964919
  H      2.721025   -0.260782    0.281123
  H     -2.720997    0.260910    0.281091
  H      0.842026   -1.184819   -0.985085
  H     -0.841967    1.184739   -0.985130
   10
 TRAJECTORY GEOMETRY    -155.761272
  C     -0.691377    0.277986   -0.384987
  C     -1.714552   -0.199214    0.353359
  C      0.691391   -0.278045   -0.384971
  C      1.714537    0.199245    0.353357
  H     -1.579552   -1.048081    1.034743
  H      1.579465    1.048140    1.034690
  H      2.712785   -0.250027    0.296466
  H     -2.712761    0.250138    0.296433
  H      0.878301   -1.125748   -1.062469
  H     -0.878250    1.125672   -1.062517
   10
 TRAJECTORY GEOMETRY    -155.761272
  C     -0.686534    0.290050   -0.363234
  C     -1.730781   -0.209502    0.329752
  C      0.686551   -0.290117   -0.363218
  C      1.730763    0.209535    0.329748
  H     -1.619773   -1.091848    0.972073
  H      1.619669    1.091908    0.972016
  H      2.720184   -0.259711    0.282714
  H     -2.720157    0.259835    0.282681
  H      0.845621   -1.179091   -0.992927
  H     -0.845563    1.179010   -0.992972
   10
 TRAJECTORY GEOMETRY    -155.761257
  C     -0.687012    0.288880   -0.365461
  C     -1.729166   -0.208507    0.332148
  C      0.687028   -0.288945   -0.365446
  C      1.729150    0.208539    0.332144
  H     -1.615790   -1.087580    0.978465
  H      1.615689    1.087639    0.978409
  H      2.719435   -0.258756    0.284139
  H     -2.719408    0.258877    0.284106
  H      0.848858   -1.173948   -0.999998
  H     -0.848800    1.173869   -1.000044
   10
 TRAJECTORY GEOMETRY    -155.761259
  C     -0.690941    0.279121   -0.383088
  C     -1.716016   -0.200180    0.351278
  C      0.690955   -0.279180   -0.383072
  C      1.716001    0.200211    0.351276
  H     -1.583216   -1.052145    1.029241
  H      1.583129    1.052204    1.029189
  H      2.713442   -0.250912    0.295279
  H     -2.713418    0.251023    0.295247
  H      0.875326   -1.130766   -1.056346
  H     -0.875274    1.130691   -1.056393
