# Supplementary material for: Constrained Structure Minimizations on Hyperspheres for Minimum Energy Path Following
Source: J Chem Inf Model. 2025 Apr 1;65(7):3488–501. doi: 10.1021/acs.jcim.4c02351 (PMC12004539; doi:10.1021/acs.jcim.4c02351)
Supplement: Supplementary file 1 — ci4c02351_si_001.zip [file ci4c02351_si_001.zip › data_availability/rxn14/outputs/SADDLE/10/rxn14-sad.out]

 Executing /home/jasa/demon/6.2.4/object.mpi/deMon.6.2.4.mpi.

node05
node05
node05
node05
node05
node05
node05
node05
node05
node05
node05
node05
node05
node05
node05
node05
node05
node05
node05
node05
node05
node05
node05
node05
(node05:0,1,2,3,4,5,6,7,8,9,10,11,12,13,14,15,16,17,18,19,20,21,22,23)

real	6m6.244s
user	104m40.787s
sys	41m36.679s
11M	.
 ******************************************************************************
 ******************************************************************************
 ***                                                                        ***
 ***                              PROGRAM deMon2k                           ***
 ***                                                                        ***
 ***                        (VERSION 6.2.2, Jun. 2022)                      ***
 ***                                                                        ***
 ***     COPYRIGHT (C) BY THE INTERNATIONAL DEMON DEVELOPERS COMMUNITY      ***
 ***                                                                        ***
 ***  AUTHORS: A.M. Koster, G. Geudtner, A. Alvarez-Ibarra, M.C. Amirani,   ***
 ***           P. Calaminici, A.A.M. Carranza, M.E. Casida, J. Carmona-     ***
 ***           Espindola, J. Cuny, F.A. Delesma, R. Delgado-Venegas, V.D.   ***
 ***           Dominguez, R. Flores-Moreno, G.U. Gamboa, A. Goursot, T.     ***
 ***           Heine, K. Hermann, A. Ipatov, F. Janetzko, A. de la Lande,   ***
 ***           F. Louisnard, J. Martin del Campo, N. Pedroza Montero, L.G.  ***
 ***           M. Pettersson, D. Mejia-Rodriguez, J. Reveles, J. Vasquez-   ***
 ***           Perez, A. Vela, B. Zuniga-Gutierrez and D.R. Salahub         ***
 ***                                                                        ***
 ******************************************************************************
 ******************************************************************************
                                                                                

 FIRST TIMING           DATE: WED JAN 10 17:46:06 2024  TOTAL TIME:       0.067
                                                                                

 INITIALIZATION                   STEP TIME:     0.035  TOTAL TIME:       0.104

 ******************************************************************************

 RXN11

 ******************************************************************************

 
 *** MOLECULAR SIMULATION DATA ***
 
 MOLECULAR CHARGE: 0
 NUMBER OF ATOMS: 10
 MOLECULAR SIMULATION TYPE: QM ONLY
 
 *** MOLECULAR QM DATA ***
 
 MULTIPLICITY: 1
 NUMBER OF QM ATOMS: 10
 NUMBER OF ELECTRONS: 30
 
 *** SCF OPTIONS ***
 
 SCF THEORY: RESTRICTED KOHN-SHAM (RKS)
 DIAGONALIZER: RS
 START GUESS: HUECKEL DENSITY
 SCF TOLERANCE: 0.100E-04
 POTENTIAL DENSITY: FITTED DENSITY
 NUMBER OF SCF ITERATIONS: 1000
 DIIS ACCELERATION: ON
 XC-POTENTIAL: PBE96 - PBE
 GRID TECHNIQUE: FIXED
 GRID PRUNING: ON
 GRID METHOD: DIRECT
 GRID TYPE: (99,590)p
 ATOMIC WEIGHT FUNCTION: BECKE SCREENED
 RADIAL QUADRATURE TYPE: EULER-MACLAURIN
 SCF METHODE: DIRECT & DOUBLE ASYMPTOTIC EXPANSION
 FREEZE AUXILIARY FUNCTIONS: OFF
 NUMERICAL FIT SOLVER: DIAGONAL SVD
 SVD THRESHOLD: 0.100E-05
 SCF SCREENING: 0.333E-11
 SYMMETRY USE: NONE
 ROTATION OF THE ANGULAR GRIDS: OFF
 SCF PRINTING UNTIL CYCLE 0
 SPHERICAL ORBITALS WILL BE USED
 
 *** SADDLE INTERPOLATION OPTIONS ***
 
 SADDLE TOLERANCE: 0.100
 NUMBER OF INTERPOLATION STEPS: 500
 INTERPOLATION DISTANCE REDUCTION [%]: 10.00
 REACTANT-PRODUCT ALIGNMENT ENABLED
 
 *** PRINT OPTIONS ***
 
 PRINT OPTIMIZATION INFORMATION
 PRINT SADDLE DEBUG OUTPUT
 
 *** OUTPUT OPTIONS ***
 
 SADDLE OPTIMIZATIONS NOT REMOVED
 
 *** ACTIVATED INTERFACE PORTS ***
 
 FILE deMon.mol WILL BE WRITTEN
 
 
 *** GEOMETRY ***


 INPUT ORIENTATION IN ANGSTROM

  NO.  ATOM        X            Y            Z      Z-ATOM   MASS   TYPE OPTXYZ

    1  C         0.000000     0.000000     0.000000     6    12.011  QM       
    2  C         0.000000     0.000000     1.356590     6    12.011  QM       
    3  C         1.208454     0.000000    -0.820410     6    12.011  QM       
    4  C         1.208452     0.000000    -2.176998     6    12.011  QM       
    5  H         2.140611     0.000000    -2.751528     1     1.008  QM       
    6  H        -0.932158     0.000000     1.931120     1     1.008  QM       
    7  H         0.938745     0.000000     1.925238     1     1.008  QM       
    8  H         0.269706     0.000000    -2.745646     1     1.008  QM       
    9  H        -0.959616     0.000000    -0.538572     1     1.008  QM       
   10  H         2.168070     0.000000    -0.281837     1     1.008  QM       


 
 
 *** ERI STATISTIC ***
 
 Est. Integrated ERIs: 2084040
 Est. Asymptotic ERIS: 0
                                                                                

 INPUT                            STEP TIME:     0.063  TOTAL TIME:       0.167
 
 *** THE INPUT ORIENTATION IS USED ***
 
 POINT GROUP: C2h
 
 GROUP ORDER: 4


 STANDARD ORIENTATION IN ANGSTROM

  NO.  ATOM        X              Y              Z        Z-ATOM   MASS   TYPE

    1  C         0.730313       0.000000       0.000000       6    12.011  QM
    2  C         1.492287       1.122378       0.000000       6    12.011  QM
    3  C        -0.730315      -0.000000       0.000000       6    12.011  QM
    4  C        -1.492285      -1.122378       0.000000       6    12.011  QM
    5  H        -2.586213      -1.074139       0.000000       1     1.008  QM
    6  H         2.586214       1.074140       0.000000       1     1.008  QM
    7  H         1.035013       2.120128       0.000000       1     1.008  QM
    8  H        -1.035011      -2.120128       0.000000       1     1.008  QM
    9  H         1.221747      -0.984589       0.000000       1     1.008  QM
   10  H        -1.221748       0.984589       0.000000       1     1.008  QM
                                                                                

 SYMMETRY ANALYSIS                STEP TIME:     0.000  TOTAL TIME:       0.171
 
 NUMBER OF TB ORBITALS: 26
                                                                                

 START GUESS                      STEP TIME:     0.826  TOTAL TIME:       0.998
 
 
 GENERAL BASIS SET: (DZVP-GGA)
 
 NUMBER OF SHELLS: 42
 NUMBER OF ORBITALS: 90
 NUMBER OF PRIMITIVE GAUSSIAN EXPONENTS: 96
 
 
 GENERAL AUXIS SET: (GEN-A2*)
 
 NUMBER OF AUXILIARY FUNCTION SETS: 52
 NUMBER OF AUXILIARY FUNCTION SHELLS: 124
 NUMBER OF AUXILIARY FUNCTION: 504
 
 
 
 *** WARNING IN INVCDERI ***
 
 *** 19 COULOMB EIGENVALUES ARE QUENCHED ***
                                                                                

 MPI AUXILIARY FUNCTION FIT       STEP TIME:     0.076  TOTAL TIME:       1.080  
                                                                                

 CORE INTEGRALS                   STEP TIME:     0.086  TOTAL TIME:       1.085
                                                                                

 NULLSPACE                        STEP TIME:     0.006  TOTAL TIME:       1.097
                                                                                

 FIXED GRID GENERATION            STEP TIME:     0.000  TOTAL TIME:       1.122

 CYCLE:    1    EUPPER =     -235.009401517215    CDMIX =        0.300000000000
 CYCLE:    1    ELOWER =     -404.262956089718    SHIFT =        0.000000000000
 CYCLE:    1    EXC    =      -22.912212874027    ERCDC =       15.304311079957
 CYCLE:    1    ETOTAL =     -257.921614391242    ERROR =      169.253554572503

 CYCLE:    2    EUPPER =     -233.730261920599    CDMIX =        0.300000000000
 CYCLE:    2    ELOWER =     -234.589393386738    SHIFT =        0.000000000000
 CYCLE:    2    EXC    =      -23.322387739183    ERCDC =        0.804159507608
 CYCLE:    2    ETOTAL =     -257.052649659782    ERROR =        0.859131466139

 CYCLE:    3    EUPPER =     -234.433130248293    CDMIX =        0.300000000000
 CYCLE:    3    ELOWER =     -234.580991492263    SHIFT =        0.000000000000
 CYCLE:    3    EXC    =      -23.517479563882    ERCDC =        0.284679663752
 CYCLE:    3    ETOTAL =     -257.950609812175    ERROR =        0.147861243970

 CYCLE:    4    EUPPER =     -234.628620454705    CDMIX =        0.300000000000
 CYCLE:    4    ELOWER =     -234.664495250304    SHIFT =        0.000000000000
 CYCLE:    4    EXC    =      -23.613063561936    ERCDC =        0.130633317772
 CYCLE:    4    ETOTAL =     -258.241684016641    ERROR =        0.035874795599

 CYCLE:    5    EUPPER =     -234.695993436480    CDMIX =        0.300000000000
 CYCLE:    5    ELOWER =     -234.708021980114    SHIFT =        0.000000000000
 CYCLE:    5    EXC    =      -23.663198954145    ERCDC =        0.061478025322
 CYCLE:    5    ETOTAL =     -258.359192390625    ERROR =        0.012028543634

 CYCLE:    6    EUPPER =     -234.722024453079    CDMIX =        0.300000000000
 CYCLE:    6    ELOWER =     -234.726663538400    SHIFT =        0.000000000000
 CYCLE:    6    EXC    =      -23.691486620552    ERCDC =        0.033019076430
 CYCLE:    6    ETOTAL =     -258.413511073632    ERROR =        0.004639085321

 CYCLE:    7    EUPPER =     -234.733509320415    CDMIX =        0.300000000000
 CYCLE:    7    ELOWER =     -234.735373837709    SHIFT =        0.000000000000
 CYCLE:    7    EXC    =      -23.708213064025    ERCDC =        0.020794122196
 CYCLE:    7    ETOTAL =     -258.441722384440    ERROR =        0.001864517294

 CYCLE:    8    EUPPER =     -234.739171443617    CDMIX =        0.300000000000
 CYCLE:    8    ELOWER =     -234.739930332133    SHIFT =        0.000000000000
 CYCLE:    8    EXC    =      -23.733324627302    EDIIS =        0.013100894129
 CYCLE:    8    ETOTAL =     -258.472496070919    ERROR =        0.000758888516

 CYCLE:    9    EUPPER =     -234.744474850743    CDMIX =        0.300000000000
 CYCLE:    9    ELOWER =     -234.744485171498    SHIFT =        0.000000000000
 CYCLE:    9    EXC    =      -23.734975075152    EDIIS =        0.002361707791
 CYCLE:    9    ETOTAL =     -258.479449925896    ERROR =        0.000010320755

 CYCLE:   10    EUPPER =     -234.746917693596    CDMIX =        0.300000000000
 CYCLE:   10    ELOWER =     -234.746917922482    SHIFT =        0.000000000000
 CYCLE:   10    EXC    =      -23.734914474552    EDIIS =        0.000293662618
 CYCLE:   10    ETOTAL =     -258.481832168149    ERROR =        0.000000228886

 CYCLE:   11    EUPPER =     -234.746702793502    CDMIX =        0.100000000000
 CYCLE:   11    ELOWER =     -234.746702798521    SHIFT =        0.000000000000
 CYCLE:   11    EXC    =      -23.734886259061    ERCDC =        0.000040069415
 CYCLE:   11    ETOTAL =     -258.481589052563    ERROR =        0.000000005019
 
 *** SCF CONVERGED ***
 

 ELECTRONIC CORE ENERGY      =       -411.513789470
 ELECTRONIC COULOMB ENERGY   =        176.767086677
 ELECTRONIC HARTREE ENERGY   =       -234.746702794

 EXCHANGE ENERGY             =        -22.783094436
 CORRELATION ENERGY          =         -0.951791823
 EXCHANGE-CORRELATION ENERGY =        -23.734886259

 ELECTRONIC SCF ENERGY       =       -258.481589053
 NUCLEAR-REPULSION ENERGY    =        102.708147974
 TOTAL SCF ENERGY            =       -155.773441079
                                                                                

 SCF ITERATION                    STEP TIME:     0.956  TOTAL TIME:       2.127
 
 
 
 *********************************************
 *** TRANSITION STATE SADDLE INTERPOLATION ***
 *********************************************


 UNRELAXED COORDINATES OF SADDLE STEP 0 IN ANGSTROM

  NO.  ATOM        X              Y              Z        Z-ATOM   MASS   TYPE

    1  C         0.000000       0.000000       0.000000       6    12.011  QM
    2  C         0.000000       0.000000       1.354985       6    12.011  QM
    3  C         1.193284       0.000000      -0.864302       6    12.011  QM
    4  C         2.398041       0.538026      -0.555967       6    12.011  QM
    5  H         0.934031      -0.033428       1.929565       1     1.008  QM
    6  H         2.566774       1.063978       0.391964       1     1.008  QM
    7  H         3.240044       0.479955      -1.254050       1     1.008  QM
    8  H        -0.937138       0.015546       1.921725       1     1.008  QM
    9  H         1.067057      -0.460223      -1.855452       1     1.008  QM
   10  H        -0.968689      -0.028783      -0.520516       1     1.008  QM


 UNRELAXED SCF-ENERGY CALCULATED IN 11 CYCLES
 
 UNRELAXED TOTAL SADDLE ENERGY = -155.767515276767
 


 ALIGNED COORDINATES OF REFERENCE STRUCTURE IN ANGSTROM

  NO.  ATOM        X              Y              Z        Z-ATOM   MASS   TYPE

    1  C        -0.729653       0.101708      -0.547689       6    12.011  QM
    2  C        -1.555267      -0.063995       0.513861       6    12.011  QM
    3  C         0.729652      -0.101702      -0.547689       6    12.011  QM
    4  C         1.555269       0.063992       0.513859       6    12.011  QM
    5  H        -1.179792      -0.408238       1.485555       1     1.008  QM
    6  H         1.179800       0.408272       1.485540       1     1.008  QM
    7  H         2.630976      -0.124387       0.430031       1     1.008  QM
    8  H        -2.630982       0.124347       0.430029       1     1.008  QM
    9  H         1.173454      -0.388733      -1.512453       1     1.008  QM
   10  H        -1.173466       0.388713      -1.512459       1     1.008  QM


 ALIGNED COORDINATES OF REACTANT IN ANGSTROM

  NO.  ATOM        X              Y              Z        Z-ATOM   MASS   TYPE

    1  C        -0.639293       0.353079      -0.000004       6    12.011  QM
    2  C        -1.848922      -0.261029       0.000004       6    12.011  QM
    3  C         0.639291      -0.353078       0.000004       6    12.011  QM
    4  C         1.848923       0.261029      -0.000004       6    12.011  QM
    5  H        -1.931013      -1.355499       0.000018       1     1.008  QM
    6  H         1.931015       1.355498      -0.000018       1     1.008  QM
    7  H         2.783188      -0.310069       0.000003       1     1.008  QM
    8  H        -2.783187       0.310070      -0.000003       1     1.008  QM
    9  H         0.593465      -1.452543       0.000019       1     1.008  QM
   10  H        -0.593466       1.452544      -0.000019       1     1.008  QM

 SIMILARITY INDEX: 0.737
 


 UNRELAXED COORDINATES OF SADDLE STEP 1 IN ANGSTROM

  NO.  ATOM        X              Y              Z        Z-ATOM   MASS   TYPE

    1  C        -0.648329       0.327942      -0.054773       6    12.011  QM
    2  C        -1.819556      -0.241326       0.051390       6    12.011  QM
    3  C         0.648327      -0.327941      -0.054765       6    12.011  QM
    4  C         1.819558       0.241325       0.051382       6    12.011  QM
    5  H        -1.855891      -1.260773       0.148572       1     1.008  QM
    6  H         1.855894       1.260775       0.148538       1     1.008  QM
    7  H         2.767967      -0.291501       0.043006       1     1.008  QM
    8  H        -2.767967       0.291497       0.043000       1     1.008  QM
    9  H         0.651464      -1.346162      -0.151229       1     1.008  QM
   10  H        -0.651466       1.346161      -0.151263       1     1.008  QM


 UNRELAXED SCF-ENERGY CALCULATED IN 11 CYCLES
 
 UNRELAXED TOTAL SADDLE ENERGY = -155.748295857678
 
 
 
 
 ***************************************
 *** MOLECULAR GEOMETRY OPTIMIZATION ***
 ***************************************
 
 INTERPOLATION DISTANCE: 6.9766129288
 
 *** ACTIVE DEGREES OF FREEDOM: 24 ***
 
 *** ENTERING OPTIMIZATION CYCLE: 1 ***
 

 PROJECTED CARTESIAN GRADIENTS IN A.U.

  NO.  ATOM        X             Y             Z

    1  C       -0.037920      0.015235     -0.000305
    2  C        0.037615     -0.003474      0.000665
    3  C        0.037918     -0.015236     -0.000305
    4  C       -0.037613      0.003474      0.000665
    5  H        0.006188      0.063111     -0.005851
    6  H       -0.006188     -0.063110     -0.005850
    7  H       -0.002679      0.000696     -0.000028
    8  H        0.002679     -0.000696     -0.000028
    9  H        0.003685      0.063292      0.004636
   10  H       -0.003684     -0.063291      0.004637


 ACTIVE CARTESIAN GRADIENTS

              1          2          3          4          5          6
          -0.043293   0.016613   0.000492   0.031825  -0.001874   0.002978

              7          8          9         10         11         12
           0.050203  -0.016759  -0.000073  -0.022994   0.014177   0.000964

             13         14         15         16         17         18
           0.012902   0.064534  -0.005211  -0.005441  -0.060431  -0.005344

             19         20         21         22         23         24
          -0.004706  -0.021059  -0.003769   0.004699   0.031532  -0.078299


 FULL LOCAL GRADIENT

              1          2          3          4          5          6
          -0.062985   0.046317  -0.001932   0.030203  -0.005178  -0.000447

              7          8          9         10         11         12
           0.047950  -0.021341   0.006376  -0.021729   0.016726   0.000818

             13         14         15         16         17         18
           0.007149   0.041978  -0.039920   0.000215  -0.045861  -0.025541

             19         20         21         22         23         24
          -0.001420  -0.012599  -0.027483   0.003791   0.022125  -0.064939


 TANGENTIAL LOCAL GRADIENTS IN A.U.

              1          2          3          4          5          6
           0.046317  -0.001932   0.030203  -0.005178  -0.000447   0.047950

              7          8          9         10         11         12
          -0.021341   0.006376  -0.021729   0.016726   0.000818   0.007149

             13         14         15         16         17         18
           0.041978  -0.039920   0.000215  -0.045861  -0.025541  -0.001420

             19         20         21         22         23
          -0.012599  -0.027483   0.003791   0.022125  -0.064939
 
 RMSQ FORCE :   0.0283116  MAXIMUM :   0.0003000  CONVERGED : NO
 MAX FORCE  :   0.0649386  MAXIMUM :   0.0004500  CONVERGED : NO
 RMSQ FORCE6:   4.9716884  MAXIMUM6:   0.0003000  CONVERGED : NO
 MAX FORCE6 :   4.9350614  MAXIMUM6:   0.0004500  CONVERGED : NO
 


 HESSIAN EIGENVALUES


                1           2           3           4           5           6
             1.00000     1.00000     1.00000     1.00000     1.00000     1.00000
 


                7           8           9          10          11          12
             1.00000     1.00000     1.00000     1.00000     1.00000     1.00000
 


               13          14          15          16          17          18
             1.00000     1.00000     1.00000     1.00000     1.00000     1.00000
 


               19          20          21          22          23
             1.00000     1.00000     1.00000     1.00000     1.00000
 


 LAMBDA FOR LMQA STEP: 0.00

  |TANGENTIAL STEP| =   0.135778  |PARALLEL STEP| =   0.001321


 STEP IN NORMAL COORDINATES

              1          2          3          4          5          6
           0.041941  -0.020715  -0.012616  -0.026969   0.006814   0.002718

              7          8          9         10         11         12
          -0.047559   0.021889  -0.011111   0.020663  -0.019246  -0.000603

             13         14         15         16         17         18
          -0.001252  -0.045505   0.036253  -0.002266   0.044497   0.026169

             19         20         21         22         23         24
           0.000911   0.011544   0.034634  -0.003293  -0.017841   0.062671

 DISPLACEMENT STEP IN ANGSTROM

  NO.  ATOM        X             Y             Z

    1  C        0.019440     -0.009904     -0.004687
    2  C       -0.017560      0.004155      0.003605
    3  C       -0.019439      0.009905     -0.004688
    4  C        0.017558     -0.004155      0.003605
    5  H        0.002821     -0.025337      0.015332
    6  H       -0.002820      0.025337      0.015331
    7  H        0.000124      0.000871      0.003494
    8  H       -0.000123     -0.000872      0.003494
    9  H        0.002715     -0.024738     -0.015089
   10  H       -0.002716      0.024738     -0.015089


 ACTIVE CARTESIAN DISPLACEMENT STEP

              1          2          3          4          5          6
           0.041941  -0.020715  -0.012616  -0.026969   0.006814   0.002718

              7          8          9         10         11         12
          -0.047559   0.021889  -0.011111   0.020663  -0.019246  -0.000603

             13         14         15         16         17         18
          -0.001252  -0.045505   0.036253  -0.002266   0.044497   0.026169

             19         20         21         22         23         24
           0.000911   0.011544   0.034634  -0.003293  -0.017841   0.062671
 
 PREDICTED ENERGY CHANGE: -0.009133718
 
 INTERPOLATION DISTANCE: 6.9766129288
 
 *** SCFTOL TIGHTEN TO 0.500E-05 ***
 
 *** CDFTOL TIGHTEN TO 0.100E-03 ***


 COORDINATES OF OPTIMIZATION STEP 1 IN ANGSTROM

  NO.  ATOM        X              Y              Z        Z-ATOM   MASS   TYPE

    1  C        -0.628889       0.318038      -0.059460       6    12.011  QM
    2  C        -1.837116      -0.237171       0.054995       6    12.011  QM
    3  C         0.628888      -0.318036      -0.059453       6    12.011  QM
    4  C         1.837116       0.237170       0.054987       6    12.011  QM
    5  H        -1.853070      -1.286110       0.163904       1     1.008  QM
    6  H         1.853074       1.286112       0.163869       1     1.008  QM
    7  H         2.768091      -0.290630       0.046500       1     1.008  QM
    8  H        -2.768090       0.290625       0.046494       1     1.008  QM
    9  H         0.654179      -1.370900      -0.166318       1     1.008  QM
   10  H        -0.654182       1.370899      -0.166352       1     1.008  QM


 
 NEW SCF-ENERGY CALCULATED IN 9 CYCLES
 

 TOTAL ENERGY    =       -155.759480632

 ENERGY CHANGE =         -0.011184774
 ENERGY RATIO  =          1.224558771
 TRUST RADIUS  =          0.200000000
 
 BFGS DELTA*GAMMA: 0.142E-01
 
 BFGS DELTA*DE2*DELTA: 0.184E-01
 
 *** ENTERING OPTIMIZATION CYCLE: 2 ***
 

 PROJECTED CARTESIAN GRADIENTS IN A.U.

  NO.  ATOM        X             Y             Z

    1  C        0.015470     -0.022131      0.000149
    2  C       -0.002497      0.006536      0.000451
    3  C       -0.015472      0.022131      0.000150
    4  C        0.002498     -0.006537      0.000451
    5  H        0.009396      0.033143     -0.003696
    6  H       -0.009395     -0.033142     -0.003695
    7  H       -0.012071      0.011848      0.000049
    8  H        0.012073     -0.011847      0.000050
    9  H        0.007676      0.033565      0.001572
   10  H       -0.007677     -0.033565      0.001573


 ACTIVE CARTESIAN GRADIENTS

              1          2          3          4          5          6
           0.017655  -0.025358  -0.000831   0.002465  -0.004027   0.000411

              7          8          9         10         11         12
          -0.012468   0.020247   0.000770   0.001573  -0.005651   0.001302

             13         14         15         16         17         18
           0.009456   0.040167  -0.002548  -0.004582  -0.037416  -0.002957

             19         20         21         22         23         24
          -0.016054  -0.009816  -0.000428   0.011967   0.015251  -0.038164


 FULL LOCAL GRADIENT

              1          2          3          4          5          6
          -0.039486  -0.026433   0.014792   0.000001  -0.006014  -0.001394

              7          8          9         10         11         12
          -0.013145   0.018690   0.005121   0.002350  -0.004062   0.001174

             13         14         15         16         17         18
           0.004695   0.024186  -0.025748  -0.000649  -0.027225  -0.016423

             19         20         21         22         23         24
          -0.013782  -0.003906  -0.016761   0.011303   0.008595  -0.029155


 TANGENTIAL LOCAL GRADIENTS IN A.U.

              1          2          3          4          5          6
          -0.026433   0.014792   0.000001  -0.006014  -0.001394  -0.013145

              7          8          9         10         11         12
           0.018690   0.005121   0.002350  -0.004062   0.001174   0.004695

             13         14         15         16         17         18
           0.024186  -0.025748  -0.000649  -0.027225  -0.016423  -0.013782

             19         20         21         22         23
          -0.003906  -0.016761   0.011303   0.008595  -0.029155

 COSANG =         0.409415113
 
 RMSQ FORCE :   0.0152464  MAXIMUM :   0.0003000  CONVERGED : NO
 MAX FORCE  :   0.0291545  MAXIMUM :   0.0004500  CONVERGED : NO
 RMSQ FORCE6:   4.4585030  MAXIMUM6:   0.0003000  CONVERGED : NO
 MAX FORCE6 :   4.4460881  MAXIMUM6:   0.0004500  CONVERGED : NO
 RMSQ DR    :   0.0277169  MAXIMUM :   0.0012000  CONVERGED : NO
 MAX DR     :   0.0626706  MAXIMUM :   0.0018000  CONVERGED : NO
 


 HESSIAN EIGENVALUES


                1           2           3           4           5           6
             0.47882     1.00000     1.00000     1.00000     1.00000     1.00000
 


                7           8           9          10          11          12
             1.00000     1.00000     1.00000     1.00000     1.00000     1.00000
 


               13          14          15          16          17          18
             1.00000     1.00000     1.00000     1.00000     1.00000     1.00000
 


               19          20          21          22          23
             1.00000     1.00000     1.00000     1.00000     1.59900
 


 LAMBDA FOR LMQA STEP: 0.00

  |TANGENTIAL STEP| =   0.127601  |PARALLEL STEP| =   0.001167


 STEP IN NORMAL COORDINATES

              1          2          3          4          5          6
          -0.007148   0.021019  -0.013842  -0.009982   0.011982   0.005257

              7          8          9         10         11         12
          -0.000702  -0.013080  -0.014647   0.004300  -0.004592  -0.001624

             13         14         15         16         17         18
          -0.003218  -0.054448   0.043165  -0.001228   0.053084   0.031363

             19         20         21         22         23         24
           0.017967   0.009451   0.039683  -0.015728  -0.015550   0.061501

 DISPLACEMENT STEP IN ANGSTROM

  NO.  ATOM        X             Y             Z

    1  C       -0.003314      0.009622     -0.005975
    2  C       -0.003387     -0.000904      0.004370
    3  C        0.003316     -0.009625     -0.005925
    4  C        0.003387      0.000914      0.004371
    5  H       -0.000290     -0.026161      0.018675
    6  H        0.000275      0.026117      0.018675
    7  H        0.007233     -0.006739      0.004202
    8  H       -0.007185      0.006784      0.004236
    9  H       -0.000321     -0.025655     -0.017458
   10  H        0.000286      0.025632     -0.017427


 ACTIVE CARTESIAN DISPLACEMENT STEP

              1          2          3          4          5          6
          -0.007148   0.021019  -0.013842  -0.009982   0.011982   0.005257

              7          8          9         10         11         12
          -0.000702  -0.013080  -0.014647   0.004300  -0.004592  -0.001624

             13         14         15         16         17         18
          -0.003218  -0.054448   0.043165  -0.001228   0.053084   0.031363

             19         20         21         22         23         24
           0.017967   0.009451   0.039683  -0.015728  -0.015550   0.061501
 
 PREDICTED ENERGY CHANGE: -0.004247279
 
 INTERPOLATION DISTANCE: 6.9766129288
 
 *** SCFTOL TIGHTEN TO 0.100E-06 ***
 
 *** CDFTOL TIGHTEN TO 0.750E-04 ***


 COORDINATES OF OPTIMIZATION STEP 2 IN ANGSTROM

  NO.  ATOM        X              Y              Z        Z-ATOM   MASS   TYPE

    1  C        -0.632204       0.327659      -0.065435       6    12.011  QM
    2  C        -1.840503      -0.238075       0.059365       6    12.011  QM
    3  C         0.632204      -0.327662      -0.065377       6    12.011  QM
    4  C         1.840503       0.238084       0.059358       6    12.011  QM
    5  H        -1.853361      -1.312271       0.182578       1     1.008  QM
    6  H         1.853349       1.312229       0.182544       1     1.008  QM
    7  H         2.775323      -0.297368       0.050702       1     1.008  QM
    8  H        -2.775276       0.297410       0.050730       1     1.008  QM
    9  H         0.653858      -1.396555      -0.183776       1     1.008  QM
   10  H        -0.653895       1.396531      -0.183779       1     1.008  QM


 
 NEW SCF-ENERGY CALCULATED IN 11 CYCLES
 

 TOTAL ENERGY    =       -155.766050383

 ENERGY CHANGE =         -0.006569751
 ENERGY RATIO  =          1.546814330
 TRUST RADIUS  =          0.200000000
 
 BFGS DELTA*GAMMA: 0.385E-02
 
 BFGS DELTA*DE2*DELTA: 0.856E-02
 
 *** ENTERING OPTIMIZATION CYCLE: 3 ***
 

 PROJECTED CARTESIAN GRADIENTS IN A.U.

  NO.  ATOM        X             Y             Z

    1  C        0.011063     -0.022760      0.001064
    2  C       -0.002500      0.012396     -0.000748
    3  C       -0.011067      0.022759      0.001076
    4  C        0.002497     -0.012372     -0.000749
    5  H        0.009510      0.010896     -0.001435
    6  H       -0.009508     -0.010942     -0.001434
    7  H       -0.007951      0.010188     -0.000063
    8  H        0.007971     -0.010196     -0.000058
    9  H        0.008735      0.020204      0.000378
   10  H       -0.008735     -0.020227      0.000390


 ACTIVE CARTESIAN GRADIENTS

              1          2          3          4          5          6
           0.012630  -0.026221   0.000292   0.001014   0.005658  -0.001102

              7          8          9         10         11         12
          -0.010264   0.025375   0.001579   0.002091  -0.014646   0.000245

             13         14         15         16         17         18
           0.006556   0.018505  -0.000602  -0.004005  -0.017037  -0.001050

             19         20         21         22         23         24
          -0.010960  -0.007187   0.000389   0.008164   0.011008  -0.020654


 FULL LOCAL GRADIENT

              1          2          3          4          5          6
          -0.025133  -0.021591   0.018388  -0.001546   0.003226  -0.003898

              7          8          9         10         11         12
          -0.011433   0.022702   0.008101   0.003278  -0.012101   0.000018

             13         14         15         16         17         18
          -0.000343   0.005212  -0.016201  -0.001205  -0.010139  -0.009343

             19         20         21         22         23         24
          -0.009459  -0.003386  -0.010058   0.007684   0.006565  -0.014604


 TANGENTIAL LOCAL GRADIENTS IN A.U.

              1          2          3          4          5          6
          -0.021591   0.018388  -0.001546   0.003226  -0.003898  -0.011433

              7          8          9         10         11         12
           0.022702   0.008101   0.003278  -0.012101   0.000018  -0.000343

             13         14         15         16         17         18
           0.005212  -0.016201  -0.001205  -0.010139  -0.009343  -0.009459

             19         20         21         22         23
          -0.003386  -0.010058   0.007684   0.006565  -0.014604

 COSANG =         0.882981200
 
 RMSQ FORCE :   0.0108347  MAXIMUM :   0.0003000  CONVERGED : NO
 MAX FORCE  :   0.0227016  MAXIMUM :   0.0004500  CONVERGED : NO
 RMSQ FORCE6:   3.8645992  MAXIMUM6:   0.0003000  CONVERGED : NO
 MAX FORCE6 :   3.8554461  MAXIMUM6:   0.0004500  CONVERGED : NO
 RMSQ DR    :   0.0260475  MAXIMUM :   0.0012000  CONVERGED : NO
 MAX DR     :   0.0615006  MAXIMUM :   0.0018000  CONVERGED : NO
 


 HESSIAN EIGENVALUES


                1           2           3           4           5           6
             0.20926     0.99996     1.00000     1.00000     1.00000     1.00000
 


                7           8           9          10          11          12
             1.00000     1.00000     1.00000     1.00000     1.00000     1.00000
 


               13          14          15          16          17          18
             1.00000     1.00000     1.00000     1.00000     1.00000     1.00000
 


               19          20          21          22          23
             1.00000     1.00000     1.00000     1.11621     1.45514
 


 LAMBDA FOR LMQA STEP: 0.00

  |TANGENTIAL STEP| =   0.190189  |PARALLEL STEP| =   0.002593


 STEP IN NORMAL COORDINATES

              1          2          3          4          5          6
          -0.011242   0.052253  -0.023886  -0.015150   0.000438   0.011144

              7          8          9         10         11         12
           0.001244  -0.045643  -0.025472   0.005190   0.016161  -0.001158

             13         14         15         16         17         18
          -0.005599  -0.067709   0.065753   0.000216   0.066504   0.047607

             19         20         21         22         23         24
           0.028373   0.016285   0.061323  -0.025158  -0.026297   0.087123

 DISPLACEMENT STEP IN ANGSTROM

  NO.  ATOM        X             Y             Z

    1  C       -0.005211      0.023837     -0.010581
    2  C       -0.004974     -0.010631      0.008139
    3  C        0.005217     -0.023837     -0.010498
    4  C        0.004977      0.010615      0.008143
    5  H       -0.004093     -0.028351      0.028327
    6  H        0.004051      0.028299      0.028330
    7  H        0.011076     -0.013074      0.006757
    8  H       -0.010977      0.013204      0.006819
    9  H       -0.004571     -0.038128     -0.026857
   10  H        0.004483      0.038105     -0.026814


 ACTIVE CARTESIAN DISPLACEMENT STEP

              1          2          3          4          5          6
          -0.011242   0.052253  -0.023886  -0.015150   0.000438   0.011144

              7          8          9         10         11         12
           0.001244  -0.045643  -0.025472   0.005190   0.016161  -0.001158

             13         14         15         16         17         18
          -0.005599  -0.067709   0.065753   0.000216   0.066504   0.047607

             19         20         21         22         23         24
           0.028373   0.016285   0.061323  -0.025158  -0.026297   0.087123
 
 PREDICTED ENERGY CHANGE: -0.004089731
 
 INTERPOLATION DISTANCE: 6.9766129288


 COORDINATES OF OPTIMIZATION STEP 3 IN ANGSTROM

  NO.  ATOM        X              Y              Z        Z-ATOM   MASS   TYPE

    1  C        -0.637415       0.351496      -0.076016       6    12.011  QM
    2  C        -1.845477      -0.248705       0.067504       6    12.011  QM
    3  C         0.637421      -0.351499      -0.075876       6    12.011  QM
    4  C         1.845480       0.248699       0.067501       6    12.011  QM
    5  H        -1.857454      -1.340622       0.210905       1     1.008  QM
    6  H         1.857399       1.340528       0.210874       1     1.008  QM
    7  H         2.786400      -0.310443       0.057459       1     1.008  QM
    8  H        -2.786253       0.310614       0.057549       1     1.008  QM
    9  H         0.649287      -1.434682      -0.210633       1     1.008  QM
   10  H        -0.649412       1.434636      -0.210594       1     1.008  QM


 
 NEW SCF-ENERGY CALCULATED IN 9 CYCLES
 

 TOTAL ENERGY    =       -155.770656568

 ENERGY CHANGE =         -0.004606186
 ENERGY RATIO  =          1.126280926
 TRUST RADIUS  =          0.300000000
 
 BFGS DELTA*GAMMA: 0.710E-02
 
 BFGS DELTA*DE2*DELTA: 0.821E-02
 
 *** ENTERING OPTIMIZATION CYCLE: 4 ***
 

 PROJECTED CARTESIAN GRADIENTS IN A.U.

  NO.  ATOM        X             Y             Z

    1  C        0.009033     -0.001354      0.000200
    2  C       -0.006252      0.003468      0.000068
    3  C       -0.008791      0.001421      0.000267
    4  C        0.006019     -0.003472      0.000045
    5  H        0.007484     -0.003492      0.000613
    6  H       -0.007499      0.003432      0.000620
    7  H        0.000414      0.001117     -0.000637
    8  H       -0.000387     -0.001202     -0.000600
    9  H        0.007521      0.006867     -0.001019
   10  H       -0.007566     -0.006942     -0.000977


 ACTIVE CARTESIAN GRADIENTS

              1          2          3          4          5          6
           0.010323  -0.001294   0.000103  -0.004411   0.007061  -0.000293

              7          8          9         10         11         12
          -0.011328   0.004907   0.000633   0.004189  -0.008545   0.000562

             13         14         15         16         17         18
           0.005076   0.000322   0.001474  -0.004352   0.000175   0.000937

             19         20         21         22         23         24
          -0.000165  -0.006401   0.000656   0.000453   0.009116  -0.004497


 FULL LOCAL GRADIENT

              1          2          3          4          5          6
          -0.007248  -0.010187  -0.001915  -0.003709   0.007508  -0.000240

              7          8          9         10         11         12
          -0.011075   0.005419   0.000179   0.004037  -0.008637   0.000549

             13         14         15         16         17         18
           0.004074  -0.001789  -0.000685  -0.003783   0.001487  -0.000403

             19         20         21         22         23         24
           0.000113  -0.005650  -0.001656   0.000325   0.007887  -0.002616


 TANGENTIAL LOCAL GRADIENTS IN A.U.

              1          2          3          4          5          6
          -0.010187  -0.001915  -0.003709   0.007508  -0.000240  -0.011075

              7          8          9         10         11         12
           0.005419   0.000179   0.004037  -0.008637   0.000549   0.004074

             13         14         15         16         17         18
          -0.001789  -0.000685  -0.003783   0.001487  -0.000403   0.000113

             19         20         21         22         23
          -0.005650  -0.001656   0.000325   0.007887  -0.002616

 COSANG =         0.572726032
 
 RMSQ FORCE :   0.0049416  MAXIMUM :   0.0003000  CONVERGED : NO
 MAX FORCE  :   0.0110746  MAXIMUM :   0.0004500  CONVERGED : NO
 RMSQ FORCE6:   3.1591741  MAXIMUM6:   0.0003000  CONVERGED : NO
 MAX FORCE6 :   3.1553801  MAXIMUM6:   0.0004500  CONVERGED : NO
 RMSQ DR    :   0.0388259  MAXIMUM :   0.0012000  CONVERGED : NO
 MAX DR     :   0.0871235  MAXIMUM :   0.0018000  CONVERGED : NO
 


 HESSIAN EIGENVALUES


                1           2           3           4           5           6
             0.17993     0.99971     1.00000     1.00000     1.00000     1.00000
 


                7           8           9          10          11          12
             1.00000     1.00000     1.00000     1.00000     1.00000     1.00000
 


               13          14          15          16          17          18
             1.00000     1.00000     1.00000     1.00000     1.00000     1.00000
 


               19          20          21          22          23
             1.00000     1.00000     1.04225     1.11131     1.37169
 


 LAMBDA FOR LMQA STEP: 0.00

  |TANGENTIAL STEP| =   0.040805  |PARALLEL STEP| =   0.000119


 STEP IN NORMAL COORDINATES

              1          2          3          4          5          6
          -0.010460   0.005263  -0.005414   0.002193  -0.006841   0.002529

              7          8          9         10         11         12
           0.010259  -0.008450  -0.005931  -0.003136   0.009503  -0.000771

             13         14         15         16         17         18
          -0.004887  -0.008463   0.012549   0.003794   0.008151   0.009089

             19         20         21         22         23         24
           0.002913   0.008495   0.012907  -0.003491  -0.012457   0.017235

 DISPLACEMENT STEP IN ANGSTROM

  NO.  ATOM        X             Y             Z

    1  C       -0.004843      0.002517     -0.002328
    2  C        0.002372     -0.002669      0.001680
    3  C        0.004698     -0.002551     -0.002350
    4  C       -0.002231      0.002663      0.001697
    5  H       -0.003922     -0.001700      0.005616
    6  H        0.003908      0.001691      0.005610
    7  H        0.000824     -0.001916      0.001882
    8  H       -0.000777      0.002035      0.001876
    9  H       -0.004187     -0.008956     -0.005238
   10  H        0.004167      0.008983     -0.005255


 ACTIVE CARTESIAN DISPLACEMENT STEP

              1          2          3          4          5          6
          -0.010460   0.005263  -0.005414   0.002193  -0.006841   0.002529

              7          8          9         10         11         12
           0.010259  -0.008450  -0.005931  -0.003136   0.009503  -0.000771

             13         14         15         16         17         18
          -0.004887  -0.008463   0.012549   0.003794   0.008151   0.009089

             19         20         21         22         23         24
           0.002913   0.008495   0.012907  -0.003491  -0.012457   0.017235
 
 PREDICTED ENERGY CHANGE: -0.000341911
 
 INTERPOLATION DISTANCE: 6.9766129288


 COORDINATES OF OPTIMIZATION STEP 4 IN ANGSTROM

  NO.  ATOM        X              Y              Z        Z-ATOM   MASS   TYPE

    1  C        -0.642258       0.354013      -0.078345       6    12.011  QM
    2  C        -1.843105      -0.251374       0.069184       6    12.011  QM
    3  C         0.642120      -0.354050      -0.078226       6    12.011  QM
    4  C         1.843249       0.251362       0.069199       6    12.011  QM
    5  H        -1.861376      -1.342322       0.216521       1     1.008  QM
    6  H         1.861307       1.342218       0.216484       1     1.008  QM
    7  H         2.787224      -0.312359       0.059342       1     1.008  QM
    8  H        -2.787029       0.312649       0.059425       1     1.008  QM
    9  H         0.645101      -1.443638      -0.215871       1     1.008  QM
   10  H        -0.645245       1.443619      -0.215849       1     1.008  QM


 
 NEW SCF-ENERGY CALCULATED IN 10 CYCLES
 

 TOTAL ENERGY    =       -155.771115103

 ENERGY CHANGE =         -0.000458535
 ENERGY RATIO  =          1.341094585
 TRUST RADIUS  =          0.300000000
 
 BFGS DELTA*GAMMA: 0.451E-03
 
 BFGS DELTA*DE2*DELTA: 0.686E-03
 
 *** ENTERING OPTIMIZATION CYCLE: 5 ***
 

 PROJECTED CARTESIAN GRADIENTS IN A.U.

  NO.  ATOM        X             Y             Z

    1  C        0.000186     -0.001510      0.000715
    2  C        0.000197      0.003415     -0.000259
    3  C       -0.000401      0.001427      0.000731
    4  C        0.000042     -0.003323     -0.000237
    5  H        0.006117     -0.002707      0.000674
    6  H       -0.006136      0.002642      0.000673
    7  H        0.002613     -0.001912     -0.000777
    8  H       -0.002659      0.001949     -0.000761
    9  H        0.005902      0.002010     -0.001556
   10  H       -0.005918     -0.002014     -0.001534


 ACTIVE CARTESIAN GRADIENTS

              1          2          3          4          5          6
           0.000212  -0.001757   0.000856   0.000322   0.004992   0.000104

              7          8          9         10         11         12
          -0.001058   0.003768   0.001268   0.000394  -0.005227   0.000764

             13         14         15         16         17         18
           0.005164  -0.001153   0.001796  -0.004539   0.001505   0.001204

             19         20         21         22         23         24
           0.002863  -0.005268   0.000823  -0.001839   0.007339   0.000812


 FULL LOCAL GRADIENT

              1          2          3          4          5          6
          -0.005116  -0.000734   0.001816   0.000362   0.004716  -0.000483

              7          8          9         10         11         12
          -0.001335   0.003111   0.002419   0.000576  -0.004728   0.000713

             13         14         15         16         17         18
           0.003178  -0.004051  -0.000679  -0.003880   0.002914  -0.000140

             19         20         21         22         23         24
           0.003139  -0.004564  -0.001319  -0.001962   0.006219   0.002313


 TANGENTIAL LOCAL GRADIENTS IN A.U.

              1          2          3          4          5          6
          -0.000734   0.001816   0.000362   0.004716  -0.000483  -0.001335

              7          8          9         10         11         12
           0.003111   0.002419   0.000576  -0.004728   0.000713   0.003178

             13         14         15         16         17         18
          -0.004051  -0.000679  -0.003880   0.002914  -0.000140   0.003139

             19         20         21         22         23
          -0.004564  -0.001319  -0.001962   0.006219   0.002313

 COSANG =         0.672757216
 
 RMSQ FORCE :   0.0029325  MAXIMUM :   0.0003000  CONVERGED : NO
 MAX FORCE  :   0.0062192  MAXIMUM :   0.0004500  CONVERGED : NO
 RMSQ FORCE6:   2.2347951  MAXIMUM6:   0.0003000  CONVERGED : NO
 MAX FORCE6 :   2.2334778  MAXIMUM6:   0.0004500  CONVERGED : NO
 RMSQ DR    :   0.0083293  MAXIMUM :   0.0012000  CONVERGED : NO
 MAX DR     :   0.0172350  MAXIMUM :   0.0018000  CONVERGED : NO
 


 HESSIAN EIGENVALUES


                1           2           3           4           5           6
             0.15893     0.60233     0.99998     1.00000     1.00000     1.00000
 


                7           8           9          10          11          12
             1.00000     1.00000     1.00000     1.00000     1.00000     1.00000
 


               13          14          15          16          17          18
             1.00000     1.00000     1.00000     1.00000     1.00000     1.00000
 


               19          20          21          22          23
             1.00000     1.00002     1.03947     1.19088     1.57878
 


 LAMBDA FOR LMQA STEP: 0.00

  |TANGENTIAL STEP| =   0.032918  |PARALLEL STEP| =   0.000078


 STEP IN NORMAL COORDINATES

              1          2          3          4          5          6
          -0.004646   0.004690  -0.005422   0.000541  -0.009048   0.001701

              7          8          9         10         11         12
           0.005711  -0.008535  -0.006146  -0.001882   0.010586  -0.001476

             13         14         15         16         17         18
          -0.008356  -0.001232   0.007613   0.007314   0.000908   0.005498

             19         20         21         22         23         24
          -0.003076   0.010363   0.009099   0.001050  -0.014663   0.005913

 DISPLACEMENT STEP IN ANGSTROM

  NO.  ATOM        X             Y             Z

    1  C       -0.002151      0.002184     -0.002299
    2  C        0.000882     -0.003440      0.001507
    3  C        0.002270     -0.002120     -0.002316
    4  C       -0.001020      0.003354      0.001499
    5  H       -0.005629      0.001488      0.003862
    6  H        0.005617     -0.001481      0.003855
    7  H       -0.001687      0.000721      0.001944
    8  H        0.001800     -0.000647      0.001932
    9  H       -0.005709     -0.004968     -0.003007
   10  H        0.005675      0.004967     -0.003031


 ACTIVE CARTESIAN DISPLACEMENT STEP

              1          2          3          4          5          6
          -0.004646   0.004690  -0.005422   0.000541  -0.009048   0.001701

              7          8          9         10         11         12
           0.005711  -0.008535  -0.006146  -0.001882   0.010586  -0.001476

             13         14         15         16         17         18
          -0.008356  -0.001232   0.007613   0.007314   0.000908   0.005498

             19         20         21         22         23         24
          -0.003076   0.010363   0.009099   0.001050  -0.014663   0.005913
 
 PREDICTED ENERGY CHANGE: -0.000187664
 
 INTERPOLATION DISTANCE: 6.9766129288
 
 *** SCFTOL TIGHTEN TO 0.500E-07 ***
 
 *** CDFTOL TIGHTEN TO 0.250E-04 ***


 COORDINATES OF OPTIMIZATION STEP 5 IN ANGSTROM

  NO.  ATOM        X              Y              Z        Z-ATOM   MASS   TYPE

    1  C        -0.644409       0.356197      -0.080644       6    12.011  QM
    2  C        -1.842223      -0.254815       0.070691       6    12.011  QM
    3  C         0.644390      -0.356170      -0.080542       6    12.011  QM
    4  C         1.842229       0.254715       0.070697       6    12.011  QM
    5  H        -1.867005      -1.340834       0.220383       1     1.008  QM
    6  H         1.866924       1.340737       0.220339       1     1.008  QM
    7  H         2.785536      -0.311638       0.061285       1     1.008  QM
    8  H        -2.785230       0.312001       0.061358       1     1.008  QM
    9  H         0.639391      -1.448606      -0.218878       1     1.008  QM
   10  H        -0.639570       1.448586      -0.218880       1     1.008  QM


 
 NEW SCF-ENERGY CALCULATED IN 9 CYCLES
 

 TOTAL ENERGY    =       -155.771387843

 ENERGY CHANGE =         -0.000272739
 ENERGY RATIO  =          1.453337551
 TRUST RADIUS  =          0.300000000
 
 BFGS DELTA*GAMMA: 0.206E-03
 
 BFGS DELTA*DE2*DELTA: 0.376E-03
 
 *** ENTERING OPTIMIZATION CYCLE: 6 ***
 

 PROJECTED CARTESIAN GRADIENTS IN A.U.

  NO.  ATOM        X             Y             Z

    1  C       -0.002637      0.001074      0.000465
    2  C        0.000821      0.000727      0.000168
    3  C        0.002793     -0.000973      0.000518
    4  C       -0.000981     -0.000807      0.000147
    5  H        0.004764      0.000604      0.000394
    6  H       -0.004767     -0.000615      0.000398
    7  H        0.002632     -0.003276     -0.000871
    8  H       -0.002593      0.003263     -0.000851
    9  H        0.004334     -0.000386     -0.001787
   10  H       -0.004355      0.000336     -0.001765


 ACTIVE CARTESIAN GRADIENTS

              1          2          3          4          5          6
          -0.003014   0.001169   0.000692   0.000094   0.001735   0.000895

              7          8          9         10         11         12
           0.002419  -0.000123   0.001158  -0.000506  -0.000960   0.001260

             13         14         15         16         17         18
           0.005116   0.000607   0.001763  -0.004350  -0.000075   0.001134

             19         20         21         22         23         24
           0.003124  -0.004129   0.000900  -0.002041   0.005696   0.002948


 FULL LOCAL GRADIENT

              1          2          3          4          5          6
          -0.004191   0.003224   0.000052   0.000371   0.001848   0.000841

              7          8          9         10         11         12
           0.002320  -0.000369   0.001335  -0.000509  -0.000927   0.001255

             13         14         15         16         17         18
           0.004299  -0.001369  -0.000424  -0.003743   0.001324  -0.000307

             19         20         21         22         23         24
           0.003416  -0.003399  -0.001243  -0.002164   0.004602   0.004275


 TANGENTIAL LOCAL GRADIENTS IN A.U.

              1          2          3          4          5          6
           0.003224   0.000052   0.000371   0.001848   0.000841   0.002320

              7          8          9         10         11         12
          -0.000369   0.001335  -0.000509  -0.000927   0.001255   0.004299

             13         14         15         16         17         18
          -0.001369  -0.000424  -0.003743   0.001324  -0.000307   0.003416

             19         20         21         22         23
          -0.003399  -0.001243  -0.002164   0.004602   0.004275

 COSANG =         0.740351594
 
 RMSQ FORCE :   0.0023769  MAXIMUM :   0.0003000  CONVERGED : NO
 MAX FORCE  :   0.0046022  MAXIMUM :   0.0004500  CONVERGED : NO
 RMSQ FORCE6:   0.0135400  MAXIMUM6:   0.0003000  CONVERGED : NO
 MAX FORCE6 :   0.0303822  MAXIMUM6:   0.0004500  CONVERGED : NO
 RMSQ DR    :   0.0067195  MAXIMUM :   0.0012000  CONVERGED : NO
 MAX DR     :   0.0146630  MAXIMUM :   0.0018000  CONVERGED : NO
 


 HESSIAN EIGENVALUES


                1           2           3           4           5           6
             0.13969     0.31815     0.99998     1.00000     1.00000     1.00000
 


                7           8           9          10          11          12
             1.00000     1.00000     1.00000     1.00000     1.00000     1.00000
 


               13          14          15          16          17          18
             1.00000     1.00000     1.00000     1.00000     1.00000     1.00000
 


               19          20          21          22          23
             1.00001     1.00654     1.10453     1.22855     1.68428
 


 LAMBDA FOR LMQA STEP: 0.00

  |TANGENTIAL STEP| =   0.038651  |PARALLEL STEP| =   0.000107


 STEP IN NORMAL COORDINATES

              1          2          3          4          5          6
          -0.002071   0.000435  -0.006134   0.003049  -0.009870   0.000340

              7          8          9         10         11         12
           0.004379  -0.005584  -0.007459  -0.002451   0.010030  -0.003278

             13         14         15         16         17         18
          -0.013919   0.001434   0.005251   0.012331  -0.002277   0.003850

             19         20         21         22         23         24
          -0.007845   0.013961   0.007928   0.004317  -0.019417  -0.003360

 DISPLACEMENT STEP IN ANGSTROM

  NO.  ATOM        X             Y             Z

    1  C       -0.000959      0.000224     -0.002499
    2  C        0.001648     -0.002865      0.001256
    3  C        0.000825     -0.000286     -0.002574
    4  C       -0.001522      0.002880      0.001280
    5  H       -0.008208      0.002405      0.003518
    6  H        0.008181     -0.002428      0.003501
    7  H       -0.003709      0.003475      0.002583
    8  H        0.003798     -0.003335      0.002549
    9  H       -0.008040     -0.002145     -0.001675
   10  H        0.008003      0.002189     -0.001719


 ACTIVE CARTESIAN DISPLACEMENT STEP

              1          2          3          4          5          6
          -0.002071   0.000435  -0.006134   0.003049  -0.009870   0.000340

              7          8          9         10         11         12
           0.004379  -0.005584  -0.007459  -0.002451   0.010030  -0.003278

             13         14         15         16         17         18
          -0.013919   0.001434   0.005251   0.012331  -0.002277   0.003850

             19         20         21         22         23         24
          -0.007845   0.013961   0.007928   0.004317  -0.019417  -0.003360
 
 PREDICTED ENERGY CHANGE: -0.000168947
 
 INTERPOLATION DISTANCE: 6.9766129288
 
 *** SCFTOL TIGHTEN TO 0.250E-07 ***
 
 *** CDFTOL TIGHTEN TO 0.100E-04 ***


 COORDINATES OF OPTIMIZATION STEP 6 IN ANGSTROM

  NO.  ATOM        X              Y              Z        Z-ATOM   MASS   TYPE

    1  C        -0.645368       0.356421      -0.083143       6    12.011  QM
    2  C        -1.840575      -0.257680       0.071947       6    12.011  QM
    3  C         0.645215      -0.356456      -0.083115       6    12.011  QM
    4  C         1.840707       0.257595       0.071977       6    12.011  QM
    5  H        -1.875212      -1.338429       0.223901       1     1.008  QM
    6  H         1.875106       1.338309       0.223840       1     1.008  QM
    7  H         2.781827      -0.308163       0.063868       1     1.008  QM
    8  H        -2.781432       0.308667       0.063907       1     1.008  QM
    9  H         0.631351      -1.450751      -0.220552       1     1.008  QM
   10  H        -0.631568       1.450775      -0.220598       1     1.008  QM


 
 NEW SCF-ENERGY CALCULATED IN 12 CYCLES
 

 TOTAL ENERGY    =       -155.771632463

 ENERGY CHANGE =         -0.000244620
 ENERGY RATIO  =          1.447911495
 TRUST RADIUS  =          0.300000000
 
 BFGS DELTA*GAMMA: 0.188E-03
 
 BFGS DELTA*DE2*DELTA: 0.339E-03
 
 *** ENTERING OPTIMIZATION CYCLE: 7 ***
 

 PROJECTED CARTESIAN GRADIENTS IN A.U.

  NO.  ATOM        X             Y             Z

    1  C       -0.004609      0.001712      0.000230
    2  C        0.001127     -0.000921      0.000530
    3  C        0.004392     -0.001785      0.000216
    4  C       -0.000904      0.000977      0.000558
    5  H        0.003281      0.004084      0.000105
    6  H       -0.003286     -0.004123      0.000096
    7  H        0.001252     -0.003009     -0.000875
    8  H       -0.001258      0.003073     -0.000871
    9  H        0.002736     -0.001849     -0.001872
   10  H       -0.002743      0.001888     -0.001877


 ACTIVE CARTESIAN GRADIENTS

              1          2          3          4          5          6
          -0.005269   0.001851   0.000443  -0.000204  -0.001067   0.001514

              7          8          9         10         11         12
           0.004069  -0.002297   0.000910  -0.000669   0.002142   0.001660

             13         14         15         16         17         18
           0.004566   0.003123   0.001652  -0.003626  -0.002587   0.000976

             19         20         21         22         23         24
           0.001637  -0.002529   0.001004  -0.001116   0.003488   0.003969


 FULL LOCAL GRADIENT

              1          2          3          4          5          6
          -0.004104   0.005579  -0.000059   0.000009  -0.000813   0.001728

              7          8          9         10         11         12
           0.004053  -0.002318   0.000587  -0.000762   0.001895   0.001686

             13         14         15         16         17         18
           0.004537   0.001522  -0.000849  -0.002968  -0.000948  -0.000871

             19         20         21         22         23         24
           0.002006  -0.001612  -0.001512  -0.001258   0.002268   0.005309


 TANGENTIAL LOCAL GRADIENTS IN A.U.

              1          2          3          4          5          6
           0.005579  -0.000059   0.000009  -0.000813   0.001728   0.004053

              7          8          9         10         11         12
          -0.002318   0.000587  -0.000762   0.001895   0.001686   0.004537

             13         14         15         16         17         18
           0.001522  -0.000849  -0.002968  -0.000948  -0.000871   0.002006

             19         20         21         22         23
          -0.001612  -0.001512  -0.001258   0.002268   0.005309

 COSANG =         0.793245510
 
 RMSQ FORCE :   0.0024833  MAXIMUM :   0.0003000  CONVERGED : NO
 MAX FORCE  :   0.0055788  MAXIMUM :   0.0004500  CONVERGED : NO
 RMSQ FORCE6:   0.0069123  MAXIMUM6:   0.0003000  CONVERGED : NO
 MAX FORCE6 :   0.0132708  MAXIMUM6:   0.0004500  CONVERGED : NO
 RMSQ DR    :   0.0078897  MAXIMUM :   0.0012000  CONVERGED : NO
 MAX DR     :   0.0194166  MAXIMUM :   0.0018000  CONVERGED : NO
 


 HESSIAN EIGENVALUES


                1           2           3           4           5           6
             0.09945     0.23625     0.99997     1.00000     1.00000     1.00000
 


                7           8           9          10          11          12
             1.00000     1.00000     1.00000     1.00000     1.00000     1.00000
 


               13          14          15          16          17          18
             1.00000     1.00000     1.00000     1.00000     1.00000     1.00001
 


               19          20          21          22          23
             1.00146     1.01285     1.13734     1.28165     1.62950
 


 LAMBDA FOR LMQA STEP: 0.00

  |TANGENTIAL STEP| =   0.044581  |PARALLEL STEP| =   0.000142


 STEP IN NORMAL COORDINATES

              1          2          3          4          5          6
           0.002666  -0.001534  -0.007256   0.005023  -0.007982  -0.001173

              7          8          9         10         11         12
           0.001877  -0.002691  -0.009125  -0.002926   0.007273  -0.005377

             13         14         15         16         17         18
          -0.018347  -0.000477   0.005014   0.015959  -0.000707   0.003831

             19         20         21         22         23         24
          -0.009228   0.015679   0.008456   0.005252  -0.021731  -0.010794

 DISPLACEMENT STEP IN ANGSTROM

  NO.  ATOM        X             Y             Z

    1  C        0.001234     -0.000729     -0.002894
    2  C        0.001912     -0.002068      0.001097
    3  C       -0.001082      0.000794     -0.002941
    4  C       -0.002081      0.001977      0.001085
    5  H       -0.009809      0.000702      0.004146
    6  H        0.009778     -0.000699      0.004133
    7  H       -0.004204      0.005168      0.003367
    8  H        0.004351     -0.005065      0.003328
    9  H       -0.009400      0.000317     -0.001164
   10  H        0.009343     -0.000335     -0.001198


 ACTIVE CARTESIAN DISPLACEMENT STEP

              1          2          3          4          5          6
           0.002666  -0.001534  -0.007256   0.005023  -0.007982  -0.001173

              7          8          9         10         11         12
           0.001877  -0.002691  -0.009125  -0.002926   0.007273  -0.005377

             13         14         15         16         17         18
          -0.018347  -0.000477   0.005014   0.015959  -0.000707   0.003831

             19         20         21         22         23         24
          -0.009228   0.015679   0.008456   0.005252  -0.021731  -0.010794
 
 PREDICTED ENERGY CHANGE: -0.000149846
 
 INTERPOLATION DISTANCE: 6.9766129288


 COORDINATES OF OPTIMIZATION STEP 7 IN ANGSTROM

  NO.  ATOM        X              Y              Z        Z-ATOM   MASS   TYPE

    1  C        -0.644134       0.355692      -0.086037       6    12.011  QM
    2  C        -1.838662      -0.259748       0.073043       6    12.011  QM
    3  C         0.644132      -0.355662      -0.086056       6    12.011  QM
    4  C         1.838626       0.259573       0.073062       6    12.011  QM
    5  H        -1.885022      -1.337727       0.228047       1     1.008  QM
    6  H         1.884884       1.337610       0.227973       1     1.008  QM
    7  H         2.777623      -0.302995       0.067235       1     1.008  QM
    8  H        -2.777081       0.303602       0.067235       1     1.008  QM
    9  H         0.621952      -1.450434      -0.221716       1     1.008  QM
   10  H        -0.622224       1.450440      -0.221797       1     1.008  QM


 
 NEW SCF-ENERGY CALCULATED IN 13 CYCLES
 

 TOTAL ENERGY    =       -155.771848019

 ENERGY CHANGE =         -0.000215557
 ENERGY RATIO  =          1.438518298
 TRUST RADIUS  =          0.300000000
 
 BFGS DELTA*GAMMA: 0.170E-03
 
 BFGS DELTA*DE2*DELTA: 0.301E-03
 
 *** ENTERING OPTIMIZATION CYCLE: 8 ***
 

 PROJECTED CARTESIAN GRADIENTS IN A.U.

  NO.  ATOM        X             Y             Z

    1  C       -0.003765      0.001669     -0.000110
    2  C        0.000263     -0.001577      0.000821
    3  C        0.003918     -0.001545     -0.000092
    4  C       -0.000453      0.001442      0.000803
    5  H        0.001898      0.005463      0.000124
    6  H       -0.001874     -0.005446      0.000118
    7  H       -0.000612     -0.001392     -0.000779
    8  H        0.000721      0.001420     -0.000781
    9  H        0.001497     -0.002186     -0.001789
   10  H       -0.001507      0.002176     -0.001800


 ACTIVE CARTESIAN GRADIENTS

              1          2          3          4          5          6
          -0.004304   0.001829  -0.000008  -0.000952  -0.002088   0.001712

              7          8          9         10         11         12
           0.003569  -0.002491   0.000523  -0.000502   0.002858   0.001670

             13         14         15         16         17         18
           0.003207   0.004558   0.001623  -0.002328  -0.003971   0.000938

             19         20         21         22         23         24
          -0.000626  -0.000894   0.001095   0.000471   0.001307   0.003672


 FULL LOCAL GRADIENT

              1          2          3          4          5          6
          -0.003977   0.004651  -0.000448  -0.000807  -0.001765   0.002041

              7          8          9         10         11         12
           0.003609  -0.002381   0.000049  -0.000613   0.002543   0.001706

             13         14         15         16         17         18
           0.003529   0.003230  -0.001016  -0.001652  -0.002267  -0.001068

             19         20         21         22         23         24
          -0.000227   0.000116  -0.001543   0.000325   0.000063   0.004955


 TANGENTIAL LOCAL GRADIENTS IN A.U.

              1          2          3          4          5          6
           0.004651  -0.000448  -0.000807  -0.001765   0.002041   0.003609

              7          8          9         10         11         12
          -0.002381   0.000049  -0.000613   0.002543   0.001706   0.003529

             13         14         15         16         17         18
           0.003230  -0.001016  -0.001652  -0.002267  -0.001068  -0.000227

             19         20         21         22         23
           0.000116  -0.001543   0.000325   0.000063   0.004955

 COSANG =         0.901622265
 
 RMSQ FORCE :   0.0022674  MAXIMUM :   0.0003000  CONVERGED : NO
 MAX FORCE  :   0.0049546  MAXIMUM :   0.0004500  CONVERGED : NO
 RMSQ FORCE6:   0.0040262  MAXIMUM6:   0.0003000  CONVERGED : NO
 MAX FORCE6 :   0.0084205  MAXIMUM6:   0.0004500  CONVERGED : NO
 RMSQ DR    :   0.0091001  MAXIMUM :   0.0012000  CONVERGED : NO
 MAX DR     :   0.0217307  MAXIMUM :   0.0018000  CONVERGED : NO
 


 HESSIAN EIGENVALUES


                1           2           3           4           5           6
             0.07495     0.21434     0.99991     1.00000     1.00000     1.00000
 


                7           8           9          10          11          12
             1.00000     1.00000     1.00000     1.00000     1.00000     1.00000
 


               13          14          15          16          17          18
             1.00000     1.00000     1.00000     1.00000     1.00001     1.00088
 


               19          20          21          22          23
             1.00252     1.02282     1.06026     1.26105     1.44726
 


 LAMBDA FOR LMQA STEP: 0.00

  |TANGENTIAL STEP| =   0.040399  |PARALLEL STEP| =   0.000117


 STEP IN NORMAL COORDINATES

              1          2          3          4          5          6
           0.005505  -0.003076  -0.006514   0.006341  -0.004111  -0.002518

              7          8          9         10         11         12
          -0.001022   0.000176  -0.008668  -0.002470   0.003066  -0.006268

             13         14         15         16         17         18
          -0.017344  -0.003824   0.004029   0.014774   0.002392   0.003222

             19         20         21         22         23         24
          -0.006149   0.012575   0.007493   0.003187  -0.017530  -0.014826

 DISPLACEMENT STEP IN ANGSTROM

  NO.  ATOM        X             Y             Z

    1  C        0.002549     -0.001463     -0.002550
    2  C        0.002125     -0.000707      0.000605
    3  C       -0.002643      0.001381     -0.002616
    4  C       -0.002009      0.000769      0.000624
    5  H       -0.008646     -0.001747      0.003992
    6  H        0.008587      0.001709      0.003976
    7  H       -0.002758      0.004694      0.003449
    8  H        0.002802     -0.004591      0.003413
    9  H       -0.008209      0.002530     -0.000610
   10  H        0.008154     -0.002525     -0.000631


 ACTIVE CARTESIAN DISPLACEMENT STEP

              1          2          3          4          5          6
           0.005505  -0.003076  -0.006514   0.006341  -0.004111  -0.002518

              7          8          9         10         11         12
          -0.001022   0.000176  -0.008668  -0.002470   0.003066  -0.006268

             13         14         15         16         17         18
          -0.017344  -0.003824   0.004029   0.014774   0.002392   0.003222

             19         20         21         22         23         24
          -0.006149   0.012575   0.007493   0.003187  -0.017530  -0.014826
 
 PREDICTED ENERGY CHANGE: -0.000111059
 
 INTERPOLATION DISTANCE: 6.9766129288


 COORDINATES OF OPTIMIZATION STEP 8 IN ANGSTROM

  NO.  ATOM        X              Y              Z        Z-ATOM   MASS   TYPE

    1  C        -0.641585       0.354229      -0.088586       6    12.011  QM
    2  C        -1.836538      -0.260455       0.073649       6    12.011  QM
    3  C         0.641489      -0.354281      -0.088672       6    12.011  QM
    4  C         1.836617       0.260342       0.073686       6    12.011  QM
    5  H        -1.893668      -1.339474       0.232039       1     1.008  QM
    6  H         1.893471       1.339319       0.231950       1     1.008  QM
    7  H         2.774865      -0.298300       0.070683       1     1.008  QM
    8  H        -2.774279       0.299011       0.070648       1     1.008  QM
    9  H         0.613742      -1.447904      -0.222327       1     1.008  QM
   10  H        -0.614071       1.447915      -0.222428       1     1.008  QM


 
 NEW SCF-ENERGY CALCULATED IN 12 CYCLES
 

 TOTAL ENERGY    =       -155.771994042

 ENERGY CHANGE =         -0.000146022
 ENERGY RATIO  =          1.314818554
 TRUST RADIUS  =          0.300000000
 
 BFGS DELTA*GAMMA: 0.154E-03
 
 BFGS DELTA*DE2*DELTA: 0.223E-03
 
 *** ENTERING OPTIMIZATION CYCLE: 9 ***
 

 PROJECTED CARTESIAN GRADIENTS IN A.U.

  NO.  ATOM        X             Y             Z

    1  C       -0.001392      0.000662     -0.000306
    2  C        0.000198     -0.000681      0.000788
    3  C        0.001249     -0.000715     -0.000350
    4  C       -0.000072      0.000717      0.000817
    5  H        0.000860      0.003932      0.000542
    6  H       -0.000848     -0.003991      0.000520
    7  H       -0.001853      0.000660     -0.000601
    8  H        0.001910     -0.000594     -0.000608
    9  H        0.000919     -0.001278     -0.001551
   10  H       -0.000928      0.001330     -0.001579


 ACTIVE CARTESIAN GRADIENTS

              1          2          3          4          5          6
          -0.001592   0.000729  -0.000346  -0.000235  -0.000910   0.001330

              7          8          9         10         11         12
           0.001099  -0.001165   0.000050  -0.000138   0.001243   0.001246

             13         14         15         16         17         18
           0.001418   0.003844   0.001752  -0.000822  -0.003530   0.001072

             19         20         21         22         23         24
          -0.002220   0.000097   0.001097   0.001519  -0.000038   0.002208


 FULL LOCAL GRADIENT

              1          2          3          4          5          6
          -0.003672   0.001738  -0.000328  -0.000308  -0.000895   0.001315

              7          8          9         10         11         12
           0.001028  -0.001260   0.000071  -0.000134   0.001209   0.001254

             13         14         15         16         17         18
           0.001347   0.002573  -0.000692  -0.000190  -0.002015  -0.000726

             19         20         21         22         23         24
          -0.001857   0.001030  -0.001277   0.001389  -0.001151   0.003334


 TANGENTIAL LOCAL GRADIENTS IN A.U.

              1          2          3          4          5          6
           0.001738  -0.000328  -0.000308  -0.000895   0.001315   0.001028

              7          8          9         10         11         12
          -0.001260   0.000071  -0.000134   0.001209   0.001254   0.001347

             13         14         15         16         17         18
           0.002573  -0.000692  -0.000190  -0.002015  -0.000726  -0.001857

             19         20         21         22         23
           0.001030  -0.001277   0.001389  -0.001151   0.003334

 COSANG =         0.866840908
 
 RMSQ FORCE :   0.0014066  MAXIMUM :   0.0003000  CONVERGED : NO
 MAX FORCE  :   0.0033344  MAXIMUM :   0.0004500  CONVERGED : NO
 RMSQ FORCE6:   0.0018797  MAXIMUM6:   0.0003000  CONVERGED : NO
 MAX FORCE6 :   0.0039370  MAXIMUM6:   0.0004500  CONVERGED : NO
 RMSQ DR    :   0.0082464  MAXIMUM :   0.0012000  CONVERGED : NO
 MAX DR     :   0.0175298  MAXIMUM :   0.0018000  CONVERGED : NO
 


 HESSIAN EIGENVALUES


                1           2           3           4           5           6
             0.07312     0.20960     0.75157     0.99999     1.00000     1.00000
 


                7           8           9          10          11          12
             1.00000     1.00000     1.00000     1.00000     1.00000     1.00000
 


               13          14          15          16          17          18
             1.00000     1.00000     1.00000     1.00000     1.00001     1.00003
 


               19          20          21          22          23
             1.00249     1.00838     1.04250     1.21873     1.48539
 


 LAMBDA FOR LMQA STEP: 0.00

  |TANGENTIAL STEP| =   0.016717  |PARALLEL STEP| =   0.000020


 STEP IN NORMAL COORDINATES

              1          2          3          4          5          6
           0.003484  -0.001918  -0.002454   0.002453  -0.000201  -0.002026

              7          8          9         10         11         12
          -0.001308   0.001525  -0.003555  -0.000788  -0.000515  -0.003489

             13         14         15         16         17         18
          -0.006330  -0.004100   0.001025   0.005111   0.003528   0.000954

             19         20         21         22         23         24
           0.000530   0.003132   0.003012  -0.000750  -0.004462  -0.008983

 DISPLACEMENT STEP IN ANGSTROM

  NO.  ATOM        X             Y             Z

    1  C        0.001613     -0.000912     -0.000938
    2  C        0.000644      0.000226     -0.000049
    3  C       -0.001503      0.000952     -0.000925
    4  C       -0.000737     -0.000260     -0.000068
    5  H       -0.002892     -0.002227      0.001649
    6  H        0.002856      0.002250      0.001655
    7  H        0.000248      0.001079      0.001732
    8  H       -0.000235     -0.001075      0.001721
    9  H       -0.002902      0.002403      0.000033
   10  H        0.002871     -0.002450      0.000049


 ACTIVE CARTESIAN DISPLACEMENT STEP

              1          2          3          4          5          6
           0.003484  -0.001918  -0.002454   0.002453  -0.000201  -0.002026

              7          8          9         10         11         12
          -0.001308   0.001525  -0.003555  -0.000788  -0.000515  -0.003489

             13         14         15         16         17         18
          -0.006330  -0.004100   0.001025   0.005111   0.003528   0.000954

             19         20         21         22         23         24
           0.000530   0.003132   0.003012  -0.000750  -0.004462  -0.008983
 
 PREDICTED ENERGY CHANGE: -0.000037169
 
 INTERPOLATION DISTANCE: 6.9766129288


 COORDINATES OF OPTIMIZATION STEP 9 IN ANGSTROM

  NO.  ATOM        X              Y              Z        Z-ATOM   MASS   TYPE

    1  C        -0.639973       0.353317      -0.089525       6    12.011  QM
    2  C        -1.835894      -0.260229       0.073599       6    12.011  QM
    3  C         0.639986      -0.353329      -0.089598       6    12.011  QM
    4  C         1.835880       0.260082       0.073618       6    12.011  QM
    5  H        -1.896559      -1.341701       0.233688       1     1.008  QM
    6  H         1.896327       1.341568       0.233605       1     1.008  QM
    7  H         2.775113      -0.297221       0.072415       1     1.008  QM
    8  H        -2.774513       0.297936       0.072369       1     1.008  QM
    9  H         0.610840      -1.445501      -0.222293       1     1.008  QM
   10  H        -0.611200       1.445464      -0.222379       1     1.008  QM


 
 NEW SCF-ENERGY CALCULATED IN 14 CYCLES
 

 TOTAL ENERGY    =       -155.772042770

 ENERGY CHANGE =         -0.000048728
 ENERGY RATIO  =          1.311011648
 TRUST RADIUS  =          0.300000000
 
 BFGS DELTA*GAMMA: 0.515E-04
 
 BFGS DELTA*DE2*DELTA: 0.745E-04
 
 *** ENTERING OPTIMIZATION CYCLE: 10 ***
 

 PROJECTED CARTESIAN GRADIENTS IN A.U.

  NO.  ATOM        X             Y             Z

    1  C        0.000474      0.000214     -0.000366
    2  C        0.000573      0.000178      0.000637
    3  C       -0.000371     -0.000129     -0.000371
    4  C       -0.000706     -0.000264      0.000631
    5  H        0.000630      0.001827      0.000933
    6  H       -0.000609     -0.001848      0.000919
    7  H       -0.001575      0.001313     -0.000472
    8  H        0.001678     -0.001279     -0.000479
    9  H        0.000935     -0.000174     -0.001358
   10  H       -0.000955      0.000163     -0.001376


 ACTIVE CARTESIAN GRADIENTS

              1          2          3          4          5          6
           0.000542   0.000266  -0.000472   0.000828   0.000541   0.000883

              7          8          9         10         11         12
          -0.000068   0.000124  -0.000146  -0.000400  -0.000464   0.000779

             13         14         15         16         17         18
           0.000529   0.002365   0.001873  -0.000192  -0.002123   0.001226

             19         20         21         22         23         24
          -0.001997   0.000042   0.001021   0.001405   0.000060   0.000740


 FULL LOCAL GRADIENT

              1          2          3          4          5          6
          -0.003459  -0.000432  -0.000573   0.000661   0.000303   0.000564

              7          8          9         10         11         12
          -0.000251  -0.000212   0.000375  -0.000286  -0.000205   0.000750

             13         14         15         16         17         18
          -0.000084   0.001028  -0.000277   0.000383  -0.000846  -0.000247

             19         20         21         22         23         24
          -0.001694   0.000828  -0.000982   0.001293  -0.000893   0.001743


 TANGENTIAL LOCAL GRADIENTS IN A.U.

              1          2          3          4          5          6
          -0.000432  -0.000573   0.000661   0.000303   0.000564  -0.000251

              7          8          9         10         11         12
          -0.000212   0.000375  -0.000286  -0.000205   0.000750  -0.000084

             13         14         15         16         17         18
           0.001028  -0.000277   0.000383  -0.000846  -0.000247  -0.001694

             19         20         21         22         23
           0.000828  -0.000982   0.001293  -0.000893   0.001743

 COSANG =         0.738406700
 
 RMSQ FORCE :   0.0007909  MAXIMUM :   0.0003000  CONVERGED : NO
 MAX FORCE  :   0.0017433  MAXIMUM :   0.0004500  CONVERGED : NO
 RMSQ FORCE6:   0.0015827  MAXIMUM6:   0.0003000  CONVERGED : NO
 MAX FORCE6 :   0.0033395  MAXIMUM6:   0.0004500  CONVERGED : NO
 RMSQ DR    :   0.0034124  MAXIMUM :   0.0012000  CONVERGED : NO
 MAX DR     :   0.0089826  MAXIMUM :   0.0018000  CONVERGED : NO
 


 HESSIAN EIGENVALUES


                1           2           3           4           5           6
             0.07684     0.21071     0.44246     0.99997     1.00000     1.00000
 


                7           8           9          10          11          12
             1.00000     1.00000     1.00000     1.00000     1.00000     1.00000
 


               13          14          15          16          17          18
             1.00000     1.00000     1.00000     1.00001     1.00002     1.00003
 


               19          20          21          22          23
             1.00365     1.01859     1.10285     1.24196     1.51297
 


 LAMBDA FOR LMQA STEP: 0.00

  |TANGENTIAL STEP| =   0.008077  |PARALLEL STEP| =   0.000005


 STEP IN NORMAL COORDINATES

              1          2          3          4          5          6
           0.000596  -0.001294  -0.000698  -0.000479  -0.000024  -0.001385

              7          8          9         10         11         12
          -0.000725   0.000922  -0.001321   0.000469  -0.000375  -0.001871

             13         14         15         16         17         18
          -0.001056  -0.002980  -0.000241   0.000618   0.002751  -0.000064

             19         20         21         22         23         24
           0.002775  -0.000458   0.001377  -0.002107   0.000482  -0.004594

 DISPLACEMENT STEP IN ANGSTROM

  NO.  ATOM        X             Y             Z

    1  C        0.000276     -0.000594     -0.000254
    2  C       -0.000296      0.000216     -0.000232
    3  C       -0.000327      0.000544     -0.000247
    4  C        0.000375     -0.000164     -0.000231
    5  H       -0.000455     -0.001453      0.000523
    6  H        0.000418      0.001457      0.000530
    7  H        0.001206     -0.000644      0.000978
    8  H       -0.001251      0.000639      0.000977
    9  H       -0.000760      0.001542      0.000150
   10  H        0.000745     -0.001554      0.000170


 ACTIVE CARTESIAN DISPLACEMENT STEP

              1          2          3          4          5          6
           0.000596  -0.001294  -0.000698  -0.000479  -0.000024  -0.001385

              7          8          9         10         11         12
          -0.000725   0.000922  -0.001321   0.000469  -0.000375  -0.001871

             13         14         15         16         17         18
          -0.001056  -0.002980  -0.000241   0.000618   0.002751  -0.000064

             19         20         21         22         23         24
           0.002775  -0.000458   0.001377  -0.002107   0.000482  -0.004594
 
 PREDICTED ENERGY CHANGE: -0.000013500
 
 INTERPOLATION DISTANCE: 6.9766129288


 COORDINATES OF OPTIMIZATION STEP 10 IN ANGSTROM

  NO.  ATOM        X              Y              Z        Z-ATOM   MASS   TYPE

    1  C        -0.639697       0.352724      -0.089778       6    12.011  QM
    2  C        -1.836190      -0.260013       0.073367       6    12.011  QM
    3  C         0.639658      -0.352785      -0.089845       6    12.011  QM
    4  C         1.836255       0.259919       0.073387       6    12.011  QM
    5  H        -1.897014      -1.343154       0.234211       1     1.008  QM
    6  H         1.896745       1.343025       0.234135       1     1.008  QM
    7  H         2.776319      -0.297865       0.073393       1     1.008  QM
    8  H        -2.775765       0.298575       0.073346       1     1.008  QM
    9  H         0.610080      -1.443959      -0.222143       1     1.008  QM
   10  H        -0.610455       1.443911      -0.222209       1     1.008  QM


 
 NEW SCF-ENERGY CALCULATED IN 10 CYCLES
 

 TOTAL ENERGY    =       -155.772061957

 ENERGY CHANGE =         -0.000019186
 ENERGY RATIO  =          1.421204084
 TRUST RADIUS  =          0.300000000
 
 BFGS DELTA*GAMMA: 0.157E-04
 
 BFGS DELTA*DE2*DELTA: 0.270E-04
 
 *** ENTERING OPTIMIZATION CYCLE: 11 ***
 

 PROJECTED CARTESIAN GRADIENTS IN A.U.

  NO.  ATOM        X             Y             Z

    1  C        0.000955      0.000076     -0.000342
    2  C        0.001071      0.000642      0.000494
    3  C       -0.001042     -0.000089     -0.000367
    4  C       -0.000994     -0.000635      0.000512
    5  H        0.000690      0.000571      0.001150
    6  H       -0.000683     -0.000622      0.001133
    7  H       -0.000951      0.001205     -0.000393
    8  H        0.001005     -0.001144     -0.000401
    9  H        0.000971      0.000558     -0.001249
   10  H       -0.000997     -0.000545     -0.001265


 ACTIVE CARTESIAN GRADIENTS

              1          2          3          4          5          6
           0.001092   0.000119  -0.000455   0.001580   0.001302   0.000608

              7          8          9         10         11         12
          -0.000540   0.000493  -0.000242  -0.000491  -0.001198   0.000509

             13         14         15         16         17         18
           0.000337   0.001289   0.001935  -0.000115  -0.001160   0.001303

             19         20         21         22         23         24
          -0.001270  -0.000258   0.000954   0.000882   0.000450  -0.000177


 FULL LOCAL GRADIENT

              1          2          3          4          5          6
          -0.003336  -0.000999  -0.000598   0.001365   0.000920   0.000120

              7          8          9         10         11         12
          -0.000786   0.000036   0.000504  -0.000327  -0.000809   0.000462

             13         14         15         16         17         18
          -0.000543  -0.000040   0.000049   0.000410  -0.000051   0.000057

             19         20         21         22         23         24
          -0.001009   0.000416  -0.000789   0.000783  -0.000393   0.000754


 TANGENTIAL LOCAL GRADIENTS IN A.U.

              1          2          3          4          5          6
          -0.000999  -0.000598   0.001365   0.000920   0.000120  -0.000786

              7          8          9         10         11         12
           0.000036   0.000504  -0.000327  -0.000809   0.000462  -0.000543

             13         14         15         16         17         18
          -0.000040   0.000049   0.000410  -0.000051   0.000057  -0.001009

             19         20         21         22         23
           0.000416  -0.000789   0.000783  -0.000393   0.000754

 COSANG =         0.741346604
 
 RMSQ FORCE :   0.0006444  MAXIMUM :   0.0003000  CONVERGED : NO
 MAX FORCE  :   0.0013652  MAXIMUM :   0.0004500  CONVERGED : NO
 RMSQ FORCE6:   0.0013870  MAXIMUM6:   0.0003000  CONVERGED : NO
 MAX FORCE6 :   0.0030046  MAXIMUM6:   0.0004500  CONVERGED : NO
 RMSQ DR    :   0.0016487  MAXIMUM :   0.0012000  CONVERGED : NO
 MAX DR     :   0.0045938  MAXIMUM :   0.0018000  CONVERGED : NO
 


 HESSIAN EIGENVALUES


                1           2           3           4           5           6
             0.07621     0.20149     0.25001     0.99996     1.00000     1.00000
 


                7           8           9          10          11          12
             1.00000     1.00000     1.00000     1.00000     1.00000     1.00000
 


               13          14          15          16          17          18
             1.00000     1.00000     1.00001     1.00001     1.00002     1.00019
 


               19          20          21          22          23
             1.00591     1.02191     1.15586     1.32284     1.45998
 


 LAMBDA FOR LMQA STEP: 0.00

  |TANGENTIAL STEP| =   0.008941  |PARALLEL STEP| =   0.000006


 STEP IN NORMAL COORDINATES

              1          2          3          4          5          6
          -0.000807  -0.001636  -0.000734  -0.002472  -0.001331  -0.001516

              7          8          9         10         11         12
           0.000072   0.000683  -0.001397   0.001010   0.000750  -0.002080

             13         14         15         16         17         18
          -0.000302  -0.002680  -0.000704  -0.000045   0.002578  -0.000406

             19         20         21         22         23         24
           0.003525  -0.000808   0.001898  -0.002653   0.000926  -0.004290

 DISPLACEMENT STEP IN ANGSTROM

  NO.  ATOM        X             Y             Z

    1  C       -0.000373     -0.000730     -0.000268
    2  C       -0.001007     -0.000081     -0.000267
    3  C        0.000445      0.000733     -0.000239
    4  C        0.000961      0.000088     -0.000284
    5  H       -0.000307     -0.000998      0.000390
    6  H        0.000263      0.001028      0.000405
    7  H        0.001501     -0.001262      0.001268
    8  H       -0.001532      0.001231      0.001271
    9  H       -0.000808      0.001387      0.000144
   10  H        0.000793     -0.001422      0.000174


 ACTIVE CARTESIAN DISPLACEMENT STEP

              1          2          3          4          5          6
          -0.000807  -0.001636  -0.000734  -0.002472  -0.001331  -0.001516

              7          8          9         10         11         12
           0.000072   0.000683  -0.001397   0.001010   0.000750  -0.002080

             13         14         15         16         17         18
          -0.000302  -0.002680  -0.000704  -0.000045   0.002578  -0.000406

             19         20         21         22         23         24
           0.003525  -0.000808   0.001898  -0.002653   0.000926  -0.004290
 
 PREDICTED ENERGY CHANGE: -0.000010578
 
 INTERPOLATION DISTANCE: 6.9766129288


 COORDINATES OF OPTIMIZATION STEP 11 IN ANGSTROM

  NO.  ATOM        X              Y              Z        Z-ATOM   MASS   TYPE

    1  C        -0.640070       0.351993      -0.090047       6    12.011  QM
    2  C        -1.837197      -0.260094       0.073101       6    12.011  QM
    3  C         0.640104      -0.352052      -0.090083       6    12.011  QM
    4  C         1.837216       0.260007       0.073103       6    12.011  QM
    5  H        -1.897322      -1.344152       0.234600       1     1.008  QM
    6  H         1.897008       1.344053       0.234539       1     1.008  QM
    7  H         2.777821      -0.299127       0.074661       1     1.008  QM
    8  H        -2.777297       0.299806       0.074617       1     1.008  QM
    9  H         0.609272      -1.442571      -0.221999       1     1.008  QM
   10  H        -0.609662       1.442489      -0.222035       1     1.008  QM


 
 NEW SCF-ENERGY CALCULATED IN 13 CYCLES
 

 TOTAL ENERGY    =       -155.772077366

 ENERGY CHANGE =         -0.000015410
 ENERGY RATIO  =          1.456704853
 TRUST RADIUS  =          0.300000000
 
 BFGS DELTA*GAMMA: 0.115E-04
 
 BFGS DELTA*DE2*DELTA: 0.212E-04
 
 *** ENTERING OPTIMIZATION CYCLE: 12 ***
 

 PROJECTED CARTESIAN GRADIENTS IN A.U.

  NO.  ATOM        X             Y             Z

    1  C        0.000895      0.000055     -0.000333
    2  C        0.001209      0.000761      0.000400
    3  C       -0.000929     -0.000012     -0.000339
    4  C       -0.001191     -0.000808      0.000403
    5  H        0.000817     -0.000072      0.001280
    6  H       -0.000804      0.000033      0.001268
    7  H       -0.000281      0.000797     -0.000313
    8  H        0.000351     -0.000731     -0.000326
    9  H        0.000834      0.001045     -0.001175
   10  H       -0.000861     -0.001055     -0.001186


 ACTIVE CARTESIAN GRADIENTS

              1          2          3          4          5          6
           0.001023   0.000092  -0.000443   0.001723   0.001482   0.000436

              7          8          9         10         11         12
          -0.000366   0.000664  -0.000286  -0.000605  -0.001390   0.000305

             13         14         15         16         17         18
           0.000423   0.000596   0.001954  -0.000255  -0.000478   0.001338

             19         20         21         22         23         24
          -0.000470  -0.000487   0.000915   0.000338   0.000762  -0.000901


 FULL LOCAL GRADIENT

              1          2          3          4          5          6
          -0.003266  -0.000943  -0.000549   0.001493   0.001063  -0.000087

              7          8          9         10         11         12
          -0.000625   0.000168   0.000540  -0.000421  -0.000953   0.000250

             13         14         15         16         17         18
          -0.000571  -0.000704   0.000264   0.000233   0.000519   0.000249

             19         20         21         22         23         24
          -0.000239   0.000105  -0.000639   0.000249  -0.000001  -0.000021


 TANGENTIAL LOCAL GRADIENTS IN A.U.

              1          2          3          4          5          6
          -0.000943  -0.000549   0.001493   0.001063  -0.000087  -0.000625

              7          8          9         10         11         12
           0.000168   0.000540  -0.000421  -0.000953   0.000250  -0.000571

             13         14         15         16         17         18
          -0.000704   0.000264   0.000233   0.000519   0.000249  -0.000239

             19         20         21         22         23
           0.000105  -0.000639   0.000249  -0.000001  -0.000021

 COSANG =         0.842893226
 
 RMSQ FORCE :   0.0005982  MAXIMUM :   0.0003000  CONVERGED : NO
 MAX FORCE  :   0.0014929  MAXIMUM :   0.0004500  CONVERGED : NO
 RMSQ FORCE6:   0.0011860  MAXIMUM6:   0.0003000  CONVERGED : NO
 MAX FORCE6 :   0.0025356  MAXIMUM6:   0.0004500  CONVERGED : NO
 RMSQ DR    :   0.0018251  MAXIMUM :   0.0012000  CONVERGED : NO
 MAX DR     :   0.0042900  MAXIMUM :   0.0018000  CONVERGED : NO
 


 HESSIAN EIGENVALUES


                1           2           3           4           5           6
             0.07099     0.14634     0.22037     0.99969     1.00000     1.00000
 


                7           8           9          10          11          12
             1.00000     1.00000     1.00000     1.00000     1.00000     1.00000
 


               13          14          15          16          17          18
             1.00000     1.00000     1.00001     1.00001     1.00002     1.00161
 


               19          20          21          22          23
             1.00757     1.01615     1.09106     1.25171     1.48464
 


 LAMBDA FOR LMQA STEP: 0.00

  |TANGENTIAL STEP| =   0.010733  |PARALLEL STEP| =   0.000008


 STEP IN NORMAL COORDINATES

              1          2          3          4          5          6
          -0.001939  -0.002207  -0.001192  -0.003942  -0.002962  -0.001752

              7          8          9         10         11         12
           0.000600   0.000218  -0.002061   0.001520   0.002231  -0.002613

             13         14         15         16         17         18
          -0.000801  -0.002229  -0.000997   0.000405   0.002105  -0.000617

             19         20         21         22         23         24
           0.003393  -0.000278   0.003032  -0.002707   0.000106  -0.004393

 DISPLACEMENT STEP IN ANGSTROM

  NO.  ATOM        X             Y             Z

    1  C       -0.000898     -0.000975     -0.000448
    2  C       -0.001520     -0.000430     -0.000248
    3  C        0.000953      0.000927     -0.000424
    4  C        0.001506      0.000488     -0.000260
    5  H       -0.000807     -0.000458      0.000460
    6  H        0.000737      0.000490      0.000478
    7  H        0.001394     -0.001451      0.001812
    8  H       -0.001448      0.001407      0.001823
    9  H       -0.001296      0.001230      0.000078
   10  H        0.001274     -0.001253      0.000112


 ACTIVE CARTESIAN DISPLACEMENT STEP

              1          2          3          4          5          6
          -0.001939  -0.002207  -0.001192  -0.003942  -0.002962  -0.001752

              7          8          9         10         11         12
           0.000600   0.000218  -0.002061   0.001520   0.002231  -0.002613

             13         14         15         16         17         18
          -0.000801  -0.002229  -0.000997   0.000405   0.002105  -0.000617

             19         20         21         22         23         24
           0.003393  -0.000278   0.003032  -0.002707   0.000106  -0.004393
 
 PREDICTED ENERGY CHANGE: -0.000009495
 
 INTERPOLATION DISTANCE: 6.9766129288


 COORDINATES OF OPTIMIZATION STEP 12 IN ANGSTROM

  NO.  ATOM        X              Y              Z        Z-ATOM   MASS   TYPE

    1  C        -0.640968       0.351019      -0.090495       6    12.011  QM
    2  C        -1.838717      -0.260524       0.072852       6    12.011  QM
    3  C         0.641057      -0.351125      -0.090508       6    12.011  QM
    4  C         1.838723       0.260495       0.072843       6    12.011  QM
    5  H        -1.898129      -1.344610       0.235061       1     1.008  QM
    6  H         1.897745       1.344543       0.235018       1     1.008  QM
    7  H         2.779215      -0.300578       0.076473       1     1.008  QM
    8  H        -2.778745       0.301213       0.076440       1     1.008  QM
    9  H         0.607976      -1.441341      -0.221921       1     1.008  QM
   10  H        -0.608388       1.441236      -0.221924       1     1.008  QM


 
 NEW SCF-ENERGY CALCULATED IN 15 CYCLES
 

 TOTAL ENERGY    =       -155.772090326

 ENERGY CHANGE =         -0.000012960
 ENERGY RATIO  =          1.364848008
 TRUST RADIUS  =          0.300000000
 
 BFGS DELTA*GAMMA: 0.121E-04
 
 BFGS DELTA*DE2*DELTA: 0.190E-04
 
 *** ENTERING OPTIMIZATION CYCLE: 13 ***
 

 PROJECTED CARTESIAN GRADIENTS IN A.U.

  NO.  ATOM        X             Y             Z

    1  C        0.000422     -0.000014     -0.000340
    2  C        0.000988      0.000627      0.000355
    3  C       -0.000354      0.000033     -0.000336
    4  C       -0.001060     -0.000632      0.000351
    5  H        0.000902     -0.000078      0.001328
    6  H       -0.000901      0.000024      0.001321
    7  H        0.000209      0.000245     -0.000236
    8  H       -0.000148     -0.000226     -0.000238
    9  H        0.000466      0.001266     -0.001140
   10  H       -0.000512     -0.001276     -0.001138


 ACTIVE CARTESIAN GRADIENTS

              1          2          3          4          5          6
           0.000483  -0.000003  -0.000450   0.001307   0.001130   0.000359

              7          8          9         10         11         12
           0.000093   0.000525  -0.000331  -0.000549  -0.000978   0.000192

             13         14         15         16         17         18
           0.000682   0.000345   0.001937  -0.000504  -0.000213   0.001329

             19         20         21         22         23         24
           0.000163  -0.000565   0.000918  -0.000103   0.000802  -0.001387


 FULL LOCAL GRADIENT

              1          2          3          4          5          6
          -0.003218  -0.000460  -0.000311   0.001064   0.000752  -0.000096

              7          8          9         10         11         12
          -0.000137   0.000073   0.000423  -0.000377  -0.000582   0.000142

             13         14         15         16         17         18
          -0.000239  -0.000862   0.000389  -0.000041   0.000725   0.000317

             19         20         21         22         23         24
           0.000379  -0.000020  -0.000528  -0.000188   0.000087  -0.000541


 TANGENTIAL LOCAL GRADIENTS IN A.U.

              1          2          3          4          5          6
          -0.000460  -0.000311   0.001064   0.000752  -0.000096  -0.000137

              7          8          9         10         11         12
           0.000073   0.000423  -0.000377  -0.000582   0.000142  -0.000239

             13         14         15         16         17         18
          -0.000862   0.000389  -0.000041   0.000725   0.000317   0.000379

             19         20         21         22         23
          -0.000020  -0.000528  -0.000188   0.000087  -0.000541

 COSANG =         0.864402724
 
 RMSQ FORCE :   0.0004689  MAXIMUM :   0.0003000  CONVERGED : NO
 MAX FORCE  :   0.0010640  MAXIMUM :   0.0004500  CONVERGED : NO
 RMSQ FORCE6:   0.0009236  MAXIMUM6:   0.0003000  CONVERGED : NO
 MAX FORCE6 :   0.0020507  MAXIMUM6:   0.0004500  CONVERGED : NO
 RMSQ DR    :   0.0021909  MAXIMUM :   0.0012000  CONVERGED : NO
 MAX DR     :   0.0043933  MAXIMUM :   0.0018000  CONVERGED : NO
 


 HESSIAN EIGENVALUES


                1           2           3           4           5           6
             0.06358     0.13180     0.22239     0.82891     0.99999     1.00000
 


                7           8           9          10          11          12
             1.00000     1.00000     1.00000     1.00000     1.00000     1.00000
 


               13          14          15          16          17          18
             1.00000     1.00000     1.00001     1.00001     1.00004     1.00026
 


               19          20          21          22          23
             1.00638     1.01795     1.03464     1.21987     1.50813
 


 LAMBDA FOR LMQA STEP: 0.00

  |TANGENTIAL STEP| =   0.007372  |PARALLEL STEP| =   0.000004


 STEP IN NORMAL COORDINATES

              1          2          3          4          5          6
          -0.001684  -0.001591  -0.000974  -0.002971  -0.002728  -0.001149

              7          8          9         10         11         12
           0.000504  -0.000110  -0.001609   0.001149   0.002099  -0.001838

             13         14         15         16         17         18
          -0.001108  -0.000507  -0.001021   0.000837   0.000416  -0.000680

             19         20         21         22         23         24
           0.001238   0.000264   0.002542  -0.001163  -0.000492  -0.002227

 DISPLACEMENT STEP IN ANGSTROM

  NO.  ATOM        X             Y             Z

    1  C       -0.000780     -0.000699     -0.000371
    2  C       -0.001116     -0.000475     -0.000129
    3  C        0.000741      0.000670     -0.000364
    4  C        0.001180      0.000496     -0.000131
    5  H       -0.000915      0.000267      0.000205
    6  H        0.000865     -0.000228      0.000216
    7  H        0.000473     -0.000716      0.001453
    8  H       -0.000509      0.000714      0.001455
    9  H       -0.000902      0.000518      0.000045
   10  H        0.000901     -0.000531      0.000060


 ACTIVE CARTESIAN DISPLACEMENT STEP

              1          2          3          4          5          6
          -0.001684  -0.001591  -0.000974  -0.002971  -0.002728  -0.001149

              7          8          9         10         11         12
           0.000504  -0.000110  -0.001609   0.001149   0.002099  -0.001838

             13         14         15         16         17         18
          -0.001108  -0.000507  -0.001021   0.000837   0.000416  -0.000680

             19         20         21         22         23         24
           0.001238   0.000264   0.002542  -0.001163  -0.000492  -0.002227
 
 PREDICTED ENERGY CHANGE: -0.000004684
 
 INTERPOLATION DISTANCE: 6.9766129288


 COORDINATES OF OPTIMIZATION STEP 13 IN ANGSTROM

  NO.  ATOM        X              Y              Z        Z-ATOM   MASS   TYPE

    1  C        -0.641747       0.350320      -0.090866       6    12.011  QM
    2  C        -1.839833      -0.260999       0.072723       6    12.011  QM
    3  C         0.641798      -0.350454      -0.090871       6    12.011  QM
    4  C         1.839903       0.260992       0.072713       6    12.011  QM
    5  H        -1.899044      -1.344343       0.235266       1     1.008  QM
    6  H         1.898609       1.344314       0.235233       1     1.008  QM
    7  H         2.779688      -0.301294       0.077926       1     1.008  QM
    8  H        -2.779255       0.301927       0.077895       1     1.008  QM
    9  H         0.607073      -1.440824      -0.221875       1     1.008  QM
   10  H        -0.607487       1.440705      -0.221864       1     1.008  QM


 
 NEW SCF-ENERGY CALCULATED IN 13 CYCLES
 

 TOTAL ENERGY    =       -155.772096391

 ENERGY CHANGE =         -0.000006065
 ENERGY RATIO  =          1.294873449
 TRUST RADIUS  =          0.300000000
 
 BFGS DELTA*GAMMA: 0.659E-05
 
 BFGS DELTA*DE2*DELTA: 0.939E-05
 
 *** ENTERING OPTIMIZATION CYCLE: 14 ***
 

 PROJECTED CARTESIAN GRADIENTS IN A.U.

  NO.  ATOM        X             Y             Z

    1  C       -0.000026     -0.000143     -0.000359
    2  C        0.000494      0.000347      0.000369
    3  C        0.000022      0.000118     -0.000358
    4  C       -0.000472     -0.000316      0.000374
    5  H        0.000915      0.000468      0.001282
    6  H       -0.000931     -0.000504      0.001279
    7  H        0.000176      0.000014     -0.000186
    8  H       -0.000165      0.000007     -0.000182
    9  H        0.000146      0.001183     -0.001145
   10  H       -0.000204     -0.001187     -0.001139


 ACTIVE CARTESIAN GRADIENTS

              1          2          3          4          5          6
          -0.000029  -0.000168  -0.000478   0.000576   0.000488   0.000379

              7          8          9         10         11         12
           0.000199   0.000299  -0.000362  -0.000226  -0.000411   0.000200

             13         14         15         16         17         18
           0.000920   0.000655   0.001892  -0.000674  -0.000480   0.001284

             19         20         21         22         23         24
           0.000182  -0.000432   0.000965  -0.000151   0.000607  -0.001448


 FULL LOCAL GRADIENT

              1          2          3          4          5          6
          -0.003241  -0.000024  -0.000031   0.000331   0.000206   0.000055

              7          8          9         10         11         12
           0.000029  -0.000034   0.000201  -0.000094  -0.000122   0.000164

             13         14         15         16         17         18
           0.000209  -0.000444   0.000362  -0.000214   0.000475   0.000239

             19         20         21         22         23         24
           0.000404   0.000124  -0.000505  -0.000239  -0.000117  -0.000599


 TANGENTIAL LOCAL GRADIENTS IN A.U.

              1          2          3          4          5          6
          -0.000024  -0.000031   0.000331   0.000206   0.000055   0.000029

              7          8          9         10         11         12
          -0.000034   0.000201  -0.000094  -0.000122   0.000164   0.000209

             13         14         15         16         17         18
          -0.000444   0.000362  -0.000214   0.000475   0.000239   0.000404

             19         20         21         22         23
           0.000124  -0.000505  -0.000239  -0.000117  -0.000599

 COSANG =         0.795734774
 
 RMSQ FORCE :   0.0002807  MAXIMUM :   0.0003000  CONVERGED :YES
 MAX FORCE  :   0.0005986  MAXIMUM :   0.0004500  CONVERGED : NO
 RMSQ FORCE6:   0.0005994  MAXIMUM6:   0.0003000  CONVERGED : NO
 MAX FORCE6 :   0.0014422  MAXIMUM6:   0.0004500  CONVERGED : NO
 RMSQ DR    :   0.0015049  MAXIMUM :   0.0012000  CONVERGED : NO
 MAX DR     :   0.0029711  MAXIMUM :   0.0018000  CONVERGED : NO
 


 HESSIAN EIGENVALUES


                1           2           3           4           5           6
             0.06073     0.13679     0.22404     0.55448     0.99996     1.00000
 


                7           8           9          10          11          12
             1.00000     1.00000     1.00000     1.00000     1.00000     1.00000
 


               13          14          15          16          17          18
             1.00000     1.00000     1.00001     1.00002     1.00005     1.00039
 


               19          20          21          22          23
             1.00851     1.02208     1.09292     1.23487     1.47126
 


 LAMBDA FOR LMQA STEP: 0.00

  |TANGENTIAL STEP| =   0.003426  |PARALLEL STEP| =   0.000001


 STEP IN NORMAL COORDINATES

              1          2          3          4          5          6
          -0.000670  -0.000543  -0.000511  -0.001086  -0.001219  -0.000485

              7          8          9         10         11         12
           0.000291  -0.000121  -0.000817   0.000336   0.000945  -0.000853

             13         14         15         16         17         18
          -0.000996   0.000337  -0.000764   0.000829  -0.000407  -0.000529

             19         20         21         22         23         24
          -0.000208   0.000174   0.001538   0.000001  -0.000255  -0.000083

 DISPLACEMENT STEP IN ANGSTROM

  NO.  ATOM        X             Y             Z

    1  C       -0.000310     -0.000237     -0.000199
    2  C       -0.000400     -0.000245     -0.000035
    3  C        0.000305      0.000254     -0.000199
    4  C        0.000400      0.000222     -0.000038
    5  H       -0.000636      0.000351     -0.000012
    6  H        0.000621     -0.000332     -0.000011
    7  H       -0.000102     -0.000086      0.000822
    8  H        0.000119      0.000095      0.000817
    9  H       -0.000157     -0.000039      0.000006
   10  H        0.000175      0.000033      0.000005


 ACTIVE CARTESIAN DISPLACEMENT STEP

              1          2          3          4          5          6
          -0.000670  -0.000543  -0.000511  -0.001086  -0.001219  -0.000485

              7          8          9         10         11         12
           0.000291  -0.000121  -0.000817   0.000336   0.000945  -0.000853

             13         14         15         16         17         18
          -0.000996   0.000337  -0.000764   0.000829  -0.000407  -0.000529

             19         20         21         22         23         24
          -0.000208   0.000174   0.001538   0.000001  -0.000255  -0.000083
 
 PREDICTED ENERGY CHANGE: -0.000001605
 
 INTERPOLATION DISTANCE: 6.9766129288
 
 *** SCFTOL TIGHTEN TO 0.500E-08 ***
 
 *** CDFTOL TIGHTEN TO 0.750E-05 ***


 COORDINATES OF OPTIMIZATION STEP 14 IN ANGSTROM

  NO.  ATOM        X              Y              Z        Z-ATOM   MASS   TYPE

    1  C        -0.642057       0.350082      -0.091065       6    12.011  QM
    2  C        -1.840233      -0.261244       0.072688       6    12.011  QM
    3  C         0.642103      -0.350200      -0.091070       6    12.011  QM
    4  C         1.840303       0.261214       0.072674       6    12.011  QM
    5  H        -1.899680      -1.343992       0.235254       1     1.008  QM
    6  H         1.899230       1.343982       0.235223       1     1.008  QM
    7  H         2.779586      -0.301380       0.078748       1     1.008  QM
    8  H        -2.779135       0.302022       0.078712       1     1.008  QM
    9  H         0.606916      -1.440863      -0.221869       1     1.008  QM
   10  H        -0.607312       1.440738      -0.221859       1     1.008  QM


 
 NEW SCF-ENERGY CALCULATED IN 10 CYCLES
 

 TOTAL ENERGY    =       -155.772098719

 ENERGY CHANGE =         -0.000002328
 ENERGY RATIO  =          1.450018486
 TRUST RADIUS  =          0.300000000
 
 BFGS DELTA*GAMMA: 0.178E-05
 
 BFGS DELTA*DE2*DELTA: 0.322E-05
 
 *** ENTERING OPTIMIZATION CYCLE: 15 ***
 

 PROJECTED CARTESIAN GRADIENTS IN A.U.

  NO.  ATOM        X             Y             Z

    1  C       -0.000215     -0.000230     -0.000362
    2  C        0.000182      0.000167      0.000385
    3  C        0.000161      0.000233     -0.000360
    4  C       -0.000116     -0.000178      0.000389
    5  H        0.000884      0.000890      0.001233
    6  H       -0.000897     -0.000902      0.001231
    7  H        0.000010      0.000034     -0.000157
    8  H        0.000006      0.000012     -0.000162
    9  H        0.000034      0.001004     -0.001164
   10  H       -0.000080     -0.001014     -0.001163


 ACTIVE CARTESIAN GRADIENTS

              1          2          3          4          5          6
          -0.000246  -0.000275  -0.000484   0.000146   0.000088   0.000410

              7          8          9         10         11         12
           0.000182   0.000241  -0.000357  -0.000050  -0.000136   0.000228

             13         14         15         16         17         18
           0.000992   0.000978   0.001861  -0.000709  -0.000771   0.001252

             19         20         21         22         23         24
          -0.000004  -0.000285   0.001017  -0.000035   0.000431  -0.001284


 FULL LOCAL GRADIENT

              1          2          3          4          5          6
          -0.003262   0.000149   0.000122  -0.000093  -0.000130   0.000172

              7          8          9         10         11         12
           0.000052  -0.000016   0.000091   0.000056   0.000088   0.000200

             13         14         15         16         17         18
           0.000413  -0.000070   0.000297  -0.000244   0.000216   0.000157

             19         20         21         22         23         24
           0.000227   0.000294  -0.000507  -0.000126  -0.000315  -0.000422


 TANGENTIAL LOCAL GRADIENTS IN A.U.

              1          2          3          4          5          6
           0.000149   0.000122  -0.000093  -0.000130   0.000172   0.000052

              7          8          9         10         11         12
          -0.000016   0.000091   0.000056   0.000088   0.000200   0.000413

             13         14         15         16         17         18
          -0.000070   0.000297  -0.000244   0.000216   0.000157   0.000227

             19         20         21         22         23
           0.000294  -0.000507  -0.000126  -0.000315  -0.000422

 COSANG =         0.736263392
 
 RMSQ FORCE :   0.0002318  MAXIMUM :   0.0003000  CONVERGED :YES
 MAX FORCE  :   0.0005068  MAXIMUM :   0.0004500  CONVERGED : NO
 RMSQ FORCE6:   0.0003676  MAXIMUM6:   0.0003000  CONVERGED : NO
 MAX FORCE6 :   0.0008435  MAXIMUM6:   0.0004500  CONVERGED : NO
 RMSQ DR    :   0.0006994  MAXIMUM :   0.0012000  CONVERGED :YES
 MAX DR     :   0.0015380  MAXIMUM :   0.0018000  CONVERGED :YES
 


 HESSIAN EIGENVALUES


                1           2           3           4           5           6
             0.05747     0.13222     0.22374     0.28998     0.99983     1.00000
 


                7           8           9          10          11          12
             1.00000     1.00000     1.00000     1.00000     1.00000     1.00000
 


               13          14          15          16          17          18
             1.00000     1.00000     1.00002     1.00003     1.00006     1.00083
 


               19          20          21          22          23
             1.00850     1.01951     1.16997     1.29359     1.52123
 


 LAMBDA FOR LMQA STEP: 0.00

  |TANGENTIAL STEP| =   0.004004  |PARALLEL STEP| =   0.000001


 STEP IN NORMAL COORDINATES

              1          2          3          4          5          6
          -0.000411  -0.000358  -0.000587  -0.000761  -0.000832  -0.000601

              7          8          9         10         11         12
           0.000285  -0.000113  -0.000967   0.000158   0.000688  -0.001029

             13         14         15         16         17         18
          -0.001412   0.000460  -0.001248   0.001165  -0.000590  -0.000866

             19         20         21         22         23         24
          -0.000498  -0.000226   0.002048   0.000193   0.000283   0.000585

 DISPLACEMENT STEP IN ANGSTROM

  NO.  ATOM        X             Y             Z

    1  C       -0.000190     -0.000157     -0.000232
    2  C       -0.000287     -0.000174     -0.000047
    3  C        0.000233      0.000170     -0.000234
    4  C        0.000231      0.000162     -0.000053
    5  H       -0.000775      0.000310     -0.000136
    6  H        0.000758     -0.000305     -0.000136
    7  H       -0.000207     -0.000019      0.001091
    8  H        0.000243      0.000010      0.001090
    9  H        0.000256     -0.000136      0.000026
   10  H       -0.000230      0.000134      0.000024


 ACTIVE CARTESIAN DISPLACEMENT STEP

              1          2          3          4          5          6
          -0.000411  -0.000358  -0.000587  -0.000761  -0.000832  -0.000601

              7          8          9         10         11         12
           0.000285  -0.000113  -0.000967   0.000158   0.000688  -0.001029

             13         14         15         16         17         18
          -0.001412   0.000460  -0.001248   0.001165  -0.000590  -0.000866

             19         20         21         22         23         24
          -0.000498  -0.000226   0.002048   0.000193   0.000283   0.000585
 
 PREDICTED ENERGY CHANGE: -0.000001563
 
 INTERPOLATION DISTANCE: 6.9766129288


 COORDINATES OF OPTIMIZATION STEP 15 IN ANGSTROM

  NO.  ATOM        X              Y              Z        Z-ATOM   MASS   TYPE

    1  C        -0.642247       0.349925      -0.091298       6    12.011  QM
    2  C        -1.840520      -0.261418       0.072641       6    12.011  QM
    3  C         0.642336      -0.350029      -0.091305       6    12.011  QM
    4  C         1.840534       0.261376       0.072621       6    12.011  QM
    5  H        -1.900455      -1.343681       0.235118       1     1.008  QM
    6  H         1.899988       1.343678       0.235086       1     1.008  QM
    7  H         2.779378      -0.301399       0.079839       1     1.008  QM
    8  H        -2.778893       0.302032       0.079802       1     1.008  QM
    9  H         0.607172      -1.441000      -0.221843       1     1.008  QM
   10  H        -0.607542       1.440872      -0.221836       1     1.008  QM


 
 NEW SCF-ENERGY CALCULATED IN 10 CYCLES
 

 TOTAL ENERGY    =       -155.772101193

 ENERGY CHANGE =         -0.000002475
 ENERGY RATIO  =          1.583450342
 TRUST RADIUS  =          0.300000000
 
 BFGS DELTA*GAMMA: 0.135E-05
 
 BFGS DELTA*DE2*DELTA: 0.313E-05
 
 *** ENTERING OPTIMIZATION CYCLE: 16 ***
 

 PROJECTED CARTESIAN GRADIENTS IN A.U.

  NO.  ATOM        X             Y             Z

    1  C       -0.000247     -0.000283     -0.000358
    2  C       -0.000135      0.000040      0.000389
    3  C        0.000307      0.000334     -0.000346
    4  C        0.000071     -0.000089      0.000380
    5  H        0.000834      0.001223      0.001195
    6  H       -0.000839     -0.001227      0.001195
    7  H       -0.000149      0.000088     -0.000120
    8  H        0.000209     -0.000069     -0.000125
    9  H       -0.000008      0.000820     -0.001184
   10  H       -0.000033     -0.000842     -0.001183


 ACTIVE CARTESIAN GRADIENTS

              1          2          3          4          5          6
          -0.000282  -0.000338  -0.000481  -0.000240  -0.000167   0.000417

              7          8          9         10         11         12
           0.000229   0.000235  -0.000338   0.000025   0.000061   0.000234

             13         14         15         16         17         18
           0.000996   0.001274   0.001832  -0.000699  -0.001031   0.001222

             19         20         21         22         23         24
          -0.000202  -0.000178   0.001084   0.000118   0.000275  -0.001076


 FULL LOCAL GRADIENT

              1          2          3          4          5          6
          -0.003276   0.000164   0.000189  -0.000458  -0.000322   0.000255

              7          8          9         10         11         12
           0.000134   0.000041   0.000015   0.000110   0.000233   0.000213

             13         14         15         16         17         18
           0.000526   0.000272   0.000234  -0.000229  -0.000018   0.000085

             19         20         21         22         23         24
           0.000037   0.000421  -0.000490   0.000024  -0.000494  -0.000202


 TANGENTIAL LOCAL GRADIENTS IN A.U.

              1          2          3          4          5          6
           0.000164   0.000189  -0.000458  -0.000322   0.000255   0.000134

              7          8          9         10         11         12
           0.000041   0.000015   0.000110   0.000233   0.000213   0.000526

             13         14         15         16         17         18
           0.000272   0.000234  -0.000229  -0.000018   0.000085   0.000037

             19         20         21         22         23
           0.000421  -0.000490   0.000024  -0.000494  -0.000202

 COSANG =         0.820452355
 
 RMSQ FORCE :   0.0002751  MAXIMUM :   0.0003000  CONVERGED :YES
 MAX FORCE  :   0.0005255  MAXIMUM :   0.0004500  CONVERGED : NO
 RMSQ FORCE6:   0.0002367  MAXIMUM6:   0.0003000  CONVERGED :YES
 MAX FORCE6 :   0.0006223  MAXIMUM6:   0.0004500  CONVERGED : NO
 RMSQ DR    :   0.0008173  MAXIMUM :   0.0012000  CONVERGED :YES
 MAX DR     :   0.0020479  MAXIMUM :   0.0018000  CONVERGED : NO
 


 HESSIAN EIGENVALUES


                1           2           3           4           5           6
             0.04667     0.10062     0.17927     0.22645     0.99909     1.00000
 


                7           8           9          10          11          12
             1.00000     1.00000     1.00000     1.00000     1.00000     1.00000
 


               13          14          15          16          17          18
             1.00000     1.00001     1.00001     1.00004     1.00015     1.00135
 


               19          20          21          22          23
             1.01264     1.01846     1.17929     1.27830     1.70057
 


 LAMBDA FOR LMQA STEP: 0.00

  |TANGENTIAL STEP| =   0.008426  |PARALLEL STEP| =   0.000005


 STEP IN NORMAL COORDINATES

              1          2          3          4          5          6
          -0.000625  -0.000570  -0.001169  -0.000986  -0.000982  -0.001354

              7          8          9         10         11         12
           0.000270  -0.000131  -0.002021   0.000284   0.000791  -0.002216

             13         14         15         16         17         18
          -0.002876   0.000581  -0.003058   0.002331  -0.000937  -0.002116

             19         20         21         22         23         24
          -0.000751  -0.001251   0.004411   0.000175   0.001699   0.001448

 DISPLACEMENT STEP IN ANGSTROM

  NO.  ATOM        X             Y             Z

    1  C       -0.000290     -0.000250     -0.000465
    2  C       -0.000359     -0.000178     -0.000135
    3  C        0.000265      0.000233     -0.000481
    4  C        0.000370      0.000189     -0.000132
    5  H       -0.001477      0.000327     -0.000430
    6  H        0.001433     -0.000324     -0.000434
    7  H       -0.000294     -0.000142      0.002410
    8  H        0.000329      0.000149      0.002407
    9  H        0.001044     -0.000156      0.000120
   10  H       -0.000985      0.000165      0.000114


 ACTIVE CARTESIAN DISPLACEMENT STEP

              1          2          3          4          5          6
          -0.000625  -0.000570  -0.001169  -0.000986  -0.000982  -0.001354

              7          8          9         10         11         12
           0.000270  -0.000131  -0.002021   0.000284   0.000791  -0.002216

             13         14         15         16         17         18
          -0.002876   0.000581  -0.003058   0.002331  -0.000937  -0.002116

             19         20         21         22         23         24
          -0.000751  -0.001251   0.004411   0.000175   0.001699   0.001448
 
 PREDICTED ENERGY CHANGE: -0.000002928
 
 INTERPOLATION DISTANCE: 6.9766129288


 COORDINATES OF OPTIMIZATION STEP 16 IN ANGSTROM

  NO.  ATOM        X              Y              Z        Z-ATOM   MASS   TYPE

    1  C        -0.642537       0.349675      -0.091763       6    12.011  QM
    2  C        -1.840880      -0.261596       0.072506       6    12.011  QM
    3  C         0.642600      -0.349797      -0.091785       6    12.011  QM
    4  C         1.840904       0.261566       0.072489       6    12.011  QM
    5  H        -1.901932      -1.343354       0.234688       1     1.008  QM
    6  H         1.901421       1.343354       0.234653       1     1.008  QM
    7  H         2.779084      -0.301541       0.082249       1     1.008  QM
    8  H        -2.778564       0.302181       0.082209       1     1.008  QM
    9  H         0.608216      -1.441155      -0.221723       1     1.008  QM
   10  H        -0.608527       1.441037      -0.221722       1     1.008  QM


 
 NEW SCF-ENERGY CALCULATED IN 9 CYCLES
 

 TOTAL ENERGY    =       -155.772105697

 ENERGY CHANGE =         -0.000004504
 ENERGY RATIO  =          1.538380623
 TRUST RADIUS  =          0.300000000
 
 BFGS DELTA*GAMMA: 0.278E-05
 
 BFGS DELTA*DE2*DELTA: 0.589E-05
 
 *** ENTERING OPTIMIZATION CYCLE: 17 ***
 

 PROJECTED CARTESIAN GRADIENTS IN A.U.

  NO.  ATOM        X             Y             Z

    1  C       -0.000321     -0.000379     -0.000318
    2  C       -0.000396     -0.000038      0.000341
    3  C        0.000333      0.000396     -0.000318
    4  C        0.000374      0.000022      0.000339
    5  H        0.000739      0.001570      0.001163
    6  H       -0.000747     -0.001582      0.001160
    7  H       -0.000360      0.000213     -0.000030
    8  H        0.000435     -0.000202     -0.000036
    9  H        0.000026      0.000629     -0.001202
   10  H       -0.000058     -0.000631     -0.001205


 ACTIVE CARTESIAN GRADIENTS

              1          2          3          4          5          6
          -0.000367  -0.000454  -0.000433  -0.000572  -0.000379   0.000358

              7          8          9         10         11         12
           0.000124   0.000193  -0.000320   0.000181   0.000227   0.000195

             13         14         15         16         17         18
           0.000940   0.001609   0.001783  -0.000631  -0.001366   0.001177

             19         20         21         22         23         24
          -0.000461  -0.000093   0.001205   0.000289   0.000140  -0.000797


 FULL LOCAL GRADIENT

              1          2          3          4          5          6
          -0.003297   0.000210   0.000333  -0.000767  -0.000475   0.000269

              7          8          9         10         11         12
           0.000068   0.000076  -0.000084   0.000241   0.000337   0.000183

             13         14         15         16         17         18
           0.000608   0.000684   0.000173  -0.000163  -0.000337   0.000001

             19         20         21         22         23         24
          -0.000214   0.000524  -0.000421   0.000192  -0.000658   0.000094


 TANGENTIAL LOCAL GRADIENTS IN A.U.

              1          2          3          4          5          6
           0.000210   0.000333  -0.000767  -0.000475   0.000269   0.000068

              7          8          9         10         11         12
           0.000076  -0.000084   0.000241   0.000337   0.000183   0.000608

             13         14         15         16         17         18
           0.000684   0.000173  -0.000163  -0.000337   0.000001  -0.000214

             19         20         21         22         23
           0.000524  -0.000421   0.000192  -0.000658   0.000094

 COSANG =         0.901413255
 
 *** CONVERGED BY RMSQ FORCE AND MAX FORCE DESVIATION ***
 *** AFTER 16 OPTIMIZATION CYCLES ***
 
 
 RMSQ FORCE :   0.0003756  MAXIMUM :   0.0003000  CONVERGED : NO
 MAX FORCE  :   0.0007668  MAXIMUM :   0.0004500  CONVERGED : NO
 RMSQ FORCE6:   0.0001400  MAXIMUM6:   0.0003000  CONVERGED :YES
 MAX FORCE6 :   0.0003923  MAXIMUM6:   0.0004500  CONVERGED :YES
 RMSQ DR    :   0.0017200  MAXIMUM :   0.0012000  CONVERGED : NO
 MAX DR     :   0.0044112  MAXIMUM :   0.0018000  CONVERGED : NO
 
 
 *** THE GEOMETRY IS OPTIMIZED ***
 
 
 INTERPOLATION DISTANCE: 6.9766129288


 RELAXED REACTANT COORDINATES OF SADDLE STEP 1 IN ANGSTROM

  NO.  ATOM        X              Y              Z        Z-ATOM   MASS   TYPE

    1  C        -0.642537       0.349675      -0.091763       6    12.011  QM
    2  C        -1.840880      -0.261596       0.072506       6    12.011  QM
    3  C         0.642600      -0.349797      -0.091785       6    12.011  QM
    4  C         1.840904       0.261566       0.072489       6    12.011  QM
    5  H        -1.901932      -1.343354       0.234688       1     1.008  QM
    6  H         1.901421       1.343354       0.234653       1     1.008  QM
    7  H         2.779084      -0.301541       0.082249       1     1.008  QM
    8  H        -2.778564       0.302181       0.082209       1     1.008  QM
    9  H         0.608216      -1.441155      -0.221723       1     1.008  QM
   10  H        -0.608527       1.441037      -0.221722       1     1.008  QM


 NUMBER OF CONSTRAINED OPTIMIZATION CYCLES: 16
 
 RELAXED REACTANT ENERGY = -155.772105697225
 
 ANGLE BETWEEN SUCCESSIVE SADDLE GRADIENTS: 81.174
 
 RMSQ FORCE :   0.0006881  MAXIMUM :   0.0003000  CONVERGED :NO 
 MAX FORCE  :   0.0015314  MAXIMUM :   0.0004500  CONVERGED :NO 


 UNRELAXED COORDINATES OF SADDLE STEP 2 IN ANGSTROM

  NO.  ATOM        X              Y              Z        Z-ATOM   MASS   TYPE

    1  C        -0.651248       0.324878      -0.137355       6    12.011  QM
    2  C        -1.812318      -0.241836       0.116641       6    12.011  QM
    3  C         0.651305      -0.324987      -0.137376       6    12.011  QM
    4  C         1.812340       0.241808       0.116626       6    12.011  QM
    5  H        -1.829718      -1.249843       0.359775       1     1.008  QM
    6  H         1.829259       1.249846       0.359741       1     1.008  QM
    7  H         2.764273      -0.283826       0.117027       1     1.008  QM
    8  H        -2.763806       0.284398       0.116991       1     1.008  QM
    9  H         0.664739      -1.335913      -0.350796       1     1.008  QM
   10  H        -0.665021       1.335805      -0.350795       1     1.008  QM


 UNRELAXED SCF-ENERGY CALCULATED IN 11 CYCLES
 
 UNRELAXED TOTAL SADDLE ENERGY = -155.753371261489
 
 
 
 
 ***************************************
 *** MOLECULAR GEOMETRY OPTIMIZATION ***
 ***************************************
 
 INTERPOLATION DISTANCE: 6.2757515147
 
 *** ACTIVE DEGREES OF FREEDOM: 24 ***
 
 *** ENTERING OPTIMIZATION CYCLE: 1 ***
 

 PROJECTED CARTESIAN GRADIENTS IN A.U.

  NO.  ATOM        X             Y             Z

    1  C       -0.025631      0.012567     -0.000967
    2  C        0.026552     -0.003101      0.001118
    3  C        0.025638     -0.012556     -0.000963
    4  C       -0.026584      0.003084      0.001114
    5  H        0.004584      0.049447     -0.010493
    6  H       -0.004570     -0.049440     -0.010490
    7  H       -0.002987      0.002145      0.000635
    8  H        0.003074     -0.002145      0.000630
    9  H        0.002052      0.052460      0.009341
   10  H       -0.002069     -0.052451      0.009338


 ACTIVE CARTESIAN GRADIENTS

              1          2          3          4          5          6
          -0.029291   0.014057   0.000321   0.022870  -0.001078   0.004449

              7          8          9         10         11         12
           0.034144  -0.013141  -0.000990  -0.016223   0.010009   0.000789

             13         14         15         16         17         18
           0.009200   0.051973  -0.010012  -0.003815  -0.048710  -0.010288

             19         20         21         22         23         24
          -0.004904  -0.016927  -0.006825   0.005288   0.024971  -0.065114


 FULL LOCAL GRADIENT

              1          2          3          4          5          6
          -0.048132   0.032179  -0.004000   0.021864  -0.003762   0.001934

              7          8          9         10         11         12
           0.032418  -0.016449   0.003507  -0.015122   0.012228   0.000565

             13         14         15         16         17         18
           0.004445   0.032276  -0.036229   0.000139  -0.037860  -0.024563

             19         20         21         22         23         24
          -0.002363  -0.010020  -0.022986   0.005616   0.018102  -0.054315


 TANGENTIAL LOCAL GRADIENTS IN A.U.

              1          2          3          4          5          6
           0.032179  -0.004000   0.021864  -0.003762   0.001934   0.032418

              7          8          9         10         11         12
          -0.016449   0.003507  -0.015122   0.012228   0.000565   0.004445

             13         14         15         16         17         18
           0.032276  -0.036229   0.000139  -0.037860  -0.024563  -0.002363

             19         20         21         22         23
          -0.010020  -0.022986   0.005616   0.018102  -0.054315
 
 RMSQ FORCE :   0.0224714  MAXIMUM :   0.0003000  CONVERGED : NO
 MAX FORCE  :   0.0543153  MAXIMUM :   0.0004500  CONVERGED : NO
 RMSQ FORCE6:   4.9775286  MAXIMUM6:   0.0003000  CONVERGED : NO
 MAX FORCE6 :   4.9456847  MAXIMUM6:   0.0004500  CONVERGED : NO
 


 HESSIAN EIGENVALUES


                1           2           3           4           5           6
             1.00000     1.00000     1.00000     1.00000     1.00000     1.00000
 


                7           8           9          10          11          12
             1.00000     1.00000     1.00000     1.00000     1.00000     1.00000
 


               13          14          15          16          17          18
             1.00000     1.00000     1.00000     1.00000     1.00000     1.00000
 


               19          20          21          22          23
             1.00000     1.00000     1.00000     1.00000     1.00000
 


 LAMBDA FOR LMQA STEP: 0.00

  |TANGENTIAL STEP| =   0.107769  |PARALLEL STEP| =   0.000925


 STEP IN NORMAL COORDINATES

              1          2          3          4          5          6
           0.028177  -0.017542  -0.008994  -0.018901   0.005476  -0.000064

              7          8          9         10         11         12
          -0.032081   0.017013  -0.006824   0.014305  -0.014221  -0.000255

             13         14         15         16         17         18
           0.000305  -0.035961   0.033144  -0.001819   0.036571   0.025510

             19         20         21         22         23         24
           0.001781   0.008727   0.029308  -0.005846  -0.014117   0.052135

 DISPLACEMENT STEP IN ANGSTROM

  NO.  ATOM        X             Y             Z

    1  C        0.013048     -0.008200     -0.002929
    2  C       -0.012114      0.003574      0.002280
    3  C       -0.013052      0.008194     -0.002930
    4  C        0.012131     -0.003565      0.002283
    5  H        0.002546     -0.019428      0.014286
    6  H       -0.002550      0.019425      0.014283
    7  H        0.000514     -0.000129      0.002043
    8  H       -0.000564      0.000124      0.002046
    9  H        0.002775     -0.020415     -0.014091
   10  H       -0.002764      0.020410     -0.014090


 ACTIVE CARTESIAN DISPLACEMENT STEP

              1          2          3          4          5          6
           0.028177  -0.017542  -0.008994  -0.018901   0.005476  -0.000064

              7          8          9         10         11         12
          -0.032081   0.017013  -0.006824   0.014305  -0.014221  -0.000255

             13         14         15         16         17         18
           0.000305  -0.035961   0.033144  -0.001819   0.036571   0.025510

             19         20         21         22         23         24
           0.001781   0.008727   0.029308  -0.005846  -0.014117   0.052135
 
 PREDICTED ENERGY CHANGE: -0.005762140
 
 INTERPOLATION DISTANCE: 6.2757515147
 
 *** SCFTOL TIGHTEN TO 0.500E-05 ***
 
 *** CDFTOL TIGHTEN TO 0.100E-03 ***


 COORDINATES OF OPTIMIZATION STEP 1 IN ANGSTROM

  NO.  ATOM        X              Y              Z        Z-ATOM   MASS   TYPE

    1  C        -0.638200       0.316678      -0.140284       6    12.011  QM
    2  C        -1.824432      -0.238262       0.118921       6    12.011  QM
    3  C         0.638253      -0.316793      -0.140306       6    12.011  QM
    4  C         1.824471       0.238243       0.118909       6    12.011  QM
    5  H        -1.827172      -1.269271       0.374061       1     1.008  QM
    6  H         1.826709       1.269271       0.374024       1     1.008  QM
    7  H         2.764787      -0.283955       0.119070       1     1.008  QM
    8  H        -2.764370       0.284522       0.119037       1     1.008  QM
    9  H         0.667514      -1.356328      -0.364887       1     1.008  QM
   10  H        -0.667785       1.356215      -0.364885       1     1.008  QM


 
 NEW SCF-ENERGY CALCULATED IN 9 CYCLES
 

 TOTAL ENERGY    =       -155.760849661

 ENERGY CHANGE =         -0.007478400
 ENERGY RATIO  =          1.297851145
 TRUST RADIUS  =          0.200000000
 
 BFGS DELTA*GAMMA: 0.808E-02
 
 BFGS DELTA*DE2*DELTA: 0.116E-01
 
 *** ENTERING OPTIMIZATION CYCLE: 2 ***
 

 PROJECTED CARTESIAN GRADIENTS IN A.U.

  NO.  ATOM        X             Y             Z

    1  C        0.009421     -0.017837      0.000594
    2  C        0.000524      0.006406     -0.000160
    3  C       -0.009414      0.017835      0.000603
    4  C       -0.000535     -0.006406     -0.000161
    5  H        0.007206      0.026496     -0.005958
    6  H       -0.007207     -0.026494     -0.005953
    7  H       -0.009110      0.009709      0.000639
    8  H        0.009158     -0.009710      0.000643
    9  H        0.005095      0.028448      0.003800
   10  H       -0.005130     -0.028439      0.003802


 ACTIVE CARTESIAN GRADIENTS

              1          2          3          4          5          6
           0.010763  -0.020762  -0.000950   0.003964  -0.001544  -0.000532

              7          8          9         10         11         12
          -0.006373   0.016667   0.001141  -0.000208  -0.005292   0.000730

             13         14         15         16         17         18
           0.007132   0.032518  -0.004728  -0.003485  -0.030192  -0.005441

             19         20         21         22         23         24
          -0.012237  -0.008065  -0.001229   0.009304   0.012156  -0.032896


 FULL LOCAL GRADIENT

              1          2          3          4          5          6
          -0.032226  -0.017682   0.013750   0.000885  -0.004490  -0.002915

              7          8          9         10         11         12
          -0.007384   0.014576   0.005820   0.000785  -0.003183   0.000440

             13         14         15         16         17         18
           0.001687   0.016980  -0.023811  -0.000368  -0.021871  -0.015802

             19         20         21         22         23         24
          -0.010292  -0.002792  -0.013626   0.009549   0.006726  -0.025053


 TANGENTIAL LOCAL GRADIENTS IN A.U.

              1          2          3          4          5          6
          -0.017682   0.013750   0.000885  -0.004490  -0.002915  -0.007384

              7          8          9         10         11         12
           0.014576   0.005820   0.000785  -0.003183   0.000440   0.001687

             13         14         15         16         17         18
           0.016980  -0.023811  -0.000368  -0.021871  -0.015802  -0.010292

             19         20         21         22         23
          -0.002792  -0.013626   0.009549   0.006726  -0.025053

 COSANG =         0.539056105
 
 RMSQ FORCE :   0.0123231  MAXIMUM :   0.0003000  CONVERGED : NO
 MAX FORCE  :   0.0250531  MAXIMUM :   0.0004500  CONVERGED : NO
 RMSQ FORCE6:   4.4611162  MAXIMUM6:   0.0003000  CONVERGED : NO
 MAX FORCE6 :   4.4497470  MAXIMUM6:   0.0004500  CONVERGED : NO
 RMSQ DR    :   0.0219991  MAXIMUM :   0.0012000  CONVERGED : NO
 MAX DR     :   0.0521349  MAXIMUM :   0.0018000  CONVERGED : NO
 


 HESSIAN EIGENVALUES


                1           2           3           4           5           6
             0.44689     1.00000     1.00000     1.00000     1.00000     1.00000
 


                7           8           9          10          11          12
             1.00000     1.00000     1.00000     1.00000     1.00000     1.00000
 


               13          14          15          16          17          18
             1.00000     1.00000     1.00000     1.00000     1.00000     1.00000
 


               19          20          21          22          23
             1.00000     1.00000     1.00000     1.00000     1.55065
 


 LAMBDA FOR LMQA STEP: 0.00

  |TANGENTIAL STEP| =   0.117169  |PARALLEL STEP| =   0.001094


 STEP IN NORMAL COORDINATES

              1          2          3          4          5          6
          -0.004278   0.018650  -0.010879  -0.009993   0.008851   0.005017

              7          8          9         10         11         12
          -0.002749  -0.012617  -0.012196   0.004617  -0.002710  -0.000636

             13         14         15         16         17         18
          -0.000885  -0.046505   0.043488  -0.001201   0.047235   0.033596

             19         20         21         22         23         24
           0.015220   0.007319   0.036224  -0.016464  -0.012941   0.056969

 DISPLACEMENT STEP IN ANGSTROM

  NO.  ATOM        X             Y             Z

    1  C       -0.001982      0.008418     -0.005069
    2  C       -0.003757     -0.001418      0.003890
    3  C        0.001973     -0.008426     -0.005045
    4  C        0.003773      0.001433      0.003891
    5  H        0.000476     -0.021910      0.019151
    6  H       -0.000483      0.021880      0.019145
    7  H        0.006077     -0.006429      0.002703
    8  H       -0.006107      0.006456      0.002715
    9  H        0.001098     -0.023232     -0.017842
   10  H       -0.001089      0.023211     -0.017819


 ACTIVE CARTESIAN DISPLACEMENT STEP

              1          2          3          4          5          6
          -0.004278   0.018650  -0.010879  -0.009993   0.008851   0.005017

              7          8          9         10         11         12
          -0.002749  -0.012617  -0.012196   0.004617  -0.002710  -0.000636

             13         14         15         16         17         18
          -0.000885  -0.046505   0.043488  -0.001201   0.047235   0.033596

             19         20         21         22         23         24
           0.015220   0.007319   0.036224  -0.016464  -0.012941   0.056969
 
 PREDICTED ENERGY CHANGE: -0.003227108
 
 INTERPOLATION DISTANCE: 6.2757515147
 
 *** SCFTOL TIGHTEN TO 0.100E-06 ***
 
 *** CDFTOL TIGHTEN TO 0.750E-04 ***


 COORDINATES OF OPTIMIZATION STEP 2 IN ANGSTROM

  NO.  ATOM        X              Y              Z        Z-ATOM   MASS   TYPE

    1  C        -0.640182       0.325096      -0.145353       6    12.011  QM
    2  C        -1.828189      -0.239680       0.122811       6    12.011  QM
    3  C         0.640227      -0.325219      -0.145351       6    12.011  QM
    4  C         1.828244       0.239676       0.122800       6    12.011  QM
    5  H        -1.826695      -1.291182       0.393211       1     1.008  QM
    6  H         1.826226       1.291152       0.393170       1     1.008  QM
    7  H         2.770864      -0.290383       0.121774       1     1.008  QM
    8  H        -2.770477       0.290977       0.121751       1     1.008  QM
    9  H         0.668612      -1.379559      -0.382729       1     1.008  QM
   10  H        -0.668874       1.379426      -0.382704       1     1.008  QM


 
 NEW SCF-ENERGY CALCULATED IN 9 CYCLES
 

 TOTAL ENERGY    =       -155.765691558

 ENERGY CHANGE =         -0.004841896
 ENERGY RATIO  =          1.500382376
 TRUST RADIUS  =          0.200000000
 
 BFGS DELTA*GAMMA: 0.322E-02
 
 BFGS DELTA*DE2*DELTA: 0.650E-02
 
 *** ENTERING OPTIMIZATION CYCLE: 3 ***
 

 PROJECTED CARTESIAN GRADIENTS IN A.U.

  NO.  ATOM        X             Y             Z

    1  C        0.009832     -0.018800      0.001801
    2  C       -0.002571      0.010086     -0.001865
    3  C       -0.009713      0.018804      0.001849
    4  C        0.002474     -0.010066     -0.001878
    5  H        0.007513      0.007928     -0.001431
    6  H       -0.007531     -0.007953     -0.001421
    7  H       -0.005859      0.008184      0.000410
    8  H        0.005866     -0.008221      0.000449
    9  H        0.006064      0.015621      0.001143
   10  H       -0.006125     -0.015645      0.001175


 ACTIVE CARTESIAN GRADIENTS

              1          2          3          4          5          6
           0.011237  -0.021886   0.000484   0.000454   0.004760  -0.003086

              7          8          9         10         11         12
          -0.008902   0.020566   0.002125   0.001968  -0.011881  -0.000938

             13         14         15         16         17         18
           0.005147   0.014021  -0.000695  -0.003213  -0.012707  -0.001475

             19         20         21         22         23         24
          -0.008123  -0.005310   0.000574   0.005976   0.007856  -0.016135


 FULL LOCAL GRADIENT

              1          2          3          4          5          6
          -0.019755  -0.018164   0.015395  -0.002140   0.002123  -0.005518

              7          8          9         10         11         12
          -0.009815   0.018463   0.006891   0.002957  -0.009633  -0.001280

             13         14         15         16         17         18
          -0.000729   0.002891  -0.012390  -0.001093  -0.007332  -0.007614

             19         20         21         22         23         24
          -0.006869  -0.001999  -0.007260   0.006097   0.004249  -0.011011


 TANGENTIAL LOCAL GRADIENTS IN A.U.

              1          2          3          4          5          6
          -0.018164   0.015395  -0.002140   0.002123  -0.005518  -0.009815

              7          8          9         10         11         12
           0.018463   0.006891   0.002957  -0.009633  -0.001280  -0.000729

             13         14         15         16         17         18
           0.002891  -0.012390  -0.001093  -0.007332  -0.007614  -0.006869

             19         20         21         22         23
          -0.001999  -0.007260   0.006097   0.004249  -0.011011

 COSANG =         0.854844638
 
 RMSQ FORCE :   0.0087228  MAXIMUM :   0.0003000  CONVERGED : NO
 MAX FORCE  :   0.0184630  MAXIMUM :   0.0004500  CONVERGED : NO
 RMSQ FORCE6:   3.8662319  MAXIMUM6:   0.0003000  CONVERGED : NO
 MAX FORCE6 :   3.8587164  MAXIMUM6:   0.0004500  CONVERGED : NO
 RMSQ DR    :   0.0239181  MAXIMUM :   0.0012000  CONVERGED : NO
 MAX DR     :   0.0569690  MAXIMUM :   0.0018000  CONVERGED : NO
 


 HESSIAN EIGENVALUES


                1           2           3           4           5           6
             0.21599     0.99998     1.00000     1.00000     1.00000     1.00000
 


                7           8           9          10          11          12
             1.00000     1.00000     1.00000     1.00000     1.00000     1.00000
 


               13          14          15          16          17          18
             1.00000     1.00000     1.00000     1.00000     1.00000     1.00000
 


               19          20          21          22          23
             1.00000     1.00000     1.00000     1.05378     1.49145
 


 LAMBDA FOR LMQA STEP: 0.00

  |TANGENTIAL STEP| =   0.141990  |PARALLEL STEP| =   0.001606


 STEP IN NORMAL COORDINATES

              1          2          3          4          5          6
          -0.011159   0.038417  -0.016532  -0.010008  -0.000055   0.011611

              7          8          9         10         11         12
           0.003056  -0.033680  -0.018503   0.002898   0.012272   0.002012

             13         14         15         16         17         18
          -0.002212  -0.047140   0.052122   0.000379   0.048518   0.039944

             19         20         21         22         23         24
           0.019473   0.010002   0.044804  -0.021080  -0.017214   0.065462

 DISPLACEMENT STEP IN ANGSTROM

  NO.  ATOM        X             Y             Z

    1  C       -0.005167      0.017364     -0.008057
    2  C       -0.002747     -0.007738      0.006894
    3  C        0.005036     -0.017382     -0.008058
    4  C        0.002864      0.007737      0.006909
    5  H       -0.002204     -0.019283      0.022488
    6  H        0.002200      0.019244      0.022473
    7  H        0.007557     -0.010021      0.003537
    8  H       -0.007536      0.010133      0.003518
    9  H       -0.001306     -0.027865     -0.022023
   10  H        0.001335      0.027858     -0.022013


 ACTIVE CARTESIAN DISPLACEMENT STEP

              1          2          3          4          5          6
          -0.011159   0.038417  -0.016532  -0.010008  -0.000055   0.011611

              7          8          9         10         11         12
           0.003056  -0.033680  -0.018503   0.002898   0.012272   0.002012

             13         14         15         16         17         18
          -0.002212  -0.047140   0.052122   0.000379   0.048518   0.039944

             19         20         21         22         23         24
           0.019473   0.010002   0.044804  -0.021080  -0.017214   0.065462
 
 PREDICTED ENERGY CHANGE: -0.002396119
 
 INTERPOLATION DISTANCE: 6.2757515147


 COORDINATES OF OPTIMIZATION STEP 3 IN ANGSTROM

  NO.  ATOM        X              Y              Z        Z-ATOM   MASS   TYPE

    1  C        -0.645349       0.342461      -0.153410       6    12.011  QM
    2  C        -1.830936      -0.247418       0.129705       6    12.011  QM
    3  C         0.645263      -0.342601      -0.153409       6    12.011  QM
    4  C         1.831108       0.247413       0.129708       6    12.011  QM
    5  H        -1.828900      -1.310465       0.415700       1     1.008  QM
    6  H         1.828426       1.310396       0.415643       1     1.008  QM
    7  H         2.778421      -0.300405       0.125311       1     1.008  QM
    8  H        -2.778012       0.301111       0.125269       1     1.008  QM
    9  H         0.667306      -1.407425      -0.404753       1     1.008  QM
   10  H        -0.667538       1.407284      -0.404717       1     1.008  QM


 
 NEW SCF-ENERGY CALCULATED IN 11 CYCLES
 

 TOTAL ENERGY    =       -155.768463959

 ENERGY CHANGE =         -0.002772402
 ENERGY RATIO  =          1.157038340
 TRUST RADIUS  =          0.200000000
 
 BFGS DELTA*GAMMA: 0.403E-02
 
 BFGS DELTA*DE2*DELTA: 0.482E-02
 
 *** ENTERING OPTIMIZATION CYCLE: 4 ***
 

 PROJECTED CARTESIAN GRADIENTS IN A.U.

  NO.  ATOM        X             Y             Z

    1  C        0.006908     -0.004055      0.000668
    2  C       -0.004396      0.003829     -0.000748
    3  C       -0.007234      0.003974      0.000632
    4  C        0.004756     -0.003759     -0.000684
    5  H        0.006058     -0.002412      0.001654
    6  H       -0.006089      0.002358      0.001635
    7  H        0.000336      0.001511     -0.000326
    8  H       -0.000399     -0.001418     -0.000336
    9  H        0.005191      0.005222     -0.001085
   10  H       -0.005215     -0.005224     -0.001088


 ACTIVE CARTESIAN GRADIENTS

              1          2          3          4          5          6
           0.007902  -0.004573   0.000357  -0.002883   0.005101  -0.001738

              7          8          9         10         11         12
          -0.008830   0.006269   0.000722   0.003295  -0.007266  -0.000435

             13         14         15         16         17         18
           0.004256   0.000552   0.002434  -0.003481  -0.000062   0.001570

             19         20         21         22         23         24
          -0.000095  -0.004366   0.001108   0.000069   0.006102  -0.003521


 FULL LOCAL GRADIENT

              1          2          3          4          5          6
          -0.007271  -0.008919   0.001914  -0.002834   0.004990  -0.002086

              7          8          9         10         11         12
          -0.008778   0.006295   0.001107   0.003327  -0.007000  -0.000500

             13         14         15         16         17         18
           0.002620  -0.002237  -0.000306  -0.002767   0.001588  -0.000113

             19         20         21         22         23         24
           0.000299  -0.003322  -0.001556   0.000094   0.004679  -0.001458


 TANGENTIAL LOCAL GRADIENTS IN A.U.

              1          2          3          4          5          6
          -0.008919   0.001914  -0.002834   0.004990  -0.002086  -0.008778

              7          8          9         10         11         12
           0.006295   0.001107   0.003327  -0.007000  -0.000500   0.002620

             13         14         15         16         17         18
          -0.002237  -0.000306  -0.002767   0.001588  -0.000113   0.000299

             19         20         21         22         23
          -0.003322  -0.001556   0.000094   0.004679  -0.001458

 COSANG =         0.691402555
 
 RMSQ FORCE :   0.0039478  MAXIMUM :   0.0003000  CONVERGED : NO
 MAX FORCE  :   0.0089189  MAXIMUM :   0.0004500  CONVERGED : NO
 RMSQ FORCE6:   3.1597947  MAXIMUM6:   0.0003000  CONVERGED : NO
 MAX FORCE6 :   3.1567133  MAXIMUM6:   0.0004500  CONVERGED : NO
 RMSQ DR    :   0.0289855  MAXIMUM :   0.0012000  CONVERGED : NO
 MAX DR     :   0.0654615  MAXIMUM :   0.0018000  CONVERGED : NO
 


 HESSIAN EIGENVALUES


                1           2           3           4           5           6
             0.18731     0.99983     1.00000     1.00000     1.00000     1.00000
 


                7           8           9          10          11          12
             1.00000     1.00000     1.00000     1.00000     1.00000     1.00000
 


               13          14          15          16          17          18
             1.00000     1.00000     1.00000     1.00000     1.00000     1.00000
 


               19          20          21          22          23
             1.00000     1.00000     1.03085     1.04563     1.37845
 


 LAMBDA FOR LMQA STEP: 0.00

  |TANGENTIAL STEP| =   0.032688  |PARALLEL STEP| =   0.000085


 STEP IN NORMAL COORDINATES

              1          2          3          4          5          6
          -0.008269   0.007182  -0.004622   0.001403  -0.004637   0.004053

              7          8          9         10         11         12
           0.008317  -0.008648  -0.004893  -0.002675   0.007730   0.000782

             13         14         15         16         17         18
          -0.003451  -0.005988   0.010006   0.002951   0.006341   0.007625

             19         20         21         22         23         24
           0.001778   0.005385   0.010348  -0.003046  -0.008114   0.013512

 DISPLACEMENT STEP IN ANGSTROM

  NO.  ATOM        X             Y             Z

    1  C       -0.003826      0.003319     -0.002186
    2  C        0.001749     -0.002502      0.001936
    3  C        0.004019     -0.003269     -0.002154
    4  C       -0.001963      0.002456      0.001898
    5  H       -0.002838     -0.001078      0.004314
    6  H        0.002842      0.001077      0.004318
    7  H        0.000452     -0.001841      0.001217
    8  H       -0.000374      0.001839      0.001223
    9  H       -0.002372     -0.006725     -0.004668
   10  H        0.002363      0.006711     -0.004655


 ACTIVE CARTESIAN DISPLACEMENT STEP

              1          2          3          4          5          6
          -0.008269   0.007182  -0.004622   0.001403  -0.004637   0.004053

              7          8          9         10         11         12
           0.008317  -0.008648  -0.004893  -0.002675   0.007730   0.000782

             13         14         15         16         17         18
          -0.003451  -0.005988   0.010006   0.002951   0.006341   0.007625

             19         20         21         22         23         24
           0.001778   0.005385   0.010348  -0.003046  -0.008114   0.013512
 
 PREDICTED ENERGY CHANGE: -0.000216091
 
 INTERPOLATION DISTANCE: 6.2757515147
 
 *** SCFTOL TIGHTEN TO 0.750E-07 ***
 
 *** CDFTOL TIGHTEN TO 0.500E-04 ***


 COORDINATES OF OPTIMIZATION STEP 4 IN ANGSTROM

  NO.  ATOM        X              Y              Z        Z-ATOM   MASS   TYPE

    1  C        -0.649175       0.345780      -0.155596       6    12.011  QM
    2  C        -1.829187      -0.249920       0.131641       6    12.011  QM
    3  C         0.649282      -0.345870      -0.155563       6    12.011  QM
    4  C         1.829144       0.249869       0.131606       6    12.011  QM
    5  H        -1.831738      -1.311543       0.420014       1     1.008  QM
    6  H         1.831268       1.311473       0.419961       1     1.008  QM
    7  H         2.778873      -0.302246       0.126528       1     1.008  QM
    8  H        -2.778386       0.302950       0.126492       1     1.008  QM
    9  H         0.664935      -1.414150      -0.409421       1     1.008  QM
   10  H        -0.665176       1.413995      -0.409372       1     1.008  QM


 
 NEW SCF-ENERGY CALCULATED IN 11 CYCLES
 

 TOTAL ENERGY    =       -155.768752259

 ENERGY CHANGE =         -0.000288300
 ENERGY RATIO  =          1.334161559
 TRUST RADIUS  =          0.200000000
 
 BFGS DELTA*GAMMA: 0.287E-03
 
 BFGS DELTA*DE2*DELTA: 0.434E-03
 
 *** ENTERING OPTIMIZATION CYCLE: 5 ***
 

 PROJECTED CARTESIAN GRADIENTS IN A.U.

  NO.  ATOM        X             Y             Z

    1  C        0.000778     -0.001537      0.000907
    2  C       -0.000497      0.002577     -0.000726
    3  C       -0.000649      0.001646      0.000965
    4  C        0.000354     -0.002666     -0.000764
    5  H        0.004922     -0.001573      0.001630
    6  H       -0.004921      0.001536      0.001625
    7  H        0.002239     -0.001059     -0.000569
    8  H       -0.002163      0.001079     -0.000577
    9  H        0.004031      0.002215     -0.001721
   10  H       -0.004056     -0.002266     -0.001707


 ACTIVE CARTESIAN GRADIENTS

              1          2          3          4          5          6
           0.000890  -0.001790   0.001016  -0.000300   0.003593  -0.000738

              7          8          9         10         11         12
          -0.001172   0.003347   0.001273   0.000444  -0.004090   0.000000

             13         14         15         16         17         18
           0.004210  -0.000292   0.002742  -0.003528   0.000815   0.001854

             19         20         21         22         23         24
           0.002419  -0.003802   0.001171  -0.001674   0.005164  -0.000433


 FULL LOCAL GRADIENT

              1          2          3          4          5          6
          -0.005545  -0.001364   0.001757  -0.000155   0.003457  -0.001064

              7          8          9         10         11         12
          -0.001286   0.003004   0.001884   0.000536  -0.003763  -0.000057

             13         14         15         16         17         18
           0.002686  -0.002721   0.000415  -0.002866   0.002293   0.000388

             19         20         21         22         23         24
           0.002764  -0.002910  -0.001117  -0.001655   0.003917   0.001256


 TANGENTIAL LOCAL GRADIENTS IN A.U.

              1          2          3          4          5          6
          -0.001364   0.001757  -0.000155   0.003457  -0.001064  -0.001286

              7          8          9         10         11         12
           0.003004   0.001884   0.000536  -0.003763  -0.000057   0.002686

             13         14         15         16         17         18
          -0.002721   0.000415  -0.002866   0.002293   0.000388   0.002764

             19         20         21         22         23
          -0.002910  -0.001117  -0.001655   0.003917   0.001256

 COSANG =         0.742979281
 
 RMSQ FORCE :   0.0022084  MAXIMUM :   0.0003000  CONVERGED : NO
 MAX FORCE  :   0.0039167  MAXIMUM :   0.0004500  CONVERGED : NO
 RMSQ FORCE6:   2.2351053  MAXIMUM6:   0.0003000  CONVERGED : NO
 MAX FORCE6 :   2.2344606  MAXIMUM6:   0.0004500  CONVERGED : NO
 RMSQ DR    :   0.0066724  MAXIMUM :   0.0012000  CONVERGED : NO
 MAX DR     :   0.0135115  MAXIMUM :   0.0018000  CONVERGED : NO
 


 HESSIAN EIGENVALUES


                1           2           3           4           5           6
             0.17512     0.62738     0.99999     1.00000     1.00000     1.00000
 


                7           8           9          10          11          12
             1.00000     1.00000     1.00000     1.00000     1.00000     1.00000
 


               13          14          15          16          17          18
             1.00000     1.00000     1.00000     1.00000     1.00000     1.00000
 


               19          20          21          22          23
             1.00000     1.00002     1.02104     1.09963     1.48899
 


 LAMBDA FOR LMQA STEP: 0.00

  |TANGENTIAL STEP| =   0.022806  |PARALLEL STEP| =   0.000041


 STEP IN NORMAL COORDINATES

              1          2          3          4          5          6
          -0.003800   0.004256  -0.004728   0.001217  -0.005904   0.003180

              7          8          9         10         11         12
           0.004277  -0.006931  -0.005031  -0.001598   0.007587   0.000320

             13         14         15         16         17         18
          -0.005770   0.000310   0.003962   0.005214  -0.000308   0.002986

             19         20         21         22         23         24
          -0.003433   0.006161   0.006198   0.001197  -0.008702   0.004037

 DISPLACEMENT STEP IN ANGSTROM

  NO.  ATOM        X             Y             Z

    1  C       -0.001758      0.001953     -0.002101
    2  C        0.001079     -0.002454      0.001752
    3  C        0.001719     -0.002019     -0.002132
    4  C       -0.001033      0.002505      0.001772
    5  H       -0.003899      0.001565      0.001983
    6  H        0.003882     -0.001567      0.001980
    7  H       -0.001748      0.000356      0.001310
    8  H        0.001754     -0.000323      0.001314
    9  H       -0.003205     -0.003163     -0.002070
   10  H        0.003192      0.003184     -0.002069


 ACTIVE CARTESIAN DISPLACEMENT STEP

              1          2          3          4          5          6
          -0.003800   0.004256  -0.004728   0.001217  -0.005904   0.003180

              7          8          9         10         11         12
           0.004277  -0.006931  -0.005031  -0.001598   0.007587   0.000320

             13         14         15         16         17         18
          -0.005770   0.000310   0.003962   0.005214  -0.000308   0.002986

             19         20         21         22         23         24
          -0.003433   0.006161   0.006198   0.001197  -0.008702   0.004037
 
 PREDICTED ENERGY CHANGE: -0.000102799
 
 INTERPOLATION DISTANCE: 6.2757515147
 
 *** SCFTOL TIGHTEN TO 0.250E-07 ***
 
 *** CDFTOL TIGHTEN TO 0.100E-04 ***


 COORDINATES OF OPTIMIZATION STEP 5 IN ANGSTROM

  NO.  ATOM        X              Y              Z        Z-ATOM   MASS   TYPE

    1  C        -0.650933       0.347733      -0.157697       6    12.011  QM
    2  C        -1.828108      -0.252374       0.133393       6    12.011  QM
    3  C         0.651001      -0.347889      -0.157695       6    12.011  QM
    4  C         1.828111       0.252374       0.133378       6    12.011  QM
    5  H        -1.835637      -1.309978       0.421997       1     1.008  QM
    6  H         1.835150       1.309906       0.421942       1     1.008  QM
    7  H         2.777125      -0.301890       0.127838       1     1.008  QM
    8  H        -2.776631       0.302626       0.127806       1     1.008  QM
    9  H         0.661730      -1.417313      -0.411491       1     1.008  QM
   10  H        -0.661984       1.417178      -0.411442       1     1.008  QM


 
 NEW SCF-ENERGY CALCULATED IN 11 CYCLES
 

 TOTAL ENERGY    =       -155.768896211

 ENERGY CHANGE =         -0.000143952
 ENERGY RATIO  =          1.400317764
 TRUST RADIUS  =          0.200000000
 
 BFGS DELTA*GAMMA: 0.124E-03
 
 BFGS DELTA*DE2*DELTA: 0.206E-03
 
 *** ENTERING OPTIMIZATION CYCLE: 6 ***
 

 PROJECTED CARTESIAN GRADIENTS IN A.U.

  NO.  ATOM        X             Y             Z

    1  C       -0.001501      0.001288      0.000375
    2  C        0.000058      0.000281      0.000097
    3  C        0.001528     -0.001294      0.000385
    4  C       -0.000092     -0.000262      0.000097
    5  H        0.003877      0.001158      0.001049
    6  H       -0.003878     -0.001225      0.001038
    7  H        0.002137     -0.002078     -0.000765
    8  H       -0.002077      0.002095     -0.000763
    9  H        0.002977      0.001133     -0.001932
   10  H       -0.003013     -0.001130     -0.001923


 ACTIVE CARTESIAN GRADIENTS

              1          2          3          4          5          6
          -0.001718   0.001475   0.000637  -0.000434   0.001312   0.000646

              7          8          9         10         11         12
           0.000957  -0.000611   0.000861   0.000015  -0.000651   0.000925

             13         14         15         16         17         18
           0.004143   0.001340   0.002531  -0.003325  -0.000763   0.001598

             19         20         21         22         23         24
           0.002482  -0.003219   0.001134  -0.001745   0.004298   0.000342


 FULL LOCAL GRADIENT

              1          2          3          4          5          6
          -0.005127   0.002059  -0.000568   0.000017   0.001630   0.000771

              7          8          9         10         11         12
           0.000980  -0.000566   0.000627  -0.000072  -0.000800   0.000939

             13         14         15         16         17         18
           0.003733  -0.000279   0.000405  -0.002711   0.000703   0.000054

             19         20         21         22         23         24
           0.002837  -0.002303  -0.001159  -0.001724   0.003066   0.001942


 TANGENTIAL LOCAL GRADIENTS IN A.U.

              1          2          3          4          5          6
           0.002059  -0.000568   0.000017   0.001630   0.000771   0.000980

              7          8          9         10         11         12
          -0.000566   0.000627  -0.000072  -0.000800   0.000939   0.003733

             13         14         15         16         17         18
          -0.000279   0.000405  -0.002711   0.000703   0.000054   0.002837

             19         20         21         22         23
          -0.002303  -0.001159  -0.001724   0.003066   0.001942

 COSANG =         0.657283131
 
 RMSQ FORCE :   0.0016666  MAXIMUM :   0.0003000  CONVERGED : NO
 MAX FORCE  :   0.0037325  MAXIMUM :   0.0004500  CONVERGED : NO
 RMSQ FORCE6:   0.0109699  MAXIMUM6:   0.0003000  CONVERGED : NO
 MAX FORCE6 :   0.0255229  MAXIMUM6:   0.0004500  CONVERGED : NO
 RMSQ DR    :   0.0046552  MAXIMUM :   0.0012000  CONVERGED : NO
 MAX DR     :   0.0087019  MAXIMUM :   0.0018000  CONVERGED : NO
 


 HESSIAN EIGENVALUES


                1           2           3           4           5           6
             0.16051     0.33220     0.99999     1.00000     1.00000     1.00000
 


                7           8           9          10          11          12
             1.00000     1.00000     1.00000     1.00000     1.00000     1.00000
 


               13          14          15          16          17          18
             1.00000     1.00000     1.00000     1.00000     1.00000     1.00000
 


               19          20          21          22          23
             1.00002     1.00328     1.05887     1.15062     1.68634
 


 LAMBDA FOR LMQA STEP: 0.00

  |TANGENTIAL STEP| =   0.023510  |PARALLEL STEP| =   0.000044


 STEP IN NORMAL COORDINATES

              1          2          3          4          5          6
          -0.001614   0.000106  -0.005068   0.003180  -0.005395   0.001790

              7          8          9         10         11         12
           0.003627  -0.003151  -0.005525  -0.002259   0.005774  -0.001172

             13         14         15         16         17         18
          -0.008686   0.001714   0.001445   0.007702  -0.001994   0.001193

             19         20         21         22         23         24
          -0.006443   0.007514   0.005091   0.003449  -0.010293  -0.001277

 DISPLACEMENT STEP IN ANGSTROM

  NO.  ATOM        X             Y             Z

    1  C       -0.000747      0.000067     -0.002088
    2  C        0.001654     -0.001530      0.001404
    3  C        0.000755     -0.000074     -0.002104
    4  C       -0.001657      0.001518      0.001405
    5  H       -0.005049      0.001768      0.001422
    6  H        0.005025     -0.001735      0.001422
    7  H       -0.002991      0.002006      0.001815
    8  H        0.003001     -0.001963      0.001809
    9  H       -0.004025     -0.001357     -0.000848
   10  H        0.004020      0.001346     -0.000848


 ACTIVE CARTESIAN DISPLACEMENT STEP

              1          2          3          4          5          6
          -0.001614   0.000106  -0.005068   0.003180  -0.005395   0.001790

              7          8          9         10         11         12
           0.003627  -0.003151  -0.005525  -0.002259   0.005774  -0.001172

             13         14         15         16         17         18
          -0.008686   0.001714   0.001445   0.007702  -0.001994   0.001193

             19         20         21         22         23         24
          -0.006443   0.007514   0.005091   0.003449  -0.010293  -0.001277
 
 PREDICTED ENERGY CHANGE: -0.000074454
 
 INTERPOLATION DISTANCE: 6.2757515147


 COORDINATES OF OPTIMIZATION STEP 6 IN ANGSTROM

  NO.  ATOM        X              Y              Z        Z-ATOM   MASS   TYPE

    1  C        -0.651679       0.347801      -0.159785       6    12.011  QM
    2  C        -1.826455      -0.253904       0.134797       6    12.011  QM
    3  C         0.651757      -0.347963      -0.159799       6    12.011  QM
    4  C         1.826454       0.253892       0.134783       6    12.011  QM
    5  H        -1.840687      -1.308210       0.423419       1     1.008  QM
    6  H         1.840175       1.308171       0.423363       1     1.008  QM
    7  H         2.774134      -0.299884       0.129653       1     1.008  QM
    8  H        -2.773630       0.300663       0.129615       1     1.008  QM
    9  H         0.657705      -1.418670      -0.412339       1     1.008  QM
   10  H        -0.657964       1.418524      -0.412289       1     1.008  QM


 
 NEW SCF-ENERGY CALCULATED IN 11 CYCLES
 

 TOTAL ENERGY    =       -155.769005890

 ENERGY CHANGE =         -0.000109679
 ENERGY RATIO  =          1.473116800
 TRUST RADIUS  =          0.200000000
 
 BFGS DELTA*GAMMA: 0.786E-04
 
 BFGS DELTA*DE2*DELTA: 0.149E-03
 
 *** ENTERING OPTIMIZATION CYCLE: 7 ***
 

 PROJECTED CARTESIAN GRADIENTS IN A.U.

  NO.  ATOM        X             Y             Z

    1  C       -0.003053      0.001758      0.000079
    2  C        0.000589     -0.000635      0.000587
    3  C        0.003066     -0.001751      0.000086
    4  C       -0.000607      0.000627      0.000586
    5  H        0.002886      0.003413      0.000573
    6  H       -0.002885     -0.003453      0.000564
    7  H        0.001223     -0.001872     -0.000824
    8  H       -0.001169      0.001907     -0.000829
    9  H        0.002078      0.000340     -0.002052
   10  H       -0.002114     -0.000333     -0.002051


 ACTIVE CARTESIAN GRADIENTS

              1          2          3          4          5          6
          -0.003493   0.001982   0.000332  -0.000324  -0.000251   0.001509

              7          8          9         10         11         12
           0.002628  -0.001785   0.000685  -0.000407   0.001148   0.001500

             13         14         15         16         17         18
           0.003692   0.003078   0.002305  -0.002784  -0.002416   0.001346

             19         20         21         22         23         24
           0.001473  -0.002274   0.001232  -0.001091   0.003040   0.000815


 FULL LOCAL GRADIENT

              1          2          3          4          5          6
          -0.005242   0.003902  -0.000707   0.000004   0.000084   0.001702

              7          8          9         10         11         12
           0.002627  -0.001766   0.000412  -0.000492   0.000936   0.001529

             13         14         15         16         17         18
           0.003577   0.001404  -0.000258  -0.002102  -0.000722  -0.000511

             19         20         21         22         23         24
           0.001891  -0.001197  -0.001358  -0.001065   0.001694   0.002472


 TANGENTIAL LOCAL GRADIENTS IN A.U.

              1          2          3          4          5          6
           0.003902  -0.000707   0.000004   0.000084   0.001702   0.002627

              7          8          9         10         11         12
          -0.001766   0.000412  -0.000492   0.000936   0.001529   0.003577

             13         14         15         16         17         18
           0.001404  -0.000258  -0.002102  -0.000722  -0.000511   0.001891

             19         20         21         22         23
          -0.001197  -0.001358  -0.001065   0.001694   0.002472

 COSANG =         0.811540848
 
 RMSQ FORCE :   0.0017355  MAXIMUM :   0.0003000  CONVERGED : NO
 MAX FORCE  :   0.0039022  MAXIMUM :   0.0004500  CONVERGED : NO
 RMSQ FORCE6:   0.0057627  MAXIMUM6:   0.0003000  CONVERGED : NO
 MAX FORCE6 :   0.0117010  MAXIMUM6:   0.0004500  CONVERGED : NO
 RMSQ DR    :   0.0047990  MAXIMUM :   0.0012000  CONVERGED : NO
 MAX DR     :   0.0102926  MAXIMUM :   0.0018000  CONVERGED : NO
 


 HESSIAN EIGENVALUES


                1           2           3           4           5           6
             0.11197     0.24016     0.99999     1.00000     1.00000     1.00000
 


                7           8           9          10          11          12
             1.00000     1.00000     1.00000     1.00000     1.00000     1.00000
 


               13          14          15          16          17          18
             1.00000     1.00000     1.00000     1.00000     1.00000     1.00001
 


               19          20          21          22          23
             1.00018     1.00726     1.10154     1.17232     1.65134
 


 LAMBDA FOR LMQA STEP: 0.00

  |TANGENTIAL STEP| =   0.030691  |PARALLEL STEP| =   0.000075


 STEP IN NORMAL COORDINATES

              1          2          3          4          5          6
           0.001581  -0.001597  -0.007013   0.005102  -0.004907   0.000655

              7          8          9         10         11         12
           0.001976  -0.001720  -0.008025  -0.002729   0.004759  -0.003236

             13         14         15         16         17         18
          -0.012822   0.000234   0.001508   0.011116  -0.000884   0.001451

             19         20         21         22         23         24
          -0.008654   0.009567   0.006747   0.004662  -0.013086  -0.005221

 DISPLACEMENT STEP IN ANGSTROM

  NO.  ATOM        X             Y             Z

    1  C        0.000731     -0.000734     -0.002800
    2  C        0.002104     -0.001167      0.001499
    3  C       -0.000717      0.000717     -0.002825
    4  C       -0.002109      0.001168      0.001503
    5  H       -0.006816      0.000697      0.002275
    6  H        0.006777     -0.000662      0.002271
    7  H       -0.003933      0.003293      0.002879
    8  H        0.003945     -0.003249      0.002872
    9  H       -0.005301     -0.000315     -0.000625
   10  H        0.005298      0.000293     -0.000619


 ACTIVE CARTESIAN DISPLACEMENT STEP

              1          2          3          4          5          6
           0.001581  -0.001597  -0.007013   0.005102  -0.004907   0.000655

              7          8          9         10         11         12
           0.001976  -0.001720  -0.008025  -0.002729   0.004759  -0.003236

             13         14         15         16         17         18
          -0.012822   0.000234   0.001508   0.011116  -0.000884   0.001451

             19         20         21         22         23         24
          -0.008654   0.009567   0.006747   0.004662  -0.013086  -0.005221
 
 PREDICTED ENERGY CHANGE: -0.000075458
 
 INTERPOLATION DISTANCE: 6.2757515147


 COORDINATES OF OPTIMIZATION STEP 7 IN ANGSTROM

  NO.  ATOM        X              Y              Z        Z-ATOM   MASS   TYPE

    1  C        -0.650948       0.347066      -0.162585       6    12.011  QM
    2  C        -1.824351      -0.255071       0.136296       6    12.011  QM
    3  C         0.651040      -0.347246      -0.162624       6    12.011  QM
    4  C         1.824345       0.255060       0.136286       6    12.011  QM
    5  H        -1.847503      -1.307513       0.425694       1     1.008  QM
    6  H         1.846952       1.307509       0.425635       1     1.008  QM
    7  H         2.770201      -0.296591       0.132533       1     1.008  QM
    8  H        -2.769686       0.297414       0.132487       1     1.008  QM
    9  H         0.652403      -1.418985      -0.412965       1     1.008  QM
   10  H        -0.652665       1.418817      -0.412908       1     1.008  QM


 
 NEW SCF-ENERGY CALCULATED IN 13 CYCLES
 

 TOTAL ENERGY    =       -155.769112367

 ENERGY CHANGE =         -0.000106477
 ENERGY RATIO  =          1.411069885
 TRUST RADIUS  =          0.200000000
 
 BFGS DELTA*GAMMA: 0.893E-04
 
 BFGS DELTA*DE2*DELTA: 0.152E-03
 
 *** ENTERING OPTIMIZATION CYCLE: 8 ***
 

 PROJECTED CARTESIAN GRADIENTS IN A.U.

  NO.  ATOM        X             Y             Z

    1  C       -0.002745      0.001408     -0.000315
    2  C        0.000430     -0.000874      0.001008
    3  C        0.002718     -0.001397     -0.000322
    4  C       -0.000409      0.000851      0.001012
    5  H        0.001831      0.004427      0.000453
    6  H       -0.001827     -0.004448      0.000442
    7  H       -0.000229     -0.000661     -0.000770
    8  H        0.000280      0.000716     -0.000788
    9  H        0.001328     -0.000058     -0.002051
   10  H       -0.001360      0.000067     -0.002061


 ACTIVE CARTESIAN GRADIENTS

              1          2          3          4          5          6
          -0.003141   0.001579  -0.000214  -0.000413  -0.000887   0.001932

              7          8          9         10         11         12
           0.002326  -0.001770   0.000261  -0.000323   0.001580   0.001735

             13         14         15         16         17         18
           0.002656   0.004150   0.002221  -0.001791  -0.003487   0.001252

             19         20         21         22         23         24
          -0.000268  -0.001115   0.001389   0.000067   0.001522   0.000874


 FULL LOCAL GRADIENT

              1          2          3          4          5          6
          -0.005237   0.003456  -0.000674  -0.000337  -0.000708   0.002016

              7          8          9         10         11         12
           0.002263  -0.001853   0.000189  -0.000346   0.001474   0.001755

             13         14         15         16         17         18
           0.002527   0.002371  -0.000672  -0.001053  -0.001658  -0.000800

             19         20         21         22         23         24
           0.000187   0.000080  -0.001385   0.000099   0.000114   0.002527


 TANGENTIAL LOCAL GRADIENTS IN A.U.

              1          2          3          4          5          6
           0.003456  -0.000674  -0.000337  -0.000708   0.002016   0.002263

              7          8          9         10         11         12
          -0.001853   0.000189  -0.000346   0.001474   0.001755   0.002527

             13         14         15         16         17         18
           0.002371  -0.000672  -0.001053  -0.001658  -0.000800   0.000187

             19         20         21         22         23
           0.000080  -0.001385   0.000099   0.000114   0.002527

 COSANG =         0.891305721
 
 RMSQ FORCE :   0.0015654  MAXIMUM :   0.0003000  CONVERGED : NO
 MAX FORCE  :   0.0034558  MAXIMUM :   0.0004500  CONVERGED : NO
 RMSQ FORCE6:   0.0033869  MAXIMUM6:   0.0003000  CONVERGED : NO
 MAX FORCE6 :   0.0071491  MAXIMUM6:   0.0004500  CONVERGED : NO
 RMSQ DR    :   0.0062649  MAXIMUM :   0.0012000  CONVERGED : NO
 MAX DR     :   0.0130863  MAXIMUM :   0.0018000  CONVERGED : NO
 


 HESSIAN EIGENVALUES


                1           2           3           4           5           6
             0.08406     0.22285     0.99995     1.00000     1.00000     1.00000
 


                7           8           9          10          11          12
             1.00000     1.00000     1.00000     1.00000     1.00000     1.00000
 


               13          14          15          16          17          18
             1.00000     1.00000     1.00000     1.00000     1.00001     1.00003
 


               19          20          21          22          23
             1.00138     1.01182     1.07552     1.17192     1.41993
 


 LAMBDA FOR LMQA STEP: 0.00

  |TANGENTIAL STEP| =   0.025546  |PARALLEL STEP| =   0.000052


 STEP IN NORMAL COORDINATES

              1          2          3          4          5          6
           0.003603  -0.002564  -0.005817   0.005096  -0.002298  -0.001125

              7          8          9         10         11         12
           0.000084   0.000396  -0.007111  -0.002253   0.001793  -0.004326

             13         14         15         16         17         18
          -0.011081  -0.002360   0.001102   0.009350   0.001604   0.001263

             19         20         21         22         23         24
          -0.005836   0.006971   0.005906   0.002893  -0.009599  -0.007052

 DISPLACEMENT STEP IN ANGSTROM

  NO.  ATOM        X             Y             Z

    1  C        0.001666     -0.001192     -0.002261
    2  C        0.001831     -0.000283      0.000814
    3  C       -0.001634      0.001174     -0.002275
    4  C       -0.001852      0.000297      0.000815
    5  H       -0.005510     -0.001075      0.002343
    6  H        0.005467      0.001099      0.002339
    7  H       -0.002626      0.002625      0.002892
    8  H        0.002631     -0.002605      0.002892
    9  H       -0.004259      0.000931     -0.000224
   10  H        0.004257     -0.000962     -0.000206


 ACTIVE CARTESIAN DISPLACEMENT STEP

              1          2          3          4          5          6
           0.003603  -0.002564  -0.005817   0.005096  -0.002298  -0.001125

              7          8          9         10         11         12
           0.000084   0.000396  -0.007111  -0.002253   0.001793  -0.004326

             13         14         15         16         17         18
          -0.011081  -0.002360   0.001102   0.009350   0.001604   0.001263

             19         20         21         22         23         24
          -0.005836   0.006971   0.005906   0.002893  -0.009599  -0.007052
 
 PREDICTED ENERGY CHANGE: -0.000049268
 
 INTERPOLATION DISTANCE: 6.2757515147


 COORDINATES OF OPTIMIZATION STEP 8 IN ANGSTROM

  NO.  ATOM        X              Y              Z        Z-ATOM   MASS   TYPE

    1  C        -0.649282       0.345875      -0.164846       6    12.011  QM
    2  C        -1.822520      -0.255354       0.137110       6    12.011  QM
    3  C         0.649406      -0.346072      -0.164899       6    12.011  QM
    4  C         1.822493       0.255357       0.137102       6    12.011  QM
    5  H        -1.853012      -1.308588       0.428037       1     1.008  QM
    6  H         1.852419       1.308608       0.427974       1     1.008  QM
    7  H         2.767575      -0.293966       0.135424       1     1.008  QM
    8  H        -2.767055       0.294809       0.135379       1     1.008  QM
    9  H         0.648144      -1.418054      -0.413189       1     1.008  QM
   10  H        -0.648408       1.417856      -0.413114       1     1.008  QM


 
 NEW SCF-ENERGY CALCULATED IN 11 CYCLES
 

 TOTAL ENERGY    =       -155.769177707

 ENERGY CHANGE =         -0.000065340
 ENERGY RATIO  =          1.326217205
 TRUST RADIUS  =          0.200000000
 
 BFGS DELTA*GAMMA: 0.668E-04
 
 BFGS DELTA*DE2*DELTA: 0.990E-04
 
 *** ENTERING OPTIMIZATION CYCLE: 9 ***
 

 PROJECTED CARTESIAN GRADIENTS IN A.U.

  NO.  ATOM        X             Y             Z

    1  C       -0.001127      0.000349     -0.000523
    2  C        0.000389     -0.000135      0.001016
    3  C        0.001180     -0.000325     -0.000518
    4  C       -0.000448      0.000109      0.001008
    5  H        0.001145      0.003439      0.000846
    6  H       -0.001142     -0.003455      0.000838
    7  H       -0.001120      0.000693     -0.000619
    8  H        0.001178     -0.000663     -0.000626
    9  H        0.001031      0.000152     -0.001916
   10  H       -0.001074     -0.000157     -0.001917


 ACTIVE CARTESIAN GRADIENTS

              1          2          3          4          5          6
          -0.001290   0.000378  -0.000619   0.000079  -0.000123   0.001589

              7          8          9         10         11         12
           0.001067  -0.000428  -0.000108  -0.000274   0.000405   0.001371

             13         14         15         16         17         18
           0.001471   0.003705   0.002359  -0.000800  -0.003121   0.001418

             19         20         21         22         23         24
          -0.001412  -0.000402   0.001483   0.000843   0.000578   0.000420


 FULL LOCAL GRADIENT

              1          2          3          4          5          6
          -0.005063   0.001344  -0.000268  -0.000159  -0.000333   0.001326

              7          8          9         10         11         12
           0.000871  -0.000793   0.000379  -0.000152   0.000646   0.001342

             13         14         15         16         17         18
           0.000806   0.001705  -0.000606  -0.000045  -0.001329  -0.000582

             19         20         21         22         23         24
          -0.000967   0.000783  -0.001224   0.000878  -0.000787   0.001991


 TANGENTIAL LOCAL GRADIENTS IN A.U.

              1          2          3          4          5          6
           0.001344  -0.000268  -0.000159  -0.000333   0.001326   0.000871

              7          8          9         10         11         12
          -0.000793   0.000379  -0.000152   0.000646   0.001342   0.000806

             13         14         15         16         17         18
           0.001705  -0.000606  -0.000045  -0.001329  -0.000582  -0.000967

             19         20         21         22         23
           0.000783  -0.001224   0.000878  -0.000787   0.001991

 COSANG =         0.865689721
 
 RMSQ FORCE :   0.0009774  MAXIMUM :   0.0003000  CONVERGED : NO
 MAX FORCE  :   0.0019909  MAXIMUM :   0.0004500  CONVERGED : NO
 RMSQ FORCE6:   0.0015319  MAXIMUM6:   0.0003000  CONVERGED : NO
 MAX FORCE6 :   0.0034796  MAXIMUM6:   0.0004500  CONVERGED : NO
 RMSQ DR    :   0.0052146  MAXIMUM :   0.0012000  CONVERGED : NO
 MAX DR     :   0.0110814  MAXIMUM :   0.0018000  CONVERGED : NO
 


 HESSIAN EIGENVALUES


                1           2           3           4           5           6
             0.07991     0.22100     0.76214     0.99999     1.00000     1.00000
 


                7           8           9          10          11          12
             1.00000     1.00000     1.00000     1.00000     1.00000     1.00000
 


               13          14          15          16          17          18
             1.00000     1.00000     1.00000     1.00000     1.00000     1.00002
 


               19          20          21          22          23
             1.00009     1.00525     1.03347     1.13444     1.44212
 


 LAMBDA FOR LMQA STEP: 0.00

  |TANGENTIAL STEP| =   0.011859  |PARALLEL STEP| =   0.000011


 STEP IN NORMAL COORDINATES

              1          2          3          4          5          6
           0.002417  -0.001553  -0.002417   0.002166  -0.000359  -0.001733

              7          8          9         10         11         12
          -0.000803   0.000810  -0.003431  -0.000728  -0.000064  -0.003139

             13         14         15         16         17         18
          -0.004503  -0.003137   0.000289   0.003575   0.002646   0.000523

             19         20         21         22         23         24
          -0.000684   0.001905   0.003113  -0.000124  -0.002710  -0.004883

 DISPLACEMENT STEP IN ANGSTROM

  NO.  ATOM        X             Y             Z

    1  C        0.001118     -0.000724     -0.000915
    2  C        0.000662      0.000116      0.000008
    3  C       -0.001157      0.000706     -0.000927
    4  C       -0.000615     -0.000101      0.000017
    5  H       -0.002109     -0.001585      0.001330
    6  H        0.002079      0.001592      0.001323
    7  H       -0.000321      0.000527      0.001763
    8  H        0.000313     -0.000506      0.001757
    9  H       -0.001727      0.001209      0.000044
   10  H        0.001735     -0.001226      0.000055


 ACTIVE CARTESIAN DISPLACEMENT STEP

              1          2          3          4          5          6
           0.002417  -0.001553  -0.002417   0.002166  -0.000359  -0.001733

              7          8          9         10         11         12
          -0.000803   0.000810  -0.003431  -0.000728  -0.000064  -0.003139

             13         14         15         16         17         18
          -0.004503  -0.003137   0.000289   0.003575   0.002646   0.000523

             19         20         21         22         23         24
          -0.000684   0.001905   0.003113  -0.000124  -0.002710  -0.004883
 
 PREDICTED ENERGY CHANGE: -0.000018251
 
 INTERPOLATION DISTANCE: 6.2757515147


 COORDINATES OF OPTIMIZATION STEP 9 IN ANGSTROM

  NO.  ATOM        X              Y              Z        Z-ATOM   MASS   TYPE

    1  C        -0.648164       0.345150      -0.165762       6    12.011  QM
    2  C        -1.821857      -0.255238       0.137118       6    12.011  QM
    3  C         0.648249      -0.345366      -0.165826       6    12.011  QM
    4  C         1.821878       0.255256       0.137118       6    12.011  QM
    5  H        -1.855121      -1.310172       0.429367       1     1.008  QM
    6  H         1.854498       1.310200       0.429297       1     1.008  QM
    7  H         2.767253      -0.293439       0.137188       1     1.008  QM
    8  H        -2.766742       0.294302       0.137136       1     1.008  QM
    9  H         0.646418      -1.416845      -0.413145       1     1.008  QM
   10  H        -0.646674       1.416629      -0.413058       1     1.008  QM


 
 NEW SCF-ENERGY CALCULATED IN 10 CYCLES
 

 TOTAL ENERGY    =       -155.769201828

 ENERGY CHANGE =         -0.000024121
 ENERGY RATIO  =          1.321620525
 TRUST RADIUS  =          0.200000000
 
 BFGS DELTA*GAMMA: 0.249E-04
 
 BFGS DELTA*DE2*DELTA: 0.366E-04
 
 *** ENTERING OPTIMIZATION CYCLE: 10 ***
 

 PROJECTED CARTESIAN GRADIENTS IN A.U.

  NO.  ATOM        X             Y             Z

    1  C        0.000146     -0.000195     -0.000554
    2  C        0.000707      0.000533      0.000818
    3  C       -0.000188      0.000181     -0.000567
    4  C       -0.000658     -0.000523      0.000834
    5  H        0.000967      0.001964      0.001319
    6  H       -0.000973     -0.001986      0.001308
    7  H       -0.001033      0.001191     -0.000476
    8  H        0.001060     -0.001149     -0.000481
    9  H        0.001047      0.000687     -0.001749
   10  H       -0.001091     -0.000693     -0.001750


 ACTIVE CARTESIAN GRADIENTS

              1          2          3          4          5          6
           0.000167  -0.000227  -0.000739   0.000880   0.000833   0.001063

              7          8          9         10         11         12
           0.000009   0.000464  -0.000348  -0.000309  -0.000748   0.000875

             13         14         15         16         17         18
           0.000862   0.002620   0.002536  -0.000358  -0.002149   0.001628

             19         20         21         22         23         24
          -0.001360  -0.000372   0.001449   0.000791   0.000544  -0.000261


 FULL LOCAL GRADIENT

              1          2          3          4          5          6
          -0.004867  -0.000226  -0.000175   0.000496   0.000337   0.000532

              7          8          9         10         11         12
          -0.000280  -0.000086   0.000505  -0.000093  -0.000257   0.000805

             13         14         15         16         17         18
          -0.000242   0.000568  -0.000225   0.000365  -0.000509  -0.000173

             19         20         21         22         23         24
          -0.000954   0.000714  -0.001035   0.000823  -0.000718   0.001215


 TANGENTIAL LOCAL GRADIENTS IN A.U.

              1          2          3          4          5          6
          -0.000226  -0.000175   0.000496   0.000337   0.000532  -0.000280

              7          8          9         10         11         12
          -0.000086   0.000505  -0.000093  -0.000257   0.000805  -0.000242

             13         14         15         16         17         18
           0.000568  -0.000225   0.000365  -0.000509  -0.000173  -0.000954

             19         20         21         22         23
           0.000714  -0.001035   0.000823  -0.000718   0.001215

 COSANG =         0.712246279
 
 RMSQ FORCE :   0.0005824  MAXIMUM :   0.0003000  CONVERGED : NO
 MAX FORCE  :   0.0012148  MAXIMUM :   0.0004500  CONVERGED : NO
 RMSQ FORCE6:   0.0011199  MAXIMUM6:   0.0003000  CONVERGED : NO
 MAX FORCE6 :   0.0023016  MAXIMUM6:   0.0004500  CONVERGED : NO
 RMSQ DR    :   0.0024206  MAXIMUM :   0.0012000  CONVERGED : NO
 MAX DR     :   0.0048834  MAXIMUM :   0.0018000  CONVERGED : NO
 


 HESSIAN EIGENVALUES


                1           2           3           4           5           6
             0.08258     0.22084     0.43901     0.99999     1.00000     1.00000
 


                7           8           9          10          11          12
             1.00000     1.00000     1.00000     1.00000     1.00000     1.00000
 


               13          14          15          16          17          18
             1.00000     1.00000     1.00000     1.00000     1.00001     1.00006
 


               19          20          21          22          23
             1.00039     1.00992     1.09253     1.15671     1.52146
 


 LAMBDA FOR LMQA STEP: 0.00

  |TANGENTIAL STEP| =   0.006309  |PARALLEL STEP| =   0.000003


 STEP IN NORMAL COORDINATES

              1          2          3          4          5          6
           0.000689  -0.000894  -0.000757  -0.000198  -0.000448  -0.001549

              7          8          9         10         11         12
          -0.000354   0.000471  -0.001472   0.000105   0.000106  -0.002124

             13         14         15         16         17         18
          -0.001034  -0.002418  -0.000386   0.000606   0.002151  -0.000109

             19         20         21         22         23         24
           0.001333  -0.000267   0.001846  -0.001237   0.000243  -0.003058

 DISPLACEMENT STEP IN ANGSTROM

  NO.  ATOM        X             Y             Z

    1  C        0.000319     -0.000408     -0.000274
    2  C       -0.000177      0.000005     -0.000268
    3  C       -0.000298      0.000423     -0.000265
    4  C        0.000155     -0.000018     -0.000277
    5  H       -0.000509     -0.001077      0.000572
    6  H        0.000491      0.001080      0.000569
    7  H        0.000564     -0.000582      0.001183
    8  H       -0.000550      0.000587      0.001177
    9  H       -0.000606      0.000972      0.000113
   10  H        0.000617     -0.000986      0.000124


 ACTIVE CARTESIAN DISPLACEMENT STEP

              1          2          3          4          5          6
           0.000689  -0.000894  -0.000757  -0.000198  -0.000448  -0.001549

              7          8          9         10         11         12
          -0.000354   0.000471  -0.001472   0.000105   0.000106  -0.002124

             13         14         15         16         17         18
          -0.001034  -0.002418  -0.000386   0.000606   0.002151  -0.000109

             19         20         21         22         23         24
           0.001333  -0.000267   0.001846  -0.001237   0.000243  -0.003058
 
 PREDICTED ENERGY CHANGE: -0.000007428
 
 INTERPOLATION DISTANCE: 6.2757515147


 COORDINATES OF OPTIMIZATION STEP 10 IN ANGSTROM

  NO.  ATOM        X              Y              Z        Z-ATOM   MASS   TYPE

    1  C        -0.647845       0.344742      -0.166035       6    12.011  QM
    2  C        -1.822035      -0.255233       0.136851       6    12.011  QM
    3  C         0.647951      -0.344942      -0.166091       6    12.011  QM
    4  C         1.822033       0.255237       0.136842       6    12.011  QM
    5  H        -1.855630      -1.311249       0.429939       1     1.008  QM
    6  H         1.854990       1.311281       0.429866       1     1.008  QM
    7  H         2.767817      -0.294021       0.138371       1     1.008  QM
    8  H        -2.767293       0.294889       0.138313       1     1.008  QM
    9  H         0.645811      -1.415873      -0.413032       1     1.008  QM
   10  H        -0.646057       1.415643      -0.412934       1     1.008  QM


 
 NEW SCF-ENERGY CALCULATED IN 10 CYCLES
 

 TOTAL ENERGY    =       -155.769212657

 ENERGY CHANGE =         -0.000010829
 ENERGY RATIO  =          1.457881770
 TRUST RADIUS  =          0.200000000
 
 BFGS DELTA*GAMMA: 0.803E-05
 
 BFGS DELTA*DE2*DELTA: 0.149E-04
 
 *** ENTERING OPTIMIZATION CYCLE: 11 ***
 

 PROJECTED CARTESIAN GRADIENTS IN A.U.

  NO.  ATOM        X             Y             Z

    1  C        0.000695     -0.000250     -0.000550
    2  C        0.000875      0.000779      0.000669
    3  C       -0.000690      0.000277     -0.000545
    4  C       -0.000878     -0.000805      0.000669
    5  H        0.001001      0.001085      0.001599
    6  H       -0.001006     -0.001100      0.001589
    7  H       -0.000628      0.001129     -0.000377
    8  H        0.000669     -0.001092     -0.000385
    9  H        0.001062      0.001133     -0.001633
   10  H       -0.001102     -0.001160     -0.001632


 ACTIVE CARTESIAN GRADIENTS

              1          2          3          4          5          6
           0.000795  -0.000275  -0.000750   0.001259   0.001310   0.000733

              7          8          9         10         11         12
          -0.000322   0.000779  -0.000447  -0.000411  -0.001267   0.000535

             13         14         15         16         17         18
           0.000707   0.001868   0.002624  -0.000294  -0.001437   0.001744

             19         20         21         22         23         24
          -0.000904  -0.000548   0.001394   0.000489   0.000785  -0.000840


 FULL LOCAL GRADIENT

              1          2          3          4          5          6
          -0.004766  -0.000840  -0.000304   0.000862   0.000726   0.000116

              7          8          9         10         11         12
          -0.000635   0.000180   0.000515  -0.000163  -0.000688   0.000448

             13         14         15         16         17         18
          -0.000566  -0.000130   0.000077   0.000392   0.000076   0.000104

             19         20         21         22         23         24
          -0.000530   0.000450  -0.000906   0.000518  -0.000397   0.000575


 TANGENTIAL LOCAL GRADIENTS IN A.U.

              1          2          3          4          5          6
          -0.000840  -0.000304   0.000862   0.000726   0.000116  -0.000635

              7          8          9         10         11         12
           0.000180   0.000515  -0.000163  -0.000688   0.000448  -0.000566

             13         14         15         16         17         18
          -0.000130   0.000077   0.000392   0.000076   0.000104  -0.000530

             19         20         21         22         23
           0.000450  -0.000906   0.000518  -0.000397   0.000575

 COSANG =         0.765025570
 
 RMSQ FORCE :   0.0005132  MAXIMUM :   0.0003000  CONVERGED : NO
 MAX FORCE  :   0.0009062  MAXIMUM :   0.0004500  CONVERGED : NO
 RMSQ FORCE6:   0.0009113  MAXIMUM6:   0.0003000  CONVERGED : NO
 MAX FORCE6 :   0.0022243  MAXIMUM6:   0.0004500  CONVERGED : NO
 RMSQ DR    :   0.0012879  MAXIMUM :   0.0012000  CONVERGED : NO
 MAX DR     :   0.0030583  MAXIMUM :   0.0018000  CONVERGED : NO
 


 HESSIAN EIGENVALUES


                1           2           3           4           5           6
             0.07884     0.20208     0.24658     0.99998     1.00000     1.00000
 


                7           8           9          10          11          12
             1.00000     1.00000     1.00000     1.00000     1.00000     1.00000
 


               13          14          15          16          17          18
             1.00000     1.00000     1.00000     1.00001     1.00005     1.00026
 


               19          20          21          22          23
             1.00101     1.01081     1.12051     1.26799     1.48558
 


 LAMBDA FOR LMQA STEP: 0.00

  |TANGENTIAL STEP| =   0.008185  |PARALLEL STEP| =   0.000005


 STEP IN NORMAL COORDINATES

              1          2          3          4          5          6
          -0.000396  -0.001286  -0.000836  -0.001526  -0.001635  -0.001986

              7          8          9         10         11         12
           0.000135   0.000158  -0.001814   0.000536   0.001154  -0.002729

             13         14         15         16         17         18
          -0.000681  -0.002687  -0.000988   0.000222   0.002343  -0.000544

             19         20         21         22         23         24
           0.001954  -0.000605   0.002876  -0.001834   0.000620  -0.003526

 DISPLACEMENT STEP IN ANGSTROM

  NO.  ATOM        X             Y             Z

    1  C       -0.000183     -0.000570     -0.000302
    2  C       -0.000633     -0.000246     -0.000385
    3  C        0.000183      0.000560     -0.000300
    4  C        0.000633      0.000254     -0.000388
    5  H       -0.000530     -0.000916      0.000515
    6  H        0.000501      0.000913      0.000510
    7  H        0.000795     -0.001200      0.001754
    8  H       -0.000779      0.001210      0.001746
    9  H       -0.000783      0.001088      0.000103
   10  H        0.000797     -0.001091      0.000118


 ACTIVE CARTESIAN DISPLACEMENT STEP

              1          2          3          4          5          6
          -0.000396  -0.001286  -0.000836  -0.001526  -0.001635  -0.001986

              7          8          9         10         11         12
           0.000135   0.000158  -0.001814   0.000536   0.001154  -0.002729

             13         14         15         16         17         18
          -0.000681  -0.002687  -0.000988   0.000222   0.002343  -0.000544

             19         20         21         22         23         24
           0.001954  -0.000605   0.002876  -0.001834   0.000620  -0.003526
 
 PREDICTED ENERGY CHANGE: -0.000007215
 
 INTERPOLATION DISTANCE: 6.2757515147
 
 *** SCFTOL TIGHTEN TO 0.100E-07 ***
 
 *** CDFTOL TIGHTEN TO 0.750E-05 ***


 COORDINATES OF OPTIMIZATION STEP 11 IN ANGSTROM

  NO.  ATOM        X              Y              Z        Z-ATOM   MASS   TYPE

    1  C        -0.648028       0.344172      -0.166337       6    12.011  QM
    2  C        -1.822668      -0.255478       0.136466       6    12.011  QM
    3  C         0.648134      -0.344382      -0.166391       6    12.011  QM
    4  C         1.822666       0.255492       0.136453       6    12.011  QM
    5  H        -1.856160      -1.312166       0.430453       1     1.008  QM
    6  H         1.855491       1.312194       0.430377       1     1.008  QM
    7  H         2.768612      -0.295221       0.140125       1     1.008  QM
    8  H        -2.768072       0.296099       0.140060       1     1.008  QM
    9  H         0.645028      -1.414785      -0.412929       1     1.008  QM
   10  H        -0.645260       1.414552      -0.412816       1     1.008  QM


 
 NEW SCF-ENERGY CALCULATED IN 9 CYCLES
 

 TOTAL ENERGY    =       -155.769223263

 ENERGY CHANGE =         -0.000010606
 ENERGY RATIO  =          1.469925612
 TRUST RADIUS  =          0.200000000
 
 BFGS DELTA*GAMMA: 0.764E-05
 
 BFGS DELTA*DE2*DELTA: 0.145E-04
 
 *** ENTERING OPTIMIZATION CYCLE: 12 ***
 

 PROJECTED CARTESIAN GRADIENTS IN A.U.

  NO.  ATOM        X             Y             Z

    1  C        0.000764     -0.000200     -0.000533
    2  C        0.001027      0.000855      0.000529
    3  C       -0.000761      0.000220     -0.000528
    4  C       -0.001031     -0.000870      0.000530
    5  H        0.001056      0.000511      0.001810
    6  H       -0.001063     -0.000534      0.001800
    7  H       -0.000124      0.000815     -0.000265
    8  H        0.000174     -0.000784     -0.000272
    9  H        0.000939      0.001553     -0.001536
   10  H       -0.000980     -0.001579     -0.001531


 ACTIVE CARTESIAN GRADIENTS

              1          2          3          4          5          6
           0.000875  -0.000213  -0.000726   0.001462   0.001486   0.000477

              7          8          9         10         11         12
          -0.000305   0.000796  -0.000538  -0.000497  -0.001397   0.000247

             13         14         15         16         17         18
           0.000719   0.001257   0.002671  -0.000362  -0.000867   0.001812

             19         20         21         22         23         24
          -0.000301  -0.000741   0.001353   0.000080   0.001020  -0.001451


 FULL LOCAL GRADIENT

              1          2          3          4          5          6
          -0.004692  -0.000899  -0.000367   0.001069   0.000871  -0.000163

              7          8          9         10         11         12
          -0.000618   0.000194   0.000440  -0.000240  -0.000792   0.000153

             13         14         15         16         17         18
          -0.000606  -0.000634   0.000349   0.000283   0.000527   0.000321

             19         20         21         22         23         24
           0.000042   0.000172  -0.000771   0.000106  -0.000086  -0.000089


 TANGENTIAL LOCAL GRADIENTS IN A.U.

              1          2          3          4          5          6
          -0.000899  -0.000367   0.001069   0.000871  -0.000163  -0.000618

              7          8          9         10         11         12
           0.000194   0.000440  -0.000240  -0.000792   0.000153  -0.000606

             13         14         15         16         17         18
          -0.000634   0.000349   0.000283   0.000527   0.000321   0.000042

             19         20         21         22         23
           0.000172  -0.000771   0.000106  -0.000086  -0.000089

 COSANG =         0.838258710
 
 RMSQ FORCE :   0.0005191  MAXIMUM :   0.0003000  CONVERGED : NO
 MAX FORCE  :   0.0010690  MAXIMUM :   0.0004500  CONVERGED : NO
 RMSQ FORCE6:   0.0007468  MAXIMUM6:   0.0003000  CONVERGED : NO
 MAX FORCE6 :   0.0017101  MAXIMUM6:   0.0004500  CONVERGED : NO
 RMSQ DR    :   0.0016707  MAXIMUM :   0.0012000  CONVERGED : NO
 MAX DR     :   0.0035259  MAXIMUM :   0.0018000  CONVERGED : NO
 


 HESSIAN EIGENVALUES


                1           2           3           4           5           6
             0.06706     0.14054     0.23127     0.99992     1.00000     1.00000
 


                7           8           9          10          11          12
             1.00000     1.00000     1.00000     1.00000     1.00000     1.00000
 


               13          14          15          16          17          18
             1.00000     1.00000     1.00001     1.00001     1.00007     1.00084
 


               19          20          21          22          23
             1.00323     1.00940     1.11731     1.25309     1.43034
 


 LAMBDA FOR LMQA STEP: 0.00

  |TANGENTIAL STEP| =   0.010566  |PARALLEL STEP| =   0.000009


 STEP IN NORMAL COORDINATES

              1          2          3          4          5          6
          -0.001385  -0.001852  -0.001205  -0.002835  -0.003165  -0.002326

              7          8          9         10         11         12
           0.000684  -0.000129  -0.002424   0.000913   0.002445  -0.003381

             13         14         15         16         17         18
          -0.000904  -0.002499  -0.001786   0.000361   0.002072  -0.001128

             19         20         21         22         23         24
           0.001769  -0.000505   0.004277  -0.001943   0.000431  -0.003897

 DISPLACEMENT STEP IN ANGSTROM

  NO.  ATOM        X             Y             Z

    1  C       -0.000641     -0.000812     -0.000442
    2  C       -0.001092     -0.000569     -0.000420
    3  C        0.000650      0.000804     -0.000439
    4  C        0.001083      0.000571     -0.000428
    5  H       -0.000866     -0.000514      0.000413
    6  H        0.000824      0.000515      0.000408
    7  H        0.000668     -0.001577      0.002485
    8  H       -0.000649      0.001599      0.002474
    9  H       -0.001090      0.001100      0.000085
   10  H        0.001110     -0.001102      0.000104


 ACTIVE CARTESIAN DISPLACEMENT STEP

              1          2          3          4          5          6
          -0.001385  -0.001852  -0.001205  -0.002835  -0.003165  -0.002326

              7          8          9         10         11         12
           0.000684  -0.000129  -0.002424   0.000913   0.002445  -0.003381

             13         14         15         16         17         18
          -0.000904  -0.002499  -0.001786   0.000361   0.002072  -0.001128

             19         20         21         22         23         24
           0.001769  -0.000505   0.004277  -0.001943   0.000431  -0.003897
 
 PREDICTED ENERGY CHANGE: -0.000007266
 
 INTERPOLATION DISTANCE: 6.2757515147


 COORDINATES OF OPTIMIZATION STEP 12 IN ANGSTROM

  NO.  ATOM        X              Y              Z        Z-ATOM   MASS   TYPE

    1  C        -0.648669       0.343360      -0.166780       6    12.011  QM
    2  C        -1.823760      -0.256047       0.136047       6    12.011  QM
    3  C         0.648784      -0.343578      -0.166831       6    12.011  QM
    4  C         1.823749       0.256063       0.136026       6    12.011  QM
    5  H        -1.857026      -1.312680       0.430866       1     1.008  QM
    6  H         1.856315       1.312709       0.430785       1     1.008  QM
    7  H         2.769280      -0.296798       0.142610       1     1.008  QM
    8  H        -2.768721       0.297698       0.142533       1     1.008  QM
    9  H         0.643939      -1.413685      -0.412844       1     1.008  QM
   10  H        -0.644149       1.413451      -0.412712       1     1.008  QM


 
 NEW SCF-ENERGY CALCULATED IN 9 CYCLES
 

 TOTAL ENERGY    =       -155.769233473

 ENERGY CHANGE =         -0.000010211
 ENERGY RATIO  =          1.405199634
 TRUST RADIUS  =          0.200000000
 
 BFGS DELTA*GAMMA: 0.866E-05
 
 BFGS DELTA*DE2*DELTA: 0.146E-04
 
 *** ENTERING OPTIMIZATION CYCLE: 13 ***
 

 PROJECTED CARTESIAN GRADIENTS IN A.U.

  NO.  ATOM        X             Y             Z

    1  C        0.000446     -0.000137     -0.000530
    2  C        0.000919      0.000688      0.000454
    3  C       -0.000465      0.000160     -0.000532
    4  C       -0.000905     -0.000708      0.000457
    5  H        0.001097      0.000458      0.001894
    6  H       -0.001104     -0.000486      0.001879
    7  H        0.000255      0.000388     -0.000138
    8  H       -0.000201     -0.000348     -0.000155
    9  H        0.000658      0.001835     -0.001478
   10  H       -0.000689     -0.001856     -0.001480


 ACTIVE CARTESIAN GRADIENTS

              1          2          3          4          5          6
           0.000511  -0.000148  -0.000709   0.001229   0.001190   0.000360

              7          8          9         10         11         12
          -0.000082   0.000607  -0.000617  -0.000455  -0.001092   0.000073

             13         14         15         16         17         18
           0.000876   0.001004   0.002652  -0.000527  -0.000636   0.001805

             19         20         21         22         23         24
           0.000180  -0.000825   0.001370  -0.000264   0.001115  -0.001980


 FULL LOCAL GRADIENT

              1          2          3          4          5          6
          -0.004669  -0.000532  -0.000317   0.000852   0.000635  -0.000201

              7          8          9         10         11         12
          -0.000356   0.000078   0.000251  -0.000221  -0.000547  -0.000014

             13         14         15         16         17         18
          -0.000334  -0.000728   0.000513   0.000083   0.000676   0.000408

             19         20         21         22         23         24
           0.000503   0.000029  -0.000634  -0.000242   0.000059  -0.000651


 TANGENTIAL LOCAL GRADIENTS IN A.U.

              1          2          3          4          5          6
          -0.000532  -0.000317   0.000852   0.000635  -0.000201  -0.000356

              7          8          9         10         11         12
           0.000078   0.000251  -0.000221  -0.000547  -0.000014  -0.000334

             13         14         15         16         17         18
          -0.000728   0.000513   0.000083   0.000676   0.000408   0.000503

             19         20         21         22         23
           0.000029  -0.000634  -0.000242   0.000059  -0.000651

 COSANG =         0.885594175
 
 RMSQ FORCE :   0.0004555  MAXIMUM :   0.0003000  CONVERGED : NO
 MAX FORCE  :   0.0008515  MAXIMUM :   0.0004500  CONVERGED : NO
 RMSQ FORCE6:   0.0005528  MAXIMUM6:   0.0003000  CONVERGED : NO
 MAX FORCE6 :   0.0012855  MAXIMUM6:   0.0004500  CONVERGED : NO
 RMSQ DR    :   0.0021568  MAXIMUM :   0.0012000  CONVERGED : NO
 MAX DR     :   0.0042772  MAXIMUM :   0.0018000  CONVERGED : NO
 


 HESSIAN EIGENVALUES


                1           2           3           4           5           6
             0.05510     0.12793     0.23219     0.91660     1.00000     1.00000
 


                7           8           9          10          11          12
             1.00000     1.00000     1.00000     1.00000     1.00000     1.00000
 


               13          14          15          16          17          18
             1.00000     1.00001     1.00001     1.00002     1.00006     1.00014
 


               19          20          21          22          23
             1.00097     1.01134     1.03318     1.13612     1.46837
 


 LAMBDA FOR LMQA STEP: 0.00

  |TANGENTIAL STEP| =   0.008670  |PARALLEL STEP| =   0.000006


 STEP IN NORMAL COORDINATES

              1          2          3          4          5          6
          -0.001538  -0.001637  -0.001140  -0.002617  -0.003112  -0.001648

              7          8          9         10         11         12
           0.000888  -0.000280  -0.002050   0.000785   0.002508  -0.002576

             13         14         15         16         17         18
          -0.001023  -0.001107  -0.001915   0.000600   0.000777  -0.001291

             19         20         21         22         23         24
           0.000438  -0.000140   0.004022  -0.000967  -0.000008  -0.002252

 DISPLACEMENT STEP IN ANGSTROM

  NO.  ATOM        X             Y             Z

    1  C       -0.000711     -0.000714     -0.000424
    2  C       -0.000974     -0.000585     -0.000251
    3  C        0.000743      0.000702     -0.000416
    4  C        0.000947      0.000592     -0.000261
    5  H       -0.000932      0.000105      0.000103
    6  H        0.000893     -0.000099      0.000104
    7  H        0.000091     -0.001121      0.002206
    8  H       -0.000077      0.001134      0.002205
    9  H       -0.000823      0.000548      0.000014
   10  H        0.000833     -0.000549      0.000036


 ACTIVE CARTESIAN DISPLACEMENT STEP

              1          2          3          4          5          6
          -0.001538  -0.001637  -0.001140  -0.002617  -0.003112  -0.001648

              7          8          9         10         11         12
           0.000888  -0.000280  -0.002050   0.000785   0.002508  -0.002576

             13         14         15         16         17         18
          -0.001023  -0.001107  -0.001915   0.000600   0.000777  -0.001291

             19         20         21         22         23         24
           0.000438  -0.000140   0.004022  -0.000967  -0.000008  -0.002252
 
 PREDICTED ENERGY CHANGE: -0.000004651
 
 INTERPOLATION DISTANCE: 6.2757515147


 COORDINATES OF OPTIMIZATION STEP 13 IN ANGSTROM

  NO.  ATOM        X              Y              Z        Z-ATOM   MASS   TYPE

    1  C        -0.649380       0.342646      -0.167204       6    12.011  QM
    2  C        -1.824734      -0.256632       0.135795       6    12.011  QM
    3  C         0.649527      -0.342876      -0.167247       6    12.011  QM
    4  C         1.824696       0.256655       0.135765       6    12.011  QM
    5  H        -1.857958      -1.312575       0.430969       1     1.008  QM
    6  H         1.857208       1.312610       0.430889       1     1.008  QM
    7  H         2.769370      -0.297919       0.144815       1     1.008  QM
    8  H        -2.768798       0.298832       0.144738       1     1.008  QM
    9  H         0.643115      -1.413137      -0.412829       1     1.008  QM
   10  H        -0.643316       1.412901      -0.412676       1     1.008  QM


 
 NEW SCF-ENERGY CALCULATED IN 12 CYCLES
 

 TOTAL ENERGY    =       -155.769239662

 ENERGY CHANGE =         -0.000006189
 ENERGY RATIO  =          1.330795709
 TRUST RADIUS  =          0.200000000
 
 BFGS DELTA*GAMMA: 0.623E-05
 
 BFGS DELTA*DE2*DELTA: 0.936E-05
 
 *** ENTERING OPTIMIZATION CYCLE: 14 ***
 

 PROJECTED CARTESIAN GRADIENTS IN A.U.

  NO.  ATOM        X             Y             Z

    1  C        0.000017     -0.000189     -0.000554
    2  C        0.000533      0.000421      0.000474
    3  C        0.000022      0.000226     -0.000538
    4  C       -0.000583     -0.000452      0.000463
    5  H        0.001092      0.000904      0.001823
    6  H       -0.001095     -0.000930      0.001813
    7  H        0.000287      0.000113     -0.000047
    8  H       -0.000210     -0.000087     -0.000061
    9  H        0.000362      0.001801     -0.001499
   10  H       -0.000399     -0.001821     -0.001493


 ACTIVE CARTESIAN GRADIENTS

              1          2          3          4          5          6
           0.000020  -0.000223  -0.000735   0.000632   0.000625   0.000400

              7          8          9         10         11         12
           0.000220   0.000419  -0.000634  -0.000316  -0.000567   0.000072

             13         14         15         16         17         18
           0.001062   0.001230   0.002580  -0.000675  -0.000832   0.001734

             19         20         21         22         23         24
           0.000252  -0.000736   0.001465  -0.000318   0.000975  -0.002108


 FULL LOCAL GRADIENT

              1          2          3          4          5          6
          -0.004698  -0.000083  -0.000135   0.000258   0.000176  -0.000034

              7          8          9         10         11         12
           0.000001  -0.000011   0.000080  -0.000119  -0.000122   0.000002

             13         14         15         16         17         18
           0.000048  -0.000393   0.000477  -0.000075   0.000479   0.000329

             19         20         21         22         23         24
           0.000575   0.000114  -0.000537  -0.000296  -0.000083  -0.000778


 TANGENTIAL LOCAL GRADIENTS IN A.U.

              1          2          3          4          5          6
          -0.000083  -0.000135   0.000258   0.000176  -0.000034   0.000001

              7          8          9         10         11         12
          -0.000011   0.000080  -0.000119  -0.000122   0.000002   0.000048

             13         14         15         16         17         18
          -0.000393   0.000477  -0.000075   0.000479   0.000329   0.000575

             19         20         21         22         23
           0.000114  -0.000537  -0.000296  -0.000083  -0.000778

 COSANG =         0.832948291
 
 RMSQ FORCE :   0.0003105  MAXIMUM :   0.0003000  CONVERGED : NO
 MAX FORCE  :   0.0007779  MAXIMUM :   0.0004500  CONVERGED : NO
 RMSQ FORCE6:   0.0003533  MAXIMUM6:   0.0003000  CONVERGED : NO
 MAX FORCE6 :   0.0005947  MAXIMUM6:   0.0004500  CONVERGED : NO
 RMSQ DR    :   0.0017698  MAXIMUM :   0.0012000  CONVERGED : NO
 MAX DR     :   0.0040216  MAXIMUM :   0.0018000  CONVERGED : NO
 


 HESSIAN EIGENVALUES


                1           2           3           4           5           6
             0.05257     0.12803     0.23353     0.60128     0.99999     1.00000
 


                7           8           9          10          11          12
             1.00000     1.00000     1.00000     1.00000     1.00000     1.00000
 


               13          14          15          16          17          18
             1.00000     1.00001     1.00001     1.00002     1.00004     1.00013
 


               19          20          21          22          23
             1.00135     1.01116     1.08820     1.14606     1.46011
 


 LAMBDA FOR LMQA STEP: 0.00

  |TANGENTIAL STEP| =   0.004363  |PARALLEL STEP| =   0.000002


 STEP IN NORMAL COORDINATES

              1          2          3          4          5          6
          -0.000834  -0.000759  -0.000555  -0.001124  -0.001482  -0.000636

              7          8          9         10         11         12
           0.000471  -0.000195  -0.000955   0.000358   0.001225  -0.001069

             13         14         15         16         17         18
          -0.000701   0.000115  -0.001399   0.000504  -0.000295  -0.000994

             19         20         21         22         23         24
          -0.000599  -0.000120   0.002339   0.000022   0.000094  -0.000076

 DISPLACEMENT STEP IN ANGSTROM

  NO.  ATOM        X             Y             Z

    1  C       -0.000386     -0.000330     -0.000209
    2  C       -0.000396     -0.000277     -0.000080
    3  C        0.000370      0.000306     -0.000215
    4  C        0.000421      0.000294     -0.000075
    5  H       -0.000553      0.000334     -0.000189
    6  H        0.000527     -0.000328     -0.000190
    7  H       -0.000312     -0.000363      0.001200
    8  H        0.000299      0.000379      0.001203
    9  H       -0.000098     -0.000014     -0.000018
   10  H        0.000103      0.000015     -0.000009


 ACTIVE CARTESIAN DISPLACEMENT STEP

              1          2          3          4          5          6
          -0.000834  -0.000759  -0.000555  -0.001124  -0.001482  -0.000636

              7          8          9         10         11         12
           0.000471  -0.000195  -0.000955   0.000358   0.001225  -0.001069

             13         14         15         16         17         18
          -0.000701   0.000115  -0.001399   0.000504  -0.000295  -0.000994

             19         20         21         22         23         24
          -0.000599  -0.000120   0.002339   0.000022   0.000094  -0.000076
 
 PREDICTED ENERGY CHANGE: -0.000002001
 
 INTERPOLATION DISTANCE: 6.2757515147


 COORDINATES OF OPTIMIZATION STEP 14 IN ANGSTROM

  NO.  ATOM        X              Y              Z        Z-ATOM   MASS   TYPE

    1  C        -0.649765       0.342316      -0.167412       6    12.011  QM
    2  C        -1.825130      -0.256909       0.135715       6    12.011  QM
    3  C         0.649897      -0.342570      -0.167462       6    12.011  QM
    4  C         1.825117       0.256948       0.135690       6    12.011  QM
    5  H        -1.858511      -1.312241       0.430780       1     1.008  QM
    6  H         1.857735       1.312282       0.430699       1     1.008  QM
    7  H         2.769058      -0.298283       0.146015       1     1.008  QM
    8  H        -2.768499       0.299211       0.145941       1     1.008  QM
    9  H         0.643017      -1.413151      -0.412847       1     1.008  QM
   10  H        -0.643213       1.412916      -0.412685       1     1.008  QM


 
 NEW SCF-ENERGY CALCULATED IN 9 CYCLES
 

 TOTAL ENERGY    =       -155.769242512

 ENERGY CHANGE =         -0.000002850
 ENERGY RATIO  =          1.424137950
 TRUST RADIUS  =          0.200000000
 
 BFGS DELTA*GAMMA: 0.229E-05
 
 BFGS DELTA*DE2*DELTA: 0.401E-05
 
 *** ENTERING OPTIMIZATION CYCLE: 15 ***
 

 PROJECTED CARTESIAN GRADIENTS IN A.U.

  NO.  ATOM        X             Y             Z

    1  C       -0.000235     -0.000344     -0.000538
    2  C        0.000237      0.000288      0.000498
    3  C        0.000275      0.000347     -0.000531
    4  C       -0.000275     -0.000283      0.000496
    5  H        0.001055      0.001346      0.001712
    6  H       -0.001068     -0.001379      0.001703
    7  H        0.000098      0.000078     -0.000020
    8  H       -0.000050     -0.000065     -0.000021
    9  H        0.000239      0.001620     -0.001560
   10  H       -0.000282     -0.001628     -0.001551


 ACTIVE CARTESIAN GRADIENTS

              1          2          3          4          5          6
          -0.000269  -0.000415  -0.000724   0.000201   0.000241   0.000470

              7          8          9         10         11         12
           0.000324   0.000354  -0.000596  -0.000148  -0.000226   0.000164

             13         14         15         16         17         18
           0.001154   0.001566   0.002522  -0.000723  -0.001147   0.001669

             19         20         21         22         23         24
           0.000056  -0.000617   0.001566  -0.000217   0.000793  -0.001938


 FULL LOCAL GRADIENT

              1          2          3          4          5          6
          -0.004734   0.000138   0.000109  -0.000180  -0.000139   0.000117

              7          8          9         10         11         12
           0.000138  -0.000014   0.000022   0.000024   0.000148   0.000106

             13         14         15         16         17         18
           0.000280  -0.000018   0.000372  -0.000116   0.000199   0.000213

             19         20         21         22         23         24
           0.000389   0.000259  -0.000494  -0.000195  -0.000293  -0.000589


 TANGENTIAL LOCAL GRADIENTS IN A.U.

              1          2          3          4          5          6
           0.000138   0.000109  -0.000180  -0.000139   0.000117   0.000138

              7          8          9         10         11         12
          -0.000014   0.000022   0.000024   0.000148   0.000106   0.000280

             13         14         15         16         17         18
          -0.000018   0.000372  -0.000116   0.000199   0.000213   0.000389

             19         20         21         22         23
           0.000259  -0.000494  -0.000195  -0.000293  -0.000589

 COSANG =         0.744121126
 
 *** CONVERGED BY RMSQ FORCE AND MAX FORCE DESVIATION ***
 *** AFTER 14 OPTIMIZATION CYCLES ***
 
 
 RMSQ FORCE :   0.0002466  MAXIMUM :   0.0003000  CONVERGED :YES
 MAX FORCE  :   0.0005894  MAXIMUM :   0.0004500  CONVERGED : NO
 RMSQ FORCE6:   0.0002473  MAXIMUM6:   0.0003000  CONVERGED :YES
 MAX FORCE6 :   0.0004064  MAXIMUM6:   0.0004500  CONVERGED :YES
 RMSQ DR    :   0.0008906  MAXIMUM :   0.0012000  CONVERGED :YES
 MAX DR     :   0.0023394  MAXIMUM :   0.0018000  CONVERGED : NO
 
 
 *** THE GEOMETRY IS OPTIMIZED ***
 
 
 INTERPOLATION DISTANCE: 6.2757515147


 RELAXED REACTANT COORDINATES OF SADDLE STEP 2 IN ANGSTROM

  NO.  ATOM        X              Y              Z        Z-ATOM   MASS   TYPE

    1  C        -0.649765       0.342316      -0.167412       6    12.011  QM
    2  C        -1.825130      -0.256909       0.135715       6    12.011  QM
    3  C         0.649897      -0.342570      -0.167462       6    12.011  QM
    4  C         1.825117       0.256948       0.135690       6    12.011  QM
    5  H        -1.858511      -1.312241       0.430780       1     1.008  QM
    6  H         1.857735       1.312282       0.430699       1     1.008  QM
    7  H         2.769058      -0.298283       0.146015       1     1.008  QM
    8  H        -2.768499       0.299211       0.145941       1     1.008  QM
    9  H         0.643017      -1.413151      -0.412847       1     1.008  QM
   10  H        -0.643213       1.412916      -0.412685       1     1.008  QM


 NUMBER OF CONSTRAINED OPTIMIZATION CYCLES: 14
 
 RELAXED REACTANT ENERGY = -155.769242511891
 
 ANGLE BETWEEN SUCCESSIVE SADDLE GRADIENTS: 80.317
 
 RMSQ FORCE :   0.0008912  MAXIMUM :   0.0003000  CONVERGED :NO 
 MAX FORCE  :   0.0017024  MAXIMUM :   0.0004500  CONVERGED :NO 


 UNRELAXED COORDINATES OF SADDLE STEP 3 IN ANGSTROM

  NO.  ATOM        X              Y              Z        Z-ATOM   MASS   TYPE

    1  C        -0.657754       0.318255      -0.205440       6    12.011  QM
    2  C        -1.798143      -0.237617       0.173530       6    12.011  QM
    3  C         0.657872      -0.318484      -0.205485       6    12.011  QM
    4  C         1.798132       0.237653       0.173507       6    12.011  QM
    5  H        -1.790639      -1.221840       0.536257       1     1.008  QM
    6  H         1.789942       1.221881       0.536183       1     1.008  QM
    7  H         2.755250      -0.280893       0.174417       1     1.008  QM
    8  H        -2.754747       0.281724       0.174350       1     1.008  QM
    9  H         0.696061      -1.310709      -0.522808       1     1.008  QM
   10  H        -0.696239       1.310496      -0.522663       1     1.008  QM


 UNRELAXED SCF-ENERGY CALCULATED IN 11 CYCLES
 
 UNRELAXED TOTAL SADDLE ENERGY = -155.755672336711
 
 
 
 
 ***************************************
 *** MOLECULAR GEOMETRY OPTIMIZATION ***
 ***************************************
 
 INTERPOLATION DISTANCE: 5.6465188077
 
 *** ACTIVE DEGREES OF FREEDOM: 24 ***
 
 *** ENTERING OPTIMIZATION CYCLE: 1 ***
 

 PROJECTED CARTESIAN GRADIENTS IN A.U.

  NO.  ATOM        X             Y             Z

    1  C       -0.017480      0.010723     -0.001898
    2  C        0.019527     -0.002332      0.001335
    3  C        0.017491     -0.010715     -0.001892
    4  C       -0.019553      0.002329      0.001333
    5  H        0.003031      0.037156     -0.011719
    6  H       -0.003018     -0.037173     -0.011724
    7  H       -0.002584      0.002666      0.001319
    8  H        0.002651     -0.002660      0.001315
    9  H        0.000572      0.043233      0.012339
   10  H       -0.000601     -0.043241      0.012342


 ACTIVE CARTESIAN GRADIENTS

              1          2          3          4          5          6
          -0.020003   0.012318  -0.000706   0.017287   0.000437   0.004028

              7          8          9         10         11         12
           0.023574  -0.010360  -0.002619  -0.011821   0.006319  -0.000412

             13         14         15         16         17         18
           0.005859   0.040468  -0.012294  -0.002401  -0.038067  -0.012555

             19         20         21         22         23         24
          -0.004264  -0.014034  -0.008572   0.005379   0.020316  -0.053612


 FULL LOCAL GRADIENT

              1          2          3          4          5          6
          -0.036371   0.022680  -0.005807   0.016563  -0.002003   0.001917

              7          8          9         10         11         12
           0.022220  -0.012916   0.000836  -0.010792   0.008501  -0.000689

             13         14         15         16         17         18
           0.001661   0.023687  -0.031657   0.000314  -0.030039  -0.022498

             19         20         21         22         23         24
          -0.002389  -0.008551  -0.019379   0.006090   0.015495  -0.045253


 TANGENTIAL LOCAL GRADIENTS IN A.U.

              1          2          3          4          5          6
           0.022680  -0.005807   0.016563  -0.002003   0.001917   0.022220

              7          8          9         10         11         12
          -0.012916   0.000836  -0.010792   0.008501  -0.000689   0.001661

             13         14         15         16         17         18
           0.023687  -0.031657   0.000314  -0.030039  -0.022498  -0.002389

             19         20         21         22         23
          -0.008551  -0.019379   0.006090   0.015495  -0.045253
 
 RMSQ FORCE :   0.0179790  MAXIMUM :   0.0003000  CONVERGED : NO
 MAX FORCE  :   0.0452528  MAXIMUM :   0.0004500  CONVERGED : NO
 RMSQ FORCE6:   4.9820210  MAXIMUM6:   0.0003000  CONVERGED : NO
 MAX FORCE6 :   4.9547472  MAXIMUM6:   0.0004500  CONVERGED : NO
 


 HESSIAN EIGENVALUES


                1           2           3           4           5           6
             1.00000     1.00000     1.00000     1.00000     1.00000     1.00000
 


                7           8           9          10          11          12
             1.00000     1.00000     1.00000     1.00000     1.00000     1.00000
 


               13          14          15          16          17          18
             1.00000     1.00000     1.00000     1.00000     1.00000     1.00000
 


               19          20          21          22          23
             1.00000     1.00000     1.00000     1.00000     1.00000
 


 LAMBDA FOR LMQA STEP: 0.00

  |TANGENTIAL STEP| =   0.086224  |PARALLEL STEP| =   0.000658


 STEP IN NORMAL COORDINATES

              1          2          3          4          5          6
           0.019151  -0.015190  -0.005415  -0.014150   0.003308  -0.000723

              7          8          9         10         11         12
          -0.022047   0.013300  -0.002818   0.010313  -0.009769   0.000945

             13         14         15         16         17         18
           0.001624  -0.027328   0.029253  -0.001651   0.028840   0.023593

             19         20         21         22         23         24
           0.001788   0.007125   0.024762  -0.006735  -0.011924   0.043267

 DISPLACEMENT STEP IN ANGSTROM

  NO.  ATOM        X             Y             Z

    1  C        0.008856     -0.006935     -0.001417
    2  C       -0.008799      0.002811      0.001349
    3  C       -0.008862      0.006931     -0.001418
    4  C        0.008812     -0.002809      0.001350
    5  H        0.002316     -0.014200      0.012376
    6  H       -0.002318      0.014210      0.012378
    7  H        0.000533     -0.000579      0.000928
    8  H       -0.000571      0.000570      0.000930
    9  H        0.002736     -0.016881     -0.013070
   10  H       -0.002719      0.016886     -0.013074


 ACTIVE CARTESIAN DISPLACEMENT STEP

              1          2          3          4          5          6
           0.019151  -0.015190  -0.005415  -0.014150   0.003308  -0.000723

              7          8          9         10         11         12
          -0.022047   0.013300  -0.002818   0.010313  -0.009769   0.000945

             13         14         15         16         17         18
           0.001624  -0.027328   0.029253  -0.001651   0.028840   0.023593

             19         20         21         22         23         24
           0.001788   0.007125   0.024762  -0.006735  -0.011924   0.043267
 
 PREDICTED ENERGY CHANGE: -0.003693142
 
 INTERPOLATION DISTANCE: 5.6465188077
 
 *** SCFTOL TIGHTEN TO 0.100E-06 ***
 
 *** CDFTOL TIGHTEN TO 0.750E-04 ***


 COORDINATES OF OPTIMIZATION STEP 1 IN ANGSTROM

  NO.  ATOM        X              Y              Z        Z-ATOM   MASS   TYPE

    1  C        -0.648898       0.311320      -0.206857       6    12.011  QM
    2  C        -1.806942      -0.234806       0.174879       6    12.011  QM
    3  C         0.649010      -0.311553      -0.206903       6    12.011  QM
    4  C         1.806944       0.234844       0.174857       6    12.011  QM
    5  H        -1.788323      -1.236040       0.548633       1     1.008  QM
    6  H         1.787624       1.236091       0.548561       1     1.008  QM
    7  H         2.755783      -0.281472       0.175345       1     1.008  QM
    8  H        -2.755318       0.282294       0.175280       1     1.008  QM
    9  H         0.698797      -1.327590      -0.535878       1     1.008  QM
   10  H        -0.698958       1.327382      -0.535737       1     1.008  QM


 
 NEW SCF-ENERGY CALCULATED IN 9 CYCLES
 

 TOTAL ENERGY    =       -155.760631138

 ENERGY CHANGE =         -0.004958801
 ENERGY RATIO  =          1.342705318
 TRUST RADIUS  =          0.200000000
 
 BFGS DELTA*GAMMA: 0.483E-02
 
 BFGS DELTA*DE2*DELTA: 0.744E-02
 
 *** ENTERING OPTIMIZATION CYCLE: 2 ***
 

 PROJECTED CARTESIAN GRADIENTS IN A.U.

  NO.  ATOM        X             Y             Z

    1  C        0.006213     -0.014175      0.000896
    2  C        0.001940      0.005799     -0.000939
    3  C       -0.006252      0.014170      0.000890
    4  C       -0.001903     -0.005803     -0.000931
    5  H        0.005254      0.020600     -0.006671
    6  H       -0.005255     -0.020602     -0.006675
    7  H       -0.006830      0.007708      0.001287
    8  H        0.006867     -0.007681      0.001274
    9  H        0.003123      0.023579      0.005540
   10  H       -0.003155     -0.023574      0.005536


 ACTIVE CARTESIAN GRADIENTS

              1          2          3          4          5          6
           0.007108  -0.016775  -0.000650   0.004522  -0.000023  -0.001591

              7          8          9         10         11         12
          -0.003265   0.013377   0.001039  -0.001036  -0.004758  -0.000510

             13         14         15         16         17         18
           0.005062   0.025729  -0.006124  -0.002547  -0.023872  -0.006833

             19         20         21         22         23         24
          -0.009277  -0.006788  -0.002020   0.007323   0.009903  -0.027436


 FULL LOCAL GRADIENT

              1          2          3          4          5          6
          -0.025376  -0.012282   0.011834   0.001304  -0.003475  -0.004032

              7          8          9         10         11         12
          -0.004282   0.011231   0.005294   0.000002  -0.002418  -0.000889

             13         14         15         16         17         18
          -0.000259   0.011754  -0.020981  -0.000210  -0.017307  -0.014533

             19         20         21         22         23         24
          -0.007723  -0.002305  -0.011054   0.007953   0.005706  -0.021037


 TANGENTIAL LOCAL GRADIENTS IN A.U.

              1          2          3          4          5          6
          -0.012282   0.011834   0.001304  -0.003475  -0.004032  -0.004282

              7          8          9         10         11         12
           0.011231   0.005294   0.000002  -0.002418  -0.000889  -0.000259

             13         14         15         16         17         18
           0.011754  -0.020981  -0.000210  -0.017307  -0.014533  -0.007723

             19         20         21         22         23
          -0.002305  -0.011054   0.007953   0.005706  -0.021037

 COSANG =         0.614212450
 
 RMSQ FORCE :   0.0100321  MAXIMUM :   0.0003000  CONVERGED : NO
 MAX FORCE  :   0.0210371  MAXIMUM :   0.0004500  CONVERGED : NO
 RMSQ FORCE6:   4.4631644  MAXIMUM6:   0.0003000  CONVERGED : NO
 MAX FORCE6 :   4.4533330  MAXIMUM6:   0.0004500  CONVERGED : NO
 RMSQ DR    :   0.0176009  MAXIMUM :   0.0012000  CONVERGED : NO
 MAX DR     :   0.0432671  MAXIMUM :   0.0018000  CONVERGED : NO
 


 HESSIAN EIGENVALUES


                1           2           3           4           5           6
             0.42717     1.00000     1.00000     1.00000     1.00000     1.00000
 


                7           8           9          10          11          12
             1.00000     1.00000     1.00000     1.00000     1.00000     1.00000
 


               13          14          15          16          17          18
             1.00000     1.00000     1.00000     1.00000     1.00000     1.00000
 


               19          20          21          22          23
             1.00000     1.00000     1.00000     1.00000     1.51716
 


 LAMBDA FOR LMQA STEP: 0.00

  |TANGENTIAL STEP| =   0.102832  |PARALLEL STEP| =   0.000936


 STEP IN NORMAL COORDINATES

              1          2          3          4          5          6
          -0.003163   0.015684  -0.008025  -0.009912   0.005588   0.005709

              7          8          9         10         11         12
          -0.003290  -0.011228  -0.008769   0.004603  -0.000889   0.001783

             13         14         15         16         17         18
           0.001063  -0.037490   0.040910  -0.001187   0.039585   0.033079

             19         20         21         22         23         24
           0.012320   0.006103   0.031783  -0.015790  -0.011452   0.050314

 DISPLACEMENT STEP IN ANGSTROM

  NO.  ATOM        X             Y             Z

    1  C       -0.001463      0.006975     -0.003996
    2  C       -0.003880     -0.001717      0.003595
    3  C        0.001490     -0.006980     -0.003972
    4  C        0.003857      0.001729      0.003588
    5  H        0.001035     -0.017183      0.017672
    6  H       -0.001037      0.017173      0.017675
    7  H        0.004868     -0.005610      0.001135
    8  H       -0.004900      0.005599      0.001150
    9  H        0.002000     -0.020233     -0.017470
   10  H       -0.001979      0.020225     -0.017451


 ACTIVE CARTESIAN DISPLACEMENT STEP

              1          2          3          4          5          6
          -0.003163   0.015684  -0.008025  -0.009912   0.005588   0.005709

              7          8          9         10         11         12
          -0.003290  -0.011228  -0.008769   0.004603  -0.000889   0.001783

             13         14         15         16         17         18
           0.001063  -0.037490   0.040910  -0.001187   0.039585   0.033079

             19         20         21         22         23         24
           0.012320   0.006103   0.031783  -0.015790  -0.011452   0.050314
 
 PREDICTED ENERGY CHANGE: -0.002338881
 
 INTERPOLATION DISTANCE: 5.6465188077


 COORDINATES OF OPTIMIZATION STEP 2 IN ANGSTROM

  NO.  ATOM        X              Y              Z        Z-ATOM   MASS   TYPE

    1  C        -0.650361       0.318296      -0.210853       6    12.011  QM
    2  C        -1.810822      -0.236523       0.178474       6    12.011  QM
    3  C         0.650500      -0.318532      -0.210875       6    12.011  QM
    4  C         1.810801       0.236574       0.178445       6    12.011  QM
    5  H        -1.787288      -1.253223       0.566306       1     1.008  QM
    6  H         1.786587       1.253264       0.566236       1     1.008  QM
    7  H         2.760651      -0.287082       0.176479       1     1.008  QM
    8  H        -2.760218       0.287893       0.176430       1     1.008  QM
    9  H         0.700796      -1.347823      -0.553347       1     1.008  QM
   10  H        -0.700937       1.347607      -0.553188       1     1.008  QM


 
 NEW SCF-ENERGY CALCULATED IN 9 CYCLES
 

 TOTAL ENERGY    =       -155.764064866

 ENERGY CHANGE =         -0.003433729
 ENERGY RATIO  =          1.468107583
 TRUST RADIUS  =          0.200000000
 
 BFGS DELTA*GAMMA: 0.248E-02
 
 BFGS DELTA*DE2*DELTA: 0.471E-02
 
 *** ENTERING OPTIMIZATION CYCLE: 3 ***
 

 PROJECTED CARTESIAN GRADIENTS IN A.U.

  NO.  ATOM        X             Y             Z

    1  C        0.008648     -0.015635      0.002072
    2  C       -0.002730      0.007930     -0.002422
    3  C       -0.008527      0.015661      0.002122
    4  C        0.002620     -0.007941     -0.002451
    5  H        0.005781      0.006228     -0.001425
    6  H       -0.005795     -0.006248     -0.001421
    7  H       -0.004499      0.006347      0.000880
    8  H        0.004523     -0.006365      0.000902
    9  H        0.004056      0.011748      0.001691
   10  H       -0.004104     -0.011762      0.001717


 ACTIVE CARTESIAN GRADIENTS

              1          2          3          4          5          6
           0.009897  -0.018448   0.000609  -0.000185   0.003437  -0.004074

              7          8          9         10         11         12
          -0.007684   0.016451   0.002180   0.001866  -0.009119  -0.001751

             13         14         15         16         17         18
           0.004071   0.010908  -0.001034  -0.002617  -0.009762  -0.001844

             19         20         21         22         23         24
          -0.006241  -0.003930   0.000595   0.004500   0.005575  -0.012086


 FULL LOCAL GRADIENT

              1          2          3          4          5          6
          -0.015211  -0.015216   0.013122  -0.002758   0.000781  -0.006055

              7          8          9         10         11         12
          -0.008347   0.014814   0.005649   0.002662  -0.007177  -0.002092

             13         14         15         16         17         18
          -0.000711   0.001730  -0.009743  -0.001043  -0.005577  -0.006387

             19         20         21         22         23         24
          -0.005231  -0.001096  -0.005217   0.004896   0.002713  -0.007940


 TANGENTIAL LOCAL GRADIENTS IN A.U.

              1          2          3          4          5          6
          -0.015216   0.013122  -0.002758   0.000781  -0.006055  -0.008347

              7          8          9         10         11         12
           0.014814   0.005649   0.002662  -0.007177  -0.002092  -0.000711

             13         14         15         16         17         18
           0.001730  -0.009743  -0.001043  -0.005577  -0.006387  -0.005231

             19         20         21         22         23
          -0.001096  -0.005217   0.004896   0.002713  -0.007940

 COSANG =         0.824736657
 
 RMSQ FORCE :   0.0070839  MAXIMUM :   0.0003000  CONVERGED : NO
 MAX FORCE  :   0.0152158  MAXIMUM :   0.0004500  CONVERGED : NO
 RMSQ FORCE6:   3.8674994  MAXIMUM6:   0.0003000  CONVERGED : NO
 MAX FORCE6 :   3.8612214  MAXIMUM6:   0.0004500  CONVERGED : NO
 RMSQ DR    :   0.0209914  MAXIMUM :   0.0012000  CONVERGED : NO
 MAX DR     :   0.0503135  MAXIMUM :   0.0018000  CONVERGED : NO
 


 HESSIAN EIGENVALUES


                1           2           3           4           5           6
             0.21879     0.99999     1.00000     1.00000     1.00000     1.00000
 


                7           8           9          10          11          12
             1.00000     1.00000     1.00000     1.00000     1.00000     1.00000
 


               13          14          15          16          17          18
             1.00000     1.00000     1.00000     1.00000     1.00000     1.00000
 


               19          20          21          22          23
             1.00000     1.00000     1.00000     1.02367     1.51047
 


 LAMBDA FOR LMQA STEP: 0.00

  |TANGENTIAL STEP| =   0.109967  |PARALLEL STEP| =   0.001071


 STEP IN NORMAL COORDINATES

              1          2          3          4          5          6
          -0.011005   0.029637  -0.011270  -0.006863  -0.000063   0.011780

              7          8          9         10         11         12
           0.004059  -0.025392  -0.012656   0.001606   0.009273   0.004738

             13         14         15         16         17         18
          -0.000330  -0.034021   0.042472   0.000483   0.036530   0.034096

             19         20         21         22         23         24
           0.014229   0.006783   0.033898  -0.017787  -0.012522   0.050196

 DISPLACEMENT STEP IN ANGSTROM

  NO.  ATOM        X             Y             Z

    1  C       -0.005089      0.013238     -0.005987
    2  C       -0.001425     -0.005736      0.005865
    3  C        0.004973     -0.013275     -0.006006
    4  C        0.001535      0.005761      0.005891
    5  H       -0.001040     -0.013657      0.017872
    6  H        0.001042      0.013647      0.017864
    7  H        0.005501     -0.007604      0.001273
    8  H       -0.005516      0.007654      0.001258
    9  H        0.000445     -0.020949     -0.018728
   10  H       -0.000410      0.020948     -0.018722


 ACTIVE CARTESIAN DISPLACEMENT STEP

              1          2          3          4          5          6
          -0.011005   0.029637  -0.011270  -0.006863  -0.000063   0.011780

              7          8          9         10         11         12
           0.004059  -0.025392  -0.012656   0.001606   0.009273   0.004738

             13         14         15         16         17         18
          -0.000330  -0.034021   0.042472   0.000483   0.036530   0.034096

             19         20         21         22         23         24
           0.014229   0.006783   0.033898  -0.017787  -0.012522   0.050196
 
 PREDICTED ENERGY CHANGE: -0.001478570
 
 INTERPOLATION DISTANCE: 5.6465188077


 COORDINATES OF OPTIMIZATION STEP 3 IN ANGSTROM

  NO.  ATOM        X              Y              Z        Z-ATOM   MASS   TYPE

    1  C        -0.655450       0.331534      -0.216839       6    12.011  QM
    2  C        -1.812247      -0.242259       0.184339       6    12.011  QM
    3  C         0.655473      -0.331807      -0.216882       6    12.011  QM
    4  C         1.812336       0.242335       0.184336       6    12.011  QM
    5  H        -1.788328      -1.266880       0.584178       1     1.008  QM
    6  H         1.787629       1.266911       0.584101       1     1.008  QM
    7  H         2.766152      -0.294686       0.177752       1     1.008  QM
    8  H        -2.765734       0.295547       0.177688       1     1.008  QM
    9  H         0.701241      -1.368772      -0.572075       1     1.008  QM
   10  H        -0.701347       1.368555      -0.571910       1     1.008  QM


 
 NEW SCF-ENERGY CALCULATED IN 9 CYCLES
 

 TOTAL ENERGY    =       -155.765797243

 ENERGY CHANGE =         -0.001732377
 ENERGY RATIO  =          1.171656595
 TRUST RADIUS  =          0.200000000
 
 BFGS DELTA*GAMMA: 0.244E-02
 
 BFGS DELTA*DE2*DELTA: 0.297E-02
 
 *** ENTERING OPTIMIZATION CYCLE: 4 ***
 

 PROJECTED CARTESIAN GRADIENTS IN A.U.

  NO.  ATOM        X             Y             Z

    1  C        0.005090     -0.005262      0.001111
    2  C       -0.003397      0.003535     -0.001353
    3  C       -0.005384      0.005168      0.001047
    4  C        0.003714     -0.003464     -0.001268
    5  H        0.004781     -0.001353      0.001859
    6  H       -0.004800      0.001324      0.001838
    7  H        0.000287      0.001235      0.000007
    8  H       -0.000314     -0.001143     -0.000019
    9  H        0.003473      0.003496     -0.001042
   10  H       -0.003509     -0.003479     -0.001046


 ACTIVE CARTESIAN GRADIENTS

              1          2          3          4          5          6
           0.005829  -0.006143   0.000662  -0.002285   0.003279  -0.002503

              7          8          9         10         11         12
          -0.006305   0.006397   0.001029   0.002484  -0.005546  -0.001016

             13         14         15         16         17         18
           0.003622   0.000724   0.002488  -0.002832  -0.000169   0.001609

             19         20         21         22         23         24
          -0.000007  -0.002953   0.001352  -0.000183   0.003922  -0.002139


 FULL LOCAL GRADIENT

              1          2          3          4          5          6
          -0.006266  -0.007302   0.004092  -0.002687   0.002822  -0.002942

              7          8          9         10         11         12
          -0.006325   0.006210   0.001674   0.002591  -0.005136  -0.001105

             13         14         15         16         17         18
           0.001906  -0.002125  -0.000104  -0.002166   0.001431   0.000023

             19         20         21         22         23         24
           0.000396  -0.001840  -0.001090  -0.000021   0.002558  -0.000240


 TANGENTIAL LOCAL GRADIENTS IN A.U.

              1          2          3          4          5          6
          -0.007302   0.004092  -0.002687   0.002822  -0.002942  -0.006325

              7          8          9         10         11         12
           0.006210   0.001674   0.002591  -0.005136  -0.001105   0.001906

             13         14         15         16         17         18
          -0.002125  -0.000104  -0.002166   0.001431   0.000023   0.000396

             19         20         21         22         23
          -0.001840  -0.001090  -0.000021   0.002558  -0.000240

 COSANG =         0.761025927
 
 RMSQ FORCE :   0.0032021  MAXIMUM :   0.0003000  CONVERGED : NO
 MAX FORCE  :   0.0073024  MAXIMUM :   0.0004500  CONVERGED : NO
 RMSQ FORCE6:   3.1602613  MAXIMUM6:   0.0003000  CONVERGED : NO
 MAX FORCE6 :   3.1577128  MAXIMUM6:   0.0004500  CONVERGED : NO
 RMSQ DR    :   0.0224480  MAXIMUM :   0.0012000  CONVERGED : NO
 MAX DR     :   0.0501965  MAXIMUM :   0.0018000  CONVERGED : NO
 


 HESSIAN EIGENVALUES


                1           2           3           4           5           6
             0.19252     0.99989     1.00000     1.00000     1.00000     1.00000
 


                7           8           9          10          11          12
             1.00000     1.00000     1.00000     1.00000     1.00000     1.00000
 


               13          14          15          16          17          18
             1.00000     1.00000     1.00000     1.00000     1.00000     1.00000
 


               19          20          21          22          23
             1.00000     1.00000     1.01160     1.02355     1.37405
 


 LAMBDA FOR LMQA STEP: 0.00

  |TANGENTIAL STEP| =   0.025640  |PARALLEL STEP| =   0.000058


 STEP IN NORMAL COORDINATES

              1          2          3          4          5          6
          -0.006241   0.007936  -0.003761   0.001278  -0.002755   0.004733

              7          8          9         10         11         12
           0.005989  -0.008023  -0.003906  -0.002075   0.005729   0.001872

             13         14         15         16         17         18
          -0.002593  -0.004187   0.007804   0.002416   0.004761   0.006232

             19         20         21         22         23         24
           0.001019   0.003399   0.007726  -0.002530  -0.005247   0.009740

 DISPLACEMENT STEP IN ANGSTROM

  NO.  ATOM        X             Y             Z

    1  C       -0.002884      0.003583     -0.001950
    2  C        0.001433     -0.002143      0.001999
    3  C        0.003063     -0.003527     -0.001904
    4  C       -0.001626      0.002100      0.001947
    5  H       -0.002036     -0.000776      0.003176
    6  H        0.002037      0.000775      0.003182
    7  H        0.000221     -0.001396      0.000571
    8  H       -0.000181      0.001374      0.000583
    9  H       -0.001196     -0.004721     -0.003922
   10  H        0.001206      0.004700     -0.003907


 ACTIVE CARTESIAN DISPLACEMENT STEP

              1          2          3          4          5          6
          -0.006241   0.007936  -0.003761   0.001278  -0.002755   0.004733

              7          8          9         10         11         12
           0.005989  -0.008023  -0.003906  -0.002075   0.005729   0.001872

             13         14         15         16         17         18
          -0.002593  -0.004187   0.007804   0.002416   0.004761   0.006232

             19         20         21         22         23         24
           0.001019   0.003399   0.007726  -0.002530  -0.005247   0.009740
 
 PREDICTED ENERGY CHANGE: -0.000137055
 
 INTERPOLATION DISTANCE: 5.6465188077
 
 *** SCFTOL TIGHTEN TO 0.500E-07 ***
 
 *** CDFTOL TIGHTEN TO 0.250E-04 ***


 COORDINATES OF OPTIMIZATION STEP 4 IN ANGSTROM

  NO.  ATOM        X              Y              Z        Z-ATOM   MASS   TYPE

    1  C        -0.658334       0.335116      -0.218789       6    12.011  QM
    2  C        -1.810814      -0.244402       0.186337       6    12.011  QM
    3  C         0.658535      -0.335335      -0.218786       6    12.011  QM
    4  C         1.810709       0.244435       0.186283       6    12.011  QM
    5  H        -1.790364      -1.267656       0.587354       1     1.008  QM
    6  H         1.789667       1.267686       0.587283       1     1.008  QM
    7  H         2.766373      -0.296081       0.178323       1     1.008  QM
    8  H        -2.765916       0.296921       0.178271       1     1.008  QM
    9  H         0.700045      -1.373494      -0.575997       1     1.008  QM
   10  H        -0.700141       1.373255      -0.575817       1     1.008  QM


 
 NEW SCF-ENERGY CALCULATED IN 11 CYCLES
 

 TOTAL ENERGY    =       -155.765978952

 ENERGY CHANGE =         -0.000181709
 ENERGY RATIO  =          1.325816467
 TRUST RADIUS  =          0.200000000
 
 BFGS DELTA*GAMMA: 0.184E-03
 
 BFGS DELTA*DE2*DELTA: 0.275E-03
 
 *** ENTERING OPTIMIZATION CYCLE: 5 ***
 

 PROJECTED CARTESIAN GRADIENTS IN A.U.

  NO.  ATOM        X             Y             Z

    1  C        0.000964     -0.001453      0.000813
    2  C       -0.001081      0.001709     -0.000811
    3  C       -0.000785      0.001552      0.000892
    4  C        0.000890     -0.001793     -0.000875
    5  H        0.003867     -0.000569      0.001765
    6  H       -0.003867      0.000553      0.001765
    7  H        0.001745     -0.000774     -0.000309
    8  H       -0.001669      0.000780     -0.000315
    9  H        0.002675      0.001997     -0.001500
   10  H       -0.002709     -0.002040     -0.001475


 ACTIVE CARTESIAN GRADIENTS

              1          2          3          4          5          6
           0.001104  -0.001710   0.000841  -0.000934   0.002173  -0.001066

              7          8          9         10         11         12
          -0.001281   0.002539   0.001030   0.000657  -0.002740  -0.000384

             13         14         15         16         17         18
           0.003495   0.000310   0.002689  -0.002771   0.000304   0.001815

             19         20         21         22         23         24
           0.001903  -0.002790   0.001183  -0.001456   0.003619  -0.000814


 FULL LOCAL GRADIENT

              1          2          3          4          5          6
          -0.005022  -0.001512   0.001599  -0.000799   0.002166  -0.001180

              7          8          9         10         11         12
          -0.001280   0.002440   0.001246   0.000670  -0.002604  -0.000418

             13         14         15         16         17         18
           0.002486  -0.001615   0.000762  -0.002217   0.001617   0.000520

             19         20         21         22         23         24
           0.002234  -0.001884  -0.000824  -0.001323   0.002462   0.000762


 TANGENTIAL LOCAL GRADIENTS IN A.U.

              1          2          3          4          5          6
          -0.001512   0.001599  -0.000799   0.002166  -0.001180  -0.001280

              7          8          9         10         11         12
           0.002440   0.001246   0.000670  -0.002604  -0.000418   0.002486

             13         14         15         16         17         18
          -0.001615   0.000762  -0.002217   0.001617   0.000520   0.002234

             19         20         21         22         23
          -0.001884  -0.000824  -0.001323   0.002462   0.000762

 COSANG =         0.795087344
 
 RMSQ FORCE :   0.0016536  MAXIMUM :   0.0003000  CONVERGED : NO
 MAX FORCE  :   0.0026036  MAXIMUM :   0.0004500  CONVERGED : NO
 RMSQ FORCE6:   2.2353449  MAXIMUM6:   0.0003000  CONVERGED : NO
 MAX FORCE6 :   2.2350083  MAXIMUM6:   0.0004500  CONVERGED : NO
 RMSQ DR    :   0.0052338  MAXIMUM :   0.0012000  CONVERGED : NO
 MAX DR     :   0.0097403  MAXIMUM :   0.0018000  CONVERGED : NO
 


 HESSIAN EIGENVALUES


                1           2           3           4           5           6
             0.18897     0.64659     1.00000     1.00000     1.00000     1.00000
 


                7           8           9          10          11          12
             1.00000     1.00000     1.00000     1.00000     1.00000     1.00000
 


               13          14          15          16          17          18
             1.00000     1.00000     1.00000     1.00000     1.00000     1.00000
 


               19          20          21          22          23
             1.00000     1.00002     1.01098     1.02841     1.43783
 


 LAMBDA FOR LMQA STEP: 0.00

  |TANGENTIAL STEP| =   0.015666  |PARALLEL STEP| =   0.000022


 STEP IN NORMAL COORDINATES

              1          2          3          4          5          6
          -0.002956   0.003574  -0.003550   0.002060  -0.003094   0.003413

              7          8          9         10         11         12
           0.003244  -0.004869  -0.003669  -0.001588   0.004590   0.001164

             13         14         15         16         17         18
          -0.004281   0.000648   0.001978   0.003861  -0.000596   0.001576

             19         20         21         22         23         24
          -0.003065   0.003717   0.003967   0.001135  -0.005179   0.002399

 DISPLACEMENT STEP IN ANGSTROM

  NO.  ATOM        X             Y             Z

    1  C       -0.001366      0.001615     -0.001649
    2  C        0.001339     -0.001495      0.001580
    3  C        0.001271     -0.001678     -0.001696
    4  C       -0.001237      0.001548      0.001618
    5  H       -0.002701      0.001095      0.000906
    6  H        0.002689     -0.001102      0.000899
    7  H       -0.001482      0.000415      0.000741
    8  H        0.001462     -0.000389      0.000742
    9  H       -0.001710     -0.001874     -0.001389
   10  H        0.001719      0.001890     -0.001394


 ACTIVE CARTESIAN DISPLACEMENT STEP

              1          2          3          4          5          6
          -0.002956   0.003574  -0.003550   0.002060  -0.003094   0.003413

              7          8          9         10         11         12
           0.003244  -0.004869  -0.003669  -0.001588   0.004590   0.001164

             13         14         15         16         17         18
          -0.004281   0.000648   0.001978   0.003861  -0.000596   0.001576

             19         20         21         22         23         24
          -0.003065   0.003717   0.003967   0.001135  -0.005179   0.002399
 
 PREDICTED ENERGY CHANGE: -0.000055105
 
 INTERPOLATION DISTANCE: 5.6465188077
 
 *** SCFTOL TIGHTEN TO 0.250E-07 ***
 
 *** CDFTOL TIGHTEN TO 0.100E-04 ***


 COORDINATES OF OPTIMIZATION STEP 5 IN ANGSTROM

  NO.  ATOM        X              Y              Z        Z-ATOM   MASS   TYPE

    1  C        -0.659700       0.336731      -0.220437       6    12.011  QM
    2  C        -1.809475      -0.245897       0.187917       6    12.011  QM
    3  C         0.659806      -0.337013      -0.220481       6    12.011  QM
    4  C         1.809472       0.245984       0.187901       6    12.011  QM
    5  H        -1.793065      -1.266561       0.588259       1     1.008  QM
    6  H         1.792355       1.266584       0.588182       1     1.008  QM
    7  H         2.764891      -0.295667       0.179064       1     1.008  QM
    8  H        -2.764454       0.296532       0.179013       1     1.008  QM
    9  H         0.698334      -1.375367      -0.577386       1     1.008  QM
   10  H        -0.698422       1.375144      -0.577211       1     1.008  QM


 
 NEW SCF-ENERGY CALCULATED IN 11 CYCLES
 

 TOTAL ENERGY    =       -155.766055836

 ENERGY CHANGE =         -0.000076883
 ENERGY RATIO  =          1.395210159
 TRUST RADIUS  =          0.200000000
 
 BFGS DELTA*GAMMA: 0.667E-04
 
 BFGS DELTA*DE2*DELTA: 0.110E-03
 
 *** ENTERING OPTIMIZATION CYCLE: 6 ***
 

 PROJECTED CARTESIAN GRADIENTS IN A.U.

  NO.  ATOM        X             Y             Z

    1  C       -0.000966      0.000994      0.000244
    2  C       -0.000271      0.000118      0.000013
    3  C        0.000960     -0.001037      0.000232
    4  C        0.000289     -0.000064      0.000034
    5  H        0.003055      0.001297      0.001175
    6  H       -0.003070     -0.001352      0.001160
    7  H        0.001687     -0.001431     -0.000510
    8  H       -0.001676      0.001441     -0.000498
    9  H        0.002011      0.001686     -0.001573
   10  H       -0.002049     -0.001679     -0.001560


 ACTIVE CARTESIAN GRADIENTS

              1          2          3          4          5          6
          -0.001106   0.001161   0.000458  -0.000643   0.000880   0.000314

              7          8          9         10         11         12
           0.000402  -0.000567   0.000498   0.000240  -0.000419   0.000507

             13         14         15         16         17         18
           0.003298   0.001515   0.002402  -0.002507  -0.000887   0.001496

             19         20         21         22         23         24
           0.001957  -0.002536   0.001024  -0.001508   0.003241  -0.000822


 FULL LOCAL GRADIENT

              1          2          3          4          5          6
          -0.004893   0.001365  -0.000517  -0.000220   0.001236   0.000474

              7          8          9         10         11         12
           0.000461  -0.000439   0.000217   0.000144  -0.000602   0.000527

             13         14         15         16         17         18
           0.003039   0.000103   0.000551  -0.001982   0.000423   0.000148

             19         20         21         22         23         24
           0.002294  -0.001614  -0.000975  -0.001375   0.002103   0.000714


 TANGENTIAL LOCAL GRADIENTS IN A.U.

              1          2          3          4          5          6
           0.001365  -0.000517  -0.000220   0.001236   0.000474   0.000461

              7          8          9         10         11         12
          -0.000439   0.000217   0.000144  -0.000602   0.000527   0.003039

             13         14         15         16         17         18
           0.000103   0.000551  -0.001982   0.000423   0.000148   0.002294

             19         20         21         22         23
          -0.001614  -0.000975  -0.001375   0.002103   0.000714

 COSANG =         0.622318637
 
 RMSQ FORCE :   0.0012224  MAXIMUM :   0.0003000  CONVERGED : NO
 MAX FORCE  :   0.0030391  MAXIMUM :   0.0004500  CONVERGED : NO
 RMSQ FORCE6:   0.0089091  MAXIMUM6:   0.0003000  CONVERGED : NO
 MAX FORCE6 :   0.0213193  MAXIMUM6:   0.0004500  CONVERGED : NO
 RMSQ DR    :   0.0031979  MAXIMUM :   0.0012000  CONVERGED : NO
 MAX DR     :   0.0051795  MAXIMUM :   0.0018000  CONVERGED : NO
 


 HESSIAN EIGENVALUES


                1           2           3           4           5           6
             0.17385     0.33374     1.00000     1.00000     1.00000     1.00000
 


                7           8           9          10          11          12
             1.00000     1.00000     1.00000     1.00000     1.00000     1.00000
 


               13          14          15          16          17          18
             1.00000     1.00000     1.00000     1.00000     1.00000     1.00000
 


               19          20          21          22          23
             1.00001     1.00195     1.02235     1.06817     1.73459
 


 LAMBDA FOR LMQA STEP: 0.00

  |TANGENTIAL STEP| =   0.016494  |PARALLEL STEP| =   0.000024


 STEP IN NORMAL COORDINATES

              1          2          3          4          5          6
          -0.001236   0.000467  -0.004017   0.003475  -0.002664   0.002437

              7          8          9         10         11         12
           0.002852  -0.002056  -0.004073  -0.002177   0.003220   0.000037

             13         14         15         16         17         18
          -0.006297   0.001325   0.000380   0.005501  -0.001481   0.000436

             19         20         21         22         23         24
          -0.005294   0.004684   0.003674   0.002794  -0.006283  -0.000234

 DISPLACEMENT STEP IN ANGSTROM

  NO.  ATOM        X             Y             Z

    1  C       -0.000571      0.000221     -0.001694
    2  C        0.001739     -0.000817      0.001371
    3  C        0.000571     -0.000198     -0.001695
    4  C       -0.001749      0.000781      0.001361
    5  H       -0.003481      0.001096      0.000602
    6  H        0.003477     -0.001068      0.000603
    7  H       -0.002402      0.001504      0.001193
    8  H        0.002422     -0.001472      0.001176
    9  H       -0.002176     -0.001019     -0.000652
   10  H        0.002195      0.001004     -0.000654


 ACTIVE CARTESIAN DISPLACEMENT STEP

              1          2          3          4          5          6
          -0.001236   0.000467  -0.004017   0.003475  -0.002664   0.002437

              7          8          9         10         11         12
           0.002852  -0.002056  -0.004073  -0.002177   0.003220   0.000037

             13         14         15         16         17         18
          -0.006297   0.001325   0.000380   0.005501  -0.001481   0.000436

             19         20         21         22         23         24
          -0.005294   0.004684   0.003674   0.002794  -0.006283  -0.000234
 
 PREDICTED ENERGY CHANGE: -0.000038861
 
 INTERPOLATION DISTANCE: 5.6465188077


 COORDINATES OF OPTIMIZATION STEP 6 IN ANGSTROM

  NO.  ATOM        X              Y              Z        Z-ATOM   MASS   TYPE

    1  C        -0.660271       0.336952      -0.222132       6    12.011  QM
    2  C        -1.807736      -0.246714       0.189288       6    12.011  QM
    3  C         0.660377      -0.337211      -0.222177       6    12.011  QM
    4  C         1.807723       0.246764       0.189263       6    12.011  QM
    5  H        -1.796546      -1.265465       0.588862       1     1.008  QM
    6  H         1.795832       1.265516       0.588785       1     1.008  QM
    7  H         2.762489      -0.294162       0.180257       1     1.008  QM
    8  H        -2.762032       0.295060       0.180189       1     1.008  QM
    9  H         0.696158      -1.376387      -0.578038       1     1.008  QM
   10  H        -0.696227       1.376148      -0.577865       1     1.008  QM


 
 NEW SCF-ENERGY CALCULATED IN 11 CYCLES
 

 TOTAL ENERGY    =       -155.766113312

 ENERGY CHANGE =         -0.000057476
 ENERGY RATIO  =          1.479006942
 TRUST RADIUS  =          0.200000000
 
 BFGS DELTA*GAMMA: 0.408E-04
 
 BFGS DELTA*DE2*DELTA: 0.780E-04
 
 *** ENTERING OPTIMIZATION CYCLE: 7 ***
 

 PROJECTED CARTESIAN GRADIENTS IN A.U.

  NO.  ATOM        X             Y             Z

    1  C       -0.002248      0.001564     -0.000042
    2  C        0.000434     -0.000457      0.000479
    3  C        0.002220     -0.001561     -0.000038
    4  C       -0.000400      0.000450      0.000486
    5  H        0.002290      0.002758      0.000703
    6  H       -0.002300     -0.002771      0.000696
    7  H        0.001078     -0.001229     -0.000573
    8  H       -0.001060      0.001268     -0.000581
    9  H        0.001481      0.001301     -0.001655
   10  H       -0.001513     -0.001312     -0.001647


 ACTIVE CARTESIAN GRADIENTS

              1          2          3          4          5          6
          -0.002575   0.001804   0.000197  -0.000237   0.000041   0.001162

              7          8          9         10         11         12
           0.001792  -0.001436   0.000344  -0.000232   0.000667   0.001043

             13         14         15         16         17         18
           0.002832   0.002702   0.002148  -0.002021  -0.001998   0.001236

             19         20         21         22         23         24
           0.001266  -0.001948   0.001078  -0.001047   0.002512  -0.000694


 FULL LOCAL GRADIENT

              1          2          3          4          5          6
          -0.005020   0.002946  -0.000867   0.000098   0.000366   0.001313

              7          8          9         10         11         12
           0.001799  -0.001396   0.000131  -0.000298   0.000501   0.001067

             13         14         15         16         17         18
           0.002692   0.001169  -0.000035  -0.001448  -0.000531  -0.000314

             19         20         21         22         23         24
           0.001644  -0.000909  -0.001104  -0.000900   0.001300   0.000890


 TANGENTIAL LOCAL GRADIENTS IN A.U.

              1          2          3          4          5          6
           0.002946  -0.000867   0.000098   0.000366   0.001313   0.001799

              7          8          9         10         11         12
          -0.001396   0.000131  -0.000298   0.000501   0.001067   0.002692

             13         14         15         16         17         18
           0.001169  -0.000035  -0.001448  -0.000531  -0.000314   0.001644

             19         20         21         22         23
          -0.000909  -0.001104  -0.000900   0.001300   0.000890

 COSANG =         0.812463925
 
 RMSQ FORCE :   0.0012702  MAXIMUM :   0.0003000  CONVERGED : NO
 MAX FORCE  :   0.0029457  MAXIMUM :   0.0004500  CONVERGED : NO
 RMSQ FORCE6:   0.0047844  MAXIMUM6:   0.0003000  CONVERGED : NO
 MAX FORCE6 :   0.0099696  MAXIMUM6:   0.0004500  CONVERGED : NO
 RMSQ DR    :   0.0033667  MAXIMUM :   0.0012000  CONVERGED : NO
 MAX DR     :   0.0062971  MAXIMUM :   0.0018000  CONVERGED : NO
 


 HESSIAN EIGENVALUES


                1           2           3           4           5           6
             0.12029     0.24305     0.99999     1.00000     1.00000     1.00000
 


                7           8           9          10          11          12
             1.00000     1.00000     1.00000     1.00000     1.00000     1.00000
 


               13          14          15          16          17          18
             1.00000     1.00000     1.00000     1.00000     1.00000     1.00001
 


               19          20          21          22          23
             1.00016     1.00455     1.04586     1.09531     1.71383
 


 LAMBDA FOR LMQA STEP: 0.00

  |TANGENTIAL STEP| =   0.021521  |PARALLEL STEP| =   0.000041


 STEP IN NORMAL COORDINATES

              1          2          3          4          5          6
           0.001211  -0.001059  -0.005632   0.004944  -0.002251   0.001810

              7          8          9         10         11         12
           0.001658  -0.000928  -0.005969  -0.002584   0.002472  -0.001275

             13         14         15         16         17         18
          -0.009053   0.000321   0.000375   0.007749  -0.000754   0.000622

             19         20         21         22         23         24
          -0.007267   0.006004   0.005104   0.003832  -0.008105  -0.001984

 DISPLACEMENT STEP IN ANGSTROM

  NO.  ATOM        X             Y             Z

    1  C        0.000559     -0.000482     -0.002271
    2  C        0.002087     -0.000503      0.001534
    3  C       -0.000538      0.000483     -0.002288
    4  C       -0.002120      0.000495      0.001528
    5  H       -0.004648      0.000368      0.001189
    6  H        0.004638     -0.000358      0.001183
    7  H       -0.003252      0.002365      0.001969
    8  H        0.003278     -0.002344      0.001959
    9  H       -0.002858     -0.000625     -0.000566
   10  H        0.002883      0.000616     -0.000565


 ACTIVE CARTESIAN DISPLACEMENT STEP

              1          2          3          4          5          6
           0.001211  -0.001059  -0.005632   0.004944  -0.002251   0.001810

              7          8          9         10         11         12
           0.001658  -0.000928  -0.005969  -0.002584   0.002472  -0.001275

             13         14         15         16         17         18
          -0.009053   0.000321   0.000375   0.007749  -0.000754   0.000622

             19         20         21         22         23         24
          -0.007267   0.006004   0.005104   0.003832  -0.008105  -0.001984
 
 PREDICTED ENERGY CHANGE: -0.000038839
 
 INTERPOLATION DISTANCE: 5.6465188077


 COORDINATES OF OPTIMIZATION STEP 7 IN ANGSTROM

  NO.  ATOM        X              Y              Z        Z-ATOM   MASS   TYPE

    1  C        -0.659711       0.336470      -0.224403       6    12.011  QM
    2  C        -1.805649      -0.247217       0.190822       6    12.011  QM
    3  C         0.659839      -0.336728      -0.224464       6    12.011  QM
    4  C         1.805603       0.247260       0.190791       6    12.011  QM
    5  H        -1.801194      -1.265097       0.590050       1     1.008  QM
    6  H         1.800470       1.265159       0.589968       1     1.008  QM
    7  H         2.759237      -0.291797       0.182226       1     1.008  QM
    8  H        -2.758754       0.292716       0.182148       1     1.008  QM
    9  H         0.693301      -1.377011      -0.578604       1     1.008  QM
   10  H        -0.693343       1.376764      -0.578430       1     1.008  QM


 
 NEW SCF-ENERGY CALCULATED IN 10 CYCLES
 

 TOTAL ENERGY    =       -155.766167215

 ENERGY CHANGE =         -0.000053904
 ENERGY RATIO  =          1.387867468
 TRUST RADIUS  =          0.200000000
 
 BFGS DELTA*GAMMA: 0.481E-04
 
 BFGS DELTA*DE2*DELTA: 0.781E-04
 
 *** ENTERING OPTIMIZATION CYCLE: 8 ***
 

 PROJECTED CARTESIAN GRADIENTS IN A.U.

  NO.  ATOM        X             Y             Z

    1  C       -0.001983      0.001272     -0.000398
    2  C        0.000467     -0.000521      0.000896
    3  C        0.002019     -0.001246     -0.000381
    4  C       -0.000505      0.000495      0.000884
    5  H        0.001492      0.003396      0.000539
    6  H       -0.001496     -0.003402      0.000535
    7  H        0.000022     -0.000336     -0.000554
    8  H        0.000019      0.000360     -0.000560
    9  H        0.001061      0.000959     -0.001712
   10  H       -0.001090     -0.000975     -0.001704


 ACTIVE CARTESIAN GRADIENTS

              1          2          3          4          5          6
          -0.002272   0.001463  -0.000299  -0.000115  -0.000242   0.001614

              7          8          9         10         11         12
           0.001695  -0.001314   0.000024  -0.000311   0.000859   0.001336

             13         14         15         16         17         18
           0.001994   0.003447   0.002051  -0.001252  -0.002720   0.001140

             19         20         21         22         23         24
          -0.000019  -0.001158   0.001265  -0.000189   0.001485  -0.000537


 FULL LOCAL GRADIENT

              1          2          3          4          5          6
          -0.005034   0.002569  -0.000878  -0.000040  -0.000134   0.001606

              7          8          9         10         11         12
           0.001615  -0.001439   0.000083  -0.000294   0.000862   0.001340

             13         14         15         16         17         18
           0.001705   0.001709  -0.000436  -0.000628  -0.001131  -0.000563

             19         20         21         22         23         24
           0.000391  -0.000018  -0.001071  -0.000028   0.000216   0.001057


 TANGENTIAL LOCAL GRADIENTS IN A.U.

              1          2          3          4          5          6
           0.002569  -0.000878  -0.000040  -0.000134   0.001606   0.001615

              7          8          9         10         11         12
          -0.001439   0.000083  -0.000294   0.000862   0.001340   0.001705

             13         14         15         16         17         18
           0.001709  -0.000436  -0.000628  -0.001131  -0.000563   0.000391

             19         20         21         22         23
          -0.000018  -0.001071  -0.000028   0.000216   0.001057

 COSANG =         0.892273238
 
 RMSQ FORCE :   0.0010985  MAXIMUM :   0.0003000  CONVERGED : NO
 MAX FORCE  :   0.0025690  MAXIMUM :   0.0004500  CONVERGED : NO
 RMSQ FORCE6:   0.0028497  MAXIMUM6:   0.0003000  CONVERGED : NO
 MAX FORCE6 :   0.0060450  MAXIMUM6:   0.0004500  CONVERGED : NO
 RMSQ DR    :   0.0043929  MAXIMUM :   0.0012000  CONVERGED : NO
 MAX DR     :   0.0090529  MAXIMUM :   0.0018000  CONVERGED : NO
 


 HESSIAN EIGENVALUES


                1           2           3           4           5           6
             0.09346     0.22955     0.99998     1.00000     1.00000     1.00000
 


                7           8           9          10          11          12
             1.00000     1.00000     1.00000     1.00000     1.00000     1.00000
 


               13          14          15          16          17          18
             1.00000     1.00000     1.00000     1.00000     1.00001     1.00007
 


               19          20          21          22          23
             1.00164     1.00763     1.04323     1.09701     1.43251
 


 LAMBDA FOR LMQA STEP: 0.00

  |TANGENTIAL STEP| =   0.015655  |PARALLEL STEP| =   0.000022


 STEP IN NORMAL COORDINATES

              1          2          3          4          5          6
           0.002382  -0.001978  -0.004058   0.004052  -0.000720  -0.000083

              7          8          9         10         11         12
           0.000111   0.000639  -0.004675  -0.001777   0.000497  -0.002272

             13         14         15         16         17         18
          -0.006714  -0.001504   0.000256   0.005595   0.000991   0.000582

             19         20         21         22         23         24
          -0.004546   0.003804   0.004059   0.002182  -0.005186  -0.002815

 DISPLACEMENT STEP IN ANGSTROM

  NO.  ATOM        X             Y             Z

    1  C        0.001100     -0.000902     -0.001569
    2  C        0.001524      0.000081      0.000738
    3  C       -0.001133      0.000884     -0.001595
    4  C       -0.001496     -0.000070      0.000749
    5  H       -0.003244     -0.000781      0.001277
    6  H        0.003232      0.000784      0.001267
    7  H       -0.002025      0.001610      0.001846
    8  H        0.002030     -0.001583      0.001833
    9  H       -0.002014      0.000158     -0.000218
   10  H        0.002035     -0.000162     -0.000216


 ACTIVE CARTESIAN DISPLACEMENT STEP

              1          2          3          4          5          6
           0.002382  -0.001978  -0.004058   0.004052  -0.000720  -0.000083

              7          8          9         10         11         12
           0.000111   0.000639  -0.004675  -0.001777   0.000497  -0.002272

             13         14         15         16         17         18
          -0.006714  -0.001504   0.000256   0.005595   0.000991   0.000582

             19         20         21         22         23         24
          -0.004546   0.003804   0.004059   0.002182  -0.005186  -0.002815
 
 PREDICTED ENERGY CHANGE: -0.000021557
 
 INTERPOLATION DISTANCE: 5.6465188077


 COORDINATES OF OPTIMIZATION STEP 8 IN ANGSTROM

  NO.  ATOM        X              Y              Z        Z-ATOM   MASS   TYPE

    1  C        -0.658611       0.335568      -0.225972       6    12.011  QM
    2  C        -1.804125      -0.247136       0.191560       6    12.011  QM
    3  C         0.658706      -0.335844      -0.226060       6    12.011  QM
    4  C         1.804107       0.247190       0.191540       6    12.011  QM
    5  H        -1.804439      -1.265878       0.591327       1     1.008  QM
    6  H         1.803702       1.265943       0.591235       1     1.008  QM
    7  H         2.757212      -0.290188       0.184073       1     1.008  QM
    8  H        -2.756724       0.291133       0.183981       1     1.008  QM
    9  H         0.691286      -1.376853      -0.578822       1     1.008  QM
   10  H        -0.691309       1.376602      -0.578646       1     1.008  QM


 
 NEW SCF-ENERGY CALCULATED IN 12 CYCLES
 

 TOTAL ENERGY    =       -155.766195822

 ENERGY CHANGE =         -0.000028606
 ENERGY RATIO  =          1.327024393
 TRUST RADIUS  =          0.200000000
 
 BFGS DELTA*GAMMA: 0.295E-04
 
 BFGS DELTA*DE2*DELTA: 0.433E-04
 
 *** ENTERING OPTIMIZATION CYCLE: 9 ***
 

 PROJECTED CARTESIAN GRADIENTS IN A.U.

  NO.  ATOM        X             Y             Z

    1  C       -0.000946      0.000229     -0.000465
    2  C        0.000548      0.000138      0.000828
    3  C        0.000899     -0.000245     -0.000483
    4  C       -0.000499     -0.000126      0.000848
    5  H        0.001066      0.002695      0.000864
    6  H       -0.001073     -0.002709      0.000853
    7  H       -0.000611      0.000598     -0.000427
    8  H        0.000635     -0.000562     -0.000437
    9  H        0.000961      0.000879     -0.001682
   10  H       -0.000986     -0.000883     -0.001683


 ACTIVE CARTESIAN GRADIENTS

              1          2          3          4          5          6
          -0.001083   0.000246  -0.000540   0.000330   0.000302   0.001292

              7          8          9         10         11         12
           0.000800  -0.000185  -0.000187  -0.000260  -0.000028   0.001067

             13         14         15         16         17         18
           0.001232   0.003099   0.002197  -0.000616  -0.002449   0.001305

             19         20         21         22         23         24
          -0.000825  -0.000662   0.001428   0.000319   0.000837  -0.000495


 FULL LOCAL GRADIENT

              1          2          3          4          5          6
          -0.004911   0.001110  -0.000225   0.000081   0.000003   0.000977

              7          8          9         10         11         12
           0.000600  -0.000574   0.000339  -0.000112   0.000298   0.001023

             13         14         15         16         17         18
           0.000443   0.001092  -0.000403   0.000036  -0.000848  -0.000400

             19         20         21         22         23         24
          -0.000413   0.000495  -0.000916   0.000485  -0.000429   0.001059


 TANGENTIAL LOCAL GRADIENTS IN A.U.

              1          2          3          4          5          6
           0.001110  -0.000225   0.000081   0.000003   0.000977   0.000600

              7          8          9         10         11         12
          -0.000574   0.000339  -0.000112   0.000298   0.001023   0.000443

             13         14         15         16         17         18
           0.001092  -0.000403   0.000036  -0.000848  -0.000400  -0.000413

             19         20         21         22         23
           0.000495  -0.000916   0.000485  -0.000429   0.001059

 COSANG =         0.858312094
 
 RMSQ FORCE :   0.0006400  MAXIMUM :   0.0003000  CONVERGED : NO
 MAX FORCE  :   0.0011100  MAXIMUM :   0.0004500  CONVERGED : NO
 RMSQ FORCE6:   0.0013068  MAXIMUM6:   0.0003000  CONVERGED : NO
 MAX FORCE6 :   0.0031558  MAXIMUM6:   0.0004500  CONVERGED : NO
 RMSQ DR    :   0.0031956  MAXIMUM :   0.0012000  CONVERGED : NO
 MAX DR     :   0.0067144  MAXIMUM :   0.0018000  CONVERGED : NO
 


 HESSIAN EIGENVALUES


                1           2           3           4           5           6
             0.09059     0.22888     0.75527     1.00000     1.00000     1.00000
 


                7           8           9          10          11          12
             1.00000     1.00000     1.00000     1.00000     1.00000     1.00000
 


               13          14          15          16          17          18
             1.00000     1.00000     1.00000     1.00000     1.00001     1.00011
 


               19          20          21          22          23
             1.00087     1.00337     1.02520     1.05229     1.42538
 


 LAMBDA FOR LMQA STEP: 0.00

  |TANGENTIAL STEP| =   0.007034  |PARALLEL STEP| =   0.000004


 STEP IN NORMAL COORDINATES

              1          2          3          4          5          6
           0.001732  -0.001164  -0.001663   0.001441  -0.000124  -0.001023

              7          8          9         10         11         12
          -0.000475   0.000666  -0.002217  -0.000567  -0.000162  -0.001967

             13         14         15         16         17         18
          -0.002467  -0.002022   0.000001   0.001907   0.001694   0.000265

             19         20         21         22         23         24
          -0.000812   0.000875   0.002152   0.000068  -0.001278  -0.002232

 DISPLACEMENT STEP IN ANGSTROM

  NO.  ATOM        X             Y             Z

    1  C        0.000800     -0.000534     -0.000619
    2  C        0.000429      0.000117      0.000049
    3  C       -0.000774      0.000547     -0.000612
    4  C       -0.000458     -0.000131      0.000037
    5  H       -0.001136     -0.001010      0.000802
    6  H        0.001128      0.001014      0.000799
    7  H       -0.000374      0.000202      0.001169
    8  H        0.000384     -0.000194      0.001161
    9  H       -0.000808      0.000522      0.000006
   10  H        0.000815     -0.000532      0.000016


 ACTIVE CARTESIAN DISPLACEMENT STEP

              1          2          3          4          5          6
           0.001732  -0.001164  -0.001663   0.001441  -0.000124  -0.001023

              7          8          9         10         11         12
          -0.000475   0.000666  -0.002217  -0.000567  -0.000162  -0.001967

             13         14         15         16         17         18
          -0.002467  -0.002022   0.000001   0.001907   0.001694   0.000265

             19         20         21         22         23         24
          -0.000812   0.000875   0.002152   0.000068  -0.001278  -0.002232
 
 PREDICTED ENERGY CHANGE: -0.000007610
 
 INTERPOLATION DISTANCE: 5.6465188077


 COORDINATES OF OPTIMIZATION STEP 9 IN ANGSTROM

  NO.  ATOM        X              Y              Z        Z-ATOM   MASS   TYPE

    1  C        -0.657811       0.335034      -0.226591       6    12.011  QM
    2  C        -1.803696      -0.247019       0.191609       6    12.011  QM
    3  C         0.657933      -0.335297      -0.226672       6    12.011  QM
    4  C         1.803649       0.247059       0.191577       6    12.011  QM
    5  H        -1.805575      -1.266887       0.592129       1     1.008  QM
    6  H         1.804830       1.266957       0.592033       1     1.008  QM
    7  H         2.756839      -0.289986       0.185242       1     1.008  QM
    8  H        -2.756340       0.290939       0.185142       1     1.008  QM
    9  H         0.690479      -1.376332      -0.578816       1     1.008  QM
   10  H        -0.690493       1.376070      -0.578630       1     1.008  QM


 
 NEW SCF-ENERGY CALCULATED IN 10 CYCLES
 

 TOTAL ENERGY    =       -155.766206024

 ENERGY CHANGE =         -0.000010203
 ENERGY RATIO  =          1.340697896
 TRUST RADIUS  =          0.200000000
 
 BFGS DELTA*GAMMA: 0.102E-04
 
 BFGS DELTA*DE2*DELTA: 0.153E-04
 
 *** ENTERING OPTIMIZATION CYCLE: 10 ***
 

 PROJECTED CARTESIAN GRADIENTS IN A.U.

  NO.  ATOM        X             Y             Z

    1  C        0.000057     -0.000273     -0.000490
    2  C        0.000560      0.000560      0.000683
    3  C       -0.000051      0.000298     -0.000483
    4  C       -0.000570     -0.000587      0.000679
    5  H        0.000995      0.001781      0.001249
    6  H       -0.000998     -0.001785      0.001241
    7  H       -0.000586      0.000928     -0.000314
    8  H        0.000628     -0.000895     -0.000328
    9  H        0.001000      0.001051     -0.001597
   10  H       -0.001023     -0.001072     -0.001594


 ACTIVE CARTESIAN GRADIENTS

              1          2          3          4          5          6
           0.000066  -0.000326  -0.000662   0.000676   0.000838   0.000864

              7          8          9         10         11         12
           0.000064   0.000550  -0.000323  -0.000271  -0.000785   0.000674

             13         14         15         16         17         18
           0.000890   0.002421   0.002361  -0.000373  -0.001819   0.001502

             19         20         21         22         23         24
          -0.000839  -0.000603   0.001451   0.000331   0.000771  -0.000700


 FULL LOCAL GRADIENT

              1          2          3          4          5          6
          -0.004774  -0.000149  -0.000063   0.000293   0.000318   0.000378

              7          8          9         10         11         12
          -0.000191   0.000039   0.000442  -0.000055  -0.000274   0.000600

             13         14         15         16         17         18
          -0.000217   0.000349  -0.000138   0.000267  -0.000295  -0.000102

             19         20         21         22         23         24
          -0.000448   0.000498  -0.000787   0.000490  -0.000443   0.000797


 TANGENTIAL LOCAL GRADIENTS IN A.U.

              1          2          3          4          5          6
          -0.000149  -0.000063   0.000293   0.000318   0.000378  -0.000191

              7          8          9         10         11         12
           0.000039   0.000442  -0.000055  -0.000274   0.000600  -0.000217

             13         14         15         16         17         18
           0.000349  -0.000138   0.000267  -0.000295  -0.000102  -0.000448

             19         20         21         22         23
           0.000498  -0.000787   0.000490  -0.000443   0.000797

 COSANG =         0.669765477
 
 RMSQ FORCE :   0.0003914  MAXIMUM :   0.0003000  CONVERGED : NO
 MAX FORCE  :   0.0007969  MAXIMUM :   0.0004500  CONVERGED : NO
 RMSQ FORCE6:   0.0008506  MAXIMUM6:   0.0003000  CONVERGED : NO
 MAX FORCE6 :   0.0017971  MAXIMUM6:   0.0004500  CONVERGED : NO
 RMSQ DR    :   0.0014359  MAXIMUM :   0.0012000  CONVERGED : NO
 MAX DR     :   0.0024666  MAXIMUM :   0.0018000  CONVERGED : NO
 


 HESSIAN EIGENVALUES


                1           2           3           4           5           6
             0.09235     0.22767     0.42001     0.99999     1.00000     1.00000
 


                7           8           9          10          11          12
             1.00000     1.00000     1.00000     1.00000     1.00000     1.00000
 


               13          14          15          16          17          18
             1.00000     1.00000     1.00000     1.00001     1.00002     1.00015
 


               19          20          21          22          23
             1.00103     1.00620     1.04727     1.09895     1.58110
 


 LAMBDA FOR LMQA STEP: 0.00

  |TANGENTIAL STEP| =   0.004349  |PARALLEL STEP| =   0.000002


 STEP IN NORMAL COORDINATES

              1          2          3          4          5          6
           0.000554  -0.000737  -0.000637   0.000018  -0.000444  -0.001133

              7          8          9         10         11         12
          -0.000197   0.000261  -0.001179   0.000008   0.000223  -0.001600

             13         14         15         16         17         18
          -0.000618  -0.001722  -0.000368   0.000331   0.001460  -0.000115

             19         20         21         22         23         24
           0.000492  -0.000222   0.001507  -0.000687   0.000167  -0.001809

 DISPLACEMENT STEP IN ANGSTROM

  NO.  ATOM        X             Y             Z

    1  C        0.000256     -0.000332     -0.000226
    2  C       -0.000061     -0.000018     -0.000185
    3  C       -0.000256      0.000320     -0.000230
    4  C        0.000065      0.000030     -0.000184
    5  H       -0.000334     -0.000718      0.000423
    6  H        0.000323      0.000712      0.000418
    7  H        0.000182     -0.000470      0.000927
    8  H       -0.000183      0.000475      0.000925
    9  H       -0.000399      0.000557      0.000073
   10  H        0.000400     -0.000556      0.000083


 ACTIVE CARTESIAN DISPLACEMENT STEP

              1          2          3          4          5          6
           0.000554  -0.000737  -0.000637   0.000018  -0.000444  -0.001133

              7          8          9         10         11         12
          -0.000197   0.000261  -0.001179   0.000008   0.000223  -0.001600

             13         14         15         16         17         18
          -0.000618  -0.001722  -0.000368   0.000331   0.001460  -0.000115

             19         20         21         22         23         24
           0.000492  -0.000222   0.001507  -0.000687   0.000167  -0.001809
 
 PREDICTED ENERGY CHANGE: -0.000003421
 
 INTERPOLATION DISTANCE: 5.6465188077
 
 *** SCFTOL TIGHTEN TO 0.100E-07 ***
 
 *** CDFTOL TIGHTEN TO 0.750E-05 ***


 COORDINATES OF OPTIMIZATION STEP 10 IN ANGSTROM

  NO.  ATOM        X              Y              Z        Z-ATOM   MASS   TYPE

    1  C        -0.657555       0.334702      -0.226818       6    12.011  QM
    2  C        -1.803757      -0.247037       0.191423       6    12.011  QM
    3  C         0.657677      -0.334977      -0.226902       6    12.011  QM
    4  C         1.803714       0.247089       0.191394       6    12.011  QM
    5  H        -1.805909      -1.267605       0.592552       1     1.008  QM
    6  H         1.805153       1.267669       0.592451       1     1.008  QM
    7  H         2.757021      -0.290456       0.186169       1     1.008  QM
    8  H        -2.756523       0.291414       0.186067       1     1.008  QM
    9  H         0.690079      -1.375775      -0.578743       1     1.008  QM
   10  H        -0.690093       1.375514      -0.578547       1     1.008  QM


 
 NEW SCF-ENERGY CALCULATED IN 9 CYCLES
 

 TOTAL ENERGY    =       -155.766211167

 ENERGY CHANGE =         -0.000005142
 ENERGY RATIO  =          1.502989442
 TRUST RADIUS  =          0.200000000
 
 BFGS DELTA*GAMMA: 0.349E-05
 
 BFGS DELTA*DE2*DELTA: 0.686E-05
 
 *** ENTERING OPTIMIZATION CYCLE: 11 ***
 

 PROJECTED CARTESIAN GRADIENTS IN A.U.

  NO.  ATOM        X             Y             Z

    1  C        0.000464     -0.000418     -0.000478
    2  C        0.000644      0.000755      0.000552
    3  C       -0.000473      0.000426     -0.000480
    4  C       -0.000639     -0.000764      0.000555
    5  H        0.001021      0.001204      0.001499
    6  H       -0.001025     -0.001219      0.001488
    7  H       -0.000362      0.000913     -0.000234
    8  H        0.000404     -0.000881     -0.000247
    9  H        0.001004      0.001289     -0.001513
   10  H       -0.001030     -0.001304     -0.001509


 ACTIVE CARTESIAN GRADIENTS

              1          2          3          4          5          6
           0.000531  -0.000486  -0.000676   0.000910   0.001137   0.000576

              7          8          9         10         11         12
          -0.000242   0.000787  -0.000418  -0.000293  -0.001124   0.000397

             13         14         15         16         17         18
           0.000798   0.001919   0.002453  -0.000331  -0.001368   0.001613

             19         20         21         22         23         24
          -0.000584  -0.000699   0.001417   0.000161   0.000886  -0.000994


 FULL LOCAL GRADIENT

              1          2          3          4          5          6
          -0.004705  -0.000641  -0.000041   0.000491   0.000526   0.000019

              7          8          9         10         11         12
          -0.000515   0.000237   0.000428  -0.000052  -0.000541   0.000309

             13         14         15         16         17         18
          -0.000440  -0.000126   0.000084   0.000289   0.000080   0.000102

             19         20         21         22         23         24
          -0.000213   0.000346  -0.000716   0.000313  -0.000280   0.000465


 TANGENTIAL LOCAL GRADIENTS IN A.U.

              1          2          3          4          5          6
          -0.000641  -0.000041   0.000491   0.000526   0.000019  -0.000515

              7          8          9         10         11         12
           0.000237   0.000428  -0.000052  -0.000541   0.000309  -0.000440

             13         14         15         16         17         18
          -0.000126   0.000084   0.000289   0.000080   0.000102  -0.000213

             19         20         21         22         23
           0.000346  -0.000716   0.000313  -0.000280   0.000465

 COSANG =         0.776224771
 
 RMSQ FORCE :   0.0003738  MAXIMUM :   0.0003000  CONVERGED : NO
 MAX FORCE  :   0.0007165  MAXIMUM :   0.0004500  CONVERGED : NO
 RMSQ FORCE6:   0.0006511  MAXIMUM6:   0.0003000  CONVERGED : NO
 MAX FORCE6 :   0.0016707  MAXIMUM6:   0.0004500  CONVERGED : NO
 RMSQ DR    :   0.0008878  MAXIMUM :   0.0012000  CONVERGED :YES
 MAX DR     :   0.0018085  MAXIMUM :   0.0018000  CONVERGED : NO
 


 HESSIAN EIGENVALUES


                1           2           3           4           5           6
             0.08475     0.19236     0.24610     0.99999     1.00000     1.00000
 


                7           8           9          10          11          12
             1.00000     1.00000     1.00000     1.00000     1.00000     1.00000
 


               13          14          15          16          17          18
             1.00000     1.00000     1.00001     1.00001     1.00013     1.00030
 


               19          20          21          22          23
             1.00168     1.00648     1.04846     1.22332     1.58870
 


 LAMBDA FOR LMQA STEP: 0.00

  |TANGENTIAL STEP| =   0.006560  |PARALLEL STEP| =   0.000004


 STEP IN NORMAL COORDINATES

              1          2          3          4          5          6
          -0.000060  -0.001001  -0.000901  -0.000773  -0.001478  -0.001593

              7          8          9         10         11         12
           0.000232  -0.000018  -0.001729   0.000206   0.001134  -0.002348

             13         14         15         16         17         18
          -0.000551  -0.002243  -0.000956   0.000165   0.001865  -0.000514

             19         20         21         22         23         24
           0.000746  -0.000456   0.002676  -0.001129   0.000389  -0.002576

 DISPLACEMENT STEP IN ANGSTROM

  NO.  ATOM        X             Y             Z

    1  C       -0.000028     -0.000441     -0.000332
    2  C       -0.000336     -0.000260     -0.000271
    3  C        0.000045      0.000434     -0.000327
    4  C        0.000325      0.000266     -0.000276
    5  H       -0.000462     -0.000719      0.000437
    6  H        0.000440      0.000718      0.000433
    7  H        0.000248     -0.001016      0.001571
    8  H       -0.000250      0.001024      0.001569
    9  H       -0.000649      0.000750      0.000069
   10  H        0.000652     -0.000754      0.000087


 ACTIVE CARTESIAN DISPLACEMENT STEP

              1          2          3          4          5          6
          -0.000060  -0.001001  -0.000901  -0.000773  -0.001478  -0.001593

              7          8          9         10         11         12
           0.000232  -0.000018  -0.001729   0.000206   0.001134  -0.002348

             13         14         15         16         17         18
          -0.000551  -0.002243  -0.000956   0.000165   0.001865  -0.000514

             19         20         21         22         23         24
           0.000746  -0.000456   0.002676  -0.001129   0.000389  -0.002576
 
 PREDICTED ENERGY CHANGE: -0.000003980
 
 INTERPOLATION DISTANCE: 5.6465188077
 
 *** SCFTOL TIGHTEN TO 0.500E-08 ***


 COORDINATES OF OPTIMIZATION STEP 11 IN ANGSTROM

  NO.  ATOM        X              Y              Z        Z-ATOM   MASS   TYPE

    1  C        -0.657583       0.334261      -0.227149       6    12.011  QM
    2  C        -1.804093      -0.247297       0.191152       6    12.011  QM
    3  C         0.657722      -0.334543      -0.227229       6    12.011  QM
    4  C         1.804039       0.247355       0.191117       6    12.011  QM
    5  H        -1.806371      -1.268324       0.592989       1     1.008  QM
    6  H         1.805593       1.268387       0.592884       1     1.008  QM
    7  H         2.757269      -0.291472       0.187740       1     1.008  QM
    8  H        -2.756774       0.292438       0.187635       1     1.008  QM
    9  H         0.689430      -1.375025      -0.578674       1     1.008  QM
   10  H        -0.689441       1.374760      -0.578460       1     1.008  QM


 
 NEW SCF-ENERGY CALCULATED IN 9 CYCLES
 

 TOTAL ENERGY    =       -155.766217088

 ENERGY CHANGE =         -0.000005922
 ENERGY RATIO  =          1.487897046
 TRUST RADIUS  =          0.200000000
 
 BFGS DELTA*GAMMA: 0.413E-05
 
 BFGS DELTA*DE2*DELTA: 0.800E-05
 
 *** ENTERING OPTIMIZATION CYCLE: 12 ***
 

 PROJECTED CARTESIAN GRADIENTS IN A.U.

  NO.  ATOM        X             Y             Z

    1  C        0.000628     -0.000376     -0.000500
    2  C        0.000712      0.000796      0.000452
    3  C       -0.000604      0.000393     -0.000490
    4  C       -0.000740     -0.000809      0.000446
    5  H        0.001049      0.000772      0.001714
    6  H       -0.001053     -0.000793      0.001703
    7  H       -0.000051      0.000718     -0.000137
    8  H        0.000094     -0.000692     -0.000146
    9  H        0.000907      0.001594     -0.001413
   10  H       -0.000935     -0.001611     -0.001405


 ACTIVE CARTESIAN GRADIENTS

              1          2          3          4          5          6
           0.000720  -0.000432  -0.000702   0.001043   0.001267   0.000349

              7          8          9         10         11         12
          -0.000285   0.000804  -0.000536  -0.000349  -0.001233   0.000126

             13         14         15         16         17         18
           0.000785   0.001468   0.002507  -0.000357  -0.000953   0.001690

             19         20         21         22         23         24
          -0.000209  -0.000825   0.001371  -0.000090   0.001042  -0.001442


 FULL LOCAL GRADIENT

              1          2          3          4          5          6
          -0.004657  -0.000809  -0.000144   0.000621   0.000624  -0.000227

              7          8          9         10         11         12
          -0.000559   0.000254   0.000324  -0.000099  -0.000623   0.000031

             13         14         15         16         17         18
          -0.000498  -0.000492   0.000300   0.000233   0.000407   0.000283

             19         20         21         22         23         24
           0.000139   0.000153  -0.000640   0.000052  -0.000069  -0.000023


 TANGENTIAL LOCAL GRADIENTS IN A.U.

              1          2          3          4          5          6
          -0.000809  -0.000144   0.000621   0.000624  -0.000227  -0.000559

              7          8          9         10         11         12
           0.000254   0.000324  -0.000099  -0.000623   0.000031  -0.000498

             13         14         15         16         17         18
          -0.000492   0.000300   0.000233   0.000407   0.000283   0.000139

             19         20         21         22         23
           0.000153  -0.000640   0.000052  -0.000069  -0.000023

 COSANG =         0.848148981
 
 RMSQ FORCE :   0.0004023  MAXIMUM :   0.0003000  CONVERGED : NO
 MAX FORCE  :   0.0008088  MAXIMUM :   0.0004500  CONVERGED : NO
 RMSQ FORCE6:   0.0005090  MAXIMUM6:   0.0003000  CONVERGED : NO
 MAX FORCE6 :   0.0012461  MAXIMUM6:   0.0004500  CONVERGED : NO
 RMSQ DR    :   0.0013390  MAXIMUM :   0.0012000  CONVERGED : NO
 MAX DR     :   0.0026762  MAXIMUM :   0.0018000  CONVERGED : NO
 


 HESSIAN EIGENVALUES


                1           2           3           4           5           6
             0.06448     0.13894     0.23804     0.99998     1.00000     1.00000
 


                7           8           9          10          11          12
             1.00000     1.00000     1.00000     1.00000     1.00000     1.00000
 


               13          14          15          16          17          18
             1.00000     1.00001     1.00001     1.00002     1.00011     1.00165
 


               19          20          21          22          23
             1.00285     1.00629     1.04880     1.31358     1.43273
 


 LAMBDA FOR LMQA STEP: 0.00

  |TANGENTIAL STEP| =   0.008947  |PARALLEL STEP| =   0.000007


 STEP IN NORMAL COORDINATES

              1          2          3          4          5          6
          -0.000852  -0.001427  -0.001275  -0.001568  -0.002750  -0.001870

              7          8          9         10         11         12
           0.000729  -0.000329  -0.002361   0.000413   0.002256  -0.002954

             13         14         15         16         17         18
          -0.000729  -0.002364  -0.001724   0.000232   0.001855  -0.001072

             19         20         21         22         23         24
           0.000440  -0.000458   0.004132  -0.001247   0.000302  -0.003015

 DISPLACEMENT STEP IN ANGSTROM

  NO.  ATOM        X             Y             Z

    1  C       -0.000394     -0.000620     -0.000477
    2  C       -0.000589     -0.000533     -0.000294
    3  C        0.000388      0.000600     -0.000481
    4  C        0.000604      0.000548     -0.000293
    5  H       -0.000743     -0.000499      0.000346
    6  H        0.000709      0.000501      0.000340
    7  H        0.000064     -0.001434      0.002294
    8  H       -0.000068      0.001452      0.002288
    9  H       -0.000921      0.000798      0.000021
   10  H        0.000926     -0.000800      0.000045


 ACTIVE CARTESIAN DISPLACEMENT STEP

              1          2          3          4          5          6
          -0.000852  -0.001427  -0.001275  -0.001568  -0.002750  -0.001870

              7          8          9         10         11         12
           0.000729  -0.000329  -0.002361   0.000413   0.002256  -0.002954

             13         14         15         16         17         18
          -0.000729  -0.002364  -0.001724   0.000232   0.001855  -0.001072

             19         20         21         22         23         24
           0.000440  -0.000458   0.004132  -0.001247   0.000302  -0.003015
 
 PREDICTED ENERGY CHANGE: -0.000004322
 
 INTERPOLATION DISTANCE: 5.6465188077


 COORDINATES OF OPTIMIZATION STEP 12 IN ANGSTROM

  NO.  ATOM        X              Y              Z        Z-ATOM   MASS   TYPE

    1  C        -0.657977       0.333641      -0.227627       6    12.011  QM
    2  C        -1.804682      -0.247830       0.190859       6    12.011  QM
    3  C         0.658110      -0.333942      -0.227710       6    12.011  QM
    4  C         1.804643       0.247903       0.190825       6    12.011  QM
    5  H        -1.807114      -1.268823       0.593335       1     1.008  QM
    6  H         1.806302       1.268888       0.593224       1     1.008  QM
    7  H         2.757333      -0.292905       0.190034       1     1.008  QM
    8  H        -2.756841       0.293889       0.189923       1     1.008  QM
    9  H         0.688510      -1.374227      -0.578653       1     1.008  QM
   10  H        -0.688515       1.373959      -0.578415       1     1.008  QM


 
 NEW SCF-ENERGY CALCULATED IN 9 CYCLES
 

 TOTAL ENERGY    =       -155.766223311

 ENERGY CHANGE =         -0.000006222
 ENERGY RATIO  =          1.439498690
 TRUST RADIUS  =          0.200000000
 
 BFGS DELTA*GAMMA: 0.497E-05
 
 BFGS DELTA*DE2*DELTA: 0.871E-05
 
 *** ENTERING OPTIMIZATION CYCLE: 13 ***
 

 PROJECTED CARTESIAN GRADIENTS IN A.U.

  NO.  ATOM        X             Y             Z

    1  C        0.000445     -0.000285     -0.000533
    2  C        0.000693      0.000675      0.000404
    3  C       -0.000452      0.000282     -0.000536
    4  C       -0.000683     -0.000668      0.000412
    5  H        0.001043      0.000685      0.001813
    6  H       -0.001052     -0.000715      0.001798
    7  H        0.000192      0.000418     -0.000025
    8  H       -0.000164     -0.000389     -0.000033
    9  H        0.000688      0.001844     -0.001345
   10  H       -0.000717     -0.001856     -0.001336


 ACTIVE CARTESIAN GRADIENTS

              1          2          3          4          5          6
           0.000510  -0.000329  -0.000729   0.000959   0.001093   0.000250

              7          8          9         10         11         12
          -0.000154   0.000611  -0.000664  -0.000328  -0.001016  -0.000038

             13         14         15         16         17         18
           0.000855   0.001247   0.002494  -0.000435  -0.000762   0.001692

             19         20         21         22         23         24
           0.000108  -0.000896   0.001369  -0.000323   0.001120  -0.001895


 FULL LOCAL GRADIENT

              1          2          3          4          5          6
          -0.004647  -0.000578  -0.000194   0.000542   0.000481  -0.000283

              7          8          9         10         11         12
          -0.000404   0.000109   0.000128  -0.000090  -0.000442  -0.000128

             13         14         15         16         17         18
          -0.000351  -0.000582   0.000433   0.000127   0.000526   0.000364

             19         20         21         22         23         24
           0.000437   0.000028  -0.000541  -0.000188   0.000052  -0.000504


 TANGENTIAL LOCAL GRADIENTS IN A.U.

              1          2          3          4          5          6
          -0.000578  -0.000194   0.000542   0.000481  -0.000283  -0.000404

              7          8          9         10         11         12
           0.000109   0.000128  -0.000090  -0.000442  -0.000128  -0.000351

             13         14         15         16         17         18
          -0.000582   0.000433   0.000127   0.000526   0.000364   0.000437

             19         20         21         22         23
           0.000028  -0.000541  -0.000188   0.000052  -0.000504

 COSANG =         0.898107429
 
 RMSQ FORCE :   0.0003753  MAXIMUM :   0.0003000  CONVERGED : NO
 MAX FORCE  :   0.0005815  MAXIMUM :   0.0004500  CONVERGED : NO
 RMSQ FORCE6:   0.0003447  MAXIMUM6:   0.0003000  CONVERGED : NO
 MAX FORCE6 :   0.0009323  MAXIMUM6:   0.0004500  CONVERGED : NO
 RMSQ DR    :   0.0018264  MAXIMUM :   0.0012000  CONVERGED : NO
 MAX DR     :   0.0041317  MAXIMUM :   0.0018000  CONVERGED : NO
 


 HESSIAN EIGENVALUES


                1           2           3           4           5           6
             0.04909     0.13053     0.23849     0.98804     1.00000     1.00000
 


                7           8           9          10          11          12
             1.00000     1.00000     1.00000     1.00000     1.00000     1.00000
 


               13          14          15          16          17          18
             1.00000     1.00000     1.00001     1.00002     1.00004     1.00046
 


               19          20          21          22          23
             1.00187     1.01059     1.03638     1.05063     1.45770
 


 LAMBDA FOR LMQA STEP: 0.00

  |TANGENTIAL STEP| =   0.008036  |PARALLEL STEP| =   0.000006


 STEP IN NORMAL COORDINATES

              1          2          3          4          5          6
          -0.001192  -0.001311  -0.001180  -0.001653  -0.002869  -0.001358

              7          8          9         10         11         12
           0.000971  -0.000420  -0.002036   0.000375   0.002402  -0.002354

             13         14         15         16         17         18
          -0.000752  -0.001389  -0.001933   0.000317   0.000962  -0.001299

             19         20         21         22         23         24
          -0.000354  -0.000251   0.004152  -0.000680   0.000062  -0.001919

 DISPLACEMENT STEP IN ANGSTROM

  NO.  ATOM        X             Y             Z

    1  C       -0.000551     -0.000565     -0.000447
    2  C       -0.000584     -0.000576     -0.000178
    3  C        0.000566      0.000560     -0.000442
    4  C        0.000574      0.000575     -0.000186
    5  H       -0.000778     -0.000034      0.000055
    6  H        0.000748      0.000046      0.000054
    7  H       -0.000278     -0.001194      0.002164
    8  H        0.000286      0.001211      0.002157
    9  H       -0.000735      0.000430     -0.000063
   10  H        0.000741     -0.000437     -0.000041


 ACTIVE CARTESIAN DISPLACEMENT STEP

              1          2          3          4          5          6
          -0.001192  -0.001311  -0.001180  -0.001653  -0.002869  -0.001358

              7          8          9         10         11         12
           0.000971  -0.000420  -0.002036   0.000375   0.002402  -0.002354

             13         14         15         16         17         18
          -0.000752  -0.001389  -0.001933   0.000317   0.000962  -0.001299

             19         20         21         22         23         24
          -0.000354  -0.000251   0.004152  -0.000680   0.000062  -0.001919
 
 PREDICTED ENERGY CHANGE: -0.000003170
 
 INTERPOLATION DISTANCE: 5.6465188077


 COORDINATES OF OPTIMIZATION STEP 13 IN ANGSTROM

  NO.  ATOM        X              Y              Z        Z-ATOM   MASS   TYPE

    1  C        -0.658527       0.333076      -0.228074       6    12.011  QM
    2  C        -1.805266      -0.248406       0.190681       6    12.011  QM
    3  C         0.658675      -0.333383      -0.228153       6    12.011  QM
    4  C         1.805217       0.248477       0.190638       6    12.011  QM
    5  H        -1.807892      -1.268856       0.593390       1     1.008  QM
    6  H         1.807049       1.268934       0.593279       1     1.008  QM
    7  H         2.757055      -0.294100       0.192197       1     1.008  QM
    8  H        -2.756555       0.295101       0.192080       1     1.008  QM
    9  H         0.687774      -1.373797      -0.578716       1     1.008  QM
   10  H        -0.687774       1.373523      -0.578456       1     1.008  QM


 
 NEW SCF-ENERGY CALCULATED IN 9 CYCLES
 

 TOTAL ENERGY    =       -155.766227658

 ENERGY CHANGE =         -0.000004348
 ENERGY RATIO  =          1.371588761
 TRUST RADIUS  =          0.200000000
 
 BFGS DELTA*GAMMA: 0.412E-05
 
 BFGS DELTA*DE2*DELTA: 0.639E-05
 
 *** ENTERING OPTIMIZATION CYCLE: 14 ***
 

 PROJECTED CARTESIAN GRADIENTS IN A.U.

  NO.  ATOM        X             Y             Z

    1  C        0.000060     -0.000259     -0.000563
    2  C        0.000522      0.000454      0.000437
    3  C       -0.000050      0.000269     -0.000558
    4  C       -0.000530     -0.000463      0.000436
    5  H        0.000999      0.001006      0.001741
    6  H       -0.001008     -0.001026      0.001729
    7  H        0.000220      0.000178      0.000059
    8  H       -0.000188     -0.000148      0.000047
    9  H        0.000449      0.001857     -0.001365
   10  H       -0.000477     -0.001873     -0.001355


 ACTIVE CARTESIAN GRADIENTS

              1          2          3          4          5          6
           0.000068  -0.000309  -0.000753   0.000630   0.000661   0.000323

              7          8          9         10         11         12
           0.000143   0.000418  -0.000697  -0.000273  -0.000597  -0.000024

             13         14         15         16         17         18
           0.000960   0.001387   0.002421  -0.000519  -0.000885   0.001623

             19         20         21         22         23         24
           0.000172  -0.000841   0.001453  -0.000388   0.001041  -0.002065


 FULL LOCAL GRADIENT

              1          2          3          4          5          6
          -0.004671  -0.000147  -0.000120   0.000215   0.000132  -0.000119

              7          8          9         10         11         12
          -0.000072  -0.000016  -0.000009  -0.000061  -0.000101  -0.000103

             13         14         15         16         17         18
          -0.000092  -0.000342   0.000403   0.000031   0.000388   0.000304

             19         20         21         22         23         24
           0.000497   0.000071  -0.000438  -0.000254  -0.000022  -0.000677


 TANGENTIAL LOCAL GRADIENTS IN A.U.

              1          2          3          4          5          6
          -0.000147  -0.000120   0.000215   0.000132  -0.000119  -0.000072

              7          8          9         10         11         12
          -0.000016  -0.000009  -0.000061  -0.000101  -0.000103  -0.000092

             13         14         15         16         17         18
          -0.000342   0.000403   0.000031   0.000388   0.000304   0.000497

             19         20         21         22         23
           0.000071  -0.000438  -0.000254  -0.000022  -0.000677

 COSANG =         0.858183481
 
 *** CONVERGED BY RMSQ FORCE AND MAX FORCE DESVIATION ***
 *** AFTER 13 OPTIMIZATION CYCLES ***
 
 
 RMSQ FORCE :   0.0002672  MAXIMUM :   0.0003000  CONVERGED :YES
 MAX FORCE  :   0.0006767  MAXIMUM :   0.0004500  CONVERGED : NO
 RMSQ FORCE6:   0.0001978  MAXIMUM6:   0.0003000  CONVERGED :YES
 MAX FORCE6 :   0.0002146  MAXIMUM6:   0.0004500  CONVERGED :YES
 RMSQ DR    :   0.0016403  MAXIMUM :   0.0012000  CONVERGED : NO
 MAX DR     :   0.0041518  MAXIMUM :   0.0018000  CONVERGED : NO
 
 
 *** THE GEOMETRY IS OPTIMIZED ***
 
 
 INTERPOLATION DISTANCE: 5.6465188077


 RELAXED REACTANT COORDINATES OF SADDLE STEP 3 IN ANGSTROM

  NO.  ATOM        X              Y              Z        Z-ATOM   MASS   TYPE

    1  C        -0.658527       0.333076      -0.228074       6    12.011  QM
    2  C        -1.805266      -0.248406       0.190681       6    12.011  QM
    3  C         0.658675      -0.333383      -0.228153       6    12.011  QM
    4  C         1.805217       0.248477       0.190638       6    12.011  QM
    5  H        -1.807892      -1.268856       0.593390       1     1.008  QM
    6  H         1.807049       1.268934       0.593279       1     1.008  QM
    7  H         2.757055      -0.294100       0.192197       1     1.008  QM
    8  H        -2.756555       0.295101       0.192080       1     1.008  QM
    9  H         0.687774      -1.373797      -0.578716       1     1.008  QM
   10  H        -0.687774       1.373523      -0.578456       1     1.008  QM


 NUMBER OF CONSTRAINED OPTIMIZATION CYCLES: 13
 
 RELAXED REACTANT ENERGY = -155.766227658261
 
 ANGLE BETWEEN SUCCESSIVE SADDLE GRADIENTS: 79.999
 
 RMSQ FORCE :   0.0008902  MAXIMUM :   0.0003000  CONVERGED :NO 
 MAX FORCE  :   0.0018399  MAXIMUM :   0.0004500  CONVERGED :NO 

 
 *** RELAXING OF PRODUCT STRUCTURE ***


 UNRELAXED COORDINATES OF SADDLE STEP 4 IN ANGSTROM

  NO.  ATOM        X              Y              Z        Z-ATOM   MASS   TYPE

    1  C        -0.729653       0.101708      -0.547689       6    12.011  QM
    2  C        -1.555267      -0.063995       0.513861       6    12.011  QM
    3  C         0.729652      -0.101702      -0.547689       6    12.011  QM
    4  C         1.555269       0.063992       0.513859       6    12.011  QM
    5  H        -1.179792      -0.408238       1.485555       1     1.008  QM
    6  H         1.179800       0.408272       1.485540       1     1.008  QM
    7  H         2.630976      -0.124387       0.430031       1     1.008  QM
    8  H        -2.630982       0.124347       0.430029       1     1.008  QM
    9  H         1.173454      -0.388733      -1.512453       1     1.008  QM
   10  H        -1.173466       0.388713      -1.512459       1     1.008  QM


 UNRELAXED SCF-ENERGY CALCULATED IN 12 CYCLES
 
 UNRELAXED TOTAL SADDLE ENERGY = -155.767516341252
 


 RELAXED PRODUCT COORDINATES OF SADDLE STEP 4 IN ANGSTROM

  NO.  ATOM        X              Y              Z        Z-ATOM   MASS   TYPE

    1  C        -0.729653       0.101708      -0.547689       6    12.011  QM
    2  C        -1.555267      -0.063995       0.513861       6    12.011  QM
    3  C         0.729652      -0.101702      -0.547689       6    12.011  QM
    4  C         1.555269       0.063992       0.513859       6    12.011  QM
    5  H        -1.179792      -0.408238       1.485555       1     1.008  QM
    6  H         1.179800       0.408272       1.485540       1     1.008  QM
    7  H         2.630976      -0.124387       0.430031       1     1.008  QM
    8  H        -2.630982       0.124347       0.430029       1     1.008  QM
    9  H         1.173454      -0.388733      -1.512453       1     1.008  QM
   10  H        -1.173466       0.388713      -1.512459       1     1.008  QM


 NUMBER OF CONSTRAINED OPTIMIZATION CYCLES: -1
 
 RELAXED PRODUCT ENERGY = -155.767516341252
 
 ANGLE BETWEEN SUCCESSIVE SADDLE GRADIENTS: 79.999
 
 RMSQ FORCE :   0.0008902  MAXIMUM :   0.0003000  CONVERGED :NO 
 MAX FORCE  :   0.0018399  MAXIMUM :   0.0004500  CONVERGED :NO 


 UNRELAXED COORDINATES OF SADDLE STEP 5 IN ANGSTROM

  NO.  ATOM        X              Y              Z        Z-ATOM   MASS   TYPE

    1  C        -0.722540       0.124845      -0.515727       6    12.011  QM
    2  C        -1.580267      -0.082436       0.481543       6    12.011  QM
    3  C         0.722554      -0.124870      -0.515735       6    12.011  QM
    4  C         1.580264       0.082441       0.481537       6    12.011  QM
    5  H        -1.242602      -0.494300       1.396339       1     1.008  QM
    6  H         1.242525       0.494338       1.396314       1     1.008  QM
    7  H         2.643584      -0.141358       0.406248       1     1.008  QM
    8  H        -2.643539       0.141422       0.406234       1     1.008  QM
    9  H         1.124886      -0.487239      -1.419079       1     1.008  QM
   10  H        -1.124897       0.487194      -1.419059       1     1.008  QM


 UNRELAXED SCF-ENERGY CALCULATED IN 12 CYCLES
 
 UNRELAXED TOTAL SADDLE ENERGY = -155.760330303668
 
 
 
 
 ***************************************
 *** MOLECULAR GEOMETRY OPTIMIZATION ***
 ***************************************
 
 INTERPOLATION DISTANCE: 5.0795921603
 
 *** ACTIVE DEGREES OF FREEDOM: 24 ***
 
 *** ENTERING OPTIMIZATION CYCLE: 1 ***
 

 PROJECTED CARTESIAN GRADIENTS IN A.U.

  NO.  ATOM        X             Y             Z

    1  C       -0.017326      0.003916     -0.004164
    2  C        0.014573     -0.001620      0.001037
    3  C        0.017334     -0.003912     -0.004153
    4  C       -0.014587      0.001616      0.001024
    5  H       -0.007829      0.011706     -0.025263
    6  H        0.007822     -0.011699     -0.025251
    7  H       -0.003724      0.000462      0.003308
    8  H        0.003749     -0.000465      0.003311
    9  H       -0.011398      0.011183      0.032742
   10  H        0.011400     -0.011186      0.032748


 ACTIVE CARTESIAN GRADIENTS

              1          2          3          4          5          6
          -0.020037   0.004866  -0.003577   0.011863  -0.001677   0.004337

              7          8          9         10         11         12
           0.020251  -0.003565  -0.007303  -0.008879   0.003324  -0.005648

             13         14         15         16         17         18
          -0.008376   0.013984  -0.032815   0.003324  -0.014904  -0.036202

             19         20         21         22         23         24
          -0.004599  -0.006543  -0.022206   0.012266   0.015460  -0.021079


 FULL LOCAL GRADIENT

              1          2          3          4          5          6
          -0.023977  -0.020601   0.001201  -0.008938   0.006250  -0.001720

              7          8          9         10         11         12
          -0.018994   0.005803   0.001818   0.007119  -0.007532   0.006175

             13         14         15         16         17         18
           0.012772  -0.006720   0.034408  -0.002119   0.016471   0.030995

             19         20         21         22         23         24
           0.006051   0.014082   0.014490  -0.008620  -0.015576   0.020470


 TANGENTIAL LOCAL GRADIENTS IN A.U.

              1          2          3          4          5          6
          -0.020601   0.001201  -0.008938   0.006250  -0.001720  -0.018994

              7          8          9         10         11         12
           0.005803   0.001818   0.007119  -0.007532   0.006175   0.012772

             13         14         15         16         17         18
          -0.006720   0.034408  -0.002119   0.016471   0.030995   0.006051

             19         20         21         22         23
           0.014082   0.014490  -0.008620  -0.015576   0.020470
 
 RMSQ FORCE :   0.0145968  MAXIMUM :   0.0003000  CONVERGED : NO
 MAX FORCE  :   0.0344084  MAXIMUM :   0.0004500  CONVERGED : NO
 RMSQ FORCE6:   4.9854032  MAXIMUM6:   0.0003000  CONVERGED : NO
 MAX FORCE6 :   4.9655916  MAXIMUM6:   0.0004500  CONVERGED : NO
 


 HESSIAN EIGENVALUES


                1           2           3           4           5           6
             1.00000     1.00000     1.00000     1.00000     1.00000     1.00000
 


                7           8           9          10          11          12
             1.00000     1.00000     1.00000     1.00000     1.00000     1.00000
 


               13          14          15          16          17          18
             1.00000     1.00000     1.00000     1.00000     1.00000     1.00000
 


               19          20          21          22          23
             1.00000     1.00000     1.00000     1.00000     1.00000
 


 LAMBDA FOR LMQA STEP: 0.00

  |TANGENTIAL STEP| =   0.070004  |PARALLEL STEP| =   0.000482


 STEP IN NORMAL COORDINATES

              1          2          3          4          5          6
           0.020650  -0.002737   0.007033  -0.013987  -0.001533  -0.006640

              7          8          9         10         11         12
          -0.021138   0.002104   0.010956   0.009952  -0.000566   0.005252

             13         14         15         16         17         18
           0.002948  -0.024335   0.023380  -0.000686   0.019513   0.027707

             19         20         21         22         23         24
           0.006115   0.016193   0.012255  -0.008361  -0.015581   0.020451

 DISPLACEMENT STEP IN ANGSTROM

  NO.  ATOM        X             Y             Z

    1  C        0.009449     -0.001229      0.003705
    2  C       -0.008777     -0.000293     -0.001833
    3  C       -0.009453      0.001227      0.003699
    4  C        0.008784      0.000294     -0.001826
    5  H        0.001453     -0.010005      0.009536
    6  H       -0.001453      0.010000      0.009529
    7  H        0.002526     -0.000810     -0.002748
    8  H       -0.002537      0.000816     -0.002750
    9  H        0.003958     -0.010114     -0.013246
   10  H       -0.003959      0.010115     -0.013248


 ACTIVE CARTESIAN DISPLACEMENT STEP

              1          2          3          4          5          6
           0.020650  -0.002737   0.007033  -0.013987  -0.001533  -0.006640

              7          8          9         10         11         12
          -0.021138   0.002104   0.010956   0.009952  -0.000566   0.005252

             13         14         15         16         17         18
           0.002948  -0.024335   0.023380  -0.000686   0.019513   0.027707

             19         20         21         22         23         24
           0.006115   0.016193   0.012255  -0.008361  -0.015581   0.020451
 
 PREDICTED ENERGY CHANGE: -0.002438582
 
 INTERPOLATION DISTANCE: 5.0795921603
 
 *** SCFTOL TIGHTEN TO 0.100E-06 ***
 
 *** CDFTOL TIGHTEN TO 0.750E-04 ***


 COORDINATES OF OPTIMIZATION STEP 1 IN ANGSTROM

  NO.  ATOM        X              Y              Z        Z-ATOM   MASS   TYPE

    1  C        -0.713091       0.123616      -0.512022       6    12.011  QM
    2  C        -1.589044      -0.082729       0.479710       6    12.011  QM
    3  C         0.713101      -0.123643      -0.512036       6    12.011  QM
    4  C         1.589048       0.082735       0.479711       6    12.011  QM
    5  H        -1.241149      -0.504305       1.405875       1     1.008  QM
    6  H         1.241072       0.504338       1.405843       1     1.008  QM
    7  H         2.646110      -0.142168       0.403500       1     1.008  QM
    8  H        -2.646076       0.142238       0.403484       1     1.008  QM
    9  H         1.128844      -0.497353      -1.432325       1     1.008  QM
   10  H        -1.128856       0.497309      -1.432307       1     1.008  QM


 
 NEW SCF-ENERGY CALCULATED IN 9 CYCLES
 

 TOTAL ENERGY    =       -155.763579784

 ENERGY CHANGE =         -0.003249481
 ENERGY RATIO  =          1.332528950
 TRUST RADIUS  =          0.200000000
 
 BFGS DELTA*GAMMA: 0.324E-02
 
 BFGS DELTA*DE2*DELTA: 0.490E-02
 
 *** ENTERING OPTIMIZATION CYCLE: 2 ***
 

 PROJECTED CARTESIAN GRADIENTS IN A.U.

  NO.  ATOM        X             Y             Z

    1  C        0.006493     -0.004564      0.005000
    2  C       -0.000119      0.001487     -0.006743
    3  C       -0.006503      0.004566      0.005000
    4  C        0.000127     -0.001490     -0.006739
    5  H       -0.002667      0.006435     -0.014813
    6  H        0.002663     -0.006432     -0.014812
    7  H       -0.007033      0.002238      0.003561
    8  H        0.007043     -0.002236      0.003560
    9  H       -0.003635      0.005273      0.017262
   10  H        0.003635     -0.005275      0.017262


 ACTIVE CARTESIAN GRADIENTS

              1          2          3          4          5          6
           0.007506  -0.005927   0.005204   0.002107  -0.000562  -0.008823

              7          8          9         10         11         12
          -0.003010   0.003998   0.004795  -0.000411  -0.000714  -0.006759

             13         14         15         16         17         18
          -0.003041   0.008511  -0.018933   0.000576  -0.008911  -0.021086

             19         20         21         22         23         24
          -0.008562  -0.003030  -0.008748   0.009546   0.007071  -0.007712


 FULL LOCAL GRADIENT

              1          2          3          4          5          6
          -0.015654   0.008681  -0.006192  -0.002874  -0.000124   0.007735

              7          8          9         10         11         12
           0.002416  -0.005004  -0.002319   0.001193   0.002606   0.006487

             13         14         15         16         17         18
          -0.000492  -0.010202   0.016839   0.000806   0.010885   0.016182

             19         20         21         22         23         24
           0.009661   0.008936   0.003191  -0.007148  -0.007100   0.007250


 TANGENTIAL LOCAL GRADIENTS IN A.U.

              1          2          3          4          5          6
           0.008681  -0.006192  -0.002874  -0.000124   0.007735   0.002416

              7          8          9         10         11         12
          -0.005004  -0.002319   0.001193   0.002606   0.006487  -0.000492

             13         14         15         16         17         18
          -0.010202   0.016839   0.000806   0.010885   0.016182   0.009661

             19         20         21         22         23
           0.008936   0.003191  -0.007148  -0.007100   0.007250

 COSANG =         0.634594094
 
 RMSQ FORCE :   0.0077309  MAXIMUM :   0.0003000  CONVERGED : NO
 MAX FORCE  :   0.0168385  MAXIMUM :   0.0004500  CONVERGED : NO
 RMSQ FORCE6:   4.4652222  MAXIMUM6:   0.0003000  CONVERGED : NO
 MAX FORCE6 :   4.4570821  MAXIMUM6:   0.0004500  CONVERGED : NO
 RMSQ DR    :   0.0142898  MAXIMUM :   0.0012000  CONVERGED : NO
 MAX DR     :   0.0277067  MAXIMUM :   0.0018000  CONVERGED : NO
 


 HESSIAN EIGENVALUES


                1           2           3           4           5           6
             0.45040     1.00000     1.00000     1.00000     1.00000     1.00000
 


                7           8           9          10          11          12
             1.00000     1.00000     1.00000     1.00000     1.00000     1.00000
 


               13          14          15          16          17          18
             1.00000     1.00000     1.00000     1.00000     1.00000     1.00000
 


               19          20          21          22          23
             1.00000     1.00000     1.00000     1.00000     1.46288
 


 LAMBDA FOR LMQA STEP: 0.00

  |TANGENTIAL STEP| =   0.076032  |PARALLEL STEP| =   0.000569


 STEP IN NORMAL COORDINATES

              1          2          3          4          5          6
          -0.002810   0.009996  -0.001708  -0.010645  -0.002942   0.008468

              7          8          9         10         11         12
          -0.004432  -0.006695   0.000602   0.005497   0.003623   0.011807

             13         14         15         16         17         18
           0.000306  -0.032466   0.028076   0.001488   0.025503   0.033926

             19         20         21         22         23         24
           0.016763   0.020310   0.007957  -0.013696  -0.016762   0.018915

 DISPLACEMENT STEP IN ANGSTROM

  NO.  ATOM        X             Y             Z

    1  C       -0.001286      0.004009     -0.001074
    2  C       -0.004324     -0.002444      0.003401
    3  C        0.001293     -0.004005     -0.001079
    4  C        0.004320      0.002439      0.003397
    5  H        0.000000     -0.012758      0.011652
    6  H        0.000001      0.012762      0.011643
    7  H        0.007130     -0.002654     -0.004884
    8  H       -0.007149      0.002658     -0.004894
    9  H        0.002339     -0.012257     -0.014784
   10  H       -0.002333      0.012250     -0.014770


 ACTIVE CARTESIAN DISPLACEMENT STEP

              1          2          3          4          5          6
          -0.002810   0.009996  -0.001708  -0.010645  -0.002942   0.008468

              7          8          9         10         11         12
          -0.004432  -0.006695   0.000602   0.005497   0.003623   0.011807

             13         14         15         16         17         18
           0.000306  -0.032466   0.028076   0.001488   0.025503   0.033926

             19         20         21         22         23         24
           0.016763   0.020310   0.007957  -0.013696  -0.016762   0.018915
 
 PREDICTED ENERGY CHANGE: -0.001347976
 
 INTERPOLATION DISTANCE: 5.0795921603


 COORDINATES OF OPTIMIZATION STEP 2 IN ANGSTROM

  NO.  ATOM        X              Y              Z        Z-ATOM   MASS   TYPE

    1  C        -0.714378       0.127625      -0.513096       6    12.011  QM
    2  C        -1.593367      -0.085173       0.483111       6    12.011  QM
    3  C         0.714395      -0.127648      -0.513115       6    12.011  QM
    4  C         1.593368       0.085175       0.483108       6    12.011  QM
    5  H        -1.241149      -0.517063       1.417527       1     1.008  QM
    6  H         1.241074       0.517100       1.417487       1     1.008  QM
    7  H         2.653240      -0.144822       0.398616       1     1.008  QM
    8  H        -2.653225       0.144895       0.398591       1     1.008  QM
    9  H         1.131183      -0.509610      -1.447110       1     1.008  QM
   10  H        -1.131189       0.509559      -1.447077       1     1.008  QM


 
 NEW SCF-ENERGY CALCULATED IN 9 CYCLES
 

 TOTAL ENERGY    =       -155.765588852

 ENERGY CHANGE =         -0.002009068
 ENERGY RATIO  =          1.490432410
 TRUST RADIUS  =          0.200000000
 
 BFGS DELTA*GAMMA: 0.137E-02
 
 BFGS DELTA*DE2*DELTA: 0.270E-02
 
 *** ENTERING OPTIMIZATION CYCLE: 3 ***
 

 PROJECTED CARTESIAN GRADIENTS IN A.U.

  NO.  ATOM        X             Y             Z

    1  C        0.010807     -0.005578      0.007057
    2  C       -0.004112      0.001869     -0.007803
    3  C       -0.010815      0.005583      0.007064
    4  C        0.004122     -0.001875     -0.007803
    5  H        0.000471      0.002747     -0.007067
    6  H       -0.000474     -0.002743     -0.007069
    7  H       -0.004049      0.001606      0.002082
    8  H        0.004045     -0.001600      0.002078
    9  H       -0.000101      0.001816      0.007547
   10  H        0.000105     -0.001822      0.007552


 ACTIVE CARTESIAN GRADIENTS

              1          2          3          4          5          6
           0.012495  -0.007175   0.007303  -0.001236  -0.000251  -0.010499

              7          8          9         10         11         12
          -0.008152   0.005064   0.008021   0.002008  -0.001562  -0.005324

             13         14         15         16         17         18
           0.000398   0.003972  -0.008776  -0.001099  -0.004169  -0.009924

             19         20         21         22         23         24
          -0.004939  -0.001203  -0.003115   0.004714   0.002793  -0.001189


 FULL LOCAL GRADIENT

              1          2          3          4          5          6
          -0.008748   0.013868  -0.007199  -0.000709  -0.002227   0.008302

              7          8          9         10         11         12
           0.007157  -0.006856  -0.003468  -0.000608   0.005071   0.004760

             13         14         15         16         17         18
          -0.005665  -0.008101   0.005948   0.002135   0.005670   0.006513

             19         20         21         22         23         24
           0.005579   0.004891  -0.000261  -0.003330  -0.002781   0.000897


 TANGENTIAL LOCAL GRADIENTS IN A.U.

              1          2          3          4          5          6
           0.013868  -0.007199  -0.000709  -0.002227   0.008302   0.007157

              7          8          9         10         11         12
          -0.006856  -0.003468  -0.000608   0.005071   0.004760  -0.005665

             13         14         15         16         17         18
          -0.008101   0.005948   0.002135   0.005670   0.006513   0.005579

             19         20         21         22         23
           0.004891  -0.000261  -0.003330  -0.002781   0.000897

 COSANG =         0.815252525
 
 RMSQ FORCE :   0.0057653  MAXIMUM :   0.0003000  CONVERGED : NO
 MAX FORCE  :   0.0138681  MAXIMUM :   0.0004500  CONVERGED : NO
 RMSQ FORCE6:   3.8685197  MAXIMUM6:   0.0003000  CONVERGED : NO
 MAX FORCE6 :   3.8622523  MAXIMUM6:   0.0004500  CONVERGED : NO
 RMSQ DR    :   0.0155203  MAXIMUM :   0.0012000  CONVERGED : NO
 MAX DR     :   0.0339263  MAXIMUM :   0.0018000  CONVERGED : NO
 


 HESSIAN EIGENVALUES


                1           2           3           4           5           6
             0.21739     0.99999     1.00000     1.00000     1.00000     1.00000
 


                7           8           9          10          11          12
             1.00000     1.00000     1.00000     1.00000     1.00000     1.00000
 


               13          14          15          16          17          18
             1.00000     1.00000     1.00000     1.00000     1.00000     1.00000
 


               19          20          21          22          23
             1.00000     1.00000     1.00000     1.00883     1.51013
 


 LAMBDA FOR LMQA STEP: 0.00

  |TANGENTIAL STEP| =   0.091965  |PARALLEL STEP| =   0.000833


 STEP IN NORMAL COORDINATES

              1          2          3          4          5          6
          -0.015260   0.017955  -0.008927  -0.009616  -0.003791   0.018682

              7          8          9         10         11         12
           0.003729  -0.012453  -0.007520   0.003557   0.006219   0.016816

             13         14         15         16         17         18
          -0.003475  -0.038826   0.030907   0.004385   0.030079   0.038024

             19         20         21         22         23         24
           0.019700   0.024439   0.007034  -0.015056  -0.018940   0.018521

 DISPLACEMENT STEP IN ANGSTROM

  NO.  ATOM        X             Y             Z

    1  C       -0.006984      0.007279     -0.004794
    2  C       -0.002243     -0.003848      0.007452
    3  C        0.006994     -0.007274     -0.004807
    4  C        0.002235      0.003844      0.007449
    5  H       -0.001886     -0.015061      0.013028
    6  H        0.001891      0.015072      0.013014
    7  H        0.008349     -0.003412     -0.005958
    8  H       -0.008373      0.003408     -0.005980
    9  H        0.001187     -0.014254     -0.016217
   10  H       -0.001177      0.014243     -0.016182


 ACTIVE CARTESIAN DISPLACEMENT STEP

              1          2          3          4          5          6
          -0.015260   0.017955  -0.008927  -0.009616  -0.003791   0.018682

              7          8          9         10         11         12
           0.003729  -0.012453  -0.007520   0.003557   0.006219   0.016816

             13         14         15         16         17         18
          -0.003475  -0.038826   0.030907   0.004385   0.030079   0.038024

             19         20         21         22         23         24
           0.019700   0.024439   0.007034  -0.015056  -0.018940   0.018521
 
 PREDICTED ENERGY CHANGE: -0.001019903
 
 INTERPOLATION DISTANCE: 5.0795921603


 COORDINATES OF OPTIMIZATION STEP 3 IN ANGSTROM

  NO.  ATOM        X              Y              Z        Z-ATOM   MASS   TYPE

    1  C        -0.721362       0.134904      -0.517890       6    12.011  QM
    2  C        -1.595610      -0.089020       0.490563       6    12.011  QM
    3  C         0.721389      -0.134922      -0.517922       6    12.011  QM
    4  C         1.595603       0.089019       0.490557       6    12.011  QM
    5  H        -1.243035      -0.532124       1.430555       1     1.008  QM
    6  H         1.242965       0.532172       1.430501       1     1.008  QM
    7  H         2.661590      -0.148234       0.392659       1     1.008  QM
    8  H        -2.661597       0.148304       0.392611       1     1.008  QM
    9  H         1.132370      -0.523864      -1.463327       1     1.008  QM
   10  H        -1.132366       0.523802      -1.463259       1     1.008  QM


 
 NEW SCF-ENERGY CALCULATED IN 9 CYCLES
 

 TOTAL ENERGY    =       -155.766791632

 ENERGY CHANGE =         -0.001202780
 ENERGY RATIO  =          1.179308447
 TRUST RADIUS  =          0.200000000
 
 BFGS DELTA*GAMMA: 0.167E-02
 
 BFGS DELTA*DE2*DELTA: 0.205E-02
 
 *** ENTERING OPTIMIZATION CYCLE: 4 ***
 

 PROJECTED CARTESIAN GRADIENTS IN A.U.

  NO.  ATOM        X             Y             Z

    1  C        0.005928     -0.002153      0.003703
    2  C       -0.004249      0.000415     -0.003385
    3  C       -0.005919      0.002152      0.003677
    4  C        0.004246     -0.000410     -0.003369
    5  H        0.002196      0.000034     -0.001157
    6  H       -0.002204     -0.000029     -0.001151
    7  H        0.001188     -0.000141     -0.000419
    8  H       -0.001197      0.000137     -0.000404
    9  H        0.001158     -0.000512      0.000474
   10  H       -0.001158      0.000498      0.000499


 ACTIVE CARTESIAN GRADIENTS

              1          2          3          4          5          6
           0.006856  -0.002729   0.003868  -0.003074  -0.000536  -0.004704

              7          8          9         10         11         12
          -0.005745   0.001973   0.004663   0.002375  -0.000440  -0.001049

             13         14         15         16         17         18
           0.002464   0.000095  -0.000728  -0.001944  -0.000184  -0.000988

             19         20         21         22         23         24
           0.001418  -0.000036  -0.001090  -0.000538   0.000441   0.001786


 FULL LOCAL GRADIENT

              1          2          3          4          5          6
          -0.002295   0.007351  -0.002554   0.001474  -0.001873   0.002876

              7          8          9         10         11         12
           0.005030  -0.003226  -0.001358  -0.001418   0.002923   0.000575

             13         14         15         16         17         18
          -0.005814  -0.002970  -0.000991   0.002324   0.000735  -0.000115

             19         20         21         22         23         24
          -0.001256   0.001096   0.000055   0.000945  -0.000429  -0.001873


 TANGENTIAL LOCAL GRADIENTS IN A.U.

              1          2          3          4          5          6
           0.007351  -0.002554   0.001474  -0.001873   0.002876   0.005030

              7          8          9         10         11         12
          -0.003226  -0.001358  -0.001418   0.002923   0.000575  -0.005814

             13         14         15         16         17         18
          -0.002970  -0.000991   0.002324   0.000735  -0.000115  -0.001256

             19         20         21         22         23
           0.001096   0.000055   0.000945  -0.000429  -0.001873

 COSANG =         0.762501726
 
 RMSQ FORCE :   0.0027966  MAXIMUM :   0.0003000  CONVERGED : NO
 MAX FORCE  :   0.0073508  MAXIMUM :   0.0004500  CONVERGED : NO
 RMSQ FORCE6:   3.1605144  MAXIMUM6:   0.0003000  CONVERGED : NO
 MAX FORCE6 :   3.1576560  MAXIMUM6:   0.0004500  CONVERGED : NO
 RMSQ DR    :   0.0187730  MAXIMUM :   0.0012000  CONVERGED : NO
 MAX DR     :   0.0388262  MAXIMUM :   0.0018000  CONVERGED : NO
 


 HESSIAN EIGENVALUES


                1           2           3           4           5           6
             0.19143     0.99994     1.00000     1.00000     1.00000     1.00000
 


                7           8           9          10          11          12
             1.00000     1.00000     1.00000     1.00000     1.00000     1.00000
 


               13          14          15          16          17          18
             1.00000     1.00000     1.00000     1.00000     1.00000     1.00000
 


               19          20          21          22          23
             1.00000     1.00000     1.00330     1.01779     1.36728
 


 LAMBDA FOR LMQA STEP: 0.00

  |TANGENTIAL STEP| =   0.022129  |PARALLEL STEP| =   0.000048


 STEP IN NORMAL COORDINATES

              1          2          3          4          5          6
          -0.007356   0.005077  -0.004272   0.000833  -0.000341   0.006487

              7          8          9         10         11         12
           0.004751  -0.003586  -0.004612  -0.001206   0.001446   0.003533

             13         14         15         16         17         18
          -0.003684  -0.008287   0.005549   0.003055   0.006225   0.007215

             19         20         21         22         23         24
           0.001245   0.005607   0.002168  -0.001395  -0.004306   0.002142

 DISPLACEMENT STEP IN ANGSTROM

  NO.  ATOM        X             Y             Z

    1  C       -0.003365      0.002081     -0.002212
    2  C        0.001330     -0.000845      0.002529
    3  C        0.003360     -0.002078     -0.002197
    4  C       -0.001327      0.000839      0.002517
    5  H       -0.001772     -0.003237      0.002700
    6  H        0.001781      0.003241      0.002688
    7  H        0.000472     -0.000422     -0.000790
    8  H       -0.000480      0.000421     -0.000816
    9  H       -0.000434     -0.002854     -0.002996
   10  H        0.000442      0.002856     -0.002982


 ACTIVE CARTESIAN DISPLACEMENT STEP

              1          2          3          4          5          6
          -0.007356   0.005077  -0.004272   0.000833  -0.000341   0.006487

              7          8          9         10         11         12
           0.004751  -0.003586  -0.004612  -0.001206   0.001446   0.003533

             13         14         15         16         17         18
          -0.003684  -0.008287   0.005549   0.003055   0.006225   0.007215

             19         20         21         22         23         24
           0.001245   0.005607   0.002168  -0.001395  -0.004306   0.002142
 
 PREDICTED ENERGY CHANGE: -0.000101430
 
 INTERPOLATION DISTANCE: 5.0795921603
 
 *** SCFTOL TIGHTEN TO 0.500E-07 ***
 
 *** CDFTOL TIGHTEN TO 0.250E-04 ***


 COORDINATES OF OPTIMIZATION STEP 4 IN ANGSTROM

  NO.  ATOM        X              Y              Z        Z-ATOM   MASS   TYPE

    1  C        -0.724727       0.136985      -0.520102       6    12.011  QM
    2  C        -1.594280      -0.089865       0.493092       6    12.011  QM
    3  C         0.724749      -0.136999      -0.520119       6    12.011  QM
    4  C         1.594277       0.089858       0.493075       6    12.011  QM
    5  H        -1.244807      -0.535361       1.433254       1     1.008  QM
    6  H         1.244745       0.535413       1.433189       1     1.008  QM
    7  H         2.662061      -0.148655       0.391868       1     1.008  QM
    8  H        -2.662077       0.148725       0.391796       1     1.008  QM
    9  H         1.131935      -0.526719      -1.466324       1     1.008  QM
   10  H        -1.131924       0.526659      -1.466241       1     1.008  QM


 
 NEW SCF-ENERGY CALCULATED IN 9 CYCLES
 

 TOTAL ENERGY    =       -155.766926740

 ENERGY CHANGE =         -0.000135107
 ENERGY RATIO  =          1.332024585
 TRUST RADIUS  =          0.200000000
 
 BFGS DELTA*GAMMA: 0.136E-03
 
 BFGS DELTA*DE2*DELTA: 0.203E-03
 
 *** ENTERING OPTIMIZATION CYCLE: 5 ***
 

 PROJECTED CARTESIAN GRADIENTS IN A.U.

  NO.  ATOM        X             Y             Z

    1  C        0.001399     -0.000210      0.001731
    2  C       -0.002512     -0.000274     -0.001287
    3  C       -0.001401      0.000220      0.001750
    4  C        0.002516      0.000267     -0.001293
    5  H        0.001803     -0.000072     -0.000757
    6  H       -0.001806      0.000077     -0.000758
    7  H        0.002422     -0.000655     -0.001052
    8  H       -0.002445      0.000660     -0.001051
    9  H        0.000526     -0.000479      0.000236
   10  H       -0.000511      0.000460      0.000272


 ACTIVE CARTESIAN GRADIENTS

              1          2          3          4          5          6
           0.001619  -0.000249   0.001954  -0.002491  -0.000639  -0.001513

              7          8          9         10         11         12
          -0.002067   0.000262   0.002417   0.001462   0.000273   0.000248

             13         14         15         16         17         18
           0.002106  -0.000275  -0.000144  -0.001617   0.000153  -0.000299

             19         20         21         22         23         24
           0.002923   0.000027  -0.001812  -0.001286   0.000627   0.000945


 FULL LOCAL GRADIENT

              1          2          3          4          5          6
          -0.001567   0.001618  -0.000780   0.001457  -0.001035   0.000340

              7          8          9         10         11         12
           0.001656  -0.000960  -0.000522  -0.000922   0.001153  -0.000534

             13         14         15         16         17         18
          -0.003932  -0.001231  -0.000799   0.001804   0.000114  -0.000236

             19         20         21         22         23         24
          -0.002843   0.000532   0.001146   0.001576  -0.000618  -0.001004


 TANGENTIAL LOCAL GRADIENTS IN A.U.

              1          2          3          4          5          6
           0.001618  -0.000780   0.001457  -0.001035   0.000340   0.001656

              7          8          9         10         11         12
          -0.000960  -0.000522  -0.000922   0.001153  -0.000534  -0.003932

             13         14         15         16         17         18
          -0.001231  -0.000799   0.001804   0.000114  -0.000236  -0.002843

             19         20         21         22         23
           0.000532   0.001146   0.001576  -0.000618  -0.001004

 COSANG =         0.811120450
 
 RMSQ FORCE :   0.0014360  MAXIMUM :   0.0003000  CONVERGED : NO
 MAX FORCE  :   0.0039319  MAXIMUM :   0.0004500  CONVERGED : NO
 RMSQ FORCE6:   2.2354362  MAXIMUM6:   0.0003000  CONVERGED : NO
 MAX FORCE6 :   2.2343635  MAXIMUM6:   0.0004500  CONVERGED : NO
 RMSQ DR    :   0.0045172  MAXIMUM :   0.0012000  CONVERGED : NO
 MAX DR     :   0.0082874  MAXIMUM :   0.0018000  CONVERGED : NO
 


 HESSIAN EIGENVALUES


                1           2           3           4           5           6
             0.18945     0.67208     1.00000     1.00000     1.00000     1.00000
 


                7           8           9          10          11          12
             1.00000     1.00000     1.00000     1.00000     1.00000     1.00000
 


               13          14          15          16          17          18
             1.00000     1.00000     1.00000     1.00000     1.00000     1.00000
 


               19          20          21          22          23
             1.00000     1.00002     1.00156     1.00350     1.39366
 


 LAMBDA FOR LMQA STEP: 0.00

  |TANGENTIAL STEP| =   0.013217  |PARALLEL STEP| =   0.000017


 STEP IN NORMAL COORDINATES

              1          2          3          4          5          6
          -0.003513   0.001707  -0.003383   0.003316   0.000514   0.003373

              7          8          9         10         11         12
           0.003527  -0.001321  -0.004027  -0.002082   0.000185   0.000572

             13         14         15         16         17         18
          -0.004482  -0.003270   0.001247   0.003390   0.002267   0.002083

             19         20         21         22         23         24
          -0.003756   0.002692   0.002579   0.001741  -0.002401  -0.000384

 DISPLACEMENT STEP IN ANGSTROM

  NO.  ATOM        X             Y             Z

    1  C       -0.001607      0.000707     -0.001637
    2  C        0.001948     -0.000106      0.001435
    3  C        0.001606     -0.000713     -0.001647
    4  C       -0.001950      0.000109      0.001436
    5  H       -0.002075     -0.001375      0.001128
    6  H        0.002082      0.001377      0.001122
    7  H       -0.001683      0.000345      0.000473
    8  H        0.001689     -0.000352      0.000453
    9  H       -0.000625     -0.000992     -0.000877
   10  H        0.000621      0.001004     -0.000875


 ACTIVE CARTESIAN DISPLACEMENT STEP

              1          2          3          4          5          6
          -0.003513   0.001707  -0.003383   0.003316   0.000514   0.003373

              7          8          9         10         11         12
           0.003527  -0.001321  -0.004027  -0.002082   0.000185   0.000572

             13         14         15         16         17         18
          -0.004482  -0.003270   0.001247   0.003390   0.002267   0.002083

             19         20         21         22         23         24
          -0.003756   0.002692   0.002579   0.001741  -0.002401  -0.000384
 
 PREDICTED ENERGY CHANGE: -0.000040378
 
 INTERPOLATION DISTANCE: 5.0795921603
 
 *** SCFTOL TIGHTEN TO 0.250E-07 ***
 
 *** CDFTOL TIGHTEN TO 0.100E-04 ***


 COORDINATES OF OPTIMIZATION STEP 5 IN ANGSTROM

  NO.  ATOM        X              Y              Z        Z-ATOM   MASS   TYPE

    1  C        -0.726334       0.137692      -0.521739       6    12.011  QM
    2  C        -1.592333      -0.089971       0.494527       6    12.011  QM
    3  C         0.726355      -0.137712      -0.521766       6    12.011  QM
    4  C         1.592327       0.089967       0.494510       6    12.011  QM
    5  H        -1.246882      -0.536736       1.434383       1     1.008  QM
    6  H         1.246828       0.536790       1.434311       1     1.008  QM
    7  H         2.660379      -0.148310       0.392341       1     1.008  QM
    8  H        -2.660388       0.148373       0.392249       1     1.008  QM
    9  H         1.131310      -0.527711      -1.467200       1     1.008  QM
   10  H        -1.131304       0.527662      -1.467116       1     1.008  QM


 
 NEW SCF-ENERGY CALCULATED IN 9 CYCLES
 

 TOTAL ENERGY    =       -155.766985100

 ENERGY CHANGE =         -0.000058360
 ENERGY RATIO  =          1.445352843
 TRUST RADIUS  =          0.200000000
 
 BFGS DELTA*GAMMA: 0.451E-04
 
 BFGS DELTA*DE2*DELTA: 0.808E-04
 
 *** ENTERING OPTIMIZATION CYCLE: 6 ***
 

 PROJECTED CARTESIAN GRADIENTS IN A.U.

  NO.  ATOM        X             Y             Z

    1  C       -0.001240      0.000844      0.000352
    2  C       -0.001328     -0.000619      0.000067
    3  C        0.001235     -0.000836      0.000368
    4  C        0.001334      0.000613      0.000066
    5  H        0.001105      0.000137     -0.001053
    6  H       -0.001102     -0.000136     -0.001060
    7  H        0.002470     -0.000719     -0.001173
    8  H       -0.002486      0.000725     -0.001178
    9  H       -0.000103     -0.000243      0.000744
   10  H        0.000114      0.000229      0.000775


 ACTIVE CARTESIAN GRADIENTS

              1          2          3          4          5          6
          -0.001435   0.001092   0.000562  -0.001957  -0.000639   0.000417

              7          8          9         10         11         12
           0.000163  -0.000709   0.000722   0.000818   0.000654   0.000875

             13         14         15         16         17         18
           0.001354  -0.000105  -0.000563  -0.001086  -0.000043  -0.000710

             19         20         21         22         23         24
           0.002984   0.000054  -0.002353  -0.001081   0.000881   0.000003


 FULL LOCAL GRADIENT

              1          2          3          4          5          6
          -0.001647  -0.001705   0.000218   0.001419  -0.000369  -0.001046

              7          8          9         10         11         12
          -0.000341   0.000411   0.000098  -0.000594  -0.000029  -0.001006

             13         14         15         16         17         18
          -0.002102  -0.000406   0.000141   0.001189   0.000183   0.000374

             19         20         21         22         23         24
          -0.002922   0.000387   0.001737   0.001375  -0.000870  -0.000064


 TANGENTIAL LOCAL GRADIENTS IN A.U.

              1          2          3          4          5          6
          -0.001705   0.000218   0.001419  -0.000369  -0.001046  -0.000341

              7          8          9         10         11         12
           0.000411   0.000098  -0.000594  -0.000029  -0.001006  -0.002102

             13         14         15         16         17         18
          -0.000406   0.000141   0.001189   0.000183   0.000374  -0.002922

             19         20         21         22         23
           0.000387   0.001737   0.001375  -0.000870  -0.000064

 COSANG =         0.632375682
 
 RMSQ FORCE :   0.0011114  MAXIMUM :   0.0003000  CONVERGED : NO
 MAX FORCE  :   0.0029220  MAXIMUM :   0.0004500  CONVERGED : NO
 RMSQ FORCE6:   0.0070750  MAXIMUM6:   0.0003000  CONVERGED : NO
 MAX FORCE6 :   0.0162820  MAXIMUM6:   0.0004500  CONVERGED : NO
 RMSQ DR    :   0.0026979  MAXIMUM :   0.0012000  CONVERGED : NO
 MAX DR     :   0.0044817  MAXIMUM :   0.0018000  CONVERGED : NO
 


 HESSIAN EIGENVALUES


                1           2           3           4           5           6
             0.16361     0.33037     1.00000     1.00000     1.00000     1.00000
 


                7           8           9          10          11          12
             1.00000     1.00000     1.00000     1.00000     1.00000     1.00000
 


               13          14          15          16          17          18
             1.00000     1.00000     1.00000     1.00000     1.00000     1.00000
 


               19          20          21          22          23
             1.00001     1.00008     1.00158     1.00887     1.81983
 


 LAMBDA FOR LMQA STEP: 0.00

  |TANGENTIAL STEP| =   0.016771  |PARALLEL STEP| =   0.000028


 STEP IN NORMAL COORDINATES

              1          2          3          4          5          6
          -0.001317   0.000158  -0.003470   0.005846   0.001081   0.002176

              7          8          9         10         11         12
           0.003189  -0.000292  -0.004306  -0.003113  -0.000502  -0.000952

             13         14         15         16         17         18
          -0.006383  -0.003293   0.000576   0.004747   0.002152   0.001530

             19         20         21         22         23         24
          -0.007459   0.002897   0.004430   0.003554  -0.003073  -0.000772

 DISPLACEMENT STEP IN ANGSTROM

  NO.  ATOM        X             Y             Z

    1  C       -0.000603      0.000073     -0.001581
    2  C        0.002804      0.000277      0.001068
    3  C        0.000605     -0.000082     -0.001596
    4  C       -0.002809     -0.000270      0.001066
    5  H       -0.002915     -0.001503      0.001256
    6  H        0.002921      0.001507      0.001253
    7  H       -0.003309      0.000795      0.001262
    8  H        0.003318     -0.000807      0.001239
    9  H       -0.000742     -0.000892     -0.000704
   10  H        0.000736      0.000910     -0.000704


 ACTIVE CARTESIAN DISPLACEMENT STEP

              1          2          3          4          5          6
          -0.001317   0.000158  -0.003470   0.005846   0.001081   0.002176

              7          8          9         10         11         12
           0.003189  -0.000292  -0.004306  -0.003113  -0.000502  -0.000952

             13         14         15         16         17         18
          -0.006383  -0.003293   0.000576   0.004747   0.002152   0.001530

             19         20         21         22         23         24
          -0.007459   0.002897   0.004430   0.003554  -0.003073  -0.000772
 
 PREDICTED ENERGY CHANGE: -0.000035588
 
 INTERPOLATION DISTANCE: 5.0795921603


 COORDINATES OF OPTIMIZATION STEP 6 IN ANGSTROM

  NO.  ATOM        X              Y              Z        Z-ATOM   MASS   TYPE

    1  C        -0.726937       0.137765      -0.523320       6    12.011  QM
    2  C        -1.589528      -0.089694       0.495595       6    12.011  QM
    3  C         0.726960      -0.137794      -0.523363       6    12.011  QM
    4  C         1.589518       0.089697       0.495576       6    12.011  QM
    5  H        -1.249797      -0.538239       1.435639       1     1.008  QM
    6  H         1.249749       0.538297       1.435564       1     1.008  QM
    7  H         2.657069      -0.147515       0.393604       1     1.008  QM
    8  H        -2.657069       0.147566       0.393488       1     1.008  QM
    9  H         1.130568      -0.528603      -1.467904       1     1.008  QM
   10  H        -1.130568       0.528573      -1.467820       1     1.008  QM


 
 NEW SCF-ENERGY CALCULATED IN 9 CYCLES
 

 TOTAL ENERGY    =       -155.767037509

 ENERGY CHANGE =         -0.000052409
 ENERGY RATIO  =          1.472658688
 TRUST RADIUS  =          0.200000000
 
 BFGS DELTA*GAMMA: 0.377E-04
 
 BFGS DELTA*DE2*DELTA: 0.713E-04
 
 *** ENTERING OPTIMIZATION CYCLE: 7 ***
 

 PROJECTED CARTESIAN GRADIENTS IN A.U.

  NO.  ATOM        X             Y             Z

    1  C       -0.002781      0.001285     -0.000466
    2  C       -0.000376     -0.000675      0.000811
    3  C        0.002782     -0.001286     -0.000480
    4  C        0.000373      0.000678      0.000820
    5  H        0.000268      0.000283     -0.001256
    6  H       -0.000262     -0.000284     -0.001263
    7  H        0.001884     -0.000504     -0.001052
    8  H       -0.001890      0.000505     -0.001056
    9  H       -0.000608     -0.000088      0.001121
   10  H        0.000613      0.000082      0.001140


 ACTIVE CARTESIAN GRADIENTS

              1          2          3          4          5          6
          -0.003218   0.001645  -0.000279  -0.001332  -0.000497   0.001500

              7          8          9         10         11         12
           0.001619  -0.001126  -0.000358   0.000277   0.000745   0.001084

             13         14         15         16         17         18
           0.000406   0.000091  -0.000966  -0.000407  -0.000247  -0.001085

             19         20         21         22         23         24
           0.002277   0.000220  -0.002413  -0.000533   0.000884  -0.000731


 FULL LOCAL GRADIENT

              1          2          3          4          5          6
          -0.001784  -0.003573   0.000608   0.001181   0.000055  -0.001691

              7          8          9         10         11         12
          -0.001619   0.001122   0.000379  -0.000283  -0.000707  -0.001098

             13         14         15         16         17         18
          -0.000423   0.000008   0.000862   0.000471   0.000333   0.000819

             19         20         21         22         23         24
          -0.002218   0.000198   0.001795   0.000836  -0.000872   0.000665


 TANGENTIAL LOCAL GRADIENTS IN A.U.

              1          2          3          4          5          6
          -0.003573   0.000608   0.001181   0.000055  -0.001691  -0.001619

              7          8          9         10         11         12
           0.001122   0.000379  -0.000283  -0.000707  -0.001098  -0.000423

             13         14         15         16         17         18
           0.000008   0.000862   0.000471   0.000333   0.000819  -0.002218

             19         20         21         22         23
           0.000198   0.001795   0.000836  -0.000872   0.000665

 COSANG =         0.805254606
 
 RMSQ FORCE :   0.0012373  MAXIMUM :   0.0003000  CONVERGED : NO
 MAX FORCE  :   0.0035731  MAXIMUM :   0.0004500  CONVERGED : NO
 RMSQ FORCE6:   0.0036099  MAXIMUM6:   0.0003000  CONVERGED : NO
 MAX FORCE6 :   0.0077043  MAXIMUM6:   0.0004500  CONVERGED : NO
 RMSQ DR    :   0.0034234  MAXIMUM :   0.0012000  CONVERGED : NO
 MAX DR     :   0.0074587  MAXIMUM :   0.0018000  CONVERGED : NO
 


 HESSIAN EIGENVALUES


                1           2           3           4           5           6
             0.11071     0.24754     1.00000     1.00000     1.00000     1.00000
 


                7           8           9          10          11          12
             1.00000     1.00000     1.00000     1.00000     1.00000     1.00000
 


               13          14          15          16          17          18
             1.00000     1.00000     1.00000     1.00000     1.00000     1.00001
 


               19          20          21          22          23
             1.00002     1.00021     1.00349     1.01319     1.88657
 


 LAMBDA FOR LMQA STEP: 0.00

  |TANGENTIAL STEP| =   0.020786  |PARALLEL STEP| =   0.000043


 STEP IN NORMAL COORDINATES

              1          2          3          4          5          6
           0.001549  -0.001152  -0.003397   0.007927   0.001383   0.000802

              7          8          9         10         11         12
           0.002152   0.000587  -0.004272  -0.003819  -0.000998  -0.002276

             13         14         15         16         17         18
          -0.007632  -0.004223   0.000543   0.005647   0.002726   0.001711

             19         20         21         22         23         24
          -0.010090   0.003321   0.006222   0.004643  -0.003934  -0.000422

 DISPLACEMENT STEP IN ANGSTROM

  NO.  ATOM        X             Y             Z

    1  C        0.000709     -0.000471     -0.001444
    2  C        0.003381      0.000539      0.000672
    3  C       -0.000711      0.000465     -0.001438
    4  C       -0.003380     -0.000536      0.000661
    5  H       -0.003465     -0.001963      0.001624
    6  H        0.003469      0.001970      0.001622
    7  H       -0.004474      0.001019      0.001903
    8  H        0.004480     -0.001033      0.001872
    9  H       -0.000685     -0.001077     -0.000840
   10  H        0.000680      0.001097     -0.000834


 ACTIVE CARTESIAN DISPLACEMENT STEP

              1          2          3          4          5          6
           0.001549  -0.001152  -0.003397   0.007927   0.001383   0.000802

              7          8          9         10         11         12
           0.002152   0.000587  -0.004272  -0.003819  -0.000998  -0.002276

             13         14         15         16         17         18
          -0.007632  -0.004223   0.000543   0.005647   0.002726   0.001711

             19         20         21         22         23         24
          -0.010090   0.003321   0.006222   0.004643  -0.003934  -0.000422
 
 PREDICTED ENERGY CHANGE: -0.000033785
 
 INTERPOLATION DISTANCE: 5.0795921603


 COORDINATES OF OPTIMIZATION STEP 7 IN ANGSTROM

  NO.  ATOM        X              Y              Z        Z-ATOM   MASS   TYPE

    1  C        -0.726228       0.137294      -0.524764       6    12.011  QM
    2  C        -1.586148      -0.089155       0.496267       6    12.011  QM
    3  C         0.726249      -0.137330      -0.524801       6    12.011  QM
    4  C         1.586137       0.089161       0.496237       6    12.011  QM
    5  H        -1.253262      -0.540202       1.437263       1     1.008  QM
    6  H         1.253218       0.540267       1.437186       1     1.008  QM
    7  H         2.652595      -0.146496       0.395506       1     1.008  QM
    8  H        -2.652589       0.146533       0.395360       1     1.008  QM
    9  H         1.129883      -0.529680      -1.468744       1     1.008  QM
   10  H        -1.129888       0.529670      -1.468654       1     1.008  QM


 
 NEW SCF-ENERGY CALCULATED IN 9 CYCLES
 

 TOTAL ENERGY    =       -155.767083173

 ENERGY CHANGE =         -0.000045664
 ENERGY RATIO  =          1.351625158
 TRUST RADIUS  =          0.200000000
 
 BFGS DELTA*GAMMA: 0.442E-04
 
 BFGS DELTA*DE2*DELTA: 0.677E-04
 
 *** ENTERING OPTIMIZATION CYCLE: 8 ***
 

 PROJECTED CARTESIAN GRADIENTS IN A.U.

  NO.  ATOM        X             Y             Z

    1  C       -0.002574      0.000978     -0.000605
    2  C        0.000140     -0.000432      0.000827
    3  C        0.002583     -0.000977     -0.000603
    4  C       -0.000151      0.000431      0.000821
    5  H       -0.000558      0.000238     -0.001093
    6  H        0.000564     -0.000237     -0.001096
    7  H        0.000841     -0.000041     -0.000694
    8  H       -0.000843      0.000041     -0.000701
    9  H       -0.000783     -0.000158      0.001023
   10  H        0.000788      0.000155      0.001041


 ACTIVE CARTESIAN GRADIENTS

              1          2          3          4          5          6
          -0.002979   0.001242  -0.000481  -0.000657  -0.000248   0.001466

              7          8          9         10         11         12
           0.001742  -0.000857  -0.000585  -0.000039   0.000501   0.000842

             13         14         15         16         17         18
          -0.000573   0.000152  -0.001011   0.000328  -0.000296  -0.001053

             19         20         21         22         23         24
           0.001014   0.000569  -0.001780   0.000108   0.000503  -0.000913


 FULL LOCAL GRADIENT

              1          2          3          4          5          6
          -0.001737  -0.003218   0.000458   0.000716   0.000184  -0.001410

              7          8          9         10         11         12
          -0.001665   0.000981   0.000265  -0.000059  -0.000712  -0.000805

             13         14         15         16         17         18
           0.000780  -0.000011   0.000937  -0.000261   0.000400   0.000759

             19         20         21         22         23         24
          -0.000952  -0.000134   0.001170   0.000175  -0.000489   0.000849


 TANGENTIAL LOCAL GRADIENTS IN A.U.

              1          2          3          4          5          6
          -0.003218   0.000458   0.000716   0.000184  -0.001410  -0.001665

              7          8          9         10         11         12
           0.000981   0.000265  -0.000059  -0.000712  -0.000805   0.000780

             13         14         15         16         17         18
          -0.000011   0.000937  -0.000261   0.000400   0.000759  -0.000952

             19         20         21         22         23
          -0.000134   0.001170   0.000175  -0.000489   0.000849

 COSANG =         0.927265154
 
 RMSQ FORCE :   0.0010137  MAXIMUM :   0.0003000  CONVERGED : NO
 MAX FORCE  :   0.0032176  MAXIMUM :   0.0004500  CONVERGED : NO
 RMSQ FORCE6:   0.0022801  MAXIMUM6:   0.0003000  CONVERGED : NO
 MAX FORCE6 :   0.0051233  MAXIMUM6:   0.0004500  CONVERGED : NO
 RMSQ DR    :   0.0042428  MAXIMUM :   0.0012000  CONVERGED : NO
 MAX DR     :   0.0100899  MAXIMUM :   0.0018000  CONVERGED : NO
 


 HESSIAN EIGENVALUES


                1           2           3           4           5           6
             0.09438     0.23532     0.99999     1.00000     1.00000     1.00000
 


                7           8           9          10          11          12
             1.00000     1.00000     1.00000     1.00000     1.00000     1.00000
 


               13          14          15          16          17          18
             1.00000     1.00000     1.00000     1.00000     1.00001     1.00001
 


               19          20          21          22          23
             1.00004     1.00076     1.00568     1.01599     1.51093
 


 LAMBDA FOR LMQA STEP: 0.00

  |TANGENTIAL STEP| =   0.011361  |PARALLEL STEP| =   0.000013


 STEP IN NORMAL COORDINATES

              1          2          3          4          5          6
           0.002931  -0.001225  -0.001227   0.004558   0.000620  -0.000807

              7          8          9         10         11         12
          -0.000100   0.000732  -0.001653  -0.001948  -0.000618  -0.001902

             13         14         15         16         17         18
          -0.003369  -0.002750   0.000286   0.002460   0.001766   0.000907

             19         20         21         22         23         24
          -0.005472   0.001421   0.003700   0.002339  -0.002093   0.000327

 DISPLACEMENT STEP IN ANGSTROM

  NO.  ATOM        X             Y             Z

    1  C        0.001340     -0.000510     -0.000442
    2  C        0.001688      0.000332     -0.000054
    3  C       -0.001348      0.000506     -0.000444
    4  C       -0.001680     -0.000329     -0.000052
    5  H       -0.001521     -0.001247      0.000961
    6  H        0.001521      0.001250      0.000958
    7  H       -0.002433      0.000378      0.001206
    8  H        0.002433     -0.000386      0.001192
    9  H       -0.000144     -0.000587     -0.000447
   10  H        0.000141      0.000597     -0.000444


 ACTIVE CARTESIAN DISPLACEMENT STEP

              1          2          3          4          5          6
           0.002931  -0.001225  -0.001227   0.004558   0.000620  -0.000807

              7          8          9         10         11         12
          -0.000100   0.000732  -0.001653  -0.001948  -0.000618  -0.001902

             13         14         15         16         17         18
          -0.003369  -0.002750   0.000286   0.002460   0.001766   0.000907

             19         20         21         22         23         24
          -0.005472   0.001421   0.003700   0.002339  -0.002093   0.000327
 
 PREDICTED ENERGY CHANGE: -0.000013758
 
 INTERPOLATION DISTANCE: 5.0795921603


 COORDINATES OF OPTIMIZATION STEP 8 IN ANGSTROM

  NO.  ATOM        X              Y              Z        Z-ATOM   MASS   TYPE

    1  C        -0.724888       0.136784      -0.525206       6    12.011  QM
    2  C        -1.584459      -0.088823       0.496213       6    12.011  QM
    3  C         0.724901      -0.136824      -0.525245       6    12.011  QM
    4  C         1.584457       0.088832       0.496185       6    12.011  QM
    5  H        -1.254782      -0.541450       1.438224       1     1.008  QM
    6  H         1.254740       0.541517       1.438144       1     1.008  QM
    7  H         2.650163      -0.146118       0.396712       1     1.008  QM
    8  H        -2.650156       0.146148       0.396552       1     1.008  QM
    9  H         1.129739      -0.530267      -1.469191       1     1.008  QM
   10  H        -1.129747       0.530267      -1.469098       1     1.008  QM


 
 NEW SCF-ENERGY CALCULATED IN 9 CYCLES
 

 TOTAL ENERGY    =       -155.767100563

 ENERGY CHANGE =         -0.000017390
 ENERGY RATIO  =          1.263922092
 TRUST RADIUS  =          0.200000000
 
 BFGS DELTA*GAMMA: 0.206E-04
 
 BFGS DELTA*DE2*DELTA: 0.275E-04
 
 *** ENTERING OPTIMIZATION CYCLE: 9 ***
 

 PROJECTED CARTESIAN GRADIENTS IN A.U.

  NO.  ATOM        X             Y             Z

    1  C       -0.001013      0.000317     -0.000152
    2  C       -0.000009     -0.000130      0.000282
    3  C        0.001007     -0.000320     -0.000160
    4  C        0.000014      0.000132      0.000287
    5  H       -0.000805      0.000028     -0.000661
    6  H        0.000810     -0.000028     -0.000665
    7  H        0.000201      0.000288     -0.000401
    8  H       -0.000208     -0.000286     -0.000413
    9  H       -0.000593     -0.000350      0.000619
   10  H        0.000598      0.000349      0.000636


 ACTIVE CARTESIAN GRADIENTS

              1          2          3          4          5          6
          -0.001172   0.000399  -0.000092  -0.000331  -0.000075   0.000562

              7          8          9         10         11         12
           0.000637  -0.000275  -0.000105   0.000032   0.000163   0.000394

             13         14         15         16         17         18
          -0.000901   0.000014  -0.000670   0.000611  -0.000145  -0.000648

             19         20         21         22         23         24
           0.000240   0.000817  -0.001054   0.000352   0.000076  -0.000552


 FULL LOCAL GRADIENT

              1          2          3          4          5          6
          -0.001537  -0.001238   0.000066   0.000326   0.000012  -0.000561

              7          8          9         10         11         12
          -0.000614   0.000313   0.000017  -0.000057  -0.000212  -0.000386

             13         14         15         16         17         18
           0.000821  -0.000291   0.000389  -0.000514   0.000305   0.000285

             19         20         21         22         23         24
          -0.000177  -0.000367   0.000474  -0.000103  -0.000064   0.000495


 TANGENTIAL LOCAL GRADIENTS IN A.U.

              1          2          3          4          5          6
          -0.001238   0.000066   0.000326   0.000012  -0.000561  -0.000614

              7          8          9         10         11         12
           0.000313   0.000017  -0.000057  -0.000212  -0.000386   0.000821

             13         14         15         16         17         18
          -0.000291   0.000389  -0.000514   0.000305   0.000285  -0.000177

             19         20         21         22         23
          -0.000367   0.000474  -0.000103  -0.000064   0.000495

 COSANG =         0.910549551
 
 RMSQ FORCE :   0.0004487  MAXIMUM :   0.0003000  CONVERGED : NO
 MAX FORCE  :   0.0012384  MAXIMUM :   0.0004500  CONVERGED : NO
 RMSQ FORCE6:   0.0012544  MAXIMUM6:   0.0003000  CONVERGED : NO
 MAX FORCE6 :   0.0033710  MAXIMUM6:   0.0004500  CONVERGED : NO
 RMSQ DR    :   0.0023191  MAXIMUM :   0.0012000  CONVERGED : NO
 MAX DR     :   0.0054720  MAXIMUM :   0.0018000  CONVERGED : NO
 


 HESSIAN EIGENVALUES


                1           2           3           4           5           6
             0.10080     0.23600     0.84873     1.00000     1.00000     1.00000
 


                7           8           9          10          11          12
             1.00000     1.00000     1.00000     1.00000     1.00000     1.00000
 


               13          14          15          16          17          18
             1.00000     1.00000     1.00000     1.00000     1.00001     1.00001
 


               19          20          21          22          23
             1.00005     1.00007     1.00391     1.00821     1.25489
 


 LAMBDA FOR LMQA STEP: 0.00

  |TANGENTIAL STEP| =   0.002962  |PARALLEL STEP| =   0.000001


 STEP IN NORMAL COORDINATES

              1          2          3          4          5          6
           0.001529  -0.000351   0.000084   0.000983  -0.000085  -0.000805

              7          8          9         10         11         12
          -0.000564   0.000222   0.000007  -0.000330  -0.000017  -0.000764

             13         14         15         16         17         18
           0.000250  -0.001060  -0.000035  -0.000242   0.000659   0.000067

             19         20         21         22         23         24
          -0.000865  -0.000207   0.000890   0.000199  -0.000248   0.000505

 DISPLACEMENT STEP IN ANGSTROM

  NO.  ATOM        X             Y             Z

    1  C        0.000699     -0.000151      0.000084
    2  C        0.000252      0.000019     -0.000231
    3  C       -0.000696      0.000152      0.000089
    4  C       -0.000254     -0.000020     -0.000235
    5  H        0.000114     -0.000421      0.000198
    6  H       -0.000115      0.000422      0.000197
    7  H       -0.000394     -0.000203      0.000357
    8  H        0.000394      0.000200      0.000359
    9  H        0.000164     -0.000095     -0.000051
   10  H       -0.000164      0.000095     -0.000049


 ACTIVE CARTESIAN DISPLACEMENT STEP

              1          2          3          4          5          6
           0.001529  -0.000351   0.000084   0.000983  -0.000085  -0.000805

              7          8          9         10         11         12
          -0.000564   0.000222   0.000007  -0.000330  -0.000017  -0.000764

             13         14         15         16         17         18
           0.000250  -0.001060  -0.000035  -0.000242   0.000659   0.000067

             19         20         21         22         23         24
          -0.000865  -0.000207   0.000890   0.000199  -0.000248   0.000505
 
 PREDICTED ENERGY CHANGE: -0.000002746
 
 INTERPOLATION DISTANCE: 5.0795921603


 COORDINATES OF OPTIMIZATION STEP 9 IN ANGSTROM

  NO.  ATOM        X              Y              Z        Z-ATOM   MASS   TYPE

    1  C        -0.724189       0.136633      -0.525122       6    12.011  QM
    2  C        -1.584207      -0.088804       0.495982       6    12.011  QM
    3  C         0.724205      -0.136672      -0.525156       6    12.011  QM
    4  C         1.584203       0.088812       0.495950       6    12.011  QM
    5  H        -1.254668      -0.541871       1.438422       1     1.008  QM
    6  H         1.254624       0.541939       1.438341       1     1.008  QM
    7  H         2.649769      -0.146322       0.397069       1     1.008  QM
    8  H        -2.649763       0.146347       0.396911       1     1.008  QM
    9  H         1.129903      -0.530362      -1.469242       1     1.008  QM
   10  H        -1.129911       0.530362      -1.469148       1     1.008  QM


 
 NEW SCF-ENERGY CALCULATED IN 10 CYCLES
 

 TOTAL ENERGY    =       -155.767104128

 ENERGY CHANGE =         -0.000003566
 ENERGY RATIO  =          1.298421961
 TRUST RADIUS  =          0.200000000
 
 BFGS DELTA*GAMMA: 0.389E-05
 
 BFGS DELTA*DE2*DELTA: 0.549E-05
 
 *** ENTERING OPTIMIZATION CYCLE: 10 ***
 

 PROJECTED CARTESIAN GRADIENTS IN A.U.

  NO.  ATOM        X             Y             Z

    1  C       -0.000043     -0.000013      0.000190
    2  C       -0.000200     -0.000007     -0.000102
    3  C        0.000039      0.000015      0.000202
    4  C        0.000201      0.000005     -0.000109
    5  H       -0.000717     -0.000121     -0.000373
    6  H        0.000723      0.000121     -0.000377
    7  H        0.000124      0.000350     -0.000321
    8  H       -0.000129     -0.000347     -0.000336
    9  H       -0.000416     -0.000449      0.000382
   10  H        0.000423      0.000448      0.000401


 ACTIVE CARTESIAN GRADIENTS

              1          2          3          4          5          6
          -0.000050  -0.000018   0.000227  -0.000243  -0.000033  -0.000045

              7          8          9         10         11         12
          -0.000075   0.000031   0.000309   0.000122   0.000010   0.000122

             13         14         15         16         17         18
          -0.000822  -0.000127  -0.000394   0.000577  -0.000002  -0.000343

             19         20         21         22         23         24
           0.000145   0.000864  -0.000777   0.000301  -0.000078  -0.000268


 FULL LOCAL GRADIENT

              1          2          3          4          5          6
          -0.001403  -0.000042  -0.000143   0.000136  -0.000126  -0.000055

              7          8          9         10         11         12
           0.000042  -0.000083  -0.000147  -0.000071   0.000119  -0.000146

             13         14         15         16         17         18
           0.000492  -0.000444  -0.000038  -0.000463   0.000193  -0.000052

             19         20         21         22         23         24
          -0.000083  -0.000418   0.000222  -0.000072   0.000089   0.000216


 TANGENTIAL LOCAL GRADIENTS IN A.U.

              1          2          3          4          5          6
          -0.000042  -0.000143   0.000136  -0.000126  -0.000055   0.000042

              7          8          9         10         11         12
          -0.000083  -0.000147  -0.000071   0.000119  -0.000146   0.000492

             13         14         15         16         17         18
          -0.000444  -0.000038  -0.000463   0.000193  -0.000052  -0.000083

             19         20         21         22         23
          -0.000418   0.000222  -0.000072   0.000089   0.000216

 COSANG =         0.563120900
 
 RMSQ FORCE :   0.0002202  MAXIMUM :   0.0003000  CONVERGED :YES
 MAX FORCE  :   0.0004919  MAXIMUM :   0.0004500  CONVERGED : NO
 RMSQ FORCE6:   0.0008932  MAXIMUM6:   0.0003000  CONVERGED : NO
 MAX FORCE6 :   0.0026540  MAXIMUM6:   0.0004500  CONVERGED : NO
 RMSQ DR    :   0.0006046  MAXIMUM :   0.0012000  CONVERGED :YES
 MAX DR     :   0.0015293  MAXIMUM :   0.0018000  CONVERGED :YES
 


 HESSIAN EIGENVALUES


                1           2           3           4           5           6
             0.10375     0.23573     0.44709     1.00000     1.00000     1.00000
 


                7           8           9          10          11          12
             1.00000     1.00000     1.00000     1.00000     1.00000     1.00000
 


               13          14          15          16          17          18
             1.00000     1.00000     1.00000     1.00001     1.00001     1.00002
 


               19          20          21          22          23
             1.00005     1.00020     1.00427     1.02175     1.61640
 


 LAMBDA FOR LMQA STEP: 0.00

  |TANGENTIAL STEP| =   0.002126  |PARALLEL STEP| =   0.000000


 STEP IN NORMAL COORDINATES

              1          2          3          4          5          6
           0.000648   0.000052   0.000097   0.000313  -0.000258  -0.000455

              7          8          9         10         11         12
          -0.000240  -0.000062  -0.000002  -0.000099   0.000203  -0.000428

             13         14         15         16         17         18
           0.000963  -0.000817  -0.000272  -0.000799   0.000463  -0.000274

             19         20         21         22         23         24
          -0.000164  -0.000605   0.000423  -0.000123   0.000132   0.000471

 DISPLACEMENT STEP IN ANGSTROM

  NO.  ATOM        X             Y             Z

    1  C        0.000296      0.000016      0.000058
    2  C        0.000060     -0.000082     -0.000138
    3  C       -0.000293     -0.000017      0.000050
    4  C       -0.000062      0.000083     -0.000134
    5  H        0.000428     -0.000278     -0.000021
    6  H       -0.000431      0.000280     -0.000022
    7  H       -0.000088     -0.000375      0.000239
    8  H        0.000085      0.000371      0.000245
    9  H        0.000203      0.000018      0.000062
   10  H       -0.000204     -0.000018      0.000063


 ACTIVE CARTESIAN DISPLACEMENT STEP

              1          2          3          4          5          6
           0.000648   0.000052   0.000097   0.000313  -0.000258  -0.000455

              7          8          9         10         11         12
          -0.000240  -0.000062  -0.000002  -0.000099   0.000203  -0.000428

             13         14         15         16         17         18
           0.000963  -0.000817  -0.000272  -0.000799   0.000463  -0.000274

             19         20         21         22         23         24
          -0.000164  -0.000605   0.000423  -0.000123   0.000132   0.000471
 
 PREDICTED ENERGY CHANGE: -0.000001051
 
 INTERPOLATION DISTANCE: 5.0795921603
 
 *** SCFTOL TIGHTEN TO 0.100E-08 ***
 
 *** CDFTOL TIGHTEN TO 0.500E-05 ***


 COORDINATES OF OPTIMIZATION STEP 10 IN ANGSTROM

  NO.  ATOM        X              Y              Z        Z-ATOM   MASS   TYPE

    1  C        -0.723892       0.136648      -0.525064       6    12.011  QM
    2  C        -1.584147      -0.088885       0.495843       6    12.011  QM
    3  C         0.723912      -0.136688      -0.525106       6    12.011  QM
    4  C         1.584142       0.088895       0.495816       6    12.011  QM
    5  H        -1.254240      -0.542149       1.438401       1     1.008  QM
    6  H         1.254193       0.542219       1.438318       1     1.008  QM
    7  H         2.649681      -0.146697       0.397308       1     1.008  QM
    8  H        -2.649677       0.146718       0.397156       1     1.008  QM
    9  H         1.130105      -0.530344      -1.469180       1     1.008  QM
   10  H        -1.130115       0.530343      -1.469085       1     1.008  QM


 
 NEW SCF-ENERGY CALCULATED IN 9 CYCLES
 

 TOTAL ENERGY    =       -155.767105799

 ENERGY CHANGE =         -0.000001671
 ENERGY RATIO  =          1.590128587
 TRUST RADIUS  =          0.200000000
 
 BFGS DELTA*GAMMA: 0.843E-06
 
 BFGS DELTA*DE2*DELTA: 0.210E-05
 
 *** ENTERING OPTIMIZATION CYCLE: 11 ***
 

 PROJECTED CARTESIAN GRADIENTS IN A.U.

  NO.  ATOM        X             Y             Z

    1  C        0.000372     -0.000109      0.000348
    2  C       -0.000296      0.000025     -0.000295
    3  C       -0.000377      0.000108      0.000346
    4  C        0.000299     -0.000024     -0.000293
    5  H       -0.000629     -0.000199     -0.000217
    6  H        0.000636      0.000198     -0.000224
    7  H        0.000157      0.000341     -0.000294
    8  H       -0.000163     -0.000339     -0.000307
    9  H       -0.000335     -0.000464      0.000331
   10  H        0.000339      0.000464      0.000347


 ACTIVE CARTESIAN GRADIENTS

              1          2          3          4          5          6
           0.000431  -0.000137   0.000382  -0.000223  -0.000020  -0.000349

              7          8          9         10         11         12
          -0.000379   0.000121   0.000458   0.000168  -0.000043  -0.000043

             13         14         15         16         17         18
          -0.000730  -0.000209  -0.000265   0.000518   0.000074  -0.000205

             19         20         21         22         23         24
           0.000185   0.000835  -0.000716   0.000245  -0.000100  -0.000153


 FULL LOCAL GRADIENT

              1          2          3          4          5          6
          -0.001353   0.000452  -0.000194   0.000051  -0.000207   0.000185

              7          8          9         10         11         12
           0.000314  -0.000224  -0.000163  -0.000078   0.000262   0.000002

             13         14         15         16         17         18
           0.000277  -0.000497  -0.000240  -0.000396   0.000131  -0.000206

             19         20         21         22         23         24
          -0.000123  -0.000392   0.000171  -0.000023   0.000112   0.000102


 TANGENTIAL LOCAL GRADIENTS IN A.U.

              1          2          3          4          5          6
           0.000452  -0.000194   0.000051  -0.000207   0.000185   0.000314

              7          8          9         10         11         12
          -0.000224  -0.000163  -0.000078   0.000262   0.000002   0.000277

             13         14         15         16         17         18
          -0.000497  -0.000240  -0.000396   0.000131  -0.000206  -0.000123

             19         20         21         22         23
          -0.000392   0.000171  -0.000023   0.000112   0.000102

 COSANG =         0.766300096
 
 RMSQ FORCE :   0.0002460  MAXIMUM :   0.0003000  CONVERGED :YES
 MAX FORCE  :   0.0004972  MAXIMUM :   0.0004500  CONVERGED : NO
 RMSQ FORCE6:   0.0006875  MAXIMUM6:   0.0003000  CONVERGED : NO
 MAX FORCE6 :   0.0021583  MAXIMUM6:   0.0004500  CONVERGED : NO
 RMSQ DR    :   0.0004340  MAXIMUM :   0.0012000  CONVERGED :YES
 MAX DR     :   0.0009630  MAXIMUM :   0.0018000  CONVERGED :YES
 


 HESSIAN EIGENVALUES


                1           2           3           4           5           6
             0.10115     0.13638     0.24119     1.00000     1.00000     1.00000
 


                7           8           9          10          11          12
             1.00000     1.00000     1.00000     1.00000     1.00000     1.00000
 


               13          14          15          16          17          18
             1.00000     1.00000     1.00000     1.00001     1.00002     1.00003
 


               19          20          21          22          23
             1.00009     1.00161     1.00516     1.04530     2.07651
 


 LAMBDA FOR LMQA STEP: 0.00

  |TANGENTIAL STEP| =   0.005721  |PARALLEL STEP| =   0.000003


 STEP IN NORMAL COORDINATES

              1          2          3          4          5          6
           0.000918   0.000393  -0.000131   0.000959  -0.000775  -0.000635

              7          8          9         10         11         12
          -0.000059  -0.000371  -0.000412  -0.000424   0.000704  -0.000892

             13         14         15         16         17         18
           0.002559  -0.002469  -0.000950  -0.002160   0.001380  -0.000931

             19         20         21         22         23         24
          -0.000826  -0.001625   0.001409  -0.000185   0.000265   0.001272

 DISPLACEMENT STEP IN ANGSTROM

  NO.  ATOM        X             Y             Z

    1  C        0.000420      0.000150     -0.000046
    2  C        0.000320     -0.000272     -0.000156
    3  C       -0.000410     -0.000147     -0.000050
    4  C       -0.000325      0.000273     -0.000153
    5  H        0.001125     -0.000830     -0.000161
    6  H       -0.001133      0.000837     -0.000162
    7  H       -0.000413     -0.001101      0.000720
    8  H        0.000404      0.001089      0.000735
    9  H        0.000527     -0.000001      0.000129
   10  H       -0.000527     -0.000004      0.000137


 ACTIVE CARTESIAN DISPLACEMENT STEP
[truncated: 974,843 more chars]
