# Supplementary material for: Constrained Structure Minimizations on Hyperspheres for Minimum Energy Path Following
Source: J Chem Inf Model. 2025 Apr 1;65(7):3488–501. doi: 10.1021/acs.jcim.4c02351 (PMC12004539; doi:10.1021/acs.jcim.4c02351)
Supplement: Supplementary file 1 — ci4c02351_si_001.zip [file ci4c02351_si_001.zip › data_availability/rxn14/outputs/SADDLE/10/rxn14-sad.mol]

   10
 TRAJECTORY GEOMETRY    -155.773441
  C      0.730313    0.000000    0.000000
  C      1.492287    1.122378    0.000000
  C     -0.730315   -0.000000    0.000000
  C     -1.492285   -1.122378    0.000000
  H     -2.586213   -1.074139    0.000000
  H      2.586214    1.074140    0.000000
  H      1.035013    2.120128    0.000000
  H     -1.035011   -2.120128    0.000000
  H      1.221747   -0.984589    0.000000
  H     -1.221748    0.984589    0.000000
   10
 TRAJECTORY GEOMETRY    -155.772106
  C     -0.642537    0.349675   -0.091763
  C     -1.840880   -0.261596    0.072506
  C      0.642600   -0.349797   -0.091785
  C      1.840904    0.261566    0.072489
  H     -1.901932   -1.343354    0.234688
  H      1.901421    1.343354    0.234653
  H      2.779084   -0.301541    0.082249
  H     -2.778564    0.302181    0.082209
  H      0.608216   -1.441155   -0.221723
  H     -0.608527    1.441037   -0.221722
   10
 TRAJECTORY GEOMETRY    -155.769243
  C     -0.649765    0.342316   -0.167412
  C     -1.825130   -0.256909    0.135715
  C      0.649897   -0.342570   -0.167462
  C      1.825117    0.256948    0.135690
  H     -1.858511   -1.312241    0.430780
  H      1.857735    1.312282    0.430699
  H      2.769058   -0.298283    0.146015
  H     -2.768499    0.299211    0.145941
  H      0.643017   -1.413151   -0.412847
  H     -0.643213    1.412916   -0.412685
   10
 TRAJECTORY GEOMETRY    -155.766228
  C     -0.658527    0.333076   -0.228074
  C     -1.805266   -0.248406    0.190681
  C      0.658675   -0.333383   -0.228153
  C      1.805217    0.248477    0.190638
  H     -1.807892   -1.268856    0.593390
  H      1.807049    1.268934    0.593279
  H      2.757055   -0.294100    0.192197
  H     -2.756555    0.295101    0.192080
  H      0.687774   -1.373797   -0.578716
  H     -0.687774    1.373523   -0.578456
   10
 TRAJECTORY GEOMETRY    -155.767516
  C     -0.729653    0.101708   -0.547689
  C     -1.555267   -0.063995    0.513861
  C      0.729652   -0.101702   -0.547689
  C      1.555269    0.063992    0.513859
  H     -1.179792   -0.408238    1.485555
  H      1.179800    0.408272    1.485540
  H      2.630976   -0.124387    0.430031
  H     -2.630982    0.124347    0.430029
  H      1.173454   -0.388733   -1.512453
  H     -1.173466    0.388713   -1.512459
   10
 TRAJECTORY GEOMETRY    -155.767150
  C     -0.724313    0.136433   -0.530072
  C     -1.575632   -0.090157    0.498164
  C      0.724293   -0.136434   -0.530075
  C      1.575651    0.090157    0.498117
  H     -1.236838   -0.555708    1.431028
  H      1.236796    0.555822    1.430869
  H      2.639117   -0.159179    0.414149
  H     -2.639120    0.159031    0.413988
  H      1.136575   -0.535494   -1.469303
  H     -1.136533    0.535519   -1.469324
   10
 TRAJECTORY GEOMETRY    -155.766245
  C     -0.718554    0.167866   -0.506935
  C     -1.602163   -0.111820    0.478396
  C      0.718631   -0.167928   -0.507001
  C      1.602133    0.111869    0.478377
  H     -1.303854   -0.662673    1.377936
  H      1.303730    0.662788    1.377857
  H      2.656309   -0.173368    0.386434
  H     -2.656356    0.173339    0.386334
  H      1.092469   -0.657850   -1.419012
  H     -1.092463    0.657793   -1.418858
   10
 TRAJECTORY GEOMETRY    -155.766228
  C     -0.658527    0.333076   -0.228074
  C     -1.805266   -0.248406    0.190681
  C      0.658675   -0.333383   -0.228153
  C      1.805217    0.248477    0.190638
  H     -1.807892   -1.268856    0.593390
  H      1.807049    1.268934    0.593279
  H      2.757055   -0.294100    0.192197
  H     -2.756555    0.295101    0.192080
  H      0.687774   -1.373797   -0.578716
  H     -0.687774    1.373523   -0.578456
   10
 TRAJECTORY GEOMETRY    -155.765110
  C     -0.713663    0.193007   -0.485119
  C     -1.625378   -0.130915    0.458560
  C      0.713690   -0.193083   -0.485142
  C      1.625375    0.130951    0.458521
  H     -1.362249   -0.752574    1.322182
  H      1.362088    0.752641    1.322074
  H      2.669638   -0.188538    0.364403
  H     -2.669639    0.188645    0.364292
  H      1.051663   -0.762333   -1.364948
  H     -1.051592    0.762281   -1.364876
   10
 TRAJECTORY GEOMETRY    -155.764505
  C     -0.664738    0.326602   -0.261772
  C     -1.790053   -0.241631    0.224606
  C      0.664855   -0.326880   -0.261841
  C      1.789993    0.241725    0.224560
  H     -1.771161   -1.236247    0.686346
  H      1.770465    1.236354    0.686252
  H      2.748484   -0.287620    0.214117
  H     -2.748178    0.288367    0.214046
  H      0.721824   -1.342834   -0.679175
  H     -0.721632    1.342603   -0.678974
   10
 TRAJECTORY GEOMETRY    -155.764112
  C     -0.709656    0.212100   -0.467137
  C     -1.643315   -0.145886    0.440948
  C      0.709668   -0.212187   -0.467146
  C      1.643307    0.145914    0.440919
  H     -1.407336   -0.819692    1.272907
  H      1.407201    0.819759    1.272808
  H      2.678936   -0.201438    0.349583
  H     -2.678904    0.201624    0.349491
  H      1.018203   -0.842739   -1.315856
  H     -1.018118    0.842679   -1.315833
   10
 TRAJECTORY GEOMETRY    -155.763327
  C     -0.670317    0.319650   -0.287379
  C     -1.777762   -0.235770    0.250433
  C      0.670408   -0.319862   -0.287428
  C      1.777671    0.235829    0.250380
  H     -1.739503   -1.206941    0.758392
  H      1.738973    1.207031    0.758291
  H      2.742338   -0.282662    0.231304
  H     -2.742069    0.283272    0.231233
  H      0.748855   -1.311691   -0.756811
  H     -0.748595    1.311502   -0.756706
   10
 TRAJECTORY GEOMETRY    -155.763320
  C     -0.706573    0.226790   -0.452226
  C     -1.657614   -0.157463    0.425749
  C      0.706632   -0.226903   -0.452240
  C      1.657577    0.157528    0.425740
  H     -1.442492   -0.870319    1.230392
  H      1.442332    0.870389    1.230335
  H      2.686080   -0.211802    0.338544
  H     -2.686065    0.211969    0.338534
  H      0.990877   -0.904702   -1.272497
  H     -0.990815    0.904616   -1.272465
   10
 TRAJECTORY GEOMETRY    -155.762541
  C     -0.674638    0.313498   -0.305799
  C     -1.768398   -0.230053    0.270076
  C      0.674742   -0.313713   -0.305819
  C      1.768324    0.230142    0.270034
  H     -1.710701   -1.181486    0.813552
  H      1.710216    1.181575    0.813474
  H      2.738884   -0.278736    0.242511
  H     -2.738727    0.279239    0.242494
  H      0.772885   -1.282851   -0.817519
  H     -0.772663    1.282680   -0.817418
   10
 TRAJECTORY GEOMETRY    -155.762723
  C     -0.703754    0.237992   -0.438352
  C     -1.670912   -0.166476    0.412018
  C      0.703784   -0.238101   -0.438354
  C      1.670892    0.166526    0.412003
  H     -1.469387   -0.908517    1.194131
  H      1.469213    0.908582    1.194059
  H      2.693654   -0.220551    0.327877
  H     -2.693608    0.220763    0.327844
  H      0.969604   -0.951521   -1.235025
  H     -0.969513    0.951435   -1.235025
   10
 TRAJECTORY GEOMETRY    -155.762252
  C     -0.701170    0.247599   -0.427917
  C     -1.679583   -0.174182    0.400322
  C      0.701217   -0.247730   -0.427929
  C      1.679566    0.174269    0.400328
  H     -1.496203   -0.942104    1.161452
  H      1.496000    0.942176    1.161417
  H      2.696886   -0.226492    0.321454
  H     -2.696896    0.226669    0.321493
  H      0.948516   -0.993949   -1.199729
  H     -0.948414    0.993834   -1.199723
   10
 TRAJECTORY GEOMETRY    -155.762082
  C     -0.677531    0.308510   -0.319483
  C     -1.760358   -0.225683    0.284499
  C      0.677592   -0.308713   -0.319507
  C      1.760315    0.225769    0.284473
  H     -1.690622   -1.162013    0.852847
  H      1.690205    1.162095    0.852766
  H      2.735123   -0.274580    0.251117
  H     -2.734974    0.275039    0.251092
  H      0.789756   -1.260899   -0.860688
  H     -0.789546    1.260750   -0.860623
   10
 TRAJECTORY GEOMETRY    -155.761920
  C     -0.699090    0.255114   -0.417580
  C     -1.688843   -0.180370    0.389672
  C      0.699122   -0.255232   -0.417570
  C      1.688820    0.180431    0.389658
  H     -1.515539   -0.967789    1.133439
  H      1.515344    0.967856    1.133385
  H      2.701830   -0.232564    0.314212
  H     -2.701792    0.232784    0.314214
  H      0.932764   -1.025680   -1.169909
  H     -0.932644    1.025575   -1.169927
   10
 TRAJECTORY GEOMETRY    -155.761782
  C     -0.679947    0.304297   -0.330579
  C     -1.753427   -0.222044    0.296082
  C      0.679954   -0.304478   -0.330598
  C      1.753433    0.222110    0.296070
  H     -1.674372   -1.145420    0.883966
  H      1.674009    1.145508    0.883885
  H      2.731784   -0.270891    0.258300
  H     -2.731661    0.271326    0.258260
  H      0.803294   -1.242007   -0.894783
  H     -0.803098    1.241864   -0.894749
   10
 TRAJECTORY GEOMETRY    -155.761694
  C     -0.697403    0.261031   -0.409655
  C     -1.695551   -0.185199    0.381168
  C      0.697443   -0.261155   -0.409649
  C      1.695521    0.185265    0.381156
  H     -1.531920   -0.988077    1.110640
  H      1.531725    0.988141    1.110581
  H      2.705013   -0.236858    0.308961
  H     -2.704970    0.237087    0.308960
  H      0.919557   -1.051062   -1.145159
  H     -0.919442    1.050956   -1.145179
   10
 TRAJECTORY GEOMETRY    -155.761587
  C     -0.681792    0.300629   -0.339444
  C     -1.747706   -0.218939    0.305289
  C      0.681845   -0.300797   -0.339443
  C      1.747667    0.219010    0.305267
  H     -1.660982   -1.131552    0.908667
  H      1.660661    1.131629    0.908589
  H      2.728966   -0.267830    0.264235
  H     -2.728854    0.268208    0.264210
  H      0.814307   -1.225997   -0.921847
  H     -0.814144    1.225863   -0.921822
   10
 TRAJECTORY GEOMETRY    -155.761541
  C     -0.695737    0.265398   -0.403118
  C     -1.700916   -0.188915    0.374043
  C      0.695783   -0.265519   -0.403104
  C      1.700880    0.188976    0.374025
  H     -1.545127   -1.003915    1.091751
  H      1.544930    1.003986    1.091692
  H      2.707388   -0.240158    0.304867
  H     -2.707339    0.240392    0.304864
  H      0.908848   -1.070868   -1.124448
  H     -0.908730    1.070757   -1.124469
   10
 TRAJECTORY GEOMETRY    -155.761460
  C     -0.683140    0.297406   -0.346342
  C     -1.743137   -0.216257    0.312537
  C      0.683194   -0.297561   -0.346338
  C      1.743097    0.216325    0.312515
  H     -1.649767   -1.119923    0.928149
  H      1.649472    1.120004    0.928074
  H      2.726707   -0.265299    0.268881
  H     -2.726612    0.265640    0.268860
  H      0.823461   -1.212364   -0.943313
  H     -0.823305    1.212230   -0.943304
   10
 TRAJECTORY GEOMETRY    -155.761439
  C     -0.694674    0.269027   -0.397849
  C     -1.705075   -0.191945    0.368266
  C      0.694706   -0.269145   -0.397833
  C      1.705052    0.191998    0.368248
  H     -1.555823   -1.016571    1.076337
  H      1.555623    1.016648    1.076274
  H      2.709304   -0.242879    0.301609
  H     -2.709255    0.243123    0.301593
  H      0.900112   -1.086727   -1.107493
  H     -0.899992    1.086615   -1.107522
   10
 TRAJECTORY GEOMETRY    -155.761375
  C     -0.684277    0.294612   -0.351564
  C     -1.739364   -0.213868    0.318157
  C      0.684327   -0.294763   -0.351561
  C      1.739327    0.213936    0.318136
  H     -1.640409   -1.109771    0.943147
  H      1.640127    1.109850    0.943073
  H      2.724949   -0.263088    0.272240
  H     -2.724860    0.263416    0.272221
  H      0.831092   -1.200088   -0.959911
  H     -0.830941    1.199958   -0.959908
   10
 TRAJECTORY GEOMETRY    -155.761369
  C     -0.693562    0.271648   -0.393311
  C     -1.708572   -0.194187    0.363325
  C      0.693597   -0.271771   -0.393299
  C      1.708545    0.194245    0.363309
  H     -1.564303   -1.026065    1.063174
  H      1.564098    1.026138    1.063108
  H      2.710837   -0.244909    0.298747
  H     -2.710781    0.245158    0.298732
  H      0.893184   -1.098318   -1.092893
  H     -0.893062    1.098205   -1.092919
   10
 TRAJECTORY GEOMETRY    -155.761324
  C     -0.685338    0.292683   -0.356107
  C     -1.736360   -0.212195    0.322995
  C      0.685387   -0.292826   -0.356098
  C      1.736323    0.212262    0.322974
  H     -1.633021   -1.102462    0.956172
  H      1.632757    1.102539    0.956100
  H      2.723613   -0.261581    0.275212
  H     -2.723534    0.261887    0.275195
  H      0.837125   -1.191644   -0.974396
  H     -0.836980    1.191515   -0.974401
   10
 TRAJECTORY GEOMETRY    -155.761325
  C     -0.692872    0.274119   -0.389940
  C     -1.711315   -0.196246    0.359607
  C      0.692910   -0.274241   -0.389926
  C      1.711284    0.196306    0.359592
  H     -1.571345   -1.034658    1.053332
  H      1.571145    1.034731    1.053264
  H      2.712138   -0.246795    0.296697
  H     -2.712081    0.247041    0.296681
  H      0.887415   -1.109190   -1.082087
  H     -0.887297    1.109075   -1.082114
   10
 TRAJECTORY GEOMETRY    -155.761291
  C     -0.692115    0.276068   -0.386653
  C     -1.713829   -0.197889    0.356009
  C      0.692151   -0.276191   -0.386641
  C      1.713800    0.197949    0.355995
  H     -1.577535   -1.041517    1.043699
  H      1.577330    1.041592    1.043630
  H      2.713237   -0.248271    0.294634
  H     -2.713181    0.248522    0.294617
  H      0.882348   -1.117559   -1.071369
  H     -0.882227    1.117443   -1.071395
   10
 TRAJECTORY GEOMETRY    -155.761292
  C     -0.686030    0.291147   -0.359274
  C     -1.734107   -0.210830    0.326370
  C      0.686076   -0.291288   -0.359265
  C      1.734073    0.210897    0.326352
  H     -1.627511   -1.096434    0.965009
  H      1.627256    1.096512    0.964937
  H      2.722534   -0.260255    0.277245
  H     -2.722458    0.260554    0.277227
  H      0.841599   -1.184347   -0.984137
  H     -0.841457    1.184219   -0.984147
   10
 TRAJECTORY GEOMETRY    -155.761269
  C     -0.686641    0.289661   -0.362064
  C     -1.732070   -0.209557    0.329360
  C      0.686685   -0.289799   -0.362054
  C      1.732036    0.209622    0.329342
  H     -1.622542   -1.091068    0.973003
  H      1.622294    1.091146    0.972931
  H      2.721578   -0.259070    0.279068
  H     -2.721504    0.259362    0.279050
  H      0.845643   -1.177877   -0.992980
  H     -0.845504    1.177752   -0.992993
   10
 TRAJECTORY GEOMETRY    -155.761271
  C     -0.691570    0.277454   -0.384241
  C     -1.715639   -0.199076    0.353368
  C      0.691607   -0.277578   -0.384228
  C      1.715610    0.199136    0.353353
  H     -1.582053   -1.046591    1.036741
  H      1.581846    1.046667    1.036672
  H      2.714046   -0.249362    0.293155
  H     -2.713988    0.249615    0.293139
  H      0.878650   -1.123787   -1.063642
  H     -0.878529    1.123670   -1.063667
   10
 TRAJECTORY GEOMETRY    -155.761256
  C     -0.691069    0.278717   -0.382082
  C     -1.717282   -0.200158    0.351007
  C      0.691106   -0.278842   -0.382069
  C      1.717253    0.200218    0.350992
  H     -1.586120   -1.051160    1.030482
  H      1.585911    1.051237    1.030412
  H      2.714781   -0.250352    0.291819
  H     -2.714721    0.250607    0.291802
  H      0.875323   -1.129404   -1.056697
  H     -0.875201    1.129286   -1.056723
   10
 TRAJECTORY GEOMETRY    -155.761256
  C     -0.687083    0.288612   -0.364129
  C     -1.730587   -0.208653    0.331566
  C      0.687126   -0.288748   -0.364119
  C      1.730555    0.208718    0.331548
  H     -1.618927   -1.087196    0.978868
  H      1.618685    1.087274    0.978798
  H      2.720879   -0.258219    0.280422
  H     -2.720806    0.258505    0.280404
  H      0.848579   -1.173235   -0.999469
  H     -0.848443    1.173111   -0.999485
