# Supplementary material for: Constrained Structure Minimizations on Hyperspheres for Minimum Energy Path Following
Source: J Chem Inf Model. 2025 Apr 1;65(7):3488–501. doi: 10.1021/acs.jcim.4c02351 (PMC12004539; doi:10.1021/acs.jcim.4c02351)
Supplement: Supplementary file 1 — ci4c02351_si_001.zip [file ci4c02351_si_001.zip › data_availability/rxn14/outputs/IRC/rxn13-irc.mol]

   10
 TRAJECTORY GEOMETRY    -155.767517
  C      0.041435   -0.253590    0.003550
  C      0.060049    0.252192    1.260450
  C      1.054626   -0.014698   -1.039223
  C      1.817277    1.098044   -1.166254
  H      2.560820    1.187319   -1.965534
  H     -0.745077    0.035284    1.970642
  H      0.887404    0.879330    1.615206
  H      1.704956    1.952201   -0.486935
  H      1.169056   -0.812465   -1.787951
  H     -0.782994   -0.926709   -0.274548
   10
 TRAJECTORY GEOMETRY    -155.767517
  C      0.041276   -0.253329    0.003436
  C      0.060146    0.251991    1.260514
  C      1.054869   -0.014864   -1.039031
  C      1.817119    1.098103   -1.166389
  H      2.561050    1.187238   -1.965353
  H     -0.745317    0.035610    1.970510
  H      0.888011    0.878311    1.615544
  H      1.704002    1.952633   -0.487681
  H      1.169924   -0.813080   -1.787193
  H     -0.783667   -0.925681   -0.275059
   10
 TRAJECTORY GEOMETRY    -155.767514
  C      0.044193   -0.257626    0.005288
  C      0.058271    0.254987    1.259557
  C      1.051196   -0.012496   -1.042058
  C      1.819784    1.096814   -1.164284
  H      2.557110    1.189212   -1.968876
  H     -0.742880    0.031062    1.972019
  H      0.877360    0.895092    1.610346
  H      1.719385    1.945140   -0.475862
  H      1.156236   -0.803505   -1.799164
  H     -0.772957   -0.941594   -0.267528
   10
 TRAJECTORY GEOMETRY    -155.767517
  C      0.041316   -0.253524    0.003398
  C      0.059939    0.251949    1.260404
  C      1.055071   -0.015100   -1.038924
  C      1.817238    1.097936   -1.166339
  H      2.561274    1.186900   -1.965189
  H     -0.745592    0.035606    1.970340
  H      0.887727    0.878371    1.615450
  H      1.704000    1.952527   -0.487716
  H      1.170262   -0.813380   -1.787024
  H     -0.783489   -0.926007   -0.275185
   10
 TRAJECTORY GEOMETRY    -155.767514
  C      0.044288   -0.257777    0.005242
  C      0.058125    0.254970    1.259478
  C      1.051353   -0.012745   -1.042102
  C      1.819834    1.096606   -1.164174
  H      2.557738    1.188872   -1.968271
  H     -0.743108    0.030822    1.971776
  H      0.876893    0.895393    1.610402
  H      1.719061    1.944908   -0.475803
  H      1.156688   -0.803968   -1.798935
  H     -0.772864   -0.941753   -0.267558
   10
 TRAJECTORY GEOMETRY    -155.767517
  C      0.041399   -0.253852    0.003335
  C      0.059669    0.251865    1.260262
  C      1.055344   -0.015434   -1.038815
  C      1.817407    1.097660   -1.166232
  H      2.561587    1.186643   -1.964944
  H     -0.746005    0.035468    1.970002
  H      0.887237    0.878494    1.615404
  H      1.703844    1.952403   -0.487865
  H      1.170828   -0.813829   -1.786703
  H     -0.783245   -0.926514   -0.275257
   10
 TRAJECTORY GEOMETRY    -155.767511
  C      0.038669   -0.249476    0.001653
  C      0.060973    0.248561    1.261471
  C      1.059192   -0.017661   -1.035555
  C      1.815049    1.098843   -1.168926
  H      2.565238    1.184315   -1.962425
  H     -0.749000    0.039105    1.968454
  H      0.896843    0.861310    1.621402
  H      1.689601    1.959743   -0.500528
  H      1.184332   -0.823244   -1.774262
  H     -0.793305   -0.910625   -0.282896
   10
 TRAJECTORY GEOMETRY    -155.767495
  C      0.036151   -0.244896    0.000207
  C      0.061760    0.244859    1.263109
  C      1.063050   -0.019503   -1.032188
  C      1.813063    1.099979   -1.172285
  H      2.568622    1.181455   -1.961132
  H     -0.752523    0.041526    1.966971
  H      0.904946    0.844316    1.628223
  H      1.676526    1.967240   -0.514331
  H      1.197270   -0.832234   -1.761558
  H     -0.802762   -0.894614   -0.290620
   10
 TRAJECTORY GEOMETRY    -155.767469
  C      0.033801   -0.240211   -0.001075
  C      0.062184    0.240978    1.264934
  C      1.066965   -0.021174   -1.028696
  C      1.811245    1.101102   -1.176071
  H      2.571598    1.178639   -1.960759
  H     -0.756365    0.043262    1.965488
  H      0.912335    0.827068    1.635633
  H      1.664570    1.974389   -0.528392
  H      1.209657   -0.840737   -1.748851
  H     -0.811752   -0.878485   -0.298335
   10
 TRAJECTORY GEOMETRY    -155.767432
  C      0.031550   -0.235403   -0.002254
  C      0.062377    0.236875    1.266946
  C      1.070813   -0.022582   -1.025181
  C      1.809604    1.102156   -1.180177
  H      2.574689    1.175370   -1.960726
  H     -0.760278    0.044282    1.964169
  H      0.918750    0.810238    1.643156
  H      1.653254    1.981435   -0.542937
  H      1.221972   -0.849118   -1.735734
  H     -0.820125   -0.862559   -0.305880
   10
 TRAJECTORY GEOMETRY    -155.767383
  C      0.029523   -0.230559   -0.003204
  C      0.062143    0.232577    1.269195
  C      1.074640   -0.023689   -1.021600
  C      1.808255    1.103146   -1.184731
  H      2.577402    1.171866   -1.961737
  H     -0.764565    0.044376    1.962865
  H      0.924139    0.793471    1.651325
  H      1.643070    1.988405   -0.558085
  H      1.233616   -0.856972   -1.722657
  H     -0.827940   -0.846737   -0.313387
   10
 TRAJECTORY GEOMETRY    -155.767324
  C      0.027597   -0.225657   -0.004063
  C      0.061739    0.228161    1.271533
  C      1.078447   -0.024644   -1.017992
  C      1.806999    1.104084   -1.189485
  H      2.580037    1.168254   -1.963067
  H     -0.768979    0.044121    1.961598
  H      0.928922    0.776831    1.659581
  H      1.633425    1.995103   -0.573406
  H      1.245029   -0.864546   -1.709460
  H     -0.835321   -0.830973   -0.320742
   10
 TRAJECTORY GEOMETRY    -155.767253
  C      0.025779   -0.220722   -0.004852
  C      0.061228    0.223700    1.273865
  C      1.082253   -0.025537   -1.014351
  C      1.805759    1.104971   -1.194330
  H      2.582429    1.164791   -1.964643
  H     -0.773383    0.043706    1.960329
  H      0.933388    0.760128    1.667838
  H      1.624105    2.001519   -0.588687
  H      1.256287   -0.871904   -1.696177
  H     -0.842495   -0.814982   -0.328106
   10
 TRAJECTORY GEOMETRY    -155.767172
  C      0.024116   -0.215753   -0.005487
  C      0.060434    0.219084    1.276363
  C      1.086003   -0.026177   -1.010705
  C      1.804715    1.105793   -1.199481
  H      2.584744    1.161026   -1.966805
  H     -0.777985    0.042588    1.959136
  H      0.936965    0.743742    1.676359
  H      1.615640    2.007728   -0.604232
  H      1.267167   -0.878915   -1.682831
  H     -0.849104   -0.799237   -0.335284
   10
 TRAJECTORY GEOMETRY    -155.767081
  C      0.022539   -0.210785   -0.006029
  C      0.059511    0.214386    1.278897
  C      1.089722   -0.026677   -1.007035
  C      1.803756    1.106560   -1.204766
  H      2.586954    1.157196   -1.969225
  H     -0.782671    0.041230    1.957948
  H      0.940126    0.727469    1.684906
  H      1.607569    2.013813   -0.619971
  H      1.277819   -0.885592   -1.669445
  H     -0.855398   -0.783520   -0.342348
   10
 TRAJECTORY GEOMETRY    -155.766980
  C      0.021071   -0.205801   -0.006479
  C      0.058452    0.209618    1.281475
  C      1.093402   -0.027042   -1.003374
  C      1.802866    1.107275   -1.210172
  H      2.589080    1.153252   -1.971858
  H     -0.787415    0.039621    1.956764
  H      0.942813    0.711257    1.693539
  H      1.599884    2.019687   -0.635859
  H      1.288284   -0.892047   -1.656021
  H     -0.861360   -0.767864   -0.349270
   10
 TRAJECTORY GEOMETRY    -155.766869
  C      0.019640   -0.200824   -0.006886
  C      0.057371    0.204831    1.284024
  C      1.097081   -0.027364   -0.999700
  C      1.801972    1.107956   -1.215598
  H      2.591130    1.149334   -1.974557
  H     -0.792194    0.038009    1.955540
  H      0.945334    0.694986    1.702075
  H      1.592294    2.025371   -0.651787
  H      1.298689   -0.898264   -1.642495
  H     -0.867227   -0.752044   -0.356154
   10
 TRAJECTORY GEOMETRY    -155.766749
  C      0.018266   -0.195787   -0.007274
  C      0.056254    0.199996    1.286531
  C      1.100748   -0.027628   -0.995990
  C      1.801059    1.108566   -1.221049
  H      2.593129    1.145507   -1.977232
  H     -0.796824    0.036293    1.954391
  H      0.947631    0.678755    1.710418
  H      1.584763    2.030799   -0.667719
  H      1.309057   -0.904342   -1.628861
  H     -0.872837   -0.736164   -0.362935
   10
 TRAJECTORY GEOMETRY    -155.766620
  C      0.016977   -0.190742   -0.007608
  C      0.055063    0.195120    1.289025
  C      1.104405   -0.027813   -0.992255
  C      1.800151    1.109123   -1.226565
  H      2.595013    1.141732   -1.980061
  H     -0.801477    0.034493    1.953237
  H      0.949670    0.662542    1.718730
  H      1.577459    2.035950   -0.683598
  H      1.319261   -0.910180   -1.615141
  H     -0.878234   -0.720153   -0.369666
   10
 TRAJECTORY GEOMETRY    -155.766482
  C      0.015781   -0.185660   -0.007859
  C      0.053770    0.190169    1.291532
  C      1.108016   -0.027883   -0.988540
  C      1.799297    1.109618   -1.232156
  H      2.596854    1.137861   -1.983023
  H     -0.806144    0.032492    1.952123
  H      0.951300    0.646448    1.726973
  H      1.570392    2.040953   -0.699604
  H      1.329378   -0.915810   -1.601337
  H     -0.883286   -0.704218   -0.376195
   10
 TRAJECTORY GEOMETRY    -155.766336
  C      0.014566   -0.180655   -0.008076
  C      0.052460    0.185208    1.294025
  C      1.111599   -0.027836   -0.984779
  C      1.798486    1.110084   -1.237810
  H      2.598750    1.133929   -1.985981
  H     -0.810772    0.030373    1.951015
  H      0.952821    0.630362    1.735122
  H      1.563530    2.045843   -0.715770
  H      1.339471   -0.921182   -1.587389
  H     -0.888292   -0.688280   -0.382664
   10
 TRAJECTORY GEOMETRY    -155.766183
  C      0.013498   -0.175582   -0.008229
  C      0.051087    0.180218    1.296478
  C      1.115197   -0.027808   -0.981059
  C      1.797606    1.110500   -1.243448
  H      2.600439    1.130150   -1.989018
  H     -0.815468    0.028425    1.949820
  H      0.954116    0.614150    1.743252
  H      1.556676    2.050414   -0.731757
  H      1.349484   -0.926394   -1.573458
  H     -0.893060   -0.672016   -0.389067
   10
 TRAJECTORY GEOMETRY    -155.766023
  C      0.012438   -0.170519   -0.008359
  C      0.049702    0.175200    1.298906
  C      1.118772   -0.027694   -0.977316
  C      1.796740    1.110870   -1.249116
  H      2.602150    1.126342   -1.992057
  H     -0.820089    0.026395    1.948673
  H      0.955227    0.597999    1.751211
  H      1.549902    2.054844   -0.747807
  H      1.359495   -0.931442   -1.559369
  H     -0.897687   -0.655704   -0.395359
   10
 TRAJECTORY GEOMETRY    -155.765858
  C      0.011400   -0.165431   -0.008471
  C      0.048320    0.170159    1.301267
  C      1.122322   -0.027533   -0.973556
  C      1.795850    1.111185   -1.254772
  H      2.603904    1.122580   -1.994937
  H     -0.824601    0.024386    1.947573
  H      0.956290    0.581799    1.758919
  H      1.543087    2.059055   -0.763914
  H      1.369607   -0.936307   -1.545084
  H     -0.902165   -0.639323   -0.401517
   10
 TRAJECTORY GEOMETRY    -155.765686
  C      0.010431   -0.160344   -0.008543
  C      0.046906    0.165094    1.303582
  C      1.125864   -0.027319   -0.969781
  C      1.794945    1.111449   -1.260436
  H      2.605585    1.118841   -1.997860
  H     -0.829061    0.022463    1.946456
  H      0.957135    0.565571    1.766576
  H      1.536277    2.063076   -0.780041
  H      1.379630   -0.940931   -1.530766
  H     -0.906515   -0.622763   -0.407582
   10
 TRAJECTORY GEOMETRY    -155.765511
  C      0.009476   -0.155267   -0.008604
  C      0.045514    0.160034    1.305840
  C      1.129376   -0.027052   -0.965984
  C      1.794006    1.111669   -1.266086
  H      2.607312    1.115098   -2.000610
  H     -0.833453    0.020432    1.945347
  H      0.957974    0.549287    1.773974
  H      1.529509    2.066935   -0.796224
  H      1.389735   -0.945442   -1.516227
  H     -0.910733   -0.606035   -0.413609
   10
 TRAJECTORY GEOMETRY    -155.765331
  C      0.008584   -0.150150   -0.008623
  C      0.044076    0.154924    1.308055
  C      1.132879   -0.026724   -0.962174
  C      1.793062    1.111821   -1.271759
  H      2.608965    1.111475   -2.003459
  H     -0.837791    0.018452    1.944263
  H      0.958607    0.533016    1.781251
  H      1.522769    2.070518   -0.812354
  H      1.399777   -0.949695   -1.501627
  H     -0.914732   -0.589272   -0.419446
   10
 TRAJECTORY GEOMETRY    -155.765147
  C      0.007724   -0.145067   -0.008610
  C      0.042637    0.149823    1.310242
  C      1.136366   -0.026372   -0.958390
  C      1.792102    1.111958   -1.277421
  H      2.610623    1.107797   -2.006194
  H     -0.842132    0.016571    1.943140
  H      0.959150    0.516636    1.788440
  H      1.516021    2.073989   -0.828525
  H      1.409875   -0.953790   -1.486908
  H     -0.918670   -0.572285   -0.425235
   10
 TRAJECTORY GEOMETRY    -155.764961
  C      0.006904   -0.139961   -0.008579
  C      0.041189    0.144696    1.312357
  C      1.139834   -0.025957   -0.954577
  C      1.791113    1.112021   -1.283072
  H      2.612266    1.104235   -2.008884
  H     -0.846352    0.014714    1.942069
  H      0.959583    0.500246    1.795415
  H      1.509257    2.077204   -0.844691
  H      1.420011   -0.957689   -1.472046
  H     -0.922430   -0.555179   -0.430861
   10
 TRAJECTORY GEOMETRY    -155.764772
  C      0.006132   -0.134835   -0.008530
  C      0.039746    0.139562    1.314421
  C      1.143292   -0.025540   -0.950771
  C      1.790083    1.112047   -1.288693
  H      2.613865    1.100738   -2.011504
  H     -0.850540    0.012968    1.940975
  H      0.959926    0.483777    1.802223
  H      1.502408    2.080219   -0.860805
  H      1.430168   -0.961427   -1.457048
  H     -0.926054   -0.537881   -0.436418
   10
 TRAJECTORY GEOMETRY    -155.764582
  C      0.005383   -0.129728   -0.008458
  C      0.038297    0.134412    1.316421
  C      1.146722   -0.025037   -0.946932
  C      1.789046    1.112005   -1.294315
  H      2.615487    1.097314   -2.014037
  H     -0.854634    0.011210    1.939915
  H      0.960206    0.467283    1.808844
  H      1.495565    2.083047   -0.877021
  H      1.440337   -0.964910   -1.441930
  H     -0.929558   -0.520494   -0.441830
   10
 TRAJECTORY GEOMETRY    -155.764390
  C      0.004699   -0.124618   -0.008340
  C      0.036823    0.129251    1.318387
  C      1.150136   -0.024523   -0.943135
  C      1.787983    1.111940   -1.299917
  H      2.617077    1.093873   -2.016551
  H     -0.858719    0.009596    1.938838
  H      0.960343    0.450709    1.815382
  H      1.488695    2.085704   -0.893210
  H      1.450580   -0.968239   -1.426745
  H     -0.932909   -0.502889   -0.447112
   10
 TRAJECTORY GEOMETRY    -155.764199
  C      0.004000   -0.119509   -0.008238
  C      0.035393    0.124096    1.320277
  C      1.153534   -0.023972   -0.939289
  C      1.786887    1.111826   -1.305494
  H      2.618704    1.090527   -2.018901
  H     -0.862675    0.007979    1.937785
  H      0.960473    0.434058    1.821630
  H      1.481764    2.088133   -0.909388
  H      1.460856   -0.971365   -1.411312
  H     -0.936156   -0.485184   -0.452309
   10
 TRAJECTORY GEOMETRY    -155.764007
  C      0.003374   -0.114401   -0.008100
  C      0.033943    0.118927    1.322117
  C      1.156910   -0.023397   -0.935470
  C      1.785761    1.111659   -1.311040
  H      2.620287    1.087258   -2.021182
  H     -0.866575    0.006536    1.936742
  H      0.960467    0.417379    1.827751
  H      1.474751    2.090400   -0.925598
  H      1.471175   -0.974285   -1.395817
  H     -0.939259   -0.467216   -0.457377
   10
 TRAJECTORY GEOMETRY    -155.763817
  C      0.002761   -0.109308   -0.007958
  C      0.032510    0.113766    1.323877
  C      1.160262   -0.022770   -0.931617
  C      1.784606    1.111439   -1.316565
  H      2.621913    1.084072   -2.023347
  H     -0.870389    0.005146    1.935721
  H      0.960470    0.400551    1.833670
  H      1.467692    2.092420   -0.941817
  H      1.481556   -0.976972   -1.380156
  H     -0.942233   -0.449138   -0.462286
   10
 TRAJECTORY GEOMETRY    -155.763628
  C      0.002205   -0.104212   -0.007781
  C      0.031063    0.108591    1.325606
  C      1.163593   -0.022121   -0.927791
  C      1.783432    1.111184   -1.322077
  H      2.623508    1.080901   -2.025472
  H     -0.874173    0.003832    1.934679
  H      0.960296    0.383727    1.839444
  H      1.460619    2.094274   -0.958011
  H      1.491962   -0.979489   -1.364386
  H     -0.945058   -0.430882   -0.467101
   10
 TRAJECTORY GEOMETRY    -155.763441
  C      0.001671   -0.099114   -0.007615
  C      0.029641    0.103420    1.327240
  C      1.166901   -0.021444   -0.923929
  C      1.782211    1.110867   -1.327542
  H      2.625116    1.077872   -2.027430
  H     -0.877801    0.002629    1.933715
  H      0.960139    0.366828    1.844950
  H      1.453424    2.095891   -0.974201
  H      1.502408   -0.981771   -1.348430
  H     -0.947735   -0.412442   -0.471788
   10
 TRAJECTORY GEOMETRY    -155.763258
  C      0.001205   -0.094041   -0.007378
  C      0.028159    0.098228    1.328879
  C      1.170176   -0.020694   -0.920110
  C      1.781020    1.110520   -1.333041
  H      2.626689    1.074765   -2.029465
  H     -0.881497    0.001397    1.932684
  H      0.959744    0.349901    1.850451
  H      1.446352    2.097368   -0.990472
  H      1.512831   -0.983787   -1.332464
  H     -0.950212   -0.393956   -0.476271
   10
 TRAJECTORY GEOMETRY    -155.763078
  C      0.000757   -0.088972   -0.007139
  C      0.026698    0.093040    1.330441
  C      1.173432   -0.019913   -0.916273
  C      1.779791    1.110118   -1.338499
  H      2.628286    1.071737   -2.031370
  H     -0.885085    0.000247    1.931696
  H      0.959332    0.332913    1.855718
  H      1.439175    2.098652   -1.006741
  H      1.523316   -0.985613   -1.316357
  H     -0.952579   -0.375306   -0.480619
   10
 TRAJECTORY GEOMETRY    -155.762903
  C      0.000328   -0.083917   -0.006903
  C      0.025270    0.087862    1.331922
  C      1.176654   -0.019116   -0.912427
  C      1.778523    1.109671   -1.343913
  H      2.629932    1.068852   -2.033064
  H     -0.888543   -0.000751    1.930744
  H      0.958900    0.315832    1.860747
  H      1.431915    2.099688   -1.023000
  H      1.533890   -0.987201   -1.300017
  H     -0.954835   -0.356468   -0.484851
   10
 TRAJECTORY GEOMETRY    -155.762733
  C     -0.000035   -0.078866   -0.006648
  C      0.023830    0.082690    1.333348
  C      1.179866   -0.018299   -0.908583
  C      1.777217    1.109176   -1.349290
  H      2.631522    1.066003   -2.034726
  H     -0.891963   -0.001639    1.929780
  H      0.958370    0.298645    1.865617
  H      1.424541    2.100550   -1.039244
  H      1.544433   -0.988558   -1.283660
  H     -0.956884   -0.337423   -0.488939
   10
 TRAJECTORY GEOMETRY    -155.762569
  C     -0.000364   -0.073831   -0.006370
  C      0.022384    0.077511    1.334728
  C      1.183040   -0.017442   -0.904751
  C      1.775901    1.108642   -1.354655
  H      2.633121    1.063246   -2.036295
  H     -0.895313   -0.002439    1.928835
  H      0.957736    0.281419    1.870339
  H      1.417191    2.101193   -1.055497
  H      1.555048   -0.989697   -1.267150
  H     -0.958780   -0.318264   -0.492856
   10
 TRAJECTORY GEOMETRY    -155.762412
  C     -0.000663   -0.068810   -0.006085
  C      0.020952    0.072339    1.336039
  C      1.186184   -0.016552   -0.900905
  C      1.774561    1.108057   -1.359985
  H      2.634753    1.060555   -2.037744
  H     -0.898568   -0.003163    1.927921
  H      0.957051    0.264113    1.874839
  H      1.409748    2.101639   -1.071783
  H      1.565660   -0.990551   -1.250520
  H     -0.960525   -0.298969   -0.496629
   10
 TRAJECTORY GEOMETRY    -155.762262
  C     -0.000907   -0.063801   -0.005770
  C      0.019499    0.067161    1.337310
  C      1.189300   -0.015622   -0.897075
  C      1.773206    1.107429   -1.365303
  H      2.636347    1.057911   -2.039165
  H     -0.901793   -0.003826    1.926994
  H      0.956231    0.246762    1.879223
  H      1.402308    2.101901   -1.088061
  H      1.576279   -0.991196   -1.233818
  H     -0.962071   -0.279549   -0.500226
   10
 TRAJECTORY GEOMETRY    -155.762120
  C     -0.001119   -0.058810   -0.005451
  C      0.018058    0.061993    1.338518
  C      1.192383   -0.014665   -0.893236
  C      1.771829    1.106758   -1.370587
  H      2.637966    1.055369   -2.040453
  H     -0.904924   -0.004383    1.926108
  H      0.955357    0.229326    1.883405
  H      1.394807    2.101943   -1.104368
  H      1.586914   -0.991556   -1.216993
  H     -0.963462   -0.259993   -0.503674
   10
 TRAJECTORY GEOMETRY    -155.761986
  C     -0.001278   -0.053832   -0.005093
  C      0.016600    0.056824    1.339684
  C      1.195441   -0.013667   -0.889416
  C      1.770439    1.106045   -1.375856
  H      2.639545    1.052841   -2.041727
  H     -0.908037   -0.004886    1.925202
  H      0.954343    0.211827    1.887439
  H      1.387296    2.101804   -1.120662
  H      1.597547   -0.991685   -1.200111
  H     -0.964682   -0.240314   -0.506960
   10
 TRAJECTORY GEOMETRY    -155.761862
  C     -0.001372   -0.048851   -0.004741
  C      0.015129    0.051650    1.340789
  C      1.198463   -0.012649   -0.885590
  C      1.769013    1.105279   -1.381096
  H      2.641145    1.050466   -2.042879
  H     -0.911010   -0.005248    1.924385
  H      0.953242    0.194285    1.891305
  H      1.379727    2.101429   -1.136917
  H      1.608155   -0.991538   -1.183126
  H     -0.965628   -0.220528   -0.510042
   10
 TRAJECTORY GEOMETRY    -155.761747
  C     -0.001559   -0.043911   -0.004378
  C      0.013722    0.046447    1.341830
  C      1.201387   -0.011477   -0.881706
  C      1.767669    1.104461   -1.386349
  H      2.642966    1.047903   -2.043790
  H     -0.913815   -0.005957    1.923652
  H      0.952196    0.176947    1.894825
  H      1.372267    2.100951   -1.153546
  H      1.618763   -0.991079   -1.165808
  H     -0.966568   -0.200986   -0.512952
   10
 TRAJECTORY GEOMETRY    -155.761643
  C     -0.001576   -0.038974   -0.003972
  C      0.012242    0.041279    1.342844
  C      1.204336   -0.010365   -0.877891
  C      1.766237    1.103611   -1.391559
  H      2.644559    1.045605   -2.044819
  H     -0.916701   -0.006237    1.922833
  H      0.950882    0.159280    1.898371
  H      1.364696    2.100207   -1.169873
  H      1.629338   -0.990382   -1.148669
  H     -0.967190   -0.181033   -0.515694
   10
 TRAJECTORY GEOMETRY    -155.761549
  C     -0.001553   -0.034057   -0.003544
  C      0.010753    0.036107    1.343807
  C      1.207245   -0.009199   -0.874074
  C      1.764804    1.102722   -1.396747
  H      2.646157    1.043311   -2.045787
  H     -0.919543   -0.006497    1.922035
  H      0.949468    0.141602    1.901759
  H      1.357099    2.099248   -1.186296
  H      1.639868   -0.989434   -1.131484
  H     -0.967602   -0.161017   -0.518246
   10
 TRAJECTORY GEOMETRY    -155.761467
  C     -0.001348   -0.029136   -0.003018
  C      0.009124    0.030928    1.344807
  C      1.210190   -0.008010   -0.870298
  C      1.763340    1.101796   -1.402005
  H      2.647464    1.041074   -2.047150
  H     -0.922605   -0.006717    1.921047
  H      0.947664    0.123786    1.905312
  H      1.349723    2.098171   -1.202350
  H      1.650176   -0.988264   -1.114663
  H     -0.967661   -0.140880   -0.520648
   10
 TRAJECTORY GEOMETRY    -155.761396
  C     -0.001242   -0.024241   -0.002567
  C      0.007640    0.025769    1.345657
  C      1.213034   -0.006781   -0.866474
  C      1.761863    1.100810   -1.407136
  H      2.649058    1.038956   -2.047960
  H     -0.925260   -0.006813    1.920286
  H      0.946091    0.105989    1.908310
  H      1.342061    2.096790   -1.218727
  H      1.660654   -0.986787   -1.097324
  H     -0.967717   -0.120674   -0.522873
   10
 TRAJECTORY GEOMETRY    -155.761337
  C     -0.000998   -0.019361   -0.002114
  C      0.006126    0.020673    1.346446
  C      1.215911   -0.005651   -0.862692
  C      1.760271    1.099803   -1.412178
  H      2.650448    1.037177   -2.048754
  H     -0.927956   -0.006411    1.919430
  H      0.944324    0.087832    1.911243
  H      1.334151    2.095146   -1.234790
  H      1.671141   -0.985126   -1.080119
  H     -0.967437   -0.100037   -0.524982
   10
 TRAJECTORY GEOMETRY    -155.761291
  C     -0.000841   -0.014509   -0.001593
  C      0.004596    0.015473    1.347236
  C      1.218632   -0.004229   -0.858853
  C      1.758872    1.098724   -1.417351
  H      2.652143    1.034926   -2.049457
  H     -0.930505   -0.006803    1.918779
  H      0.942494    0.070166    1.913919
  H      1.326701    2.093474   -1.251440
  H      1.681462   -0.983035   -1.062613
  H     -0.967073   -0.080090   -0.526771
   10
 TRAJECTORY GEOMETRY    -155.761258
  C     -0.000722   -0.009667   -0.001141
  C      0.003189    0.010327    1.347900
  C      1.221287   -0.002856   -0.855017
  C      1.757410    1.097598   -1.422374
  H      2.653981    1.032926   -2.049680
  H     -0.932739   -0.006918    1.918239
  H      0.940822    0.052332    1.916168
  H      1.318910    2.091472   -1.268181
  H      1.691920   -0.980661   -1.044735
  H     -0.966664   -0.059899   -0.528422
   10
 TRAJECTORY GEOMETRY    -155.761238
  C     -0.000381   -0.004843   -0.000570
  C      0.001584    0.005158    1.348602
  C      1.224009   -0.001444   -0.851196
  C      1.755912    1.096433   -1.427495
  H      2.655438    1.030975   -2.050469
  H     -0.935287   -0.006838    1.917509
  H      0.938636    0.034370    1.918655
  H      1.311396    2.089326   -1.284493
  H      1.702066   -0.978092   -1.027429
  H     -0.965804   -0.039576   -0.529901
   10
 TRAJECTORY GEOMETRY    -155.761231
  C      0.000000    0.000000    0.000000
  C      0.000000    0.000000    1.349245
  C      1.226687    0.000000   -0.847381
  C      1.754409    1.095226   -1.432574
  H      2.656911    1.029089   -2.051139
  H     -0.937725   -0.006798    1.916811
  H      0.936401    0.016386    1.920925
  H      1.303790    2.086954   -1.300868
  H      1.712149   -0.975268   -1.010019
  H     -0.964738   -0.019267   -0.531219
   10
 TRAJECTORY GEOMETRY    -155.761238
  C      0.000401    0.004802    0.000592
  C     -0.001579   -0.005154    1.349835
  C      1.229301    0.001513   -0.843567
  C      1.752920    1.093973   -1.437636
  H      2.658462    1.027229   -2.051663
  H     -0.940059   -0.006718    1.916172
  H      0.934088   -0.001631    1.922968
  H      1.296219    2.084391   -1.317359
  H      1.722216   -0.972119   -0.992522
  H     -0.963503    0.001040   -0.532315
   10
 TRAJECTORY GEOMETRY    -155.761258
  C      0.000864    0.009598    0.001197
  C     -0.003157   -0.010303    1.350377
  C      1.231887    0.003067   -0.839758
  C      1.751417    1.092695   -1.442672
  H      2.659993    1.025468   -2.052129
  H     -0.942326   -0.006559    1.915545
  H      0.931674   -0.019676    1.924855
  H      1.288609    2.081630   -1.333825
  H      1.732227   -0.968706   -0.974989
  H     -0.962053    0.021363   -0.533241
   10
 TRAJECTORY GEOMETRY    -155.761293
  C      0.001352    0.014383    0.001783
  C     -0.004711   -0.015413    1.350825
  C      1.234458    0.004610   -0.835928
  C      1.749862    1.091366   -1.447620
  H      2.661495    1.023862   -2.052437
  H     -0.944449   -0.006285    1.914949
  H      0.929211   -0.037852    1.926447
  H      1.280815    2.078568   -1.350261
  H      1.742193   -0.965034   -0.957403
  H     -0.960381    0.041804   -0.534017
   10
 TRAJECTORY GEOMETRY    -155.761342
  C      0.001948    0.019164    0.002479
  C     -0.006385   -0.020580    1.351309
  C      1.236985    0.006292   -0.832116
  C      1.748374    1.089981   -1.452674
  H      2.662923    1.022151   -2.053052
  H     -0.946693   -0.006287    1.914364
  H      0.926434   -0.055896    1.928112
  H      1.273374    2.075418   -1.366719
  H      1.751906   -0.961092   -0.940044
  H     -0.958447    0.061971   -0.534567
   10
 TRAJECTORY GEOMETRY    -155.761404
  C      0.002533    0.023935    0.003126
  C     -0.007982   -0.025714    1.351705
  C      1.239464    0.007961   -0.828276
  C      1.746850    1.088567   -1.457639
  H      2.664363    1.020467   -2.053374
  H     -0.948757   -0.006091    1.913765
  H      0.923700   -0.074039    1.929419
  H      1.265736    2.071992   -1.383178
  H      1.761604   -0.956894   -0.922485
  H     -0.956363    0.082241   -0.534958
   10
 TRAJECTORY GEOMETRY    -155.761481
  C      0.003268    0.028685    0.003901
  C     -0.009727   -0.030885    1.352132
  C      1.241923    0.009752   -0.824482
  C      1.745368    1.087097   -1.462694
  H      2.665691    1.018807   -2.053992
  H     -0.950969   -0.006082    1.913158
  H      0.920574   -0.092115    1.930862
  H      1.258398    2.068443   -1.399631
  H      1.771073   -0.952395   -0.905268
  H     -0.953966    0.102300   -0.535106
   10
 TRAJECTORY GEOMETRY    -155.761571
  C      0.004015    0.033437    0.004666
  C     -0.011449   -0.036043    1.352500
  C      1.244352    0.011559   -0.820669
  C      1.743872    1.085594   -1.467707
  H      2.667042    1.017198   -2.054546
  H     -0.953078   -0.006062    1.912595
  H      0.917419   -0.110216    1.932055
  H      1.250969    2.064675   -1.416060
  H      1.780465   -0.947699   -0.887970
  H     -0.951400    0.122348   -0.535109
   10
 TRAJECTORY GEOMETRY    -155.761675
  C      0.004800    0.038176    0.005496
  C     -0.013219   -0.041239    1.352859
  C      1.246731    0.013498   -0.816844
  C      1.742432    1.084038   -1.472775
  H      2.668372    1.015447   -2.055154
  H     -0.955200   -0.006276    1.912033
  H      0.914111   -0.128171    1.933125
  H      1.243770    2.060749   -1.432580
  H      1.789660   -0.942685   -0.870769
  H     -0.948668    0.142106   -0.534899
   10
 TRAJECTORY GEOMETRY    -155.761792
  C      0.005618    0.042926    0.006269
  C     -0.014918   -0.046368    1.353077
  C      1.249112    0.015364   -0.812985
  C      1.740879    1.082424   -1.477697
  H      2.669626    1.014024   -2.055562
  H     -0.957092   -0.006112    1.911531
  H      0.910828   -0.146346    1.933811
  H      1.236262    2.056481   -1.448910
  H      1.798862   -0.937482   -0.853490
  H     -0.945719    0.162140   -0.534593
   10
 TRAJECTORY GEOMETRY    -155.761922
  C      0.006475    0.047681    0.007058
  C     -0.016626   -0.051492    1.353242
  C      1.251480    0.017262   -0.809123
  C      1.739308    1.080765   -1.482593
  H      2.670871    1.012677   -2.055923
  H     -0.958917   -0.005904    1.911052
  H      0.907441   -0.164532    1.934286
  H      1.228701    2.051978   -1.465154
  H      1.807962   -0.932063   -0.836252
  H     -0.942571    0.182116   -0.534116
   10
 TRAJECTORY GEOMETRY    -155.762066
  C      0.007444    0.052406    0.007932
  C     -0.018418   -0.056638    1.353420
  C      1.253774    0.019274   -0.805289
  C      1.737794    1.079066   -1.487540
  H      2.672007    1.011205   -2.056470
  H     -0.960812   -0.005924    1.910551
  H      0.903765   -0.182656    1.934807
  H      1.221423    2.047392   -1.481527
  H      1.816883   -0.926343   -0.819210
  H     -0.939183    0.201905   -0.533402
   10
 TRAJECTORY GEOMETRY    -155.762221
  C      0.008445    0.057115    0.008848
  C     -0.020251   -0.061794    1.353609
  C      1.256056    0.021346   -0.801465
  C      1.736312    1.077351   -1.492524
  H      2.673117    1.009669   -2.057058
  H     -0.962749   -0.006026    1.910007
  H      0.899937   -0.200747    1.935192
  H      1.214194    2.042599   -1.497844
  H      1.825634   -0.920399   -0.802255
  H     -0.935617    0.221540   -0.532501
   10
 TRAJECTORY GEOMETRY    -155.762389
  C      0.009492    0.061841    0.009789
  C     -0.022077   -0.066941    1.353689
  C      1.258312    0.023472   -0.797619
  C      1.734787    1.075551   -1.497445
  H      2.674266    1.008272   -2.057675
  H     -0.964574   -0.006119    1.909560
  H      0.896053   -0.218814    1.935355
  H      1.206969    2.037577   -1.514130
  H      1.834303   -0.914234   -0.785365
  H     -0.931861    0.241092   -0.531439
   10
 TRAJECTORY GEOMETRY    -155.762569
  C      0.010614    0.066561    0.010777
  C     -0.023938   -0.072091    1.353731
  C      1.260531    0.025669   -0.793773
  C      1.733270    1.073699   -1.502367
  H      2.675270    1.006849   -2.058309
  H     -0.966380   -0.006305    1.909063
  H      0.891977   -0.236852    1.935412
  H      1.199857    2.032387   -1.530403
  H      1.842820   -0.907805   -0.768620
  H     -0.927911    0.260498   -0.530185
   10
 TRAJECTORY GEOMETRY    -155.762760
  C      0.011737    0.071287    0.011791
  C     -0.025829   -0.077241    1.353767
  C      1.262768    0.027901   -0.789929
  C      1.731763    1.071828   -1.507306
  H      2.676347    1.005460   -2.059061
  H     -0.968187   -0.006548    1.908654
  H      0.887841   -0.254891    1.935270
  H      1.192716    2.026978   -1.546556
  H      1.851184   -0.901255   -0.751960
  H     -0.923814    0.279781   -0.528792
   10
 TRAJECTORY GEOMETRY    -155.762963
  C      0.012935    0.076012    0.012835
  C     -0.027737   -0.082400    1.353764
  C      1.264947    0.030198   -0.786073
  C      1.730274    1.069907   -1.512237
  H      2.677209    1.004016   -2.059744
  H     -0.969934   -0.006862    1.908164
  H      0.883527   -0.272827    1.934943
  H      1.185662    2.021370   -1.562697
  H      1.859401   -0.894395   -0.735407
  H     -0.919541    0.298922   -0.527200
   10
 TRAJECTORY GEOMETRY    -155.763176
  C      0.014193    0.080742    0.013926
  C     -0.029667   -0.087551    1.353687
  C      1.267104    0.032560   -0.782217
  C      1.728757    1.067921   -1.517137
  H      2.678143    1.002619   -2.060573
  H     -0.971699   -0.007238    1.907728
  H      0.879134   -0.290752    1.934506
  H      1.178668    2.015588   -1.578786
  H      1.867535   -0.887373   -0.718993
  H     -0.915092    0.317943   -0.525445
   10
 TRAJECTORY GEOMETRY    -155.763399
  C      0.015473    0.085491    0.015039
  C     -0.031609   -0.092700    1.353568
  C      1.269279    0.034942   -0.778346
  C      1.727226    1.065894   -1.522018
  H      2.678978    1.001325   -2.061415
  H     -0.973344   -0.007643    1.907291
  H      0.874564   -0.308594    1.933779
  H      1.171637    2.009539   -1.594737
  H      1.875474   -0.880157   -0.702701
  H     -0.910446    0.336876   -0.523553
   10
 TRAJECTORY GEOMETRY    -155.763631
  C      0.016805    0.090221    0.016222
  C     -0.033610   -0.097866    1.353460
  C      1.271407    0.037439   -0.774495
  C      1.725767    1.063836   -1.526955
  H      2.679649    0.999854   -2.062329
  H     -0.975076   -0.008286    1.906849
  H      0.869897   -0.326398    1.933040
  H      1.164803    2.003394   -1.610723
  H      1.883287   -0.872721   -0.686567
  H     -0.905728    0.355507   -0.521454
   10
 TRAJECTORY GEOMETRY    -155.763872
  C      0.018206    0.094970    0.017436
  C     -0.035623   -0.103022    1.353270
  C      1.273521    0.039980   -0.770625
  C      1.724264    1.061710   -1.531846
  H      2.680290    0.998448   -2.063301
  H     -0.976750   -0.008951    1.906394
  H      0.865083   -0.344151    1.932086
  H      1.157986    1.997022   -1.626578
  H      1.890965   -0.865085   -0.670610
  H     -0.900809    0.374019   -0.519200
   10
 TRAJECTORY GEOMETRY    -155.764122
  C      0.019674    0.099718    0.018708
  C     -0.037683   -0.108169    1.353055
  C      1.275647    0.042578   -0.766762
  C      1.722750    1.059551   -1.536734
  H      2.680869    0.996975   -2.064575
  H     -0.978544   -0.009771    1.905878
  H      0.860112   -0.361879    1.931072
  H      1.151226    1.990521   -1.642309
  H      1.898511   -0.857364   -0.654857
  H     -0.895718    0.392400   -0.516816
   10
 TRAJECTORY GEOMETRY    -155.764380
  C      0.021140    0.104485    0.020011
  C     -0.039739   -0.113340    1.352785
  C      1.277743    0.045247   -0.762884
  C      1.721259    1.057334   -1.541612
  H      2.681456    0.995530   -2.065728
  H     -0.980212   -0.010627    1.905452
  H      0.855125   -0.379453    1.929784
  H      1.144510    1.983798   -1.658049
  H      1.905901   -0.849425   -0.639180
  H     -0.890566    0.410549   -0.514272
   10
 TRAJECTORY GEOMETRY    -155.764644
  C      0.022666    0.109236    0.021385
  C     -0.041851   -0.118510    1.352506
  C      1.279825    0.048010   -0.759015
  C      1.719795    1.055079   -1.546516
  H      2.681916    0.993949   -2.067119
  H     -0.981958   -0.011718    1.904954
  H      0.849951   -0.396966    1.928436
  H      1.137963    1.976936   -1.673700
  H      1.913154   -0.841307   -0.623747
  H     -0.885279    0.428471   -0.511527
   10
 TRAJECTORY GEOMETRY    -155.764915
  C      0.024229    0.114012    0.022796
  C     -0.043973   -0.123688    1.352175
  C      1.281899    0.050827   -0.755137
  C      1.718326    1.052770   -1.551407
  H      2.682300    0.992355   -2.068491
  H     -0.983669   -0.012901    1.904450
  H      0.844685   -0.414354    1.926895
  H      1.131465    1.969891   -1.689260
  H      1.920260   -0.833019   -0.608462
  H     -0.879898    0.446191   -0.508653
   10
 TRAJECTORY GEOMETRY    -155.765191
  C      0.025839    0.118803    0.024274
  C     -0.046145   -0.128857    1.351807
  C      1.283986    0.053712   -0.751264
  C      1.716863    1.050408   -1.556295
  H      2.682611    0.990766   -2.070121
  H     -0.985425   -0.014329    1.903974
  H      0.839313   -0.431684    1.925216
  H      1.125007    1.962676   -1.704681
  H      1.927233   -0.824637   -0.593413
  H     -0.874399    0.463691   -0.505643
   10
 TRAJECTORY GEOMETRY    -155.765473
  C      0.027503    0.123602    0.025807
  C     -0.048338   -0.134017    1.351381
  C      1.286059    0.056676   -0.747375
  C      1.715396    1.047989   -1.561166
  H      2.682817    0.989074   -2.071905
  H     -0.987218   -0.015961    1.903444
  H      0.833825   -0.448928    1.923382
  H      1.118664    1.955316   -1.719995
  H      1.934079   -0.816105   -0.578584
  H     -0.868793    0.480975   -0.502488
   10
 TRAJECTORY GEOMETRY    -155.765758
  C      0.029208    0.128429    0.027376
  C     -0.050550   -0.139185    1.350917
  C      1.288145    0.059702   -0.743462
  C      1.713917    1.045527   -1.566030
  H      2.682897    0.987240   -2.073845
  H     -0.989050   -0.017780    1.902848
  H      0.828270   -0.466034    1.921379
  H      1.112372    1.947807   -1.735157
  H      1.940766   -0.807501   -0.563972
  H     -0.863112    0.498042   -0.499240
   10
 TRAJECTORY GEOMETRY    -155.766046
  C      0.030941    0.133277    0.029021
  C     -0.052812   -0.144380    1.350429
  C      1.290237    0.062797   -0.739575
  C      1.712468    1.043013   -1.570916
  H      2.682928    0.985470   -2.075841
  H     -0.990875   -0.019655    1.902281
  H      0.822617   -0.482958    1.919245
  H      1.106136    1.940118   -1.750186
  H      1.947301   -0.798752   -0.549581
  H     -0.857376    0.514818   -0.495815
   10
 TRAJECTORY GEOMETRY    -155.766337
  C      0.032736    0.138123    0.030748
  C     -0.055120   -0.149575    1.349910
  C      1.292322    0.065986   -0.735700
  C      1.711027    1.040452   -1.575808
  H      2.682910    0.983538   -2.078059
  H     -0.992820   -0.021759    1.901638
  H      0.816841   -0.499764    1.917055
  H      1.100044    1.932330   -1.765105
  H      1.953725   -0.789918   -0.535465
  H     -0.851567    0.531343   -0.492242
   10
 TRAJECTORY GEOMETRY    -155.766630
  C      0.034543    0.143004    0.032518
  C     -0.057443   -0.154768    1.349342
  C      1.294426    0.069231   -0.731807
  C      1.709598    1.037836   -1.580685
  H      2.682661    0.981577   -2.080414
  H     -0.994723   -0.024115    1.900987
  H      0.810990   -0.516417    1.914614
  H      1.093981    1.924382   -1.779880
  H      1.960021   -0.781002   -0.521556
  H     -0.845718    0.547620   -0.488565
   10
 TRAJECTORY GEOMETRY    -155.766923
  C      0.036401    0.147885    0.034365
  C     -0.059795   -0.159972    1.348727
  C      1.296509    0.072589   -0.727914
  C      1.708165    1.035164   -1.585564
  H      2.682536    0.979398   -2.082973
  H     -0.996765   -0.026675    1.900283
  H      0.805118   -0.532922    1.912143
  H      1.088116    1.916341   -1.794550
  H      1.966174   -0.771977   -0.507907
  H     -0.839859    0.563600   -0.484742
   10
 TRAJECTORY GEOMETRY    -155.767216
  C      0.038297    0.152803    0.036258
  C     -0.062170   -0.165169    1.348062
  C      1.298622    0.075988   -0.724006
  C      1.706722    1.032444   -1.590424
  H      2.682171    0.977164   -2.085651
  H     -0.998818   -0.029418    1.899487
  H      0.799159   -0.549286    1.909450
  H      1.082223    1.908139   -1.808982
  H      1.972203   -0.762889   -0.494504
  H     -0.833937    0.579365   -0.480833
   10
 TRAJECTORY GEOMETRY    -155.767509
  C      0.040248    0.157746    0.038192
  C     -0.064546   -0.170361    1.347324
  C      1.300727    0.079453   -0.720078
  C      1.705246    1.029664   -1.595240
  H      2.681720    0.974745   -2.088532
  H     -1.000931   -0.032389    1.898552
  H      0.793153   -0.565472    1.906656
  H      1.076443    1.899842   -1.823276
  H      1.978101   -0.753711   -0.481300
  H     -0.827942    0.594913   -0.476829
   10
 TRAJECTORY GEOMETRY    -155.767800
  C      0.042214    0.162692    0.040235
  C     -0.066985   -0.175556    1.346564
  C      1.302864    0.083023   -0.716180
  C      1.703818    1.026832   -1.600089
  H      2.681121    0.972256   -2.091611
  H     -1.003152   -0.035619    1.897669
  H      0.787061   -0.581497    1.903720
  H      1.070745    1.891439   -1.837362
  H      1.983947   -0.744568   -0.468424
  H     -0.822008    0.610142   -0.472682
   10
 TRAJECTORY GEOMETRY    -155.768089
  C      0.044214    0.167641    0.042349
  C     -0.069459   -0.180751    1.345783
  C      1.304999    0.086677   -0.712295
  C      1.702409    1.023960   -1.604940
  H      2.680472    0.969577   -2.094916
  H     -1.005459   -0.039112    1.896682
  H      0.780898   -0.597359    1.900715
  H      1.065194    1.882952   -1.851343
  H      1.989658   -0.735297   -0.455829
  H     -0.816065    0.625086   -0.468398
   10
 TRAJECTORY GEOMETRY    -155.768375
  C      0.046235    0.172630    0.044526
  C     -0.071956   -0.185950    1.344932
  C      1.307175    0.090397   -0.708398
  C      1.700981    1.021019   -1.609766
  H      2.679721    0.966851   -2.098431
  H     -1.007818   -0.042798    1.895673
  H      0.774732   -0.613004    1.897544
  H      1.059678    1.874361   -1.865061
  H      1.995258   -0.726064   -0.443482
  H     -0.810133    0.639766   -0.464053
   10
 TRAJECTORY GEOMETRY    -155.768658
  C      0.048309    0.177637    0.046739
  C     -0.074452   -0.191142    1.344023
  C      1.309338    0.094180   -0.704480
  C      1.699537    1.018034   -1.614563
  H      2.678833    0.963867   -2.102016
  H     -1.010238   -0.046673    1.894487
  H      0.768535   -0.628481    1.894234
  H      1.054230    1.865674   -1.878611
  H      2.000755   -0.716750   -0.431378
  H     -0.804186    0.654208   -0.459595
   10
 TRAJECTORY GEOMETRY    -155.768938
  C      0.050416    0.182661    0.049032
  C     -0.076977   -0.196328    1.343064
  C      1.311524    0.098038   -0.700578
  C      1.698087    1.014994   -1.619343
  H      2.677831    0.960748   -2.105782
  H     -1.012750   -0.050795    1.893193
  H      0.762288   -0.643756    1.890831
  H      1.048863    1.856918   -1.891955
  H      2.006160   -0.707418   -0.419532
  H     -0.798256    0.668399   -0.455047
   10
 TRAJECTORY GEOMETRY    -155.769212
  C      0.052552    0.187689    0.051415
  C     -0.079539   -0.201515    1.342077
  C      1.313717    0.101987   -0.696695
  C      1.696659    1.011910   -1.624129
  H      2.676756    0.957417   -2.109813
  H     -1.015424   -0.055211    1.891791
  H      0.756009   -0.658814    1.887380
  H      1.043644    1.848119   -1.905130
  H      2.011477   -0.698064   -0.408007
  H     -0.792367    0.682276   -0.450370
   10
 TRAJECTORY GEOMETRY    -155.769482
  C      0.054703    0.192733    0.053859
  C     -0.082126   -0.206703    1.341063
  C      1.315935    0.106003   -0.692821
  C      1.695241    1.008789   -1.628913
  H      2.675585    0.953888   -2.114002
  H     -1.018189   -0.059847    1.890291
  H      0.749724   -0.673683    1.883810
  H      1.038482    1.839256   -1.918089
  H      2.016707   -0.688706   -0.396724
  H     -0.786540    0.695897   -0.445615
   10
 TRAJECTORY GEOMETRY    -155.769745
  C      0.056896    0.197786    0.056386
  C     -0.084728   -0.211875    1.339954
  C      1.318153    0.110109   -0.688957
  C      1.693804    1.005584   -1.633646
  H      2.674288    0.950286   -2.118368
  H     -1.020981   -0.064695    1.888731
  H      0.743404   -0.688340    1.880143
  H      1.033460    1.830344   -1.930876
  H      2.021888   -0.679304   -0.385738
  H     -0.780733    0.709242   -0.440745
   10
 TRAJECTORY GEOMETRY    -155.770003
  C      0.059103    0.202848    0.058961
  C     -0.087345   -0.217037    1.338820
  C      1.320389    0.114276   -0.685097
  C      1.692372    1.002352   -1.638367
  H      2.672905    0.946420   -2.122928
  H     -1.023912   -0.069745    1.887024
  H      0.737120   -0.702838    1.876327
  H      1.028467    1.821340   -1.943410
  H      2.026994   -0.669903   -0.374959
  H     -0.774948    0.722366   -0.435804
   10
 TRAJECTORY GEOMETRY    -155.770254
  C      0.061348    0.207923    0.061625
  C     -0.089977   -0.222199    1.337637
  C      1.322637    0.118519   -0.681262
  C      1.690935    0.999071   -1.643077
  H      2.671420    0.942322   -2.127540
  H     -1.026953   -0.075077    1.885125
  H      0.730754   -0.717061    1.872549
  H      1.023609    1.812378   -1.955823
  H      2.032003   -0.660510   -0.364492
  H     -0.769276    0.735222   -0.430750
   10
 TRAJECTORY GEOMETRY    -155.770497
  C      0.063605    0.213027    0.064324
  C     -0.092604   -0.227344    1.336367
  C      1.324910    0.122809   -0.677405
  C      1.689465    0.995729   -1.647728
  H      2.669853    0.938101   -2.132348
  H     -1.030039   -0.080535    1.883151
  H      0.724502   -0.731118    1.868534
  H      1.018706    1.803310   -1.967939
  H      2.036962   -0.651146   -0.354203
  H     -0.763619    0.747888   -0.425671
   10
 TRAJECTORY GEOMETRY    -155.770733
  C      0.065882    0.218124    0.067091
  C     -0.095241   -0.232478    1.335047
  C      1.327182    0.127182   -0.673566
  C      1.688000    0.992340   -1.652352
  H      2.668160    0.933661   -2.137296
  H     -1.033198   -0.086173    1.881046
  H      0.718233   -0.744973    1.864432
  H      1.013934    1.794196   -1.979882
  H      2.041858   -0.641746   -0.344174
  H     -0.758010    0.760310   -0.420479
   10
 TRAJECTORY GEOMETRY    -155.770961
  C      0.068191    0.223251    0.069909
  C     -0.097873   -0.237589    1.333634
  C      1.329472    0.131591   -0.669727
  C      1.686495    0.988885   -1.656918
  H      2.666373    0.929181   -2.142264
  H     -1.036384   -0.091977    1.878831
  H      0.711990   -0.758638    1.860192
  H      1.009139    1.785000   -1.991587
  H      2.046728   -0.632352   -0.334357
  H     -0.752448    0.772553   -0.415223
   10
 TRAJECTORY GEOMETRY    -155.771181
  C      0.070505    0.228389    0.072792
  C     -0.100536   -0.242712    1.332245
  C      1.331785    0.136068   -0.665899
  C      1.685028    0.985425   -1.661514
  H      2.664476    0.924271   -2.147514
  H     -1.039815   -0.098168    1.876372
  H      0.705774   -0.771942    1.855868
  H      1.004474    1.775833   -2.002987
  H      2.051509   -0.623010   -0.324841
  H     -0.747006    0.784528   -0.409922
   10
 TRAJECTORY GEOMETRY    -155.771391
  C      0.072825    0.233512    0.075732
  C     -0.103165   -0.247788    1.330716
  C      1.334093    0.140619   -0.662108
  C      1.683516    0.981872   -1.665999
  H      2.662489    0.919352   -2.152659
  H     -1.043117   -0.104291    1.873906
  H      0.699595   -0.785315    1.851442
  H      0.999828    1.766585   -2.014377
  H      2.056269   -0.613579   -0.315390
  H     -0.741552    0.796351   -0.404461
   10
 TRAJECTORY GEOMETRY    -155.771593
  C      0.075171    0.238636    0.078721
  C     -0.105813   -0.252851    1.329157
  C      1.336426    0.145204   -0.658326
  C      1.681991    0.978297   -1.670468
  H      2.660474    0.914284   -2.157914
  H     -1.046547   -0.110493    1.871300
  H      0.693438   -0.798545    1.846924
  H      0.995132    1.757283   -2.025519
  H      2.061019   -0.604174   -0.306185
  H     -0.736155    0.808012   -0.398955
   10
 TRAJECTORY GEOMETRY    -155.771785
  C      0.077546    0.243756    0.081787
  C     -0.108442   -0.257888    1.327502
  C      1.338742    0.149876   -0.654565
  C      1.680438    0.974651   -1.674864
  H      2.658418    0.908991   -2.163327
  H     -1.050058   -0.116939    1.868522
  H      0.687260   -0.811505    1.842328
  H      0.990633    1.747973   -2.036489
  H      2.065751   -0.594760   -0.297234
  H     -0.730831    0.819447   -0.393356
   10
 TRAJECTORY GEOMETRY    -155.771968
  C      0.079914    0.248908    0.084854
  C     -0.111056   -0.262892    1.325778
  C      1.341108    0.154524   -0.650788
  C      1.678858    0.970970   -1.679199
  H      2.656086    0.903738   -2.168685
  H     -1.053485   -0.123416    1.865663
  H      0.681136   -0.824365    1.837406
  H      0.985909    1.738452   -2.047171
  H      2.070454   -0.585312   -0.288354
  H     -0.725497    0.830850   -0.387714
   10
 TRAJECTORY GEOMETRY    -155.772141
  C      0.082316    0.254061    0.087980
  C     -0.113659   -0.267890    1.323983
  C      1.343466    0.159252   -0.647019
  C      1.677242    0.967242   -1.683493
  H      2.653803    0.898136   -2.174102
  H     -1.057067   -0.130014    1.862578
  H      0.675093   -0.837001    1.832505
  H      0.981309    1.729014   -2.057652
  H      2.075120   -0.575921   -0.279712
  H     -0.720250    0.842016   -0.382013
   10
 TRAJECTORY GEOMETRY    -155.772304
  C      0.084693    0.259232    0.091135
  C     -0.116223   -0.272860    1.322110
  C      1.345828    0.164015   -0.643254
  C      1.675617    0.963459   -1.687719
  H      2.651386    0.892431   -2.179521
  H     -1.060605   -0.136754    1.859408
  H      0.669134   -0.849501    1.827362
  H      0.976683    1.719450   -2.067944
  H      2.079737   -0.566488   -0.271164
  H     -0.715069    0.853081   -0.376239
   10
 TRAJECTORY GEOMETRY    -155.772457
  C      0.087078    0.264397    0.094339
  C     -0.118758   -0.277798    1.320129
  C      1.348173    0.168835   -0.639506
  C      1.673963    0.959601   -1.691860
  H      2.648972    0.886662   -2.184917
  H     -1.064107   -0.143528    1.856184
  H      0.663235   -0.861873    1.822072
  H      0.972115    1.709819   -2.078115
  H      2.084359   -0.557006   -0.262765
  H     -0.709941    0.864029   -0.370364
   10
 TRAJECTORY GEOMETRY    -155.772599
  C      0.089481    0.269559    0.097607
  C     -0.121333   -0.282713    1.318128
  C      1.350584    0.173684   -0.635790
  C      1.672294    0.955730   -1.695991
  H      2.646435    0.880730   -2.190493
  H     -1.067764   -0.150470    1.852792
  H      0.657341   -0.874062    1.816741
  H      0.967501    1.700188   -2.087962
  H      2.088976   -0.547609   -0.254591
  H     -0.704866    0.874781   -0.364455
   10
 TRAJECTORY GEOMETRY    -155.772731
  C      0.091913    0.274719    0.100901
  C     -0.123861   -0.287602    1.316034
  C      1.352960    0.178577   -0.632076
  C      1.670592    0.951806   -1.700034
  H      2.643790    0.874572   -2.195950
  H     -1.071419   -0.157419    1.849170
  H      0.651460   -0.886095    1.811287
  H      0.962935    1.690499   -2.097725
  H      2.093569   -0.538138   -0.246582
  H     -0.699829    0.885411   -0.358441
   10
 TRAJECTORY GEOMETRY    -155.772852
  C      0.094414    0.279853    0.104238
  C     -0.126423   -0.292436    1.313865
  C      1.355412    0.183464   -0.628385
  C      1.668801    0.947861   -1.704009
  H      2.641026    0.868448   -2.201496
  H     -1.075167   -0.164284    1.845369
  H      0.645500   -0.898044    1.805771
  H      0.958188    1.680731   -2.107155
  H      2.098264   -0.528695   -0.238754
  H     -0.694708    0.895958   -0.352397
   10
 TRAJECTORY GEOMETRY    -155.772963
  C      0.096833    0.285027    0.107593
  C     -0.128888   -0.297264    1.311597
  C      1.357808    0.188417   -0.624689
  C      1.667032    0.943837   -1.707904
  H      2.638276    0.862087   -2.206936
  H     -1.078799   -0.171345    1.841544
  H      0.639798   -0.909823    1.799950
  H      0.953541    1.670874   -2.116499
  H      2.102832   -0.519211   -0.230945
  H     -0.689767    0.906395   -0.346262
   10
 TRAJECTORY GEOMETRY    -155.773062
  C      0.099290    0.290180    0.110983
  C     -0.131353   -0.302045    1.309251
  C      1.360235    0.193384   -0.621013
  C      1.665206    0.939774   -1.711725
  H      2.635427    0.855713   -2.212373
  H     -1.082448   -0.178375    1.837604
  H      0.634065   -0.921513    1.794021
  H      0.948807    1.660928   -2.125623
  H      2.107474   -0.509692   -0.223302
  H     -0.684802    0.916756   -0.340058
   10
 TRAJECTORY GEOMETRY    -155.773151
  C      0.101782    0.295320    0.114394
  C     -0.133814   -0.306781    1.306815
  C      1.362700    0.198350   -0.617343
  C      1.663318    0.935672   -1.715469
  H      2.632458    0.849365   -2.217746
  H     -1.086098   -0.185302    1.833513
  H      0.628310   -0.933094    1.787940
  H      0.943931    1.650874   -2.134498
  H      2.112159   -0.500151   -0.215773
  H     -0.679816    0.927075   -0.333802
   10
 TRAJECTORY GEOMETRY    -155.773228
  C      0.104168    0.300512    0.117828
  C     -0.136155   -0.311514    1.304283
  C      1.365069    0.203403   -0.613677
  C      1.661480    0.931485   -1.719127
  H      2.629577    0.842629   -2.223010
  H     -1.089632   -0.192541    1.829392
  H      0.622890   -0.944483    1.781564
  H      0.939281    1.640768   -2.143338
  H      2.116676   -0.490575   -0.208262
  H     -0.675053    0.937246   -0.327434
   10
 TRAJECTORY GEOMETRY    -155.773293
  C      0.106800    0.305575    0.121315
  C     -0.138674   -0.316134    1.301704
  C      1.367666    0.208359   -0.610047
  C      1.659425    0.927349   -1.722727
  H      2.626314    0.836244   -2.228529
  H     -1.093504   -0.199271    1.824837
  H      0.616935   -0.955839    1.775452
  H      0.934144    1.630624   -2.151669
  H      2.121590   -0.481049   -0.201125
  H     -0.669926    0.947332   -0.321099
   10
 TRAJECTORY GEOMETRY    -155.773348
  C      0.109219    0.310734    0.124815
  C     -0.140986   -0.320787    1.299022
  C      1.370072    0.213450   -0.606424
  C      1.657506    0.923082   -1.726246
  H      2.623262    0.829394   -2.233718
  H     -1.097038   -0.206450    1.820464
  H      0.611534   -0.967016    1.768805
  H      0.929367    1.620360   -2.160096
  H      2.126156   -0.471408   -0.193875
  H     -0.665193    0.957355   -0.314583
   10
 TRAJECTORY GEOMETRY    -155.773390
  C      0.111542    0.315927    0.128334
  C     -0.143177   -0.325443    1.296253
  C      1.372380    0.218613   -0.602815
  C      1.655624    0.918739   -1.729689
  H      2.620325    0.822302   -2.238680
  H     -1.100405   -0.213762    1.816111
  H      0.606420   -0.978065    1.761868
  H      0.924764    1.610017   -2.168520
  H      2.130594   -0.461703   -0.186642
  H     -0.660654    0.967321   -0.307912
   10
 TRAJECTORY GEOMETRY    -155.773421
  C      0.114031    0.321065    0.131829
  C     -0.145444   -0.329960    1.293346
  C      1.374878    0.223655   -0.599170
  C      1.653524    0.914382   -1.732986
  H      2.617015    0.815580   -2.243782
  H     -1.103906   -0.220726    1.811442
  H      0.601025   -0.989064    1.754819
  H      0.919594    1.599505   -2.176356
  H      2.135324   -0.452004   -0.179529
  H     -0.655807    0.977267   -0.301368
   10
 TRAJECTORY GEOMETRY    -155.773439
  C      0.116576    0.326180    0.135374
  C     -0.147752   -0.334442    1.290377
  C      1.377416    0.228707   -0.595573
  C      1.651384    0.910023   -1.736218
  H      2.613631    0.808720   -2.248869
  H     -1.107532   -0.227772    1.806577
  H      0.595642   -0.999713    1.747926
  H      0.914324    1.588817   -2.184108
  H      2.140102   -0.442386   -0.172654
  H     -0.650921    0.987134   -0.294705
   10
 TRAJECTORY GEOMETRY    -155.773446
  C      0.118939    0.331317    0.138907
  C     -0.149880   -0.338900    1.287320
  C      1.379813    0.233852   -0.591962
  C      1.649323    0.905517   -1.739381
  H      2.610430    0.801708   -2.253679
  H     -1.110797   -0.234675    1.801893
  H      0.590541   -1.010550    1.740391
  H      0.909358    1.578106   -2.191793
  H      2.144783   -0.432403   -0.165555
  H     -0.646344    0.996917   -0.287989
   10
 TRAJECTORY GEOMETRY    -155.773441
  C      0.121265    0.336380    0.142249
  C     -0.152205   -0.342891    1.284241
  C      1.382399    0.239020   -0.588187
  C      1.647368    0.900600   -1.742486
  H      2.607459    0.794356   -2.258213
  H     -1.114552   -0.241357    1.796656
  H      0.585345   -1.020246    1.733466
  H      0.904260    1.566440   -2.199729
  H      2.149686   -0.422134   -0.157995
  H     -0.641929    1.006088   -0.281958
   10
 TRAJECTORY GEOMETRY    -155.773446
  C      0.118794    0.331255    0.138658
  C     -0.150094   -0.338417    1.287388
  C      1.379955    0.233897   -0.591739
  C      1.649559    0.905038   -1.739430
  H      2.610880    0.801316   -2.253353
  H     -1.111250   -0.234375    1.801549
  H      0.590511   -1.009391    1.741154
  H      0.909462    1.577076   -2.192439
  H      2.145034   -0.431885   -0.164759
  H     -0.646609    0.996309   -0.288842
