# Supplementary material for: Constrained Structure Minimizations on Hyperspheres for Minimum Energy Path Following
Source: J Chem Inf Model. 2025 Apr 1;65(7):3488–501. doi: 10.1021/acs.jcim.4c02351 (PMC12004539; doi:10.1021/acs.jcim.4c02351)
Supplement: Supplementary file 1 — ci4c02351_si_001.zip [file ci4c02351_si_001.zip › data_availability/rxn14/outputs/IRC/rxn13-irc.out]

 Executing /home/jasa/demon/6.2.4/object.mpi/deMon.6.2.4.mpi.

node05
node05
node05
node05
node05
node05
node05
node05
node05
node05
node05
node05
node05
node05
node05
node05
node05
node05
node05
node05
node05
node05
node05
node05
(node05:0,1,2,3,4,5,6,7,8,9,10,11,12,13,14,15,16,17,18,19,20,21,22,23)

real	9m9.953s
user	188m26.697s
sys	31m14.702s
17M	.
 ******************************************************************************
 ******************************************************************************
 ***                                                                        ***
 ***                              PROGRAM deMon2k                           ***
 ***                                                                        ***
 ***                        (VERSION 6.2.2, Jun. 2022)                      ***
 ***                                                                        ***
 ***     COPYRIGHT (C) BY THE INTERNATIONAL DEMON DEVELOPERS COMMUNITY      ***
 ***                                                                        ***
 ***  AUTHORS: A.M. Koster, G. Geudtner, A. Alvarez-Ibarra, M.C. Amirani,   ***
 ***           P. Calaminici, A.A.M. Carranza, M.E. Casida, J. Carmona-     ***
 ***           Espindola, J. Cuny, F.A. Delesma, R. Delgado-Venegas, V.D.   ***
 ***           Dominguez, R. Flores-Moreno, G.U. Gamboa, A. Goursot, T.     ***
 ***           Heine, K. Hermann, A. Ipatov, F. Janetzko, A. de la Lande,   ***
 ***           F. Louisnard, J. Martin del Campo, N. Pedroza Montero, L.G.  ***
 ***           M. Pettersson, D. Mejia-Rodriguez, J. Reveles, J. Vasquez-   ***
 ***           Perez, A. Vela, B. Zuniga-Gutierrez and D.R. Salahub         ***
 ***                                                                        ***
 ******************************************************************************
 ******************************************************************************
                                                                                

 FIRST TIMING           DATE: SAT JAN 27 03:31:43 2024  TOTAL TIME:       0.075
                                                                                

 INITIALIZATION                   STEP TIME:     0.033  TOTAL TIME:       0.110

 ******************************************************************************

 IRC FORWARD RXN13

 ******************************************************************************

 
 *** THE RESTART FILE WILL BE READ ***
 
 
 *** MOLECULAR SIMULATION DATA ***
 
 MOLECULAR CHARGE: 0
 NUMBER OF ATOMS: 10
 MOLECULAR SIMULATION TYPE: QM ONLY
 
 *** MOLECULAR QM DATA ***
 
 MULTIPLICITY: 1
 NUMBER OF QM ATOMS: 10
 NUMBER OF ELECTRONS: 30
 
 *** SCF OPTIONS ***
 
 SCF THEORY: RESTRICTED KOHN-SHAM (RKS)
 DIAGONALIZER: RS
 START GUESS: RESTART DENSITY
 SCF TOLERANCE: 0.100E-08
 POTENTIAL DENSITY: FITTED DENSITY
 NUMBER OF SCF ITERATIONS: 1000
 DIIS ACCELERATION: ON
 XC-POTENTIAL: PBE96 - PBE
 GRID TECHNIQUE: FIXED
 GRID PRUNING: ON
 GRID METHOD: DIRECT
 GRID TYPE: (99,590)p
 ATOMIC WEIGHT FUNCTION: BECKE SCREENED
 RADIAL QUADRATURE TYPE: EULER-MACLAURIN
 SCF METHODE: DIRECT & DOUBLE ASYMPTOTIC EXPANSION
 FREEZE AUXILIARY FUNCTIONS: OFF
 ANALYTICAL FIT SOLVER: DIAGONAL SVD
 SVD THRESHOLD: 0.100E-05
 SCF SCREENING: 0.333E-11
 SYMMETRY USE: NONE
 ROTATION OF THE ANGULAR GRIDS: OFF
 SCF PRINTING UNTIL CYCLE 0
 SPHERICAL ORBITALS WILL BE USED
 
 *** INTRINSIC REACTION COORDINATE OPTIONS ***
 
 STEP DIRECTION: REVERSE (IRC EXTENSION)
 MAXIMUM IRC STEP: 0.100
 INITIAL ENERGY DECREASE: 0.00
 IRC PATH IN MASS WEIGHTED COORDINATES
 
 *** IRC PATH OPTIMIZATION OPTIONS ***
 
 NUMBER OF OPTIMIZATION STEPS: 50
 MAXIMUM OPTIMIZATION STEP: 0.300
 OPTMIZATION TOLERANCE: 0.100E-04
 HESSIAN UPDATE: BFGS
 STEP TYPE: LEVENBERG-MARQUARDT
 THE START HESSIAN IS READ FROM THE RESTART FILE
 NO WEIGHT DERIVATIVES WILL BE USED
 
 *** ACTIVATED INTERFACE PORTS ***
 
 FILE deMon.mol WILL BE WRITTEN
 
 
 *** GEOMETRY ***


 INPUT ORIENTATION IN ANGSTROM

  NO.  ATOM        X            Y            Z      Z-ATOM   MASS   TYPE OPTXYZ

    1  C         0.000000     0.000000     0.000000     6    12.011  QM       
    2  C         0.000000     0.000000     1.349245     6    12.011  QM       
    3  C         1.226687     0.000000    -0.847381     6    12.011  QM       
    4  C         1.754409     1.095226    -1.432574     6    12.011  QM       
    5  H         2.656911     1.029089    -2.051139     1     1.008  QM       
    6  H        -0.937725    -0.006798     1.916811     1     1.008  QM       
    7  H         0.936401     0.016386     1.920925     1     1.008  QM       
    8  H         1.303790     2.086954    -1.300868     1     1.008  QM       
    9  H         1.712149    -0.975268    -1.010019     1     1.008  QM       
   10  H        -0.964738    -0.019267    -0.531219     1     1.008  QM       


 
 
 *** ERI STATISTIC ***
 
 Est. Integrated ERIs: 2098656
 Est. Asymptotic ERIS: 0
                                                                                

 INPUT                            STEP TIME:     0.056  TOTAL TIME:       0.166
 
 *** THE INPUT ORIENTATION IS USED ***
 
 POINT GROUP: C2
 
 GROUP ORDER: 2


 STANDARD ORIENTATION IN ANGSTROM

  NO.  ATOM        X              Y              Z        Z-ATOM   MASS   TYPE

    1  C         0.677112      -0.311820      -0.370853       6    12.011  QM
    2  C         1.727820       0.136661       0.347019       6    12.011  QM
    3  C        -0.677133       0.311747      -0.370947       6    12.011  QM
    4  C        -1.727802      -0.136585       0.347073       6    12.011  QM
    5  H        -2.702468       0.362651       0.299146       1     1.008  QM
    6  H         2.702436      -0.362683       0.299233       1     1.008  QM
    7  H         1.638533       1.008077       1.007774       1     1.008  QM
    8  H        -1.638418      -1.007803       1.008071       1     1.008  QM
    9  H        -0.814780       1.188728      -1.023043       1     1.008  QM
   10  H         0.814727      -1.189006      -1.022690       1     1.008  QM
                                                                                

 SYMMETRY ANALYSIS                STEP TIME:     0.001  TOTAL TIME:       0.181
 
 
 GENERAL BASIS SET: (DZVP-GGA)
 
 NUMBER OF SHELLS: 42
 NUMBER OF ORBITALS: 90
 NUMBER OF PRIMITIVE GAUSSIAN EXPONENTS: 96
 
 
 GENERAL AUXIS SET: (GEN-A2*)
 
 NUMBER OF AUXILIARY FUNCTION SETS: 52
 NUMBER OF AUXILIARY FUNCTION SHELLS: 124
 NUMBER OF AUXILIARY FUNCTION: 504
 
 
 
 *** WARNING IN INVCDERI ***
 
 *** 18 COULOMB EIGENVALUES ARE QUENCHED ***
                                                                                

 MPI AUXILIARY FUNCTION FIT       STEP TIME:     0.075  TOTAL TIME:       0.264  
                                                                                

 CORE INTEGRALS                   STEP TIME:     0.087  TOTAL TIME:       0.270
                                                                                

 FIXED GRID GENERATION            STEP TIME:     0.001  TOTAL TIME:       0.312

 CYCLE:    1    EUPPER =     -234.783226939218    CDMIX =        0.300000000000
 CYCLE:    1    ELOWER =     -411.646230829220    SHIFT =        0.000000000000
 CYCLE:    1    EXC    =      -23.728771400894    ERCDC =       15.531261333972
 CYCLE:    1    ETOTAL =     -258.511998340112    ERROR =      176.863003890003

 CYCLE:    2    EUPPER =     -234.783216489737    CDMIX =        0.300000000000
 CYCLE:    2    ELOWER =     -234.783216489827    SHIFT =        0.000000000000
 CYCLE:    2    EXC    =      -23.728774535807    ERCDC =        0.000006480802
 CYCLE:    2    ETOTAL =     -258.511991025544    ERROR =        0.000000000090

 CYCLE:    3    EUPPER =     -234.783220182069    CDMIX =        0.300000000000
 CYCLE:    3    ELOWER =     -234.783220182084    SHIFT =        0.000000000000
 CYCLE:    3    EXC    =      -23.728775622561    ERCDC =        0.000002086566
 CYCLE:    3    ETOTAL =     -258.511995804629    ERROR =        0.000000000015
 
 DIIS FAILED
 

 CYCLE:    4    EUPPER =     -234.783221261982    CDMIX =        0.300000000000
 CYCLE:    4    ELOWER =     -234.783221261987    SHIFT =        0.000000000000
 CYCLE:    4    EXC    =      -23.728776059317    ERCDC =        0.000001038150
 CYCLE:    4    ETOTAL =     -258.511997321298    ERROR =        0.000000000005
 
 DIIS FAILED
 

 CYCLE:    5    EUPPER =     -234.783221585120    CDMIX =        0.300000000000
 CYCLE:    5    ELOWER =     -234.783221585121    SHIFT =        0.000000000000
 CYCLE:    5    EXC    =      -23.728776268105    ERCDC =        0.000000651927
 CYCLE:    5    ETOTAL =     -258.511997853225    ERROR =        0.000000000002
 
 DIIS FAILED
 

 CYCLE:    6    EUPPER =     -234.783221681571    CDMIX =        0.100000000000
 CYCLE:    6    ELOWER =     -234.783221681572    SHIFT =        0.000000000000
 CYCLE:    6    EXC    =      -23.728776658828    ERCDC =        0.000000430389
 CYCLE:    6    ETOTAL =     -258.511998340399    ERROR =        0.000000000001
 
 *** SCF CONVERGED ***
 

 ELECTRONIC CORE ENERGY      =       -411.646274768
 ELECTRONIC COULOMB ENERGY   =        176.863053087
 ELECTRONIC HARTREE ENERGY   =       -234.783221682

 EXCHANGE ENERGY             =        -22.777246743
 CORRELATION ENERGY          =         -0.951529916
 EXCHANGE-CORRELATION ENERGY =        -23.728776659

 ELECTRONIC SCF ENERGY       =       -258.511998340
 NUCLEAR-REPULSION ENERGY    =        102.750767461
 TOTAL SCF ENERGY            =       -155.761230879
                                                                                

 SCF ITERATION                    STEP TIME:     0.523  TOTAL TIME:       0.854
 
 
 
 *************************************
 *** INTRINSIC REACTION COORDINATE ***
 *************************************


 MOLECULE ORIENTATION OF IRC START STRUCTURE IN ANGSTROM

  NO.  ATOM        X              Y              Z        Z-ATOM   MASS   TYPE

    1  C         0.000000       0.000000       0.000000       6    12.011  QM
    2  C         0.000000       0.000000       1.349245       6    12.011  QM
    3  C         1.226687       0.000000      -0.847381       6    12.011  QM
    4  C         1.754409       1.095226      -1.432574       6    12.011  QM
    5  H         2.656911       1.029089      -2.051139       1     1.008  QM
    6  H        -0.937725      -0.006798       1.916811       1     1.008  QM
    7  H         0.936401       0.016386       1.920925       1     1.008  QM
    8  H         1.303790       2.086954      -1.300868       1     1.008  QM
    9  H         1.712149      -0.975268      -1.010019       1     1.008  QM
   10  H        -0.964738      -0.019267      -0.531219       1     1.008  QM


 
 THE START HESSIAN WAS READ FROM THE RESTART FILE

  ANGLE =       1.72  COS_ANGLE =      -0.15


 IRC COORDINATES OF STEP 1 IN ANGSTROM

  NO.  ATOM        X              Y              Z        Z-ATOM   MASS   TYPE

    1  C        -0.000381      -0.004843      -0.000570       6    12.011  QM
    2  C         0.001584       0.005158       1.348602       6    12.011  QM
    3  C         1.224009      -0.001444      -0.851196       6    12.011  QM
    4  C         1.755912       1.096433      -1.427495       6    12.011  QM
    5  H         2.655438       1.030975      -2.050469       1     1.008  QM
    6  H        -0.935287      -0.006838       1.917509       1     1.008  QM
    7  H         0.938636       0.034370       1.918655       1     1.008  QM
    8  H         1.311396       2.089326      -1.284493       1     1.008  QM
    9  H         1.702066      -0.978092      -1.027429       1     1.008  QM
   10  H        -0.965804      -0.039576      -0.529901       1     1.008  QM


 RMSQ FORCE :   0.0000595  MAXIMUM :   0.0000100  CONVERGED :NO 
 MAX FORCE  :   0.0001561  MAXIMUM :   0.0000150  CONVERGED :NO 

 NUMBER OF CONSTRAINED OPTIMIZATION CYCLES: 1
 
 TOTAL ENERGY = -155.761237670289
 
 
 CURRENT SPLINE LENGTH: 0.053 AMU^1/2*ANGSTROM
 IRC COORDINATE: 0.053 AMU^1/2*ANGSTROM

  ANGLE =       0.05  COS_ANGLE =       1.00


 IRC COORDINATES OF STEP 2 IN ANGSTROM

  NO.  ATOM        X              Y              Z        Z-ATOM   MASS   TYPE

    1  C        -0.000722      -0.009667      -0.001141       6    12.011  QM
    2  C         0.003189       0.010327       1.347900       6    12.011  QM
    3  C         1.221287      -0.002856      -0.855017       6    12.011  QM
    4  C         1.757410       1.097598      -1.422374       6    12.011  QM
    5  H         2.653981       1.032926      -2.049680       1     1.008  QM
    6  H        -0.932739      -0.006918       1.918239       1     1.008  QM
    7  H         0.940822       0.052332       1.916168       1     1.008  QM
    8  H         1.318910       2.091472      -1.268181       1     1.008  QM
    9  H         1.691920      -0.980661      -1.044735       1     1.008  QM
   10  H        -0.966664      -0.059899      -0.528422       1     1.008  QM


 RMSQ FORCE :   0.0001172  MAXIMUM :   0.0000100  CONVERGED :NO 
 MAX FORCE  :   0.0003066  MAXIMUM :   0.0000150  CONVERGED :NO 

 NUMBER OF CONSTRAINED OPTIMIZATION CYCLES: 1
 
 TOTAL ENERGY = -155.761257843986
 
 
 CURRENT SPLINE LENGTH: 0.053 AMU^1/2*ANGSTROM
 IRC COORDINATE: 0.106 AMU^1/2*ANGSTROM

  ANGLE =       0.07  COS_ANGLE =       1.00


 IRC COORDINATES OF STEP 3 IN ANGSTROM

  NO.  ATOM        X              Y              Z        Z-ATOM   MASS   TYPE

    1  C        -0.000841      -0.014509      -0.001593       6    12.011  QM
    2  C         0.004596       0.015473       1.347236       6    12.011  QM
    3  C         1.218632      -0.004229      -0.858853       6    12.011  QM
    4  C         1.758872       1.098724      -1.417351       6    12.011  QM
    5  H         2.652143       1.034926      -2.049457       1     1.008  QM
    6  H        -0.930505      -0.006803       1.918779       1     1.008  QM
    7  H         0.942494       0.070166       1.913919       1     1.008  QM
    8  H         1.326701       2.093474      -1.251440       1     1.008  QM
    9  H         1.681462      -0.983035      -1.062613       1     1.008  QM
   10  H        -0.967073      -0.080090      -0.526771       1     1.008  QM


 RMSQ FORCE :   0.0001780  MAXIMUM :   0.0000100  CONVERGED :NO 
 MAX FORCE  :   0.0004621  MAXIMUM :   0.0000150  CONVERGED :NO 

 NUMBER OF CONSTRAINED OPTIMIZATION CYCLES: 2
 
 TOTAL ENERGY = -155.761291124302
 
 
 CURRENT SPLINE LENGTH: 0.053 AMU^1/2*ANGSTROM
 IRC COORDINATE: 0.159 AMU^1/2*ANGSTROM

  ANGLE =       0.06  COS_ANGLE =       1.00


 IRC COORDINATES OF STEP 4 IN ANGSTROM

  NO.  ATOM        X              Y              Z        Z-ATOM   MASS   TYPE

    1  C        -0.000998      -0.019361      -0.002114       6    12.011  QM
    2  C         0.006126       0.020673       1.346446       6    12.011  QM
    3  C         1.215911      -0.005651      -0.862692       6    12.011  QM
    4  C         1.760271       1.099803      -1.412178       6    12.011  QM
    5  H         2.650448       1.037177      -2.048754       1     1.008  QM
    6  H        -0.927956      -0.006411       1.919430       1     1.008  QM
    7  H         0.944324       0.087832       1.911243       1     1.008  QM
    8  H         1.334151       2.095146      -1.234790       1     1.008  QM
    9  H         1.671141      -0.985126      -1.080119       1     1.008  QM
   10  H        -0.967437      -0.100037      -0.524982       1     1.008  QM


 RMSQ FORCE :   0.0002347  MAXIMUM :   0.0000100  CONVERGED :NO 
 MAX FORCE  :   0.0006078  MAXIMUM :   0.0000150  CONVERGED :NO 

 NUMBER OF CONSTRAINED OPTIMIZATION CYCLES: 3
 
 TOTAL ENERGY = -155.761337233648
 
 
 CURRENT SPLINE LENGTH: 0.053 AMU^1/2*ANGSTROM
 IRC COORDINATE: 0.212 AMU^1/2*ANGSTROM

  ANGLE =       0.05  COS_ANGLE =       1.00


 IRC COORDINATES OF STEP 5 IN ANGSTROM

  NO.  ATOM        X              Y              Z        Z-ATOM   MASS   TYPE

    1  C        -0.001242      -0.024241      -0.002567       6    12.011  QM
    2  C         0.007640       0.025769       1.345657       6    12.011  QM
    3  C         1.213034      -0.006781      -0.866474       6    12.011  QM
    4  C         1.761863       1.100810      -1.407136       6    12.011  QM
    5  H         2.649058       1.038956      -2.047960       1     1.008  QM
    6  H        -0.925260      -0.006813       1.920286       1     1.008  QM
    7  H         0.946091       0.105989       1.908310       1     1.008  QM
    8  H         1.342061       2.096790      -1.218727       1     1.008  QM
    9  H         1.660654      -0.986787      -1.097324       1     1.008  QM
   10  H        -0.967717      -0.120674      -0.522873       1     1.008  QM


 RMSQ FORCE :   0.0002919  MAXIMUM :   0.0000100  CONVERGED :NO 
 MAX FORCE  :   0.0007596  MAXIMUM :   0.0000150  CONVERGED :NO 

 NUMBER OF CONSTRAINED OPTIMIZATION CYCLES: 2
 
 TOTAL ENERGY = -155.761395863459
 
 
 CURRENT SPLINE LENGTH: 0.053 AMU^1/2*ANGSTROM
 IRC COORDINATE: 0.265 AMU^1/2*ANGSTROM

  ANGLE =       0.03  COS_ANGLE =       1.00


 IRC COORDINATES OF STEP 6 IN ANGSTROM

  NO.  ATOM        X              Y              Z        Z-ATOM   MASS   TYPE

    1  C        -0.001348      -0.029136      -0.003018       6    12.011  QM
    2  C         0.009124       0.030928       1.344807       6    12.011  QM
    3  C         1.210190      -0.008010      -0.870298       6    12.011  QM
    4  C         1.763340       1.101796      -1.402005       6    12.011  QM
    5  H         2.647464       1.041074      -2.047150       1     1.008  QM
    6  H        -0.922605      -0.006717       1.921047       1     1.008  QM
    7  H         0.947664       0.123786       1.905312       1     1.008  QM
    8  H         1.349723       2.098171      -1.202350       1     1.008  QM
    9  H         1.650176      -0.988264      -1.114663       1     1.008  QM
   10  H        -0.967661      -0.140880      -0.520648       1     1.008  QM


 RMSQ FORCE :   0.0003459  MAXIMUM :   0.0000100  CONVERGED :NO 
 MAX FORCE  :   0.0009059  MAXIMUM :   0.0000150  CONVERGED :NO 

 NUMBER OF CONSTRAINED OPTIMIZATION CYCLES: 3
 
 TOTAL ENERGY = -155.761466633580
 
 
 CURRENT SPLINE LENGTH: 0.053 AMU^1/2*ANGSTROM
 IRC COORDINATE: 0.318 AMU^1/2*ANGSTROM

  ANGLE =       0.04  COS_ANGLE =       1.00


 IRC COORDINATES OF STEP 7 IN ANGSTROM

  NO.  ATOM        X              Y              Z        Z-ATOM   MASS   TYPE

    1  C        -0.001553      -0.034057      -0.003544       6    12.011  QM
    2  C         0.010753       0.036107       1.343807       6    12.011  QM
    3  C         1.207245      -0.009199      -0.874074       6    12.011  QM
    4  C         1.764804       1.102722      -1.396747       6    12.011  QM
    5  H         2.646157       1.043311      -2.045787       1     1.008  QM
    6  H        -0.919543      -0.006497       1.922035       1     1.008  QM
    7  H         0.949468       0.141602       1.901759       1     1.008  QM
    8  H         1.357099       2.099248      -1.186296       1     1.008  QM
    9  H         1.639868      -0.989434      -1.131484       1     1.008  QM
   10  H        -0.967602      -0.161017      -0.518246       1     1.008  QM


 RMSQ FORCE :   0.0003960  MAXIMUM :   0.0000100  CONVERGED :NO 
 MAX FORCE  :   0.0010353  MAXIMUM :   0.0000150  CONVERGED :NO 

 NUMBER OF CONSTRAINED OPTIMIZATION CYCLES: 2
 
 TOTAL ENERGY = -155.761549087072
 
 
 CURRENT SPLINE LENGTH: 0.053 AMU^1/2*ANGSTROM
 IRC COORDINATE: 0.370 AMU^1/2*ANGSTROM

  ANGLE =       0.03  COS_ANGLE =       1.00


 IRC COORDINATES OF STEP 8 IN ANGSTROM

  NO.  ATOM        X              Y              Z        Z-ATOM   MASS   TYPE

    1  C        -0.001576      -0.038974      -0.003972       6    12.011  QM
    2  C         0.012242       0.041279       1.342844       6    12.011  QM
    3  C         1.204336      -0.010365      -0.877891       6    12.011  QM
    4  C         1.766237       1.103611      -1.391559       6    12.011  QM
    5  H         2.644559       1.045605      -2.044819       1     1.008  QM
    6  H        -0.916701      -0.006237       1.922833       1     1.008  QM
    7  H         0.950882       0.159280       1.898371       1     1.008  QM
    8  H         1.364696       2.100207      -1.169873       1     1.008  QM
    9  H         1.629338      -0.990382      -1.148669       1     1.008  QM
   10  H        -0.967190      -0.181033      -0.515694       1     1.008  QM


 RMSQ FORCE :   0.0004477  MAXIMUM :   0.0000100  CONVERGED :NO 
 MAX FORCE  :   0.0011738  MAXIMUM :   0.0000150  CONVERGED :NO 

 NUMBER OF CONSTRAINED OPTIMIZATION CYCLES: 3
 
 TOTAL ENERGY = -155.761642809581
 
 
 CURRENT SPLINE LENGTH: 0.053 AMU^1/2*ANGSTROM
 IRC COORDINATE: 0.423 AMU^1/2*ANGSTROM

  ANGLE =       0.02  COS_ANGLE =       1.00


 IRC COORDINATES OF STEP 9 IN ANGSTROM

  NO.  ATOM        X              Y              Z        Z-ATOM   MASS   TYPE

    1  C        -0.001559      -0.043911      -0.004378       6    12.011  QM
    2  C         0.013722       0.046447       1.341830       6    12.011  QM
    3  C         1.201387      -0.011477      -0.881706       6    12.011  QM
    4  C         1.767669       1.104461      -1.386349       6    12.011  QM
    5  H         2.642966       1.047903      -2.043790       1     1.008  QM
    6  H        -0.913815      -0.005957       1.923652       1     1.008  QM
    7  H         0.952196       0.176947       1.894825       1     1.008  QM
    8  H         1.372267       2.100951      -1.153546       1     1.008  QM
    9  H         1.618763      -0.991079      -1.165808       1     1.008  QM
   10  H        -0.966568      -0.200986      -0.512952       1     1.008  QM


 RMSQ FORCE :   0.0004963  MAXIMUM :   0.0000100  CONVERGED :NO 
 MAX FORCE  :   0.0012985  MAXIMUM :   0.0000150  CONVERGED :NO 

 NUMBER OF CONSTRAINED OPTIMIZATION CYCLES: 3
 
 TOTAL ENERGY = -155.761747278033
 
 
 CURRENT SPLINE LENGTH: 0.053 AMU^1/2*ANGSTROM
 IRC COORDINATE: 0.476 AMU^1/2*ANGSTROM

  ANGLE =       0.03  COS_ANGLE =       1.00


 IRC COORDINATES OF STEP 10 IN ANGSTROM

  NO.  ATOM        X              Y              Z        Z-ATOM   MASS   TYPE

    1  C        -0.001372      -0.048851      -0.004741       6    12.011  QM
    2  C         0.015129       0.051650       1.340789       6    12.011  QM
    3  C         1.198463      -0.012649      -0.885590       6    12.011  QM
    4  C         1.769013       1.105279      -1.381096       6    12.011  QM
    5  H         2.641145       1.050466      -2.042879       1     1.008  QM
    6  H        -0.911010      -0.005248       1.924385       1     1.008  QM
    7  H         0.953242       0.194285       1.891305       1     1.008  QM
    8  H         1.379727       2.101429      -1.136917       1     1.008  QM
    9  H         1.608155      -0.991538      -1.183126       1     1.008  QM
   10  H        -0.965628      -0.220528      -0.510042       1     1.008  QM


 RMSQ FORCE :   0.0005412  MAXIMUM :   0.0000100  CONVERGED :NO 
 MAX FORCE  :   0.0014164  MAXIMUM :   0.0000150  CONVERGED :NO 

 NUMBER OF CONSTRAINED OPTIMIZATION CYCLES: 2
 
 TOTAL ENERGY = -155.761861955668
 
 
 CURRENT SPLINE LENGTH: 0.053 AMU^1/2*ANGSTROM
 IRC COORDINATE: 0.529 AMU^1/2*ANGSTROM

  ANGLE =       0.04  COS_ANGLE =       1.00


 IRC COORDINATES OF STEP 11 IN ANGSTROM

  NO.  ATOM        X              Y              Z        Z-ATOM   MASS   TYPE

    1  C        -0.001278      -0.053832      -0.005093       6    12.011  QM
    2  C         0.016600       0.056824       1.339684       6    12.011  QM
    3  C         1.195441      -0.013667      -0.889416       6    12.011  QM
    4  C         1.770439       1.106045      -1.375856       6    12.011  QM
    5  H         2.639545       1.052841      -2.041727       1     1.008  QM
    6  H        -0.908037      -0.004886       1.925202       1     1.008  QM
    7  H         0.954343       0.211827       1.887439       1     1.008  QM
    8  H         1.387296       2.101804      -1.120662       1     1.008  QM
    9  H         1.597547      -0.991685      -1.200111       1     1.008  QM
   10  H        -0.964682      -0.240314      -0.506960       1     1.008  QM


 RMSQ FORCE :   0.0005844  MAXIMUM :   0.0000100  CONVERGED :NO 
 MAX FORCE  :   0.0015369  MAXIMUM :   0.0000150  CONVERGED :NO 

 NUMBER OF CONSTRAINED OPTIMIZATION CYCLES: 2
 
 TOTAL ENERGY = -155.761986356615
 
 
 CURRENT SPLINE LENGTH: 0.053 AMU^1/2*ANGSTROM
 IRC COORDINATE: 0.582 AMU^1/2*ANGSTROM

  ANGLE =       0.02  COS_ANGLE =       1.00


 IRC COORDINATES OF STEP 12 IN ANGSTROM

  NO.  ATOM        X              Y              Z        Z-ATOM   MASS   TYPE

    1  C        -0.001119      -0.058810      -0.005451       6    12.011  QM
    2  C         0.018058       0.061993       1.338518       6    12.011  QM
    3  C         1.192383      -0.014665      -0.893236       6    12.011  QM
    4  C         1.771829       1.106758      -1.370587       6    12.011  QM
    5  H         2.637966       1.055369      -2.040453       1     1.008  QM
    6  H        -0.904924      -0.004383       1.926108       1     1.008  QM
    7  H         0.955357       0.229326       1.883405       1     1.008  QM
    8  H         1.394807       2.101943      -1.104368       1     1.008  QM
    9  H         1.586914      -0.991556      -1.216993       1     1.008  QM
   10  H        -0.963462      -0.259993      -0.503674       1     1.008  QM


 RMSQ FORCE :   0.0006265  MAXIMUM :   0.0000100  CONVERGED :NO 
 MAX FORCE  :   0.0016492  MAXIMUM :   0.0000150  CONVERGED :NO 

 NUMBER OF CONSTRAINED OPTIMIZATION CYCLES: 3
 
 TOTAL ENERGY = -155.762119909872
 
 
 CURRENT SPLINE LENGTH: 0.053 AMU^1/2*ANGSTROM
 IRC COORDINATE: 0.635 AMU^1/2*ANGSTROM

  ANGLE =       0.02  COS_ANGLE =       1.00


 IRC COORDINATES OF STEP 13 IN ANGSTROM

  NO.  ATOM        X              Y              Z        Z-ATOM   MASS   TYPE

    1  C        -0.000907      -0.063801      -0.005770       6    12.011  QM
    2  C         0.019499       0.067161       1.337310       6    12.011  QM
    3  C         1.189300      -0.015622      -0.897075       6    12.011  QM
    4  C         1.773206       1.107429      -1.365303       6    12.011  QM
    5  H         2.636347       1.057911      -2.039165       1     1.008  QM
    6  H        -0.901793      -0.003826       1.926994       1     1.008  QM
    7  H         0.956231       0.246762       1.879223       1     1.008  QM
    8  H         1.402308       2.101901      -1.088061       1     1.008  QM
    9  H         1.576279      -0.991196      -1.233818       1     1.008  QM
   10  H        -0.962071      -0.279549      -0.500226       1     1.008  QM


 RMSQ FORCE :   0.0006657  MAXIMUM :   0.0000100  CONVERGED :NO 
 MAX FORCE  :   0.0017553  MAXIMUM :   0.0000150  CONVERGED :NO 

 NUMBER OF CONSTRAINED OPTIMIZATION CYCLES: 2
 
 TOTAL ENERGY = -155.762262019227
 
 
 CURRENT SPLINE LENGTH: 0.053 AMU^1/2*ANGSTROM
 IRC COORDINATE: 0.688 AMU^1/2*ANGSTROM

  ANGLE =       0.01  COS_ANGLE =       1.00


 IRC COORDINATES OF STEP 14 IN ANGSTROM

  NO.  ATOM        X              Y              Z        Z-ATOM   MASS   TYPE

    1  C        -0.000663      -0.068810      -0.006085       6    12.011  QM
    2  C         0.020952       0.072339       1.336039       6    12.011  QM
    3  C         1.186184      -0.016552      -0.900905       6    12.011  QM
    4  C         1.774561       1.108057      -1.359985       6    12.011  QM
    5  H         2.634753       1.060555      -2.037744       1     1.008  QM
    6  H        -0.898568      -0.003163       1.927921       1     1.008  QM
    7  H         0.957051       0.264113       1.874839       1     1.008  QM
    8  H         1.409748       2.101639      -1.071783       1     1.008  QM
    9  H         1.565660      -0.990551      -1.250520       1     1.008  QM
   10  H        -0.960525      -0.298969      -0.496629       1     1.008  QM


 RMSQ FORCE :   0.0007016  MAXIMUM :   0.0000100  CONVERGED :NO 
 MAX FORCE  :   0.0018552  MAXIMUM :   0.0000150  CONVERGED :NO 

 NUMBER OF CONSTRAINED OPTIMIZATION CYCLES: 2
 
 TOTAL ENERGY = -155.762412073520
 
 
 CURRENT SPLINE LENGTH: 0.053 AMU^1/2*ANGSTROM
 IRC COORDINATE: 0.741 AMU^1/2*ANGSTROM

  ANGLE =       0.02  COS_ANGLE =       1.00


 IRC COORDINATES OF STEP 15 IN ANGSTROM

  NO.  ATOM        X              Y              Z        Z-ATOM   MASS   TYPE

    1  C        -0.000364      -0.073831      -0.006370       6    12.011  QM
    2  C         0.022384       0.077511       1.334728       6    12.011  QM
    3  C         1.183040      -0.017442      -0.904751       6    12.011  QM
    4  C         1.775901       1.108642      -1.354655       6    12.011  QM
    5  H         2.633121       1.063246      -2.036295       1     1.008  QM
    6  H        -0.895313      -0.002439       1.928835       1     1.008  QM
    7  H         0.957736       0.281419       1.870339       1     1.008  QM
    8  H         1.417191       2.101193      -1.055497       1     1.008  QM
    9  H         1.555048      -0.989697      -1.267150       1     1.008  QM
   10  H        -0.958780      -0.318264      -0.492856       1     1.008  QM


 RMSQ FORCE :   0.0007351  MAXIMUM :   0.0000100  CONVERGED :NO 
 MAX FORCE  :   0.0019487  MAXIMUM :   0.0000150  CONVERGED :NO 

 NUMBER OF CONSTRAINED OPTIMIZATION CYCLES: 2
 
 TOTAL ENERGY = -155.762569413216
 
 
 CURRENT SPLINE LENGTH: 0.053 AMU^1/2*ANGSTROM
 IRC COORDINATE: 0.794 AMU^1/2*ANGSTROM

  ANGLE =       0.02  COS_ANGLE =       1.00


 IRC COORDINATES OF STEP 16 IN ANGSTROM

  NO.  ATOM        X              Y              Z        Z-ATOM   MASS   TYPE

    1  C        -0.000035      -0.078866      -0.006648       6    12.011  QM
    2  C         0.023830       0.082690       1.333348       6    12.011  QM
    3  C         1.179866      -0.018299      -0.908583       6    12.011  QM
    4  C         1.777217       1.109176      -1.349290       6    12.011  QM
    5  H         2.631522       1.066003      -2.034726       1     1.008  QM
    6  H        -0.891963      -0.001639       1.929780       1     1.008  QM
    7  H         0.958370       0.298645       1.865617       1     1.008  QM
    8  H         1.424541       2.100550      -1.039244       1     1.008  QM
    9  H         1.544433      -0.988558      -1.283660       1     1.008  QM
   10  H        -0.956884      -0.337423      -0.488939       1     1.008  QM


 RMSQ FORCE :   0.0007654  MAXIMUM :   0.0000100  CONVERGED :NO 
 MAX FORCE  :   0.0020327  MAXIMUM :   0.0000150  CONVERGED :NO 

 NUMBER OF CONSTRAINED OPTIMIZATION CYCLES: 2
 
 TOTAL ENERGY = -155.762733363806
 
 
 CURRENT SPLINE LENGTH: 0.053 AMU^1/2*ANGSTROM
 IRC COORDINATE: 0.847 AMU^1/2*ANGSTROM

  ANGLE =       0.02  COS_ANGLE =       1.00


 IRC COORDINATES OF STEP 17 IN ANGSTROM

  NO.  ATOM        X              Y              Z        Z-ATOM   MASS   TYPE

    1  C         0.000328      -0.083917      -0.006903       6    12.011  QM
    2  C         0.025270       0.087862       1.331922       6    12.011  QM
    3  C         1.176654      -0.019116      -0.912427       6    12.011  QM
    4  C         1.778523       1.109671      -1.343913       6    12.011  QM
    5  H         2.629932       1.068852      -2.033064       1     1.008  QM
    6  H        -0.888543      -0.000751       1.930744       1     1.008  QM
    7  H         0.958900       0.315832       1.860747       1     1.008  QM
    8  H         1.431915       2.099688      -1.023000       1     1.008  QM
    9  H         1.533890      -0.987201      -1.300017       1     1.008  QM
   10  H        -0.954835      -0.356468      -0.484851       1     1.008  QM


 RMSQ FORCE :   0.0007927  MAXIMUM :   0.0000100  CONVERGED :NO 
 MAX FORCE  :   0.0021128  MAXIMUM :   0.0000150  CONVERGED :NO 

 NUMBER OF CONSTRAINED OPTIMIZATION CYCLES: 2
 
 TOTAL ENERGY = -155.762903242951
 
 
 CURRENT SPLINE LENGTH: 0.053 AMU^1/2*ANGSTROM
 IRC COORDINATE: 0.900 AMU^1/2*ANGSTROM

  ANGLE =       0.02  COS_ANGLE =       1.00


 IRC COORDINATES OF STEP 18 IN ANGSTROM

  NO.  ATOM        X              Y              Z        Z-ATOM   MASS   TYPE

    1  C         0.000757      -0.088972      -0.007139       6    12.011  QM
    2  C         0.026698       0.093040       1.330441       6    12.011  QM
    3  C         1.173432      -0.019913      -0.916273       6    12.011  QM
    4  C         1.779791       1.110118      -1.338499       6    12.011  QM
    5  H         2.628286       1.071737      -2.031370       1     1.008  QM
    6  H        -0.885085       0.000247       1.931696       1     1.008  QM
    7  H         0.959332       0.332913       1.855718       1     1.008  QM
    8  H         1.439175       2.098652      -1.006741       1     1.008  QM
    9  H         1.523316      -0.985613      -1.316357       1     1.008  QM
   10  H        -0.952579      -0.375306      -0.480619       1     1.008  QM


 RMSQ FORCE :   0.0008169  MAXIMUM :   0.0000100  CONVERGED :NO 
 MAX FORCE  :   0.0021793  MAXIMUM :   0.0000150  CONVERGED :NO 

 NUMBER OF CONSTRAINED OPTIMIZATION CYCLES: 2
 
 TOTAL ENERGY = -155.763078344677
 
 
 CURRENT SPLINE LENGTH: 0.053 AMU^1/2*ANGSTROM
 IRC COORDINATE: 0.953 AMU^1/2*ANGSTROM

  ANGLE =       0.01  COS_ANGLE =       1.00


 IRC COORDINATES OF STEP 19 IN ANGSTROM

  NO.  ATOM        X              Y              Z        Z-ATOM   MASS   TYPE

    1  C         0.001205      -0.094041      -0.007378       6    12.011  QM
    2  C         0.028159       0.098228       1.328879       6    12.011  QM
    3  C         1.170176      -0.020694      -0.920110       6    12.011  QM
    4  C         1.781020       1.110520      -1.333041       6    12.011  QM
    5  H         2.626689       1.074765      -2.029465       1     1.008  QM
    6  H        -0.881497       0.001397       1.932684       1     1.008  QM
    7  H         0.959744       0.349901       1.850451       1     1.008  QM
    8  H         1.446352       2.097368      -0.990472       1     1.008  QM
    9  H         1.512831      -0.983787      -1.332464       1     1.008  QM
   10  H        -0.950212      -0.393956      -0.476271       1     1.008  QM


 RMSQ FORCE :   0.0008376  MAXIMUM :   0.0000100  CONVERGED :NO 
 MAX FORCE  :   0.0022456  MAXIMUM :   0.0000150  CONVERGED :NO 

 NUMBER OF CONSTRAINED OPTIMIZATION CYCLES: 3
 
 TOTAL ENERGY = -155.763257962280
 
 
 CURRENT SPLINE LENGTH: 0.053 AMU^1/2*ANGSTROM
 IRC COORDINATE: 1.005 AMU^1/2*ANGSTROM

  ANGLE =       0.02  COS_ANGLE =       1.00


 IRC COORDINATES OF STEP 20 IN ANGSTROM

  NO.  ATOM        X              Y              Z        Z-ATOM   MASS   TYPE

    1  C         0.001671      -0.099114      -0.007615       6    12.011  QM
    2  C         0.029641       0.103420       1.327240       6    12.011  QM
    3  C         1.166901      -0.021444      -0.923929       6    12.011  QM
    4  C         1.782211       1.110867      -1.327542       6    12.011  QM
    5  H         2.625116       1.077872      -2.027430       1     1.008  QM
    6  H        -0.877801       0.002629       1.933715       1     1.008  QM
    7  H         0.960139       0.366828       1.844950       1     1.008  QM
    8  H         1.453424       2.095891      -0.974201       1     1.008  QM
    9  H         1.502408      -0.981771      -1.348430       1     1.008  QM
   10  H        -0.947735      -0.412442      -0.471788       1     1.008  QM


 RMSQ FORCE :   0.0008560  MAXIMUM :   0.0000100  CONVERGED :NO 
 MAX FORCE  :   0.0022980  MAXIMUM :   0.0000150  CONVERGED :NO 

 NUMBER OF CONSTRAINED OPTIMIZATION CYCLES: 3
 
 TOTAL ENERGY = -155.763441377880
 
 
 CURRENT SPLINE LENGTH: 0.053 AMU^1/2*ANGSTROM
 IRC COORDINATE: 1.058 AMU^1/2*ANGSTROM

  ANGLE =       0.02  COS_ANGLE =       1.00


 IRC COORDINATES OF STEP 21 IN ANGSTROM

  NO.  ATOM        X              Y              Z        Z-ATOM   MASS   TYPE

    1  C         0.002205      -0.104212      -0.007781       6    12.011  QM
    2  C         0.031063       0.108591       1.325606       6    12.011  QM
    3  C         1.163593      -0.022121      -0.927791       6    12.011  QM
    4  C         1.783432       1.111184      -1.322077       6    12.011  QM
    5  H         2.623508       1.080901      -2.025472       1     1.008  QM
    6  H        -0.874173       0.003832       1.934679       1     1.008  QM
    7  H         0.960296       0.383727       1.839444       1     1.008  QM
    8  H         1.460619       2.094274      -0.958011       1     1.008  QM
    9  H         1.491962      -0.979489      -1.364386       1     1.008  QM
   10  H        -0.945058      -0.430882      -0.467101       1     1.008  QM


 RMSQ FORCE :   0.0008696  MAXIMUM :   0.0000100  CONVERGED :NO 
 MAX FORCE  :   0.0023397  MAXIMUM :   0.0000150  CONVERGED :NO 

 NUMBER OF CONSTRAINED OPTIMIZATION CYCLES: 2
 
 TOTAL ENERGY = -155.763627867513
 
 
 CURRENT SPLINE LENGTH: 0.053 AMU^1/2*ANGSTROM
 IRC COORDINATE: 1.111 AMU^1/2*ANGSTROM

  ANGLE =       0.01  COS_ANGLE =       1.00


 IRC COORDINATES OF STEP 22 IN ANGSTROM

  NO.  ATOM        X              Y              Z        Z-ATOM   MASS   TYPE

    1  C         0.002761      -0.109308      -0.007958       6    12.011  QM
    2  C         0.032510       0.113766       1.323877       6    12.011  QM
    3  C         1.160262      -0.022770      -0.931617       6    12.011  QM
    4  C         1.784606       1.111439      -1.316565       6    12.011  QM
    5  H         2.621913       1.084072      -2.023347       1     1.008  QM
    6  H        -0.870389       0.005146       1.935721       1     1.008  QM
    7  H         0.960470       0.400551       1.833670       1     1.008  QM
    8  H         1.467692       2.092420      -0.941817       1     1.008  QM
    9  H         1.481556      -0.976972      -1.380156       1     1.008  QM
   10  H        -0.942233      -0.449138      -0.462286       1     1.008  QM


 RMSQ FORCE :   0.0008814  MAXIMUM :   0.0000100  CONVERGED :NO 
 MAX FORCE  :   0.0023753  MAXIMUM :   0.0000150  CONVERGED :NO 

 NUMBER OF CONSTRAINED OPTIMIZATION CYCLES: 2
 
 TOTAL ENERGY = -155.763816702846
 
 
 CURRENT SPLINE LENGTH: 0.053 AMU^1/2*ANGSTROM
 IRC COORDINATE: 1.164 AMU^1/2*ANGSTROM

  ANGLE =       0.02  COS_ANGLE =       1.00


 IRC COORDINATES OF STEP 23 IN ANGSTROM

  NO.  ATOM        X              Y              Z        Z-ATOM   MASS   TYPE

    1  C         0.003374      -0.114401      -0.008100       6    12.011  QM
    2  C         0.033943       0.118927       1.322117       6    12.011  QM
    3  C         1.156910      -0.023397      -0.935470       6    12.011  QM
    4  C         1.785761       1.111659      -1.311040       6    12.011  QM
    5  H         2.620287       1.087258      -2.021182       1     1.008  QM
    6  H        -0.866575       0.006536       1.936742       1     1.008  QM
    7  H         0.960467       0.417379       1.827751       1     1.008  QM
    8  H         1.474751       2.090400      -0.925598       1     1.008  QM
    9  H         1.471175      -0.974285      -1.395817       1     1.008  QM
   10  H        -0.939259      -0.467216      -0.457377       1     1.008  QM


 RMSQ FORCE :   0.0008899  MAXIMUM :   0.0000100  CONVERGED :NO 
 MAX FORCE  :   0.0024078  MAXIMUM :   0.0000150  CONVERGED :NO 

 NUMBER OF CONSTRAINED OPTIMIZATION CYCLES: 2
 
 TOTAL ENERGY = -155.764007173257
 
 
 CURRENT SPLINE LENGTH: 0.053 AMU^1/2*ANGSTROM
 IRC COORDINATE: 1.217 AMU^1/2*ANGSTROM

  ANGLE =       0.02  COS_ANGLE =       1.00


 IRC COORDINATES OF STEP 24 IN ANGSTROM

  NO.  ATOM        X              Y              Z        Z-ATOM   MASS   TYPE

    1  C         0.004000      -0.119509      -0.008238       6    12.011  QM
    2  C         0.035393       0.124096       1.320277       6    12.011  QM
    3  C         1.153534      -0.023972      -0.939289       6    12.011  QM
    4  C         1.786887       1.111826      -1.305494       6    12.011  QM
    5  H         2.618704       1.090527      -2.018901       1     1.008  QM
    6  H        -0.862675       0.007979       1.937785       1     1.008  QM
    7  H         0.960473       0.434058       1.821630       1     1.008  QM
    8  H         1.481764       2.088133      -0.909388       1     1.008  QM
    9  H         1.460856      -0.971365      -1.411312       1     1.008  QM
   10  H        -0.936156      -0.485184      -0.452309       1     1.008  QM


 RMSQ FORCE :   0.0008940  MAXIMUM :   0.0000100  CONVERGED :NO 
 MAX FORCE  :   0.0024209  MAXIMUM :   0.0000150  CONVERGED :NO 

 NUMBER OF CONSTRAINED OPTIMIZATION CYCLES: 2
 
 TOTAL ENERGY = -155.764198579907
 
 
 CURRENT SPLINE LENGTH: 0.053 AMU^1/2*ANGSTROM
 IRC COORDINATE: 1.270 AMU^1/2*ANGSTROM

  ANGLE =       0.01  COS_ANGLE =       1.00


 IRC COORDINATES OF STEP 25 IN ANGSTROM

  NO.  ATOM        X              Y              Z        Z-ATOM   MASS   TYPE

    1  C         0.004699      -0.124618      -0.008340       6    12.011  QM
    2  C         0.036823       0.129251       1.318387       6    12.011  QM
    3  C         1.150136      -0.024523      -0.943135       6    12.011  QM
    4  C         1.787983       1.111940      -1.299917       6    12.011  QM
    5  H         2.617077       1.093873      -2.016551       1     1.008  QM
    6  H        -0.858719       0.009596       1.938838       1     1.008  QM
    7  H         0.960343       0.450709       1.815382       1     1.008  QM
    8  H         1.488695       2.085704      -0.893210       1     1.008  QM
    9  H         1.450580      -0.968239      -1.426745       1     1.008  QM
   10  H        -0.932909      -0.502889      -0.447112       1     1.008  QM


 RMSQ FORCE :   0.0008959  MAXIMUM :   0.0000100  CONVERGED :NO 
 MAX FORCE  :   0.0024277  MAXIMUM :   0.0000150  CONVERGED :NO 

 NUMBER OF CONSTRAINED OPTIMIZATION CYCLES: 2
 
 TOTAL ENERGY = -155.764390267295
 
 
 CURRENT SPLINE LENGTH: 0.053 AMU^1/2*ANGSTROM
 IRC COORDINATE: 1.323 AMU^1/2*ANGSTROM

  ANGLE =       0.01  COS_ANGLE =       1.00


 IRC COORDINATES OF STEP 26 IN ANGSTROM

  NO.  ATOM        X              Y              Z        Z-ATOM   MASS   TYPE

    1  C         0.005383      -0.129728      -0.008458       6    12.011  QM
    2  C         0.038297       0.134412       1.316421       6    12.011  QM
    3  C         1.146722      -0.025037      -0.946932       6    12.011  QM
    4  C         1.789046       1.112005      -1.294315       6    12.011  QM
    5  H         2.615487       1.097314      -2.014037       1     1.008  QM
    6  H        -0.854634       0.011210       1.939915       1     1.008  QM
    7  H         0.960206       0.467283       1.808844       1     1.008  QM
    8  H         1.495565       2.083047      -0.877021       1     1.008  QM
    9  H         1.440337      -0.964910      -1.441930       1     1.008  QM
   10  H        -0.929558      -0.520494      -0.441830       1     1.008  QM


 RMSQ FORCE :   0.0008943  MAXIMUM :   0.0000100  CONVERGED :NO 
 MAX FORCE  :   0.0024359  MAXIMUM :   0.0000150  CONVERGED :NO 

 NUMBER OF CONSTRAINED OPTIMIZATION CYCLES: 5
 
 TOTAL ENERGY = -155.764581591636
 
 
 CURRENT SPLINE LENGTH: 0.053 AMU^1/2*ANGSTROM
 IRC COORDINATE: 1.376 AMU^1/2*ANGSTROM

  ANGLE =       0.02  COS_ANGLE =       1.00


 IRC COORDINATES OF STEP 27 IN ANGSTROM

  NO.  ATOM        X              Y              Z        Z-ATOM   MASS   TYPE

    1  C         0.006132      -0.134835      -0.008530       6    12.011  QM
    2  C         0.039746       0.139562       1.314421       6    12.011  QM
    3  C         1.143292      -0.025540      -0.950771       6    12.011  QM
    4  C         1.790083       1.112047      -1.288693       6    12.011  QM
    5  H         2.613865       1.100738      -2.011504       1     1.008  QM
    6  H        -0.850540       0.012968       1.940975       1     1.008  QM
    7  H         0.959926       0.483777       1.802223       1     1.008  QM
    8  H         1.502408       2.080219      -0.860805       1     1.008  QM
    9  H         1.430168      -0.961427      -1.457048       1     1.008  QM
   10  H        -0.926054      -0.537881      -0.436418       1     1.008  QM


 RMSQ FORCE :   0.0008879  MAXIMUM :   0.0000100  CONVERGED :NO 
 MAX FORCE  :   0.0024262  MAXIMUM :   0.0000150  CONVERGED :NO 

 NUMBER OF CONSTRAINED OPTIMIZATION CYCLES: 2
 
 TOTAL ENERGY = -155.764771921397
 
 
 CURRENT SPLINE LENGTH: 0.053 AMU^1/2*ANGSTROM
 IRC COORDINATE: 1.429 AMU^1/2*ANGSTROM

  ANGLE =       0.01  COS_ANGLE =       1.00


 IRC COORDINATES OF STEP 28 IN ANGSTROM

  NO.  ATOM        X              Y              Z        Z-ATOM   MASS   TYPE

    1  C         0.006904      -0.139961      -0.008579       6    12.011  QM
    2  C         0.041189       0.144696       1.312357       6    12.011  QM
    3  C         1.139834      -0.025957      -0.954577       6    12.011  QM
    4  C         1.791113       1.112021      -1.283072       6    12.011  QM
    5  H         2.612266       1.104235      -2.008884       1     1.008  QM
    6  H        -0.846352       0.014714       1.942069       1     1.008  QM
    7  H         0.959583       0.500246       1.795415       1     1.008  QM
    8  H         1.509257       2.077204      -0.844691       1     1.008  QM
    9  H         1.420011      -0.957689      -1.472046       1     1.008  QM
   10  H        -0.922430      -0.555179      -0.430861       1     1.008  QM


 RMSQ FORCE :   0.0008795  MAXIMUM :   0.0000100  CONVERGED :NO 
 MAX FORCE  :   0.0024060  MAXIMUM :   0.0000150  CONVERGED :NO 

 NUMBER OF CONSTRAINED OPTIMIZATION CYCLES: 4
 
 TOTAL ENERGY = -155.764960617958
 
 
 CURRENT SPLINE LENGTH: 0.053 AMU^1/2*ANGSTROM
 IRC COORDINATE: 1.482 AMU^1/2*ANGSTROM

  ANGLE =       0.02  COS_ANGLE =       1.00


 IRC COORDINATES OF STEP 29 IN ANGSTROM

  NO.  ATOM        X              Y              Z        Z-ATOM   MASS   TYPE

    1  C         0.007724      -0.145067      -0.008610       6    12.011  QM
    2  C         0.042637       0.149823       1.310242       6    12.011  QM
    3  C         1.136366      -0.026372      -0.958390       6    12.011  QM
    4  C         1.792102       1.111958      -1.277421       6    12.011  QM
    5  H         2.610623       1.107797      -2.006194       1     1.008  QM
    6  H        -0.842132       0.016571       1.943140       1     1.008  QM
    7  H         0.959150       0.516636       1.788440       1     1.008  QM
    8  H         1.516021       2.073989      -0.828525       1     1.008  QM
    9  H         1.409875      -0.953790      -1.486908       1     1.008  QM
   10  H        -0.918670      -0.572285      -0.425235       1     1.008  QM


 RMSQ FORCE :   0.0008677  MAXIMUM :   0.0000100  CONVERGED :NO 
 MAX FORCE  :   0.0023823  MAXIMUM :   0.0000150  CONVERGED :NO 

 NUMBER OF CONSTRAINED OPTIMIZATION CYCLES: 2
 
 TOTAL ENERGY = -155.765147055059
 
 
 CURRENT SPLINE LENGTH: 0.053 AMU^1/2*ANGSTROM
 IRC COORDINATE: 1.535 AMU^1/2*ANGSTROM

  ANGLE =       0.01  COS_ANGLE =       1.00


 IRC COORDINATES OF STEP 30 IN ANGSTROM

  NO.  ATOM        X              Y              Z        Z-ATOM   MASS   TYPE

    1  C         0.008584      -0.150150      -0.008623       6    12.011  QM
    2  C         0.044076       0.154924       1.308055       6    12.011  QM
    3  C         1.132879      -0.026724      -0.962174       6    12.011  QM
    4  C         1.793062       1.111821      -1.271759       6    12.011  QM
    5  H         2.608965       1.111475      -2.003459       1     1.008  QM
    6  H        -0.837791       0.018452       1.944263       1     1.008  QM
    7  H         0.958607       0.533016       1.781251       1     1.008  QM
    8  H         1.522769       2.070518      -0.812354       1     1.008  QM
    9  H         1.399777      -0.949695      -1.501627       1     1.008  QM
   10  H        -0.914732      -0.589272      -0.419446       1     1.008  QM


 RMSQ FORCE :   0.0008538  MAXIMUM :   0.0000100  CONVERGED :NO 
 MAX FORCE  :   0.0023329  MAXIMUM :   0.0000150  CONVERGED :NO 

 NUMBER OF CONSTRAINED OPTIMIZATION CYCLES: 3
 
 TOTAL ENERGY = -155.765330591249
 
 
 CURRENT SPLINE LENGTH: 0.053 AMU^1/2*ANGSTROM
 IRC COORDINATE: 1.588 AMU^1/2*ANGSTROM

  ANGLE =       0.02  COS_ANGLE =       1.00


 IRC COORDINATES OF STEP 31 IN ANGSTROM

  NO.  ATOM        X              Y              Z        Z-ATOM   MASS   TYPE

    1  C         0.009476      -0.155267      -0.008604       6    12.011  QM
    2  C         0.045514       0.160034       1.305840       6    12.011  QM
    3  C         1.129376      -0.027052      -0.965984       6    12.011  QM
    4  C         1.794006       1.111669      -1.266086       6    12.011  QM
    5  H         2.607312       1.115098      -2.000610       1     1.008  QM
    6  H        -0.833453       0.020432       1.945347       1     1.008  QM
    7  H         0.957974       0.549287       1.773974       1     1.008  QM
    8  H         1.529509       2.066935      -0.796224       1     1.008  QM
    9  H         1.389735      -0.945442      -1.516227       1     1.008  QM
   10  H        -0.910733      -0.606035      -0.413609       1     1.008  QM


 RMSQ FORCE :   0.0008346  MAXIMUM :   0.0000100  CONVERGED :NO 
 MAX FORCE  :   0.0022943  MAXIMUM :   0.0000150  CONVERGED :NO 

 NUMBER OF CONSTRAINED OPTIMIZATION CYCLES: 2
 
 TOTAL ENERGY = -155.765510588896
 
 
 CURRENT SPLINE LENGTH: 0.053 AMU^1/2*ANGSTROM
 IRC COORDINATE: 1.640 AMU^1/2*ANGSTROM

  ANGLE =       0.02  COS_ANGLE =       1.00


 IRC COORDINATES OF STEP 32 IN ANGSTROM

  NO.  ATOM        X              Y              Z        Z-ATOM   MASS   TYPE

    1  C         0.010431      -0.160344      -0.008543       6    12.011  QM
    2  C         0.046906       0.165094       1.303582       6    12.011  QM
    3  C         1.125864      -0.027319      -0.969781       6    12.011  QM
    4  C         1.794945       1.111449      -1.260436       6    12.011  QM
    5  H         2.605585       1.118841      -1.997860       1     1.008  QM
    6  H        -0.829061       0.022463       1.946456       1     1.008  QM
    7  H         0.957135       0.565571       1.766576       1     1.008  QM
    8  H         1.536277       2.063076      -0.780041       1     1.008  QM
    9  H         1.379630      -0.940931      -1.530766       1     1.008  QM
   10  H        -0.906515      -0.622763      -0.407582       1     1.008  QM


 RMSQ FORCE :   0.0008155  MAXIMUM :   0.0000100  CONVERGED :NO 
 MAX FORCE  :   0.0022336  MAXIMUM :   0.0000150  CONVERGED :NO 

 NUMBER OF CONSTRAINED OPTIMIZATION CYCLES: 2
 
 TOTAL ENERGY = -155.765686437097
 
 
 CURRENT SPLINE LENGTH: 0.053 AMU^1/2*ANGSTROM
 IRC COORDINATE: 1.693 AMU^1/2*ANGSTROM

  ANGLE =       0.02  COS_ANGLE =       1.00


 IRC COORDINATES OF STEP 33 IN ANGSTROM

  NO.  ATOM        X              Y              Z        Z-ATOM   MASS   TYPE

    1  C         0.011400      -0.165431      -0.008471       6    12.011  QM
    2  C         0.048320       0.170159       1.301267       6    12.011  QM
    3  C         1.122322      -0.027533      -0.973556       6    12.011  QM
    4  C         1.795850       1.111185      -1.254772       6    12.011  QM
    5  H         2.603904       1.122580      -1.994937       1     1.008  QM
    6  H        -0.824601       0.024386       1.947573       1     1.008  QM
    7  H         0.956290       0.581799       1.758919       1     1.008  QM
    8  H         1.543087       2.059055      -0.763914       1     1.008  QM
    9  H         1.369607      -0.936307      -1.545084       1     1.008  QM
   10  H        -0.902165      -0.639323      -0.401517       1     1.008  QM


 RMSQ FORCE :   0.0007903  MAXIMUM :   0.0000100  CONVERGED :NO 
 MAX FORCE  :   0.0021687  MAXIMUM :   0.0000150  CONVERGED :NO 

 NUMBER OF CONSTRAINED OPTIMIZATION CYCLES: 2
 
 TOTAL ENERGY = -155.765857535227
 
 
 CURRENT SPLINE LENGTH: 0.053 AMU^1/2*ANGSTROM
 IRC COORDINATE: 1.746 AMU^1/2*ANGSTROM

  ANGLE =       0.01  COS_ANGLE =       1.00


 IRC COORDINATES OF STEP 34 IN ANGSTROM

  NO.  ATOM        X              Y              Z        Z-ATOM   MASS   TYPE

    1  C         0.012438      -0.170519      -0.008359       6    12.011  QM
    2  C         0.049702       0.175200       1.298906       6    12.011  QM
    3  C         1.118772      -0.027694      -0.977316       6    12.011  QM
    4  C         1.796740       1.110870      -1.249116       6    12.011  QM
    5  H         2.602150       1.126342      -1.992057       1     1.008  QM
    6  H        -0.820089       0.026395       1.948673       1     1.008  QM
    7  H         0.955227       0.597999       1.751211       1     1.008  QM
    8  H         1.549902       2.054844      -0.747807       1     1.008  QM
    9  H         1.359495      -0.931442      -1.559369       1     1.008  QM
   10  H        -0.897687      -0.655704      -0.395359       1     1.008  QM


 RMSQ FORCE :   0.0007626  MAXIMUM :   0.0000100  CONVERGED :NO 
 MAX FORCE  :   0.0020899  MAXIMUM :   0.0000150  CONVERGED :NO 

 NUMBER OF CONSTRAINED OPTIMIZATION CYCLES: 2
 
 TOTAL ENERGY = -155.766023272938
 
 
 CURRENT SPLINE LENGTH: 0.053 AMU^1/2*ANGSTROM
 IRC COORDINATE: 1.799 AMU^1/2*ANGSTROM

  ANGLE =       0.01  COS_ANGLE =       1.00


 IRC COORDINATES OF STEP 35 IN ANGSTROM

  NO.  ATOM        X              Y              Z        Z-ATOM   MASS   TYPE

    1  C         0.013498      -0.175582      -0.008229       6    12.011  QM
    2  C         0.051087       0.180218       1.296478       6    12.011  QM
    3  C         1.115197      -0.027808      -0.981059       6    12.011  QM
    4  C         1.797606       1.110500      -1.243448       6    12.011  QM
    5  H         2.600439       1.130150      -1.989018       1     1.008  QM
    6  H        -0.815468       0.028425       1.949820       1     1.008  QM
    7  H         0.954116       0.614150       1.743252       1     1.008  QM
    8  H         1.556676       2.050414      -0.731757       1     1.008  QM
    9  H         1.349484      -0.926394      -1.573458       1     1.008  QM
   10  H        -0.893060      -0.672016      -0.389067       1     1.008  QM


 RMSQ FORCE :   0.0007332  MAXIMUM :   0.0000100  CONVERGED :NO 
 MAX FORCE  :   0.0020067  MAXIMUM :   0.0000150  CONVERGED :NO 

 NUMBER OF CONSTRAINED OPTIMIZATION CYCLES: 2
 
 TOTAL ENERGY = -155.766183015164
 
 
 CURRENT SPLINE LENGTH: 0.053 AMU^1/2*ANGSTROM
 IRC COORDINATE: 1.852 AMU^1/2*ANGSTROM

  ANGLE =       0.02  COS_ANGLE =       1.00


 IRC COORDINATES OF STEP 36 IN ANGSTROM

  NO.  ATOM        X              Y              Z        Z-ATOM   MASS   TYPE

    1  C         0.014566      -0.180655      -0.008076       6    12.011  QM
    2  C         0.052460       0.185208       1.294025       6    12.011  QM
    3  C         1.111599      -0.027836      -0.984779       6    12.011  QM
    4  C         1.798486       1.110084      -1.237810       6    12.011  QM
    5  H         2.598750       1.133929      -1.985981       1     1.008  QM
    6  H        -0.810772       0.030373       1.951015       1     1.008  QM
    7  H         0.952821       0.630362       1.735122       1     1.008  QM
    8  H         1.563530       2.045843      -0.715770       1     1.008  QM
    9  H         1.339471      -0.921182      -1.587389       1     1.008  QM
   10  H        -0.888292      -0.688280      -0.382664       1     1.008  QM


 RMSQ FORCE :   0.0007005  MAXIMUM :   0.0000100  CONVERGED :NO 
 MAX FORCE  :   0.0019197  MAXIMUM :   0.0000150  CONVERGED :NO 

 NUMBER OF CONSTRAINED OPTIMIZATION CYCLES: 3
 
 TOTAL ENERGY = -155.766336090247
 
 
 CURRENT SPLINE LENGTH: 0.053 AMU^1/2*ANGSTROM
 IRC COORDINATE: 1.905 AMU^1/2*ANGSTROM

  ANGLE =       0.02  COS_ANGLE =       1.00


 IRC COORDINATES OF STEP 37 IN ANGSTROM

  NO.  ATOM        X              Y              Z        Z-ATOM   MASS   TYPE

    1  C         0.015781      -0.185660      -0.007859       6    12.011  QM
    2  C         0.053770       0.190169       1.291532       6    12.011  QM
    3  C         1.108016      -0.027883      -0.988540       6    12.011  QM
    4  C         1.799297       1.109618      -1.232156       6    12.011  QM
    5  H         2.596854       1.137861      -1.983023       1     1.008  QM
    6  H        -0.806144       0.032492       1.952123       1     1.008  QM
    7  H         0.951300       0.646448       1.726973       1     1.008  QM
    8  H         1.570392       2.040953      -0.699604       1     1.008  QM
    9  H         1.329378      -0.915810      -1.601337       1     1.008  QM
   10  H        -0.883286      -0.704218      -0.376195       1     1.008  QM


 RMSQ FORCE :   0.0006650  MAXIMUM :   0.0000100  CONVERGED :NO 
 MAX FORCE  :   0.0018070  MAXIMUM :   0.0000150  CONVERGED :NO 

 NUMBER OF CONSTRAINED OPTIMIZATION CYCLES: 2
 
 TOTAL ENERGY = -155.766481842045
 
 
 CURRENT SPLINE LENGTH: 0.053 AMU^1/2*ANGSTROM
 IRC COORDINATE: 1.958 AMU^1/2*ANGSTROM

  ANGLE =       0.03  COS_ANGLE =       1.00


 IRC COORDINATES OF STEP 38 IN ANGSTROM

  NO.  ATOM        X              Y              Z        Z-ATOM   MASS   TYPE

    1  C         0.016977      -0.190742      -0.007608       6    12.011  QM
    2  C         0.055063       0.195120       1.289025       6    12.011  QM
    3  C         1.104405      -0.027813      -0.992255       6    12.011  QM
    4  C         1.800151       1.109123      -1.226565       6    12.011  QM
    5  H         2.595013       1.141732      -1.980061       1     1.008  QM
    6  H        -0.801477       0.034493       1.953237       1     1.008  QM
    7  H         0.949670       0.662542       1.718730       1     1.008  QM
    8  H         1.577459       2.035950      -0.683598       1     1.008  QM
    9  H         1.319261      -0.910180      -1.615141       1     1.008  QM
   10  H        -0.878234      -0.720153      -0.369666       1     1.008  QM


 RMSQ FORCE :   0.0006253  MAXIMUM :   0.0000100  CONVERGED :NO 
 MAX FORCE  :   0.0017008  MAXIMUM :   0.0000150  CONVERGED :NO 

 NUMBER OF CONSTRAINED OPTIMIZATION CYCLES: 4
 
 TOTAL ENERGY = -155.766619628705
 
 
 CURRENT SPLINE LENGTH: 0.053 AMU^1/2*ANGSTROM
 IRC COORDINATE: 2.011 AMU^1/2*ANGSTROM

  ANGLE =       0.02  COS_ANGLE =       1.00


 IRC COORDINATES OF STEP 39 IN ANGSTROM

  NO.  ATOM        X              Y              Z        Z-ATOM   MASS   TYPE

    1  C         0.018266      -0.195787      -0.007274       6    12.011  QM
    2  C         0.056254       0.199996       1.286531       6    12.011  QM
    3  C         1.100748      -0.027628      -0.995990       6    12.011  QM
    4  C         1.801059       1.108566      -1.221049       6    12.011  QM
    5  H         2.593129       1.145507      -1.977232       1     1.008  QM
    6  H        -0.796824       0.036293       1.954391       1     1.008  QM
    7  H         0.947631       0.678755       1.710418       1     1.008  QM
    8  H         1.584763       2.030799      -0.667719       1     1.008  QM
    9  H         1.309057      -0.904342      -1.628861       1     1.008  QM
   10  H        -0.872837      -0.736164      -0.362935       1     1.008  QM


 RMSQ FORCE :   0.0005834  MAXIMUM :   0.0000100  CONVERGED :NO 
 MAX FORCE  :   0.0015850  MAXIMUM :   0.0000150  CONVERGED :NO 

 NUMBER OF CONSTRAINED OPTIMIZATION CYCLES: 3
 
 TOTAL ENERGY = -155.766748872351
 
 
 CURRENT SPLINE LENGTH: 0.053 AMU^1/2*ANGSTROM
 IRC COORDINATE: 2.064 AMU^1/2*ANGSTROM

  ANGLE =       0.02  COS_ANGLE =       1.00


 IRC COORDINATES OF STEP 40 IN ANGSTROM

  NO.  ATOM        X              Y              Z        Z-ATOM   MASS   TYPE

    1  C         0.019640      -0.200824      -0.006886       6    12.011  QM
    2  C         0.057371       0.204831       1.284024       6    12.011  QM
    3  C         1.097081      -0.027364      -0.999700       6    12.011  QM
    4  C         1.801972       1.107956      -1.215598       6    12.011  QM
    5  H         2.591130       1.149334      -1.974557       1     1.008  QM
    6  H        -0.792194       0.038009       1.955540       1     1.008  QM
    7  H         0.945334       0.694986       1.702075       1     1.008  QM
    8  H         1.592294       2.025371      -0.651787       1     1.008  QM
    9  H         1.298689      -0.898264      -1.642495       1     1.008  QM
   10  H        -0.867227      -0.752044      -0.356154       1     1.008  QM


 RMSQ FORCE :   0.0005388  MAXIMUM :   0.0000100  CONVERGED :NO 
 MAX FORCE  :   0.0014588  MAXIMUM :   0.0000150  CONVERGED :NO 

 NUMBER OF CONSTRAINED OPTIMIZATION CYCLES: 3
 
 TOTAL ENERGY = -155.766869119631
 
 
 CURRENT SPLINE LENGTH: 0.053 AMU^1/2*ANGSTROM
 IRC COORDINATE: 2.117 AMU^1/2*ANGSTROM

  ANGLE =       0.03  COS_ANGLE =       1.00


 IRC COORDINATES OF STEP 41 IN ANGSTROM

  NO.  ATOM        X              Y              Z        Z-ATOM   MASS   TYPE

    1  C         0.021071      -0.205801      -0.006479       6    12.011  QM
    2  C         0.058452       0.209618       1.281475       6    12.011  QM
    3  C         1.093402      -0.027042      -1.003374       6    12.011  QM
    4  C         1.802866       1.107275      -1.210172       6    12.011  QM
    5  H         2.589080       1.153252      -1.971858       1     1.008  QM
    6  H        -0.787415       0.039621       1.956764       1     1.008  QM
    7  H         0.942813       0.711257       1.693539       1     1.008  QM
    8  H         1.599884       2.019687      -0.635859       1     1.008  QM
    9  H         1.288284      -0.892047      -1.656021       1     1.008  QM
   10  H        -0.861360      -0.767864      -0.349270       1     1.008  QM


 RMSQ FORCE :   0.0004960  MAXIMUM :   0.0000100  CONVERGED :NO 
 MAX FORCE  :   0.0013315  MAXIMUM :   0.0000150  CONVERGED :NO 

 NUMBER OF CONSTRAINED OPTIMIZATION CYCLES: 3
 
 TOTAL ENERGY = -155.766980003886
 
 
 CURRENT SPLINE LENGTH: 0.053 AMU^1/2*ANGSTROM
 IRC COORDINATE: 2.170 AMU^1/2*ANGSTROM

  ANGLE =       0.03  COS_ANGLE =       1.00


 IRC COORDINATES OF STEP 42 IN ANGSTROM

  NO.  ATOM        X              Y              Z        Z-ATOM   MASS   TYPE

    1  C         0.022539      -0.210785      -0.006029       6    12.011  QM
    2  C         0.059511       0.214386       1.278897       6    12.011  QM
    3  C         1.089722      -0.026677      -1.007035       6    12.011  QM
    4  C         1.803756       1.106560      -1.204766       6    12.011  QM
    5  H         2.586954       1.157196      -1.969225       1     1.008  QM
    6  H        -0.782671       0.041230       1.957948       1     1.008  QM
    7  H         0.940126       0.727469       1.684906       1     1.008  QM
    8  H         1.607569       2.013813      -0.619971       1     1.008  QM
    9  H         1.277819      -0.885592      -1.669445       1     1.008  QM
   10  H        -0.855398      -0.783520      -0.342348       1     1.008  QM


 RMSQ FORCE :   0.0004478  MAXIMUM :   0.0000100  CONVERGED :NO 
 MAX FORCE  :   0.0011894  MAXIMUM :   0.0000150  CONVERGED :NO 

 NUMBER OF CONSTRAINED OPTIMIZATION CYCLES: 4
 
 TOTAL ENERGY = -155.767081203689
 
 
 CURRENT SPLINE LENGTH: 0.053 AMU^1/2*ANGSTROM
 IRC COORDINATE: 2.223 AMU^1/2*ANGSTROM

  ANGLE =       0.04  COS_ANGLE =       1.00


 IRC COORDINATES OF STEP 43 IN ANGSTROM

  NO.  ATOM        X              Y              Z        Z-ATOM   MASS   TYPE

    1  C         0.024116      -0.215753      -0.005487       6    12.011  QM
    2  C         0.060434       0.219084       1.276363       6    12.011  QM
    3  C         1.086003      -0.026177      -1.010705       6    12.011  QM
    4  C         1.804715       1.105793      -1.199481       6    12.011  QM
    5  H         2.584744       1.161026      -1.966805       1     1.008  QM
    6  H        -0.777985       0.042588       1.959136       1     1.008  QM
    7  H         0.936965       0.743742       1.676359       1     1.008  QM
    8  H         1.615640       2.007728      -0.604232       1     1.008  QM
    9  H         1.267167      -0.878915      -1.682831       1     1.008  QM
   10  H        -0.849104      -0.799237      -0.335284       1     1.008  QM


 RMSQ FORCE :   0.0003969  MAXIMUM :   0.0000100  CONVERGED :NO 
 MAX FORCE  :   0.0010311  MAXIMUM :   0.0000150  CONVERGED :NO 

 NUMBER OF CONSTRAINED OPTIMIZATION CYCLES: 3
 
 TOTAL ENERGY = -155.767172426544
 
 
 CURRENT SPLINE LENGTH: 0.053 AMU^1/2*ANGSTROM
 IRC COORDINATE: 2.275 AMU^1/2*ANGSTROM

  ANGLE =       0.04  COS_ANGLE =       1.00


 IRC COORDINATES OF STEP 44 IN ANGSTROM

  NO.  ATOM        X              Y              Z        Z-ATOM   MASS   TYPE

    1  C         0.025779      -0.220722      -0.004852       6    12.011  QM
    2  C         0.061228       0.223700       1.273865       6    12.011  QM
    3  C         1.082253      -0.025537      -1.014351       6    12.011  QM
    4  C         1.805759       1.104971      -1.194330       6    12.011  QM
    5  H         2.582429       1.164791      -1.964643       1     1.008  QM
    6  H        -0.773383       0.043706       1.960329       1     1.008  QM
    7  H         0.933388       0.760128       1.667838       1     1.008  QM
    8  H         1.624105       2.001519      -0.588687       1     1.008  QM
    9  H         1.256287      -0.871904      -1.696177       1     1.008  QM
   10  H        -0.842495      -0.814982      -0.328106       1     1.008  QM


 RMSQ FORCE :   0.0003454  MAXIMUM :   0.0000100  CONVERGED :NO 
 MAX FORCE  :   0.0008827  MAXIMUM :   0.0000150  CONVERGED :NO 

 NUMBER OF CONSTRAINED OPTIMIZATION CYCLES: 3
 
 TOTAL ENERGY = -155.767253376589
 
 
 CURRENT SPLINE LENGTH: 0.053 AMU^1/2*ANGSTROM
 IRC COORDINATE: 2.328 AMU^1/2*ANGSTROM

  ANGLE =       0.04  COS_ANGLE =       1.00


 IRC COORDINATES OF STEP 45 IN ANGSTROM

  NO.  ATOM        X              Y              Z        Z-ATOM   MASS   TYPE

    1  C         0.027597      -0.225657      -0.004063       6    12.011  QM
    2  C         0.061739       0.228161       1.271533       6    12.011  QM
    3  C         1.078447      -0.024644      -1.017992       6    12.011  QM
    4  C         1.806999       1.104084      -1.189485       6    12.011  QM
    5  H         2.580037       1.168254      -1.963067       1     1.008  QM
    6  H        -0.768979       0.044121       1.961598       1     1.008  QM
    7  H         0.928922       0.776831       1.659581       1     1.008  QM
    8  H         1.633425       1.995103      -0.573406       1     1.008  QM
    9  H         1.245029      -0.864546      -1.709460       1     1.008  QM
   10  H        -0.835321      -0.830973      -0.320742       1     1.008  QM


 RMSQ FORCE :   0.0002925  MAXIMUM :   0.0000100  CONVERGED :NO 
 MAX FORCE  :   0.0007248  MAXIMUM :   0.0000150  CONVERGED :NO 

 NUMBER OF CONSTRAINED OPTIMIZATION CYCLES: 3
 
 TOTAL ENERGY = -155.767323699133
 
 
 CURRENT SPLINE LENGTH: 0.053 AMU^1/2*ANGSTROM
 IRC COORDINATE: 2.381 AMU^1/2*ANGSTROM

  ANGLE =       0.05  COS_ANGLE =       1.00


 IRC COORDINATES OF STEP 46 IN ANGSTROM

  NO.  ATOM        X              Y              Z        Z-ATOM   MASS   TYPE

    1  C         0.029523      -0.230559      -0.003204       6    12.011  QM
    2  C         0.062143       0.232577       1.269195       6    12.011  QM
    3  C         1.074640      -0.023689      -1.021600       6    12.011  QM
    4  C         1.808255       1.103146      -1.184731       6    12.011  QM
    5  H         2.577402       1.171866      -1.961737       1     1.008  QM
    6  H        -0.764565       0.044376       1.962865       1     1.008  QM
    7  H         0.924139       0.793471       1.651325       1     1.008  QM
    8  H         1.643070       1.988405      -0.558085       1     1.008  QM
    9  H         1.233616      -0.856972      -1.722657       1     1.008  QM
   10  H        -0.827940      -0.846737      -0.313387       1     1.008  QM


 RMSQ FORCE :   0.0002397  MAXIMUM :   0.0000100  CONVERGED :NO 
 MAX FORCE  :   0.0005960  MAXIMUM :   0.0000150  CONVERGED :NO 

 NUMBER OF CONSTRAINED OPTIMIZATION CYCLES: 3
 
 TOTAL ENERGY = -155.767383205537
 
 
 CURRENT SPLINE LENGTH: 0.053 AMU^1/2*ANGSTROM
 IRC COORDINATE: 2.434 AMU^1/2*ANGSTROM

  ANGLE =       0.06  COS_ANGLE =       1.00


 IRC COORDINATES OF STEP 47 IN ANGSTROM

  NO.  ATOM        X              Y              Z        Z-ATOM   MASS   TYPE

    1  C         0.031550      -0.235403      -0.002254       6    12.011  QM
    2  C         0.062377       0.236875       1.266946       6    12.011  QM
    3  C         1.070813      -0.022582      -1.025181       6    12.011  QM
    4  C         1.809604       1.102156      -1.180177       6    12.011  QM
    5  H         2.574689       1.175370      -1.960726       1     1.008  QM
    6  H        -0.760278       0.044282       1.964169       1     1.008  QM
    7  H         0.918750       0.810238       1.643156       1     1.008  QM
    8  H         1.653254       1.981435      -0.542937       1     1.008  QM
    9  H         1.221972      -0.849118      -1.735734       1     1.008  QM
   10  H        -0.820125      -0.862559      -0.305880       1     1.008  QM


 RMSQ FORCE :   0.0001881  MAXIMUM :   0.0000100  CONVERGED :NO 
 MAX FORCE  :   0.0004665  MAXIMUM :   0.0000150  CONVERGED :NO 

 NUMBER OF CONSTRAINED OPTIMIZATION CYCLES: 3
 
 TOTAL ENERGY = -155.767431617336
 
 
 CURRENT SPLINE LENGTH: 0.053 AMU^1/2*ANGSTROM
 IRC COORDINATE: 2.487 AMU^1/2*ANGSTROM

  ANGLE =       0.09  COS_ANGLE =       1.00


 IRC COORDINATES OF STEP 48 IN ANGSTROM

  NO.  ATOM        X              Y              Z        Z-ATOM   MASS   TYPE

    1  C         0.033801      -0.240211      -0.001075       6    12.011  QM
    2  C         0.062184       0.240978       1.264934       6    12.011  QM
    3  C         1.066965      -0.021174      -1.028696       6    12.011  QM
    4  C         1.811245       1.101102      -1.176071       6    12.011  QM
    5  H         2.571598       1.178639      -1.960759       1     1.008  QM
    6  H        -0.756365       0.043262       1.965488       1     1.008  QM
    7  H         0.912335       0.827068       1.635633       1     1.008  QM
    8  H         1.664570       1.974389      -0.528392       1     1.008  QM
    9  H         1.209657      -0.840737      -1.748851       1     1.008  QM
   10  H        -0.811752      -0.878485      -0.298335       1     1.008  QM


 RMSQ FORCE :   0.0001355  MAXIMUM :   0.0000100  CONVERGED :NO 
 MAX FORCE  :   0.0003390  MAXIMUM :   0.0000150  CONVERGED :NO 

 NUMBER OF CONSTRAINED OPTIMIZATION CYCLES: 3
 
 TOTAL ENERGY = -155.767468825285
 
 
 CURRENT SPLINE LENGTH: 0.053 AMU^1/2*ANGSTROM
 IRC COORDINATE: 2.540 AMU^1/2*ANGSTROM

  ANGLE =       0.17  COS_ANGLE =       0.99


 IRC COORDINATES OF STEP 49 IN ANGSTROM

  NO.  ATOM        X              Y              Z        Z-ATOM   MASS   TYPE

    1  C         0.036151      -0.244896       0.000207       6    12.011  QM
    2  C         0.061760       0.244859       1.263109       6    12.011  QM
    3  C         1.063050      -0.019503      -1.032188       6    12.011  QM
    4  C         1.813063       1.099979      -1.172285       6    12.011  QM
    5  H         2.568622       1.181455      -1.961132       1     1.008  QM
    6  H        -0.752523       0.041526       1.966971       1     1.008  QM
    7  H         0.904946       0.844316       1.628223       1     1.008  QM
    8  H         1.676526       1.967240      -0.514331       1     1.008  QM
    9  H         1.197270      -0.832234      -1.761558       1     1.008  QM
   10  H        -0.802762      -0.894614      -0.290620       1     1.008  QM


 RMSQ FORCE :   0.0000866  MAXIMUM :   0.0000100  CONVERGED :NO 
 MAX FORCE  :   0.0002138  MAXIMUM :   0.0000150  CONVERGED :NO 

 NUMBER OF CONSTRAINED OPTIMIZATION CYCLES: 3
 
 TOTAL ENERGY = -155.767495124555
 
 
 CURRENT SPLINE LENGTH: 0.053 AMU^1/2*ANGSTROM
 IRC COORDINATE: 2.593 AMU^1/2*ANGSTROM

  ANGLE =       0.25  COS_ANGLE =       0.97


 IRC COORDINATES OF STEP 50 IN ANGSTROM

  NO.  ATOM        X              Y              Z        Z-ATOM   MASS   TYPE

    1  C         0.038669      -0.249476       0.001653       6    12.011  QM
    2  C         0.060973       0.248561       1.261471       6    12.011  QM
    3  C         1.059192      -0.017661      -1.035555       6    12.011  QM
    4  C         1.815049       1.098843      -1.168926       6    12.011  QM
    5  H         2.565238       1.184315      -1.962425       1     1.008  QM
    6  H        -0.749000       0.039105       1.968454       1     1.008  QM
    7  H         0.896843       0.861310       1.621402       1     1.008  QM
    8  H         1.689601       1.959743      -0.500528       1     1.008  QM
    9  H         1.184332      -0.823244      -1.774262       1     1.008  QM
   10  H        -0.793305      -0.910625      -0.282896       1     1.008  QM


 RMSQ FORCE :   0.0000437  MAXIMUM :   0.0000100  CONVERGED :NO 
 MAX FORCE  :   0.0001023  MAXIMUM :   0.0000150  CONVERGED :NO 

 NUMBER OF CONSTRAINED OPTIMIZATION CYCLES: 3
 
 TOTAL ENERGY = -155.767510918517
 
 
 CURRENT SPLINE LENGTH: 0.053 AMU^1/2*ANGSTROM
 IRC COORDINATE: 2.646 AMU^1/2*ANGSTROM

  ANGLE =       0.75  COS_ANGLE =       0.73


 IRC COORDINATES OF STEP 51 IN ANGSTROM

  NO.  ATOM        X              Y              Z        Z-ATOM   MASS   TYPE

    1  C         0.041399      -0.253852       0.003335       6    12.011  QM
    2  C         0.059669       0.251865       1.260262       6    12.011  QM
    3  C         1.055344      -0.015434      -1.038815       6    12.011  QM
    4  C         1.817407       1.097660      -1.166232       6    12.011  QM
    5  H         2.561587       1.186643      -1.964944       1     1.008  QM
    6  H        -0.746005       0.035468       1.970002       1     1.008  QM
    7  H         0.887237       0.878494       1.615404       1     1.008  QM
    8  H         1.703844       1.952403      -0.487865       1     1.008  QM
    9  H         1.170828      -0.813829      -1.786703       1     1.008  QM
   10  H        -0.783245      -0.926514      -0.275257       1     1.008  QM


 RMSQ FORCE :   0.0000056  MAXIMUM :   0.0000100  CONVERGED :YES
 MAX FORCE  :   0.0000174  MAXIMUM :   0.0000150  CONVERGED :NO 

 NUMBER OF CONSTRAINED OPTIMIZATION CYCLES: 3
 
 TOTAL ENERGY = -155.767516901942
 
 
 CURRENT SPLINE LENGTH: 0.053 AMU^1/2*ANGSTROM
 IRC COORDINATE: 2.699 AMU^1/2*ANGSTROM

  ANGLE =       2.30  COS_ANGLE =      -0.67


 IRC COORDINATES OF STEP 52 IN ANGSTROM

  NO.  ATOM        X              Y              Z        Z-ATOM   MASS   TYPE

    1  C         0.044288      -0.257777       0.005242       6    12.011  QM
    2  C         0.058125       0.254970       1.259478       6    12.011  QM
    3  C         1.051353      -0.012745      -1.042102       6    12.011  QM
    4  C         1.819834       1.096606      -1.164174       6    12.011  QM
    5  H         2.557738       1.188872      -1.968271       1     1.008  QM
    6  H        -0.743108       0.030822       1.971776       1     1.008  QM
    7  H         0.876893       0.895393       1.610402       1     1.008  QM
    8  H         1.719061       1.944908      -0.475803       1     1.008  QM
    9  H         1.156688      -0.803968      -1.798935       1     1.008  QM
   10  H        -0.772864      -0.941753      -0.267558       1     1.008  QM


 RMSQ FORCE :   0.0000335  MAXIMUM :   0.0000100  CONVERGED :NO 
 MAX FORCE  :   0.0000891  MAXIMUM :   0.0000150  CONVERGED :NO 

 NUMBER OF CONSTRAINED OPTIMIZATION CYCLES: 3
 
 TOTAL ENERGY = -155.767513976586
 
 
 CURRENT SPLINE LENGTH: 0.053 AMU^1/2*ANGSTROM
 IRC COORDINATE: 2.752 AMU^1/2*ANGSTROM

  ANGLE =       2.11  COS_ANGLE =      -0.51


 IRC COORDINATES OF STEP 53 IN ANGSTROM

  NO.  ATOM        X              Y              Z        Z-ATOM   MASS   TYPE

    1  C         0.041316      -0.253524       0.003398       6    12.011  QM
    2  C         0.059939       0.251949       1.260404       6    12.011  QM
    3  C         1.055071      -0.015100      -1.038924       6    12.011  QM
    4  C         1.817238       1.097936      -1.166339       6    12.011  QM
    5  H         2.561274       1.186900      -1.965189       1     1.008  QM
    6  H        -0.745592       0.035606       1.970340       1     1.008  QM
    7  H         0.887727       0.878371       1.615450       1     1.008  QM
    8  H         1.704000       1.952527      -0.487716       1     1.008  QM
    9  H         1.170262      -0.813380      -1.787024       1     1.008  QM
   10  H        -0.783489      -0.926007      -0.275185       1     1.008  QM


 RMSQ FORCE :   0.0000107  MAXIMUM :   0.0000100  CONVERGED :NO 
 MAX FORCE  :   0.0000262  MAXIMUM :   0.0000150  CONVERGED :NO 

 NUMBER OF CONSTRAINED OPTIMIZATION CYCLES: 2
 
 TOTAL ENERGY = -155.767516892327
 
 
 CURRENT SPLINE LENGTH: 0.053 AMU^1/2*ANGSTROM
 IRC COORDINATE: 2.805 AMU^1/2*ANGSTROM

  ANGLE =       2.02  COS_ANGLE =      -0.44


 IRC COORDINATES OF STEP 54 IN ANGSTROM

  NO.  ATOM        X              Y              Z        Z-ATOM   MASS   TYPE

    1  C         0.044193      -0.257626       0.005288       6    12.011  QM
    2  C         0.058271       0.254987       1.259557       6    12.011  QM
    3  C         1.051196      -0.012496      -1.042058       6    12.011  QM
    4  C         1.819784       1.096814      -1.164284       6    12.011  QM
    5  H         2.557110       1.189212      -1.968876       1     1.008  QM
    6  H        -0.742880       0.031062       1.972019       1     1.008  QM
    7  H         0.877360       0.895092       1.610346       1     1.008  QM
    8  H         1.719385       1.945140      -0.475862       1     1.008  QM
    9  H         1.156236      -0.803505      -1.799164       1     1.008  QM
   10  H        -0.772957      -0.941594      -0.267528       1     1.008  QM


 RMSQ FORCE :   0.0000302  MAXIMUM :   0.0000100  CONVERGED :NO 
 MAX FORCE  :   0.0000698  MAXIMUM :   0.0000150  CONVERGED :NO 

 NUMBER OF CONSTRAINED OPTIMIZATION CYCLES: 5
 
 TOTAL ENERGY = -155.767513976289
 
 
 CURRENT SPLINE LENGTH: 0.053 AMU^1/2*ANGSTROM
 IRC COORDINATE: 2.858 AMU^1/2*ANGSTROM

  ANGLE =       2.22  COS_ANGLE =      -0.61


 IRC COORDINATES OF STEP 55 IN ANGSTROM

  NO.  ATOM        X              Y              Z        Z-ATOM   MASS   TYPE

    1  C         0.041276      -0.253329       0.003436       6    12.011  QM
    2  C         0.060146       0.251991       1.260514       6    12.011  QM
    3  C         1.054869      -0.014864      -1.039031       6    12.011  QM
    4  C         1.817119       1.098103      -1.166389       6    12.011  QM
    5  H         2.561050       1.187238      -1.965353       1     1.008  QM
    6  H        -0.745317       0.035610       1.970510       1     1.008  QM
    7  H         0.888011       0.878311       1.615544       1     1.008  QM
    8  H         1.704002       1.952633      -0.487681       1     1.008  QM
    9  H         1.169924      -0.813080      -1.787193       1     1.008  QM
   10  H        -0.783667      -0.925681      -0.275059       1     1.008  QM


 RMSQ FORCE :   0.0000074  MAXIMUM :   0.0000100  CONVERGED :YES
 MAX FORCE  :   0.0000178  MAXIMUM :   0.0000150  CONVERGED :NO 

 NUMBER OF CONSTRAINED OPTIMIZATION CYCLES: 2
 
 TOTAL ENERGY = -155.767516889875
 
 
 CURRENT SPLINE LENGTH: 0.053 AMU^1/2*ANGSTROM
 IRC COORDINATE: 2.910 AMU^1/2*ANGSTROM
 
 
 *** COORDINATES RELOADED ***
 
 
 *** COORDINATES RELOADED ***
 
 
 *** COORDINATES RELOADED ***
 
 
 *** COORDINATES RELOADED ***

  ANGLE =       1.08  COS_ANGLE =       0.47


 IRC COORDINATES OF STEP 56 IN ANGSTROM

  NO.  ATOM        X              Y              Z        Z-ATOM   MASS   TYPE

    1  C         0.041435      -0.253590       0.003550       6    12.011  QM
    2  C         0.060049       0.252192       1.260450       6    12.011  QM
    3  C         1.054626      -0.014698      -1.039223       6    12.011  QM
    4  C         1.817277       1.098044      -1.166254       6    12.011  QM
    5  H         2.560820       1.187319      -1.965534       1     1.008  QM
    6  H        -0.745077       0.035284       1.970642       1     1.008  QM
    7  H         0.887404       0.879330       1.615206       1     1.008  QM
    8  H         1.704956       1.952201      -0.486935       1     1.008  QM
    9  H         1.169056      -0.812465      -1.787951       1     1.008  QM
   10  H        -0.782994      -0.926709      -0.274548       1     1.008  QM


 RMSQ FORCE :   0.0000037  MAXIMUM :   0.0000100  CONVERGED :YES
 MAX FORCE  :   0.0000097  MAXIMUM :   0.0000150  CONVERGED :YES

 NUMBER OF CONSTRAINED OPTIMIZATION CYCLES: 3
 
 TOTAL ENERGY = -155.767516960642
 
 
 CURRENT SPLINE LENGTH: 0.003 AMU^1/2*ANGSTROM
 IRC COORDINATE: 2.914 AMU^1/2*ANGSTROM
 
 
 *** IRC PATH GENERATION FINISHED ***
 
 
 *** CONVERGED BY GRADIENT AND ENERGY CRITERIA ***
 
 
 *** IRC PATH IN AMU^1/2*ANGSTROM ***
 
 IRC STEP  IRC COORDINATE   IRC ENERGY   No.REDO
   -56       -2.913782     -155.767517
   -55       -2.910475     -155.767517
   -54       -2.857557     -155.767514
   -53       -2.804639     -155.767517
   -52       -2.751721     -155.767514
   -51       -2.698804     -155.767517
   -50       -2.645886     -155.767511
   -49       -2.592968     -155.767495
   -48       -2.540051     -155.767469
   -47       -2.487133     -155.767432
   -46       -2.434215     -155.767383
   -45       -2.381297     -155.767324
   -44       -2.328380     -155.767253
   -43       -2.275462     -155.767172
   -42       -2.222544     -155.767081
   -41       -2.169627     -155.766980
   -40       -2.116709     -155.766869
   -39       -2.063791     -155.766749
   -38       -2.010873     -155.766620
   -37       -1.957956     -155.766482
   -36       -1.905038     -155.766336
   -35       -1.852120     -155.766183
   -34       -1.799203     -155.766023
   -33       -1.746285     -155.765858
   -32       -1.693367     -155.765686
   -31       -1.640449     -155.765511
   -30       -1.587532     -155.765331
   -29       -1.534614     -155.765147
   -28       -1.481696     -155.764961
   -27       -1.428778     -155.764772
   -26       -1.375861     -155.764582
   -25       -1.322943     -155.764390
   -24       -1.270025     -155.764199
   -23       -1.217108     -155.764007
   -22       -1.164190     -155.763817
   -21       -1.111272     -155.763628
   -20       -1.058354     -155.763441
   -19       -1.005437     -155.763258
   -18       -0.952519     -155.763078
   -17       -0.899601     -155.762903
   -16       -0.846684     -155.762733
   -15       -0.793766     -155.762569
   -14       -0.740848     -155.762412
   -13       -0.687930     -155.762262
   -12       -0.635013     -155.762120
   -11       -0.582095     -155.761986
   -10       -0.529177     -155.761862
    -9       -0.476259     -155.761747
    -8       -0.423342     -155.761643
    -7       -0.370424     -155.761549
    -6       -0.317506     -155.761467
    -5       -0.264589     -155.761396
    -4       -0.211671     -155.761337
    -3       -0.158753     -155.761291
    -2       -0.105835     -155.761258
    -1       -0.052918     -155.761238
     0        0.000000     -155.761231
     1        0.052918     -155.761238
     2        0.105835     -155.761258
     3        0.158753     -155.761293
     4        0.211671     -155.761342
     5        0.264589     -155.761404
     6        0.317506     -155.761481
     7        0.370424     -155.761571
     8        0.423342     -155.761675
     9        0.476259     -155.761792
    10        0.529177     -155.761922
    11        0.582095     -155.762066
    12        0.635013     -155.762221
    13        0.687930     -155.762389
    14        0.740848     -155.762569
    15        0.793766     -155.762760
    16        0.846684     -155.762963
    17        0.899601     -155.763176
    18        0.952519     -155.763399
    19        1.005437     -155.763631
    20        1.058354     -155.763872
    21        1.111272     -155.764122
    22        1.164190     -155.764380
    23        1.217108     -155.764644
    24        1.270025     -155.764915
    25        1.322943     -155.765191
    26        1.375861     -155.765473
    27        1.428778     -155.765758
    28        1.481696     -155.766046
    29        1.534614     -155.766337
    30        1.587532     -155.766630
    31        1.640449     -155.766923
    32        1.693367     -155.767216
    33        1.746285     -155.767509
    34        1.799203     -155.767800
    35        1.852120     -155.768089
    36        1.905038     -155.768375
    37        1.957956     -155.768658
    38        2.010873     -155.768938
    39        2.063791     -155.769212
    40        2.116709     -155.769482
    41        2.169627     -155.769745
    42        2.222544     -155.770003
    43        2.275462     -155.770254
    44        2.328380     -155.770497
    45        2.381297     -155.770733
    46        2.434215     -155.770961
    47        2.487133     -155.771181
    48        2.540051     -155.771391
    49        2.592968     -155.771593
    50        2.645886     -155.771785
    51        2.698804     -155.771968
    52        2.751721     -155.772141
    53        2.804639     -155.772304
    54        2.857557     -155.772457
    55        2.910475     -155.772599
    56        2.963392     -155.772731
    57        3.016310     -155.772852
    58        3.069228     -155.772963
    59        3.122146     -155.773062
    60        3.175063     -155.773151
    61        3.227981     -155.773228
    62        3.280899     -155.773293
    63        3.333816     -155.773348
    64        3.386734     -155.773390
    65        3.439652     -155.773421
    66        3.492570     -155.773439
    67        3.545487     -155.773446
    68        3.598405     -155.773441
    69        3.651323     -155.773446
                                                                                

 IRC PATH                         STEP TIME:   548.361  TOTAL TIME:     549.216
 
 TIMING STATISTICS (SECONDS)
 

 TIMER ENTRY                    NUMBER OF CALLS   CUMUL. CPU TIME   CONTRIBUT.

 INITIALIZATION                              1             0.033         0.0 %
 INPUT                                       1             0.056         0.0 %
 DIAGONALIZATION                          2572             0.181         0.0 %
 SYMMETRY ANALYSIS                         347             0.017         0.0 %
 CORE INTEGRALS                            347            26.337         4.8 %
 ORTHOGONALIZATION MATRIX                  347             1.327         0.2 %
 MPI DIAGONALIZATION                      5384            27.078         4.9 %
                         ON NODE             1            25.730
                         ON NODE             2            25.649
                         ON NODE             3            25.681
                         ON NODE             4            25.689
                         ON NODE             5            25.697
                         ON NODE             6            25.595
                         ON NODE             7            25.647
                         ON NODE             8            25.681
                         ON NODE             9            25.629
                         ON NODE            10            25.684
                         ON NODE            11            25.721
                         ON NODE            12            25.739
                         ON NODE            13            25.701
                         ON NODE            14            25.657
                         ON NODE            15            25.588
                         ON NODE            16            25.655
                         ON NODE            17            25.743
                         ON NODE            18            25.628
                         ON NODE            19            25.616
                         ON NODE            20            25.645
                         ON NODE            21            25.722
                         ON NODE            22            25.652
                         ON NODE            23            25.617
           AVERAGE PER PROCESSOR                          25.727
 MPI AUXILIARY FUNCTION FIT               9245            57.623        10.5 %
                         ON NODE             1            56.702
                         ON NODE             2            56.710
                         ON NODE             3            57.313
                         ON NODE             4            57.000
                         ON NODE             5            57.798
                         ON NODE             6            57.251
                         ON NODE             7            57.764
                         ON NODE             8            57.162
                         ON NODE             9            57.697
                         ON NODE            10            57.250
                         ON NODE            11            57.784
                         ON NODE            12            57.887
                         ON NODE            13            56.849
                         ON NODE            14            56.563
                         ON NODE            15            57.016
                         ON NODE            16            57.526
                         ON NODE            17            57.819
                         ON NODE            18            57.315
                         ON NODE            19            57.859
                         ON NODE            20            56.901
                         ON NODE            21            57.897
                         ON NODE            22            57.048
                         ON NODE            23            57.783
           AVERAGE PER PROCESSOR                          57.355
 MPI CORE HAMILTONIAN                      347             1.552         0.3 %
                         ON NODE             1             1.404
                         ON NODE             2             1.362
                         ON NODE             3             1.306
                         ON NODE             4             1.260
                         ON NODE             5             1.239
                         ON NODE             6             1.258
                         ON NODE             7             1.254
                         ON NODE             8             1.259
                         ON NODE             9             1.276
                         ON NODE            10             1.257
                         ON NODE            11             1.255
                         ON NODE            12             1.271
                         ON NODE            13             1.258
                         ON NODE            14             1.263
                         ON NODE            15             1.265
                         ON NODE            16             1.256
                         ON NODE            17             1.247
                         ON NODE            18             1.249
                         ON NODE            19             1.264
                         ON NODE            20             1.271
                         ON NODE            21             1.257
                         ON NODE            22             1.263
                         ON NODE            23             1.273
           AVERAGE PER PROCESSOR                           1.284
 SCF ITERATION                             347           378.102        68.8 %
 MPI NEAR J CALCULATION                   4449            19.616         3.6 %
                         ON NODE             1            17.540
                         ON NODE             2            19.606
                         ON NODE             3            19.601
                         ON NODE             4            19.614
                         ON NODE             5            19.672
                         ON NODE             6            19.636
                         ON NODE             7            19.608
                         ON NODE             8            19.591
                         ON NODE             9            19.620
                         ON NODE            10            19.623
                         ON NODE            11            19.914
                         ON NODE            12            19.952
                         ON NODE            13            19.885
                         ON NODE            14            19.949
                         ON NODE            15            19.877
                         ON NODE            16            19.872
                         ON NODE            17            19.902
                         ON NODE            18            19.848
                         ON NODE            19            19.715
                         ON NODE            20            19.651
                         ON NODE            21            19.643
                         ON NODE            22            19.589
                         ON NODE            23            19.569
           AVERAGE PER PROCESSOR                          19.629
 MPI FAR J CALCULATION                    4449             4.414         0.8 %
                         ON NODE             1             6.381
                         ON NODE             2             4.407
                         ON NODE             3             4.411
                         ON NODE             4             4.390
                         ON NODE             5             4.416
                         ON NODE             6             4.412
                         ON NODE             7             4.413
                         ON NODE             8             4.410
                         ON NODE             9             4.420
                         ON NODE            10             4.417
                         ON NODE            11             4.416
                         ON NODE            12             3.392
                         ON NODE            13             4.393
                         ON NODE            14             4.354
                         ON NODE            15             3.681
                         ON NODE            16             4.204
                         ON NODE            17             4.421
                         ON NODE            18             4.277
                         ON NODE            19             4.103
                         ON NODE            20             3.995
                         ON NODE            21             3.268
                         ON NODE            22             3.136
                         ON NODE            23             3.337
           AVERAGE PER PROCESSOR                           4.228
 GRID INITIALIZATION                        61             0.256         0.0 %
 FIXED GRID GENERATION                      61             0.008         0.0 %
 MPI XC POTENTIAL                         4449           243.098        44.3 %
                         ON NODE             1           241.544
                         ON NODE             2           241.151
                         ON NODE             3           241.399
                         ON NODE             4           241.366
                         ON NODE             5           241.350
                         ON NODE             6           242.728
                         ON NODE             7           241.341
                         ON NODE             8           241.003
                         ON NODE             9           241.333
                         ON NODE            10           241.731
                         ON NODE            11           241.234
                         ON NODE            12           240.852
                         ON NODE            13           241.215
                         ON NODE            14           241.121
                         ON NODE            15           241.251
                         ON NODE            16           240.777
                         ON NODE            17           241.192
                         ON NODE            18           241.258
                         ON NODE            19           241.234
                         ON NODE            20           241.170
                         ON NODE            21           241.226
                         ON NODE            22           241.239
                         ON NODE            23           241.214
           AVERAGE PER PROCESSOR                         241.376
 MPI NEAR ERI CALCULATION                 4449            21.285         3.9 %
                         ON NODE             1            19.046
                         ON NODE             2            19.141
                         ON NODE             3            19.145
                         ON NODE             4            19.154
                         ON NODE             5            19.072
                         ON NODE             6            19.090
                         ON NODE             7            19.102
                         ON NODE             8            19.117
                         ON NODE             9            19.095
                         ON NODE            10            19.082
                         ON NODE            11            19.080
                         ON NODE            12            19.123
                         ON NODE            13            17.104
                         ON NODE            14            19.078
                         ON NODE            15            19.127
                         ON NODE            16            19.112
                         ON NODE            17            18.911
                         ON NODE            18            19.129
                         ON NODE            19            19.163
                         ON NODE            20            19.161
                         ON NODE            21            19.085
                         ON NODE            22            19.161
                         ON NODE            23            19.112
           AVERAGE PER PROCESSOR                          19.112
 MPI FAR ERI CALCULATION                  4449             1.767         0.3 %
                         ON NODE             1             1.844
                         ON NODE             2             1.687
                         ON NODE             3             1.778
                         ON NODE             4             1.719
                         ON NODE             5             1.742
                         ON NODE             6             1.767
                         ON NODE             7             1.804
                         ON NODE             8             1.737
                         ON NODE             9             1.609
                         ON NODE            10             1.295
                         ON NODE            11             1.353
                         ON NODE            12             1.829
                         ON NODE            13             3.728
                         ON NODE            14             1.873
                         ON NODE            15             1.848
                         ON NODE            16             1.863
                         ON NODE            17             2.069
                         ON NODE            18             1.852
                         ON NODE            19             1.867
                         ON NODE            20             1.841
                         ON NODE            21             1.897
                         ON NODE            22             1.854
                         ON NODE            23             1.827
           AVERAGE PER PROCESSOR                           1.852
 MPI MATRIX MULTIPLICATION               18863            10.921         2.0 %
                         ON NODE             1            12.847
                         ON NODE             2            13.019
                         ON NODE             3            12.936
                         ON NODE             4            12.943
                         ON NODE             5            12.887
                         ON NODE             6            12.949
                         ON NODE             7            12.970
                         ON NODE             8            12.940
                         ON NODE             9            13.028
                         ON NODE            10            12.900
                         ON NODE            11            12.902
                         ON NODE            12            12.957
                         ON NODE            13            12.882
                         ON NODE            14            12.933
                         ON NODE            15            12.981
                         ON NODE            16            13.002
                         ON NODE            17            12.901
                         ON NODE            18            12.988
                         ON NODE            19            13.048
                         ON NODE            20            13.058
                         ON NODE            21            12.938
                         ON NODE            22            13.000
                         ON NODE            23            12.993
           AVERAGE PER PROCESSOR                          12.872
 IRC PATH                                    1           548.361        99.8 %
 OPTIMIZATION CYCLE                          1           548.361        99.8 %
 ENERGY GRADIENTS                          291            45.680         8.3 %
 MPI XC ENERGY GRADIENTS                   291            36.371         6.6 %
                         ON NODE             1            36.402
                         ON NODE             2            36.401
                         ON NODE             3            36.407
                         ON NODE             4            36.412
                         ON NODE             5            36.386
                         ON NODE             6            36.402
                         ON NODE             7            36.405
                         ON NODE             8            36.408
                         ON NODE             9            36.374
                         ON NODE            10            36.416
                         ON NODE            11            36.433
                         ON NODE            12            36.428
                         ON NODE            13            36.419
                         ON NODE            14            36.432
                         ON NODE            15            36.422
                         ON NODE            16            36.430
                         ON NODE            17            36.417
                         ON NODE            18            36.389
                         ON NODE            19            36.412
                         ON NODE            20            36.417
                         ON NODE            21            36.402
                         ON NODE            22            36.412
                         ON NODE            23            36.407
           AVERAGE PER PROCESSOR                          36.409
 MPI NEAR ERI GRADIENTS                    291             3.199         0.6 %
                         ON NODE             1             3.164
                         ON NODE             2             3.157
                         ON NODE             3             3.146
                         ON NODE             4             3.192
                         ON NODE             5             3.198
                         ON NODE             6             3.199
                         ON NODE             7             3.195
                         ON NODE             8             3.162
                         ON NODE             9             3.191
                         ON NODE            10             3.180
                         ON NODE            11             3.204
                         ON NODE            12             3.196
                         ON NODE            13             3.183
                         ON NODE            14             3.186
                         ON NODE            15             3.200
                         ON NODE            16             3.202
                         ON NODE            17             3.196
                         ON NODE            18             3.207
                         ON NODE            19             3.188
                         ON NODE            20             3.196
                         ON NODE            21             3.185
                         ON NODE            22             3.182
                         ON NODE            23             3.182
           AVERAGE PER PROCESSOR                           3.187
 MPI FAR ERI GRADIENTS                     291             0.253         0.0 %
                         ON NODE             1             0.266
                         ON NODE             2             0.293
                         ON NODE             3             0.292
                         ON NODE             4             0.241
                         ON NODE             5             0.226
                         ON NODE             6             0.238
                         ON NODE             7             0.259
                         ON NODE             8             0.277
                         ON NODE             9             0.262
                         ON NODE            10             0.240
                         ON NODE            11             0.252
                         ON NODE            12             0.250
                         ON NODE            13             0.267
                         ON NODE            14             0.274
                         ON NODE            15             0.239
                         ON NODE            16             0.254
                         ON NODE            17             0.259
                         ON NODE            18             0.246
                         ON NODE            19             0.269
                         ON NODE            20             0.250
                         ON NODE            21             0.162
                         ON NODE            22             0.197
                         ON NODE            23             0.226
           AVERAGE PER PROCESSOR                           0.250
 MPI CORE HAMILTONIAN GRADIENTS            291             1.448         0.3 %
                         ON NODE             1             2.043
                         ON NODE             2             1.995
                         ON NODE             3             2.058
                         ON NODE             4             2.076
                         ON NODE             5             2.081
                         ON NODE             6             2.066
                         ON NODE             7             2.053
                         ON NODE             8             2.049
                         ON NODE             9             2.060
                         ON NODE            10             2.073
                         ON NODE            11             2.057
                         ON NODE            12             2.067
                         ON NODE            13             2.058
                         ON NODE            14             2.054
                         ON NODE            15             2.074
                         ON NODE            16             2.068
                         ON NODE            17             2.052
                         ON NODE            18             2.059
                         ON NODE            19             2.047
                         ON NODE            20             1.960
                         ON NODE            21             2.151
                         ON NODE            22             2.114
                         ON NODE            23             2.089
           AVERAGE PER PROCESSOR                           2.035
 MATRIX MULTIPLICATION                    6123             0.051         0.0 %
 START GUESS                                60            65.278        11.9 %
 NULLSPACE                                  60             0.296         0.1 %

 FINAL TIMING           DATE: SAT JAN 27 03:40:53 2024  TOTAL TIME:     549.219
