# Supplementary material for: Constrained Structure Minimizations on Hyperspheres for Minimum Energy Path Following
Source: J Chem Inf Model. 2025 Apr 1;65(7):3488–501. doi: 10.1021/acs.jcim.4c02351 (PMC12004539; doi:10.1021/acs.jcim.4c02351)
Supplement: Supplementary file 1 — ci4c02351_si_001.zip [file ci4c02351_si_001.zip › data_availability/rxn14/outputs/IRC/irc-full.out]

 Executing /home/jasa/demon/6.2.4/object.mpi/deMon.6.2.4.mpi.

node10
node10
node10
node10
node10
node10
node10
node10
node10
node10
node10
node10
node10
node10
node10
node10
node10
node10
node10
node10
node10
node10
node10
node10
(node10:0,1,2,3,4,5,6,7,8,9,10,11,12,13,14,15,16,17,18,19,20,21,22,23)

real	47m39.939s
user	1027m27.520s
sys	114m54.357s
44M	.
 ******************************************************************************
 ******************************************************************************
 ***                                                                        ***
 ***                              PROGRAM deMon2k                           ***
 ***                                                                        ***
 ***                        (VERSION 6.2.2, Jun. 2022)                      ***
 ***                                                                        ***
 ***     COPYRIGHT (C) BY THE INTERNATIONAL DEMON DEVELOPERS COMMUNITY      ***
 ***                                                                        ***
 ***  AUTHORS: A.M. Koster, G. Geudtner, A. Alvarez-Ibarra, M.C. Amirani,   ***
 ***           P. Calaminici, A.A.M. Carranza, M.E. Casida, J. Carmona-     ***
 ***           Espindola, J. Cuny, F.A. Delesma, R. Delgado-Venegas, V.D.   ***
 ***           Dominguez, R. Flores-Moreno, G.U. Gamboa, A. Goursot, T.     ***
 ***           Heine, K. Hermann, A. Ipatov, F. Janetzko, A. de la Lande,   ***
 ***           F. Louisnard, J. Martin del Campo, N. Pedroza Montero, L.G.  ***
 ***           M. Pettersson, D. Mejia-Rodriguez, J. Reveles, J. Vasquez-   ***
 ***           Perez, A. Vela, B. Zuniga-Gutierrez and D.R. Salahub         ***
 ***                                                                        ***
 ******************************************************************************
 ******************************************************************************
                                                                                

 FIRST TIMING           DATE: THU JAN 18 04:20:02 2024  TOTAL TIME:       0.083
                                                                                

 INITIALIZATION                   STEP TIME:     0.034  TOTAL TIME:       0.119

 ******************************************************************************

 IRC FORWARD RXN13

 ******************************************************************************

 
 *** THE RESTART FILE WILL BE READ ***
 
 
 *** MOLECULAR SIMULATION DATA ***
 
 MOLECULAR CHARGE: 0
 NUMBER OF ATOMS: 10
 MOLECULAR SIMULATION TYPE: QM ONLY
 
 *** MOLECULAR QM DATA ***
 
 MULTIPLICITY: 1
 NUMBER OF QM ATOMS: 10
 NUMBER OF ELECTRONS: 30
 
 *** SCF OPTIONS ***
 
 SCF THEORY: RESTRICTED KOHN-SHAM (RKS)
 DIAGONALIZER: RS
 START GUESS: RESTART DENSITY
 SCF TOLERANCE: 0.100E-08
 POTENTIAL DENSITY: FITTED DENSITY
 NUMBER OF SCF ITERATIONS: 1000
 DIIS ACCELERATION: ON
 XC-POTENTIAL: PBE96 - PBE
 GRID TECHNIQUE: FIXED
 GRID PRUNING: ON
 GRID METHOD: DIRECT
 GRID TYPE: (99,590)p
 ATOMIC WEIGHT FUNCTION: BECKE SCREENED
 RADIAL QUADRATURE TYPE: EULER-MACLAURIN
 SCF METHODE: DIRECT & DOUBLE ASYMPTOTIC EXPANSION
 FREEZE AUXILIARY FUNCTIONS: OFF
 ANALYTICAL FIT SOLVER: DIAGONAL SVD
 SVD THRESHOLD: 0.100E-05
 SCF SCREENING: 0.333E-11
 SYMMETRY USE: NONE
 ROTATION OF THE ANGULAR GRIDS: OFF
 SCF PRINTING UNTIL CYCLE 0
 SPHERICAL ORBITALS WILL BE USED
 
 *** INTRINSIC REACTION COORDINATE OPTIONS ***
 
 STEP DIRECTION: FORWARD
 MAXIMUM IRC STEP: 0.100
 INITIAL ENERGY DECREASE: 0.00
 IRC PATH IN MASS WEIGHTED COORDINATES
 
 *** IRC PATH OPTIMIZATION OPTIONS ***
 
 NUMBER OF OPTIMIZATION STEPS: 50
 MAXIMUM OPTIMIZATION STEP: 0.300
 OPTMIZATION TOLERANCE: 0.100E-04
 HESSIAN UPDATE: BFGS
 STEP TYPE: LEVENBERG-MARQUARDT
 THE START HESSIAN IS READ FROM THE RESTART FILE
 NO WEIGHT DERIVATIVES WILL BE USED
 
 *** ACTIVATED INTERFACE PORTS ***
 
 FILE deMon.mol WILL BE WRITTEN
 
 
 *** GEOMETRY ***


 INPUT ORIENTATION IN ANGSTROM

  NO.  ATOM        X            Y            Z      Z-ATOM   MASS   TYPE OPTXYZ

    1  C         0.000000     0.000000     0.000000     6    12.011  QM       
    2  C         0.000000     0.000000     1.349245     6    12.011  QM       
    3  C         1.226687     0.000000    -0.847381     6    12.011  QM       
    4  C         1.754409     1.095226    -1.432574     6    12.011  QM       
    5  H         2.656911     1.029089    -2.051139     1     1.008  QM       
    6  H        -0.937725    -0.006798     1.916811     1     1.008  QM       
    7  H         0.936401     0.016386     1.920925     1     1.008  QM       
    8  H         1.303790     2.086954    -1.300868     1     1.008  QM       
    9  H         1.712149    -0.975268    -1.010019     1     1.008  QM       
   10  H        -0.964738    -0.019267    -0.531219     1     1.008  QM       


 
 
 *** ERI STATISTIC ***
 
 Est. Integrated ERIs: 2098656
 Est. Asymptotic ERIS: 0
                                                                                

 INPUT                            STEP TIME:     0.056  TOTAL TIME:       0.175
 
 *** THE INPUT ORIENTATION IS USED ***
 
 POINT GROUP: C2
 
 GROUP ORDER: 2


 STANDARD ORIENTATION IN ANGSTROM

  NO.  ATOM        X              Y              Z        Z-ATOM   MASS   TYPE

    1  C         0.677112      -0.311820      -0.370853       6    12.011  QM
    2  C         1.727820       0.136661       0.347019       6    12.011  QM
    3  C        -0.677133       0.311747      -0.370947       6    12.011  QM
    4  C        -1.727802      -0.136585       0.347073       6    12.011  QM
    5  H        -2.702468       0.362651       0.299146       1     1.008  QM
    6  H         2.702436      -0.362683       0.299233       1     1.008  QM
    7  H         1.638533       1.008077       1.007774       1     1.008  QM
    8  H        -1.638418      -1.007803       1.008071       1     1.008  QM
    9  H        -0.814780       1.188728      -1.023043       1     1.008  QM
   10  H         0.814727      -1.189006      -1.022690       1     1.008  QM
                                                                                

 SYMMETRY ANALYSIS                STEP TIME:     0.000  TOTAL TIME:       0.178
 
 
 GENERAL BASIS SET: (DZVP-GGA)
 
 NUMBER OF SHELLS: 42
 NUMBER OF ORBITALS: 90
 NUMBER OF PRIMITIVE GAUSSIAN EXPONENTS: 96
 
 
 GENERAL AUXIS SET: (GEN-A2*)
 
 NUMBER OF AUXILIARY FUNCTION SETS: 52
 NUMBER OF AUXILIARY FUNCTION SHELLS: 124
 NUMBER OF AUXILIARY FUNCTION: 504
 
 
 
 *** WARNING IN INVCDERI ***
 
 *** 18 COULOMB EIGENVALUES ARE QUENCHED ***
                                                                                

 MPI AUXILIARY FUNCTION FIT       STEP TIME:     0.075  TOTAL TIME:       0.262  
                                                                                

 CORE INTEGRALS                   STEP TIME:     0.085  TOTAL TIME:       0.267
                                                                                

 FIXED GRID GENERATION            STEP TIME:     0.000  TOTAL TIME:       0.310

 CYCLE:    1    EUPPER =     -234.783226939218    CDMIX =        0.300000000000
 CYCLE:    1    ELOWER =     -411.646230829220    SHIFT =        0.000000000000
 CYCLE:    1    EXC    =      -23.728771400894    ERCDC =       15.531261333972
 CYCLE:    1    ETOTAL =     -258.511998340112    ERROR =      176.863003890003

 CYCLE:    2    EUPPER =     -234.783216489737    CDMIX =        0.300000000000
 CYCLE:    2    ELOWER =     -234.783216489827    SHIFT =        0.000000000000
 CYCLE:    2    EXC    =      -23.728774535807    ERCDC =        0.000006480802
 CYCLE:    2    ETOTAL =     -258.511991025544    ERROR =        0.000000000090

 CYCLE:    3    EUPPER =     -234.783220182069    CDMIX =        0.300000000000
 CYCLE:    3    ELOWER =     -234.783220182084    SHIFT =        0.000000000000
 CYCLE:    3    EXC    =      -23.728775622561    ERCDC =        0.000002086566
 CYCLE:    3    ETOTAL =     -258.511995804630    ERROR =        0.000000000015
 
 DIIS FAILED
 

 CYCLE:    4    EUPPER =     -234.783221261982    CDMIX =        0.300000000000
 CYCLE:    4    ELOWER =     -234.783221261987    SHIFT =        0.000000000000
 CYCLE:    4    EXC    =      -23.728776059317    ERCDC =        0.000001038150
 CYCLE:    4    ETOTAL =     -258.511997321298    ERROR =        0.000000000005
 
 DIIS FAILED
 

 CYCLE:    5    EUPPER =     -234.783221585120    CDMIX =        0.300000000000
 CYCLE:    5    ELOWER =     -234.783221585122    SHIFT =        0.000000000000
 CYCLE:    5    EXC    =      -23.728776268105    ERCDC =        0.000000651927
 CYCLE:    5    ETOTAL =     -258.511997853225    ERROR =        0.000000000002
 
 DIIS FAILED
 

 CYCLE:    6    EUPPER =     -234.783221681571    CDMIX =        0.100000000000
 CYCLE:    6    ELOWER =     -234.783221681572    SHIFT =        0.000000000000
 CYCLE:    6    EXC    =      -23.728776658828    ERCDC =        0.000000430389
 CYCLE:    6    ETOTAL =     -258.511998340399    ERROR =        0.000000000001
 
 *** SCF CONVERGED ***
 

 ELECTRONIC CORE ENERGY      =       -411.646274768
 ELECTRONIC COULOMB ENERGY   =        176.863053087
 ELECTRONIC HARTREE ENERGY   =       -234.783221682

 EXCHANGE ENERGY             =        -22.777246743
 CORRELATION ENERGY          =         -0.951529916
 EXCHANGE-CORRELATION ENERGY =        -23.728776659

 ELECTRONIC SCF ENERGY       =       -258.511998340
 NUCLEAR-REPULSION ENERGY    =        102.750767461
 TOTAL SCF ENERGY            =       -155.761230879
                                                                                

 SCF ITERATION                    STEP TIME:     0.519  TOTAL TIME:       0.849
 
 
 
 *************************************
 *** INTRINSIC REACTION COORDINATE ***
 *************************************


 MOLECULE ORIENTATION OF IRC START STRUCTURE IN ANGSTROM

  NO.  ATOM        X              Y              Z        Z-ATOM   MASS   TYPE

    1  C         0.000000       0.000000       0.000000       6    12.011  QM
    2  C         0.000000       0.000000       1.349245       6    12.011  QM
    3  C         1.226687       0.000000      -0.847381       6    12.011  QM
    4  C         1.754409       1.095226      -1.432574       6    12.011  QM
    5  H         2.656911       1.029089      -2.051139       1     1.008  QM
    6  H        -0.937725      -0.006798       1.916811       1     1.008  QM
    7  H         0.936401       0.016386       1.920925       1     1.008  QM
    8  H         1.303790       2.086954      -1.300868       1     1.008  QM
    9  H         1.712149      -0.975268      -1.010019       1     1.008  QM
   10  H        -0.964738      -0.019267      -0.531219       1     1.008  QM


 
 THE START HESSIAN WAS READ FROM THE RESTART FILE

  ANGLE =       1.41  COS_ANGLE =       0.16


 IRC COORDINATES OF STEP 1 IN ANGSTROM

  NO.  ATOM        X              Y              Z        Z-ATOM   MASS   TYPE

    1  C         0.000401       0.004802       0.000592       6    12.011  QM
    2  C        -0.001579      -0.005154       1.349835       6    12.011  QM
    3  C         1.229301       0.001513      -0.843567       6    12.011  QM
    4  C         1.752920       1.093973      -1.437636       6    12.011  QM
    5  H         2.658462       1.027229      -2.051663       1     1.008  QM
    6  H        -0.940059      -0.006718       1.916172       1     1.008  QM
    7  H         0.934088      -0.001631       1.922968       1     1.008  QM
    8  H         1.296219       2.084391      -1.317359       1     1.008  QM
    9  H         1.722216      -0.972119      -0.992522       1     1.008  QM
   10  H        -0.963503       0.001040      -0.532315       1     1.008  QM


 RMSQ FORCE :   0.0000611  MAXIMUM :   0.0000100  CONVERGED :NO 
 MAX FORCE  :   0.0001592  MAXIMUM :   0.0000150  CONVERGED :NO 

 NUMBER OF CONSTRAINED OPTIMIZATION CYCLES: 1
 
 TOTAL ENERGY = -155.761237712846
 
 
 CURRENT SPLINE LENGTH: 0.053 AMU^1/2*ANGSTROM
 IRC COORDINATE: 0.053 AMU^1/2*ANGSTROM

  ANGLE =       0.05  COS_ANGLE =       1.00


 IRC COORDINATES OF STEP 2 IN ANGSTROM

  NO.  ATOM        X              Y              Z        Z-ATOM   MASS   TYPE

    1  C         0.000864       0.009598       0.001197       6    12.011  QM
    2  C        -0.003157      -0.010303       1.350377       6    12.011  QM
    3  C         1.231887       0.003067      -0.839758       6    12.011  QM
    4  C         1.751417       1.092695      -1.442672       6    12.011  QM
    5  H         2.659993       1.025468      -2.052129       1     1.008  QM
    6  H        -0.942326      -0.006559       1.915545       1     1.008  QM
    7  H         0.931674      -0.019676       1.924855       1     1.008  QM
    8  H         1.288609       2.081630      -1.333825       1     1.008  QM
    9  H         1.732227      -0.968706      -0.974989       1     1.008  QM
   10  H        -0.962053       0.021363      -0.533241       1     1.008  QM


 RMSQ FORCE :   0.0001228  MAXIMUM :   0.0000100  CONVERGED :NO 
 MAX FORCE  :   0.0003177  MAXIMUM :   0.0000150  CONVERGED :NO 

 NUMBER OF CONSTRAINED OPTIMIZATION CYCLES: 1
 
 TOTAL ENERGY = -155.761258356137
 
 
 CURRENT SPLINE LENGTH: 0.053 AMU^1/2*ANGSTROM
 IRC COORDINATE: 0.106 AMU^1/2*ANGSTROM

  ANGLE =       0.05  COS_ANGLE =       1.00


 IRC COORDINATES OF STEP 3 IN ANGSTROM

  NO.  ATOM        X              Y              Z        Z-ATOM   MASS   TYPE

    1  C         0.001352       0.014383       0.001783       6    12.011  QM
    2  C        -0.004711      -0.015413       1.350825       6    12.011  QM
    3  C         1.234458       0.004610      -0.835928       6    12.011  QM
    4  C         1.749862       1.091366      -1.447620       6    12.011  QM
    5  H         2.661495       1.023862      -2.052437       1     1.008  QM
    6  H        -0.944449      -0.006285       1.914949       1     1.008  QM
    7  H         0.929211      -0.037852       1.926447       1     1.008  QM
    8  H         1.280815       2.078568      -1.350261       1     1.008  QM
    9  H         1.742193      -0.965034      -0.957403       1     1.008  QM
   10  H        -0.960381       0.041804      -0.534017       1     1.008  QM


 RMSQ FORCE :   0.0001861  MAXIMUM :   0.0000100  CONVERGED :NO 
 MAX FORCE  :   0.0004859  MAXIMUM :   0.0000150  CONVERGED :NO 

 NUMBER OF CONSTRAINED OPTIMIZATION CYCLES: 3
 
 TOTAL ENERGY = -155.761292948475
 
 
 CURRENT SPLINE LENGTH: 0.053 AMU^1/2*ANGSTROM
 IRC COORDINATE: 0.159 AMU^1/2*ANGSTROM

  ANGLE =       0.05  COS_ANGLE =       1.00


 IRC COORDINATES OF STEP 4 IN ANGSTROM

  NO.  ATOM        X              Y              Z        Z-ATOM   MASS   TYPE

    1  C         0.001948       0.019164       0.002479       6    12.011  QM
    2  C        -0.006385      -0.020580       1.351309       6    12.011  QM
    3  C         1.236985       0.006292      -0.832116       6    12.011  QM
    4  C         1.748374       1.089981      -1.452674       6    12.011  QM
    5  H         2.662923       1.022151      -2.053052       1     1.008  QM
    6  H        -0.946693      -0.006287       1.914364       1     1.008  QM
    7  H         0.926434      -0.055896       1.928112       1     1.008  QM
    8  H         1.273374       2.075418      -1.366719       1     1.008  QM
    9  H         1.751906      -0.961092      -0.940044       1     1.008  QM
   10  H        -0.958447       0.061971      -0.534567       1     1.008  QM


 RMSQ FORCE :   0.0002482  MAXIMUM :   0.0000100  CONVERGED :NO 
 MAX FORCE  :   0.0006486  MAXIMUM :   0.0000150  CONVERGED :NO 

 NUMBER OF CONSTRAINED OPTIMIZATION CYCLES: 15
 
 TOTAL ENERGY = -155.761341564173
 
 
 CURRENT SPLINE LENGTH: 0.053 AMU^1/2*ANGSTROM
 IRC COORDINATE: 0.212 AMU^1/2*ANGSTROM

  ANGLE =       0.05  COS_ANGLE =       1.00


 IRC COORDINATES OF STEP 5 IN ANGSTROM

  NO.  ATOM        X              Y              Z        Z-ATOM   MASS   TYPE

    1  C         0.002533       0.023935       0.003126       6    12.011  QM
    2  C        -0.007982      -0.025714       1.351705       6    12.011  QM
    3  C         1.239464       0.007961      -0.828276       6    12.011  QM
    4  C         1.746850       1.088567      -1.457639       6    12.011  QM
    5  H         2.664363       1.020467      -2.053374       1     1.008  QM
    6  H        -0.948757      -0.006091       1.913765       1     1.008  QM
    7  H         0.923700      -0.074039       1.929419       1     1.008  QM
    8  H         1.265736       2.071992      -1.383178       1     1.008  QM
    9  H         1.761604      -0.956894      -0.922485       1     1.008  QM
   10  H        -0.956363       0.082241      -0.534958       1     1.008  QM


 RMSQ FORCE :   0.0003103  MAXIMUM :   0.0000100  CONVERGED :NO 
 MAX FORCE  :   0.0008100  MAXIMUM :   0.0000150  CONVERGED :NO 

 NUMBER OF CONSTRAINED OPTIMIZATION CYCLES: 3
 
 TOTAL ENERGY = -155.761404189969
 
 
 CURRENT SPLINE LENGTH: 0.053 AMU^1/2*ANGSTROM
 IRC COORDINATE: 0.265 AMU^1/2*ANGSTROM

  ANGLE =       0.02  COS_ANGLE =       1.00


 IRC COORDINATES OF STEP 6 IN ANGSTROM

  NO.  ATOM        X              Y              Z        Z-ATOM   MASS   TYPE

    1  C         0.003268       0.028685       0.003901       6    12.011  QM
    2  C        -0.009727      -0.030885       1.352132       6    12.011  QM
    3  C         1.241923       0.009752      -0.824482       6    12.011  QM
    4  C         1.745368       1.087097      -1.462694       6    12.011  QM
    5  H         2.665691       1.018807      -2.053992       1     1.008  QM
    6  H        -0.950969      -0.006082       1.913158       1     1.008  QM
    7  H         0.920574      -0.092115       1.930862       1     1.008  QM
    8  H         1.258398       2.068443      -1.399631       1     1.008  QM
    9  H         1.771073      -0.952395      -0.905268       1     1.008  QM
   10  H        -0.953966       0.102300      -0.535106       1     1.008  QM


 RMSQ FORCE :   0.0003718  MAXIMUM :   0.0000100  CONVERGED :NO 
 MAX FORCE  :   0.0009706  MAXIMUM :   0.0000150  CONVERGED :NO 

 NUMBER OF CONSTRAINED OPTIMIZATION CYCLES: 8
 
 TOTAL ENERGY = -155.761480726844
 
 
 CURRENT SPLINE LENGTH: 0.053 AMU^1/2*ANGSTROM
 IRC COORDINATE: 0.318 AMU^1/2*ANGSTROM

  ANGLE =       0.03  COS_ANGLE =       1.00


 IRC COORDINATES OF STEP 7 IN ANGSTROM

  NO.  ATOM        X              Y              Z        Z-ATOM   MASS   TYPE

    1  C         0.004015       0.033437       0.004666       6    12.011  QM
    2  C        -0.011449      -0.036043       1.352500       6    12.011  QM
    3  C         1.244352       0.011559      -0.820669       6    12.011  QM
    4  C         1.743872       1.085594      -1.467707       6    12.011  QM
    5  H         2.667042       1.017198      -2.054546       1     1.008  QM
    6  H        -0.953078      -0.006062       1.912595       1     1.008  QM
    7  H         0.917419      -0.110216       1.932055       1     1.008  QM
    8  H         1.250969       2.064675      -1.416060       1     1.008  QM
    9  H         1.780465      -0.947699      -0.887970       1     1.008  QM
   10  H        -0.951400       0.122348      -0.535109       1     1.008  QM


 RMSQ FORCE :   0.0004337  MAXIMUM :   0.0000100  CONVERGED :NO 
 MAX FORCE  :   0.0011306  MAXIMUM :   0.0000150  CONVERGED :NO 

 NUMBER OF CONSTRAINED OPTIMIZATION CYCLES: 3
 
 TOTAL ENERGY = -155.761571033668
 
 
 CURRENT SPLINE LENGTH: 0.053 AMU^1/2*ANGSTROM
 IRC COORDINATE: 0.370 AMU^1/2*ANGSTROM

  ANGLE =       0.02  COS_ANGLE =       1.00


 IRC COORDINATES OF STEP 8 IN ANGSTROM

  NO.  ATOM        X              Y              Z        Z-ATOM   MASS   TYPE

    1  C         0.004800       0.038176       0.005496       6    12.011  QM
    2  C        -0.013219      -0.041239       1.352859       6    12.011  QM
    3  C         1.246731       0.013498      -0.816844       6    12.011  QM
    4  C         1.742432       1.084038      -1.472775       6    12.011  QM
    5  H         2.668372       1.015447      -2.055154       1     1.008  QM
    6  H        -0.955200      -0.006276       1.912033       1     1.008  QM
    7  H         0.914111      -0.128171       1.933125       1     1.008  QM
    8  H         1.243770       2.060749      -1.432580       1     1.008  QM
    9  H         1.789660      -0.942685      -0.870769       1     1.008  QM
   10  H        -0.948668       0.142106      -0.534899       1     1.008  QM


 RMSQ FORCE :   0.0004937  MAXIMUM :   0.0000100  CONVERGED :NO 
 MAX FORCE  :   0.0012838  MAXIMUM :   0.0000150  CONVERGED :NO 

 NUMBER OF CONSTRAINED OPTIMIZATION CYCLES: 15
 
 TOTAL ENERGY = -155.761674877998
 
 
 CURRENT SPLINE LENGTH: 0.053 AMU^1/2*ANGSTROM
 IRC COORDINATE: 0.423 AMU^1/2*ANGSTROM

  ANGLE =       0.02  COS_ANGLE =       1.00


 IRC COORDINATES OF STEP 9 IN ANGSTROM

  NO.  ATOM        X              Y              Z        Z-ATOM   MASS   TYPE

    1  C         0.005618       0.042926       0.006269       6    12.011  QM
    2  C        -0.014918      -0.046368       1.353077       6    12.011  QM
    3  C         1.249112       0.015364      -0.812985       6    12.011  QM
    4  C         1.740879       1.082424      -1.477697       6    12.011  QM
    5  H         2.669626       1.014024      -2.055562       1     1.008  QM
    6  H        -0.957092      -0.006112       1.911531       1     1.008  QM
    7  H         0.910828      -0.146346       1.933811       1     1.008  QM
    8  H         1.236262       2.056481      -1.448910       1     1.008  QM
    9  H         1.798862      -0.937482      -0.853490       1     1.008  QM
   10  H        -0.945719       0.162140      -0.534593       1     1.008  QM


 RMSQ FORCE :   0.0005532  MAXIMUM :   0.0000100  CONVERGED :NO 
 MAX FORCE  :   0.0014400  MAXIMUM :   0.0000150  CONVERGED :NO 

 NUMBER OF CONSTRAINED OPTIMIZATION CYCLES: 8
 
 TOTAL ENERGY = -155.761792091207
 
 
 CURRENT SPLINE LENGTH: 0.053 AMU^1/2*ANGSTROM
 IRC COORDINATE: 0.476 AMU^1/2*ANGSTROM

  ANGLE =       0.02  COS_ANGLE =       1.00


 IRC COORDINATES OF STEP 10 IN ANGSTROM

  NO.  ATOM        X              Y              Z        Z-ATOM   MASS   TYPE

    1  C         0.006475       0.047681       0.007058       6    12.011  QM
    2  C        -0.016626      -0.051492       1.353242       6    12.011  QM
    3  C         1.251480       0.017262      -0.809123       6    12.011  QM
    4  C         1.739308       1.080765      -1.482593       6    12.011  QM
    5  H         2.670871       1.012677      -2.055923       1     1.008  QM
    6  H        -0.958917      -0.005904       1.911052       1     1.008  QM
    7  H         0.907441      -0.164532       1.934286       1     1.008  QM
    8  H         1.228701       2.051978      -1.465154       1     1.008  QM
    9  H         1.807962      -0.932063      -0.836252       1     1.008  QM
   10  H        -0.942571       0.182116      -0.534116       1     1.008  QM


 RMSQ FORCE :   0.0006116  MAXIMUM :   0.0000100  CONVERGED :NO 
 MAX FORCE  :   0.0015912  MAXIMUM :   0.0000150  CONVERGED :NO 

 NUMBER OF CONSTRAINED OPTIMIZATION CYCLES: 2
 
 TOTAL ENERGY = -155.761922377516
 
 
 CURRENT SPLINE LENGTH: 0.053 AMU^1/2*ANGSTROM
 IRC COORDINATE: 0.529 AMU^1/2*ANGSTROM

  ANGLE =       0.02  COS_ANGLE =       1.00


 IRC COORDINATES OF STEP 11 IN ANGSTROM

  NO.  ATOM        X              Y              Z        Z-ATOM   MASS   TYPE

    1  C         0.007444       0.052406       0.007932       6    12.011  QM
    2  C        -0.018418      -0.056638       1.353420       6    12.011  QM
    3  C         1.253774       0.019274      -0.805289       6    12.011  QM
    4  C         1.737794       1.079066      -1.487540       6    12.011  QM
    5  H         2.672007       1.011205      -2.056470       1     1.008  QM
    6  H        -0.960812      -0.005924       1.910551       1     1.008  QM
    7  H         0.903765      -0.182656       1.934807       1     1.008  QM
    8  H         1.221423       2.047392      -1.481527       1     1.008  QM
    9  H         1.816883      -0.926343      -0.819210       1     1.008  QM
   10  H        -0.939183       0.201905      -0.533402       1     1.008  QM


 RMSQ FORCE :   0.0006706  MAXIMUM :   0.0000100  CONVERGED :NO 
 MAX FORCE  :   0.0017442  MAXIMUM :   0.0000150  CONVERGED :NO 

 NUMBER OF CONSTRAINED OPTIMIZATION CYCLES: 5
 
 TOTAL ENERGY = -155.762065500385
 
 
 CURRENT SPLINE LENGTH: 0.053 AMU^1/2*ANGSTROM
 IRC COORDINATE: 0.582 AMU^1/2*ANGSTROM

  ANGLE =       0.03  COS_ANGLE =       1.00


 IRC COORDINATES OF STEP 12 IN ANGSTROM

  NO.  ATOM        X              Y              Z        Z-ATOM   MASS   TYPE

    1  C         0.008445       0.057115       0.008848       6    12.011  QM
    2  C        -0.020251      -0.061794       1.353609       6    12.011  QM
    3  C         1.256056       0.021346      -0.801465       6    12.011  QM
    4  C         1.736312       1.077351      -1.492524       6    12.011  QM
    5  H         2.673117       1.009669      -2.057058       1     1.008  QM
    6  H        -0.962749      -0.006026       1.910007       1     1.008  QM
    7  H         0.899937      -0.200747       1.935192       1     1.008  QM
    8  H         1.214194       2.042599      -1.497844       1     1.008  QM
    9  H         1.825634      -0.920399      -0.802255       1     1.008  QM
   10  H        -0.935617       0.221540      -0.532501       1     1.008  QM


 RMSQ FORCE :   0.0007286  MAXIMUM :   0.0000100  CONVERGED :NO 
 MAX FORCE  :   0.0018889  MAXIMUM :   0.0000150  CONVERGED :NO 

 NUMBER OF CONSTRAINED OPTIMIZATION CYCLES: 13
 
 TOTAL ENERGY = -155.762221162187
 
 
 CURRENT SPLINE LENGTH: 0.053 AMU^1/2*ANGSTROM
 IRC COORDINATE: 0.635 AMU^1/2*ANGSTROM

  ANGLE =       0.04  COS_ANGLE =       1.00


 IRC COORDINATES OF STEP 13 IN ANGSTROM

  NO.  ATOM        X              Y              Z        Z-ATOM   MASS   TYPE

    1  C         0.009492       0.061841       0.009789       6    12.011  QM
    2  C        -0.022077      -0.066941       1.353689       6    12.011  QM
    3  C         1.258312       0.023472      -0.797619       6    12.011  QM
    4  C         1.734787       1.075551      -1.497445       6    12.011  QM
    5  H         2.674266       1.008272      -2.057675       1     1.008  QM
    6  H        -0.964574      -0.006119       1.909560       1     1.008  QM
    7  H         0.896053      -0.218814       1.935355       1     1.008  QM
    8  H         1.206969       2.037577      -1.514130       1     1.008  QM
    9  H         1.834303      -0.914234      -0.785365       1     1.008  QM
   10  H        -0.931861       0.241092      -0.531439       1     1.008  QM


 RMSQ FORCE :   0.0007859  MAXIMUM :   0.0000100  CONVERGED :NO 
 MAX FORCE  :   0.0020336  MAXIMUM :   0.0000150  CONVERGED :NO 

 NUMBER OF CONSTRAINED OPTIMIZATION CYCLES: 15
 
 TOTAL ENERGY = -155.762389077979
 
 
 CURRENT SPLINE LENGTH: 0.053 AMU^1/2*ANGSTROM
 IRC COORDINATE: 0.688 AMU^1/2*ANGSTROM

  ANGLE =       0.02  COS_ANGLE =       1.00


 IRC COORDINATES OF STEP 14 IN ANGSTROM

  NO.  ATOM        X              Y              Z        Z-ATOM   MASS   TYPE

    1  C         0.010614       0.066561       0.010777       6    12.011  QM
    2  C        -0.023938      -0.072091       1.353731       6    12.011  QM
    3  C         1.260531       0.025669      -0.793773       6    12.011  QM
    4  C         1.733270       1.073699      -1.502367       6    12.011  QM
    5  H         2.675270       1.006849      -2.058309       1     1.008  QM
    6  H        -0.966380      -0.006305       1.909063       1     1.008  QM
    7  H         0.891977      -0.236852       1.935412       1     1.008  QM
    8  H         1.199857       2.032387      -1.530403       1     1.008  QM
    9  H         1.842820      -0.907805      -0.768620       1     1.008  QM
   10  H        -0.927911       0.260498      -0.530185       1     1.008  QM


 RMSQ FORCE :   0.0008409  MAXIMUM :   0.0000100  CONVERGED :NO 
 MAX FORCE  :   0.0021773  MAXIMUM :   0.0000150  CONVERGED :NO 

 NUMBER OF CONSTRAINED OPTIMIZATION CYCLES: 7
 
 TOTAL ENERGY = -155.762568877464
 
 
 CURRENT SPLINE LENGTH: 0.053 AMU^1/2*ANGSTROM
 IRC COORDINATE: 0.741 AMU^1/2*ANGSTROM

  ANGLE =       0.05  COS_ANGLE =       1.00


 IRC COORDINATES OF STEP 15 IN ANGSTROM

  NO.  ATOM        X              Y              Z        Z-ATOM   MASS   TYPE

    1  C         0.011737       0.071287       0.011791       6    12.011  QM
    2  C        -0.025829      -0.077241       1.353767       6    12.011  QM
    3  C         1.262768       0.027901      -0.789929       6    12.011  QM
    4  C         1.731763       1.071828      -1.507306       6    12.011  QM
    5  H         2.676347       1.005460      -2.059061       1     1.008  QM
    6  H        -0.968187      -0.006548       1.908654       1     1.008  QM
    7  H         0.887841      -0.254891       1.935270       1     1.008  QM
    8  H         1.192716       2.026978      -1.546556       1     1.008  QM
    9  H         1.851184      -0.901255      -0.751960       1     1.008  QM
   10  H        -0.923814       0.279781      -0.528792       1     1.008  QM


 RMSQ FORCE :   0.0008955  MAXIMUM :   0.0000100  CONVERGED :NO 
 MAX FORCE  :   0.0023132  MAXIMUM :   0.0000150  CONVERGED :NO 

 NUMBER OF CONSTRAINED OPTIMIZATION CYCLES: 24
 
 TOTAL ENERGY = -155.762760178369
 
 
 CURRENT SPLINE LENGTH: 0.053 AMU^1/2*ANGSTROM
 IRC COORDINATE: 0.794 AMU^1/2*ANGSTROM

  ANGLE =       0.04  COS_ANGLE =       1.00


 IRC COORDINATES OF STEP 16 IN ANGSTROM

  NO.  ATOM        X              Y              Z        Z-ATOM   MASS   TYPE

    1  C         0.012935       0.076012       0.012835       6    12.011  QM
    2  C        -0.027737      -0.082400       1.353764       6    12.011  QM
    3  C         1.264947       0.030198      -0.786073       6    12.011  QM
    4  C         1.730274       1.069907      -1.512237       6    12.011  QM
    5  H         2.677209       1.004016      -2.059744       1     1.008  QM
    6  H        -0.969934      -0.006862       1.908164       1     1.008  QM
    7  H         0.883527      -0.272827       1.934943       1     1.008  QM
    8  H         1.185662       2.021370      -1.562697       1     1.008  QM
    9  H         1.859401      -0.894395      -0.735407       1     1.008  QM
   10  H        -0.919541       0.298922      -0.527200       1     1.008  QM


 RMSQ FORCE :   0.0009451  MAXIMUM :   0.0000100  CONVERGED :NO 
 MAX FORCE  :   0.0024336  MAXIMUM :   0.0000150  CONVERGED :NO 

 NUMBER OF CONSTRAINED OPTIMIZATION CYCLES: 27
 
 TOTAL ENERGY = -155.762962563228
 
 
 CURRENT SPLINE LENGTH: 0.053 AMU^1/2*ANGSTROM
 IRC COORDINATE: 0.847 AMU^1/2*ANGSTROM

  ANGLE =       0.04  COS_ANGLE =       1.00


 IRC COORDINATES OF STEP 17 IN ANGSTROM

  NO.  ATOM        X              Y              Z        Z-ATOM   MASS   TYPE

    1  C         0.014193       0.080742       0.013926       6    12.011  QM
    2  C        -0.029667      -0.087551       1.353687       6    12.011  QM
    3  C         1.267104       0.032560      -0.782217       6    12.011  QM
    4  C         1.728757       1.067921      -1.517137       6    12.011  QM
    5  H         2.678143       1.002619      -2.060573       1     1.008  QM
    6  H        -0.971699      -0.007238       1.907728       1     1.008  QM
    7  H         0.879134      -0.290752       1.934506       1     1.008  QM
    8  H         1.178668       2.015588      -1.578786       1     1.008  QM
    9  H         1.867535      -0.887373      -0.718993       1     1.008  QM
   10  H        -0.915092       0.317943      -0.525445       1     1.008  QM


 RMSQ FORCE :   0.0009962  MAXIMUM :   0.0000100  CONVERGED :NO 
 MAX FORCE  :   0.0025621  MAXIMUM :   0.0000150  CONVERGED :NO 

 NUMBER OF CONSTRAINED OPTIMIZATION CYCLES: 11
 
 TOTAL ENERGY = -155.763175513689
 
 
 CURRENT SPLINE LENGTH: 0.053 AMU^1/2*ANGSTROM
 IRC COORDINATE: 0.900 AMU^1/2*ANGSTROM

  ANGLE =       0.03  COS_ANGLE =       1.00


 IRC COORDINATES OF STEP 18 IN ANGSTROM

  NO.  ATOM        X              Y              Z        Z-ATOM   MASS   TYPE

    1  C         0.015473       0.085491       0.015039       6    12.011  QM
    2  C        -0.031609      -0.092700       1.353568       6    12.011  QM
    3  C         1.269279       0.034942      -0.778346       6    12.011  QM
    4  C         1.727226       1.065894      -1.522018       6    12.011  QM
    5  H         2.678978       1.001325      -2.061415       1     1.008  QM
    6  H        -0.973344      -0.007643       1.907291       1     1.008  QM
    7  H         0.874564      -0.308594       1.933779       1     1.008  QM
    8  H         1.171637       2.009539      -1.594737       1     1.008  QM
    9  H         1.875474      -0.880157      -0.702701       1     1.008  QM
   10  H        -0.910446       0.336876      -0.523553       1     1.008  QM


 RMSQ FORCE :   0.0010444  MAXIMUM :   0.0000100  CONVERGED :NO 
 MAX FORCE  :   0.0026655  MAXIMUM :   0.0000150  CONVERGED :NO 

 NUMBER OF CONSTRAINED OPTIMIZATION CYCLES: 20
 
 TOTAL ENERGY = -155.763398511252
 
 
 CURRENT SPLINE LENGTH: 0.053 AMU^1/2*ANGSTROM
 IRC COORDINATE: 0.953 AMU^1/2*ANGSTROM

  ANGLE =       0.04  COS_ANGLE =       1.00


 IRC COORDINATES OF STEP 19 IN ANGSTROM

  NO.  ATOM        X              Y              Z        Z-ATOM   MASS   TYPE

    1  C         0.016805       0.090221       0.016222       6    12.011  QM
    2  C        -0.033610      -0.097866       1.353460       6    12.011  QM
    3  C         1.271407       0.037439      -0.774495       6    12.011  QM
    4  C         1.725767       1.063836      -1.526955       6    12.011  QM
    5  H         2.679649       0.999854      -2.062329       1     1.008  QM
    6  H        -0.975076      -0.008286       1.906849       1     1.008  QM
    7  H         0.869897      -0.326398       1.933040       1     1.008  QM
    8  H         1.164803       2.003394      -1.610723       1     1.008  QM
    9  H         1.883287      -0.872721      -0.686567       1     1.008  QM
   10  H        -0.905728       0.355507      -0.521454       1     1.008  QM


 RMSQ FORCE :   0.0010879  MAXIMUM :   0.0000100  CONVERGED :NO 
 MAX FORCE  :   0.0027768  MAXIMUM :   0.0000150  CONVERGED :NO 

 NUMBER OF CONSTRAINED OPTIMIZATION CYCLES: 21
 
 TOTAL ENERGY = -155.763631028833
 
 
 CURRENT SPLINE LENGTH: 0.053 AMU^1/2*ANGSTROM
 IRC COORDINATE: 1.005 AMU^1/2*ANGSTROM

  ANGLE =       0.02  COS_ANGLE =       1.00


 IRC COORDINATES OF STEP 20 IN ANGSTROM

  NO.  ATOM        X              Y              Z        Z-ATOM   MASS   TYPE

    1  C         0.018206       0.094970       0.017436       6    12.011  QM
    2  C        -0.035623      -0.103022       1.353270       6    12.011  QM
    3  C         1.273521       0.039980      -0.770625       6    12.011  QM
    4  C         1.724264       1.061710      -1.531846       6    12.011  QM
    5  H         2.680290       0.998448      -2.063301       1     1.008  QM
    6  H        -0.976750      -0.008951       1.906394       1     1.008  QM
    7  H         0.865083      -0.344151       1.932086       1     1.008  QM
    8  H         1.157986       1.997022      -1.626578       1     1.008  QM
    9  H         1.890965      -0.865085      -0.670610       1     1.008  QM
   10  H        -0.900809       0.374019      -0.519200       1     1.008  QM


 RMSQ FORCE :   0.0011303  MAXIMUM :   0.0000100  CONVERGED :NO 
 MAX FORCE  :   0.0028798  MAXIMUM :   0.0000150  CONVERGED :NO 

 NUMBER OF CONSTRAINED OPTIMIZATION CYCLES: 29
 
 TOTAL ENERGY = -155.763872444845
 
 
 CURRENT SPLINE LENGTH: 0.053 AMU^1/2*ANGSTROM
 IRC COORDINATE: 1.058 AMU^1/2*ANGSTROM

  ANGLE =       0.03  COS_ANGLE =       1.00


 IRC COORDINATES OF STEP 21 IN ANGSTROM

  NO.  ATOM        X              Y              Z        Z-ATOM   MASS   TYPE

    1  C         0.019674       0.099718       0.018708       6    12.011  QM
    2  C        -0.037683      -0.108169       1.353055       6    12.011  QM
    3  C         1.275647       0.042578      -0.766762       6    12.011  QM
    4  C         1.722750       1.059551      -1.536734       6    12.011  QM
    5  H         2.680869       0.996975      -2.064575       1     1.008  QM
    6  H        -0.978544      -0.009771       1.905878       1     1.008  QM
    7  H         0.860112      -0.361879       1.931072       1     1.008  QM
    8  H         1.151226       1.990521      -1.642309       1     1.008  QM
    9  H         1.898511      -0.857364      -0.654857       1     1.008  QM
   10  H        -0.895718       0.392400      -0.516816       1     1.008  QM


 RMSQ FORCE :   0.0011732  MAXIMUM :   0.0000100  CONVERGED :NO 
 MAX FORCE  :   0.0029833  MAXIMUM :   0.0000150  CONVERGED :NO 

 NUMBER OF CONSTRAINED OPTIMIZATION CYCLES: 38
 
 TOTAL ENERGY = -155.764122173929
 
 
 CURRENT SPLINE LENGTH: 0.053 AMU^1/2*ANGSTROM
 IRC COORDINATE: 1.111 AMU^1/2*ANGSTROM

  ANGLE =       0.02  COS_ANGLE =       1.00


 IRC COORDINATES OF STEP 22 IN ANGSTROM

  NO.  ATOM        X              Y              Z        Z-ATOM   MASS   TYPE

    1  C         0.021140       0.104485       0.020011       6    12.011  QM
    2  C        -0.039739      -0.113340       1.352785       6    12.011  QM
    3  C         1.277743       0.045247      -0.762884       6    12.011  QM
    4  C         1.721259       1.057334      -1.541612       6    12.011  QM
    5  H         2.681456       0.995530      -2.065728       1     1.008  QM
    6  H        -0.980212      -0.010627       1.905452       1     1.008  QM
    7  H         0.855125      -0.379453       1.929784       1     1.008  QM
    8  H         1.144510       1.983798      -1.658049       1     1.008  QM
    9  H         1.905901      -0.849425      -0.639180       1     1.008  QM
   10  H        -0.890566       0.410549      -0.514272       1     1.008  QM


 RMSQ FORCE :   0.0012107  MAXIMUM :   0.0000100  CONVERGED :NO 
 MAX FORCE  :   0.0030628  MAXIMUM :   0.0000150  CONVERGED :NO 

 NUMBER OF CONSTRAINED OPTIMIZATION CYCLES: 14
 
 TOTAL ENERGY = -155.764379613220
 
 
 CURRENT SPLINE LENGTH: 0.053 AMU^1/2*ANGSTROM
 IRC COORDINATE: 1.164 AMU^1/2*ANGSTROM

  ANGLE =       0.01  COS_ANGLE =       1.00


 IRC COORDINATES OF STEP 23 IN ANGSTROM

  NO.  ATOM        X              Y              Z        Z-ATOM   MASS   TYPE

    1  C         0.022666       0.109236       0.021385       6    12.011  QM
    2  C        -0.041851      -0.118510       1.352506       6    12.011  QM
    3  C         1.279825       0.048010      -0.759015       6    12.011  QM
    4  C         1.719795       1.055079      -1.546516       6    12.011  QM
    5  H         2.681916       0.993949      -2.067119       1     1.008  QM
    6  H        -0.981958      -0.011718       1.904954       1     1.008  QM
    7  H         0.849951      -0.396966       1.928436       1     1.008  QM
    8  H         1.137963       1.976936      -1.673700       1     1.008  QM
    9  H         1.913154      -0.841307      -0.623747       1     1.008  QM
   10  H        -0.885279       0.428471      -0.511527       1     1.008  QM


 RMSQ FORCE :   0.0012471  MAXIMUM :   0.0000100  CONVERGED :NO 
 MAX FORCE  :   0.0031445  MAXIMUM :   0.0000150  CONVERGED :NO 

 NUMBER OF CONSTRAINED OPTIMIZATION CYCLES: 17
 
 TOTAL ENERGY = -155.764644086568
 
 
 CURRENT SPLINE LENGTH: 0.053 AMU^1/2*ANGSTROM
 IRC COORDINATE: 1.217 AMU^1/2*ANGSTROM

  ANGLE =       0.02  COS_ANGLE =       1.00


 IRC COORDINATES OF STEP 24 IN ANGSTROM

  NO.  ATOM        X              Y              Z        Z-ATOM   MASS   TYPE

    1  C         0.024229       0.114012       0.022796       6    12.011  QM
    2  C        -0.043973      -0.123688       1.352175       6    12.011  QM
    3  C         1.281899       0.050827      -0.755137       6    12.011  QM
    4  C         1.718326       1.052770      -1.551407       6    12.011  QM
    5  H         2.682300       0.992355      -2.068491       1     1.008  QM
    6  H        -0.983669      -0.012901       1.904450       1     1.008  QM
    7  H         0.844685      -0.414354       1.926895       1     1.008  QM
    8  H         1.131465       1.969891      -1.689260       1     1.008  QM
    9  H         1.920260      -0.833019      -0.608462       1     1.008  QM
   10  H        -0.879898       0.446191      -0.508653       1     1.008  QM


 RMSQ FORCE :   0.0012790  MAXIMUM :   0.0000100  CONVERGED :NO 
 MAX FORCE  :   0.0032059  MAXIMUM :   0.0000150  CONVERGED :NO 

 NUMBER OF CONSTRAINED OPTIMIZATION CYCLES: 17
 
 TOTAL ENERGY = -155.764914911430
 
 
 CURRENT SPLINE LENGTH: 0.053 AMU^1/2*ANGSTROM
 IRC COORDINATE: 1.270 AMU^1/2*ANGSTROM

  ANGLE =       0.01  COS_ANGLE =       1.00


 IRC COORDINATES OF STEP 25 IN ANGSTROM

  NO.  ATOM        X              Y              Z        Z-ATOM   MASS   TYPE

    1  C         0.025839       0.118803       0.024274       6    12.011  QM
    2  C        -0.046145      -0.128857       1.351807       6    12.011  QM
    3  C         1.283986       0.053712      -0.751264       6    12.011  QM
    4  C         1.716863       1.050408      -1.556295       6    12.011  QM
    5  H         2.682611       0.990766      -2.070121       1     1.008  QM
    6  H        -0.985425      -0.014329       1.903974       1     1.008  QM
    7  H         0.839313      -0.431684       1.925216       1     1.008  QM
    8  H         1.125007       1.962676      -1.704681       1     1.008  QM
    9  H         1.927233      -0.824637      -0.593413       1     1.008  QM
   10  H        -0.874399       0.463691      -0.505643       1     1.008  QM


 RMSQ FORCE :   0.0013093  MAXIMUM :   0.0000100  CONVERGED :NO 
 MAX FORCE  :   0.0032741  MAXIMUM :   0.0000150  CONVERGED :NO 

 NUMBER OF CONSTRAINED OPTIMIZATION CYCLES: 17
 
 TOTAL ENERGY = -155.765191345344
 
 
 CURRENT SPLINE LENGTH: 0.053 AMU^1/2*ANGSTROM
 IRC COORDINATE: 1.323 AMU^1/2*ANGSTROM

  ANGLE =       0.02  COS_ANGLE =       1.00


 IRC COORDINATES OF STEP 26 IN ANGSTROM

  NO.  ATOM        X              Y              Z        Z-ATOM   MASS   TYPE

    1  C         0.027503       0.123602       0.025807       6    12.011  QM
    2  C        -0.048338      -0.134017       1.351381       6    12.011  QM
    3  C         1.286059       0.056676      -0.747375       6    12.011  QM
    4  C         1.715396       1.047989      -1.561166       6    12.011  QM
    5  H         2.682817       0.989074      -2.071905       1     1.008  QM
    6  H        -0.987218      -0.015961       1.903444       1     1.008  QM
    7  H         0.833825      -0.448928       1.923382       1     1.008  QM
    8  H         1.118664       1.955316      -1.719995       1     1.008  QM
    9  H         1.934079      -0.816105      -0.578584       1     1.008  QM
   10  H        -0.868793       0.480975      -0.502488       1     1.008  QM


 RMSQ FORCE :   0.0013379  MAXIMUM :   0.0000100  CONVERGED :NO 
 MAX FORCE  :   0.0033439  MAXIMUM :   0.0000150  CONVERGED :NO 

 NUMBER OF CONSTRAINED OPTIMIZATION CYCLES: 22
 
 TOTAL ENERGY = -155.765472616416
 
 
 CURRENT SPLINE LENGTH: 0.053 AMU^1/2*ANGSTROM
 IRC COORDINATE: 1.376 AMU^1/2*ANGSTROM

  ANGLE =       0.02  COS_ANGLE =       1.00


 IRC COORDINATES OF STEP 27 IN ANGSTROM

  NO.  ATOM        X              Y              Z        Z-ATOM   MASS   TYPE

    1  C         0.029208       0.128429       0.027376       6    12.011  QM
    2  C        -0.050550      -0.139185       1.350917       6    12.011  QM
    3  C         1.288145       0.059702      -0.743462       6    12.011  QM
    4  C         1.713917       1.045527      -1.566030       6    12.011  QM
    5  H         2.682897       0.987240      -2.073845       1     1.008  QM
    6  H        -0.989050      -0.017780       1.902848       1     1.008  QM
    7  H         0.828270      -0.466034       1.921379       1     1.008  QM
    8  H         1.112372       1.947807      -1.735157       1     1.008  QM
    9  H         1.940766      -0.807501      -0.563972       1     1.008  QM
   10  H        -0.863112       0.498042      -0.499240       1     1.008  QM


 RMSQ FORCE :   0.0013621  MAXIMUM :   0.0000100  CONVERGED :NO 
 MAX FORCE  :   0.0033936  MAXIMUM :   0.0000150  CONVERGED :NO 

 NUMBER OF CONSTRAINED OPTIMIZATION CYCLES: 3
 
 TOTAL ENERGY = -155.765757922244
 
 
 CURRENT SPLINE LENGTH: 0.053 AMU^1/2*ANGSTROM
 IRC COORDINATE: 1.429 AMU^1/2*ANGSTROM

  ANGLE =       0.02  COS_ANGLE =       1.00


 IRC COORDINATES OF STEP 28 IN ANGSTROM

  NO.  ATOM        X              Y              Z        Z-ATOM   MASS   TYPE

    1  C         0.030941       0.133277       0.029021       6    12.011  QM
    2  C        -0.052812      -0.144380       1.350429       6    12.011  QM
    3  C         1.290237       0.062797      -0.739575       6    12.011  QM
    4  C         1.712468       1.043013      -1.570916       6    12.011  QM
    5  H         2.682928       0.985470      -2.075841       1     1.008  QM
    6  H        -0.990875      -0.019655       1.902281       1     1.008  QM
    7  H         0.822617      -0.482958       1.919245       1     1.008  QM
    8  H         1.106136       1.940118      -1.750186       1     1.008  QM
    9  H         1.947301      -0.798752      -0.549581       1     1.008  QM
   10  H        -0.857376       0.514818      -0.495815       1     1.008  QM


 RMSQ FORCE :   0.0013804  MAXIMUM :   0.0000100  CONVERGED :NO 
 MAX FORCE  :   0.0034176  MAXIMUM :   0.0000150  CONVERGED :NO 

 NUMBER OF CONSTRAINED OPTIMIZATION CYCLES: 23
 
 TOTAL ENERGY = -155.766046441190
 
 
 CURRENT SPLINE LENGTH: 0.053 AMU^1/2*ANGSTROM
 IRC COORDINATE: 1.482 AMU^1/2*ANGSTROM

  ANGLE =       0.02  COS_ANGLE =       1.00


 IRC COORDINATES OF STEP 29 IN ANGSTROM

  NO.  ATOM        X              Y              Z        Z-ATOM   MASS   TYPE

    1  C         0.032736       0.138123       0.030748       6    12.011  QM
    2  C        -0.055120      -0.149575       1.349910       6    12.011  QM
    3  C         1.292322       0.065986      -0.735700       6    12.011  QM
    4  C         1.711027       1.040452      -1.575808       6    12.011  QM
    5  H         2.682910       0.983538      -2.078059       1     1.008  QM
    6  H        -0.992820      -0.021759       1.901638       1     1.008  QM
    7  H         0.816841      -0.499764       1.917055       1     1.008  QM
    8  H         1.100044       1.932330      -1.765105       1     1.008  QM
    9  H         1.953725      -0.789918      -0.535465       1     1.008  QM
   10  H        -0.851567       0.531343      -0.492242       1     1.008  QM


 RMSQ FORCE :   0.0013969  MAXIMUM :   0.0000100  CONVERGED :NO 
 MAX FORCE  :   0.0034424  MAXIMUM :   0.0000150  CONVERGED :NO 

 NUMBER OF CONSTRAINED OPTIMIZATION CYCLES: 24
 
 TOTAL ENERGY = -155.766337318455
 
 
 CURRENT SPLINE LENGTH: 0.053 AMU^1/2*ANGSTROM
 IRC COORDINATE: 1.535 AMU^1/2*ANGSTROM

  ANGLE =       0.03  COS_ANGLE =       1.00


 IRC COORDINATES OF STEP 30 IN ANGSTROM

  NO.  ATOM        X              Y              Z        Z-ATOM   MASS   TYPE

    1  C         0.034543       0.143004       0.032518       6    12.011  QM
    2  C        -0.057443      -0.154768       1.349342       6    12.011  QM
    3  C         1.294426       0.069231      -0.731807       6    12.011  QM
    4  C         1.709598       1.037836      -1.580685       6    12.011  QM
    5  H         2.682661       0.981577      -2.080414       1     1.008  QM
    6  H        -0.994723      -0.024115       1.900987       1     1.008  QM
    7  H         0.810990      -0.516417       1.914614       1     1.008  QM
    8  H         1.093981       1.924382      -1.779880       1     1.008  QM
    9  H         1.960021      -0.781002      -0.521556       1     1.008  QM
   10  H        -0.845718       0.547620      -0.488565       1     1.008  QM


 RMSQ FORCE :   0.0014085  MAXIMUM :   0.0000100  CONVERGED :NO 
 MAX FORCE  :   0.0034477  MAXIMUM :   0.0000150  CONVERGED :NO 

 NUMBER OF CONSTRAINED OPTIMIZATION CYCLES: 10
 
 TOTAL ENERGY = -155.766629749976
 
 
 CURRENT SPLINE LENGTH: 0.053 AMU^1/2*ANGSTROM
 IRC COORDINATE: 1.588 AMU^1/2*ANGSTROM

  ANGLE =       0.03  COS_ANGLE =       1.00


 IRC COORDINATES OF STEP 31 IN ANGSTROM

  NO.  ATOM        X              Y              Z        Z-ATOM   MASS   TYPE

    1  C         0.036401       0.147885       0.034365       6    12.011  QM
    2  C        -0.059795      -0.159972       1.348727       6    12.011  QM
    3  C         1.296509       0.072589      -0.727914       6    12.011  QM
    4  C         1.708165       1.035164      -1.585564       6    12.011  QM
    5  H         2.682536       0.979398      -2.082973       1     1.008  QM
    6  H        -0.996765      -0.026675       1.900283       1     1.008  QM
    7  H         0.805118      -0.532922       1.912143       1     1.008  QM
    8  H         1.088116       1.916341      -1.794550       1     1.008  QM
    9  H         1.966174      -0.771977      -0.507907       1     1.008  QM
   10  H        -0.839859       0.563600      -0.484742       1     1.008  QM


 RMSQ FORCE :   0.0014187  MAXIMUM :   0.0000100  CONVERGED :NO 
 MAX FORCE  :   0.0034609  MAXIMUM :   0.0000150  CONVERGED :NO 

 NUMBER OF CONSTRAINED OPTIMIZATION CYCLES: 23
 
 TOTAL ENERGY = -155.766922975293
 
 
 CURRENT SPLINE LENGTH: 0.053 AMU^1/2*ANGSTROM
 IRC COORDINATE: 1.640 AMU^1/2*ANGSTROM

  ANGLE =       0.02  COS_ANGLE =       1.00


 IRC COORDINATES OF STEP 32 IN ANGSTROM

  NO.  ATOM        X              Y              Z        Z-ATOM   MASS   TYPE

    1  C         0.038297       0.152803       0.036258       6    12.011  QM
    2  C        -0.062170      -0.165169       1.348062       6    12.011  QM
    3  C         1.298622       0.075988      -0.724006       6    12.011  QM
    4  C         1.706722       1.032444      -1.590424       6    12.011  QM
    5  H         2.682171       0.977164      -2.085651       1     1.008  QM
    6  H        -0.998818      -0.029418       1.899487       1     1.008  QM
    7  H         0.799159      -0.549286       1.909450       1     1.008  QM
    8  H         1.082223       1.908139      -1.808982       1     1.008  QM
    9  H         1.972203      -0.762889      -0.494504       1     1.008  QM
   10  H        -0.833937       0.579365      -0.480833       1     1.008  QM


 RMSQ FORCE :   0.0014235  MAXIMUM :   0.0000100  CONVERGED :NO 
 MAX FORCE  :   0.0034520  MAXIMUM :   0.0000150  CONVERGED :NO 

 NUMBER OF CONSTRAINED OPTIMIZATION CYCLES: 19
 
 TOTAL ENERGY = -155.767216219385
 
 
 CURRENT SPLINE LENGTH: 0.053 AMU^1/2*ANGSTROM
 IRC COORDINATE: 1.693 AMU^1/2*ANGSTROM

  ANGLE =       0.02  COS_ANGLE =       1.00


 IRC COORDINATES OF STEP 33 IN ANGSTROM

  NO.  ATOM        X              Y              Z        Z-ATOM   MASS   TYPE

    1  C         0.040248       0.157746       0.038192       6    12.011  QM
    2  C        -0.064546      -0.170361       1.347324       6    12.011  QM
    3  C         1.300727       0.079453      -0.720078       6    12.011  QM
    4  C         1.705246       1.029664      -1.595240       6    12.011  QM
    5  H         2.681720       0.974745      -2.088532       1     1.008  QM
    6  H        -1.000931      -0.032389       1.898552       1     1.008  QM
    7  H         0.793153      -0.565472       1.906656       1     1.008  QM
    8  H         1.076443       1.899842      -1.823276       1     1.008  QM
    9  H         1.978101      -0.753711      -0.481300       1     1.008  QM
   10  H        -0.827942       0.594913      -0.476829       1     1.008  QM


 RMSQ FORCE :   0.0014269  MAXIMUM :   0.0000100  CONVERGED :NO 
 MAX FORCE  :   0.0034387  MAXIMUM :   0.0000150  CONVERGED :NO 

 NUMBER OF CONSTRAINED OPTIMIZATION CYCLES: 32
 
 TOTAL ENERGY = -155.767508749373
 
 
 CURRENT SPLINE LENGTH: 0.053 AMU^1/2*ANGSTROM
 IRC COORDINATE: 1.746 AMU^1/2*ANGSTROM

  ANGLE =       0.02  COS_ANGLE =       1.00


 IRC COORDINATES OF STEP 34 IN ANGSTROM

  NO.  ATOM        X              Y              Z        Z-ATOM   MASS   TYPE

    1  C         0.042214       0.162692       0.040235       6    12.011  QM
    2  C        -0.066985      -0.175556       1.346564       6    12.011  QM
    3  C         1.302864       0.083023      -0.716180       6    12.011  QM
    4  C         1.703818       1.026832      -1.600089       6    12.011  QM
    5  H         2.681121       0.972256      -2.091611       1     1.008  QM
    6  H        -1.003152      -0.035619       1.897669       1     1.008  QM
    7  H         0.787061      -0.581497       1.903720       1     1.008  QM
    8  H         1.070745       1.891439      -1.837362       1     1.008  QM
    9  H         1.983947      -0.744568      -0.468424       1     1.008  QM
   10  H        -0.822008       0.610142      -0.472682       1     1.008  QM


 RMSQ FORCE :   0.0014248  MAXIMUM :   0.0000100  CONVERGED :NO 
 MAX FORCE  :   0.0034199  MAXIMUM :   0.0000150  CONVERGED :NO 

 NUMBER OF CONSTRAINED OPTIMIZATION CYCLES: 9
 
 TOTAL ENERGY = -155.767799903650
 
 
 CURRENT SPLINE LENGTH: 0.053 AMU^1/2*ANGSTROM
 IRC COORDINATE: 1.799 AMU^1/2*ANGSTROM

  ANGLE =       0.01  COS_ANGLE =       1.00


 IRC COORDINATES OF STEP 35 IN ANGSTROM

  NO.  ATOM        X              Y              Z        Z-ATOM   MASS   TYPE

    1  C         0.044214       0.167641       0.042349       6    12.011  QM
    2  C        -0.069459      -0.180751       1.345783       6    12.011  QM
    3  C         1.304999       0.086677      -0.712295       6    12.011  QM
    4  C         1.702409       1.023960      -1.604940       6    12.011  QM
    5  H         2.680472       0.969577      -2.094916       1     1.008  QM
    6  H        -1.005459      -0.039112       1.896682       1     1.008  QM
    7  H         0.780898      -0.597359       1.900715       1     1.008  QM
    8  H         1.065194       1.882952      -1.851343       1     1.008  QM
    9  H         1.989658      -0.735297      -0.455829       1     1.008  QM
   10  H        -0.816065       0.625086      -0.468398       1     1.008  QM


 RMSQ FORCE :   0.0014209  MAXIMUM :   0.0000100  CONVERGED :NO 
 MAX FORCE  :   0.0033970  MAXIMUM :   0.0000150  CONVERGED :NO 

 NUMBER OF CONSTRAINED OPTIMIZATION CYCLES: 10
 
 TOTAL ENERGY = -155.768089002156
 
 
 CURRENT SPLINE LENGTH: 0.053 AMU^1/2*ANGSTROM
 IRC COORDINATE: 1.852 AMU^1/2*ANGSTROM

  ANGLE =       0.02  COS_ANGLE =       1.00


 IRC COORDINATES OF STEP 36 IN ANGSTROM

  NO.  ATOM        X              Y              Z        Z-ATOM   MASS   TYPE

    1  C         0.046235       0.172630       0.044526       6    12.011  QM
    2  C        -0.071956      -0.185950       1.344932       6    12.011  QM
    3  C         1.307175       0.090397      -0.708398       6    12.011  QM
    4  C         1.700981       1.021019      -1.609766       6    12.011  QM
    5  H         2.679721       0.966851      -2.098431       1     1.008  QM
    6  H        -1.007818      -0.042798       1.895673       1     1.008  QM
    7  H         0.774732      -0.613004       1.897544       1     1.008  QM
    8  H         1.059678       1.874361      -1.865061       1     1.008  QM
    9  H         1.995258      -0.726064      -0.443482       1     1.008  QM
   10  H        -0.810133       0.639766      -0.464053       1     1.008  QM


 RMSQ FORCE :   0.0014122  MAXIMUM :   0.0000100  CONVERGED :NO 
 MAX FORCE  :   0.0033601  MAXIMUM :   0.0000150  CONVERGED :NO 

 NUMBER OF CONSTRAINED OPTIMIZATION CYCLES: 15
 
 TOTAL ENERGY = -155.768375359882
 
 
 CURRENT SPLINE LENGTH: 0.053 AMU^1/2*ANGSTROM
 IRC COORDINATE: 1.905 AMU^1/2*ANGSTROM

  ANGLE =       0.02  COS_ANGLE =       1.00


 IRC COORDINATES OF STEP 37 IN ANGSTROM

  NO.  ATOM        X              Y              Z        Z-ATOM   MASS   TYPE

    1  C         0.048309       0.177637       0.046739       6    12.011  QM
    2  C        -0.074452      -0.191142       1.344023       6    12.011  QM
    3  C         1.309338       0.094180      -0.704480       6    12.011  QM
    4  C         1.699537       1.018034      -1.614563       6    12.011  QM
    5  H         2.678833       0.963867      -2.102016       1     1.008  QM
    6  H        -1.010238      -0.046673       1.894487       1     1.008  QM
    7  H         0.768535      -0.628481       1.894234       1     1.008  QM
    8  H         1.054230       1.865674      -1.878611       1     1.008  QM
    9  H         2.000755      -0.716750      -0.431378       1     1.008  QM
   10  H        -0.804186       0.654208      -0.459595       1     1.008  QM


 RMSQ FORCE :   0.0013999  MAXIMUM :   0.0000100  CONVERGED :NO 
 MAX FORCE  :   0.0033095  MAXIMUM :   0.0000150  CONVERGED :NO 

 NUMBER OF CONSTRAINED OPTIMIZATION CYCLES: 11
 
 TOTAL ENERGY = -155.768658420539
 
 
 CURRENT SPLINE LENGTH: 0.053 AMU^1/2*ANGSTROM
 IRC COORDINATE: 1.958 AMU^1/2*ANGSTROM

  ANGLE =       0.02  COS_ANGLE =       1.00


 IRC COORDINATES OF STEP 38 IN ANGSTROM

  NO.  ATOM        X              Y              Z        Z-ATOM   MASS   TYPE

    1  C         0.050416       0.182661       0.049032       6    12.011  QM
    2  C        -0.076977      -0.196328       1.343064       6    12.011  QM
    3  C         1.311524       0.098038      -0.700578       6    12.011  QM
    4  C         1.698087       1.014994      -1.619343       6    12.011  QM
    5  H         2.677831       0.960748      -2.105782       1     1.008  QM
    6  H        -1.012750      -0.050795       1.893193       1     1.008  QM
    7  H         0.762288      -0.643756       1.890831       1     1.008  QM
    8  H         1.048863       1.856918      -1.891955       1     1.008  QM
    9  H         2.006160      -0.707418      -0.419532       1     1.008  QM
   10  H        -0.798256       0.668399      -0.455047       1     1.008  QM


 RMSQ FORCE :   0.0013843  MAXIMUM :   0.0000100  CONVERGED :NO 
 MAX FORCE  :   0.0032541  MAXIMUM :   0.0000150  CONVERGED :NO 

 NUMBER OF CONSTRAINED OPTIMIZATION CYCLES: 26
 
 TOTAL ENERGY = -155.768937540901
 
 
 CURRENT SPLINE LENGTH: 0.053 AMU^1/2*ANGSTROM
 IRC COORDINATE: 2.011 AMU^1/2*ANGSTROM

  ANGLE =       0.02  COS_ANGLE =       1.00


 IRC COORDINATES OF STEP 39 IN ANGSTROM

  NO.  ATOM        X              Y              Z        Z-ATOM   MASS   TYPE

    1  C         0.052552       0.187689       0.051415       6    12.011  QM
    2  C        -0.079539      -0.201515       1.342077       6    12.011  QM
    3  C         1.313717       0.101987      -0.696695       6    12.011  QM
    4  C         1.696659       1.011910      -1.624129       6    12.011  QM
    5  H         2.676756       0.957417      -2.109813       1     1.008  QM
    6  H        -1.015424      -0.055211       1.891791       1     1.008  QM
    7  H         0.756009      -0.658814       1.887380       1     1.008  QM
    8  H         1.043644       1.848119      -1.905130       1     1.008  QM
    9  H         2.011477      -0.698064      -0.408007       1     1.008  QM
   10  H        -0.792367       0.682276      -0.450370       1     1.008  QM


 RMSQ FORCE :   0.0013664  MAXIMUM :   0.0000100  CONVERGED :NO 
 MAX FORCE  :   0.0031956  MAXIMUM :   0.0000150  CONVERGED :NO 

 NUMBER OF CONSTRAINED OPTIMIZATION CYCLES: 40
 
 TOTAL ENERGY = -155.769212117241
 
 
 CURRENT SPLINE LENGTH: 0.053 AMU^1/2*ANGSTROM
 IRC COORDINATE: 2.064 AMU^1/2*ANGSTROM

  ANGLE =       0.02  COS_ANGLE =       1.00


 IRC COORDINATES OF STEP 40 IN ANGSTROM

  NO.  ATOM        X              Y              Z        Z-ATOM   MASS   TYPE

    1  C         0.054703       0.192733       0.053859       6    12.011  QM
    2  C        -0.082126      -0.206703       1.341063       6    12.011  QM
    3  C         1.315935       0.106003      -0.692821       6    12.011  QM
    4  C         1.695241       1.008789      -1.628913       6    12.011  QM
    5  H         2.675585       0.953888      -2.114002       1     1.008  QM
    6  H        -1.018189      -0.059847       1.890291       1     1.008  QM
    7  H         0.749724      -0.673683       1.883810       1     1.008  QM
    8  H         1.038482       1.839256      -1.918089       1     1.008  QM
    9  H         2.016707      -0.688706      -0.396724       1     1.008  QM
   10  H        -0.786540       0.695897      -0.445615       1     1.008  QM


 RMSQ FORCE :   0.0013451  MAXIMUM :   0.0000100  CONVERGED :NO 
 MAX FORCE  :   0.0031191  MAXIMUM :   0.0000150  CONVERGED :NO 

 NUMBER OF CONSTRAINED OPTIMIZATION CYCLES: 27
 
 TOTAL ENERGY = -155.769481577506
 
 
 CURRENT SPLINE LENGTH: 0.053 AMU^1/2*ANGSTROM
 IRC COORDINATE: 2.117 AMU^1/2*ANGSTROM

  ANGLE =       0.01  COS_ANGLE =       1.00


 IRC COORDINATES OF STEP 41 IN ANGSTROM

  NO.  ATOM        X              Y              Z        Z-ATOM   MASS   TYPE

    1  C         0.056896       0.197786       0.056386       6    12.011  QM
    2  C        -0.084728      -0.211875       1.339954       6    12.011  QM
    3  C         1.318153       0.110109      -0.688957       6    12.011  QM
    4  C         1.693804       1.005584      -1.633646       6    12.011  QM
    5  H         2.674288       0.950286      -2.118368       1     1.008  QM
    6  H        -1.020981      -0.064695       1.888731       1     1.008  QM
    7  H         0.743404      -0.688340       1.880143       1     1.008  QM
    8  H         1.033460       1.830344      -1.930876       1     1.008  QM
    9  H         2.021888      -0.679304      -0.385738       1     1.008  QM
   10  H        -0.780733       0.709242      -0.440745       1     1.008  QM


 RMSQ FORCE :   0.0013203  MAXIMUM :   0.0000100  CONVERGED :NO 
 MAX FORCE  :   0.0030564  MAXIMUM :   0.0000150  CONVERGED :NO 

 NUMBER OF CONSTRAINED OPTIMIZATION CYCLES: 14
 
 TOTAL ENERGY = -155.769745352712
 
 
 CURRENT SPLINE LENGTH: 0.053 AMU^1/2*ANGSTROM
 IRC COORDINATE: 2.170 AMU^1/2*ANGSTROM

  ANGLE =       0.02  COS_ANGLE =       1.00


 IRC COORDINATES OF STEP 42 IN ANGSTROM

  NO.  ATOM        X              Y              Z        Z-ATOM   MASS   TYPE

    1  C         0.059103       0.202848       0.058961       6    12.011  QM
    2  C        -0.087345      -0.217037       1.338820       6    12.011  QM
    3  C         1.320389       0.114276      -0.685097       6    12.011  QM
    4  C         1.692372       1.002352      -1.638367       6    12.011  QM
    5  H         2.672905       0.946420      -2.122928       1     1.008  QM
    6  H        -1.023912      -0.069745       1.887024       1     1.008  QM
    7  H         0.737120      -0.702838       1.876327       1     1.008  QM
    8  H         1.028467       1.821340      -1.943410       1     1.008  QM
    9  H         2.026994      -0.669903      -0.374959       1     1.008  QM
   10  H        -0.774948       0.722366      -0.435804       1     1.008  QM


 RMSQ FORCE :   0.0012941  MAXIMUM :   0.0000100  CONVERGED :NO 
 MAX FORCE  :   0.0029789  MAXIMUM :   0.0000150  CONVERGED :NO 

 NUMBER OF CONSTRAINED OPTIMIZATION CYCLES: 12
 
 TOTAL ENERGY = -155.770002910778
 
 
 CURRENT SPLINE LENGTH: 0.053 AMU^1/2*ANGSTROM
 IRC COORDINATE: 2.223 AMU^1/2*ANGSTROM

  ANGLE =       0.02  COS_ANGLE =       1.00


 IRC COORDINATES OF STEP 43 IN ANGSTROM

  NO.  ATOM        X              Y              Z        Z-ATOM   MASS   TYPE

    1  C         0.061348       0.207923       0.061625       6    12.011  QM
    2  C        -0.089977      -0.222199       1.337637       6    12.011  QM
    3  C         1.322637       0.118519      -0.681262       6    12.011  QM
    4  C         1.690935       0.999071      -1.643077       6    12.011  QM
    5  H         2.671420       0.942322      -2.127540       1     1.008  QM
    6  H        -1.026953      -0.075077       1.885125       1     1.008  QM
    7  H         0.730754      -0.717061       1.872549       1     1.008  QM
    8  H         1.023609       1.812378      -1.955823       1     1.008  QM
    9  H         2.032003      -0.660510      -0.364492       1     1.008  QM
   10  H        -0.769276       0.735222      -0.430750       1     1.008  QM


 RMSQ FORCE :   0.0012635  MAXIMUM :   0.0000100  CONVERGED :NO 
 MAX FORCE  :   0.0028906  MAXIMUM :   0.0000150  CONVERGED :NO 

 NUMBER OF CONSTRAINED OPTIMIZATION CYCLES: 16
 
 TOTAL ENERGY = -155.770253730632
 
 
 CURRENT SPLINE LENGTH: 0.053 AMU^1/2*ANGSTROM
 IRC COORDINATE: 2.275 AMU^1/2*ANGSTROM

  ANGLE =       0.02  COS_ANGLE =       1.00


 IRC COORDINATES OF STEP 44 IN ANGSTROM

  NO.  ATOM        X              Y              Z        Z-ATOM   MASS   TYPE

    1  C         0.063605       0.213027       0.064324       6    12.011  QM
    2  C        -0.092604      -0.227344       1.336367       6    12.011  QM
    3  C         1.324910       0.122809      -0.677405       6    12.011  QM
    4  C         1.689465       0.995729      -1.647728       6    12.011  QM
    5  H         2.669853       0.938101      -2.132348       1     1.008  QM
    6  H        -1.030039      -0.080535       1.883151       1     1.008  QM
    7  H         0.724502      -0.731118       1.868534       1     1.008  QM
    8  H         1.018706       1.803310      -1.967939       1     1.008  QM
    9  H         2.036962      -0.651146      -0.354203       1     1.008  QM
   10  H        -0.763619       0.747888      -0.425671       1     1.008  QM


 RMSQ FORCE :   0.0012304  MAXIMUM :   0.0000100  CONVERGED :NO 
 MAX FORCE  :   0.0027995  MAXIMUM :   0.0000150  CONVERGED :NO 

 NUMBER OF CONSTRAINED OPTIMIZATION CYCLES: 9
 
 TOTAL ENERGY = -155.770497350180
 
 
 CURRENT SPLINE LENGTH: 0.053 AMU^1/2*ANGSTROM
 IRC COORDINATE: 2.328 AMU^1/2*ANGSTROM

  ANGLE =       0.01  COS_ANGLE =       1.00


 IRC COORDINATES OF STEP 45 IN ANGSTROM

  NO.  ATOM        X              Y              Z        Z-ATOM   MASS   TYPE

    1  C         0.065882       0.218124       0.067091       6    12.011  QM
    2  C        -0.095241      -0.232478       1.335047       6    12.011  QM
    3  C         1.327182       0.127182      -0.673566       6    12.011  QM
    4  C         1.688000       0.992340      -1.652352       6    12.011  QM
    5  H         2.668160       0.933661      -2.137296       1     1.008  QM
    6  H        -1.033198      -0.086173       1.881046       1     1.008  QM
    7  H         0.718233      -0.744973       1.864432       1     1.008  QM
    8  H         1.013934       1.794196      -1.979882       1     1.008  QM
    9  H         2.041858      -0.641746      -0.344174       1     1.008  QM
   10  H        -0.758010       0.760310      -0.420479       1     1.008  QM


 RMSQ FORCE :   0.0011950  MAXIMUM :   0.0000100  CONVERGED :NO 
 MAX FORCE  :   0.0027009  MAXIMUM :   0.0000150  CONVERGED :NO 

 NUMBER OF CONSTRAINED OPTIMIZATION CYCLES: 15
 
 TOTAL ENERGY = -155.770733309550
 
 
 CURRENT SPLINE LENGTH: 0.053 AMU^1/2*ANGSTROM
 IRC COORDINATE: 2.381 AMU^1/2*ANGSTROM

  ANGLE =       0.01  COS_ANGLE =       1.00


 IRC COORDINATES OF STEP 46 IN ANGSTROM

  NO.  ATOM        X              Y              Z        Z-ATOM   MASS   TYPE

    1  C         0.068191       0.223251       0.069909       6    12.011  QM
    2  C        -0.097873      -0.237589       1.333634       6    12.011  QM
    3  C         1.329472       0.131591      -0.669727       6    12.011  QM
    4  C         1.686495       0.988885      -1.656918       6    12.011  QM
    5  H         2.666373       0.929181      -2.142264       1     1.008  QM
    6  H        -1.036384      -0.091977       1.878831       1     1.008  QM
    7  H         0.711990      -0.758638       1.860192       1     1.008  QM
    8  H         1.009139       1.785000      -1.991587       1     1.008  QM
    9  H         2.046728      -0.632352      -0.334357       1     1.008  QM
   10  H        -0.752448       0.772553      -0.415223       1     1.008  QM


 RMSQ FORCE :   0.0011558  MAXIMUM :   0.0000100  CONVERGED :NO 
 MAX FORCE  :   0.0026039  MAXIMUM :   0.0000150  CONVERGED :NO 

 NUMBER OF CONSTRAINED OPTIMIZATION CYCLES: 14
 
 TOTAL ENERGY = -155.770961209185
 
 
 CURRENT SPLINE LENGTH: 0.053 AMU^1/2*ANGSTROM
 IRC COORDINATE: 2.434 AMU^1/2*ANGSTROM

  ANGLE =       0.05  COS_ANGLE =       1.00


 IRC COORDINATES OF STEP 47 IN ANGSTROM

  NO.  ATOM        X              Y              Z        Z-ATOM   MASS   TYPE

    1  C         0.070505       0.228389       0.072792       6    12.011  QM
    2  C        -0.100536      -0.242712       1.332245       6    12.011  QM
    3  C         1.331785       0.136068      -0.665899       6    12.011  QM
    4  C         1.685028       0.985425      -1.661514       6    12.011  QM
    5  H         2.664476       0.924271      -2.147514       1     1.008  QM
    6  H        -1.039815      -0.098168       1.876372       1     1.008  QM
    7  H         0.705774      -0.771942       1.855868       1     1.008  QM
    8  H         1.004474       1.775833      -2.002987       1     1.008  QM
    9  H         2.051509      -0.623010      -0.324841       1     1.008  QM
   10  H        -0.747006       0.784528      -0.409922       1     1.008  QM


 RMSQ FORCE :   0.0011154  MAXIMUM :   0.0000100  CONVERGED :NO 
 MAX FORCE  :   0.0024904  MAXIMUM :   0.0000150  CONVERGED :NO 

 NUMBER OF CONSTRAINED OPTIMIZATION CYCLES: 29
 
 TOTAL ENERGY = -155.771180644880
 
 
 CURRENT SPLINE LENGTH: 0.053 AMU^1/2*ANGSTROM
 IRC COORDINATE: 2.487 AMU^1/2*ANGSTROM

  ANGLE =       0.03  COS_ANGLE =       1.00


 IRC COORDINATES OF STEP 48 IN ANGSTROM

  NO.  ATOM        X              Y              Z        Z-ATOM   MASS   TYPE

    1  C         0.072825       0.233512       0.075732       6    12.011  QM
    2  C        -0.103165      -0.247788       1.330716       6    12.011  QM
    3  C         1.334093       0.140619      -0.662108       6    12.011  QM
    4  C         1.683516       0.981872      -1.665999       6    12.011  QM
    5  H         2.662489       0.919352      -2.152659       1     1.008  QM
    6  H        -1.043117      -0.104291       1.873906       1     1.008  QM
    7  H         0.699595      -0.785315       1.851442       1     1.008  QM
    8  H         0.999828       1.766585      -2.014377       1     1.008  QM
    9  H         2.056269      -0.613579      -0.315390       1     1.008  QM
   10  H        -0.741552       0.796351      -0.404461       1     1.008  QM


 RMSQ FORCE :   0.0010726  MAXIMUM :   0.0000100  CONVERGED :NO 
 MAX FORCE  :   0.0023928  MAXIMUM :   0.0000150  CONVERGED :NO 

 NUMBER OF CONSTRAINED OPTIMIZATION CYCLES: 24
 
 TOTAL ENERGY = -155.771391384093
 
 
 CURRENT SPLINE LENGTH: 0.053 AMU^1/2*ANGSTROM
 IRC COORDINATE: 2.540 AMU^1/2*ANGSTROM

  ANGLE =       0.03  COS_ANGLE =       1.00


 IRC COORDINATES OF STEP 49 IN ANGSTROM

  NO.  ATOM        X              Y              Z        Z-ATOM   MASS   TYPE

    1  C         0.075171       0.238636       0.078721       6    12.011  QM
    2  C        -0.105813      -0.252851       1.329157       6    12.011  QM
    3  C         1.336426       0.145204      -0.658326       6    12.011  QM
    4  C         1.681991       0.978297      -1.670468       6    12.011  QM
    5  H         2.660474       0.914284      -2.157914       1     1.008  QM
    6  H        -1.046547      -0.110493       1.871300       1     1.008  QM
    7  H         0.693438      -0.798545       1.846924       1     1.008  QM
    8  H         0.995132       1.757283      -2.025519       1     1.008  QM
    9  H         2.061019      -0.604174      -0.306185       1     1.008  QM
   10  H        -0.736155       0.808012      -0.398955       1     1.008  QM


 RMSQ FORCE :   0.0010280  MAXIMUM :   0.0000100  CONVERGED :NO 
 MAX FORCE  :   0.0022868  MAXIMUM :   0.0000150  CONVERGED :NO 

 NUMBER OF CONSTRAINED OPTIMIZATION CYCLES: 10
 
 TOTAL ENERGY = -155.771593019917
 
 
 CURRENT SPLINE LENGTH: 0.053 AMU^1/2*ANGSTROM
 IRC COORDINATE: 2.593 AMU^1/2*ANGSTROM

  ANGLE =       0.05  COS_ANGLE =       1.00


 IRC COORDINATES OF STEP 50 IN ANGSTROM

  NO.  ATOM        X              Y              Z        Z-ATOM   MASS   TYPE

    1  C         0.077546       0.243756       0.081787       6    12.011  QM
    2  C        -0.108442      -0.257888       1.327502       6    12.011  QM
    3  C         1.338742       0.149876      -0.654565       6    12.011  QM
    4  C         1.680438       0.974651      -1.674864       6    12.011  QM
    5  H         2.658418       0.908991      -2.163327       1     1.008  QM
    6  H        -1.050058      -0.116939       1.868522       1     1.008  QM
    7  H         0.687260      -0.811505       1.842328       1     1.008  QM
    8  H         0.990633       1.747973      -2.036489       1     1.008  QM
    9  H         2.065751      -0.594760      -0.297234       1     1.008  QM
   10  H        -0.730831       0.819447      -0.393356       1     1.008  QM


 RMSQ FORCE :   0.0009828  MAXIMUM :   0.0000100  CONVERGED :NO 
 MAX FORCE  :   0.0022046  MAXIMUM :   0.0000150  CONVERGED :NO 

 NUMBER OF CONSTRAINED OPTIMIZATION CYCLES: 32
 
 TOTAL ENERGY = -155.771785304878
 
 
 CURRENT SPLINE LENGTH: 0.053 AMU^1/2*ANGSTROM
 IRC COORDINATE: 2.646 AMU^1/2*ANGSTROM

  ANGLE =       0.05  COS_ANGLE =       1.00


 IRC COORDINATES OF STEP 51 IN ANGSTROM

  NO.  ATOM        X              Y              Z        Z-ATOM   MASS   TYPE

    1  C         0.079914       0.248908       0.084854       6    12.011  QM
    2  C        -0.111056      -0.262892       1.325778       6    12.011  QM
    3  C         1.341108       0.154524      -0.650788       6    12.011  QM
    4  C         1.678858       0.970970      -1.679199       6    12.011  QM
    5  H         2.656086       0.903738      -2.168685       1     1.008  QM
    6  H        -1.053485      -0.123416       1.865663       1     1.008  QM
    7  H         0.681136      -0.824365       1.837406       1     1.008  QM
    8  H         0.985909       1.738452      -2.047171       1     1.008  QM
    9  H         2.070454      -0.585312      -0.288354       1     1.008  QM
   10  H        -0.725497       0.830850      -0.387714       1     1.008  QM


 RMSQ FORCE :   0.0009347  MAXIMUM :   0.0000100  CONVERGED :NO 
 MAX FORCE  :   0.0020873  MAXIMUM :   0.0000150  CONVERGED :NO 

 NUMBER OF CONSTRAINED OPTIMIZATION CYCLES: 5
 
 TOTAL ENERGY = -155.771968027757
 
 
 CURRENT SPLINE LENGTH: 0.053 AMU^1/2*ANGSTROM
 IRC COORDINATE: 2.699 AMU^1/2*ANGSTROM

  ANGLE =       0.02  COS_ANGLE =       1.00


 IRC COORDINATES OF STEP 52 IN ANGSTROM

  NO.  ATOM        X              Y              Z        Z-ATOM   MASS   TYPE

    1  C         0.082316       0.254061       0.087980       6    12.011  QM
    2  C        -0.113659      -0.267890       1.323983       6    12.011  QM
    3  C         1.343466       0.159252      -0.647019       6    12.011  QM
    4  C         1.677242       0.967242      -1.683493       6    12.011  QM
    5  H         2.653803       0.898136      -2.174102       1     1.008  QM
    6  H        -1.057067      -0.130014       1.862578       1     1.008  QM
    7  H         0.675093      -0.837001       1.832505       1     1.008  QM
    8  H         0.981309       1.729014      -2.057652       1     1.008  QM
    9  H         2.075120      -0.575921      -0.279712       1     1.008  QM
   10  H        -0.720250       0.842016      -0.382013       1     1.008  QM


 RMSQ FORCE :   0.0008842  MAXIMUM :   0.0000100  CONVERGED :NO 
 MAX FORCE  :   0.0019685  MAXIMUM :   0.0000150  CONVERGED :NO 

 NUMBER OF CONSTRAINED OPTIMIZATION CYCLES: 49
 
 TOTAL ENERGY = -155.772140954180
 
 
 CURRENT SPLINE LENGTH: 0.053 AMU^1/2*ANGSTROM
 IRC COORDINATE: 2.752 AMU^1/2*ANGSTROM

  ANGLE =       0.03  COS_ANGLE =       1.00


 IRC COORDINATES OF STEP 53 IN ANGSTROM

  NO.  ATOM        X              Y              Z        Z-ATOM   MASS   TYPE

    1  C         0.084693       0.259232       0.091135       6    12.011  QM
    2  C        -0.116223      -0.272860       1.322110       6    12.011  QM
    3  C         1.345828       0.164015      -0.643254       6    12.011  QM
    4  C         1.675617       0.963459      -1.687719       6    12.011  QM
    5  H         2.651386       0.892431      -2.179521       1     1.008  QM
    6  H        -1.060605      -0.136754       1.859408       1     1.008  QM
    7  H         0.669134      -0.849501       1.827362       1     1.008  QM
    8  H         0.976683       1.719450      -2.067944       1     1.008  QM
    9  H         2.079737      -0.566488      -0.271164       1     1.008  QM
   10  H        -0.715069       0.853081      -0.376239       1     1.008  QM


 RMSQ FORCE :   0.0008330  MAXIMUM :   0.0000100  CONVERGED :NO 
 MAX FORCE  :   0.0018430  MAXIMUM :   0.0000150  CONVERGED :NO 

 NUMBER OF CONSTRAINED OPTIMIZATION CYCLES: 16
 
 TOTAL ENERGY = -155.772303895758
 
 
 CURRENT SPLINE LENGTH: 0.053 AMU^1/2*ANGSTROM
 IRC COORDINATE: 2.805 AMU^1/2*ANGSTROM

  ANGLE =       0.02  COS_ANGLE =       1.00


 IRC COORDINATES OF STEP 54 IN ANGSTROM

  NO.  ATOM        X              Y              Z        Z-ATOM   MASS   TYPE

    1  C         0.087078       0.264397       0.094339       6    12.011  QM
    2  C        -0.118758      -0.277798       1.320129       6    12.011  QM
    3  C         1.348173       0.168835      -0.639506       6    12.011  QM
    4  C         1.673963       0.959601      -1.691860       6    12.011  QM
    5  H         2.648972       0.886662      -2.184917       1     1.008  QM
    6  H        -1.064107      -0.143528       1.856184       1     1.008  QM
    7  H         0.663235      -0.861873       1.822072       1     1.008  QM
    8  H         0.972115       1.709819      -2.078115       1     1.008  QM
    9  H         2.084359      -0.557006      -0.262765       1     1.008  QM
   10  H        -0.709941       0.864029      -0.370364       1     1.008  QM


 RMSQ FORCE :   0.0007800  MAXIMUM :   0.0000100  CONVERGED :NO 
 MAX FORCE  :   0.0017358  MAXIMUM :   0.0000150  CONVERGED :NO 

 NUMBER OF CONSTRAINED OPTIMIZATION CYCLES: 18
 
 TOTAL ENERGY = -155.772456660842
 
 
 CURRENT SPLINE LENGTH: 0.053 AMU^1/2*ANGSTROM
 IRC COORDINATE: 2.858 AMU^1/2*ANGSTROM

  ANGLE =       0.02  COS_ANGLE =       1.00


 IRC COORDINATES OF STEP 55 IN ANGSTROM

  NO.  ATOM        X              Y              Z        Z-ATOM   MASS   TYPE

    1  C         0.089481       0.269559       0.097607       6    12.011  QM
    2  C        -0.121333      -0.282713       1.318128       6    12.011  QM
    3  C         1.350584       0.173684      -0.635790       6    12.011  QM
    4  C         1.672294       0.955730      -1.695991       6    12.011  QM
    5  H         2.646435       0.880730      -2.190493       1     1.008  QM
    6  H        -1.067764      -0.150470       1.852792       1     1.008  QM
    7  H         0.657341      -0.874062       1.816741       1     1.008  QM
    8  H         0.967501       1.700188      -2.087962       1     1.008  QM
    9  H         2.088976      -0.547609      -0.254591       1     1.008  QM
   10  H        -0.704866       0.874781      -0.364455       1     1.008  QM


 RMSQ FORCE :   0.0007254  MAXIMUM :   0.0000100  CONVERGED :NO 
 MAX FORCE  :   0.0016118  MAXIMUM :   0.0000150  CONVERGED :NO 

 NUMBER OF CONSTRAINED OPTIMIZATION CYCLES: 28
 
 TOTAL ENERGY = -155.772599102015
 
 
 CURRENT SPLINE LENGTH: 0.053 AMU^1/2*ANGSTROM
 IRC COORDINATE: 2.910 AMU^1/2*ANGSTROM

  ANGLE =       0.03  COS_ANGLE =       1.00


 IRC COORDINATES OF STEP 56 IN ANGSTROM

  NO.  ATOM        X              Y              Z        Z-ATOM   MASS   TYPE

    1  C         0.091913       0.274719       0.100901       6    12.011  QM
    2  C        -0.123861      -0.287602       1.316034       6    12.011  QM
    3  C         1.352960       0.178577      -0.632076       6    12.011  QM
    4  C         1.670592       0.951806      -1.700034       6    12.011  QM
    5  H         2.643790       0.874572      -2.195950       1     1.008  QM
    6  H        -1.071419      -0.157419       1.849170       1     1.008  QM
    7  H         0.651460      -0.886095       1.811287       1     1.008  QM
    8  H         0.962935       1.690499      -2.097725       1     1.008  QM
    9  H         2.093569      -0.538138      -0.246582       1     1.008  QM
   10  H        -0.699829       0.885411      -0.358441       1     1.008  QM


 RMSQ FORCE :   0.0006698  MAXIMUM :   0.0000100  CONVERGED :NO 
 MAX FORCE  :   0.0014835  MAXIMUM :   0.0000150  CONVERGED :NO 

 NUMBER OF CONSTRAINED OPTIMIZATION CYCLES: 45
 
 TOTAL ENERGY = -155.772731046116
 
 
 CURRENT SPLINE LENGTH: 0.053 AMU^1/2*ANGSTROM
 IRC COORDINATE: 2.963 AMU^1/2*ANGSTROM

  ANGLE =       0.01  COS_ANGLE =       1.00


 IRC COORDINATES OF STEP 57 IN ANGSTROM

  NO.  ATOM        X              Y              Z        Z-ATOM   MASS   TYPE

    1  C         0.094414       0.279853       0.104238       6    12.011  QM
    2  C        -0.126423      -0.292436       1.313865       6    12.011  QM
    3  C         1.355412       0.183464      -0.628385       6    12.011  QM
    4  C         1.668801       0.947861      -1.704009       6    12.011  QM
    5  H         2.641026       0.868448      -2.201496       1     1.008  QM
    6  H        -1.075167      -0.164284       1.845369       1     1.008  QM
    7  H         0.645500      -0.898044       1.805771       1     1.008  QM
    8  H         0.958188       1.680731      -2.107155       1     1.008  QM
    9  H         2.098264      -0.528695      -0.238754       1     1.008  QM
   10  H        -0.694708       0.895958      -0.352397       1     1.008  QM


 RMSQ FORCE :   0.0006131  MAXIMUM :   0.0000100  CONVERGED :NO 
 MAX FORCE  :   0.0013594  MAXIMUM :   0.0000150  CONVERGED :NO 

 NUMBER OF CONSTRAINED OPTIMIZATION CYCLES: 13
 
 TOTAL ENERGY = -155.772852330001
 
 
 CURRENT SPLINE LENGTH: 0.053 AMU^1/2*ANGSTROM
 IRC COORDINATE: 3.016 AMU^1/2*ANGSTROM

  ANGLE =       0.02  COS_ANGLE =       1.00


 IRC COORDINATES OF STEP 58 IN ANGSTROM

  NO.  ATOM        X              Y              Z        Z-ATOM   MASS   TYPE

    1  C         0.096833       0.285027       0.107593       6    12.011  QM
    2  C        -0.128888      -0.297264       1.311597       6    12.011  QM
    3  C         1.357808       0.188417      -0.624689       6    12.011  QM
    4  C         1.667032       0.943837      -1.707904       6    12.011  QM
    5  H         2.638276       0.862087      -2.206936       1     1.008  QM
    6  H        -1.078799      -0.171345       1.841544       1     1.008  QM
    7  H         0.639798      -0.909823       1.799950       1     1.008  QM
    8  H         0.953541       1.670874      -2.116499       1     1.008  QM
    9  H         2.102832      -0.519211      -0.230945       1     1.008  QM
   10  H        -0.689767       0.906395      -0.346262       1     1.008  QM


 RMSQ FORCE :   0.0005555  MAXIMUM :   0.0000100  CONVERGED :NO 
 MAX FORCE  :   0.0012242  MAXIMUM :   0.0000150  CONVERGED :NO 

 NUMBER OF CONSTRAINED OPTIMIZATION CYCLES: 25
 
 TOTAL ENERGY = -155.772962805962
 
 
 CURRENT SPLINE LENGTH: 0.053 AMU^1/2*ANGSTROM
 IRC COORDINATE: 3.069 AMU^1/2*ANGSTROM

  ANGLE =       0.01  COS_ANGLE =       1.00


 IRC COORDINATES OF STEP 59 IN ANGSTROM

  NO.  ATOM        X              Y              Z        Z-ATOM   MASS   TYPE

    1  C         0.099290       0.290180       0.110983       6    12.011  QM
    2  C        -0.131353      -0.302045       1.309251       6    12.011  QM
    3  C         1.360235       0.193384      -0.621013       6    12.011  QM
    4  C         1.665206       0.939774      -1.711725       6    12.011  QM
    5  H         2.635427       0.855713      -2.212373       1     1.008  QM
    6  H        -1.082448      -0.178375       1.837604       1     1.008  QM
    7  H         0.634065      -0.921513       1.794021       1     1.008  QM
    8  H         0.948807       1.660928      -2.125623       1     1.008  QM
    9  H         2.107474      -0.509692      -0.223302       1     1.008  QM
   10  H        -0.684802       0.916756      -0.340058       1     1.008  QM


 RMSQ FORCE :   0.0004971  MAXIMUM :   0.0000100  CONVERGED :NO 
 MAX FORCE  :   0.0010962  MAXIMUM :   0.0000150  CONVERGED :NO 

 NUMBER OF CONSTRAINED OPTIMIZATION CYCLES: 28
 
 TOTAL ENERGY = -155.773062310460
 
 
 CURRENT SPLINE LENGTH: 0.053 AMU^1/2*ANGSTROM
 IRC COORDINATE: 3.122 AMU^1/2*ANGSTROM

  ANGLE =       0.04  COS_ANGLE =       1.00


 IRC COORDINATES OF STEP 60 IN ANGSTROM

  NO.  ATOM        X              Y              Z        Z-ATOM   MASS   TYPE

    1  C         0.101782       0.295320       0.114394       6    12.011  QM
    2  C        -0.133814      -0.306781       1.306815       6    12.011  QM
    3  C         1.362700       0.198350      -0.617343       6    12.011  QM
    4  C         1.663318       0.935672      -1.715469       6    12.011  QM
    5  H         2.632458       0.849365      -2.217746       1     1.008  QM
    6  H        -1.086098      -0.185302       1.833513       1     1.008  QM
    7  H         0.628310      -0.933094       1.787940       1     1.008  QM
    8  H         0.943931       1.650874      -2.134498       1     1.008  QM
    9  H         2.112159      -0.500151      -0.215773       1     1.008  QM
   10  H        -0.679816       0.927075      -0.333802       1     1.008  QM


 RMSQ FORCE :   0.0004371  MAXIMUM :   0.0000100  CONVERGED :NO 
 MAX FORCE  :   0.0009718  MAXIMUM :   0.0000150  CONVERGED :NO 

 NUMBER OF CONSTRAINED OPTIMIZATION CYCLES: 6
 
 TOTAL ENERGY = -155.773150691736
 
 
 CURRENT SPLINE LENGTH: 0.053 AMU^1/2*ANGSTROM
 IRC COORDINATE: 3.175 AMU^1/2*ANGSTROM

  ANGLE =       0.03  COS_ANGLE =       1.00


 IRC COORDINATES OF STEP 61 IN ANGSTROM

  NO.  ATOM        X              Y              Z        Z-ATOM   MASS   TYPE

    1  C         0.104168       0.300512       0.117828       6    12.011  QM
    2  C        -0.136155      -0.311514       1.304283       6    12.011  QM
    3  C         1.365069       0.203403      -0.613677       6    12.011  QM
    4  C         1.661480       0.931485      -1.719127       6    12.011  QM
    5  H         2.629577       0.842629      -2.223010       1     1.008  QM
    6  H        -1.089632      -0.192541       1.829392       1     1.008  QM
    7  H         0.622890      -0.944483       1.781564       1     1.008  QM
    8  H         0.939281       1.640768      -2.143338       1     1.008  QM
    9  H         2.116676      -0.490575      -0.208262       1     1.008  QM
   10  H        -0.675053       0.937246      -0.327434       1     1.008  QM


 RMSQ FORCE :   0.0003771  MAXIMUM :   0.0000100  CONVERGED :NO 
 MAX FORCE  :   0.0008281  MAXIMUM :   0.0000150  CONVERGED :NO 

 NUMBER OF CONSTRAINED OPTIMIZATION CYCLES: 14
 
 TOTAL ENERGY = -155.773227789555
 
 
 CURRENT SPLINE LENGTH: 0.053 AMU^1/2*ANGSTROM
 IRC COORDINATE: 3.228 AMU^1/2*ANGSTROM

  ANGLE =       0.03  COS_ANGLE =       1.00


 IRC COORDINATES OF STEP 62 IN ANGSTROM

  NO.  ATOM        X              Y              Z        Z-ATOM   MASS   TYPE

    1  C         0.106800       0.305575       0.121315       6    12.011  QM
    2  C        -0.138674      -0.316134       1.301704       6    12.011  QM
    3  C         1.367666       0.208359      -0.610047       6    12.011  QM
    4  C         1.659425       0.927349      -1.722727       6    12.011  QM
    5  H         2.626314       0.836244      -2.228529       1     1.008  QM
    6  H        -1.093504      -0.199271       1.824837       1     1.008  QM
    7  H         0.616935      -0.955839       1.775452       1     1.008  QM
    8  H         0.934144       1.630624      -2.151669       1     1.008  QM
    9  H         2.121590      -0.481049      -0.201125       1     1.008  QM
   10  H        -0.669926       0.947332      -0.321099       1     1.008  QM


 RMSQ FORCE :   0.0003158  MAXIMUM :   0.0000100  CONVERGED :NO 
 MAX FORCE  :   0.0006985  MAXIMUM :   0.0000150  CONVERGED :NO 

 NUMBER OF CONSTRAINED OPTIMIZATION CYCLES: 10
 
 TOTAL ENERGY = -155.773293427708
 
 
 CURRENT SPLINE LENGTH: 0.053 AMU^1/2*ANGSTROM
 IRC COORDINATE: 3.281 AMU^1/2*ANGSTROM

  ANGLE =       0.03  COS_ANGLE =       1.00


 IRC COORDINATES OF STEP 63 IN ANGSTROM

  NO.  ATOM        X              Y              Z        Z-ATOM   MASS   TYPE

    1  C         0.109219       0.310734       0.124815       6    12.011  QM
    2  C        -0.140986      -0.320787       1.299022       6    12.011  QM
    3  C         1.370072       0.213450      -0.606424       6    12.011  QM
    4  C         1.657506       0.923082      -1.726246       6    12.011  QM
    5  H         2.623262       0.829394      -2.233718       1     1.008  QM
    6  H        -1.097038      -0.206450       1.820464       1     1.008  QM
    7  H         0.611534      -0.967016       1.768805       1     1.008  QM
    8  H         0.929367       1.620360      -2.160096       1     1.008  QM
    9  H         2.126156      -0.471408      -0.193875       1     1.008  QM
   10  H        -0.665193       0.957355      -0.314583       1     1.008  QM


 RMSQ FORCE :   0.0002543  MAXIMUM :   0.0000100  CONVERGED :NO 
 MAX FORCE  :   0.0005657  MAXIMUM :   0.0000150  CONVERGED :NO 

 NUMBER OF CONSTRAINED OPTIMIZATION CYCLES: 13
 
 TOTAL ENERGY = -155.773347543960
 
 
 CURRENT SPLINE LENGTH: 0.053 AMU^1/2*ANGSTROM
 IRC COORDINATE: 3.334 AMU^1/2*ANGSTROM

  ANGLE =       0.04  COS_ANGLE =       1.00


 IRC COORDINATES OF STEP 64 IN ANGSTROM

  NO.  ATOM        X              Y              Z        Z-ATOM   MASS   TYPE

    1  C         0.111542       0.315927       0.128334       6    12.011  QM
    2  C        -0.143177      -0.325443       1.296253       6    12.011  QM
    3  C         1.372380       0.218613      -0.602815       6    12.011  QM
    4  C         1.655624       0.918739      -1.729689       6    12.011  QM
    5  H         2.620325       0.822302      -2.238680       1     1.008  QM
    6  H        -1.100405      -0.213762       1.816111       1     1.008  QM
    7  H         0.606420      -0.978065       1.761868       1     1.008  QM
    8  H         0.924764       1.610017      -2.168520       1     1.008  QM
    9  H         2.130594      -0.461703      -0.186642       1     1.008  QM
   10  H        -0.660654       0.967321      -0.307912       1     1.008  QM


 RMSQ FORCE :   0.0001923  MAXIMUM :   0.0000100  CONVERGED :NO 
 MAX FORCE  :   0.0004277  MAXIMUM :   0.0000150  CONVERGED :NO 

 NUMBER OF CONSTRAINED OPTIMIZATION CYCLES: 4
 
 TOTAL ENERGY = -155.773389958103
 
 
 CURRENT SPLINE LENGTH: 0.053 AMU^1/2*ANGSTROM
 IRC COORDINATE: 3.387 AMU^1/2*ANGSTROM

  ANGLE =       0.06  COS_ANGLE =       1.00


 IRC COORDINATES OF STEP 65 IN ANGSTROM

  NO.  ATOM        X              Y              Z        Z-ATOM   MASS   TYPE

    1  C         0.114031       0.321065       0.131829       6    12.011  QM
    2  C        -0.145444      -0.329960       1.293346       6    12.011  QM
    3  C         1.374878       0.223655      -0.599170       6    12.011  QM
    4  C         1.653524       0.914382      -1.732986       6    12.011  QM
    5  H         2.617015       0.815580      -2.243782       1     1.008  QM
    6  H        -1.103906      -0.220726       1.811442       1     1.008  QM
    7  H         0.601025      -0.989064       1.754819       1     1.008  QM
    8  H         0.919594       1.599505      -2.176356       1     1.008  QM
    9  H         2.135324      -0.452004      -0.179529       1     1.008  QM
   10  H        -0.655807       0.977267      -0.301368       1     1.008  QM


 RMSQ FORCE :   0.0001300  MAXIMUM :   0.0000100  CONVERGED :NO 
 MAX FORCE  :   0.0002882  MAXIMUM :   0.0000150  CONVERGED :NO 

 NUMBER OF CONSTRAINED OPTIMIZATION CYCLES: 4
 
 TOTAL ENERGY = -155.773420600186
 
 
 CURRENT SPLINE LENGTH: 0.053 AMU^1/2*ANGSTROM
 IRC COORDINATE: 3.440 AMU^1/2*ANGSTROM

  ANGLE =       0.20  COS_ANGLE =       0.98


 IRC COORDINATES OF STEP 66 IN ANGSTROM

  NO.  ATOM        X              Y              Z        Z-ATOM   MASS   TYPE

    1  C         0.116576       0.326180       0.135374       6    12.011  QM
    2  C        -0.147752      -0.334442       1.290377       6    12.011  QM
    3  C         1.377416       0.228707      -0.595573       6    12.011  QM
    4  C         1.651384       0.910023      -1.736218       6    12.011  QM
    5  H         2.613631       0.808720      -2.248869       1     1.008  QM
    6  H        -1.107532      -0.227772       1.806577       1     1.008  QM
    7  H         0.595642      -0.999713       1.747926       1     1.008  QM
    8  H         0.914324       1.588817      -2.184108       1     1.008  QM
    9  H         2.140102      -0.442386      -0.172654       1     1.008  QM
   10  H        -0.650921       0.987134      -0.294705       1     1.008  QM


 RMSQ FORCE :   0.0000678  MAXIMUM :   0.0000100  CONVERGED :NO 
 MAX FORCE  :   0.0001521  MAXIMUM :   0.0000150  CONVERGED :NO 

 NUMBER OF CONSTRAINED OPTIMIZATION CYCLES: 2
 
 TOTAL ENERGY = -155.773439361617
 
 
 CURRENT SPLINE LENGTH: 0.053 AMU^1/2*ANGSTROM
 IRC COORDINATE: 3.493 AMU^1/2*ANGSTROM

  ANGLE =       0.87  COS_ANGLE =       0.65


 IRC COORDINATES OF STEP 67 IN ANGSTROM

  NO.  ATOM        X              Y              Z        Z-ATOM   MASS   TYPE

    1  C         0.118939       0.331317       0.138907       6    12.011  QM
    2  C        -0.149880      -0.338900       1.287320       6    12.011  QM
    3  C         1.379813       0.233852      -0.591962       6    12.011  QM
    4  C         1.649323       0.905517      -1.739381       6    12.011  QM
    5  H         2.610430       0.801708      -2.253679       1     1.008  QM
    6  H        -1.110797      -0.234675       1.801893       1     1.008  QM
    7  H         0.590541      -1.010550       1.740391       1     1.008  QM
    8  H         0.909358       1.578106      -2.191793       1     1.008  QM
    9  H         2.144783      -0.432403      -0.165555       1     1.008  QM
   10  H        -0.646344       0.996917      -0.287989       1     1.008  QM


 RMSQ FORCE :   0.0000059  MAXIMUM :   0.0000100  CONVERGED :YES
 MAX FORCE  :   0.0000214  MAXIMUM :   0.0000150  CONVERGED :NO 

 NUMBER OF CONSTRAINED OPTIMIZATION CYCLES: 3
 
 TOTAL ENERGY = -155.773446228384
 
 
 CURRENT SPLINE LENGTH: 0.053 AMU^1/2*ANGSTROM
 IRC COORDINATE: 3.545 AMU^1/2*ANGSTROM

  ANGLE =       2.42  COS_ANGLE =      -0.75


 IRC COORDINATES OF STEP 68 IN ANGSTROM

  NO.  ATOM        X              Y              Z        Z-ATOM   MASS   TYPE

    1  C         0.121265       0.336380       0.142249       6    12.011  QM
    2  C        -0.152205      -0.342891       1.284241       6    12.011  QM
    3  C         1.382399       0.239020      -0.588187       6    12.011  QM
    4  C         1.647368       0.900600      -1.742486       6    12.011  QM
    5  H         2.607459       0.794356      -2.258213       1     1.008  QM
    6  H        -1.114552      -0.241357       1.796656       1     1.008  QM
    7  H         0.585345      -1.020246       1.733466       1     1.008  QM
    8  H         0.904260       1.566440      -2.199729       1     1.008  QM
    9  H         2.149686      -0.422134      -0.157995       1     1.008  QM
   10  H        -0.641929       1.006088      -0.281958       1     1.008  QM


 RMSQ FORCE :   0.0000586  MAXIMUM :   0.0000100  CONVERGED :NO 
 MAX FORCE  :   0.0001348  MAXIMUM :   0.0000150  CONVERGED :NO 

 NUMBER OF CONSTRAINED OPTIMIZATION CYCLES: 4
 
 TOTAL ENERGY = -155.773441161173
 
 
 CURRENT SPLINE LENGTH: 0.053 AMU^1/2*ANGSTROM
 IRC COORDINATE: 3.598 AMU^1/2*ANGSTROM

  ANGLE =       2.24  COS_ANGLE =      -0.62


 IRC COORDINATES OF STEP 69 IN ANGSTROM

  NO.  ATOM        X              Y              Z        Z-ATOM   MASS   TYPE

    1  C         0.118794       0.331255       0.138658       6    12.011  QM
    2  C        -0.150094      -0.338417       1.287388       6    12.011  QM
    3  C         1.379955       0.233897      -0.591739       6    12.011  QM
    4  C         1.649559       0.905038      -1.739430       6    12.011  QM
    5  H         2.610880       0.801316      -2.253353       1     1.008  QM
    6  H        -1.111250      -0.234375       1.801549       1     1.008  QM
    7  H         0.590511      -1.009391       1.741154       1     1.008  QM
    8  H         0.909462       1.577076      -2.192439       1     1.008  QM
    9  H         2.145034      -0.431885      -0.164759       1     1.008  QM
   10  H        -0.646609       0.996309      -0.288842       1     1.008  QM


 RMSQ FORCE :   0.0000060  MAXIMUM :   0.0000100  CONVERGED :YES
 MAX FORCE  :   0.0000143  MAXIMUM :   0.0000150  CONVERGED :YES

 NUMBER OF CONSTRAINED OPTIMIZATION CYCLES: 2
 
 TOTAL ENERGY = -155.773446197473
 
 
 CURRENT SPLINE LENGTH: 0.053 AMU^1/2*ANGSTROM
 IRC COORDINATE: 3.651 AMU^1/2*ANGSTROM
 
 
 *** IRC PATH GENERATION FINISHED ***
 
 
 *** CONVERGED BY GRADIENT AND ENERGY CRITERIA ***
 
 
 *** IRC PATH IN AMU^1/2*ANGSTROM ***
 
 IRC STEP  IRC COORDINATE   IRC ENERGY   No.REDO
     0        0.000000     -155.761231
     1        0.052918     -155.761238
     2        0.105835     -155.761258
     3        0.158753     -155.761293
     4        0.211671     -155.761342
     5        0.264589     -155.761404
     6        0.317506     -155.761481
     7        0.370424     -155.761571
     8        0.423342     -155.761675
     9        0.476259     -155.761792
    10        0.529177     -155.761922
    11        0.582095     -155.762066
    12        0.635013     -155.762221
    13        0.687930     -155.762389
    14        0.740848     -155.762569
    15        0.793766     -155.762760
    16        0.846684     -155.762963
    17        0.899601     -155.763176
    18        0.952519     -155.763399
    19        1.005437     -155.763631
    20        1.058354     -155.763872
    21        1.111272     -155.764122
    22        1.164190     -155.764380
    23        1.217108     -155.764644
    24        1.270025     -155.764915
    25        1.322943     -155.765191
    26        1.375861     -155.765473
    27        1.428778     -155.765758
    28        1.481696     -155.766046
    29        1.534614     -155.766337
    30        1.587532     -155.766630
    31        1.640449     -155.766923
    32        1.693367     -155.767216
    33        1.746285     -155.767509
    34        1.799203     -155.767800
    35        1.852120     -155.768089
    36        1.905038     -155.768375
    37        1.957956     -155.768658
    38        2.010873     -155.768938
    39        2.063791     -155.769212
    40        2.116709     -155.769482
    41        2.169627     -155.769745
    42        2.222544     -155.770003
    43        2.275462     -155.770254
    44        2.328380     -155.770497
    45        2.381297     -155.770733
    46        2.434215     -155.770961
    47        2.487133     -155.771181
    48        2.540051     -155.771391
    49        2.592968     -155.771593
    50        2.645886     -155.771785
    51        2.698804     -155.771968
    52        2.751721     -155.772141
    53        2.804639     -155.772304
    54        2.857557     -155.772457
    55        2.910475     -155.772599
    56        2.963392     -155.772731
    57        3.016310     -155.772852
    58        3.069228     -155.772963
    59        3.122146     -155.773062
    60        3.175063     -155.773151
    61        3.227981     -155.773228
    62        3.280899     -155.773293
    63        3.333816     -155.773348
    64        3.386734     -155.773390
    65        3.439652     -155.773421
    66        3.492570     -155.773439
    67        3.545487     -155.773446
    68        3.598405     -155.773441
    69        3.651323     -155.773446
                                                                                

 IRC PATH                         STEP TIME:  2853.857  TOTAL TIME:    2854.707
 
 TIMING STATISTICS (SECONDS)
 

 TIMER ENTRY                    NUMBER OF CALLS   CUMUL. CPU TIME   CONTRIBUT.

 INITIALIZATION                              1             0.034         0.0 %
 INPUT                                       1             0.056         0.0 %
 DIAGONALIZATION                          6290             0.311         0.0 %
 SYMMETRY ANALYSIS                        1598             0.075         0.0 %
 CORE INTEGRALS                           1598           120.105         4.2 %
 ORTHOGONALIZATION MATRIX                 1598             6.395         0.2 %
 MPI DIAGONALIZATION                     30337           142.333         5.0 %
                         ON NODE             1           133.225
                         ON NODE             2           133.314
                         ON NODE             3           133.411
                         ON NODE             4           133.437
                         ON NODE             5           133.336
                         ON NODE             6           133.214
                         ON NODE             7           133.307
                         ON NODE             8           133.443
                         ON NODE             9           133.144
                         ON NODE            10           133.261
                         ON NODE            11           133.379
                         ON NODE            12           133.610
                         ON NODE            13           133.396
                         ON NODE            14           132.775
                         ON NODE            15           133.226
                         ON NODE            16           133.146
                         ON NODE            17           133.236
                         ON NODE            18           132.787
                         ON NODE            19           133.240
                         ON NODE            20           133.386
                         ON NODE            21           133.155
                         ON NODE            22           133.113
                         ON NODE            23           133.188
           AVERAGE PER PROCESSOR                         133.627
 MPI AUXILIARY FUNCTION FIT              55326           318.147        11.1 %
                         ON NODE             1           309.328
                         ON NODE             2           316.019
                         ON NODE             3           314.445
                         ON NODE             4           314.944
                         ON NODE             5           317.525
                         ON NODE             6           314.752
                         ON NODE             7           317.789
                         ON NODE             8           314.556
                         ON NODE             9           317.674
                         ON NODE            10           313.828
                         ON NODE            11           317.698
                         ON NODE            12           314.073
                         ON NODE            13           310.430
                         ON NODE            14           309.214
                         ON NODE            15           313.442
                         ON NODE            16           314.401
                         ON NODE            17           317.723
                         ON NODE            18           313.591
                         ON NODE            19           317.550
                         ON NODE            20           311.309
                         ON NODE            21           317.598
                         ON NODE            22           312.261
                         ON NODE            23           317.688
           AVERAGE PER PROCESSOR                         314.833
 MPI CORE HAMILTONIAN                     1598             6.982         0.2 %
                         ON NODE             1             6.429
                         ON NODE             2             6.337
                         ON NODE             3             5.831
                         ON NODE             4             5.773
                         ON NODE             5             5.764
                         ON NODE             6             5.738
                         ON NODE             7             5.716
                         ON NODE             8             5.761
                         ON NODE             9             5.762
                         ON NODE            10             5.739
                         ON NODE            11             5.764
                         ON NODE            12             5.754
                         ON NODE            13             5.753
                         ON NODE            14             5.758
                         ON NODE            15             5.774
                         ON NODE            16             5.758
                         ON NODE            17             5.755
                         ON NODE            18             5.779
                         ON NODE            19             5.760
                         ON NODE            20             5.779
                         ON NODE            21             5.762
                         ON NODE            22             5.774
                         ON NODE            23             5.791
           AVERAGE PER PROCESSOR                           5.866
 SCF ITERATION                            1598          2239.168        78.4 %
 MPI NEAR J CALCULATION                  26864           115.503         4.0 %
                         ON NODE             1           110.337
                         ON NODE             2           115.261
                         ON NODE             3           115.587
                         ON NODE             4           115.602
                         ON NODE             5           115.583
                         ON NODE             6           115.511
                         ON NODE             7           109.720
                         ON NODE             8           115.592
                         ON NODE             9           115.516
                         ON NODE            10           115.594
                         ON NODE            11           117.543
                         ON NODE            12           117.681
                         ON NODE            13           115.965
                         ON NODE            14           117.477
                         ON NODE            15           117.439
                         ON NODE            16           117.231
                         ON NODE            17           117.194
                         ON NODE            18           116.746
                         ON NODE            19           116.251
                         ON NODE            20           115.918
                         ON NODE            21           115.505
                         ON NODE            22           115.538
                         ON NODE            23           115.494
           AVERAGE PER PROCESSOR                         115.658
 MPI FAR J CALCULATION                   26864            24.694         0.9 %
                         ON NODE             1            26.835
                         ON NODE             2            20.984
                         ON NODE             3            25.836
                         ON NODE             4            18.252
                         ON NODE             5            21.765
                         ON NODE             6            22.597
                         ON NODE             7            31.608
                         ON NODE             8            25.876
                         ON NODE             9            23.771
                         ON NODE            10            21.978
                         ON NODE            11            20.594
                         ON NODE            12            25.988
                         ON NODE            13            27.448
                         ON NODE            14            25.933
                         ON NODE            15            26.172
                         ON NODE            16            26.165
                         ON NODE            17            26.143
                         ON NODE            18            26.163
                         ON NODE            19            26.122
                         ON NODE            20            26.174
                         ON NODE            21            26.076
                         ON NODE            22            26.115
                         ON NODE            23            26.129
           AVERAGE PER PROCESSOR                          24.976
 GRID INITIALIZATION                        70             0.295         0.0 %
 FIXED GRID GENERATION                      70             0.004         0.0 %
 MPI XC POTENTIAL                        26864          1446.496        50.7 %
                         ON NODE             1          1437.401
                         ON NODE             2          1439.047
                         ON NODE             3          1439.870
                         ON NODE             4          1439.306
                         ON NODE             5          1445.337
                         ON NODE             6          1435.682
                         ON NODE             7          1441.306
                         ON NODE             8          1438.877
                         ON NODE             9          1435.252
                         ON NODE            10          1435.326
                         ON NODE            11          1435.204
                         ON NODE            12          1432.355
                         ON NODE            13          1434.993
                         ON NODE            14          1434.824
                         ON NODE            15          1435.404
                         ON NODE            16          1432.057
                         ON NODE            17          1434.900
                         ON NODE            18          1435.014
                         ON NODE            19          1434.809
                         ON NODE            20          1435.012
                         ON NODE            21          1434.796
                         ON NODE            22          1435.465
                         ON NODE            23          1434.669
           AVERAGE PER PROCESSOR                        1436.808
 MPI NEAR ERI CALCULATION                26864           126.765         4.4 %
                         ON NODE             1           113.656
                         ON NODE             2           113.818
                         ON NODE             3           113.719
                         ON NODE             4           113.702
                         ON NODE             5           113.753
                         ON NODE             6           113.982
                         ON NODE             7           104.412
                         ON NODE             8           113.800
                         ON NODE             9           113.692
                         ON NODE            10           113.805
                         ON NODE            11           113.628
                         ON NODE            12           113.721
                         ON NODE            13           110.708
                         ON NODE            14           113.795
                         ON NODE            15           113.701
                         ON NODE            16           113.776
                         ON NODE            17           112.864
                         ON NODE            18           113.898
                         ON NODE            19           113.752
                         ON NODE            20           113.731
                         ON NODE            21           113.878
                         ON NODE            22           113.686
                         ON NODE            23           113.818
           AVERAGE PER PROCESSOR                         113.752
 MPI FAR ERI CALCULATION                 26864            11.293         0.4 %
                         ON NODE             1            11.278
                         ON NODE             2            10.339
                         ON NODE             3            10.929
                         ON NODE             4            10.842
                         ON NODE             5            11.191
                         ON NODE             6            10.720
                         ON NODE             7            20.118
                         ON NODE             8            10.992
                         ON NODE             9            10.038
                         ON NODE            10             7.679
                         ON NODE            11             8.549
                         ON NODE            12            11.464
                         ON NODE            13            14.373
                         ON NODE            14            11.382
                         ON NODE            15            11.690
                         ON NODE            16            11.596
                         ON NODE            17            12.367
                         ON NODE            18            11.570
                         ON NODE            19            11.653
                         ON NODE            20            11.803
                         ON NODE            21            11.471
                         ON NODE            22            11.636
                         ON NODE            23            11.522
           AVERAGE PER PROCESSOR                          11.521
 MPI MATRIX MULTIPLICATION              111650            63.905         2.2 %
                         ON NODE             1            76.298
                         ON NODE             2            76.368
                         ON NODE             3            76.234
                         ON NODE             4            76.031
                         ON NODE             5            76.105
                         ON NODE             6            76.473
                         ON NODE             7            76.133
                         ON NODE             8            76.194
                         ON NODE             9            76.540
                         ON NODE            10            76.296
                         ON NODE            11            76.141
                         ON NODE            12            76.395
                         ON NODE            13            76.014
                         ON NODE            14            76.665
                         ON NODE            15            76.366
                         ON NODE            16            76.452
                         ON NODE            17            76.206
                         ON NODE            18            76.378
                         ON NODE            19            76.381
                         ON NODE            20            76.342
                         ON NODE            21            76.460
                         ON NODE            22            76.242
                         ON NODE            23            76.408
           AVERAGE PER PROCESSOR                          75.793
 IRC PATH                                    1          2853.857       100.0 %
 OPTIMIZATION CYCLE                          1          2853.857       100.0 %
 ENERGY GRADIENTS                         1529           235.567         8.3 %
 MPI XC ENERGY GRADIENTS                  1529           188.217         6.6 %
                         ON NODE             1           188.272
                         ON NODE             2           188.363
                         ON NODE             3           188.310
                         ON NODE             4           188.275
                         ON NODE             5           188.325
                         ON NODE             6           188.287
                         ON NODE             7           188.267
                         ON NODE             8           188.291
                         ON NODE             9           188.324
                         ON NODE            10           188.323
                         ON NODE            11           188.400
                         ON NODE            12           188.425
                         ON NODE            13           188.415
                         ON NODE            14           188.399
                         ON NODE            15           188.403
                         ON NODE            16           188.415
                         ON NODE            17           188.400
                         ON NODE            18           188.357
                         ON NODE            19           188.348
                         ON NODE            20           188.349
                         ON NODE            21           188.307
                         ON NODE            22           188.385
                         ON NODE            23           188.356
           AVERAGE PER PROCESSOR                         188.343
 MPI NEAR ERI GRADIENTS                   1529            16.048         0.6 %
                         ON NODE             1            15.879
                         ON NODE             2            15.967
                         ON NODE             3            15.951
                         ON NODE             4            16.023
                         ON NODE             5            16.081
                         ON NODE             6            16.026
                         ON NODE             7            16.024
                         ON NODE             8            16.005
                         ON NODE             9            15.977
                         ON NODE            10            16.071
                         ON NODE            11            16.126
                         ON NODE            12            16.102
                         ON NODE            13            16.013
                         ON NODE            14            15.932
                         ON NODE            15            16.126
                         ON NODE            16            16.113
                         ON NODE            17            16.121
                         ON NODE            18            16.092
                         ON NODE            19            16.043
                         ON NODE            20            16.050
                         ON NODE            21            16.019
                         ON NODE            22            16.073
                         ON NODE            23            16.044
           AVERAGE PER PROCESSOR                          16.037
 MPI FAR ERI GRADIENTS                    1529             1.389         0.0 %
                         ON NODE             1             1.326
                         ON NODE             2             1.278
                         ON NODE             3             1.462
                         ON NODE             4             1.293
                         ON NODE             5             1.248
                         ON NODE             6             1.129
                         ON NODE             7             1.403
                         ON NODE             8             1.395
                         ON NODE             9             1.428
                         ON NODE            10             1.174
                         ON NODE            11             1.076
                         ON NODE            12             1.406
                         ON NODE            13             1.488
                         ON NODE            14             1.578
                         ON NODE            15             1.414
                         ON NODE            16             1.396
                         ON NODE            17             1.407
                         ON NODE            18             1.403
                         ON NODE            19             1.420
                         ON NODE            20             1.408
                         ON NODE            21             1.423
                         ON NODE            22             1.405
                         ON NODE            23             1.422
           AVERAGE PER PROCESSOR                           1.365
 MPI CORE HAMILTONIAN GRADIENTS           1529             7.545         0.3 %
                         ON NODE             1            10.895
                         ON NODE             2            10.908
                         ON NODE             3            10.730
                         ON NODE             4            10.810
                         ON NODE             5            10.873
                         ON NODE             6            10.986
                         ON NODE             7            10.722
                         ON NODE             8            10.735
                         ON NODE             9            10.755
                         ON NODE            10            10.929
                         ON NODE            11            11.037
                         ON NODE            12            10.715
                         ON NODE            13            10.443
                         ON NODE            14            10.482
                         ON NODE            15            10.706
                         ON NODE            16            10.718
                         ON NODE            17            10.695
                         ON NODE            18            10.716
                         ON NODE            19            10.709
                         ON NODE            20            10.363
                         ON NODE            21            10.708
                         ON NODE            22            10.709
                         ON NODE            23            10.709
           AVERAGE PER PROCESSOR                          10.609
 MATRIX MULTIPLICATION                    7041             0.069         0.0 %
 START GUESS                                69            75.170         2.6 %
 NULLSPACE                                  69             0.345         0.0 %

 FINAL TIMING           DATE: THU JAN 18 05:07:42 2024  TOTAL TIME:    2854.710
