# Supplementary material for: Constrained Structure Minimizations on Hyperspheres for Minimum Energy Path Following
Source: J Chem Inf Model. 2025 Apr 1;65(7):3488–501. doi: 10.1021/acs.jcim.4c02351 (PMC12004539; doi:10.1021/acs.jcim.4c02351)
Supplement: Supplementary file 1 — ci4c02351_si_001.zip [file ci4c02351_si_001.zip › data_availability/rxn14/outputs/IRC/irc-full.mol]

   10
 TRAJECTORY GEOMETRY    -155.761238
  C      0.000401    0.004802    0.000592
  C     -0.001579   -0.005154    1.349835
  C      1.229301    0.001513   -0.843567
  C      1.752920    1.093973   -1.437636
  H      2.658462    1.027229   -2.051663
  H     -0.940059   -0.006718    1.916172
  H      0.934088   -0.001631    1.922968
  H      1.296219    2.084391   -1.317359
  H      1.722216   -0.972119   -0.992522
  H     -0.963503    0.001040   -0.532315
   10
 TRAJECTORY GEOMETRY    -155.761258
  C      0.000864    0.009598    0.001197
  C     -0.003157   -0.010303    1.350377
  C      1.231887    0.003067   -0.839758
  C      1.751417    1.092695   -1.442672
  H      2.659993    1.025468   -2.052129
  H     -0.942326   -0.006559    1.915545
  H      0.931674   -0.019676    1.924855
  H      1.288609    2.081630   -1.333825
  H      1.732227   -0.968706   -0.974989
  H     -0.962053    0.021363   -0.533241
   10
 TRAJECTORY GEOMETRY    -155.761293
  C      0.001352    0.014383    0.001783
  C     -0.004711   -0.015413    1.350825
  C      1.234458    0.004610   -0.835928
  C      1.749862    1.091366   -1.447620
  H      2.661495    1.023862   -2.052437
  H     -0.944449   -0.006285    1.914949
  H      0.929211   -0.037852    1.926447
  H      1.280815    2.078568   -1.350261
  H      1.742193   -0.965034   -0.957403
  H     -0.960381    0.041804   -0.534017
   10
 TRAJECTORY GEOMETRY    -155.761342
  C      0.001948    0.019164    0.002479
  C     -0.006385   -0.020580    1.351309
  C      1.236985    0.006292   -0.832116
  C      1.748374    1.089981   -1.452674
  H      2.662923    1.022151   -2.053052
  H     -0.946693   -0.006287    1.914364
  H      0.926434   -0.055896    1.928112
  H      1.273374    2.075418   -1.366719
  H      1.751906   -0.961092   -0.940044
  H     -0.958447    0.061971   -0.534567
   10
 TRAJECTORY GEOMETRY    -155.761404
  C      0.002533    0.023935    0.003126
  C     -0.007982   -0.025714    1.351705
  C      1.239464    0.007961   -0.828276
  C      1.746850    1.088567   -1.457639
  H      2.664363    1.020467   -2.053374
  H     -0.948757   -0.006091    1.913765
  H      0.923700   -0.074039    1.929419
  H      1.265736    2.071992   -1.383178
  H      1.761604   -0.956894   -0.922485
  H     -0.956363    0.082241   -0.534958
   10
 TRAJECTORY GEOMETRY    -155.761481
  C      0.003268    0.028685    0.003901
  C     -0.009727   -0.030885    1.352132
  C      1.241923    0.009752   -0.824482
  C      1.745368    1.087097   -1.462694
  H      2.665691    1.018807   -2.053992
  H     -0.950969   -0.006082    1.913158
  H      0.920574   -0.092115    1.930862
  H      1.258398    2.068443   -1.399631
  H      1.771073   -0.952395   -0.905268
  H     -0.953966    0.102300   -0.535106
   10
 TRAJECTORY GEOMETRY    -155.761571
  C      0.004015    0.033437    0.004666
  C     -0.011449   -0.036043    1.352500
  C      1.244352    0.011559   -0.820669
  C      1.743872    1.085594   -1.467707
  H      2.667042    1.017198   -2.054546
  H     -0.953078   -0.006062    1.912595
  H      0.917419   -0.110216    1.932055
  H      1.250969    2.064675   -1.416060
  H      1.780465   -0.947699   -0.887970
  H     -0.951400    0.122348   -0.535109
   10
 TRAJECTORY GEOMETRY    -155.761675
  C      0.004800    0.038176    0.005496
  C     -0.013219   -0.041239    1.352859
  C      1.246731    0.013498   -0.816844
  C      1.742432    1.084038   -1.472775
  H      2.668372    1.015447   -2.055154
  H     -0.955200   -0.006276    1.912033
  H      0.914111   -0.128171    1.933125
  H      1.243770    2.060749   -1.432580
  H      1.789660   -0.942685   -0.870769
  H     -0.948668    0.142106   -0.534899
   10
 TRAJECTORY GEOMETRY    -155.761792
  C      0.005618    0.042926    0.006269
  C     -0.014918   -0.046368    1.353077
  C      1.249112    0.015364   -0.812985
  C      1.740879    1.082424   -1.477697
  H      2.669626    1.014024   -2.055562
  H     -0.957092   -0.006112    1.911531
  H      0.910828   -0.146346    1.933811
  H      1.236262    2.056481   -1.448910
  H      1.798862   -0.937482   -0.853490
  H     -0.945719    0.162140   -0.534593
   10
 TRAJECTORY GEOMETRY    -155.761922
  C      0.006475    0.047681    0.007058
  C     -0.016626   -0.051492    1.353242
  C      1.251480    0.017262   -0.809123
  C      1.739308    1.080765   -1.482593
  H      2.670871    1.012677   -2.055923
  H     -0.958917   -0.005904    1.911052
  H      0.907441   -0.164532    1.934286
  H      1.228701    2.051978   -1.465154
  H      1.807962   -0.932063   -0.836252
  H     -0.942571    0.182116   -0.534116
   10
 TRAJECTORY GEOMETRY    -155.762066
  C      0.007444    0.052406    0.007932
  C     -0.018418   -0.056638    1.353420
  C      1.253774    0.019274   -0.805289
  C      1.737794    1.079066   -1.487540
  H      2.672007    1.011205   -2.056470
  H     -0.960812   -0.005924    1.910551
  H      0.903765   -0.182656    1.934807
  H      1.221423    2.047392   -1.481527
  H      1.816883   -0.926343   -0.819210
  H     -0.939183    0.201905   -0.533402
   10
 TRAJECTORY GEOMETRY    -155.762221
  C      0.008445    0.057115    0.008848
  C     -0.020251   -0.061794    1.353609
  C      1.256056    0.021346   -0.801465
  C      1.736312    1.077351   -1.492524
  H      2.673117    1.009669   -2.057058
  H     -0.962749   -0.006026    1.910007
  H      0.899937   -0.200747    1.935192
  H      1.214194    2.042599   -1.497844
  H      1.825634   -0.920399   -0.802255
  H     -0.935617    0.221540   -0.532501
   10
 TRAJECTORY GEOMETRY    -155.762389
  C      0.009492    0.061841    0.009789
  C     -0.022077   -0.066941    1.353689
  C      1.258312    0.023472   -0.797619
  C      1.734787    1.075551   -1.497445
  H      2.674266    1.008272   -2.057675
  H     -0.964574   -0.006119    1.909560
  H      0.896053   -0.218814    1.935355
  H      1.206969    2.037577   -1.514130
  H      1.834303   -0.914234   -0.785365
  H     -0.931861    0.241092   -0.531439
   10
 TRAJECTORY GEOMETRY    -155.762569
  C      0.010614    0.066561    0.010777
  C     -0.023938   -0.072091    1.353731
  C      1.260531    0.025669   -0.793773
  C      1.733270    1.073699   -1.502367
  H      2.675270    1.006849   -2.058309
  H     -0.966380   -0.006305    1.909063
  H      0.891977   -0.236852    1.935412
  H      1.199857    2.032387   -1.530403
  H      1.842820   -0.907805   -0.768620
  H     -0.927911    0.260498   -0.530185
   10
 TRAJECTORY GEOMETRY    -155.762760
  C      0.011737    0.071287    0.011791
  C     -0.025829   -0.077241    1.353767
  C      1.262768    0.027901   -0.789929
  C      1.731763    1.071828   -1.507306
  H      2.676347    1.005460   -2.059061
  H     -0.968187   -0.006548    1.908654
  H      0.887841   -0.254891    1.935270
  H      1.192716    2.026978   -1.546556
  H      1.851184   -0.901255   -0.751960
  H     -0.923814    0.279781   -0.528792
   10
 TRAJECTORY GEOMETRY    -155.762963
  C      0.012935    0.076012    0.012835
  C     -0.027737   -0.082400    1.353764
  C      1.264947    0.030198   -0.786073
  C      1.730274    1.069907   -1.512237
  H      2.677209    1.004016   -2.059744
  H     -0.969934   -0.006862    1.908164
  H      0.883527   -0.272827    1.934943
  H      1.185662    2.021370   -1.562697
  H      1.859401   -0.894395   -0.735407
  H     -0.919541    0.298922   -0.527200
   10
 TRAJECTORY GEOMETRY    -155.763176
  C      0.014193    0.080742    0.013926
  C     -0.029667   -0.087551    1.353687
  C      1.267104    0.032560   -0.782217
  C      1.728757    1.067921   -1.517137
  H      2.678143    1.002619   -2.060573
  H     -0.971699   -0.007238    1.907728
  H      0.879134   -0.290752    1.934506
  H      1.178668    2.015588   -1.578786
  H      1.867535   -0.887373   -0.718993
  H     -0.915092    0.317943   -0.525445
   10
 TRAJECTORY GEOMETRY    -155.763399
  C      0.015473    0.085491    0.015039
  C     -0.031609   -0.092700    1.353568
  C      1.269279    0.034942   -0.778346
  C      1.727226    1.065894   -1.522018
  H      2.678978    1.001325   -2.061415
  H     -0.973344   -0.007643    1.907291
  H      0.874564   -0.308594    1.933779
  H      1.171637    2.009539   -1.594737
  H      1.875474   -0.880157   -0.702701
  H     -0.910446    0.336876   -0.523553
   10
 TRAJECTORY GEOMETRY    -155.763631
  C      0.016805    0.090221    0.016222
  C     -0.033610   -0.097866    1.353460
  C      1.271407    0.037439   -0.774495
  C      1.725767    1.063836   -1.526955
  H      2.679649    0.999854   -2.062329
  H     -0.975076   -0.008286    1.906849
  H      0.869897   -0.326398    1.933040
  H      1.164803    2.003394   -1.610723
  H      1.883287   -0.872721   -0.686567
  H     -0.905728    0.355507   -0.521454
   10
 TRAJECTORY GEOMETRY    -155.763872
  C      0.018206    0.094970    0.017436
  C     -0.035623   -0.103022    1.353270
  C      1.273521    0.039980   -0.770625
  C      1.724264    1.061710   -1.531846
  H      2.680290    0.998448   -2.063301
  H     -0.976750   -0.008951    1.906394
  H      0.865083   -0.344151    1.932086
  H      1.157986    1.997022   -1.626578
  H      1.890965   -0.865085   -0.670610
  H     -0.900809    0.374019   -0.519200
   10
 TRAJECTORY GEOMETRY    -155.764122
  C      0.019674    0.099718    0.018708
  C     -0.037683   -0.108169    1.353055
  C      1.275647    0.042578   -0.766762
  C      1.722750    1.059551   -1.536734
  H      2.680869    0.996975   -2.064575
  H     -0.978544   -0.009771    1.905878
  H      0.860112   -0.361879    1.931072
  H      1.151226    1.990521   -1.642309
  H      1.898511   -0.857364   -0.654857
  H     -0.895718    0.392400   -0.516816
   10
 TRAJECTORY GEOMETRY    -155.764380
  C      0.021140    0.104485    0.020011
  C     -0.039739   -0.113340    1.352785
  C      1.277743    0.045247   -0.762884
  C      1.721259    1.057334   -1.541612
  H      2.681456    0.995530   -2.065728
  H     -0.980212   -0.010627    1.905452
  H      0.855125   -0.379453    1.929784
  H      1.144510    1.983798   -1.658049
  H      1.905901   -0.849425   -0.639180
  H     -0.890566    0.410549   -0.514272
   10
 TRAJECTORY GEOMETRY    -155.764644
  C      0.022666    0.109236    0.021385
  C     -0.041851   -0.118510    1.352506
  C      1.279825    0.048010   -0.759015
  C      1.719795    1.055079   -1.546516
  H      2.681916    0.993949   -2.067119
  H     -0.981958   -0.011718    1.904954
  H      0.849951   -0.396966    1.928436
  H      1.137963    1.976936   -1.673700
  H      1.913154   -0.841307   -0.623747
  H     -0.885279    0.428471   -0.511527
   10
 TRAJECTORY GEOMETRY    -155.764915
  C      0.024229    0.114012    0.022796
  C     -0.043973   -0.123688    1.352175
  C      1.281899    0.050827   -0.755137
  C      1.718326    1.052770   -1.551407
  H      2.682300    0.992355   -2.068491
  H     -0.983669   -0.012901    1.904450
  H      0.844685   -0.414354    1.926895
  H      1.131465    1.969891   -1.689260
  H      1.920260   -0.833019   -0.608462
  H     -0.879898    0.446191   -0.508653
   10
 TRAJECTORY GEOMETRY    -155.765191
  C      0.025839    0.118803    0.024274
  C     -0.046145   -0.128857    1.351807
  C      1.283986    0.053712   -0.751264
  C      1.716863    1.050408   -1.556295
  H      2.682611    0.990766   -2.070121
  H     -0.985425   -0.014329    1.903974
  H      0.839313   -0.431684    1.925216
  H      1.125007    1.962676   -1.704681
  H      1.927233   -0.824637   -0.593413
  H     -0.874399    0.463691   -0.505643
   10
 TRAJECTORY GEOMETRY    -155.765473
  C      0.027503    0.123602    0.025807
  C     -0.048338   -0.134017    1.351381
  C      1.286059    0.056676   -0.747375
  C      1.715396    1.047989   -1.561166
  H      2.682817    0.989074   -2.071905
  H     -0.987218   -0.015961    1.903444
  H      0.833825   -0.448928    1.923382
  H      1.118664    1.955316   -1.719995
  H      1.934079   -0.816105   -0.578584
  H     -0.868793    0.480975   -0.502488
   10
 TRAJECTORY GEOMETRY    -155.765758
  C      0.029208    0.128429    0.027376
  C     -0.050550   -0.139185    1.350917
  C      1.288145    0.059702   -0.743462
  C      1.713917    1.045527   -1.566030
  H      2.682897    0.987240   -2.073845
  H     -0.989050   -0.017780    1.902848
  H      0.828270   -0.466034    1.921379
  H      1.112372    1.947807   -1.735157
  H      1.940766   -0.807501   -0.563972
  H     -0.863112    0.498042   -0.499240
   10
 TRAJECTORY GEOMETRY    -155.766046
  C      0.030941    0.133277    0.029021
  C     -0.052812   -0.144380    1.350429
  C      1.290237    0.062797   -0.739575
  C      1.712468    1.043013   -1.570916
  H      2.682928    0.985470   -2.075841
  H     -0.990875   -0.019655    1.902281
  H      0.822617   -0.482958    1.919245
  H      1.106136    1.940118   -1.750186
  H      1.947301   -0.798752   -0.549581
  H     -0.857376    0.514818   -0.495815
   10
 TRAJECTORY GEOMETRY    -155.766337
  C      0.032736    0.138123    0.030748
  C     -0.055120   -0.149575    1.349910
  C      1.292322    0.065986   -0.735700
  C      1.711027    1.040452   -1.575808
  H      2.682910    0.983538   -2.078059
  H     -0.992820   -0.021759    1.901638
  H      0.816841   -0.499764    1.917055
  H      1.100044    1.932330   -1.765105
  H      1.953725   -0.789918   -0.535465
  H     -0.851567    0.531343   -0.492242
   10
 TRAJECTORY GEOMETRY    -155.766630
  C      0.034543    0.143004    0.032518
  C     -0.057443   -0.154768    1.349342
  C      1.294426    0.069231   -0.731807
  C      1.709598    1.037836   -1.580685
  H      2.682661    0.981577   -2.080414
  H     -0.994723   -0.024115    1.900987
  H      0.810990   -0.516417    1.914614
  H      1.093981    1.924382   -1.779880
  H      1.960021   -0.781002   -0.521556
  H     -0.845718    0.547620   -0.488565
   10
 TRAJECTORY GEOMETRY    -155.766923
  C      0.036401    0.147885    0.034365
  C     -0.059795   -0.159972    1.348727
  C      1.296509    0.072589   -0.727914
  C      1.708165    1.035164   -1.585564
  H      2.682536    0.979398   -2.082973
  H     -0.996765   -0.026675    1.900283
  H      0.805118   -0.532922    1.912143
  H      1.088116    1.916341   -1.794550
  H      1.966174   -0.771977   -0.507907
  H     -0.839859    0.563600   -0.484742
   10
 TRAJECTORY GEOMETRY    -155.767216
  C      0.038297    0.152803    0.036258
  C     -0.062170   -0.165169    1.348062
  C      1.298622    0.075988   -0.724006
  C      1.706722    1.032444   -1.590424
  H      2.682171    0.977164   -2.085651
  H     -0.998818   -0.029418    1.899487
  H      0.799159   -0.549286    1.909450
  H      1.082223    1.908139   -1.808982
  H      1.972203   -0.762889   -0.494504
  H     -0.833937    0.579365   -0.480833
   10
 TRAJECTORY GEOMETRY    -155.767509
  C      0.040248    0.157746    0.038192
  C     -0.064546   -0.170361    1.347324
  C      1.300727    0.079453   -0.720078
  C      1.705246    1.029664   -1.595240
  H      2.681720    0.974745   -2.088532
  H     -1.000931   -0.032389    1.898552
  H      0.793153   -0.565472    1.906656
  H      1.076443    1.899842   -1.823276
  H      1.978101   -0.753711   -0.481300
  H     -0.827942    0.594913   -0.476829
   10
 TRAJECTORY GEOMETRY    -155.767800
  C      0.042214    0.162692    0.040235
  C     -0.066985   -0.175556    1.346564
  C      1.302864    0.083023   -0.716180
  C      1.703818    1.026832   -1.600089
  H      2.681121    0.972256   -2.091611
  H     -1.003152   -0.035619    1.897669
  H      0.787061   -0.581497    1.903720
  H      1.070745    1.891439   -1.837362
  H      1.983947   -0.744568   -0.468424
  H     -0.822008    0.610142   -0.472682
   10
 TRAJECTORY GEOMETRY    -155.768089
  C      0.044214    0.167641    0.042349
  C     -0.069459   -0.180751    1.345783
  C      1.304999    0.086677   -0.712295
  C      1.702409    1.023960   -1.604940
  H      2.680472    0.969577   -2.094916
  H     -1.005459   -0.039112    1.896682
  H      0.780898   -0.597359    1.900715
  H      1.065194    1.882952   -1.851343
  H      1.989658   -0.735297   -0.455829
  H     -0.816065    0.625086   -0.468398
   10
 TRAJECTORY GEOMETRY    -155.768375
  C      0.046235    0.172630    0.044526
  C     -0.071956   -0.185950    1.344932
  C      1.307175    0.090397   -0.708398
  C      1.700981    1.021019   -1.609766
  H      2.679721    0.966851   -2.098431
  H     -1.007818   -0.042798    1.895673
  H      0.774732   -0.613004    1.897544
  H      1.059678    1.874361   -1.865061
  H      1.995258   -0.726064   -0.443482
  H     -0.810133    0.639766   -0.464053
   10
 TRAJECTORY GEOMETRY    -155.768658
  C      0.048309    0.177637    0.046739
  C     -0.074452   -0.191142    1.344023
  C      1.309338    0.094180   -0.704480
  C      1.699537    1.018034   -1.614563
  H      2.678833    0.963867   -2.102016
  H     -1.010238   -0.046673    1.894487
  H      0.768535   -0.628481    1.894234
  H      1.054230    1.865674   -1.878611
  H      2.000755   -0.716750   -0.431378
  H     -0.804186    0.654208   -0.459595
   10
 TRAJECTORY GEOMETRY    -155.768938
  C      0.050416    0.182661    0.049032
  C     -0.076977   -0.196328    1.343064
  C      1.311524    0.098038   -0.700578
  C      1.698087    1.014994   -1.619343
  H      2.677831    0.960748   -2.105782
  H     -1.012750   -0.050795    1.893193
  H      0.762288   -0.643756    1.890831
  H      1.048863    1.856918   -1.891955
  H      2.006160   -0.707418   -0.419532
  H     -0.798256    0.668399   -0.455047
   10
 TRAJECTORY GEOMETRY    -155.769212
  C      0.052552    0.187689    0.051415
  C     -0.079539   -0.201515    1.342077
  C      1.313717    0.101987   -0.696695
  C      1.696659    1.011910   -1.624129
  H      2.676756    0.957417   -2.109813
  H     -1.015424   -0.055211    1.891791
  H      0.756009   -0.658814    1.887380
  H      1.043644    1.848119   -1.905130
  H      2.011477   -0.698064   -0.408007
  H     -0.792367    0.682276   -0.450370
   10
 TRAJECTORY GEOMETRY    -155.769482
  C      0.054703    0.192733    0.053859
  C     -0.082126   -0.206703    1.341063
  C      1.315935    0.106003   -0.692821
  C      1.695241    1.008789   -1.628913
  H      2.675585    0.953888   -2.114002
  H     -1.018189   -0.059847    1.890291
  H      0.749724   -0.673683    1.883810
  H      1.038482    1.839256   -1.918089
  H      2.016707   -0.688706   -0.396724
  H     -0.786540    0.695897   -0.445615
   10
 TRAJECTORY GEOMETRY    -155.769745
  C      0.056896    0.197786    0.056386
  C     -0.084728   -0.211875    1.339954
  C      1.318153    0.110109   -0.688957
  C      1.693804    1.005584   -1.633646
  H      2.674288    0.950286   -2.118368
  H     -1.020981   -0.064695    1.888731
  H      0.743404   -0.688340    1.880143
  H      1.033460    1.830344   -1.930876
  H      2.021888   -0.679304   -0.385738
  H     -0.780733    0.709242   -0.440745
   10
 TRAJECTORY GEOMETRY    -155.770003
  C      0.059103    0.202848    0.058961
  C     -0.087345   -0.217037    1.338820
  C      1.320389    0.114276   -0.685097
  C      1.692372    1.002352   -1.638367
  H      2.672905    0.946420   -2.122928
  H     -1.023912   -0.069745    1.887024
  H      0.737120   -0.702838    1.876327
  H      1.028467    1.821340   -1.943410
  H      2.026994   -0.669903   -0.374959
  H     -0.774948    0.722366   -0.435804
   10
 TRAJECTORY GEOMETRY    -155.770254
  C      0.061348    0.207923    0.061625
  C     -0.089977   -0.222199    1.337637
  C      1.322637    0.118519   -0.681262
  C      1.690935    0.999071   -1.643077
  H      2.671420    0.942322   -2.127540
  H     -1.026953   -0.075077    1.885125
  H      0.730754   -0.717061    1.872549
  H      1.023609    1.812378   -1.955823
  H      2.032003   -0.660510   -0.364492
  H     -0.769276    0.735222   -0.430750
   10
 TRAJECTORY GEOMETRY    -155.770497
  C      0.063605    0.213027    0.064324
  C     -0.092604   -0.227344    1.336367
  C      1.324910    0.122809   -0.677405
  C      1.689465    0.995729   -1.647728
  H      2.669853    0.938101   -2.132348
  H     -1.030039   -0.080535    1.883151
  H      0.724502   -0.731118    1.868534
  H      1.018706    1.803310   -1.967939
  H      2.036962   -0.651146   -0.354203
  H     -0.763619    0.747888   -0.425671
   10
 TRAJECTORY GEOMETRY    -155.770733
  C      0.065882    0.218124    0.067091
  C     -0.095241   -0.232478    1.335047
  C      1.327182    0.127182   -0.673566
  C      1.688000    0.992340   -1.652352
  H      2.668160    0.933661   -2.137296
  H     -1.033198   -0.086173    1.881046
  H      0.718233   -0.744973    1.864432
  H      1.013934    1.794196   -1.979882
  H      2.041858   -0.641746   -0.344174
  H     -0.758010    0.760310   -0.420479
   10
 TRAJECTORY GEOMETRY    -155.770961
  C      0.068191    0.223251    0.069909
  C     -0.097873   -0.237589    1.333634
  C      1.329472    0.131591   -0.669727
  C      1.686495    0.988885   -1.656918
  H      2.666373    0.929181   -2.142264
  H     -1.036384   -0.091977    1.878831
  H      0.711990   -0.758638    1.860192
  H      1.009139    1.785000   -1.991587
  H      2.046728   -0.632352   -0.334357
  H     -0.752448    0.772553   -0.415223
   10
 TRAJECTORY GEOMETRY    -155.771181
  C      0.070505    0.228389    0.072792
  C     -0.100536   -0.242712    1.332245
  C      1.331785    0.136068   -0.665899
  C      1.685028    0.985425   -1.661514
  H      2.664476    0.924271   -2.147514
  H     -1.039815   -0.098168    1.876372
  H      0.705774   -0.771942    1.855868
  H      1.004474    1.775833   -2.002987
  H      2.051509   -0.623010   -0.324841
  H     -0.747006    0.784528   -0.409922
   10
 TRAJECTORY GEOMETRY    -155.771391
  C      0.072825    0.233512    0.075732
  C     -0.103165   -0.247788    1.330716
  C      1.334093    0.140619   -0.662108
  C      1.683516    0.981872   -1.665999
  H      2.662489    0.919352   -2.152659
  H     -1.043117   -0.104291    1.873906
  H      0.699595   -0.785315    1.851442
  H      0.999828    1.766585   -2.014377
  H      2.056269   -0.613579   -0.315390
  H     -0.741552    0.796351   -0.404461
   10
 TRAJECTORY GEOMETRY    -155.771593
  C      0.075171    0.238636    0.078721
  C     -0.105813   -0.252851    1.329157
  C      1.336426    0.145204   -0.658326
  C      1.681991    0.978297   -1.670468
  H      2.660474    0.914284   -2.157914
  H     -1.046547   -0.110493    1.871300
  H      0.693438   -0.798545    1.846924
  H      0.995132    1.757283   -2.025519
  H      2.061019   -0.604174   -0.306185
  H     -0.736155    0.808012   -0.398955
   10
 TRAJECTORY GEOMETRY    -155.771785
  C      0.077546    0.243756    0.081787
  C     -0.108442   -0.257888    1.327502
  C      1.338742    0.149876   -0.654565
  C      1.680438    0.974651   -1.674864
  H      2.658418    0.908991   -2.163327
  H     -1.050058   -0.116939    1.868522
  H      0.687260   -0.811505    1.842328
  H      0.990633    1.747973   -2.036489
  H      2.065751   -0.594760   -0.297234
  H     -0.730831    0.819447   -0.393356
   10
 TRAJECTORY GEOMETRY    -155.771968
  C      0.079914    0.248908    0.084854
  C     -0.111056   -0.262892    1.325778
  C      1.341108    0.154524   -0.650788
  C      1.678858    0.970970   -1.679199
  H      2.656086    0.903738   -2.168685
  H     -1.053485   -0.123416    1.865663
  H      0.681136   -0.824365    1.837406
  H      0.985909    1.738452   -2.047171
  H      2.070454   -0.585312   -0.288354
  H     -0.725497    0.830850   -0.387714
   10
 TRAJECTORY GEOMETRY    -155.772141
  C      0.082316    0.254061    0.087980
  C     -0.113659   -0.267890    1.323983
  C      1.343466    0.159252   -0.647019
  C      1.677242    0.967242   -1.683493
  H      2.653803    0.898136   -2.174102
  H     -1.057067   -0.130014    1.862578
  H      0.675093   -0.837001    1.832505
  H      0.981309    1.729014   -2.057652
  H      2.075120   -0.575921   -0.279712
  H     -0.720250    0.842016   -0.382013
   10
 TRAJECTORY GEOMETRY    -155.772304
  C      0.084693    0.259232    0.091135
  C     -0.116223   -0.272860    1.322110
  C      1.345828    0.164015   -0.643254
  C      1.675617    0.963459   -1.687719
  H      2.651386    0.892431   -2.179521
  H     -1.060605   -0.136754    1.859408
  H      0.669134   -0.849501    1.827362
  H      0.976683    1.719450   -2.067944
  H      2.079737   -0.566488   -0.271164
  H     -0.715069    0.853081   -0.376239
   10
 TRAJECTORY GEOMETRY    -155.772457
  C      0.087078    0.264397    0.094339
  C     -0.118758   -0.277798    1.320129
  C      1.348173    0.168835   -0.639506
  C      1.673963    0.959601   -1.691860
  H      2.648972    0.886662   -2.184917
  H     -1.064107   -0.143528    1.856184
  H      0.663235   -0.861873    1.822072
  H      0.972115    1.709819   -2.078115
  H      2.084359   -0.557006   -0.262765
  H     -0.709941    0.864029   -0.370364
   10
 TRAJECTORY GEOMETRY    -155.772599
  C      0.089481    0.269559    0.097607
  C     -0.121333   -0.282713    1.318128
  C      1.350584    0.173684   -0.635790
  C      1.672294    0.955730   -1.695991
  H      2.646435    0.880730   -2.190493
  H     -1.067764   -0.150470    1.852792
  H      0.657341   -0.874062    1.816741
  H      0.967501    1.700188   -2.087962
  H      2.088976   -0.547609   -0.254591
  H     -0.704866    0.874781   -0.364455
   10
 TRAJECTORY GEOMETRY    -155.772731
  C      0.091913    0.274719    0.100901
  C     -0.123861   -0.287602    1.316034
  C      1.352960    0.178577   -0.632076
  C      1.670592    0.951806   -1.700034
  H      2.643790    0.874572   -2.195950
  H     -1.071419   -0.157419    1.849170
  H      0.651460   -0.886095    1.811287
  H      0.962935    1.690499   -2.097725
  H      2.093569   -0.538138   -0.246582
  H     -0.699829    0.885411   -0.358441
   10
 TRAJECTORY GEOMETRY    -155.772852
  C      0.094414    0.279853    0.104238
  C     -0.126423   -0.292436    1.313865
  C      1.355412    0.183464   -0.628385
  C      1.668801    0.947861   -1.704009
  H      2.641026    0.868448   -2.201496
  H     -1.075167   -0.164284    1.845369
  H      0.645500   -0.898044    1.805771
  H      0.958188    1.680731   -2.107155
  H      2.098264   -0.528695   -0.238754
  H     -0.694708    0.895958   -0.352397
   10
 TRAJECTORY GEOMETRY    -155.772963
  C      0.096833    0.285027    0.107593
  C     -0.128888   -0.297264    1.311597
  C      1.357808    0.188417   -0.624689
  C      1.667032    0.943837   -1.707904
  H      2.638276    0.862087   -2.206936
  H     -1.078799   -0.171345    1.841544
  H      0.639798   -0.909823    1.799950
  H      0.953541    1.670874   -2.116499
  H      2.102832   -0.519211   -0.230945
  H     -0.689767    0.906395   -0.346262
   10
 TRAJECTORY GEOMETRY    -155.773062
  C      0.099290    0.290180    0.110983
  C     -0.131353   -0.302045    1.309251
  C      1.360235    0.193384   -0.621013
  C      1.665206    0.939774   -1.711725
  H      2.635427    0.855713   -2.212373
  H     -1.082448   -0.178375    1.837604
  H      0.634065   -0.921513    1.794021
  H      0.948807    1.660928   -2.125623
  H      2.107474   -0.509692   -0.223302
  H     -0.684802    0.916756   -0.340058
   10
 TRAJECTORY GEOMETRY    -155.773151
  C      0.101782    0.295320    0.114394
  C     -0.133814   -0.306781    1.306815
  C      1.362700    0.198350   -0.617343
  C      1.663318    0.935672   -1.715469
  H      2.632458    0.849365   -2.217746
  H     -1.086098   -0.185302    1.833513
  H      0.628310   -0.933094    1.787940
  H      0.943931    1.650874   -2.134498
  H      2.112159   -0.500151   -0.215773
  H     -0.679816    0.927075   -0.333802
   10
 TRAJECTORY GEOMETRY    -155.773228
  C      0.104168    0.300512    0.117828
  C     -0.136155   -0.311514    1.304283
  C      1.365069    0.203403   -0.613677
  C      1.661480    0.931485   -1.719127
  H      2.629577    0.842629   -2.223010
  H     -1.089632   -0.192541    1.829392
  H      0.622890   -0.944483    1.781564
  H      0.939281    1.640768   -2.143338
  H      2.116676   -0.490575   -0.208262
  H     -0.675053    0.937246   -0.327434
   10
 TRAJECTORY GEOMETRY    -155.773293
  C      0.106800    0.305575    0.121315
  C     -0.138674   -0.316134    1.301704
  C      1.367666    0.208359   -0.610047
  C      1.659425    0.927349   -1.722727
  H      2.626314    0.836244   -2.228529
  H     -1.093504   -0.199271    1.824837
  H      0.616935   -0.955839    1.775452
  H      0.934144    1.630624   -2.151669
  H      2.121590   -0.481049   -0.201125
  H     -0.669926    0.947332   -0.321099
   10
 TRAJECTORY GEOMETRY    -155.773348
  C      0.109219    0.310734    0.124815
  C     -0.140986   -0.320787    1.299022
  C      1.370072    0.213450   -0.606424
  C      1.657506    0.923082   -1.726246
  H      2.623262    0.829394   -2.233718
  H     -1.097038   -0.206450    1.820464
  H      0.611534   -0.967016    1.768805
  H      0.929367    1.620360   -2.160096
  H      2.126156   -0.471408   -0.193875
  H     -0.665193    0.957355   -0.314583
   10
 TRAJECTORY GEOMETRY    -155.773390
  C      0.111542    0.315927    0.128334
  C     -0.143177   -0.325443    1.296253
  C      1.372380    0.218613   -0.602815
  C      1.655624    0.918739   -1.729689
  H      2.620325    0.822302   -2.238680
  H     -1.100405   -0.213762    1.816111
  H      0.606420   -0.978065    1.761868
  H      0.924764    1.610017   -2.168520
  H      2.130594   -0.461703   -0.186642
  H     -0.660654    0.967321   -0.307912
   10
 TRAJECTORY GEOMETRY    -155.773421
  C      0.114031    0.321065    0.131829
  C     -0.145444   -0.329960    1.293346
  C      1.374878    0.223655   -0.599170
  C      1.653524    0.914382   -1.732986
  H      2.617015    0.815580   -2.243782
  H     -1.103906   -0.220726    1.811442
  H      0.601025   -0.989064    1.754819
  H      0.919594    1.599505   -2.176356
  H      2.135324   -0.452004   -0.179529
  H     -0.655807    0.977267   -0.301368
   10
 TRAJECTORY GEOMETRY    -155.773439
  C      0.116576    0.326180    0.135374
  C     -0.147752   -0.334442    1.290377
  C      1.377416    0.228707   -0.595573
  C      1.651384    0.910023   -1.736218
  H      2.613631    0.808720   -2.248869
  H     -1.107532   -0.227772    1.806577
  H      0.595642   -0.999713    1.747926
  H      0.914324    1.588817   -2.184108
  H      2.140102   -0.442386   -0.172654
  H     -0.650921    0.987134   -0.294705
   10
 TRAJECTORY GEOMETRY    -155.773446
  C      0.118939    0.331317    0.138907
  C     -0.149880   -0.338900    1.287320
  C      1.379813    0.233852   -0.591962
  C      1.649323    0.905517   -1.739381
  H      2.610430    0.801708   -2.253679
  H     -1.110797   -0.234675    1.801893
  H      0.590541   -1.010550    1.740391
  H      0.909358    1.578106   -2.191793
  H      2.144783   -0.432403   -0.165555
  H     -0.646344    0.996917   -0.287989
   10
 TRAJECTORY GEOMETRY    -155.773441
  C      0.121265    0.336380    0.142249
  C     -0.152205   -0.342891    1.284241
  C      1.382399    0.239020   -0.588187
  C      1.647368    0.900600   -1.742486
  H      2.607459    0.794356   -2.258213
  H     -1.114552   -0.241357    1.796656
  H      0.585345   -1.020246    1.733466
  H      0.904260    1.566440   -2.199729
  H      2.149686   -0.422134   -0.157995
  H     -0.641929    1.006088   -0.281958
   10
 TRAJECTORY GEOMETRY    -155.773446
  C      0.118794    0.331255    0.138658
  C     -0.150094   -0.338417    1.287388
  C      1.379955    0.233897   -0.591739
  C      1.649559    0.905038   -1.739430
  H      2.610880    0.801316   -2.253353
  H     -1.111250   -0.234375    1.801549
  H      0.590511   -1.009391    1.741154
  H      0.909462    1.577076   -2.192439
  H      2.145034   -0.431885   -0.164759
  H     -0.646609    0.996309   -0.288842
