# Supplementary material for: Constrained Structure Minimizations on Hyperspheres for Minimum Energy Path Following
Source: J Chem Inf Model. 2025 Apr 1;65(7):3488–501. doi: 10.1021/acs.jcim.4c02351 (PMC12004539; doi:10.1021/acs.jcim.4c02351)
Supplement: Supplementary file 1 — ci4c02351_si_001.zip [file ci4c02351_si_001.zip › data_availability/rxn14/outputs/TS/rxn14-TS.out]

 Executing /usr/local/deMon/6.2.4/object.mpi/deMon.6.2.4.mpi.

node01
node01
node01
node01
node01
node01
node01
node01
node01
node01
node01
node01
(node01:0,1,2,3,4,5,6,7,8,9,10,11)

real	0m13.008s
user	2m21.103s
sys	0m12.718s
4.1M	.
 ******************************************************************************
 ******************************************************************************
 ***                                                                        ***
 ***                              PROGRAM deMon2k                           ***
 ***                                                                        ***
 ***                        (VERSION 6.2.4, Sep. 2023)                      ***
 ***                                                                        ***
 ***     COPYRIGHT (C) BY THE INTERNATIONAL DEMON DEVELOPERS COMMUNITY      ***
 ***                                                                        ***
 ***  AUTHORS: A.M. Koster, G. Geudtner, A. Alvarez-Ibarra, M.C. Amirani,   ***
 ***           P. Calaminici, A.A.M. Carranza, M.E. Casida, J. Carmona-     ***
 ***           Espindola, J. Cuny, F.A. Delesma, R. Delgado-Venegas, V.D.   ***
 ***           Dominguez, R. Flores-Moreno, G.U. Gamboa, A. Goursot, T.     ***
 ***           Heine, K. Hermann, A. Ipatov, F. Janetzko, A. de la Lande,   ***
 ***           F. Louisnard, J. Martin del Campo, N. Pedroza Montero, L.G.  ***
 ***           M. Pettersson, D. Mejia-Rodriguez, J. Reveles, J. Vasquez-   ***
 ***           Perez, A. Vela, B. Zuniga-Gutierrez and D.R. Salahub         ***
 ***                                                                        ***
 ******************************************************************************
 ******************************************************************************
                                                                                

 FIRST TIMING           DATE: TUE FEB 13 15:14:27 2024  TOTAL TIME:       0.036
                                                                                

 INITIALIZATION                   STEP TIME:     0.032  TOTAL TIME:       0.070

 ******************************************************************************

 OPT TS-RNX13

 ******************************************************************************

 
 *** MOLECULAR SIMULATION DATA ***
 
 MOLECULAR CHARGE: 0
 NUMBER OF ATOMS: 10
 MOLECULAR SIMULATION TYPE: QM ONLY
 
 *** MOLECULAR QM DATA ***
 
 MULTIPLICITY: 1
 NUMBER OF QM ATOMS: 10
 NUMBER OF ELECTRONS: 30
 
 *** SCF OPTIONS ***
 
 SCF THEORY: RESTRICTED KOHN-SHAM (RKS)
 DIAGONALIZER: RS
 START GUESS: HUECKEL DENSITY
 SCF TOLERANCE: 0.100E-08
 SCF/SCP TOLERANCE WILL BE TIGHTEN
 POTENTIAL DENSITY: FITTED DENSITY
 NUMBER OF SCF ITERATIONS: 1000
 DIIS ACCELERATION: ON
 XC-POTENTIAL: PBE96 - PBE
 GRID TECHNIQUE: ADAPTIVE
 GRID PRUNING: ON
 GRID METHOD: DIRECT
 GRID GENERATING FUNCTION: SCF
 GRID TOLERANCE: 0.100E-04
 ATOMIC WEIGHT FUNCTION: BECKE SCREENED
 RADIAL QUADRATURE TYPE: GAUSS-CHEBYSHEV
 SCF METHODE: DIRECT & DOUBLE ASYMPTOTIC EXPANSION
 FREEZE AUXILIARY FUNCTIONS: OFF
 ANALYTICAL FIT SOLVER: DIAGONAL SVD
 SVD THRESHOLD: 0.100E-05
 SCF SCREENING: 0.333E-11
 SYMMETRY USE: NONE
 ROTATION OF THE ANGULAR GRIDS: ON
 SCF PRINTING UNTIL CYCLE 0
 SPHERICAL ORBITALS WILL BE USED
 
 *** GEOMETRY OPTIMIZATION OPTIONS ***
 
 NUMBER OF OPTIMIZATION STEPS: 200
 MAXIMUM OPTIMIZATION STEP: 0.300
 OPTMIZATION TOLERANCE: 0.100E-04
 COORDINATE SYSTEM: INTERNAL REDUNDANT
 TRANSITION STATE SEARCH
 FOLLOWING LOWEST MODE OF HESSIAN
 HESSIAN UPDATE: POWELL
 STEP TYPE: LEVENBERG-MARQUARDT
 THE START HESSIAN IS ANALYTICALLY CALCULATED
 NO WEIGHT DERIVATIVES WILL BE USED
 
 *** ACTIVATED INTERFACE PORTS ***
 
 FILE deMon.mol WILL BE WRITTEN
 
 
 *** GEOMETRY ***


 ORIGINAL INPUT ORIENTATION IN ANGSTROM

  NO.  ATOM        X              Y              Z        Z-ATOM   MASS

    1  C        -0.690943       0.279111      -0.383069       6    12.011
    2  C        -1.716038      -0.200182       0.351274       6    12.011
    3  C         0.690958      -0.279174      -0.383053       6    12.011
    4  C         1.716025       0.200214       0.351268       6    12.011
    5  H        -1.583265      -1.052131       1.029262       1     1.008
    6  H         1.583177       1.052187       1.029211       1     1.008
    7  H         2.713465      -0.250901       0.295210       1     1.008
    8  H        -2.713441       0.251010       0.295187       1     1.008
    9  H         0.875327      -1.130737      -1.056356       1     1.008
   10  H        -0.875275       1.130662      -1.056398       1     1.008


 GENERATED Z-MATRIX IN ANGSTROM

  NO.  ATOM     NB    RAB     NC    THABC    ND    PHABCD  NCODE Z-ATOM   MASS

    1  C                                                            6    12.011
    2  C         1    1.3490                                        6    12.011
    3  C         1    1.4904    2  124.8530                  RAD    6    12.011
    4  C         3    1.3490    1  124.8506    2  -96.8909   RAD    6    12.011
    5  H         2    1.0961    1  121.1541    3 -179.2494   RAD    1     1.008
    6  H         4    1.0961    3  121.1553    1 -179.2459   RAD    1     1.008
    7  H         4    1.0969    3  121.3615    1    1.0018   RAD    1     1.008
    8  H         2    1.0969    1  121.3629    3    0.9987   RAD    1     1.008
    9  H         3    1.1011    1  116.4185    2   84.6174   RAD    1     1.008
   10  H         1    1.1011    2  118.7133    3  178.4635   RAD    1     1.008


 GENERATED Z-MATRIX ORIENTATION IN ANGSTROM

  NO.  ATOM        X            Y            Z      Z-ATOM   MASS   TYPE OPTXYZ

    1  C         0.000000     0.000000     0.000000     6    12.011  QM       
    2  C         0.000000     0.000000     1.349000     6    12.011  QM       
    3  C         1.223064     0.000000    -0.851732     6    12.011  QM       
    4  C         1.779753     1.099053    -1.401261     6    12.011  QM       
    5  H        -0.937977    -0.012288     1.916081     1     1.008  QM       
    6  H         2.675184     1.027480    -2.029445     1     1.008  QM       
    7  H         1.357268     2.097368    -1.233967     1     1.008  QM       
    8  H         0.936458     0.016325     1.919870     1     1.008  QM       
    9  H         1.677967    -0.981789    -1.055796     1     1.008  QM       
   10  H        -0.965383    -0.025894    -0.529013     1     1.008  QM       


 
 
 *** ERI STATISTIC ***
 
 Est. Integrated ERIs: 2098656
 Est. Asymptotic ERIS: 0
                                                                                

 INPUT                            STEP TIME:     0.056  TOTAL TIME:       0.126
 
 *** THE GENERATED Z-MATRIX ORIENTATION IS USED ***
 
 POINT GROUP: C2
 
 GROUP ORDER: 2


 STANDARD ORIENTATION IN ANGSTROM

  NO.  ATOM        X              Y              Z        Z-ATOM   MASS   TYPE

    1  C         0.679968      -0.304925      -0.378905       6    12.011  QM
    2  C         1.722348       0.135610       0.355381       6    12.011  QM
    3  C        -0.679983       0.304883      -0.378962       6    12.011  QM
    4  C        -1.722335      -0.135564       0.355417       6    12.011  QM
    5  H         2.702096      -0.352742       0.299353       1     1.008  QM
    6  H        -2.702123       0.352698       0.299300       1     1.008  QM
    7  H        -1.621587      -0.991842       1.033467       1     1.008  QM
    8  H         1.621677       0.992030       1.033262       1     1.008  QM
    9  H        -0.832231       1.162687      -1.052371       1     1.008  QM
   10  H         0.832177      -1.162884      -1.052127       1     1.008  QM
                                                                                

 SYMMETRY ANALYSIS                STEP TIME:     0.000  TOTAL TIME:       0.127
 
 NUMBER OF TB ORBITALS: 26
                                                                                

 START GUESS                      STEP TIME:     0.559  TOTAL TIME:       0.687
 
 
 GENERAL BASIS SET: (DZVP-GGA)
 
 NUMBER OF SHELLS: 42
 NUMBER OF ORBITALS: 90
 NUMBER OF PRIMITIVE GAUSSIAN EXPONENTS: 96
 
 
 GENERAL AUXIS SET: (GEN-A2*)
 
 NUMBER OF AUXILIARY FUNCTION SETS: 52
 NUMBER OF AUXILIARY FUNCTION SHELLS: 124
 NUMBER OF AUXILIARY FUNCTION: 504
 
 
 
 *** WARNING IN INVCDERI ***
 
 *** 18 COULOMB EIGENVALUES ARE QUENCHED ***
                                                                                

 MPI AUXILIARY FUNCTION FIT       STEP TIME:     0.063  TOTAL TIME:       0.755  
                                                                                

 CORE INTEGRALS                   STEP TIME:     0.072  TOTAL TIME:       0.760
                                                                                

 NULLSPACE                        STEP TIME:     0.004  TOTAL TIME:       0.770
                                                                                

 ADAPTIVE GRID GENERATION         STEP TIME:     0.067  TOTAL TIME:       0.861

 CYCLE:    1    EUPPER =     -235.066864284790    CDMIX =        0.300000000000
 CYCLE:    1    ELOWER =     -404.421348225186    SHIFT =        0.000000000000
 CYCLE:    1    EXC    =      -22.906101318446    ERCDC =       15.239516216161
 CYCLE:    1    ETOTAL =     -257.972965603236    ERROR =      169.354483940396

 CYCLE:    2    EUPPER =     -233.756437547885    CDMIX =        0.300000000000
 CYCLE:    2    ELOWER =     -234.659079998125    SHIFT =        0.000000000000
 CYCLE:    2    EXC    =      -23.316768154569    ERCDC =        0.828478492248
 CYCLE:    2    ETOTAL =     -257.073205702454    ERROR =        0.902642450240

 CYCLE:    3    EUPPER =     -234.490527502980    CDMIX =        0.300000000000
 CYCLE:    3    ELOWER =     -234.644782282883    SHIFT =        0.000000000000
 CYCLE:    3    EXC    =      -23.511662537093    ERCDC =        0.290752755405
 CYCLE:    3    ETOTAL =     -258.002190040073    ERROR =        0.154254779904

 CYCLE:    4    EUPPER =     -234.688569113168    CDMIX =        0.300000000000
 CYCLE:    4    ELOWER =     -234.725221279013    SHIFT =        0.000000000000
 CYCLE:    4    EXC    =      -23.607594004575    ERCDC =        0.127281038826
 CYCLE:    4    ETOTAL =     -258.296163117743    ERROR =        0.036652165845

 CYCLE:    5    EUPPER =     -234.756731997236    CDMIX =        0.300000000000
 CYCLE:    5    ELOWER =     -234.768989006942    SHIFT =        0.000000000000
 CYCLE:    5    EXC    =      -23.657827469140    ERCDC =        0.060833244375
 CYCLE:    5    ETOTAL =     -258.414559466375    ERROR =        0.012257009706

 CYCLE:    6    EUPPER =     -234.782468595539    CDMIX =        0.300000000000
 CYCLE:    6    ELOWER =     -234.787187849182    SHIFT =        0.000000000000
 CYCLE:    6    EXC    =      -23.686290252947    ERCDC =        0.032873912609
 CYCLE:    6    ETOTAL =     -258.468758848486    ERROR =        0.004719253643

 CYCLE:    7    EUPPER =     -234.794086169496    CDMIX =        0.300000000000
 CYCLE:    7    ELOWER =     -234.795974700892    SHIFT =        0.000000000000
 CYCLE:    7    EXC    =      -23.703106530612    ERCDC =        0.020809965199
 CYCLE:    7    ETOTAL =     -258.497192700108    ERROR =        0.001888531397

 CYCLE:    8    EUPPER =     -234.799824272409    CDMIX =        0.300000000000
 CYCLE:    8    ELOWER =     -234.800589873774    SHIFT =        0.000000000000
 CYCLE:    8    EXC    =      -23.728278999544    EDIIS =        0.013105161143
 CYCLE:    8    ETOTAL =     -258.528103271953    ERROR =        0.000765601365

 CYCLE:    9    EUPPER =     -234.805461979228    CDMIX =        0.300000000000
 CYCLE:    9    ELOWER =     -234.805473057215    SHIFT =        0.000000000000
 CYCLE:    9    EXC    =      -23.729823107514    EDIIS =        0.002471117811
 CYCLE:    9    ETOTAL =     -258.535285086742    ERROR =        0.000011077987

 CYCLE:   10    EUPPER =     -234.807668859614    CDMIX =        0.300000000000
 CYCLE:   10    ELOWER =     -234.807670474430    SHIFT =        0.000000000000
 CYCLE:   10    EXC    =      -23.729857002331    EDIIS =        0.001000311142
 CYCLE:   10    ETOTAL =     -258.537525861945    ERROR =        0.000001614816

 CYCLE:   11    EUPPER =     -234.807695376749    CDMIX =        0.300000000000
 CYCLE:   11    ELOWER =     -234.807695855593    SHIFT =        0.000000000000
 CYCLE:   11    EXC    =      -23.729770837445    EDIIS =        0.000594058379
 CYCLE:   11    ETOTAL =     -258.537466214194    ERROR =        0.000000478843

 CYCLE:   12    EUPPER =     -234.807498539298    CDMIX =        0.300000000000
 CYCLE:   12    ELOWER =     -234.807498546728    SHIFT =        0.000000000000
 CYCLE:   12    EXC    =      -23.729776020135    EDIIS =        0.000064331514
 CYCLE:   12    ETOTAL =     -258.537274559433    ERROR =        0.000000007430

 CYCLE:   13    EUPPER =     -234.807511072112    CDMIX =        0.300000000000
 CYCLE:   13    ELOWER =     -234.807511072489    SHIFT =        0.000000000000
 CYCLE:   13    EXC    =      -23.729768473128    EDIIS =        0.000012476444
 CYCLE:   13    ETOTAL =     -258.537279545240    ERROR =        0.000000000376

 CYCLE:   14    EUPPER =     -234.807505013431    CDMIX =        0.300000000000
 CYCLE:   14    ELOWER =     -234.807505013480    SHIFT =        0.000000000000
 CYCLE:   14    EXC    =      -23.729772814386    EDIIS =        0.000003199007
 CYCLE:   14    ETOTAL =     -258.537277827817    ERROR =        0.000000000048

 CYCLE:   15    EUPPER =     -234.807509015721    CDMIX =        0.300000000000
 CYCLE:   15    ELOWER =     -234.807509015732    SHIFT =        0.000000000000
 CYCLE:   15    EXC    =      -23.729771502931    EDIIS =        0.000003000169
 CYCLE:   15    ETOTAL =     -258.537280518652    ERROR =        0.000000000011

 CYCLE:   16    EUPPER =     -234.807506941882    CDMIX =        0.200000000000
 CYCLE:   16    ELOWER =     -234.807506941917    SHIFT =        0.000000000000
 CYCLE:   16    EXC    =      -23.729771002061    EDIIS =        0.000004672428
 CYCLE:   16    ETOTAL =     -258.537277943943    ERROR =        0.000000000036

 CYCLE:   17    EUPPER =     -234.807506763132    CDMIX =        0.200000000000
 CYCLE:   17    ELOWER =     -234.807506763136    SHIFT =        0.000000000000
 CYCLE:   17    EXC    =      -23.729772508865    EDIIS =        0.000001306867
 CYCLE:   17    ETOTAL =     -258.537279271997    ERROR =        0.000000000004

 CYCLE:   18    EUPPER =     -234.807508659944    CDMIX =        0.200000000000
 CYCLE:   18    ELOWER =     -234.807508659947    SHIFT =        0.000000000000
 CYCLE:   18    EXC    =      -23.729771573553    EDIIS =        0.000001293383
 CYCLE:   18    ETOTAL =     -258.537280233497    ERROR =        0.000000000004

 CYCLE:   19    EUPPER =     -234.807507345684    CDMIX =        0.133333333333
 CYCLE:   19    ELOWER =     -234.807507345689    SHIFT =        0.000000000000
 CYCLE:   19    EXC    =      -23.729771220413    EDIIS =        0.000001528913
 CYCLE:   19    ETOTAL =     -258.537278566098    ERROR =        0.000000000004

 CYCLE:   20    EUPPER =     -234.807507021648    CDMIX =        0.100000000000
 CYCLE:   20    ELOWER =     -234.807507021654    SHIFT =        0.000000000000
 CYCLE:   20    EXC    =      -23.729772098546    EDIIS =        0.000001802899
 CYCLE:   20    ETOTAL =     -258.537279120194    ERROR =        0.000000000007

 CYCLE:   21    EUPPER =     -234.807508134874    CDMIX =        0.100000000000
 CYCLE:   21    ELOWER =     -234.807508134876    SHIFT =        0.000000000000
 CYCLE:   21    EXC    =      -23.729771347623    EDIIS =        0.000001011434
 CYCLE:   21    ETOTAL =     -258.537279482497    ERROR =        0.000000000002

 CYCLE:   22    EUPPER =     -234.807507055772    CDMIX =        0.100000000000
 CYCLE:   22    ELOWER =     -234.807507055777    SHIFT =        0.000000000000
 CYCLE:   22    EXC    =      -23.729771480070    EDIIS =        0.000001772212
 CYCLE:   22    ETOTAL =     -258.537278535842    ERROR =        0.000000000005

 CYCLE:   23    EUPPER =     -234.807507320988    CDMIX =        0.100000000000
 CYCLE:   23    ELOWER =     -234.807507320990    SHIFT =        0.000000000000
 CYCLE:   23    EXC    =      -23.729772058082    EDIIS =        0.000000898919
 CYCLE:   23    ETOTAL =     -258.537279379070    ERROR =        0.000000000002

 CYCLE:   24    EUPPER =     -234.807508058502    CDMIX =        0.100000000000
 CYCLE:   24    ELOWER =     -234.807508058504    SHIFT =        0.000000000000
 CYCLE:   24    EXC    =      -23.729771242507    ERCDC =        0.000001256069
 CYCLE:   24    ETOTAL =     -258.537279301008    ERROR =        0.000000000002
 
 *** SCF CONVERGED ***
 
 
 RANDOMIZED SCF GRID GENERATED IN 20 CYCLES
 

 ELECTRONIC CORE ENERGY      =       -411.694982580
 ELECTRONIC COULOMB ENERGY   =        176.887386760
 ELECTRONIC HARTREE ENERGY   =       -234.807595821

 EXCHANGE ENERGY             =        -22.777993013
 CORRELATION ENERGY          =         -0.951577413
 EXCHANGE-CORRELATION ENERGY =        -23.729570425

 ELECTRONIC SCF ENERGY       =       -258.537166246
 NUCLEAR-REPULSION ENERGY    =        102.775920104
 TOTAL SCF ENERGY            =       -155.761246142
                                                                                

 SCF ITERATION                    STEP TIME:     1.986  TOTAL TIME:       3.220
 
 
 
 ***************************************
 *** MOLECULAR GEOMETRY OPTIMIZATION ***
 ***************************************
 
 NUMBER OF REDUNDANT VARIABLES: 34
 NUMBER OF PRIMITIVE COORDINATES: 34
 
 *** ACTIVE DEGREES OF FREEDOM: 24 ***
                                                                                

 I/O MPGMAS INTERCOMM             STEP TIME:     0.013  TOTAL TIME:       4.825
                                                                                

 I/O GRK INTERCOMM                STEP TIME:     0.014  TOTAL TIME:       6.326
 
 *** LINEAR RESPONSE LOOP ***
 
 ATOM:    1
 
 
 ATOM:    2
 
 
 ATOM:    3
 
 
 ATOM:    4
 
 
 ATOM:    5
 
 
 ATOM:    6
 
 
 ATOM:    7
 
 
 ATOM:    8
 
 
 ATOM:    9
 
 
 ATOM:   10
 
 
 THE START HESSIAN WAS CALCULATED
 
 
 *** ENTERING OPTIMIZATION CYCLE: 1 ***
 
 
 RMSQ FORCE :   0.0002641  MAXIMUM :   0.0000100  CONVERGED : NO
 MAX FORCE  :   0.0007227  MAXIMUM :   0.0000150  CONVERGED : NO
 
 LAMBDA ITERATION CONVERGED IN 5 CYCLES
 
 
 Z-MATRIX VARIABLES OF OPTIMIZATION CYCLE 1 IN ANGSTROM
 
 R1              1.349222
 R2              1.490982
 R3              1.349224
 R4              1.096136
 R5              1.096137
 R6              1.097234
 R7              1.097236
 R8              1.101494
 R9              1.101497
 A1            124.635320
 A2            124.634320
 A3            121.183236
 A4            121.184722
 A5            121.398497
 A6            121.399411
 A7            116.522325
 A8            118.833490
 D1            -99.330422
 D2           -179.568219
 D3           -179.568170
 D4              1.013107
 D5              1.017644
 D6             81.797922
 D7            178.842441


 COORDINATES OF OPTIMIZATION STEP 1 IN ANGSTROM

  NO.  ATOM        X              Y              Z        Z-ATOM   MASS   TYPE

    1  C         0.000000       0.000000       0.000000       6    12.011  QM
    2  C         0.000000       0.000000       1.349222       6    12.011  QM
    3  C         1.226760       0.000000      -0.847401       6    12.011  QM
    4  C         1.755389       1.095449      -1.431309       6    12.011  QM
    5  H        -0.937735      -0.007067       1.916776       1     1.008  QM
    6  H         2.657736       1.029235      -2.050100       1     1.008  QM
    7  H         1.305670       2.087415      -1.298348       1     1.008  QM
    8  H         0.936404       0.016633       1.920882       1     1.008  QM
    9  H         1.711376      -0.975492      -1.011266       1     1.008  QM
   10  H        -0.964742      -0.019494      -0.531214       1     1.008  QM


 
 NEW SCF-ENERGY CALCULATED IN 23 CYCLES
 

 TOTAL ENERGY    =       -155.761220343
                                                                                

 OPTIMIZATION CYCLE               STEP TIME:     7.838  TOTAL TIME:      11.067
 
 *** ENTERING OPTIMIZATION CYCLE: 2 ***
 
 
 RMSQ FORCE :   0.0000127  MAXIMUM :   0.0000100  CONVERGED : NO
 MAX FORCE  :   0.0000381  MAXIMUM :   0.0000150  CONVERGED : NO
 RMSQ DR    :   0.0204124  MAXIMUM :   0.0000400  CONVERGED : NO
 MAX DR     :   0.0630968  MAXIMUM :   0.0000600  CONVERGED : NO
 
 
 
 Z-MATRIX VARIABLES OF OPTIMIZATION CYCLE 2 IN ANGSTROM
 
 R1              1.349243
 R2              1.490911
 R3              1.349246
 R4              1.096133
 R5              1.096137
 R6              1.097238
 R7              1.097238
 R8              1.101489
 R9              1.101491
 A1            124.634518
 A2            124.633637
 A3            121.183606
 A4            121.186131
 A5            121.398839
 A6            121.400173
 A7            116.521398
 A8            118.834005
 D1            -99.415873
 D2           -179.583220
 D3           -179.583132
 D4              1.000179
 D5              1.003377
 D6             81.701735
 D7            178.854517
 
 *** SCFTOL TIGHTEN TO 0.250E-09 ***


 COORDINATES OF OPTIMIZATION STEP 2 IN ANGSTROM

  NO.  ATOM        X              Y              Z        Z-ATOM   MASS   TYPE

    1  C         0.000000       0.000000       0.000000       6    12.011  QM
    2  C         0.000000       0.000000       1.349243       6    12.011  QM
    3  C         1.226713       0.000000      -0.847344       6    12.011  QM
    4  C         1.754419       1.095206      -1.432591       6    12.011  QM
    5  H        -0.937731      -0.006821       1.916801       1     1.008  QM
    6  H         2.656967       1.029076      -2.051097       1     1.008  QM
    7  H         1.303730       2.086922      -1.301020       1     1.008  QM
    8  H         0.936403       0.016400       1.920917       1     1.008  QM
    9  H         1.712247      -0.975258      -1.009843       1     1.008  QM
   10  H        -0.964736      -0.019290      -0.531220       1     1.008  QM


 
 NEW SCF-ENERGY CALCULATED IN 17 CYCLES
 

 TOTAL ENERGY    =       -155.761220295
                                                                                

 OPTIMIZATION CYCLE               STEP TIME:     1.219  TOTAL TIME:      12.286
 
 *** ENTERING OPTIMIZATION CYCLE: 3 ***
 
 
 *** CONVERGED BY GRADIENT AND ENERGY CRITERIA ***
 *** AFTER 2 OPTIMIZATION CYCLES ***
 
 
 RMSQ FORCE :   0.0000017  MAXIMUM :   0.0000100  CONVERGED :YES
 MAX FORCE  :   0.0000056  MAXIMUM :   0.0000150  CONVERGED :YES
 RMSQ DR    :   0.0007015  MAXIMUM :   0.0000400  CONVERGED : NO
 MAX DR     :   0.0023939  MAXIMUM :   0.0000600  CONVERGED : NO
 
 
 *** THE GEOMETRY IS OPTIMIZED ***
 
 
 *** SCFTOL TIGHTEN TO 0.100E-09 ***
 
 *** OPTIMIZED Z-MATRIX VARIABLES IN ANGSTROM ***
 
 R1              1.349243
 R2              1.490911
 R3              1.349246
 R4              1.096133
 R5              1.096137
 R6              1.097238
 R7              1.097238
 R8              1.101489
 R9              1.101491
 A1            124.634518
 A2            124.633637
 A3            121.183606
 A4            121.186131
 A5            121.398839
 A6            121.400173
 A7            116.521398
 A8            118.834005
 D1            -99.415873
 D2           -179.583220
 D3           -179.583132
 D4              1.000179
 D5              1.003377
 D6             81.701735
 D7            178.854517


 FINAL INPUT ORIENTATION IN ANGSTROM

  NO.  ATOM        X              Y              Z        Z-ATOM   MASS   TYPE

    1  C         0.000000       0.000000       0.000000       6    12.011  QM
    2  C         0.000000       0.000000       1.349243       6    12.011  QM
    3  C         1.226713       0.000000      -0.847344       6    12.011  QM
    4  C         1.754419       1.095206      -1.432591       6    12.011  QM
    5  H        -0.937731      -0.006821       1.916801       1     1.008  QM
    6  H         2.656967       1.029076      -2.051097       1     1.008  QM
    7  H         1.303730       2.086922      -1.301020       1     1.008  QM
    8  H         0.936403       0.016400       1.920917       1     1.008  QM
    9  H         1.712247      -0.975258      -1.009843       1     1.008  QM
   10  H        -0.964736      -0.019290      -0.531220       1     1.008  QM


 
 *** THE GENERATED Z-MATRIX ORIENTATION IS USED ***
 
 POINT GROUP: C2
 
 GROUP ORDER: 2


 STANDARD ORIENTATION IN ANGSTROM

  NO.  ATOM        X              Y              Z        Z-ATOM   MASS   TYPE

    1  C         0.677114      -0.311802      -0.370876       6    12.011  QM
    2  C         1.727817       0.136631       0.347030       6    12.011  QM
    3  C        -0.677119       0.311790      -0.370898       6    12.011  QM
    4  C        -1.727815      -0.136617       0.347037       6    12.011  QM
    5  H         2.702439      -0.362698       0.299185       1     1.008  QM
    6  H        -2.702465       0.362667       0.299199       1     1.008  QM
    7  H        -1.638490      -1.007972       1.007865       1     1.008  QM
    8  H         1.638515       1.007989       1.007856       1     1.008  QM
    9  H        -0.814705       1.188912      -1.022822       1     1.008  QM
   10  H         0.814739      -1.188925      -1.022795       1     1.008  QM


 ELECTRONIC CORE ENERGY      =       -411.646279935
 ELECTRONIC COULOMB ENERGY   =        176.863028173
 ELECTRONIC HARTREE ENERGY   =       -234.783251762

 EXCHANGE ENERGY             =        -22.777233293
 CORRELATION ENERGY          =         -0.951525861
 EXCHANGE-CORRELATION ENERGY =        -23.728759155

 ELECTRONIC SCF ENERGY       =       -258.512010916
 NUCLEAR-REPULSION ENERGY    =        102.750790621
 TOTAL SCF ENERGY            =       -155.761220295
                                                                                

 OPTIMIZATION CYCLE               CUM. TIME:     9.561  TOTAL TIME:      12.790
 
 TIMING STATISTICS (SECONDS)
 

 TIMER ENTRY                    NUMBER OF CALLS   CUMUL. CPU TIME   CONTRIBUT.

 INITIALIZATION                              1             0.032         0.3 %
 INPUT                                       1             0.056         0.4 %
 MATRIX MULTIPLICATION                     666             0.013         0.1 %
 DIAGONALIZATION                            34             0.002         0.0 %
 SYMMETRY ANALYSIS                           5             0.000         0.0 %
 START GUESS                                 1             0.559         4.4 %
 MPI MATRIX MULTIPLICATION                 458             0.084         0.7 %
                         ON NODE             1             0.053
                         ON NODE             2             0.044
                         ON NODE             3             0.060
                         ON NODE             4             0.057
                         ON NODE             5             0.055
                         ON NODE             6             0.049
                         ON NODE             7             0.057
                         ON NODE             8             0.063
                         ON NODE             9             0.052
                         ON NODE            10             0.052
                         ON NODE            11             0.051
           AVERAGE PER PROCESSOR                           0.056
 MPI DIAGONALIZATION                       113             0.428         3.3 %
                         ON NODE             1             0.392
                         ON NODE             2             0.398
                         ON NODE             3             0.398
                         ON NODE             4             0.395
                         ON NODE             5             0.396
                         ON NODE             6             0.401
                         ON NODE             7             0.395
                         ON NODE             8             0.394
                         ON NODE             9             0.395
                         ON NODE            10             0.391
                         ON NODE            11             0.404
           AVERAGE PER PROCESSOR                           0.399
 CORE INTEGRALS                              4             0.283         2.2 %
 ORTHOGONALIZATION MATRIX                    4             0.014         0.1 %
 MPI AUXILIARY FUNCTION FIT                189             0.588         4.6 %
                         ON NODE             1             0.573
                         ON NODE             2             0.579
                         ON NODE             3             0.577
                         ON NODE             4             0.576
                         ON NODE             5             0.592
                         ON NODE             6             0.585
                         ON NODE             7             0.589
                         ON NODE             8             0.600
                         ON NODE             9             0.579
                         ON NODE            10             0.582
                         ON NODE            11             0.604
           AVERAGE PER PROCESSOR                           0.585
 MPI CORE HAMILTONIAN                        4             0.018         0.1 %
                         ON NODE             1             0.016
                         ON NODE             2             0.016
                         ON NODE             3             0.017
                         ON NODE             4             0.016
                         ON NODE             5             0.018
                         ON NODE             6             0.017
                         ON NODE             7             0.018
                         ON NODE             8             0.017
                         ON NODE             9             0.016
                         ON NODE            10             0.016
                         ON NODE            11             0.017
           AVERAGE PER PROCESSOR                           0.017
 SCF ITERATION                               4             4.427        34.6 %
 NULLSPACE                                   1             0.004         0.0 %
 MPI NEAR J CALCULATION                    102             0.768         6.0 %
                         ON NODE             1             0.719
                         ON NODE             2             0.775
                         ON NODE             3             0.771
                         ON NODE             4             0.768
                         ON NODE             5             0.778
                         ON NODE             6             0.768
                         ON NODE             7             0.766
                         ON NODE             8             0.764
                         ON NODE             9             0.768
                         ON NODE            10             0.777
                         ON NODE            11             0.770
           AVERAGE PER PROCESSOR                           0.766
 MPI FAR J CALCULATION                     102             0.061         0.5 %
                         ON NODE             1             0.135
                         ON NODE             2             0.074
                         ON NODE             3             0.091
                         ON NODE             4             0.092
                         ON NODE             5             0.076
                         ON NODE             6             0.091
                         ON NODE             7             0.089
                         ON NODE             8             0.095
                         ON NODE             9             0.088
                         ON NODE            10             0.088
                         ON NODE            11             0.068
           AVERAGE PER PROCESSOR                           0.087
 GRID INITIALIZATION                         2             0.004         0.0 %
 ADAPTIVE GRID GENERATION                    2             0.183         1.4 %
 MPI XC POTENTIAL                           92             1.977        15.5 %
                         ON NODE             1             1.989
                         ON NODE             2             1.978
                         ON NODE             3             1.988
                         ON NODE             4             1.986
                         ON NODE             5             1.983
                         ON NODE             6             1.987
                         ON NODE             7             1.984
                         ON NODE             8             1.976
                         ON NODE             9             1.979
                         ON NODE            10             1.978
                         ON NODE            11             1.985
           AVERAGE PER PROCESSOR                           1.982
 MPI NEAR ERI CALCULATION                  112             0.937         7.3 %
                         ON NODE             1             0.902
                         ON NODE             2             0.902
                         ON NODE             3             0.905
                         ON NODE             4             0.907
                         ON NODE             5             0.904
                         ON NODE             6             0.903
                         ON NODE             7             0.903
                         ON NODE             8             0.878
                         ON NODE             9             0.909
                         ON NODE            10             0.902
                         ON NODE            11             0.908
           AVERAGE PER PROCESSOR                           0.905
 MPI FAR ERI CALCULATION                   112             0.034         0.3 %
                         ON NODE             1             0.044
                         ON NODE             2             0.036
                         ON NODE             3             0.047
                         ON NODE             4             0.045
                         ON NODE             5             0.038
                         ON NODE             6             0.042
                         ON NODE             7             0.034
                         ON NODE             8             0.075
                         ON NODE             9             0.044
                         ON NODE            10             0.042
                         ON NODE            11             0.037
           AVERAGE PER PROCESSOR                           0.043
 OPTIMIZATION CYCLE                          3             9.561        74.7 %
 PRIMITIVES                                  4             0.003         0.0 %
 ENERGY GRADIENTS                            3             0.340         2.7 %
 MPI XC ENERGY GRADIENTS                     3             0.211         1.6 %
                         ON NODE             1             0.211
                         ON NODE             2             0.210
                         ON NODE             3             0.211
                         ON NODE             4             0.212
                         ON NODE             5             0.209
                         ON NODE             6             0.212
                         ON NODE             7             0.211
                         ON NODE             8             0.211
                         ON NODE             9             0.211
                         ON NODE            10             0.210
                         ON NODE            11             0.211
           AVERAGE PER PROCESSOR                           0.211
 MPI NEAR ERI GRADIENTS                     13             0.395         3.1 %
                         ON NODE             1             0.388
                         ON NODE             2             0.393
                         ON NODE             3             0.390
                         ON NODE             4             0.392
                         ON NODE             5             0.390
                         ON NODE             6             0.391
                         ON NODE             7             0.392
                         ON NODE             8             0.389
                         ON NODE             9             0.391
                         ON NODE            10             0.393
                         ON NODE            11             0.391
           AVERAGE PER PROCESSOR                           0.391
 MPI FAR ERI GRADIENTS                      13             0.008         0.1 %
                         ON NODE             1             0.016
                         ON NODE             2             0.012
                         ON NODE             3             0.014
                         ON NODE             4             0.010
                         ON NODE             5             0.012
                         ON NODE             6             0.012
                         ON NODE             7             0.012
                         ON NODE             8             0.014
                         ON NODE             9             0.013
                         ON NODE            10             0.011
                         ON NODE            11             0.011
           AVERAGE PER PROCESSOR                           0.012
 MPI CORE HAMILTONIAN GRADIENTS             13             0.179         1.4 %
                         ON NODE             1             0.184
                         ON NODE             2             0.185
                         ON NODE             3             0.184
                         ON NODE             4             0.186
                         ON NODE             5             0.183
                         ON NODE             6             0.183
                         ON NODE             7             0.183
                         ON NODE             8             0.181
                         ON NODE             9             0.183
                         ON NODE            10             0.181
                         ON NODE            11             0.181
           AVERAGE PER PROCESSOR                           0.183
 FORCE CONSTANTS                             1             6.130        47.9 %
 MPI FXC KERNEL                              1             0.842         6.6 %
                         ON NODE             1             0.845
                         ON NODE             2             0.845
                         ON NODE             3             0.844
                         ON NODE             4             0.845
                         ON NODE             5             0.844
                         ON NODE             6             0.845
                         ON NODE             7             0.844
                         ON NODE             8             0.844
                         ON NODE             9             0.845
                         ON NODE            10             0.845
                         ON NODE            11             0.844
           AVERAGE PER PROCESSOR                           0.844
 MPI COULOMB MATRIX                          1             0.409         3.2 %
                         ON NODE             1             0.409
                         ON NODE             2             0.409
                         ON NODE             3             0.409
                         ON NODE             4             0.409
                         ON NODE             5             0.409
                         ON NODE             6             0.409
                         ON NODE             7             0.410
                         ON NODE             8             0.410
                         ON NODE             9             0.409
                         ON NODE            10             0.408
                         ON NODE            11             0.409
           AVERAGE PER PROCESSOR                           0.409
 I/O MPGMAS INTERCOMM                        1             0.013         0.1 %
 SKELETON HESSIAN MATRIX                     1             0.486         3.8 %
 MPI NEAR ERI HESSIAN                        1             0.244         1.9 %
                         ON NODE             1             0.244
                         ON NODE             2             0.244
                         ON NODE             3             0.244
                         ON NODE             4             0.244
                         ON NODE             5             0.244
                         ON NODE             6             0.244
                         ON NODE             7             0.244
                         ON NODE             8             0.244
                         ON NODE             9             0.244
                         ON NODE            10             0.244
                         ON NODE            11             0.244
           AVERAGE PER PROCESSOR                           0.244
 MPI FAR ERI HESSIAN                         1             0.002         0.0 %
                         ON NODE             1             0.002
                         ON NODE             2             0.002
                         ON NODE             3             0.002
                         ON NODE             4             0.002
                         ON NODE             5             0.003
                         ON NODE             6             0.002
                         ON NODE             7             0.002
                         ON NODE             8             0.002
                         ON NODE             9             0.002
                         ON NODE            10             0.003
                         ON NODE            11             0.002
           AVERAGE PER PROCESSOR                           0.002
 MPI D2CORE                                  1             0.128         1.0 %
                         ON NODE             1             0.132
                         ON NODE             2             0.133
                         ON NODE             3             0.133
                         ON NODE             4             0.133
                         ON NODE             5             0.133
                         ON NODE             6             0.133
                         ON NODE             7             0.133
                         ON NODE             8             0.133
                         ON NODE             9             0.133
                         ON NODE            10             0.132
                         ON NODE            11             0.133
           AVERAGE PER PROCESSOR                           0.132
 FREQUENCY ADPT                              1             4.161        32.5 %
 I/O GRK INTERCOMM                           1             0.014         0.1 %
 BDKS_BEFORE                                10             0.421         3.3 %
 MPI HAMILTONIAN GRADIENTS                  10             0.079         0.6 %
                         ON NODE             1             0.090
                         ON NODE             2             0.089
                         ON NODE             3             0.088
                         ON NODE             4             0.091
                         ON NODE             5             0.091
                         ON NODE             6             0.090
                         ON NODE             7             0.091
                         ON NODE             8             0.090
                         ON NODE             9             0.089
                         ON NODE            10             0.089
                         ON NODE            11             0.088
           AVERAGE PER PROCESSOR                           0.089
 MPI COULOMBA_DE2 E GRADS                   10             0.137         1.1 %
                         ON NODE             1             0.115
                         ON NODE             2             0.115
                         ON NODE             3             0.118
                         ON NODE             4             0.119
                         ON NODE             5             0.115
                         ON NODE             6             0.118
                         ON NODE             7             0.119
                         ON NODE             8             0.118
                         ON NODE             9             0.119
                         ON NODE            10             0.118
                         ON NODE            11             0.117
           AVERAGE PER PROCESSOR                           0.119
 BLDSMAT_DE2                                10             0.020         0.2 %
 BLDPMAT_DE2                                10             0.132         1.0 %
 P. Vector build                            10             0.692         5.4 %
 MPI ANA2DIERIS ENERGY GRADIENTS            10             0.495         3.9 %
                         ON NODE             1             0.494
                         ON NODE             2             0.494
                         ON NODE             3             0.494
                         ON NODE             4             0.494
                         ON NODE             5             0.494
                         ON NODE             6             0.495
                         ON NODE             7             0.494
                         ON NODE             8             0.496
                         ON NODE             9             0.493
                         ON NODE            10             0.490
                         ON NODE            11             0.491
           AVERAGE PER PROCESSOR                           0.494
 MPI J_HESS CALCULATION                     10             0.170         1.3 %
                         ON NODE             1             0.169
                         ON NODE             2             0.169
                         ON NODE             3             0.168
                         ON NODE             4             0.169
                         ON NODE             5             0.168
                         ON NODE             6             0.168
                         ON NODE             7             0.167
                         ON NODE             8             0.169
                         ON NODE             9             0.168
                         ON NODE            10             0.161
                         ON NODE            11             0.162
           AVERAGE PER PROCESSOR                           0.167
 MPI EN ADPT SOLVER                         30             0.645         5.0 %
                         ON NODE             1             0.642
                         ON NODE             2             0.641
                         ON NODE             3             0.643
                         ON NODE             4             0.643
                         ON NODE             5             0.642
                         ON NODE             6             0.643
                         ON NODE             7             0.643
                         ON NODE             8             0.643
                         ON NODE             9             0.643
                         ON NODE            10             0.642
                         ON NODE            11             0.643
           AVERAGE PER PROCESSOR                           0.643
 P.D. SCF MATRICES DE2 CONTR                10             0.693         5.4 %
 P.D. SCF VEC DE2 CONTRIBUTION               1             0.017         0.1 %

 FINAL TIMING           DATE: TUE FEB 13 15:14:40 2024  TOTAL TIME:      12.792
