# Supplementary material for: Constrained Structure Minimizations on Hyperspheres for Minimum Energy Path Following
Source: J Chem Inf Model. 2025 Apr 1;65(7):3488–501. doi: 10.1021/acs.jcim.4c02351 (PMC12004539; doi:10.1021/acs.jcim.4c02351)
Supplement: Supplementary file 1 — ci4c02351_si_001.zip [file ci4c02351_si_001.zip › data_availability/rxn14/outputs/TS/rxn14-TS.mol]

[Molden Format]
[Atoms](Angs)
  C     1    6      0.000000    0.000000    0.000000
  C     2    6      0.000000    0.000000    1.349000
  C     3    6      1.223064    0.000000   -0.851732
  C     4    6      1.779753    1.099053   -1.401261
  H     5    1     -0.937977   -0.012288    1.916081
  H     6    1      2.675184    1.027480   -2.029445
  H     7    1      1.357268    2.097368   -1.233967
  H     8    1      0.936458    0.016325    1.919870
  H     9    1      1.677967   -0.981789   -1.055796
  H    10    1     -0.965383   -0.025894   -0.529013
[GEOMETRIES] XYZ
   10

  C      0.000000    0.000000    0.000000
  C      0.000000    0.000000    1.349000
  C      1.223064    0.000000   -0.851732
  C      1.779753    1.099053   -1.401261
  H     -0.937977   -0.012288    1.916081
  H      2.675184    1.027480   -2.029445
  H      1.357268    2.097368   -1.233967
  H      0.936458    0.016325    1.919870
  H      1.677967   -0.981789   -1.055796
  H     -0.965383   -0.025894   -0.529013
   10

  C      0.000000    0.000000    0.000000
  C      0.000000    0.000000    1.349222
  C      1.226760    0.000000   -0.847401
  C      1.755389    1.095449   -1.431309
  H     -0.937735   -0.007067    1.916776
  H      2.657736    1.029235   -2.050100
  H      1.305670    2.087415   -1.298348
  H      0.936404    0.016633    1.920882
  H      1.711376   -0.975492   -1.011266
  H     -0.964742   -0.019494   -0.531214
   10

  C      0.000000    0.000000    0.000000
  C      0.000000    0.000000    1.349243
  C      1.226713    0.000000   -0.847344
  C      1.754419    1.095206   -1.432591
  H     -0.937731   -0.006821    1.916801
  H      2.656967    1.029076   -2.051097
  H      1.303730    2.086922   -1.301020
  H      0.936403    0.016400    1.920917
  H      1.712247   -0.975258   -1.009843
  H     -0.964736   -0.019290   -0.531220
[Scfconv]
scf-first  1 THROUGH     24
   -155.19704550
   -154.29728560
   -155.22626994
   -155.52024301
   -155.63863936
   -155.69283874
   -155.72127260
   -155.75218317
   -155.75936498
   -155.76160576
   -155.76154611
   -155.76135446
   -155.76135944
   -155.76135772
   -155.76136042
   -155.76135784
   -155.76135917
   -155.76136013
   -155.76135846
   -155.76135902
   -155.76135938
   -155.76135843
   -155.76135928
   -155.76135920
scf-last   1 THROUGH      7
   -155.76122029
   -155.76122032
   -155.76122028
   -155.76122027
   -155.76122026
   -155.76122027
   -155.76122030
[GEOCONV]
energy
   -155.76124614
   -155.76122034
   -155.76122029
   -155.76122030
OPTIMIZATION CYCLES=    3
PRE OPTIMIZATION CYCLES=    0
ENERGY CYCLES =    4
