# Supplementary material for: Constrained Structure Minimizations on Hyperspheres for Minimum Energy Path Following
Source: J Chem Inf Model. 2025 Apr 1;65(7):3488–501. doi: 10.1021/acs.jcim.4c02351 (PMC12004539; doi:10.1021/acs.jcim.4c02351)
Supplement: Supplementary file 1 — ci4c02351_si_001.zip [file ci4c02351_si_001.zip › data_availability/rxn15/inputs/rxn15-irc.inp]

TITLE IRC FORWARD RXN14
#
IRC FORWARD MAX=1000 STEP=0.1 TOL=1.0E-5 TOL2=1.0E-5
HESSIAN RESTART
VXCTYPE PBE
BASIS (DZVP-GGA)
AUXIS (GEN-A2*)
MATINV ANALYTIC
SCFTYPE MAX=1000 TOL=1.0E-09 CDF=1.0E-06
GRID FIXED FINE
#
GEOMETRY CARTESIAN ANGSTROM
C         0.683088       0.293937       0.355234
O         1.576866      -0.331483      -0.206458
C        -0.701268       0.463004      -0.209852
C        -1.722755      -0.371579       0.061447
H         0.869380       0.797375       1.344155
H        -2.713478      -0.219467      -0.381183
H        -0.842837       1.329195      -0.873630
H        -1.597585      -1.237476       0.723183
