# Supplementary material for: Constrained Structure Minimizations on Hyperspheres for Minimum Energy Path Following
Source: J Chem Inf Model. 2025 Apr 1;65(7):3488–501. doi: 10.1021/acs.jcim.4c02351 (PMC12004539; doi:10.1021/acs.jcim.4c02351)
Supplement: Supplementary file 1 — ci4c02351_si_001.zip [file ci4c02351_si_001.zip › data_availability/rxn15/inputs/rxn15-sad.inp]

TITLE HCN
#
SADDLE MAX=500 INT=5.0 TOL=0.1
BASIS (DZVP-GGA)
AUXIS (GEN-A2*)
SCFTYPE MAX=1000
VXCTYPE PBE
GRID FIXED FINE
PRINT OPT SADDLE IRC
MATINV ANALYTICAL DIA
#
REACTANT CARTESIAN ANGSTROMS
C         0.000000       0.000000       0.000000
O         0.000000       0.000000       1.232123
C         1.221796       0.000000      -0.834786
C         1.135297      -0.000089      -2.185474
H         2.184478       0.000000      -0.307499
H         2.022455      -0.000092      -2.827932
H         0.155966      -0.000163      -2.683376
H        -0.962475      -0.000000      -0.582893
#
PRODUCT CARTESIAN ANGSTROMS
C         0.000000       0.000000       0.000000
O         0.000000       0.000000       1.232679
C         1.226800       0.000000      -0.846858
C         2.467775       0.000000      -0.307240
H         1.080517      -0.000000      -1.935608
H         3.368523      -0.000000      -0.930538
H         2.587475       0.000000       0.783649
H        -0.967397      -0.000000      -0.569014
