# Supplementary material for: Constrained Structure Minimizations on Hyperspheres for Minimum Energy Path Following
Source: J Chem Inf Model. 2025 Apr 1;65(7):3488–501. doi: 10.1021/acs.jcim.4c02351 (PMC12004539; doi:10.1021/acs.jcim.4c02351)
Supplement: Supplementary file 1 — ci4c02351_si_001.zip [file ci4c02351_si_001.zip › data_availability/rxn15/inputs/rxn15-TS.inp]

TITLE OPT TS-RNX14
#
OPTIMIZATION TS MAX=200 TOL=1.0E-05
HESSIAN ANALYTIC
VXCTYPE PBE
BASIS (DZVP-GGA)
AUXIS (GEN-A2*)
MATINV ANALYTIC
SCFTYPE MAX=1000 TOL=1.0E-09 CDF=1.0E-06
ADPTYPE MAX=1000 TOL=1.0E-08
#
GEOMETRY CARTESIAN ANGSTROM
C        -0.582826       0.126253       0.012076
O        -1.803798       0.016920       0.000332
C         0.738695      -0.595636      -0.063301
C         1.734966       0.317507       0.037830
H         0.991246      -1.658982      -0.061863
H         2.803628       0.130883       0.007755
H         1.419055       1.366132       0.052587
H        -0.290478       1.144121       0.046621
